# Supplementary material for: PSME3 regulates migration and differentiation of myoblasts
Source: Life Sci Alliance. 2025 Jun 19;8(9):e202503208. doi: 10.26508/lsa.202503208 (PMC12179657; doi:10.26508/lsa.202503208)
Supplement: Supplementary file 1 [file LSA-2025-03208_SdataF1.zip]

Archive with 6 entries (5 files):
- Figure_1_Source_Data/
- Figure_1_Source_Data/ChIPseeker_on_E3_Comp__Annotated_Peaks.tabular
- Figure_1_Source_Data/ChIPseeker_on_H3_Comp__Annotated_Peaks.tabular
- Figure_1_Source_Data/Cycling_H3K4me3_Comp_Peaks.bed
- Figure_1_Source_Data/Cycling_PSME3_Comp_Peaks.bed
- Figure_1_Source_Data/PSME3_H3K4me3_Co-positive_Peaks.interval
