# Supplementary material for: PSME3 regulates migration and differentiation of myoblasts
Source: Life Sci Alliance. 2025 Jun 19;8(9):e202503208. doi: 10.26508/lsa.202503208 (PMC12179657; doi:10.26508/lsa.202503208)
Supplement: Supplementary file 1 [file LSA-2025-03208_SdataF1.zip › Figure_1_Source_Data/ChIPseeker_on_E3_Comp__Annotated_Peaks.tabular]

Chrom	Start	End	Pilot_E3_BAM_peak_1	X12	.	X2.36222	X4.43218	X1.24422	annotation	geneChr	geneStart	geneEnd	geneLength	geneStrand	transcriptId	distanceToTSS	geneName	geneId
chr16	18795423	18795630	Pilot_E3_BAM_peak_2264	49	.	4.01714	8.83704	4.92523	Intron (ENSMUST00000000028.13/ENSMUSG00000000028.15, intron 11 of 19)	16	18810108	18811591	1484	2	ENSMUST00000231819.1	15961	Cdc45	ENSMUSG00000000028.15
chr16	18811849	18812108	Pilot_E3_BAM_peak_2265	37	.	3.37566	7.48843	3.72085	Promoter (<=1kb)	16	18780447	18811972	31526	2	ENSMUST00000000028.13	0	Cdc45	ENSMUSG00000000028.15
chr11	108267968	108268443	Pilot_E3_BAM_peak_1111	17	.	2.91582	5.03015	1.71343	Intron (ENSMUST00000059595.10/ENSMUSG00000050965.14, intron 2 of 16)	11	108343354	108395905	52552	1	ENSMUST00000133383.7	-74911	Apoh	ENSMUSG00000000049.11
chr11	108336560	108336798	Pilot_E3_BAM_peak_1112	20	.	3.13126	5.47942	2.05462	Intron (ENSMUST00000059595.10/ENSMUSG00000050965.14, intron 2 of 16)	11	108343354	108395905	52552	1	ENSMUST00000133383.7	-6556	Apoh	ENSMUSG00000000049.11
chr11	121236700	121237333	Pilot_E3_BAM_peak_1202	73	.	3.78983	11.5353	7.39161	Promoter (<=1kb)	11	121237253	121255856	18604	1	ENSMUST00000103015.3	0	Narf	ENSMUSG00000000056.7
chr4	120487708	120487915	Pilot_E3_BAM_peak_4011	14	.	2.90771	4.66423	1.40811	Intron (ENSMUST00000000087.12/ENSMUSG00000000085.16, intron 9 of 16)	4	120503879	120530184	26306	1	ENSMUST00000144555.7	-15964	Scmh1	ENSMUSG00000000085.16
chr5	140704471	140705110	Pilot_E3_BAM_peak_4510	70	.	3.72801	11.0461	7.02023	Promoter (<=1kb)	5	140705011	140719379	14369	1	ENSMUST00000041588.12	0	Brat1	ENSMUSG00000000148.17
chr9	50659214	50659649	Pilot_E3_BAM_peak_5536	10	.	2.51838	4.12101	1.02276	Promoter (<=1kb)	9	50634633	50659780	25148	2	ENSMUST00000034567.3	131	Dlat	ENSMUSG00000000168.9
chr11	88955098	88955369	Pilot_E3_BAM_peak_972	11	.	2.5306	4.34267	1.17836	Promoter (<=1kb)	11	88924020	88955465	31446	2	ENSMUST00000000287.8	96	Scpep1	ENSMUSG00000000278.10
chr11	74830014	74832882	Pilot_E3_BAM_peak_883	56	.	3.5404	9.48007	5.6019	Promoter (<=1kb)	11	74830920	74845725	14806	1	ENSMUST00000000291.8	0	Mnt	ENSMUSG00000000282.12
chr11	74837944	74838698	Pilot_E3_BAM_peak_884	33	.	3.22226	7.01161	3.33677	Promoter (<=1kb)	11	74837468	74843775	6308	1	ENSMUST00000132150.1	477	Mnt	ENSMUSG00000000282.12
chr10	31313415	31313674	Pilot_E3_BAM_peak_415	25	.	3.08422	6.12246	2.57752	Promoter (<=1kb)	10	31313472	31328184	14713	1	ENSMUST00000159194.2	0	Hddc2	ENSMUSG00000000295.13
chr11	60045881	60046610	Pilot_E3_BAM_peak_792	38	.	3.29402	7.5323	3.82751	Promoter (<=1kb)	11	59970614	60046477	75864	2	ENSMUST00000000310.13	0	Pemt	ENSMUSG00000000301.16
chr11	70189210	70189818	Pilot_E3_BAM_peak_862	16	.	2.88695	4.94582	1.64115	Distal Intergenic	11	70169485	70170811	1327	1	ENSMUST00000153959.1	19726	Clec10a	ENSMUSG00000000318.16
chr15	100614813	100616200	Pilot_E3_BAM_peak_2172	81	.	3.62099	12.1565	8.11468	Promoter (<=1kb)	15	100615349	100620761	5413	1	ENSMUST00000000356.9	0	Dazap2	ENSMUSG00000000346.9
chr14	56503344	56503651	Pilot_E3_BAM_peak_1755	15	.	2.95713	4.82566	1.53547	Intron (ENSMUST00000095793.2/ENSMUSG00000000365.9, intron 27 of 36)	14	56509283	56525032	15750	1	ENSMUST00000225737.1	-5632	Rnf17	ENSMUSG00000000365.9
chr10	78244823	78245095	Pilot_E3_BAM_peak_496	27	.	3.14052	6.3006	2.73973	Promoter (<=1kb)	10	78186725	78244641	57917	2	ENSMUST00000000384.7	-183	Trappc10	ENSMUSG00000000374.8
chr11	6546433	6547257	Pilot_E3_BAM_peak_682	54	.	3.77925	9.39511	5.4697	Promoter (<=1kb)	11	6546887	6596744	49858	1	ENSMUST00000000388.14	0	Ccm2	ENSMUSG00000000378.15
chr6	115602006	115602327	Pilot_E3_BAM_peak_4743	11	.	2.50517	4.36554	1.19326	Promoter (<=1kb)	6	115601961	115613414	11454	1	ENSMUST00000204409.1	46	Mkrn2	ENSMUSG00000000439.9
chr6	115675716	115676384	Pilot_E3_BAM_peak_4744	21	.	2.87711	5.54868	2.12638	Promoter (<=1kb)	6	115618569	115675964	57396	2	ENSMUST00000112949.7	0	Raf1	ENSMUSG00000000441.17
chr7	127232869	127233596	Pilot_E3_BAM_peak_5066	39	.	3.73078	7.67871	3.9311	Promoter (<=1kb)	7	127232418	127233130	713	2	ENSMUST00000205570.1	0	Sept1	ENSMUSG00000000486.13
chr15	80024237	80025030	Pilot_E3_BAM_peak_2050	46	.	3.21841	8.51198	4.67935	Intron (ENSMUST00000230187.1/ENSMUSG00000116125.1, intron 1 of 4)	15	80002391	80014977	12587	2	ENSMUST00000229168.1	-9261	Pdgfb	ENSMUSG00000000489.7
chr15	101173625	101173919	Pilot_E3_BAM_peak_2176	32	.	3.15448	6.85872	3.2022	Promoter (<=1kb)	15	101174067	101213684	39618	1	ENSMUST00000000544.11	-148	Acvr1b	ENSMUSG00000000532.11
chr11	60352163	60353293	Pilot_E3_BAM_peak_796	70	.	4.32299	11.0629	7.06886	Promoter (<=1kb)	11	60226714	60352905	126192	2	ENSMUST00000095254.11	0	Tom1l2	ENSMUSG00000000538.18
chr1	166138211	166138687	Pilot_E3_BAM_peak_305	13	.	2.82283	4.59773	1.36852	Intron (ENSMUST00000060833.13/ENSMUSG00000000544.14, intron 1 of 6)	1	166130467	166166509	36043	1	ENSMUST00000166860.1	7745	Gpa33	ENSMUSG00000000544.14
chr15	103358828	103359285	Pilot_E3_BAM_peak_2208	21	.	2.48253	5.54894	2.11758	Promoter (2-3kb)	15	103355926	103356651	726	2	ENSMUST00000230460.1	-2178	Itga5	ENSMUSG00000000555.8
chr15	103366601	103366835	Pilot_E3_BAM_peak_2209	32	.	2.81579	6.89067	3.22653	Promoter (<=1kb)	15	103344286	103366748	22463	2	ENSMUST00000215331.1	0	Itga5	ENSMUSG00000000555.8
chr5	99978568	99979460	Pilot_E3_BAM_peak_4360	18	.	2.93549	5.26152	1.88872	Promoter (<=1kb)	5	99955935	99978938	23004	2	ENSMUST00000172361.7	0	Hnrnpd	ENSMUSG00000000568.15
chr11	55097290	55098038	Pilot_E3_BAM_peak_772	35	.	3.21622	7.21872	3.52848	Promoter (<=1kb)	11	55098115	55113029	14915	1	ENSMUST00000000608.7	-77	Gm2a	ENSMUSG00000000594.7
chr6	82774405	82774877	Pilot_E3_BAM_peak_4654	21	.	2.85246	5.54672	2.12427	Promoter (<=1kb)	6	82725025	82774454	49430	2	ENSMUST00000000642.10	0	Hk2	ENSMUSG00000000628.10
chr11	77961519	77962415	Pilot_E3_BAM_peak_909	15	.	2.81372	4.8595	1.56381	Intron (ENSMUST00000093995.9/ENSMUSG00000000632.13, intron 3 of 16)	11	77969011	77974488	5478	1	ENSMUST00000140630.1	-6596	Sez6	ENSMUSG00000000632.13
chr11	77514747	77515109	Pilot_E3_BAM_peak_907	11	.	2.72182	4.34519	1.18751	Promoter (<=1kb)	11	77515121	77520045	4925	1	ENSMUST00000094004.4	-12	Abhd15	ENSMUSG00000000686.11
chr10	128695819	128696551	Pilot_E3_BAM_peak_645	48	.	3.22174	8.66833	4.80972	Promoter (<=1kb)	10	128677175	128696264	19090	2	ENSMUST00000000727.3	0	Rab5b	ENSMUSG00000000711.3
chr3	89522457	89523128	Pilot_E3_BAM_peak_3664	20	.	2.85217	5.40589	2.00489	Promoter (2-3kb)	3	89520164	89667761	147598	1	ENSMUST00000000811.7	2294	Kcnn3	ENSMUSG00000000794.9
chr11	85139757	85140321	Pilot_E3_BAM_peak_947	17	.	2.64972	5.10684	1.77054	Promoter (<=1kb)	11	84984442	85140038	155597	2	ENSMUST00000108075.8	0	Usp32	ENSMUSG00000000804.14
chr6	89643894	89644878	Pilot_E3_BAM_peak_4706	37	.	3.0757	7.40001	3.71291	Promoter (<=1kb)	6	89643988	89675529	31542	1	ENSMUST00000000828.12	0	Txnrd3	ENSMUSG00000000811.13
chr2	181520212	181520480	Pilot_E3_BAM_peak_3540	23	.	2.80682	5.7974	2.31409	Promoter (<=1kb)	2	181520485	181555133	34649	1	ENSMUST00000072334.11	-5	Dnajc5	ENSMUSG00000000826.16
chr2	154603384	154604083	Pilot_E3_BAM_peak_3456	38	.	2.7811	7.54629	3.81705	Promoter (<=1kb)	2	154585758	154603708	17951	2	ENSMUST00000000896.10	0	Pxmp4	ENSMUSG00000000876.11
chrX	100774554	100774805	Pilot_E3_BAM_peak_5805	15	.	2.81547	4.80895	1.52927	Promoter (<=1kb)	20	100774741	100818408	43668	1	ENSMUST00000113735.2	0	Dlg3	ENSMUSG00000000881.12
chr16	18498441	18498741	Pilot_E3_BAM_peak_2262	15	.	2.72793	4.83784	1.55347	Promoter (<=1kb)	16	18498713	18564540	65828	1	ENSMUST00000231621.1	0	Gnb1l	ENSMUSG00000000884.17
chr10	75921237	75921597	Pilot_E3_BAM_peak_483	30	.	2.65539	6.62311	3.0121	Promoter (<=1kb)	10	75897528	75921589	24062	2	ENSMUST00000140388.1	0	Smarcb1	ENSMUSG00000000902.13
chr5	123992432	123992680	Pilot_E3_BAM_peak_4442	14	.	2.69196	4.68521	1.4381	Promoter (2-3kb)	5	123994805	123997399	2595	1	ENSMUST00000166258.1	-2125	Hip1r	ENSMUSG00000000915.15
chr15	75678624	75679202	Pilot_E3_BAM_peak_1989	24	.	2.88571	5.88641	2.40288	Promoter (<=1kb)	15	75657035	75678800	21766	2	ENSMUST00000000958.8	0	Top1mt	ENSMUSG00000000934.9
chr14	54433504	54433790	Pilot_E3_BAM_peak_1738	11	.	2.50179	4.25676	1.1132	Promoter (1-2kb)	14	54432436	54435872	3437	1	ENSMUST00000196155.1	1069	Mmp14	ENSMUSG00000000957.11
chr3	90490799	90491244	Pilot_E3_BAM_peak_3674	37	.	3.31337	7.4711	3.72673	Promoter (<=1kb)	3	90488034	90491033	3000	2	ENSMUST00000149884.1	0	Snapin	ENSMUSG00000001018.15
chr3	90603781	90604480	Pilot_E3_BAM_peak_3678	13	.	2.56128	4.62089	1.38527	Promoter (<=1kb)	3	90603771	90606045	2275	1	ENSMUST00000001046.6	11	S100a4	ENSMUSG00000001020.8
chr3	90587121	90587575	Pilot_E3_BAM_peak_3677	27	.	2.8727	6.28829	2.72572	Promoter (<=1kb)	3	90586952	90602524	15573	1	ENSMUST00000200290.4	170	S100a3	ENSMUSG00000001021.12
chr11	61494118	61494670	Pilot_E3_BAM_peak_809	32	.	3.36899	6.97055	3.29733	Promoter (<=1kb)	11	61488812	61494266	5455	2	ENSMUST00000101085.8	0	Mapk7	ENSMUSG00000001034.17
chr11	61564068	61564330	Pilot_E3_BAM_peak_810	12	.	2.78523	4.45665	1.26218	Intron (ENSMUST00000108711.7/ENSMUSG00000001036.17, intron 1 of 9)	11	61546506	61579658	33153	2	ENSMUST00000147501.7	15328	Epn2	ENSMUSG00000001036.17
chr11	61579170	61579562	Pilot_E3_BAM_peak_811	17	.	2.93815	5.04455	1.72129	Promoter (<=1kb)	11	61546506	61579658	33153	2	ENSMUST00000147501.7	96	Epn2	ENSMUSG00000001036.17
chr11	61597704	61597972	Pilot_E3_BAM_peak_812	18	.	2.8565	5.24102	1.8741	Distal Intergenic	11	61517250	61579687	62438	2	ENSMUST00000179936.7	-18018	Epn2	ENSMUSG00000001036.17
chr11	61608040	61608248	Pilot_E3_BAM_peak_813	16	.	2.95808	4.93849	1.63554	Distal Intergenic	11	61517250	61579687	62438	2	ENSMUST00000179936.7	-28354	Epn2	ENSMUSG00000001036.17
chr11	61615923	61616189	Pilot_E3_BAM_peak_814	22	.	3.05809	5.65644	2.20047	Distal Intergenic	11	61517250	61579687	62438	2	ENSMUST00000179936.7	-36237	Epn2	ENSMUSG00000001036.17
chr11	51635761	51636543	Pilot_E3_BAM_peak_750	31	.	2.96963	6.80877	3.15959	Promoter (<=1kb)	11	51623673	51635896	12224	2	ENSMUST00000001081.9	0	Rmnd5b	ENSMUSG00000001054.9
chr11	51619379	51619945	Pilot_E3_BAM_peak_749	23	.	3.02911	5.86425	2.39755	Promoter (<=1kb)	11	51619735	51623714	3980	1	ENSMUST00000127405.1	0	Nhp2	ENSMUSG00000001056.3
chr4	136469893	136470834	Pilot_E3_BAM_peak_4109	14	.	2.85776	4.72115	1.46513	Promoter (<=1kb)	4	136469850	136540667	70818	1	ENSMUST00000129230.2	44	Luzp1	ENSMUSG00000001089.14
chr4	136518184	136518415	Pilot_E3_BAM_peak_4110	13	.	2.86755	4.64602	1.39522	Promoter (2-3kb)	4	136521395	136546394	25000	1	ENSMUST00000063021.6	-2980	Luzp1	ENSMUSG00000001089.14
chr5	114372122	114372642	Pilot_E3_BAM_peak_4396	14	.	2.58403	4.72981	1.47062	Promoter (<=1kb)	5	114365706	114372142	6437	2	ENSMUST00000134173.7	0	Kctd10	ENSMUSG00000001098.15
chr11	78535892	78536630	Pilot_E3_BAM_peak_924	19	.	2.74526	5.28917	1.92024	Promoter (<=1kb)	11	78536361	78541737	5377	1	ENSMUST00000128788.7	0	Ift20	ENSMUSG00000001105.15
chr10	76902684	76903460	Pilot_E3_BAM_peak_485	11	.	2.50334	4.30543	1.13965	Promoter (2-3kb)	10	76789803	76905862	116060	2	ENSMUST00000171437.7	2402	Pcbp3	ENSMUSG00000001120.15
chr10	76961964	76962306	Pilot_E3_BAM_peak_486	100	.	4.51958	14.365	10.0478	Promoter (<=1kb)	10	76761860	76961887	200028	2	ENSMUST00000105411.8	-78	Pcbp3	ENSMUSG00000001120.15
chr10	76442376	76443162	Pilot_E3_BAM_peak_484	31	.	3.07996	6.84744	3.18319	Promoter (<=1kb)	10	76351263	76442786	91524	2	ENSMUST00000217838.1	0	Pcnt	ENSMUSG00000001151.10
chr6	86669255	86669804	Pilot_E3_BAM_peak_4682	40	.	3.12096	7.77123	4.01293	Promoter (<=1kb)	6	86647042	86669161	22120	2	ENSMUST00000001184.9	-95	Mxd1	ENSMUSG00000001156.9
chr6	86732934	86733813	Pilot_E3_BAM_peak_4683	17	.	2.86115	5.05116	1.72625	Promoter (<=1kb)	6	86691768	86733383	41616	2	ENSMUST00000001185.13	0	Gmcl1	ENSMUSG00000001157.13
chr10	78298049	78298440	Pilot_E3_BAM_peak_497	22	.	2.87275	5.66751	2.21499	Promoter (<=1kb)	10	78271563	78298198	26636	2	ENSMUST00000105389.7	0	Agpat3	ENSMUSG00000001211.15
chr15	102405315	102407367	Pilot_E3_BAM_peak_2196	120	.	4.32898	16.2222	12.011	Promoter (<=1kb)	15	102406143	102408235	2093	1	ENSMUST00000170884.7	0	Sp1	ENSMUSG00000001280.13
chr15	102230843	102231132	Pilot_E3_BAM_peak_2189	48	.	3.3563	8.75101	4.85788	Promoter (<=1kb)	15	102224375	102231908	7534	2	ENSMUST00000230652.1	776	Itgb7	ENSMUSG00000001281.10
chr15	102243421	102243786	Pilot_E3_BAM_peak_2190	12	.	2.49752	4.38116	1.20395	Promoter (<=1kb)	15	102241939	102243589	1651	2	ENSMUST00000130204.1	0	Rarg	ENSMUSG00000001288.15
chr15	102246161	102248045	Pilot_E3_BAM_peak_2191	18	.	2.59272	5.2425	1.88206	Promoter (<=1kb)	15	102234940	102246500	11561	2	ENSMUST00000063339.13	0	Rarg	ENSMUSG00000001288.15
chr15	102256782	102258213	Pilot_E3_BAM_peak_2192	15	.	2.5088	4.89102	1.59993	Promoter (<=1kb)	15	102234938	102257517	22580	2	ENSMUST00000043172.14	0	Rarg	ENSMUSG00000001288.15
chr15	102325927	102326353	Pilot_E3_BAM_peak_2194	18	.	2.67692	5.21064	1.84356	Promoter (<=1kb)	15	102326116	102331873	5758	1	ENSMUST00000166658.7	0	Pfdn5	ENSMUSG00000001289.12
chr8	8659693	8660024	Pilot_E3_BAM_peak_5131	12	.	2.73064	4.39399	1.21324	Promoter (1-2kb)	8	8658422	8661239	2818	2	ENSMUST00000209169.1	1215	Efnb2	ENSMUSG00000001300.16
chr11	101467361	101468018	Pilot_E3_BAM_peak_1046	13	.	2.66969	4.62336	1.39492	Promoter (<=1kb)	11	101468175	101471853	3679	1	ENSMUST00000001347.6	-157	Rnd2	ENSMUSG00000001313.12
chr4	129286227	129287632	Pilot_E3_BAM_peak_4045	16	.	2.68834	4.96638	1.66254	Promoter (<=1kb)	4	129287617	129308559	20943	1	ENSMUST00000102599.3	0	Sync	ENSMUSG00000001333.9
chr9	78108724	78108999	Pilot_E3_BAM_peak_5649	15	.	2.89746	4.77841	1.50666	Promoter (<=1kb)	9	78081502	78109065	27564	2	ENSMUST00000001402.13	66	Fbxo9	ENSMUSG00000001366.14
chr3	88138535	88138982	Pilot_E3_BAM_peak_3638	15	.	2.76101	4.88242	1.58876	Distal Intergenic	3	88142372	88172086	29715	1	ENSMUST00000001455.12	-3390	Mef2d	ENSMUSG00000001419.17
chr3	88140442	88140952	Pilot_E3_BAM_peak_3639	28	.	3.08475	6.44223	2.84691	Promoter (1-2kb)	3	88142372	88172086	29715	1	ENSMUST00000001455.12	-1420	Mef2d	ENSMUSG00000001419.17
chr3	88142129	88142792	Pilot_E3_BAM_peak_3640	15	.	2.61932	4.84911	1.57284	Promoter (<=1kb)	3	88142372	88172086	29715	1	ENSMUST00000001455.12	0	Mef2d	ENSMUSG00000001419.17
chr3	88145785	88146106	Pilot_E3_BAM_peak_3641	17	.	2.73799	5.04608	1.71315	Intron (ENSMUST00000001455.12/ENSMUSG00000001419.17, intron 1 of 10)	3	88142574	88156003	13430	1	ENSMUST00000140927.1	3212	Mef2d	ENSMUSG00000001419.17
chr10	77089388	77089652	Pilot_E3_BAM_peak_488	16	.	2.89261	4.96148	1.65704	Promoter (<=1kb)	10	77080725	77089428	8704	2	ENSMUST00000156009.1	0	Col18a1	ENSMUSG00000001435.15
chr10	77211193	77211476	Pilot_E3_BAM_peak_489	17	.	2.8253	5.10339	1.76089	Distal Intergenic	10	77052178	77166548	114371	2	ENSMUST00000081654.12	-44646	Col18a1	ENSMUSG00000001435.15
chr10	77033106	77033359	Pilot_E3_BAM_peak_487	11	.	2.44508	4.31528	1.15551	Promoter (<=1kb)	10	77033212	77050431	17220	1	ENSMUST00000105410.9	0	Slc19a1	ENSMUSG00000001436.15
chr11	97187045	97188928	Pilot_E3_BAM_peak_1004	70	.	3.67136	11.0298	7.04216	Promoter (<=1kb)	11	97159714	97187881	28168	2	ENSMUST00000001479.4	0	Kpnb1	ENSMUSG00000001440.5
chr5	4104474	4104741	Pilot_E3_BAM_peak_4209	32	.	3.06667	6.91948	3.24243	Promoter (<=1kb)	5	4081145	4104746	23602	2	ENSMUST00000001507.4	5	Cyp51	ENSMUSG00000001467.5
chr18	67369695	67369999	Pilot_E3_BAM_peak_2785	12	.	2.74729	4.425	1.23533	Distal Intergenic	18	67390717	67402748	12032	1	ENSMUST00000001513.6	-20718	Tubb6	ENSMUSG00000001473.6
chr18	67391138	67391602	Pilot_E3_BAM_peak_2786	26	.	2.96738	6.23649	2.67999	Promoter (<=1kb)	18	67390717	67402748	12032	1	ENSMUST00000001513.6	422	Tubb6	ENSMUSG00000001473.6
chr11	94927933	94928978	Pilot_E3_BAM_peak_983	15	.	2.88412	4.76108	1.50531	Distal Intergenic	11	94936224	94953042	16819	1	ENSMUST00000001547.7	-7246	Col1a1	ENSMUSG00000001506.10
chr11	95076579	95077220	Pilot_E3_BAM_peak_986	18	.	2.85002	5.23705	1.87059	Promoter (<=1kb)	11	95044474	95076714	32241	2	ENSMUST00000001548.13	0	Itga3	ENSMUSG00000001507.16
chr11	95089170	95089437	Pilot_E3_BAM_peak_987	10	.	2.76733	4.2267	1.0753	Distal Intergenic	11	95044474	95076801	32328	2	ENSMUST00000120375.7	-12370	Itga3	ENSMUSG00000001507.16
chr17	35836981	35838328	Pilot_E3_BAM_peak_2536	34	.	3.14099	7.0317	3.40188	Promoter (<=1kb)	17	35833921	35838306	4386	2	ENSMUST00000001566.9	0	Tubb5	ENSMUSG00000001525.10
chr11	100397634	100397922	Pilot_E3_BAM_peak_1034	23	.	2.99733	5.82176	2.34688	Promoter (<=1kb)	11	100370619	100397749	27131	2	ENSMUST00000001592.14	0	Jup	ENSMUSG00000001552.14
chr5	29434747	29434962	Pilot_E3_BAM_peak_4239	16	.	2.85834	4.99456	1.67196	Promoter (<=1kb)	5	29434664	29457843	23180	1	ENSMUST00000001611.10	84	Nom1	ENSMUSG00000001569.10
chr4	136247972	136248274	Pilot_E3_BAM_peak_4104	22	.	3.01322	5.6879	2.228	Promoter (<=1kb)	4	136247973	136264484	16512	1	ENSMUST00000143942.1	0	Tcea3	ENSMUSG00000001604.14
chr12	40222602	40223871	Pilot_E3_BAM_peak_1252	30	.	3.01032	6.67902	3.07475	Promoter (<=1kb)	12	40201567	40223189	21623	2	ENSMUST00000001672.11	0	Ifrd1	ENSMUSG00000001627.12
chr15	102920637	102922070	Pilot_E3_BAM_peak_2200	19	.	2.621	5.36055	1.97066	Promoter (<=1kb)	15	102921103	102928814	7712	1	ENSMUST00000001700.6	0	Hoxc13	ENSMUSG00000001655.6
chr15	102999236	103000824	Pilot_E3_BAM_peak_2203	21	.	2.72832	5.63734	2.18973	Promoter (<=1kb)	15	103000529	103010006	9478	1	ENSMUST00000173421.1	0	Hoxc6	ENSMUSG00000001661.5
chr15	103005496	103005741	Pilot_E3_BAM_peak_2204	13	.	2.57414	4.61175	1.38457	Intron (ENSMUST00000174869.1/ENSMUSG00000022485.3, intron 1 of 1)	15	103009573	103011881	2309	1	ENSMUST00000001711.5	-3832	Hoxc6	ENSMUSG00000001661.5
chr5	148551995	148552770	Pilot_E3_BAM_peak_4535	15	.	2.82787	4.8151	1.5421	Promoter (<=1kb)	5	148504635	148552662	48028	2	ENSMUST00000079324.13	0	Ubl3	ENSMUSG00000001687.15
chr18	56431645	56432300	Pilot_E3_BAM_peak_2758	16	.	2.90748	4.96418	1.65151	Promoter (<=1kb)	18	56432132	56503792	71661	1	ENSMUST00000070166.5	0	Gramd3	ENSMUSG00000001700.9
chr13	38658679	38658995	Pilot_E3_BAM_peak_1492	26	.	2.96055	6.2146	2.66164	Promoter (<=1kb)	13	38654520	38658955	4436	2	ENSMUST00000223823.1	0	Eef1e1	ENSMUSG00000001707.8
chr6	29735553	29736263	Pilot_E3_BAM_peak_4563	15	.	2.70399	4.83768	1.56154	Promoter (<=1kb)	6	29735694	29761365	25672	1	ENSMUST00000001812.4	0	Smo	ENSMUSG00000001761.7
chr2	145786048	145786366	Pilot_E3_BAM_peak_3428	14	.	2.89935	4.69593	1.44909	Promoter (<=1kb)	2	145786116	145887616	101501	1	ENSMUST00000094480.10	0	Rin2	ENSMUSG00000001768.16
chr7	30195152	30195372	Pilot_E3_BAM_peak_4912	18	.	3.053	5.19083	1.82543	Promoter (<=1kb)	7	30186943	30195048	8106	2	ENSMUST00000126116.2	-105	Capns1	ENSMUSG00000001794.13
chr2	31948497	31948950	Pilot_E3_BAM_peak_3184	20	.	3.01683	5.41531	2.02465	Promoter (1-2kb)	2	31950139	31973442	23304	1	ENSMUST00000001920.12	-1189	Aif1l	ENSMUSG00000001864.13
chr17	74869569	74870852	Pilot_E3_BAM_peak_2636	33	.	3.30904	6.97767	3.32667	Distal Intergenic	17	75005568	75391767	386200	1	ENSMUST00000001927.11	-134716	Ltbp1	ENSMUSG00000001870.15
chr17	74963208	74963526	Pilot_E3_BAM_peak_2637	18	.	2.93241	5.2725	1.89859	Distal Intergenic	17	75005568	75391767	386200	1	ENSMUST00000001927.11	-42042	Ltbp1	ENSMUSG00000001870.15
chr17	75056311	75056820	Pilot_E3_BAM_peak_2638	12	.	2.84822	4.51597	1.29833	Intron (ENSMUST00000001927.11/ENSMUSG00000001870.15, intron 2 of 33)	17	75006294	75008799	2506	1	ENSMUST00000146839.1	50018	Ltbp1	ENSMUSG00000001870.15
chr11	21370458	21371251	Pilot_E3_BAM_peak_702	59	.	3.84197	9.86297	5.98193	Promoter (<=1kb)	11	21321138	21370477	49340	2	ENSMUST00000102875.10	0	Ugp2	ENSMUSG00000001891.16
chr8	84689222	84689457	Pilot_E3_BAM_peak_5292	15	.	2.37929	4.88359	1.59121	Promoter (<=1kb)	8	84689247	84699787	10541	1	ENSMUST00000109767.8	0	Trmt1	ENSMUSG00000001909.16
chr8	84774538	84774830	Pilot_E3_BAM_peak_5293	22	.	2.69044	5.69504	2.25732	Promoter (<=1kb)	8	84708626	84774369	65744	2	ENSMUST00000109762.7	-170	Nfix	ENSMUSG00000001911.16
chr8	84786645	84787068	Pilot_E3_BAM_peak_5294	16	.	2.52815	4.9362	1.62847	Intron (ENSMUST00000076715.12/ENSMUSG00000001911.16, intron 1 of 8)	8	84708626	84774369	65744	2	ENSMUST00000109762.7	-12277	Nfix	ENSMUSG00000001911.16
chr12	84794756	84795319	Pilot_E3_BAM_peak_1355	42	.	3.66927	8.10866	4.28752	Promoter (1-2kb)	12	84786379	84792971	6593	2	ENSMUST00000163214.1	-1786	Ltbp2	ENSMUSG00000002020.15
chr7	19508420	19508884	Pilot_E3_BAM_peak_4856	14	.	2.85521	4.72715	1.46466	Promoter (<=1kb)	7	19508670	19516138	7469	1	ENSMUST00000136873.7	0	Trappc6a	ENSMUSG00000002043.17
chr11	78245478	78246222	Pilot_E3_BAM_peak_918	35	.	3.29288	7.23653	3.55621	Promoter (<=1kb)	11	78206746	78245987	39242	2	ENSMUST00000002121.4	0	Supt6	ENSMUSG00000002052.6
chr11	78301300	78301564	Pilot_E3_BAM_peak_919	19	.	3.07694	5.38452	1.98445	Promoter (<=1kb)	11	78301529	78322457	20929	1	ENSMUST00000045026.3	0	Spag5	ENSMUSG00000002055.9
chr11	78363279	78364273	Pilot_E3_BAM_peak_921	46	.	3.46048	8.55787	4.68394	Intron (ENSMUST00000108294.1/ENSMUSG00000002057.4, intron 6 of 8)	11	78347935	78348998	1064	1	ENSMUST00000125720.1	15345	Unc119	ENSMUSG00000002058.13
chr11	78188169	78188810	Pilot_E3_BAM_peak_917	39	.	3.19449	7.71317	3.94279	Promoter (<=1kb)	11	78188430	78192188	3759	1	ENSMUST00000002128.13	0	Rab34	ENSMUSG00000002059.18
chr7	38107620	38108012	Pilot_E3_BAM_peak_4922	38	.	3.72814	7.59433	3.83886	Promoter (<=1kb)	7	38097984	38107534	9551	2	ENSMUST00000108023.9	-87	Ccne1	ENSMUSG00000002068.16
chr17	31982494	31982851	Pilot_E3_BAM_peak_2498	14	.	2.83874	4.63464	1.40547	Intron (ENSMUST00000002145.11/ENSMUSG00000002076.11, intron 7 of 7)	17	31946328	32013403	67076	2	ENSMUST00000133308.1	30552	Hsf2bp	ENSMUSG00000002076.11
chr7	16312942	16313951	Pilot_E3_BAM_peak_4842	24	.	3.03649	5.9027	2.40996	Promoter (<=1kb)	7	16313517	16317697	4181	1	ENSMUST00000147267.1	0	Bbc3	ENSMUSG00000002083.13
chr2	91053414	91054209	Pilot_E3_BAM_peak_3290	13	.	2.62213	4.55562	1.33387	Promoter (<=1kb)	2	91054009	91059432	5424	1	ENSMUST00000067663.13	0	Psmc3	ENSMUSG00000002102.15
chr2	91070391	91070728	Pilot_E3_BAM_peak_3291	46	.	3.26511	8.57468	4.69425	Promoter (<=1kb)	2	91061791	91070417	8627	2	ENSMUST00000073575.11	0	Slc39a13	ENSMUSG00000002105.15
chr2	91236885	91237292	Pilot_E3_BAM_peak_3292	15	.	2.54592	4.79872	1.52552	Promoter (<=1kb)	2	91211588	91236907	25320	2	ENSMUST00000150427.7	0	Ddb2	ENSMUSG00000002109.14
chr7	24399673	24399889	Pilot_E3_BAM_peak_4863	56	.	3.87133	9.62224	5.61146	Promoter (<=1kb)	7	24399724	24405851	6128	1	ENSMUST00000139481.1	0	Smg9	ENSMUSG00000002210.11
chr6	71440968	71441321	Pilot_E3_BAM_peak_4637	25	.	2.96779	6.00448	2.51117	Promoter (<=1kb)	6	71388634	71440637	52004	2	ENSMUST00000002292.14	-332	Rmnd5a	ENSMUSG00000002222.14
chr3	104817725	104817981	Pilot_E3_BAM_peak_3736	12	.	2.63744	4.39079	1.20658	Promoter (<=1kb)	3	104805408	104818116	12709	2	ENSMUST00000196211.1	135	Mov10	ENSMUSG00000002227.15
chr3	104788602	104789209	Pilot_E3_BAM_peak_3735	29	.	3.21611	6.571	2.96037	Promoter (<=1kb)	3	104788888	104794459	5572	1	ENSMUST00000002303.11	0	Rhoc	ENSMUSG00000002233.13
chr17	28224039	28224386	Pilot_E3_BAM_peak_2471	25	.	2.87424	6.0926	2.55966	Exon (ENSMUST00000002327.5/ENSMUSG00000002257.7, exon 7 of 11)	17	28232754	28301469	68716	1	ENSMUST00000002320.14	-8368	Ppard	ENSMUSG00000002250.15
chr17	28232526	28232792	Pilot_E3_BAM_peak_2472	43	.	3.47238	8.09852	4.30488	Promoter (<=1kb)	17	28232754	28301469	68716	1	ENSMUST00000002320.14	0	Ppard	ENSMUSG00000002250.15
chr17	28256938	28257155	Pilot_E3_BAM_peak_2473	31	.	3.40343	6.82475	3.16724	Intron (ENSMUST00000002320.14/ENSMUSG00000002250.15, intron 2 of 7)	17	28271708	28273163	1456	1	ENSMUST00000144200.1	-14553	Ppard	ENSMUSG00000002250.15
chr17	28280336	28280671	Pilot_E3_BAM_peak_2474	33	.	3.31764	7.08986	3.39474	Intron (ENSMUST00000002320.14/ENSMUSG00000002250.15, intron 2 of 7)	17	28272193	28298716	26524	1	ENSMUST00000169040.1	8144	Ppard	ENSMUSG00000002250.15
chr17	25579103	25579534	Pilot_E3_BAM_peak_2446	25	.	3.09749	6.12873	2.5933	Promoter (<=1kb)	17	25579174	25662826	83653	1	ENSMUST00000063344.14	0	Lmf1	ENSMUSG00000002279.18
chr17	33843127	33843468	Pilot_E3_BAM_peak_2511	44	.	3.49617	8.2788	4.4173	Promoter (<=1kb)	17	33843426	33848751	5326	1	ENSMUST00000087559.7	0	Cd320	ENSMUSG00000002308.15
chr14	55643247	55643575	Pilot_E3_BAM_peak_1752	19	.	2.67851	5.28972	1.91149	Promoter (<=1kb)	14	55635965	55643251	7287	2	ENSMUST00000120041.7	0	Tm9sf1	ENSMUSG00000002320.15
chr8	70234298	70234883	Pilot_E3_BAM_peak_5219	33	.	3.06642	6.98698	3.3204	Promoter (<=1kb)	8	70220172	70234466	14295	2	ENSMUST00000019679.11	0	Armc6	ENSMUSG00000002343.11
chr8	70139051	70139611	Pilot_E3_BAM_peak_5217	28	.	3.08807	6.40787	2.84288	Promoter (<=1kb)	8	70139499	70147256	7758	1	ENSMUST00000002418.14	0	Borcs8	ENSMUSG00000002345.18
chr8	70212213	70212836	Pilot_E3_BAM_peak_5218	91	.	4.01844	13.4452	9.178	Promoter (<=1kb)	8	70184340	70212256	27917	2	ENSMUST00000063788.7	0	Slc25a42	ENSMUSG00000002346.16
chr17	5845484	5846454	Pilot_E3_BAM_peak_2388	14	.	2.84137	4.72382	1.46813	Intron (ENSMUST00000002436.10/ENSMUSG00000002365.10, intron 1 of 17)	17	5841352	5890130	48779	1	ENSMUST00000231803.1	4133	Snx9	ENSMUSG00000002365.10
chr17	56672943	56673365	Pilot_E3_BAM_peak_2597	20	.	2.90685	5.45355	2.04812	Promoter (<=1kb)	17	56673225	56711769	38545	1	ENSMUST00000002445.8	0	Ranbp3	ENSMUSG00000002372.8
chr8	71367232	71367505	Pilot_E3_BAM_peak_5236	47	.	3.68985	8.62449	4.73136	Promoter (<=1kb)	8	71367243	71368831	1589	1	ENSMUST00000146221.7	0	Use1	ENSMUSG00000002395.14
chr8	71371305	71371557	Pilot_E3_BAM_peak_5237	23	.	2.81091	5.81138	2.32988	Promoter (<=1kb)	8	71371339	71373689	2351	1	ENSMUST00000002469.8	0	Ocel1	ENSMUSG00000002396.8
chr1	5019413	5020414	Pilot_E3_BAM_peak_2	26	.	3.21512	6.14985	2.6121	Promoter (<=1kb)	1	4909576	5019539	109964	2	ENSMUST00000002533.14	0	Rgs20	ENSMUSG00000002459.17
chr1	5022765	5023064	Pilot_E3_BAM_peak_3	18	.	2.93137	5.22256	1.87108	Intron (ENSMUST00000118000.7/ENSMUSG00000002459.17, intron 1 of 5)	1	4909576	5019539	109964	2	ENSMUST00000002533.14	-3227	Rgs20	ENSMUSG00000002459.17
chr16	89960293	89960715	Pilot_E3_BAM_peak_2354	22	.	3.13184	5.74432	2.28837	Promoter (<=1kb)	16	89898351	89960737	62387	2	ENSMUST00000130951.7	22	Tiam1	ENSMUSG00000002489.16
chr17	24632418	24632885	Pilot_E3_BAM_peak_2437	16	.	2.86451	4.98548	1.66522	Promoter (<=1kb)	17	24595816	24632627	36812	2	ENSMUST00000226284.1	0	Tsc2	ENSMUSG00000002496.10
chr2	32288062	32288650	Pilot_E3_BAM_peak_3188	24	.	2.93792	5.91883	2.43247	Promoter (<=1kb)	2	32288253	32307921	19669	1	ENSMUST00000113377.7	0	Golga2	ENSMUSG00000002546.16
chr7	25686872	25687921	Pilot_E3_BAM_peak_4877	13	.	2.86391	4.56311	1.34555	Promoter (<=1kb)	7	25687002	25705077	18076	1	ENSMUST00000002678.9	0	Tgfb1	ENSMUSG00000002603.15
chr7	25689071	25689656	Pilot_E3_BAM_peak_4878	18	.	3.02448	5.26235	1.88818	Promoter (<=1kb)	7	25688927	25697213	8287	1	ENSMUST00000169009.7	145	Tgfb1	ENSMUSG00000002603.15
chr17	32350255	32350604	Pilot_E3_BAM_peak_2503	20	.	2.87848	5.50861	2.085	Promoter (<=1kb)	17	32321425	32350581	29157	2	ENSMUST00000050214.7	0	Akap8l	ENSMUSG00000002625.9
chr17	56997202	56997590	Pilot_E3_BAM_peak_2601	29	.	2.89697	6.5328	2.9318	Promoter (<=1kb)	17	56997339	56999311	1973	1	ENSMUST00000074141.13	0	Alkbh7	ENSMUSG00000002661.14
chr2	76647793	76648763	Pilot_E3_BAM_peak_3277	72	.	3.94084	11.2764	7.23518	Promoter (<=1kb)	2	76629898	76648015	18118	2	ENSMUST00000002808.6	0	Prkra	ENSMUSG00000002731.6
chr11	5955493	5955991	Pilot_E3_BAM_peak_677	14	.	2.81106	4.65802	1.41557	Promoter (<=1kb)	11	5955693	5967780	12088	1	ENSMUST00000002818.8	0	Ykt6	ENSMUSG00000002741.9
chr5	135186849	135187486	Pilot_E3_BAM_peak_4467	27	.	3.00893	6.3354	2.78966	Promoter (<=1kb)	5	135187264	135246129	58866	1	ENSMUST00000002825.5	0	Baz1b	ENSMUSG00000002748.7
chr17	32108633	32109650	Pilot_E3_BAM_peak_2499	15	.	2.91879	4.85738	1.57569	Promoter (1-2kb)	17	32078797	32107350	28554	2	ENSMUST00000183934.1	-1284	Pdxk-ps	ENSMUSG00000002791.16
chr12	112897758	112898218	Pilot_E3_BAM_peak_1420	25	.	3.13743	6.08875	2.56825	Distal Intergenic	12	112909277	112910368	1092	2	ENSMUST00000223304.1	12150	Jag2	ENSMUSG00000002799.6
chr12	112941904	112942117	Pilot_E3_BAM_peak_1421	13	.	2.64139	4.52726	1.31216	Promoter (<=1kb)	12	112934751	112942087	7337	2	ENSMUST00000222793.1	0	Nudt14	ENSMUSG00000002804.4
chr9	21264921	21265514	Pilot_E3_BAM_peak_5478	13	.	2.71057	4.63229	1.3927	Promoter (<=1kb)	9	21265293	21277772	12480	1	ENSMUST00000065005.4	0	Atg4d	ENSMUSG00000002820.6
chr17	56079064	56079569	Pilot_E3_BAM_peak_2587	171	.	5.08911	21.9142	17.1957	Promoter (<=1kb)	17	56079634	56100592	20959	1	ENSMUST00000226053.1	-65	Hdgfrp2	ENSMUSG00000002833.11
chr17	56040288	56041068	Pilot_E3_BAM_peak_2585	11	.	2.70071	4.33626	1.17241	Promoter (<=1kb)	17	56040416	56068026	27611	1	ENSMUST00000002914.8	0	Chaf1a	ENSMUSG00000002835.8
chr16	38452486	38452727	Pilot_E3_BAM_peak_2316	26	.	2.98305	6.18374	2.67662	Promoter (<=1kb)	16	38444030	38452703	8674	2	ENSMUST00000002923.9	0	Adprh	ENSMUSG00000002844.9
chr16	38522349	38523011	Pilot_E3_BAM_peak_2317	36	.	3.06911	7.30601	3.63154	Promoter (<=1kb)	16	38498347	38522663	24317	2	ENSMUST00000002925.5	0	Timmdc1	ENSMUSG00000002846.9
chr6	88902404	88902686	Pilot_E3_BAM_peak_4699	12	.	2.514	4.38604	1.21249	Promoter (<=1kb)	6	88902453	88912231	9779	1	ENSMUST00000203345.2	0	Tpra1	ENSMUSG00000002871.14
chr12	31270944	31271424	Pilot_E3_BAM_peak_1240	12	.	2.81314	4.39789	1.22498	Intron (ENSMUST00000169088.7/ENSMUSG00000002900.16, intron 4 of 33)	12	31276656	31287986	11331	1	ENSMUST00000169065.1	-5232	Lamb1	ENSMUSG00000002900.16
chr8	70865501	70865859	Pilot_E3_BAM_peak_5233	25	.	2.79189	6.06898	2.54108	Promoter (2-3kb)	8	70843906	70863258	19353	2	ENSMUST00000212611.1	-2244	Kcnn1	ENSMUSG00000002908.17
chr8	70839318	70840087	Pilot_E3_BAM_peak_5232	46	.	3.12904	8.47213	4.64115	Promoter (<=1kb)	8	70835129	70839720	4592	2	ENSMUST00000002989.10	0	Arrdc2	ENSMUSG00000002910.11
chr8	4238390	4239012	Pilot_E3_BAM_peak_5128	17	.	2.82585	5.02197	1.70668	Promoter (<=1kb)	8	4238740	4247896	9157	1	ENSMUST00000110998.8	0	Map2k7	ENSMUSG00000002948.19
chr7	19628447	19629353	Pilot_E3_BAM_peak_4857	138	.	5.46313	18.2469	13.8138	Promoter (<=1kb)	7	19606553	19629248	22696	2	ENSMUST00000208087.1	0	Relb	ENSMUSG00000002983.17
chr7	19715478	19716419	Pilot_E3_BAM_peak_4858	51	.	4.08424	9.0779	5.14959	Promoter (<=1kb)	7	19701313	19715438	14126	2	ENSMUST00000093552.11	-41	Tomm40	ENSMUSG00000002984.17
chr4	55532823	55533492	Pilot_E3_BAM_peak_3886	14	.	2.81194	4.7552	1.48833	Promoter (<=1kb)	4	55527143	55532466	5324	2	ENSMUST00000107619.2	-358	Klf4	ENSMUSG00000003032.8
chr8	72239697	72240435	Pilot_E3_BAM_peak_5248	46	.	3.68076	8.52218	4.68245	Promoter (<=1kb)	8	72240018	72257385	17368	1	ENSMUST00000003117.14	0	Ap1m1	ENSMUSG00000003033.15
chr8	72160938	72161588	Pilot_E3_BAM_peak_5247	45	.	3.55036	8.35113	4.51625	Promoter (<=1kb)	8	72161200	72183904	22705	1	ENSMUST00000003121.8	0	Rab8a	ENSMUSG00000003037.16
chr10	80115470	80115958	Pilot_E3_BAM_peak_515	29	.	2.74295	6.53724	2.94097	Promoter (<=1kb)	10	80115803	80130469	14667	1	ENSMUST00000144883.7	0	Stk11	ENSMUSG00000003068.16
chr7	25395813	25396055	Pilot_E3_BAM_peak_4875	21	.	2.97959	5.61575	2.16992	Promoter (<=1kb)	7	25379527	25396379	16853	2	ENSMUST00000003207.10	324	Lipe	ENSMUSG00000003123.15
chr9	45984477	45985086	Pilot_E3_BAM_peak_5527	15	.	2.96217	4.90322	1.59769	Promoter (<=1kb)	9	45962859	45985051	22193	2	ENSMUST00000172450.2	0	Pafah1b2	ENSMUSG00000003131.7
chr1	39535508	39535910	Pilot_E3_BAM_peak_34	11	.	2.53737	4.34876	1.17674	Promoter (<=1kb)	1	39535802	39546873	11072	1	ENSMUST00000003219.13	0	Cnot11	ENSMUSG00000003135.15
chr5	8056365	8056628	Pilot_E3_BAM_peak_4211	24	.	3.22312	5.98141	2.47074	Promoter (<=1kb)	5	8056527	8069151	12625	1	ENSMUST00000148633.3	0	Sri	ENSMUSG00000003161.15
chr16	17891529	17891919	Pilot_E3_BAM_peak_2257	24	.	2.9978	5.88289	2.4004	Promoter (<=1kb)	16	17839482	17891654	52173	2	ENSMUST00000135229.7	0	Dgcr2	ENSMUSG00000003166.20
chr7	44997412	44997740	Pilot_E3_BAM_peak_4939	16	.	3.00009	4.96296	1.63962	Promoter (<=1kb)	7	44997648	45002848	5201	1	ENSMUST00000003284.15	0	Irf3	ENSMUSG00000003184.15
chr17	56009250	56009671	Pilot_E3_BAM_peak_2584	31	.	3.12731	6.76751	3.13956	Promoter (<=1kb)	17	56009255	56012322	3068	1	ENSMUST00000124302.7	0	Mpnd	ENSMUSG00000003199.16
chr17	55959123	55959451	Pilot_E3_BAM_peak_2583	95	.	4.91971	13.9426	9.52722	Promoter (<=1kb)	17	55959187	55967949	8763	1	ENSMUST00000086869.4	0	Ccdc94	ENSMUSG00000003208.8
chr19	60889789	60890099	Pilot_E3_BAM_peak_3070	24	.	2.7404	5.95452	2.44528	Promoter (<=1kb)	19	60889749	61092553	202805	1	ENSMUST00000003313.8	41	Grk5	ENSMUSG00000003228.8
chr16	20516821	20517743	Pilot_E3_BAM_peak_2268	15	.	2.77731	4.85381	1.56936	Promoter (<=1kb)	16	20516982	20531671	14690	1	ENSMUST00000003318.12	0	Dvl3	ENSMUSG00000003233.12
chr7	45813958	45814655	Pilot_E3_BAM_peak_4950	25	.	3.26763	6.06144	2.55019	Promoter (<=1kb)	7	45806637	45814311	7675	2	ENSMUST00000107729.9	0	Cyth2	ENSMUSG00000003269.17
chr10	80656550	80656809	Pilot_E3_BAM_peak_535	38	.	2.98484	7.52319	3.81146	Promoter (<=1kb)	10	80642617	80656494	13878	2	ENSMUST00000126980.7	-57	Btbd2	ENSMUSG00000003344.14
chr10	80622025	80622591	Pilot_E3_BAM_peak_534	97	.	4.20286	14.038	9.70396	Promoter (<=1kb)	10	80622838	80640741	17904	1	ENSMUST00000079773.13	-247	Csnk1g2	ENSMUSG00000003345.16
chr10	80590429	80590674	Pilot_E3_BAM_peak_532	45	.	3.12338	8.36346	4.57057	Promoter (<=1kb)	10	80583654	80590341	6688	2	ENSMUST00000003436.11	-89	Abhd17a	ENSMUSG00000003346.14
chr10	80701707	80702894	Pilot_E3_BAM_peak_537	121	.	4.26045	16.4899	12.1737	Promoter (<=1kb)	10	80685253	80701855	16603	2	ENSMUST00000003438.10	0	Mob3a	ENSMUSG00000003348.10
chr15	98728021	98728440	Pilot_E3_BAM_peak_2142	13	.	2.6928	4.59605	1.36596	Promoter (<=1kb)	15	98724366	98728152	3787	2	ENSMUST00000230743.1	0	Fkbp11	ENSMUSG00000003355.7
chr15	98662811	98663209	Pilot_E3_BAM_peak_2141	12	.	2.44879	4.4084	1.22383	Promoter (<=1kb)	15	98645134	98662889	17756	2	ENSMUST00000003450.14	0	Ddx23	ENSMUSG00000003360.15
chr9	22021582	22022259	Pilot_E3_BAM_peak_5489	37	.	3.71733	7.52145	3.77495	Intron (ENSMUST00000003501.8/ENSMUSG00000003410.8, intron 6 of 6)	9	22016461	22026374	9914	2	ENSMUST00000213700.1	4115	Elavl3	ENSMUSG00000003410.8
chr4	108887613	108887908	Pilot_E3_BAM_peak_3974	10	.	2.75765	4.19692	1.05301	Promoter (2-3kb)	4	108890290	108941188	50899	1	ENSMUST00000003502.3	-2382	Rab3b	ENSMUSG00000003411.10
chr7	45154340	45154937	Pilot_E3_BAM_peak_4944	41	.	3.80213	8.0056	4.19974	Promoter (<=1kb)	7	45154349	45157743	3395	1	ENSMUST00000209847.1	0	Pih1d1	ENSMUSG00000003423.15
chr7	28392493	28392921	Pilot_E3_BAM_peak_4898	13	.	2.69903	4.52799	1.31209	Promoter (<=1kb)	7	28386146	28392708	6563	2	ENSMUST00000003536.8	0	Med29	ENSMUSG00000003444.8
chr6	29195871	29196547	Pilot_E3_BAM_peak_4557	34	.	3.26753	7.17282	3.4951	Distal Intergenic	6	29200445	29203420	2976	2	ENSMUST00000162242.1	6873	Impdh1	ENSMUSG00000003500.13
chr6	29211968	29212426	Pilot_E3_BAM_peak_4558	38	.	3.5579	7.67525	3.89702	Promoter (<=1kb)	6	29200437	29212249	11813	2	ENSMUST00000160878.7	0	Impdh1	ENSMUSG00000003500.13
chr6	29216128	29216399	Pilot_E3_BAM_peak_4559	19	.	2.93644	5.29316	1.91122	Promoter (<=1kb)	6	29200434	29216331	15898	2	ENSMUST00000162739.7	0	Impdh1	ENSMUSG00000003500.13
chr11	101984350	101984700	Pilot_E3_BAM_peak_1056	22	.	3.04976	5.73913	2.27043	Promoter (<=1kb)	11	101980594	101984751	4158	2	ENSMUST00000176261.1	51	Dusp3	ENSMUSG00000003518.13
chr16	18066301	18066672	Pilot_E3_BAM_peak_2258	27	.	3.18932	6.29844	2.74271	Promoter (<=1kb)	16	18066403	18071363	4961	1	ENSMUST00000151266.7	0	Dgcr6	ENSMUSG00000003531.15
chr17	35700092	35700991	Pilot_E3_BAM_peak_2533	28	.	3.10007	6.39219	2.85271	Promoter (<=1kb)	17	35681567	35700610	19044	2	ENSMUST00000119825.7	0	Ddr1	ENSMUSG00000003534.17
chr17	35813037	35813334	Pilot_E3_BAM_peak_2534	45	.	3.34037	8.4013	4.52563	Distal Intergenic	17	35821684	35822923	1240	1	ENSMUST00000003635.6	-8350	Ier3	ENSMUSG00000003541.6
chr7	19307785	19309043	Pilot_E3_BAM_peak_4852	26	.	3.26975	6.15136	2.61341	Promoter (<=1kb)	7	19304797	19309600	4804	2	ENSMUST00000208446.1	557	Fosb	ENSMUSG00000003545.3
chr7	19310149	19310618	Pilot_E3_BAM_peak_4853	13	.	2.79252	4.53303	1.31347	Promoter (<=1kb)	7	19302696	19310051	7356	2	ENSMUST00000003640.3	-99	Fosb	ENSMUSG00000003545.3
chr7	19316734	19317107	Pilot_E3_BAM_peak_4854	12	.	2.7755	4.43302	1.24363	Distal Intergenic	7	19302696	19310051	7356	2	ENSMUST00000003640.3	-6684	Fosb	ENSMUSG00000003545.3
chr19	46672592	46672882	Pilot_E3_BAM_peak_3030	11	.	2.75897	4.32462	1.16588	Promoter (<=1kb)	19	46667165	46672974	5810	2	ENSMUST00000026012.7	92	Cyp17a1	ENSMUSG00000003555.7
chr8	70439417	70439768	Pilot_E3_BAM_peak_5221	12	.	2.58354	4.39347	1.21485	Promoter (<=1kb)	8	70382355	70439579	57225	2	ENSMUST00000076615.5	0	Crtc1	ENSMUSG00000003575.13
chr1	121327862	121328392	Pilot_E3_BAM_peak_195	24	.	3.13423	5.99324	2.49551	Promoter (<=1kb)	1	121304353	121328024	23672	2	ENSMUST00000003818.13	0	Insig2	ENSMUSG00000003721.14
chr7	27231802	27233196	Pilot_E3_BAM_peak_4883	21	.	3.09774	5.57306	2.14784	Promoter (<=1kb)	7	27233023	27257950	24928	1	ENSMUST00000003860.12	0	Adck4	ENSMUSG00000003762.13
chr18	34624159	34624872	Pilot_E3_BAM_peak_2710	12	.	2.42687	4.44266	1.25316	Promoter (<=1kb)	18	34598615	34624601	25987	2	ENSMUST00000003876.9	0	Brd8	ENSMUSG00000003778.14
chr4	116301038	116301305	Pilot_E3_BAM_peak_3985	15	.	2.86869	4.84029	1.55475	3' UTR	4	116308008	116309205	1198	2	ENSMUST00000128713.1	7900	Mast2	ENSMUSG00000003810.12
chr4	116464584	116465092	Pilot_E3_BAM_peak_3986	26	.	3.11159	6.19457	2.66284	Promoter (<=1kb)	4	116306763	116464183	157421	2	ENSMUST00000106486.7	-402	Mast2	ENSMUSG00000003810.12
chr8	84908541	84909177	Pilot_E3_BAM_peak_5297	23	.	2.56741	5.84024	2.36508	Promoter (<=1kb)	8	84908560	84911469	2910	1	ENSMUST00000003910.12	0	Dnase2a	ENSMUSG00000003812.13
chr8	107403195	107403531	Pilot_E3_BAM_peak_5377	11	.	2.58916	4.32374	1.16653	Promoter (<=1kb)	8	107388225	107403206	14982	2	ENSMUST00000003947.8	0	Nqo1	ENSMUSG00000003849.8
chr7	45366220	45367511	Pilot_E3_BAM_peak_4947	92	.	4.84838	13.4966	9.22601	Promoter (<=1kb)	7	45339126	45366714	27589	2	ENSMUST00000211067.1	0	Ppfia3	ENSMUSG00000003863.18
chr7	45434429	45434919	Pilot_E3_BAM_peak_4949	20	.	3.01499	5.43785	2.0293	Promoter (<=1kb)	7	45434844	45456619	21776	1	ENSMUST00000003964.16	0	Gys1	ENSMUSG00000003865.16
chr11	90248995	90250209	Pilot_E3_BAM_peak_973	15	.	2.70545	4.87846	1.58646	Promoter (<=1kb)	11	90249456	90268465	19010	1	ENSMUST00000107887.7	0	Mmd	ENSMUSG00000003948.17
chr11	90286669	90286915	Pilot_E3_BAM_peak_974	12	.	2.67378	4.44501	1.25363	Distal Intergenic	11	90249476	90278589	29114	1	ENSMUST00000004050.6	37194	Mmd	ENSMUSG00000003948.17
chr11	100939541	100939984	Pilot_E3_BAM_peak_1040	42	.	3.36904	7.97128	4.22152	Promoter (<=1kb)	11	100886810	100939540	52731	2	ENSMUST00000127638.7	-2	Stat3	ENSMUSG00000004040.16
chr11	100969383	100969624	Pilot_E3_BAM_peak_1041	14	.	2.6003	4.72406	1.46247	Promoter (<=1kb)	11	100964407	100970551	6145	2	ENSMUST00000132934.1	927	Ptrf	ENSMUSG00000004044.9
chr19	5688790	5690048	Pilot_E3_BAM_peak_2882	27	.	2.86753	6.31068	2.78581	Promoter (<=1kb)	19	5689131	5702862	13732	1	ENSMUST00000004156.8	0	Map3k11	ENSMUSG00000004054.8
chr16	4639996	4640211	Pilot_E3_BAM_peak_2218	23	.	2.81629	5.77772	2.3043	Promoter (<=1kb)	16	4639989	4687292	47304	1	ENSMUST00000144815.1	8	Dnaja3	ENSMUSG00000004069.17
chr16	4790003	4790485	Pilot_E3_BAM_peak_2221	47	.	3.62765	8.64087	4.74065	Promoter (<=1kb)	16	4766841	4790292	23452	2	ENSMUST00000118703.7	0	Cdip1	ENSMUSG00000004071.13
chr9	20812810	20813170	Pilot_E3_BAM_peak_5476	25	.	3.01138	6.07412	2.5738	Promoter (1-2kb)	9	20770050	20815067	45018	2	ENSMUST00000004201.7	1897	Col5a3	ENSMUSG00000004098.7
chr2	33215667	33216129	Pilot_E3_BAM_peak_3211	38	.	2.98558	7.5325	3.80127	Promoter (<=1kb)	2	33216069	33247717	31649	1	ENSMUST00000004208.6	0	Angptl2	ENSMUSG00000004105.8
chr2	33220375	33221712	Pilot_E3_BAM_peak_3212	24	.	2.80022	5.89312	2.41037	Intron (ENSMUST00000004208.6/ENSMUSG00000004105.8, intron 1 of 4)	2	33216117	33242393	26277	1	ENSMUST00000193373.2	4259	Angptl2	ENSMUSG00000004105.8
chr12	38778737	38778991	Pilot_E3_BAM_peak_1251	23	.	3.21712	5.83431	2.34721	Promoter (<=1kb)	12	38779380	38866249	86870	1	ENSMUST00000160244.7	-389	Etv1	ENSMUSG00000004151.17
chr15	76659765	76660315	Pilot_E3_BAM_peak_2008	232	.	5.35924	28.0317	23.2878	Promoter (<=1kb)	15	76659858	76667853	7996	1	ENSMUST00000230451.1	0	Kifc2	ENSMUSG00000004187.11
chrX	74428992	74429444	Pilot_E3_BAM_peak_5799	13	.	2.77496	4.61556	1.38061	Promoter (<=1kb)	20	74429281	74443357	14077	1	ENSMUST00000149525.7	0	Ikbkg	ENSMUSG00000004221.16
chr6	124662843	124663264	Pilot_E3_BAM_peak_4767	24	.	2.9968	5.98415	2.49449	Promoter (<=1kb)	6	124663027	124704370	41344	1	ENSMUST00000135516.7	0	Lpcat3	ENSMUSG00000004270.13
chr8	73275967	73276217	Pilot_E3_BAM_peak_5252	11	.	2.7816	4.32451	1.15596	Intron (ENSMUST00000004497.10/ENSMUSG00000004383.18, intron 1 of 14)	8	72814599	73352556	537958	2	ENSMUST00000004497.10	76339	Large	ENSMUSG00000004383.18
chr8	73353525	73353787	Pilot_E3_BAM_peak_5253	20	.	2.60304	5.44268	2.03551	Promoter (<=1kb)	8	72814599	73353540	538942	2	ENSMUST00000119826.6	0	Large	ENSMUSG00000004383.18
chr1	119504451	119504891	Pilot_E3_BAM_peak_190	23	.	2.90582	5.75766	2.30545	Promoter (<=1kb)	1	119470305	119504794	34490	2	ENSMUST00000004565.14	0	Ralb	ENSMUSG00000004451.14
chr16	22857630	22857882	Pilot_E3_BAM_peak_2280	17	.	2.97514	5.1335	1.78587	Promoter (<=1kb)	16	22857845	22872388	14544	1	ENSMUST00000004574.13	0	Dnajb11	ENSMUSG00000004460.17
chr7	44305000	44305459	Pilot_E3_BAM_peak_4927	50	.	3.8862	9.02556	5.07987	Promoter (1-2kb)	7	44302687	44306902	4216	2	ENSMUST00000004587.10	1443	Clec11a	ENSMUSG00000004473.10
chr5	113873134	113873787	Pilot_E3_BAM_peak_4392	23	.	3.03877	5.85298	2.36307	Promoter (<=1kb)	5	113848553	113874648	26096	2	ENSMUST00000166647.7	861	Coro1c	ENSMUSG00000004530.12
chr5	113908855	113909197	Pilot_E3_BAM_peak_4393	76	.	3.97551	11.8063	7.65544	Promoter (<=1kb)	5	113842436	113908758	66323	2	ENSMUST00000004646.12	-98	Coro1c	ENSMUSG00000004530.12
chr8	3515738	3516091	Pilot_E3_BAM_peak_5126	14	.	2.7509	4.67315	1.42667	Promoter (<=1kb)	8	3515637	3521364	5728	1	ENSMUST00000208762.1	102	Pnpla6	ENSMUSG00000004565.15
chr8	3500190	3500655	Pilot_E3_BAM_peak_5125	15	.	2.72569	4.89172	1.59969	Promoter (<=1kb)	8	3500457	3515232	14776	1	ENSMUST00000004683.12	0	Mcoln1	ENSMUSG00000004567.16
chr3	142882085	142882382	Pilot_E3_BAM_peak_3792	42	.	3.32532	8.02015	4.23322	Promoter (<=1kb)	3	142790902	142882004	91103	2	ENSMUST00000043812.14	-82	Pkn2	ENSMUSG00000004591.16
chr5	33652100	33652595	Pilot_E3_BAM_peak_4257	55	.	3.61232	9.59657	5.58573	Promoter (<=1kb)	5	33634952	33652345	17394	2	ENSMUST00000075670.12	0	Slbp	ENSMUSG00000004642.13
chr10	80033330	80034086	Pilot_E3_BAM_peak_512	18	.	2.80336	5.22581	1.86101	Downstream (1-2kb)	10	80035949	80037185	1237	2	ENSMUST00000147507.7	3099	Polr2e	ENSMUSG00000004667.18
chr12	34528128	34529050	Pilot_E3_BAM_peak_1248	13	.	2.74632	4.54043	1.32074	Promoter (<=1kb)	12	34047580	34528328	480749	2	ENSMUST00000209902.1	0	Hdac9	ENSMUSG00000004698.10
chr12	85227599	85228027	Pilot_E3_BAM_peak_1360	27	.	3.27615	6.33963	2.75967	Distal Intergenic	12	85224526	85226493	1968	1	ENSMUST00000130760.1	3074	Eif2b2	ENSMUSG00000004788.11
chr3	87970576	87970839	Pilot_E3_BAM_peak_3636	12	.	2.62781	4.44729	1.25208	Promoter (<=1kb)	3	87971078	87973391	2314	1	ENSMUST00000159830.1	-239	Nes	ENSMUSG00000004891.16
chr3	87982616	87983832	Pilot_E3_BAM_peak_3637	32	.	3.27198	6.88056	3.24564	Distal Intergenic	3	87992514	87994455	1942	2	ENSMUST00000194596.5	10623	Bcan	ENSMUSG00000004892.13
chr3	87885315	87886158	Pilot_E3_BAM_peak_3633	38	.	3.50708	7.53819	3.81931	Promoter (<=1kb)	3	87858903	87885608	26706	2	ENSMUST00000005015.9	0	Prcc	ENSMUSG00000004895.9
chr3	87910453	87911026	Pilot_E3_BAM_peak_3634	36	.	3.33505	7.34621	3.63921	Promoter (<=1kb)	3	87910034	87914182	4149	1	ENSMUST00000160198.1	420	Hdgf	ENSMUSG00000004897.16
chr10	81167843	81168341	Pilot_E3_BAM_peak_549	18	.	2.82278	5.18482	1.8379	Promoter (<=1kb)	10	81153266	81167923	14658	2	ENSMUST00000005064.13	0	Pias4	ENSMUSG00000004934.14
chr9	64253367	64253670	Pilot_E3_BAM_peak_5599	23	.	3.08766	5.83375	2.34898	Promoter (<=1kb)	9	64185770	64253631	67862	2	ENSMUST00000005066.8	0	Map2k1	ENSMUSG00000004936.8
chr5	135887872	135888480	Pilot_E3_BAM_peak_4473	12	.	2.65848	4.49506	1.28196	Promoter (<=1kb)	5	135887919	135889563	1645	1	ENSMUST00000005077.6	0	Hspb1	ENSMUSG00000004951.10
chr5	136083917	136084502	Pilot_E3_BAM_peak_4478	23	.	3.04831	5.81357	2.32455	Promoter (<=1kb)	5	136083954	136111860	27907	1	ENSMUST00000134509.7	0	Rasa4	ENSMUSG00000004952.13
chr6	51469271	51470954	Pilot_E3_BAM_peak_4613	30	.	3.13561	6.6725	3.07188	Promoter (<=1kb)	6	51460932	51469894	8963	2	ENSMUST00000069949.12	0	Hnrnpa2b1	ENSMUSG00000004980.16
chr8	84270191	84270576	Pilot_E3_BAM_peak_5286	48	.	3.11393	8.72703	4.84451	Promoter (<=1kb)	8	84257795	84270380	12586	2	ENSMUST00000098578.9	0	Ccdc130	ENSMUSG00000004994.12
chr12	72085212	72086235	Pilot_E3_BAM_peak_1298	48	.	3.45822	8.62152	4.82467	Promoter (<=1kb)	12	72085589	72094867	9279	1	ENSMUST00000125764.7	0	Jkamp	ENSMUSG00000005078.16
chr2	118388481	118388804	Pilot_E3_BAM_peak_3342	18	.	2.56023	5.25995	1.88951	Promoter (<=1kb)	2	118388618	118428213	39596	1	ENSMUST00000110877.7	0	Eif2ak4	ENSMUSG00000005102.13
chr5	38446509	38446751	Pilot_E3_BAM_peak_4289	22	.	2.95475	5.75097	2.28277	Intron (ENSMUST00000067886.11/ENSMUSG00000005107.13, intron 3 of 11)	5	38415440	38440829	25390	2	ENSMUST00000144290.1	-5681	Slc2a9	ENSMUSG00000005107.13
chr15	66875762	66876052	Pilot_E3_BAM_peak_1965	15	.	2.66134	4.87776	1.58289	Distal Intergenic	15	66891320	66923201	31882	1	ENSMUST00000005255.8	-15268	Wisp1	ENSMUSG00000005124.10
chr15	66883495	66883739	Pilot_E3_BAM_peak_1966	45	.	3.55444	8.46524	4.57212	Distal Intergenic	15	66891320	66923201	31882	1	ENSMUST00000005255.8	-7581	Wisp1	ENSMUSG00000005124.10
chr15	66891088	66891474	Pilot_E3_BAM_peak_1967	18	.	2.44018	5.18686	1.82745	Promoter (<=1kb)	15	66891320	66923201	31882	1	ENSMUST00000005255.8	0	Wisp1	ENSMUSG00000005124.10
chr15	66969729	66969972	Pilot_E3_BAM_peak_1968	27	.	2.75344	6.27949	2.70818	Promoter (<=1kb)	15	66946537	66969640	23104	2	ENSMUST00000164070.1	-90	Ndrg1	ENSMUSG00000005125.13
chr8	85083319	85083620	Pilot_E3_BAM_peak_5305	15	.	2.42588	4.88073	1.59149	Promoter (<=1kb)	8	85083315	85098282	14968	1	ENSMUST00000034121.10	5	Man2b1	ENSMUSG00000005142.10
chr11	69758847	69759556	Pilot_E3_BAM_peak_851	41	.	3.47813	8.0274	4.19242	Promoter (<=1kb)	11	69733997	69758637	24641	2	ENSMUST00000058470.15	-211	Polr2a	ENSMUSG00000005198.15
chr11	69546769	69547150	Pilot_E3_BAM_peak_846	14	.	2.78742	4.71203	1.45297	Promoter (1-2kb)	11	69420809	69549108	128300	2	ENSMUST00000108659.1	1958	Dnah2	ENSMUSG00000005237.14
chr16	97716366	97716893	Pilot_E3_BAM_peak_2381	14	.	2.83471	4.65403	1.41394	Distal Intergenic	16	97741933	97763787	21855	2	ENSMUST00000019386.9	46894	Ripk4	ENSMUSG00000005251.15
chr5	33782471	33782821	Pilot_E3_BAM_peak_4259	26	.	2.94344	6.17752	2.63683	Promoter (<=1kb)	5	33739673	33782817	43145	2	ENSMUST00000005431.5	0	Letm1	ENSMUSG00000005299.6
chr13	55171360	55172324	Pilot_E3_BAM_peak_1540	15	.	2.6946	4.82962	1.54541	Distal Intergenic	13	55156117	55156904	788	1	ENSMUST00000162167.1	15244	Fgfr4	ENSMUSG00000005320.9
chr15	77882813	77883429	Pilot_E3_BAM_peak_2019	18	.	2.57465	5.2622	1.89887	Distal Intergenic	15	77915047	77915700	654	2	ENSMUST00000173561.7	32271	Txn2	ENSMUSG00000005354.16
chr15	77905493	77905764	Pilot_E3_BAM_peak_2020	24	.	2.68324	5.95283	2.44275	Distal Intergenic	15	77915047	77915700	654	2	ENSMUST00000173561.7	9936	Txn2	ENSMUSG00000005354.16
chr15	77928781	77929260	Pilot_E3_BAM_peak_2021	22	.	2.52756	5.73087	2.26726	Promoter (<=1kb)	15	77915047	77929006	13960	2	ENSMUST00000005487.11	0	Txn2	ENSMUSG00000005354.16
chr6	106799695	106800033	Pilot_E3_BAM_peak_4726	16	.	2.94173	4.93491	1.62332	Promoter (<=1kb)	6	106788748	106800061	11314	2	ENSMUST00000147087.1	28	Crbn	ENSMUSG00000005362.14
chr17	88065260	88066548	Pilot_E3_BAM_peak_2673	41	.	3.33838	7.88982	4.11207	Promoter (<=1kb)	17	87990859	88065291	74433	2	ENSMUST00000005504.14	0	Fbxo11	ENSMUSG00000005371.14
chr5	135149039	135149803	Pilot_E3_BAM_peak_4465	189	.	6.16106	23.6242	18.9567	Promoter (<=1kb)	5	135149657	135165760	16104	1	ENSMUST00000153183.7	0	Tbl2	ENSMUSG00000005374.13
chr11	59708025	59708496	Pilot_E3_BAM_peak_787	31	.	3.20356	6.85334	3.19771	Intron (ENSMUST00000138234.1/ENSMUSG00000005417.17, intron 3 of 3)	11	59727681	59776602	48922	1	ENSMUST00000133861.7	-19185	Mprip	ENSMUSG00000005417.17
chr7	25267502	25268322	Pilot_E3_BAM_peak_4870	84	.	4.08347	12.5595	8.4066	Promoter (<=1kb)	7	25267704	25294159	26456	1	ENSMUST00000169266.7	0	Cic	ENSMUSG00000005442.13
chr7	25278685	25280672	Pilot_E3_BAM_peak_4871	19	.	2.97889	5.36533	1.97631	Promoter (<=1kb)	7	25279641	25284932	5292	1	ENSMUST00000164440.1	0	Cic	ENSMUSG00000005442.13
chr7	25281777	25282902	Pilot_E3_BAM_peak_4872	51	.	3.62658	8.99399	5.11683	Promoter (<=1kb)	7	25282179	25294145	11967	1	ENSMUST00000163320.7	0	Cic	ENSMUSG00000005442.13
chr7	25297623	25297938	Pilot_E3_BAM_peak_4873	25	.	3.15527	6.05514	2.5222	Promoter (<=1kb)	7	25295359	25297882	2524	2	ENSMUST00000148150.7	0	Pafah1b3	ENSMUSG00000005447.12
chr8	83972476	83972907	Pilot_E3_BAM_peak_5275	18	.	2.389	5.24426	1.87863	Promoter (<=1kb)	8	83972993	83996443	23451	1	ENSMUST00000005606.7	-86	Prkaca	ENSMUSG00000005469.10
chr8	83955357	83955952	Pilot_E3_BAM_peak_5274	46	.	3.20473	8.59196	4.6828	Promoter (<=1kb)	8	83955507	83970197	14691	1	ENSMUST00000005607.8	0	Asf1b	ENSMUSG00000005470.8
chr5	136632325	136632601	Pilot_E3_BAM_peak_4483	47	.	3.80563	8.65245	4.7762	Distal Intergenic	5	136693146	136701094	7949	1	ENSMUST00000196068.4	-60545	Myl10	ENSMUSG00000005474.9
chr8	83715045	83715461	Pilot_E3_BAM_peak_5272	29	.	2.53244	6.5228	2.93415	Promoter (<=1kb)	8	83715177	83723348	8172	1	ENSMUST00000019576.14	0	Ddx39	ENSMUSG00000005481.18
chr8	83608187	83608676	Pilot_E3_BAM_peak_5270	47	.	2.81291	8.64547	4.72973	Promoter (<=1kb)	8	83608193	83612653	4461	1	ENSMUST00000005620.9	0	Dnajb1	ENSMUSG00000005483.10
chr5	135688773	135688980	Pilot_E3_BAM_peak_4471	32	.	2.92196	6.85417	3.2093	Promoter (<=1kb)	5	135689036	135735326	46291	1	ENSMUST00000005651.12	-56	Por	ENSMUSG00000005514.14
chr7	13023610	13024272	Pilot_E3_BAM_peak_4835	13	.	2.82836	4.57816	1.34384	Promoter (<=1kb)	7	13024152	13031035	6884	1	ENSMUST00000005705.7	0	Trim28	ENSMUSG00000005566.14
chr16	4419817	4420438	Pilot_E3_BAM_peak_2212	14	.	2.68398	4.75972	1.49954	Promoter (<=1kb)	16	4287529	4419808	132280	2	ENSMUST00000117801.7	-10	Adcy9	ENSMUSG00000005580.11
chr16	4456022	4456245	Pilot_E3_BAM_peak_2213	12	.	2.74913	4.4362	1.25448	Distal Intergenic	16	4287529	4420498	132970	2	ENSMUST00000120080.7	-35525	Adcy9	ENSMUSG00000005580.11
chr16	4469790	4470217	Pilot_E3_BAM_peak_2214	16	.	2.91023	4.97733	1.66387	Distal Intergenic	16	4287529	4420498	132970	2	ENSMUST00000120080.7	-49293	Adcy9	ENSMUSG00000005580.11
chr7	111082829	111083479	Pilot_E3_BAM_peak_5036	16	.	2.74783	4.95067	1.6416	Promoter (<=1kb)	7	111067750	111083030	15281	2	ENSMUST00000162415.8	0	Eif4g2	ENSMUSG00000005610.17
chr3	95042160	95042513	Pilot_E3_BAM_peak_3686	19	.	2.79015	5.36424	1.96645	Promoter (<=1kb)	3	95032705	95042543	9839	2	ENSMUST00000117355.1	30	Psmd4	ENSMUSG00000005625.15
chr12	54795705	54795967	Pilot_E3_BAM_peak_1268	33	.	3.514	7.08332	3.38863	Promoter (<=1kb)	12	54746349	54795703	49355	2	ENSMUST00000005798.8	-3	Snx6	ENSMUSG00000005656.9
chr6	83317267	83317582	Pilot_E3_BAM_peak_4660	25	.	2.80604	6.02717	2.50167	Promoter (<=1kb)	6	83306402	83317553	11152	2	ENSMUST00000203847.2	0	Mthfd2	ENSMUSG00000005667.8
chr10	128303372	128303927	Pilot_E3_BAM_peak_635	16	.	2.64319	5.00312	1.68782	Promoter (<=1kb)	10	128303374	128321353	17980	1	ENSMUST00000218315.1	0	Pan2	ENSMUSG00000005682.9
chr10	128337688	128338349	Pilot_E3_BAM_peak_637	27	.	3.19987	6.32095	2.75524	Promoter (<=1kb)	10	128337734	128362479	24746	1	ENSMUST00000005826.8	0	Cs	ENSMUSG00000005683.8
chr7	110773855	110774114	Pilot_E3_BAM_peak_5031	20	.	3.1471	5.44184	2.02177	Promoter (<=1kb)	7	110774244	110788721	14478	1	ENSMUST00000147587.1	-130	Ampd3	ENSMUSG00000005686.17
chr8	105635971	105637298	Pilot_E3_BAM_peak_5364	20	.	2.81861	5.41799	2.02339	Promoter (<=1kb)	8	105636568	105681647	45080	1	ENSMUST00000132679.7	0	Ctcf	ENSMUSG00000005698.15
chr16	4558373	4558855	Pilot_E3_BAM_peak_2216	12	.	2.64167	4.49519	1.29494	Promoter (<=1kb)	16	4547298	4558783	11486	2	ENSMUST00000230875.1	0	Tfap4	ENSMUSG00000005718.8
chr2	122702059	122702692	Pilot_E3_BAM_peak_3379	11	.	2.61981	4.36018	1.19525	Promoter (<=1kb)	2	122681233	122702639	21407	2	ENSMUST00000005952.10	0	Slc30a4	ENSMUSG00000005802.12
chr2	122738560	122738785	Pilot_E3_BAM_peak_3380	24	.	3.29187	5.96482	2.45458	Promoter (<=1kb)	2	122738559	122747006	8448	1	ENSMUST00000129690.1	2	Bloc1s6	ENSMUSG00000005804.14
chr3	138488968	138489528	Pilot_E3_BAM_peak_3789	17	.	2.69874	5.02458	1.71008	Promoter (<=1kb)	3	138458956	138489515	30560	2	ENSMUST00000029804.12	0	Metap1	ENSMUSG00000005813.12
chr17	57247444	57248417	Pilot_E3_BAM_peak_2603	45	.	3.33476	8.47919	4.58195	Promoter (<=1kb)	17	57234914	57247641	12728	2	ENSMUST00000005975.6	0	Gpr108	ENSMUSG00000005823.8
chr18	34372183	34373030	Pilot_E3_BAM_peak_2709	11	.	2.41343	4.35362	1.18138	Promoter (<=1kb)	18	34344889	34373415	28527	2	ENSMUST00000006027.5	385	Reep5	ENSMUSG00000005873.5
chr2	155930124	155930359	Pilot_E3_BAM_peak_3467	58	.	3.82433	9.97747	5.89609	Promoter (<=1kb)	2	155846921	155930310	83390	2	ENSMUST00000109636.10	0	Uqcc1	ENSMUSG00000005882.18
chr6	92091933	92092423	Pilot_E3_BAM_peak_4715	23	.	3.13562	5.87334	2.38428	Promoter (<=1kb)	6	92092433	92167705	75273	1	ENSMUST00000113463.7	-10	Nr2c2	ENSMUSG00000005893.14
chr11	22002019	22002296	Pilot_E3_BAM_peak_703	11	.	2.65567	4.29227	1.14598	Promoter (<=1kb)	11	21994769	22001710	6942	2	ENSMUST00000172395.2	-310	Otx1	ENSMUSG00000005917.15
chr17	28952458	28952860	Pilot_E3_BAM_peak_2480	28	.	3.15448	6.48016	2.88835	Promoter (<=1kb)	17	28952466	28967929	15464	1	ENSMUST00000057174.14	0	Kctd20	ENSMUSG00000005936.18
chr11	73199136	73199507	Pilot_E3_BAM_peak_879	43	.	3.42623	8.2154	4.36382	Promoter (<=1kb)	11	73199460	73224502	25043	1	ENSMUST00000131927.8	0	Shpk	ENSMUSG00000005951.13
chr16	21204444	21205071	Pilot_E3_BAM_peak_2274	30	.	2.92055	6.57129	3.01068	Promoter (<=1kb)	16	21204755	21223304	18550	1	ENSMUST00000006112.6	0	Ephb3	ENSMUSG00000005958.15
chr16	21210867	21211497	Pilot_E3_BAM_peak_2275	28	.	3.23572	6.41333	2.8347	Promoter (<=1kb)	16	21211095	21222967	11873	1	ENSMUST00000161063.8	0	Ephb3	ENSMUSG00000005958.15
chr2	105398751	105399666	Pilot_E3_BAM_peak_3319	19	.	3.08017	5.31584	1.93082	Promoter (<=1kb)	2	105386291	105399319	13029	2	ENSMUST00000006128.6	0	Rcn1	ENSMUSG00000005973.6
chr16	3884256	3884643	Pilot_E3_BAM_peak_2210	68	.	4.22101	10.9968	6.88729	Promoter (<=1kb)	16	3884619	3904780	20162	1	ENSMUST00000186375.6	0	Naa60	ENSMUSG00000005982.13
chr19	4283128	4283337	Pilot_E3_BAM_peak_2844	20	.	2.96743	5.47221	2.06904	Promoter (<=1kb)	19	4270180	4283135	12956	2	ENSMUST00000056888.12	0	Ankrd13d	ENSMUSG00000005986.15
chr1	150392848	150393447	Pilot_E3_BAM_peak_258	16	.	2.56829	4.98853	1.67657	Promoter (<=1kb)	1	150393250	150449935	56686	1	ENSMUST00000119161.8	0	Tpr	ENSMUSG00000006005.18
chr1	150472290	150472700	Pilot_E3_BAM_peak_259	16	.	2.96387	4.89013	1.6005	Distal Intergenic	1	150458192	150466165	7974	2	ENSMUST00000159035.1	-6126	Prg4	ENSMUSG00000006014.16
chr7	16119861	16120112	Pilot_E3_BAM_peak_4838	132	.	5.63494	17.8508	13.2698	Promoter (<=1kb)	7	16119895	16121524	1630	1	ENSMUST00000130170.1	0	Kptn	ENSMUSG00000006021.5
chr7	16098219	16098533	Pilot_E3_BAM_peak_4837	16	.	3.01013	4.99983	1.6749	Promoter (<=1kb)	7	16098458	16117975	19518	1	ENSMUST00000006181.6	0	Napa	ENSMUSG00000006024.13
chr11	96075705	96076033	Pilot_E3_BAM_peak_993	14	.	2.51991	4.7605	1.49325	Promoter (<=1kb)	11	96068852	96075670	6819	2	ENSMUST00000090541.11	-36	Atp5g1	ENSMUSG00000006057.15
chr5	136051563	136052055	Pilot_E3_BAM_peak_4477	21	.	3.07388	5.59616	2.15463	Promoter (2-3kb)	5	136054492	136064324	9833	1	ENSMUST00000139999.7	-2437	Upk3bl	ENSMUSG00000006143.12
chr13	29501987	29502980	Pilot_E3_BAM_peak_1467	28	.	3.38252	6.39461	2.82467	Intron (ENSMUST00000140278.7/ENSMUSG00000006191.17, intron 11 of 16)	13	29443776	29517454	73679	2	ENSMUST00000154209.1	14474	Cdkal1	ENSMUSG00000006191.17
chr7	131187194	131187708	Pilot_E3_BAM_peak_5086	13	.	2.86671	4.54353	1.32131	Intron (ENSMUST00000050586.5/ENSMUSG00000006204.6, intron 2 of 22)	7	131174421	131306451	132031	1	ENSMUST00000208921.2	12774	AC110885.1	ENSMUSG00000006204.6
chr4	141425694	141426199	Pilot_E3_BAM_peak_4154	25	.	2.95965	6.13275	2.59435	Distal Intergenic	4	141420779	141425311	4533	1	ENSMUST00000102486.4	4916	Hspb7	ENSMUSG00000006221.7
chr8	69088600	69089189	Pilot_E3_BAM_peak_5209	18	.	2.88078	5.20216	1.84263	Promoter (<=1kb)	8	69088646	69113711	25066	1	ENSMUST00000006435.7	0	Atp6v1b2	ENSMUSG00000006273.14
chr14	50924532	50924782	Pilot_E3_BAM_peak_1730	18	.	2.74565	5.18584	1.83085	Promoter (<=1kb)	14	50915686	50924688	9003	2	ENSMUST00000162177.7	0	Osgep	ENSMUSG00000006289.14
chr1	74284338	74285533	Pilot_E3_BAM_peak_100	36	.	3.40051	7.39625	3.69165	Promoter (<=1kb)	1	74279840	74284738	4899	2	ENSMUST00000006462.13	0	Aamp	ENSMUSG00000006299.13
chr1	74295570	74295875	Pilot_E3_BAM_peak_101	70	.	3.78031	11.1656	7.00456	Promoter (<=1kb)	1	74288251	74295695	7445	2	ENSMUST00000152603.7	0	Tmbim1	ENSMUSG00000006301.17
chr1	74249284	74249775	Pilot_E3_BAM_peak_99	11	.	2.78668	4.28626	1.11988	Intron (ENSMUST00000113820.8/ENSMUSG00000006304.14, intron 4 of 10)	1	74236550	74267988	31439	1	ENSMUST00000113819.1	12735	Arpc2	ENSMUSG00000006304.14
chr12	113140095	113141605	Pilot_E3_BAM_peak_1425	59	.	3.75648	9.99706	5.99862	Promoter (<=1kb)	12	113140236	113145506	5271	1	ENSMUST00000084882.8	0	Crip2	ENSMUSG00000006356.10
chr12	113146398	113147289	Pilot_E3_BAM_peak_1426	16	.	2.74753	5.00656	1.69191	Promoter (<=1kb)	12	113146316	113153879	7564	1	ENSMUST00000198597.4	83	Crip1	ENSMUSG00000006360.11
chr8	122677590	122677813	Pilot_E3_BAM_peak_5427	11	.	2.66476	4.26169	1.10975	Promoter (<=1kb)	8	122629463	122678072	48610	2	ENSMUST00000006525.13	259	Cbfa2t3	ENSMUSG00000006362.16
chr4	118427776	118428230	Pilot_E3_BAM_peak_4003	15	.	2.71749	4.82573	1.54507	Promoter (<=1kb)	4	118428093	118432953	4861	1	ENSMUST00000006557.12	0	Elovl1	ENSMUSG00000006390.15
chr4	118347732	118348046	Pilot_E3_BAM_peak_4001	21	.	3.05435	5.52932	2.10922	Distal Intergenic	4	118359990	118362744	2755	1	ENSMUST00000194248.1	-11944	Hyi	ENSMUSG00000006395.16
chr1	171250443	171250743	Pilot_E3_BAM_peak_315	10	.	2.57071	4.13133	1.02855	Promoter (<=1kb)	1	171250423	171260636	10214	1	ENSMUST00000219033.1	21	Adamts4	ENSMUSG00000006403.13
chr19	47219933	47220199	Pilot_E3_BAM_peak_3033	10	.	2.65066	4.22944	1.09928	Intron (ENSMUST00000111808.9/ENSMUSG00000006435.15, intron 1 of 5)	19	47228843	47259440	30598	1	ENSMUST00000111807.3	-8644	Neurl1a	ENSMUSG00000006435.15
chr19	47222367	47222814	Pilot_E3_BAM_peak_3034	14	.	2.82568	4.70057	1.44643	Intron (ENSMUST00000111808.9/ENSMUSG00000006435.15, intron 1 of 5)	19	47228843	47259440	30598	1	ENSMUST00000111807.3	-6029	Neurl1a	ENSMUSG00000006435.15
chr4	148591123	148591643	Pilot_E3_BAM_peak_4165	15	.	2.84617	4.77759	1.50797	Promoter (<=1kb)	4	148591503	148594619	3117	1	ENSMUST00000006611.8	0	Srm	ENSMUSG00000006442.10
chr4	141301269	141301510	Pilot_E3_BAM_peak_4153	23	.	2.91536	5.81198	2.32836	Promoter (<=1kb)	4	141301240	141329384	28145	1	ENSMUST00000006614.2	30	Epha2	ENSMUSG00000006445.3
chr19	4810919	4812112	Pilot_E3_BAM_peak_2852	64	.	3.99428	10.5897	6.46704	Promoter (<=1kb)	19	4800569	4811634	11066	2	ENSMUST00000006625.7	0	Rbm14	ENSMUSG00000006456.10
chr19	4878166	4879086	Pilot_E3_BAM_peak_2854	23	.	2.92551	5.8731	2.39645	Promoter (<=1kb)	19	4878668	4885397	6730	1	ENSMUST00000162088.7	0	Zdhhc24	ENSMUSG00000006463.13
chr2	25054433	25054962	Pilot_E3_BAM_peak_3115	11	.	2.46037	4.30985	1.14938	Promoter (<=1kb)	2	25054435	25062881	8447	1	ENSMUST00000114388.7	0	Nsmf	ENSMUSG00000006476.19
chr2	71872898	71873328	Pilot_E3_BAM_peak_3264	12	.	2.55839	4.44689	1.25338	Promoter (<=1kb)	2	71873224	71903858	30635	1	ENSMUST00000006669.5	0	Pdk1	ENSMUSG00000006494.11
chr10	79854323	79854885	Pilot_E3_BAM_peak_508	14	.	2.45572	4.76186	1.49725	Promoter (<=1kb)	10	79854427	79864432	10006	1	ENSMUST00000172282.7	0	Ptbp1	ENSMUSG00000006498.16
chr14	30715651	30716298	Pilot_E3_BAM_peak_1690	15	.	2.65654	4.84629	1.55924	Promoter (<=1kb)	14	30715615	30822721	107107	1	ENSMUST00000054230.11	37	Sfmbt1	ENSMUSG00000006527.16
chr11	102358781	102359021	Pilot_E3_BAM_peak_1063	13	.	2.69438	4.56094	1.34067	Promoter (1-2kb)	11	102359082	102360568	1487	2	ENSMUST00000149993.1	1547	Slc4a1	ENSMUSG00000006574.15
chr8	122567558	122567900	Pilot_E3_BAM_peak_5424	34	.	3.22138	7.12654	3.43913	Promoter (<=1kb)	8	122568015	122573128	5114	1	ENSMUST00000006760.2	-115	Cdt1	ENSMUSG00000006585.3
chr8	122461626	122461834	Pilot_E3_BAM_peak_5422	13	.	2.75823	4.60099	1.37192	Promoter (<=1kb)	8	122454208	122460733	6526	2	ENSMUST00000006762.6	-894	Snai3	ENSMUSG00000006587.6
chr5	30949571	30950123	Pilot_E3_BAM_peak_4245	25	.	3.02383	6.05648	2.55175	Promoter (<=1kb)	5	30950066	30953402	3337	1	ENSMUST00000202401.3	0	Abhd1	ENSMUSG00000006638.14
chr5	31048095	31048566	Pilot_E3_BAM_peak_4246	51	.	3.54526	9.05406	5.15645	Promoter (<=1kb)	5	31036036	31048562	12527	2	ENSMUST00000114668.6	0	Slc5a6	ENSMUSG00000006641.12
chr9	108517146	108518003	Pilot_E3_BAM_peak_5724	15	.	2.68013	4.82111	1.54057	Promoter (<=1kb)	9	108517152	108528859	11708	1	ENSMUST00000192932.5	0	Qrich1	ENSMUSG00000006673.14
chr17	31564183	31564869	Pilot_E3_BAM_peak_2496	50	.	3.74839	8.94659	5.02779	Promoter (<=1kb)	17	31564749	31605481	40733	1	ENSMUST00000175806.7	0	Pknox1	ENSMUSG00000006705.12
chr10	127063127	127063496	Pilot_E3_BAM_peak_620	16	.	2.51887	4.95297	1.64576	Promoter (<=1kb)	10	127063534	127067920	4387	1	ENSMUST00000006911.11	-38	Cdk4	ENSMUSG00000006728.12
chr10	127165180	127165998	Pilot_E3_BAM_peak_621	15	.	2.6347	4.78179	1.50344	Promoter (<=1kb)	10	127165225	127172330	7106	1	ENSMUST00000006914.10	0	B4galnt1	ENSMUSG00000006731.10
chr11	100545421	100545662	Pilot_E3_BAM_peak_1037	21	.	2.94638	5.56508	2.13856	Promoter (<=1kb)	11	100545607	100571963	26357	1	ENSMUST00000092684.11	0	Ttc25	ENSMUSG00000006784.14
chr11	100414519	100415142	Pilot_E3_BAM_peak_1035	49	.	3.37514	8.84249	4.93984	Promoter (<=1kb)	11	100408456	100414836	6381	2	ENSMUST00000066489.12	0	P3h4	ENSMUSG00000006931.15
chr16	20732938	20733539	Pilot_E3_BAM_peak_2272	24	.	3.05733	5.90931	2.42639	Promoter (<=1kb)	16	20733127	20738152	5026	1	ENSMUST00000115423.7	0	Chrd	ENSMUSG00000006958.14
chr17	35045960	35046989	Pilot_E3_BAM_peak_2525	35	.	3.43388	7.3134	3.59559	Promoter (<=1kb)	17	35028605	35046622	18018	2	ENSMUST00000007250.13	0	Msh5	ENSMUSG00000007035.15
chr17	35089305	35089815	Pilot_E3_BAM_peak_2526	13	.	2.62922	4.55679	1.34006	Promoter (<=1kb)	17	35089314	35102956	13643	1	ENSMUST00000173846.7	0	Abhd16a	ENSMUSG00000007036.15
chr17	34981036	34981887	Pilot_E3_BAM_peak_2524	12	.	2.75984	4.40824	1.22103	Promoter (<=1kb)	17	34981862	34983981	2120	1	ENSMUST00000172523.1	0	Lsm2	ENSMUSG00000007050.17
chr5	110285919	110286546	Pilot_E3_BAM_peak_4379	24	.	3.10221	5.94061	2.44579	Promoter (<=1kb)	5	110286306	110337474	51169	1	ENSMUST00000007296.11	0	Pole	ENSMUSG00000007080.14
chr3	103102441	103103013	Pilot_E3_BAM_peak_3726	16	.	2.55413	4.96726	1.65901	Promoter (<=1kb)	3	103102604	103169769	67166	1	ENSMUST00000173206.7	0	Dennd2c	ENSMUSG00000007379.15
chr6	122308613	122308848	Pilot_E3_BAM_peak_4762	21	.	2.90093	5.59301	2.1572	Promoter (<=1kb)	6	122308720	122317680	8961	1	ENSMUST00000007602.14	0	M6pr	ENSMUSG00000007458.14
chr2	30237344	30237910	Pilot_E3_BAM_peak_3164	19	.	2.6941	5.35768	1.97137	Promoter (<=1kb)	2	30237715	30263785	26071	1	ENSMUST00000113654.7	0	Lrrc8a	ENSMUSG00000007476.18
chr17	20944892	20945697	Pilot_E3_BAM_peak_2418	24	.	2.91173	5.992	2.48921	Promoter (<=1kb)	17	20945311	20965916	20606	1	ENSMUST00000007708.13	0	Ppp2r1a	ENSMUSG00000007564.15
chr17	28313065	28313995	Pilot_E3_BAM_peak_2475	34	.	3.38893	7.13691	3.4587	Promoter (<=1kb)	17	28313530	28326567	13038	1	ENSMUST00000114803.7	0	Fance	ENSMUSG00000007570.15
chr17	56764856	56765179	Pilot_E3_BAM_peak_2599	35	.	3.3652	7.31817	3.59686	Promoter (<=1kb)	17	56764751	56770092	5342	1	ENSMUST00000007747.8	106	Dus3l	ENSMUSG00000007603.8
chr8	71488352	71488825	Pilot_E3_BAM_peak_5239	16	.	2.60961	4.93195	1.62887	Promoter (<=1kb)	8	71488721	71493400	4680	1	ENSMUST00000095259.9	0	Gtpbp3	ENSMUSG00000007610.15
chr4	47353069	47353463	Pilot_E3_BAM_peak_3876	32	.	2.99629	6.86556	3.20097	Promoter (<=1kb)	4	47353222	47414931	61710	1	ENSMUST00000007757.14	0	Tgfbr1	ENSMUSG00000007613.15
chr13	93303428	93304347	Pilot_E3_BAM_peak_1593	16	.	2.59565	5.00256	1.68552	Promoter (<=1kb)	13	93303757	93386744	82988	1	ENSMUST00000109494.7	0	Homer1	ENSMUSG00000007617.18
chr2	152830611	152831673	Pilot_E3_BAM_peak_3442	30	.	2.95173	6.68429	3.07052	Promoter (<=1kb)	2	152780672	152830666	49995	2	ENSMUST00000109820.4	0	Bcl2l1	ENSMUSG00000007659.18
chr17	57031490	57032276	Pilot_E3_BAM_peak_2602	54	.	3.58219	9.37522	5.44876	Promoter (<=1kb)	17	57021058	57031507	10450	2	ENSMUST00000007814.8	0	Khsrp	ENSMUSG00000007670.9
chr11	22990651	22991015	Pilot_E3_BAM_peak_708	34	.	3.19907	7.18537	3.47418	Promoter (<=1kb)	11	22990652	22997149	6498	1	ENSMUST00000174659.1	0	Cct4	ENSMUSG00000007739.10
chr11	51688383	51689072	Pilot_E3_BAM_peak_751	17	.	2.65407	5.13099	1.78461	Promoter (<=1kb)	11	51685386	51688653	3268	2	ENSMUST00000007921.8	0	RP23-79E13.7	ENSMUSG00000007777.9
chr1	91801176	91801584	Pilot_E3_BAM_peak_160	14	.	2.64108	4.66722	1.42776	Promoter (<=1kb)	1	91801461	91848028	46568	1	ENSMUST00000007949.3	0	Twist2	ENSMUSG00000007805.4
chr9	108305356	108306774	Pilot_E3_BAM_peak_5721	22	.	3.04824	5.68908	2.24376	Promoter (<=1kb)	9	108306129	108337934	31806	1	ENSMUST00000007959.13	0	Rhoa	ENSMUSG00000007815.13
chr14	25497743	25497949	Pilot_E3_BAM_peak_1678	12	.	2.6883	4.46377	1.26735	Intron (ENSMUST00000161766.7/ENSMUSG00000007817.15, intron 1 of 2)	14	25502655	25572030	69376	1	ENSMUST00000160680.2	-4706	Zmiz1	ENSMUSG00000007817.15
chr14	25589061	25589714	Pilot_E3_BAM_peak_1679	27	.	3.1829	6.31114	2.75371	Intron (ENSMUST00000162645.7/ENSMUSG00000007817.15, intron 6 of 23)	14	25607357	25643657	36301	1	ENSMUST00000160190.1	-17643	Zmiz1	ENSMUSG00000007817.15
chr14	25606836	25607529	Pilot_E3_BAM_peak_1680	14	.	2.65709	4.65698	1.41068	Promoter (<=1kb)	14	25607357	25643657	36301	1	ENSMUST00000160190.1	0	Zmiz1	ENSMUSG00000007817.15
chr13	58128613	58129415	Pilot_E3_BAM_peak_1554	22	.	2.83494	5.66759	2.21787	Promoter (<=1kb)	13	58125879	58128556	2678	2	ENSMUST00000007980.6	-58	Hnrnpa0	ENSMUSG00000007836.6
chr7	45054139	45054429	Pilot_E3_BAM_peak_4943	35	.	3.51783	7.26435	3.56026	Promoter (<=1kb)	7	45053895	45054880	986	2	ENSMUST00000211084.1	451	Prrg2	ENSMUSG00000007837.11
chr4	136143436	136144104	Pilot_E3_BAM_peak_4101	32	.	3.26376	6.84884	3.20309	Promoter (<=1kb)	4	136143497	136145392	1896	1	ENSMUST00000008016.2	0	Id3	ENSMUSG00000007872.3
chr4	133756806	133757669	Pilot_E3_BAM_peak_4076	25	.	3.03354	6.12105	2.59332	Promoter (<=1kb)	4	133679941	133756769	76829	2	ENSMUST00000008024.6	-38	Arid1a	ENSMUSG00000007880.16
chr1	43169125	43169759	Pilot_E3_BAM_peak_43	13	.	2.66529	4.61718	1.38349	Intron (ENSMUST00000185893.1/ENSMUSG00000008136.14, intron 1 of 5)	1	43123074	43163961	40888	2	ENSMUST00000008280.13	-5165	Fhl2	ENSMUSG00000008136.14
chr7	44496221	44496430	Pilot_E3_BAM_peak_4928	27	.	2.93037	6.30717	2.74872	Promoter (<=1kb)	7	44490111	44496406	6296	2	ENSMUST00000118515.7	0	Emc10	ENSMUSG00000008140.17
chr7	100862900	100863435	Pilot_E3_BAM_peak_5011	24	.	3.24917	5.95519	2.45235	Promoter (<=1kb)	7	100846530	100863406	16877	2	ENSMUST00000155413.8	0	Relt	ENSMUSG00000008318.10
chr5	125392944	125393488	Pilot_E3_BAM_peak_4454	20	.	2.81949	5.45009	2.0455	Promoter (2-3kb)	5	125385977	125390202	4226	2	ENSMUST00000156249.1	-2743	Ubc	ENSMUSG00000008348.9
chr7	27486957	27487243	Pilot_E3_BAM_peak_4888	37	.	3.55693	7.48346	3.74063	Promoter (<=1kb)	7	27486910	27490316	3407	1	ENSMUST00000008528.7	48	Sertad1	ENSMUSG00000008384.8
chr7	27490840	27491162	Pilot_E3_BAM_peak_4889	23	.	3.1303	5.76739	2.30477	Distal Intergenic	7	27487375	27489507	2133	1	ENSMUST00000135881.1	3466	Sertad1	ENSMUSG00000008384.8
chr16	8671711	8672145	Pilot_E3_BAM_peak_2225	35	.	3.05997	7.2598	3.56269	Promoter (<=1kb)	16	8658580	8672155	13576	2	ENSMUST00000008537.9	10	Carhsp1	ENSMUSG00000008393.9
chr10	93288265	93288741	Pilot_E3_BAM_peak_581	12	.	2.56231	4.4747	1.2735	Intron (ENSMUST00000008542.11/ENSMUSG00000008398.15, intron 1 of 4)	10	93254744	93284975	30232	2	ENSMUST00000223340.1	-3291	Elk3	ENSMUSG00000008398.15
chr9	25151188	25152357	Pilot_E3_BAM_peak_5495	33	.	3.50792	6.99887	3.32794	Promoter (<=1kb)	9	25108132	25151820	43689	2	ENSMUST00000008573.8	0	Herpud2	ENSMUSG00000008429.8
chr8	105860335	105860853	Pilot_E3_BAM_peak_5367	43	.	3.33638	8.0795	4.32082	Promoter (<=1kb)	8	105860580	105879330	18751	1	ENSMUST00000008594.8	0	Nutf2	ENSMUSG00000008450.8
chr1	152766240	152766822	Pilot_E3_BAM_peak_264	13	.	2.57086	4.60655	1.37695	Promoter (<=1kb)	1	152766542	152775597	9056	1	ENSMUST00000077755.10	0	Arpc5	ENSMUSG00000008475.13
chr4	82506223	82506485	Pilot_E3_BAM_peak_3924	25	.	3.12834	6.02908	2.51525	Promoter (<=1kb)	4	82495984	82505779	9796	2	ENSMUST00000135024.1	-445	Nfib	ENSMUSG00000008575.17
chrX	74270392	74270666	Pilot_E3_BAM_peak_5798	18	.	3.06406	5.17502	1.81352	Promoter (<=1kb)	20	74270812	74273135	2324	1	ENSMUST00000008826.13	-146	Rpl10	ENSMUSG00000008682.13
chr15	89355932	89356749	Pilot_E3_BAM_peak_2116	14	.	2.64265	4.73227	1.46542	Promoter (<=1kb)	15	89355914	89365331	9418	1	ENSMUST00000145793.1	19	Ncaph2	ENSMUSG00000008690.15
chr11	102218690	102219149	Pilot_E3_BAM_peak_1059	18	.	2.79211	5.16004	1.80547	Promoter (<=1kb)	11	102195749	102218929	23181	2	ENSMUST00000149087.7	0	Hdac5	ENSMUSG00000008855.17
chr5	115300559	115301174	Pilot_E3_BAM_peak_4403	15	.	2.58632	4.89748	1.59898	Promoter (<=1kb)	5	115297110	115300999	3890	2	ENSMUST00000009157.3	0	Dynll1	ENSMUSG00000009013.5
chr2	37358789	37359281	Pilot_E3_BAM_peak_3224	58	.	3.62256	9.90758	5.89722	Promoter (<=1kb)	2	37350588	37359253	8666	2	ENSMUST00000112940.7	0	Pdcl	ENSMUSG00000009030.14
chr15	79368732	79368971	Pilot_E3_BAM_peak_2042	25	.	2.92241	6.09038	2.56487	Promoter (1-2kb)	15	79369089	79369993	905	2	ENSMUST00000226929.1	1022	Tmem184b	ENSMUSG00000009035.15
chr15	79402734	79403553	Pilot_E3_BAM_peak_2043	25	.	2.91226	6.11775	2.5897	Promoter (<=1kb)	15	79360685	79402919	42235	2	ENSMUST00000178522.2	0	Tmem184b	ENSMUSG00000009035.15
chr11	4849386	4849624	Pilot_E3_BAM_peak_664	13	.	2.5235	4.57598	1.35271	Promoter (<=1kb)	11	4765845	4849536	83692	2	ENSMUST00000109910.8	0	Nf2	ENSMUSG00000009073.16
chr11	5099108	5100020	Pilot_E3_BAM_peak_666	27	.	3.0621	6.26734	2.70095	Promoter (<=1kb)	11	5069689	5099266	29578	2	ENSMUST00000079949.12	0	Ewsr1	ENSMUSG00000009079.16
chr10	75898991	75899318	Pilot_E3_BAM_peak_482	16	.	2.71635	4.92147	1.61937	Intron (ENSMUST00000000925.9/ENSMUSG00000000902.13, intron 7 of 8)	10	75894574	75895294	721	1	ENSMUST00000220190.1	4418	Derl3	ENSMUSG00000009092.5
chr11	82115910	82116227	Pilot_E3_BAM_peak_938	55	.	3.91387	9.57975	5.5829	Promoter (<=1kb)	11	82115185	82116799	1615	1	ENSMUST00000009329.2	726	Ccl8	ENSMUSG00000009185.2
chr6	48579383	48579595	Pilot_E3_BAM_peak_4604	20	.	3.09497	5.50538	2.07664	Distal Intergenic	6	48569710	48572789	3080	2	ENSMUST00000204182.1	-6595	Rarres2	ENSMUSG00000009281.6
chr10	77581665	77581946	Pilot_E3_BAM_peak_492	28	.	2.83195	6.45142	2.84859	Promoter (<=1kb)	10	77581720	77598732	17013	1	ENSMUST00000009435.11	0	Pttg1ip	ENSMUSG00000009291.13
chr1	135636300	135636681	Pilot_E3_BAM_peak_241	18	.	3.06438	5.18092	1.82338	Intron (ENSMUST00000112103.1/ENSMUSG00000090399.1, intron 1 of 1)	1	135438848	135607295	168448	2	ENSMUST00000190298.6	-29006	Nav1	ENSMUSG00000009418.15
chr13	98926411	98926641	Pilot_E3_BAM_peak_1610	28	.	3.01368	6.40248	2.81063	Promoter (<=1kb)	13	98839019	98926384	87366	2	ENSMUST00000109401.7	-28	Tnpo1	ENSMUSG00000009470.17
chr7	46376453	46376672	Pilot_E3_BAM_peak_4952	16	.	3.00261	5.02146	1.689	Promoter (<=1kb)	7	46376474	46379099	2626	1	ENSMUST00000072514.2	0	Myod1	ENSMUSG00000009471.4
chr2	32712398	32713668	Pilot_E3_BAM_peak_3202	50	.	3.48677	8.93888	5.04748	Promoter (<=1kb)	2	32707438	32712784	5347	2	ENSMUST00000009699.15	0	Cdk9	ENSMUSG00000009555.16
chr2	32757224	32757676	Pilot_E3_BAM_peak_3203	13	.	2.44275	4.52131	1.31124	Promoter (<=1kb)	2	32757234	32762244	5011	1	ENSMUST00000009707.13	0	Tor2a	ENSMUSG00000009563.16
chr2	32680132	32680617	Pilot_E3_BAM_peak_3201	18	.	2.72774	5.26111	1.88993	Exon (ENSMUST00000113272.7/ENSMUSG00000026814.16, exon 13 of 14)	2	32683302	32685004	1703	2	ENSMUST00000142186.1	4387	Fpgs	ENSMUSG00000009566.12
chr16	13350877	13351126	Pilot_E3_BAM_peak_2239	20	.	3.13959	5.43142	2.0229	Intron (ENSMUST00000009713.13/ENSMUSG00000009569.14, intron 3 of 16)	16	13358421	13417529	59109	1	ENSMUST00000149359.1	-7295	Mkl2	ENSMUSG00000009569.14
chr15	103239424	103240335	Pilot_E3_BAM_peak_2205	66	.	3.53697	10.6528	6.6026	Promoter (<=1kb)	15	103191544	103239816	48273	2	ENSMUST00000118152.7	0	Cbx5	ENSMUSG00000009575.14
chr2	27426682	27427148	Pilot_E3_BAM_peak_3140	29	.	2.95926	6.5667	2.97938	Promoter (<=1kb)	2	27262104	27426912	164809	2	ENSMUST00000185188.7	0	Vav2	ENSMUSG00000009621.18
chr4	117681381	117682228	Pilot_E3_BAM_peak_3994	11	.	2.59682	4.27518	1.12044	Promoter (<=1kb)	4	117674686	117681983	7298	2	ENSMUST00000129510.1	0	Dmap1	ENSMUSG00000009640.11
chr10	59638392	59638664	Pilot_E3_BAM_peak_448	18	.	2.81702	5.25418	1.87789	Distal Intergenic	10	59446984	59616692	169709	2	ENSMUST00000020312.12	-21701	Mcu	ENSMUSG00000009647.13
chr10	75170340	75170615	Pilot_E3_BAM_peak_477	20	.	2.91782	5.41632	2.01487	Intron (ENSMUST00000164107.2/ENSMUSG00000009681.10, intron 16 of 22)	10	75173965	75182782	8818	1	ENSMUST00000218465.1	-3350	Bcr	ENSMUSG00000009681.10
chr15	100551443	100552272	Pilot_E3_BAM_peak_2171	29	.	2.86909	6.55658	2.98193	Promoter (<=1kb)	15	100502747	100552008	49262	2	ENSMUST00000229696.1	0	Tfcp2	ENSMUSG00000009733.9
chr4	140961109	140961534	Pilot_E3_BAM_peak_4144	14	.	2.50881	4.67019	1.42652	Promoter (<=1kb)	4	140961203	140979193	17991	1	ENSMUST00000010007.8	0	Sdhb	ENSMUSG00000009863.14
chr11	59293830	59294092	Pilot_E3_BAM_peak_783	28	.	3.20664	6.45431	2.8585	Distal Intergenic	11	59248033	59290752	42720	2	ENSMUST00000010044.7	-3079	Wnt3a	ENSMUSG00000009900.7
chr1	106759294	106760126	Pilot_E3_BAM_peak_185	15	.	2.6841	4.83378	1.55784	Promoter (<=1kb)	1	106720459	106759727	39269	2	ENSMUST00000010049.5	0	Kdsr	ENSMUSG00000009905.5
chr1	106796323	106796653	Pilot_E3_BAM_peak_186	27	.	3.18396	6.37957	2.79349	Promoter (<=1kb)	1	106791100	106796577	5478	2	ENSMUST00000126057.1	0	Vps4b	ENSMUSG00000009907.17
chr11	61266954	61267512	Pilot_E3_BAM_peak_806	18	.	2.81009	5.1682	1.81173	Promoter (<=1kb)	11	61223417	61267185	43769	2	ENSMUST00000066277.9	0	Aldh3a2	ENSMUSG00000010025.19
chr9	107533891	107534216	Pilot_E3_BAM_peak_5705	21	.	2.80396	5.58897	2.16193	Promoter (<=1kb)	9	107533945	107538673	4729	1	ENSMUST00000010189.2	0	Tmem115	ENSMUSG00000010045.2
chr9	107568619	107569339	Pilot_E3_BAM_peak_5708	76	.	3.80805	11.6909	7.67572	Promoter (<=1kb)	9	107569117	107572776	3660	1	ENSMUST00000010191.12	0	Hyal2	ENSMUSG00000010047.12
chr9	107587468	107587820	Pilot_E3_BAM_peak_5710	43	.	3.33844	8.08412	4.33036	Promoter (<=1kb)	9	107587642	107593038	5397	1	ENSMUST00000010192.10	0	Ifrd2	ENSMUSG00000010048.10
chr9	107551315	107552539	Pilot_E3_BAM_peak_5706	20	.	2.83773	5.41332	2.01985	Promoter (<=1kb)	9	107551555	107562267	10713	1	ENSMUST00000093786.8	0	Rassf1	ENSMUSG00000010067.13
chr9	107554532	107554912	Pilot_E3_BAM_peak_5707	10	.	2.54073	4.17559	1.05292	Promoter (<=1kb)	9	107554583	107562263	7681	1	ENSMUST00000010211.6	0	Rassf1	ENSMUSG00000010067.13
chr19	8713229	8714128	Pilot_E3_BAM_peak_2922	16	.	2.79036	5.01464	1.69251	Promoter (<=1kb)	19	8707617	8713879	6263	2	ENSMUST00000010239.5	0	Slc3a2	ENSMUSG00000010095.13
chr8	123331554	123332765	Pilot_E3_BAM_peak_5430	19	.	2.98465	5.34741	1.96219	Promoter (<=1kb)	8	123332713	123369515	36803	1	ENSMUST00000010298.6	0	Spire2	ENSMUSG00000010154.7
chr11	101628116	101628488	Pilot_E3_BAM_peak_1049	12	.	2.79231	4.46437	1.26904	Promoter (<=1kb)	11	101628389	101636072	7684	1	ENSMUST00000133727.7	0	Rdm1	ENSMUSG00000010362.9
chr10	23177273	23177767	Pilot_E3_BAM_peak_404	45	.	3.86793	8.42005	4.59768	Intron (ENSMUST00000092665.11/ENSMUSG00000010461.15, intron 3 of 18)	10	23183492	23185566	2075	2	ENSMUST00000218956.1	7799	Eya4	ENSMUSG00000010461.15
chr10	23203526	23204286	Pilot_E3_BAM_peak_405	13	.	2.8804	4.62667	1.39142	Intron (ENSMUST00000092665.11/ENSMUSG00000010461.15, intron 3 of 18)	10	23170009	23185606	15598	2	ENSMUST00000220038.1	-17921	Eya4	ENSMUSG00000010461.15
chr3	88296648	88296991	Pilot_E3_BAM_peak_3644	53	.	3.54413	9.3094	5.34949	Promoter (<=1kb)	3	88282760	88296838	14079	2	ENSMUST00000010682.3	0	Tsacc	ENSMUSG00000010538.14
chr15	77397764	77398220	Pilot_E3_BAM_peak_2015	30	.	3.35057	6.69838	3.08118	Promoter (<=1kb)	15	77393415	77398451	5037	2	ENSMUST00000175789.1	231	Apol7a	ENSMUSG00000010601.14
chr12	83632147	83632408	Pilot_E3_BAM_peak_1345	15	.	2.80896	4.88668	1.5884	Promoter (<=1kb)	12	83632252	83683123	50872	1	ENSMUST00000048155.15	0	Rbm25	ENSMUSG00000010608.15
chr9	119088479	119088791	Pilot_E3_BAM_peak_5755	11	.	2.71008	4.2636	1.1183	Promoter (<=1kb)	9	119071527	119088261	16735	2	ENSMUST00000214470.1	-219	Plcd1	ENSMUSG00000010660.3
chr9	119093174	119093711	Pilot_E3_BAM_peak_5756	11	.	2.5333	4.28957	1.1365	Promoter (<=1kb)	9	119071527	119093502	21976	2	ENSMUST00000010804.3	0	Plcd1	ENSMUSG00000010660.3
chr19	10182518	10183442	Pilot_E3_BAM_peak_2929	24	.	2.82233	5.94346	2.45241	Promoter (<=1kb)	19	10182888	10196870	13983	1	ENSMUST00000010807.4	0	Fads1	ENSMUSG00000010663.4
chr15	79516397	79516675	Pilot_E3_BAM_peak_2044	24	.	2.615	5.95222	2.44938	Promoter (<=1kb)	15	79516411	79527739	11329	1	ENSMUST00000010974.8	0	Kdelr3	ENSMUSG00000010830.8
chr2	103073522	103073963	Pilot_E3_BAM_peak_3310	67	.	3.86434	10.8937	6.74694	Promoter (<=1kb)	2	103073675	103092644	18970	1	ENSMUST00000011055.6	0	Apip	ENSMUSG00000010911.12
chr7	44848629	44850571	Pilot_E3_BAM_peak_4932	42	.	3.51081	7.98873	4.25347	Promoter (<=1kb)	7	44848991	44855408	6418	1	ENSMUST00000107885.7	0	Akt1s1	ENSMUSG00000011096.17
chr12	113000777	113001105	Pilot_E3_BAM_peak_1423	24	.	2.70618	5.89738	2.40969	Promoter (<=1kb)	12	112960085	113000704	40620	2	ENSMUST00000011302.8	-74	Brf1	ENSMUSG00000011158.8
chr11	46056050	46056335	Pilot_E3_BAM_peak_739	25	.	3.2054	6.07581	2.54784	Promoter (<=1kb)	11	46056058	46065082	9025	1	ENSMUST00000137014.1	0	Adam19	ENSMUSG00000011256.16
chr7	29816059	29816268	Pilot_E3_BAM_peak_4906	10	.	2.76863	4.2307	1.07829	Promoter (<=1kb)	7	29816114	29831005	14892	1	ENSMUST00000178162.2	0	Zfp790	ENSMUSG00000011427.16
chr7	44895803	44896081	Pilot_E3_BAM_peak_4934	42	.	3.84197	8.03192	4.23209	Promoter (<=1kb)	7	44896079	44900624	4546	1	ENSMUST00000071207.13	0	Fuz	ENSMUSG00000011658.16
chr7	27447548	27448157	Pilot_E3_BAM_peak_4886	25	.	3.14117	6.0976	2.59705	Promoter (<=1kb)	7	27356387	27447686	91300	2	ENSMUST00000172269.1	0	Sptbn4	ENSMUSG00000011751.16
chr5	107869013	107869370	Pilot_E3_BAM_peak_4370	27	.	3.11174	6.25797	2.7146	Promoter (<=1kb)	5	107788287	107869168	80882	2	ENSMUST00000128723.7	0	Evi5	ENSMUSG00000011831.16
chr8	4165813	4166518	Pilot_E3_BAM_peak_5127	76	.	4.31306	11.8445	7.65922	Promoter (<=1kb)	8	4166567	4186880	20314	1	ENSMUST00000177499.7	-49	Evi5l	ENSMUSG00000011832.15
chr11	77491233	77492734	Pilot_E3_BAM_peak_905	16	.	2.76624	4.9339	1.63531	Promoter (<=1kb)	11	77493562	77507786	14225	1	ENSMUST00000037285.9	-828	Git1	ENSMUSG00000011877.13
chr12	55836209	55836660	Pilot_E3_BAM_peak_1276	32	.	3.3991	6.93457	3.26623	Promoter (<=1kb)	12	55836324	55869736	33413	1	ENSMUST00000059250.7	0	Brms1l	ENSMUSG00000012076.8
chr16	17722483	17722883	Pilot_E3_BAM_peak_2256	41	.	3.55892	7.97868	4.16306	Promoter (<=1kb)	16	17673069	17722880	49812	2	ENSMUST00000232202.1	0	Med15	ENSMUSG00000012114.17
chr1	78537555	78537803	Pilot_E3_BAM_peak_121	14	.	2.70097	4.72638	1.47325	Promoter (<=1kb)	1	78537628	78538173	546	1	ENSMUST00000125458.1	0	Mogat1	ENSMUSG00000012187.13
chr17	46266084	46266368	Pilot_E3_BAM_peak_2561	30	.	3.0636	6.62986	3.03606	Promoter (2-3kb)	17	46261972	46263958	1987	2	ENSMUST00000224696.1	-2127	Tjap1	ENSMUSG00000012296.16
chr13	90089498	90089949	Pilot_E3_BAM_peak_1586	27	.	3.08509	6.25857	2.73128	Promoter (<=1kb)	13	90089734	90143907	54174	1	ENSMUST00000161457.7	0	Tmem167	ENSMUSG00000012422.14
chr13	17695002	17695232	Pilot_E3_BAM_peak_1443	24	.	2.90864	5.93607	2.4558	Promoter (<=1kb)	13	17695192	17697256	2065	1	ENSMUST00000221480.1	0	Mplkip	ENSMUSG00000012429.9
chr19	37376034	37376427	Pilot_E3_BAM_peak_2985	15	.	2.69939	4.82035	1.5464	Promoter (<=1kb)	19	37376403	37421859	45457	1	ENSMUST00000012587.3	0	Kif11	ENSMUSG00000012443.3
chr6	8258932	8259461	Pilot_E3_BAM_peak_4549	19	.	3.02542	5.35011	1.95672	Promoter (<=1kb)	6	8255936	8259173	3238	2	ENSMUST00000012627.4	0	Rpa3	ENSMUSG00000012483.4
chr8	83899574	83900073	Pilot_E3_BAM_peak_5273	26	.	2.68027	6.17669	2.6631	Promoter (<=1kb)	8	83900105	83941954	41850	1	ENSMUST00000141158.7	-32	Adgrl1	ENSMUSG00000013033.16
chr9	14613978	14614882	Pilot_E3_BAM_peak_5467	12	.	2.55464	4.4541	1.26302	Promoter (<=1kb)	9	14593478	14614586	21109	2	ENSMUST00000162802.1	0	Amotl1	ENSMUSG00000013076.17
chr16	22389185	22389442	Pilot_E3_BAM_peak_2279	26	.	3.17354	6.21334	2.68052	Intron (ENSMUST00000079601.12/ENSMUSG00000013089.15, intron 11 of 12)	16	22383579	22401829	18251	2	ENSMUST00000170803.1	12387	Etv5	ENSMUSG00000013089.15
chr17	56462003	56462954	Pilot_E3_BAM_peak_2593	94	.	3.83189	13.7138	9.48188	Promoter (<=1kb)	17	56412431	56462216	49786	2	ENSMUST00000086828.9	0	Ptprs	ENSMUSG00000013236.17
chr1	131827769	131828382	Pilot_E3_BAM_peak_210	20	.	2.7808	5.42333	2.01716	Promoter (<=1kb)	1	131827977	131848865	20889	1	ENSMUST00000086559.6	0	Slc41a1	ENSMUSG00000013275.9
chr2	25211039	25211407	Pilot_E3_BAM_peak_3117	24	.	3.01525	5.90222	2.41057	Promoter (<=1kb)	2	25199716	25211381	11666	2	ENSMUST00000128876.7	0	Nelfb	ENSMUSG00000013465.19
chr11	58330394	58330973	Pilot_E3_BAM_peak_779	52	.	4.01403	9.15868	5.22	Promoter (<=1kb)	11	58330724	58347728	17005	1	ENSMUST00000116376.8	0	Sh3bp5l	ENSMUSG00000013646.17
chr19	32756275	32757395	Pilot_E3_BAM_peak_2974	13	.	2.60406	4.61275	1.3777	Promoter (<=1kb)	19	32757497	32826160	68664	1	ENSMUST00000013807.7	-102	Pten	ENSMUSG00000013663.7
chr1	172206347	172206577	Pilot_E3_BAM_peak_319	18	.	3.00424	5.19215	1.82827	Promoter (<=1kb)	1	172199161	172206697	7537	2	ENSMUST00000155109.1	120	Pea15a	ENSMUSG00000013698.12
chr10	79908362	79908931	Pilot_E3_BAM_peak_509	140	.	4.98587	18.7035	14.0328	Promoter (<=1kb)	10	79894708	79908921	14214	2	ENSMUST00000105378.8	0	Med16	ENSMUSG00000013833.15
chr15	67176603	67177264	Pilot_E3_BAM_peak_1970	32	.	2.63969	6.89816	3.24563	Promoter (<=1kb)	15	67102875	67176830	73956	2	ENSMUST00000229028.1	0	St3gal1	ENSMUSG00000013846.10
chr10	79984366	79985250	Pilot_E3_BAM_peak_511	89	.	4.22392	13.1932	8.93278	Promoter (<=1kb)	10	79977118	79984330	7213	2	ENSMUST00000052885.13	-37	Tmem259	ENSMUSG00000013858.14
chr7	30279849	30280761	Pilot_E3_BAM_peak_4913	17	.	2.85585	5.11289	1.77216	Promoter (<=1kb)	7	30280094	30290237	10144	1	ENSMUST00000014072.5	0	Thap8	ENSMUSG00000013928.13
chr1	171329056	171329669	Pilot_E3_BAM_peak_317	17	.	2.92775	5.12455	1.77891	Promoter (<=1kb)	1	171329145	171342331	13187	1	ENSMUST00000111300.7	0	Dedd	ENSMUSG00000013973.12
chr16	97851255	97851558	Pilot_E3_BAM_peak_2382	70	.	4.30799	11.243	7.09098	Promoter (<=1kb)	16	97837681	97851227	13547	2	ENSMUST00000135505.2	-29	Prdm15	ENSMUSG00000014039.18
chr11	100619180	100619918	Pilot_E3_BAM_peak_1038	23	.	2.72695	5.78087	2.30924	Promoter (<=1kb)	11	100590887	100619576	28690	2	ENSMUST00000155152.7	0	Dnajc7	ENSMUSG00000014195.15
chr1	160212553	160213328	Pilot_E3_BAM_peak_283	15	.	2.4908	4.81621	1.53948	Promoter (<=1kb)	1	160202367	160212875	10509	2	ENSMUST00000014370.10	0	Cacybp	ENSMUSG00000014226.10
chr11	62457432	62458560	Pilot_E3_BAM_peak_820	14	.	2.64975	4.6956	1.4483	Promoter (<=1kb)	11	62458460	62514417	55958	1	ENSMUST00000014389.5	0	Pigl	ENSMUSG00000014245.8
chr16	4586625	4587239	Pilot_E3_BAM_peak_2217	61	.	3.86744	10.2162	6.19799	Distal Intergenic	16	4594713	4615957	21245	1	ENSMUST00000014447.12	-7474	Glis2	ENSMUSG00000014303.13
chr2	128817544	128818599	Pilot_E3_BAM_peak_3397	43	.	3.3596	8.07355	4.30072	Promoter (<=1kb)	2	128818118	128854261	36144	1	ENSMUST00000110325.7	0	Tmem87b	ENSMUSG00000014353.14
chr2	128698436	128699530	Pilot_E3_BAM_peak_3395	25	.	2.78132	6.10195	2.56458	Promoter (<=1kb)	2	128698956	128802894	103939	1	ENSMUST00000014505.4	0	Mertk	ENSMUSG00000014361.5
chr8	122556285	122556936	Pilot_E3_BAM_peak_5423	18	.	2.90616	5.18366	1.83137	Intron (ENSMUST00000127664.1/ENSMUSG00000092329.1, intron 1 of 15)	8	122481698	122551329	69632	2	ENSMUST00000156333.8	-4957	Piezo1	ENSMUSG00000014444.17
chr14	31830474	31830904	Pilot_E3_BAM_peak_1695	24	.	3.04122	5.93699	2.44308	Promoter (<=1kb)	14	31698768	31830651	131884	2	ENSMUST00000014640.8	0	Ankrd28	ENSMUSG00000014496.8
chr10	128376880	128377393	Pilot_E3_BAM_peak_640	27	.	2.90135	6.27908	2.71362	Promoter (<=1kb)	10	128377115	128385496	8382	1	ENSMUST00000167990.1	0	Ankrd52	ENSMUSG00000014498.9
chr14	62837435	62838254	Pilot_E3_BAM_peak_1775	22	.	2.6527	5.77006	2.2988	Promoter (<=1kb)	14	62837678	62961509	123832	1	ENSMUST00000014691.9	0	Wdfy2	ENSMUSG00000014547.10
chr6	83496110	83496725	Pilot_E3_BAM_peak_4663	10	.	2.5281	4.19878	1.06817	Promoter (2-3kb)	6	83480865	83493677	12813	2	ENSMUST00000206397.1	-2434	Dguok	ENSMUSG00000014554.13
chr6	83506546	83506947	Pilot_E3_BAM_peak_4664	26	.	3.29	6.15157	2.60991	Promoter (<=1kb)	6	83480219	83506843	26625	2	ENSMUST00000145455.7	0	Dguok	ENSMUSG00000014554.13
chr4	151861841	151862808	Pilot_E3_BAM_peak_4183	79	.	4.45473	12.2171	7.99384	Promoter (<=1kb)	4	151059525	151861876	802352	2	ENSMUST00000097774.8	0	Camta1	ENSMUSG00000014592.20
chr5	110135712	110135990	Pilot_E3_BAM_peak_4378	18	.	2.92726	5.25631	1.89162	Promoter (<=1kb)	5	110135842	110136563	722	1	ENSMUST00000200038.1	0	Chfr	ENSMUSG00000014668.15
chr8	105347364	105348840	Pilot_E3_BAM_peak_5357	42	.	3.09092	8.0057	4.22555	Promoter (<=1kb)	8	105329163	105347909	18747	2	ENSMUST00000132777.7	0	Fhod1	ENSMUSG00000014778.10
chr8	105373007	105373231	Pilot_E3_BAM_peak_5358	20	.	2.49677	5.41153	2.01121	Promoter (<=1kb)	8	105373274	105375560	2287	1	ENSMUST00000160650.1	-43	Plekhg4	ENSMUSG00000014782.16
chr8	105289088	105289744	Pilot_E3_BAM_peak_5356	54	.	3.34406	9.27312	5.41404	Promoter (<=1kb)	8	105280410	105289528	9119	2	ENSMUST00000171788.7	0	RP23-127B8.5	ENSMUSG00000014837.15
chr8	105471455	105471701	Pilot_E3_BAM_peak_5360	28	.	2.57967	6.39986	2.83198	Promoter (<=1kb)	8	105467493	105471526	4034	2	ENSMUST00000014990.12	0	Tppp3	ENSMUSG00000014846.12
chr8	105474347	105474759	Pilot_E3_BAM_peak_5361	23	.	2.67955	5.81153	2.36746	Promoter (2-3kb)	8	105467493	105471526	4034	2	ENSMUST00000014990.12	-2822	Tppp3	ENSMUSG00000014846.12
chr13	92354490	92355160	Pilot_E3_BAM_peak_1590	184	.	5.79035	23.1891	18.4778	Promoter (<=1kb)	13	92211872	92354995	143124	2	ENSMUST00000185852.6	0	Msh3	ENSMUSG00000014850.15
chr2	26916505	26916907	Pilot_E3_BAM_peak_3135	15	.	2.74088	4.78115	1.50724	Promoter (<=1kb)	2	26916669	26919821	3153	1	ENSMUST00000125408.7	0	Surf2	ENSMUSG00000014873.15
chr5	32458888	32459675	Pilot_E3_BAM_peak_4251	23	.	2.86466	5.87616	2.38236	Promoter (<=1kb)	5	32459152	32517433	58282	1	ENSMUST00000201360.3	0	Ppp1cb	ENSMUSG00000014956.15
chr2	70660955	70661899	Pilot_E3_BAM_peak_3256	14	.	2.7762	4.75186	1.48629	Promoter (<=1kb)	2	70661576	70691725	30150	1	ENSMUST00000112201.7	0	Gorasp2	ENSMUSG00000014959.12
chr8	122611297	122611659	Pilot_E3_BAM_peak_5426	43	.	3.52157	8.18242	4.35877	Promoter (<=1kb)	8	122611640	122614270	2631	1	ENSMUST00000212477.1	0	Trappc2l	ENSMUSG00000015013.9
chr8	110997476	110997719	Pilot_E3_BAM_peak_5385	14	.	2.78938	4.76637	1.49475	Promoter (<=1kb)	8	110980473	110997770	17298	2	ENSMUST00000173183.1	51	Ddx19a	ENSMUSG00000015023.7
chr8	122585235	122585614	Pilot_E3_BAM_peak_5425	27	.	3.11784	6.33549	2.78869	Intron (ENSMUST00000127664.1/ENSMUSG00000092329.1, intron 1 of 15)	8	122578938	122581078	2141	2	ENSMUST00000211906.1	-4158	Galns	ENSMUSG00000015027.11
chr6	88203654	88203870	Pilot_E3_BAM_peak_4693	11	.	2.65772	4.29786	1.13164	Promoter (<=1kb)	6	88204445	88205771	1327	1	ENSMUST00000203579.1	-575	Gata2	ENSMUSG00000015053.14
chr2	25557222	25558524	Pilot_E3_BAM_peak_3122	11	.	2.58408	4.28423	1.13246	Promoter (<=1kb)	2	25557847	25562082	4236	1	ENSMUST00000015236.3	0	Edf1	ENSMUSG00000015092.9
chr17	25273651	25274228	Pilot_E3_BAM_peak_2445	28	.	3.00922	6.41751	2.84528	Promoter (<=1kb)	17	25262179	25273914	11736	2	ENSMUST00000172618.7	0	Ube2i	ENSMUSG00000015120.15
chr17	25239781	25240368	Pilot_E3_BAM_peak_2444	26	.	3.14656	6.25406	2.69229	Promoter (<=1kb)	17	25240170	25242798	2629	1	ENSMUST00000063574.6	0	Tsr3	ENSMUSG00000015126.9
chr12	80259652	80260787	Pilot_E3_BAM_peak_1333	29	.	2.99179	6.52247	2.93311	Promoter (<=1kb)	12	80167547	80260371	92825	2	ENSMUST00000021554.15	0	Actn1	ENSMUSG00000015143.15
chr7	28808807	28809423	Pilot_E3_BAM_peak_4900	22	.	3.16166	5.67738	2.2174	Promoter (<=1kb)	7	28808808	28822249	13442	1	ENSMUST00000172529.7	0	Hnrnpl	ENSMUSG00000015165.16
chr7	28810527	28811249	Pilot_E3_BAM_peak_4901	54	.	4.1871	9.44103	5.48229	Promoter (<=1kb)	7	28810890	28822266	11377	1	ENSMUST00000038572.14	0	Hnrnpl	ENSMUSG00000015165.16
chr4	53011905	53012262	Pilot_E3_BAM_peak_3881	29	.	3.43847	6.50976	2.90682	Promoter (<=1kb)	4	53011950	53021576	9627	1	ENSMUST00000107665.3	0	Nipsnap3b	ENSMUSG00000015247.10
chr10	80940578	80940900	Pilot_E3_BAM_peak_543	25	.	3.0059	6.02242	2.52402	Distal Intergenic	10	80930812	80931759	948	1	ENSMUST00000219449.1	9767	Gadd45b	ENSMUSG00000015312.9
chr2	30093699	30093979	Pilot_E3_BAM_peak_3160	26	.	2.96051	6.14058	2.61477	Promoter (<=1kb)	2	30090944	30093648	2705	2	ENSMUST00000102865.10	-52	Zdhhc12	ENSMUSG00000015335.16
chr2	30171560	30171806	Pilot_E3_BAM_peak_3162	15	.	2.71039	4.84166	1.55384	Promoter (<=1kb)	2	30171493	30174069	2577	1	ENSMUST00000015481.5	68	Endog	ENSMUSG00000015337.5
chr15	89075696	89076442	Pilot_E3_BAM_peak_2111	23	.	2.87195	5.8657	2.39245	Promoter (<=1kb)	15	89076013	89087077	11065	1	ENSMUST00000081702.11	0	Trabd	ENSMUSG00000015363.13
chr15	89196147	89196553	Pilot_E3_BAM_peak_2115	49	.	3.13148	8.94245	4.99095	Promoter (<=1kb)	15	89182213	89196448	14236	2	ENSMUST00000078953.8	0	Dennd6b	ENSMUSG00000015377.10
chr17	34647176	34647570	Pilot_E3_BAM_peak_2520	33	.	2.98401	7.02892	3.34471	Promoter (<=1kb)	17	34647201	34649147	1947	1	ENSMUST00000174614.7	0	Atf6b	ENSMUSG00000015461.15
chr17	34655528	34655809	Pilot_E3_BAM_peak_2521	14	.	2.69867	4.64785	1.40045	Distal Intergenic	17	34651627	34652103	477	1	ENSMUST00000174156.1	3902	Atf6b	ENSMUSG00000015461.15
chr17	34587041	34587522	Pilot_E3_BAM_peak_2517	21	.	2.68244	5.60286	2.16558	Promoter (<=1kb)	17	34587041	34587818	778	1	ENSMUST00000156724.1	1	Notch4	ENSMUSG00000015468.14
chr2	27009925	27010194	Pilot_E3_BAM_peak_3136	29	.	2.93393	6.60624	2.99419	Promoter (<=1kb)	2	27009926	27016849	6924	1	ENSMUST00000114005.8	0	Cacfd1	ENSMUSG00000015488.14
chr10	13964886	13966482	Pilot_E3_BAM_peak_390	15	.	2.77976	4.78629	1.51331	Promoter (<=1kb)	10	13966075	14150589	184515	1	ENSMUST00000187083.6	0	Hivep2	ENSMUSG00000015501.10
chr3	95434225	95434794	Pilot_E3_BAM_peak_3691	24	.	2.92731	5.90264	2.41476	Promoter (<=1kb)	3	95434388	95491622	57235	1	ENSMUST00000147765.7	0	Arnt	ENSMUSG00000015522.18
chr17	46383493	46384138	Pilot_E3_BAM_peak_2563	16	.	2.70145	4.96206	1.65635	Promoter (<=1kb)	17	46383731	46414814	31084	1	ENSMUST00000113481.7	0	Zfp318	ENSMUSG00000015597.16
chr17	46555921	46556613	Pilot_E3_BAM_peak_2565	21	.	2.83718	5.60977	2.18843	Promoter (<=1kb)	17	46546839	46556162	9324	2	ENSMUST00000015749.5	0	Srf	ENSMUSG00000015605.5
chr2	9879335	9879587	Pilot_E3_BAM_peak_3089	22	.	2.84396	5.74496	2.26971	Promoter (<=1kb)	2	9857078	9878600	21523	2	ENSMUST00000102976.3	-736	Gata3	ENSMUSG00000015619.10
chr2	180214511	180214780	Pilot_E3_BAM_peak_3531	13	.	2.6405	4.52474	1.31077	Intron (ENSMUST00000015791.5/ENSMUSG00000015647.9, intron 2 of 78)	2	180176373	180225859	49487	2	ENSMUST00000015791.5	11079	Lama5	ENSMUSG00000015647.9
chr2	180227512	180228658	Pilot_E3_BAM_peak_3532	28	.	3.04777	6.35124	2.81484	Promoter (1-2kb)	2	180176373	180225859	49487	2	ENSMUST00000015791.5	-1654	Lama5	ENSMUSG00000015647.9
chr9	40800644	40801234	Pilot_E3_BAM_peak_5509	24	.	2.86068	5.95438	2.4522	Promoter (<=1kb)	9	40800984	40805200	4217	1	ENSMUST00000015800.15	0	Hspa8	ENSMUSG00000015656.17
chr17	6079304	6079865	Pilot_E3_BAM_peak_2392	28	.	3.26233	6.44196	2.88128	Promoter (<=1kb)	17	6042196	6079741	37546	2	ENSMUST00000097432.9	0	Serac1	ENSMUSG00000015659.12
chr3	95315270	95315616	Pilot_E3_BAM_peak_3690	28	.	2.91912	6.44328	2.85562	Promoter (<=1kb)	3	95315267	95321323	6057	1	ENSMUST00000154055.7	4	Cers2	ENSMUSG00000015714.11
chr3	96057871	96058342	Pilot_E3_BAM_peak_3698	11	.	2.5983	4.30998	1.15407	Promoter (<=1kb)	3	96045091	96057830	12740	2	ENSMUST00000131281.1	-42	Vps45	ENSMUSG00000015747.5
chr14	46788133	46788408	Pilot_E3_BAM_peak_1714	12	.	2.54318	4.43433	1.243	Promoter (<=1kb)	14	46776287	46788334	12048	2	ENSMUST00000146629.2	0	Cnih1	ENSMUSG00000015759.11
chr6	137520013	137520356	Pilot_E3_BAM_peak_4796	11	.	2.68185	4.36216	1.18531	Promoter (<=1kb)	6	137514340	137519760	5421	2	ENSMUST00000127179.1	-254	Eps8	ENSMUSG00000015766.14
chr6	137558893	137559275	Pilot_E3_BAM_peak_4797	12	.	2.85262	4.49552	1.28223	Intron (ENSMUST00000058210.12/ENSMUSG00000015766.14, intron 2 of 21)	6	137567140	137570759	3620	2	ENSMUST00000205037.1	11484	Eps8	ENSMUSG00000015766.14
chr5	45450010	45450545	Pilot_E3_BAM_peak_4295	59	.	3.79223	9.95768	5.99996	Promoter (<=1kb)	5	45434021	45450176	16156	2	ENSMUST00000198258.4	0	Qdpr	ENSMUSG00000015806.12
chr2	75703245	75703692	Pilot_E3_BAM_peak_3275	17	.	2.87806	5.02831	1.70587	Promoter (<=1kb)	2	75691052	75704489	13438	2	ENSMUST00000152371.1	797	Nfe2l2	ENSMUSG00000015839.6
chr2	75704638	75704963	Pilot_E3_BAM_peak_3276	27	.	2.83736	6.33238	2.75735	Promoter (<=1kb)	2	75675513	75704641	29129	2	ENSMUST00000102672.4	0	Nfe2l2	ENSMUSG00000015839.6
chr2	27740156	27740397	Pilot_E3_BAM_peak_3142	17	.	2.49464	5.11724	1.77228	Promoter (<=1kb)	2	27740201	27748671	8471	1	ENSMUST00000148756.1	0	Rxra	ENSMUSG00000015846.14
chr2	27785724	27786117	Pilot_E3_BAM_peak_3143	41	.	3.55012	7.97385	4.16002	Distal Intergenic	2	27740201	27748671	8471	1	ENSMUST00000148756.1	45524	Rxra	ENSMUSG00000015846.14
chr3	95675382	95675943	Pilot_E3_BAM_peak_3694	14	.	2.75982	4.75564	1.4859	Promoter (1-2kb)	3	95676750	95677151	402	2	ENSMUST00000151054.1	1208	Adamtsl4	ENSMUSG00000015850.11
chr3	95687857	95688122	Pilot_E3_BAM_peak_3695	29	.	2.99336	6.54134	2.96854	Promoter (<=1kb)	3	95676201	95687917	11717	2	ENSMUST00000117782.7	0	Adamtsl4	ENSMUSG00000015850.11
chr3	95696171	95696917	Pilot_E3_BAM_peak_3696	24	.	3.13698	5.92087	2.43517	Distal Intergenic	3	95676201	95687917	11717	2	ENSMUST00000117782.7	-8255	Adamtsl4	ENSMUSG00000015850.11
chr5	45857456	45857910	Pilot_E3_BAM_peak_4297	34	.	3.46495	7.15217	3.45828	Promoter (<=1kb)	5	45697181	45857615	160435	2	ENSMUST00000045586.12	0	Lcorl	ENSMUSG00000015882.17
chr2	143915011	143915247	Pilot_E3_BAM_peak_3424	23	.	2.77399	5.82666	2.33957	Promoter (<=1kb)	2	143915320	143943324	28005	1	ENSMUST00000103172.3	-73	Dstn	ENSMUSG00000015932.8
chr7	98836245	98836486	Pilot_E3_BAM_peak_5001	13	.	2.8746	4.56592	1.33557	Promoter (1-2kb)	7	98835131	98855195	20065	1	ENSMUST00000067495.8	1115	Wnt11	ENSMUSG00000015957.12
chr15	85982036	85982522	Pilot_E3_BAM_peak_2103	29	.	3.05152	6.49344	2.91084	Intron (ENSMUST00000016172.8/ENSMUSG00000016028.10, intron 1 of 34)	15	85898930	85978730	79801	2	ENSMUST00000226840.1	-3307	Celsr1	ENSMUSG00000016028.10
chr1	193413472	193413774	Pilot_E3_BAM_peak_375	24	.	3.05052	5.99515	2.48938	Distal Intergenic	1	193346346	193370298	23953	2	ENSMUST00000016323.10	-43175	Camk1g	ENSMUSG00000016179.11
chr2	181186805	181187899	Pilot_E3_BAM_peak_3536	19	.	2.85382	5.36944	1.9856	Promoter (<=1kb)	2	181187247	181188771	1525	1	ENSMUST00000016488.12	0	Ppdpf	ENSMUSG00000016344.14
chr13	29984656	29984944	Pilot_E3_BAM_peak_1468	43	.	3.15119	8.20073	4.38114	Promoter (<=1kb)	13	29906575	29984391	77817	2	ENSMUST00000222730.1	-266	E2f3	ENSMUSG00000016477.18
chr13	29986098	29986913	Pilot_E3_BAM_peak_1469	42	.	3.31145	8.05123	4.25725	Promoter (<=1kb)	13	29906575	29986063	79489	2	ENSMUST00000102948.10	-36	E2f3	ENSMUSG00000016477.18
chr6	146913267	146913597	Pilot_E3_BAM_peak_4813	18	.	3.02641	5.25256	1.8911	Intron (ENSMUST00000016631.13/ENSMUSG00000016487.15, intron 1 of 26)	6	146888589	147032025	143437	1	ENSMUST00000111623.8	24679	Ppfibp1	ENSMUSG00000016487.15
chr5	146963328	146963809	Pilot_E3_BAM_peak_4533	17	.	2.95453	5.12296	1.77423	Promoter (<=1kb)	5	146951573	146963785	12213	2	ENSMUST00000066675.9	0	Mtif3	ENSMUSG00000016510.11
chr5	147076324	147077926	Pilot_E3_BAM_peak_4534	14	.	2.63805	4.76258	1.49864	Promoter (<=1kb)	5	147016655	147076586	59932	2	ENSMUST00000016664.7	0	Lnx2	ENSMUSG00000016520.7
chr1	131126169	131126524	Pilot_E3_BAM_peak_203	19	.	2.90259	5.28717	1.91722	Downstream (<1kb)	1	131129875	131138245	8371	2	ENSMUST00000189756.1	11721	Dyrk3	ENSMUSG00000016526.8
chr1	131135373	131136171	Pilot_E3_BAM_peak_204	13	.	2.74014	4.56115	1.34235	Promoter (2-3kb)	1	131129875	131138245	8371	2	ENSMUST00000189756.1	2074	Dyrk3	ENSMUSG00000016526.8
chr1	131096740	131098105	Pilot_E3_BAM_peak_202	32	.	2.97951	6.88923	3.26229	Promoter (<=1kb)	1	131053700	131097826	44127	2	ENSMUST00000016672.10	0	Mapkapk2	ENSMUSG00000016528.10
chr15	77945841	77946149	Pilot_E3_BAM_peak_2022	33	.	3.25302	7.00281	3.33723	Promoter (<=1kb)	15	77940526	77945888	5363	2	ENSMUST00000140096.1	0	Foxred2	ENSMUSG00000016552.13
chr15	77970595	77971208	Pilot_E3_BAM_peak_2023	21	.	2.62742	5.5488	2.13392	Promoter (<=1kb)	15	77958998	77970813	11816	2	ENSMUST00000100484.5	0	Eif3d	ENSMUSG00000016554.9
chr15	84922711	84923644	Pilot_E3_BAM_peak_2095	21	.	2.72675	5.55402	2.12089	Promoter (<=1kb)	15	84923411	84942963	19553	1	ENSMUST00000165443.3	0	Nup50	ENSMUSG00000016619.10
chr15	78173937	78174338	Pilot_E3_BAM_peak_2024	29	.	2.69656	6.60685	2.99111	Promoter (<=1kb)	15	78159463	78174107	14645	2	ENSMUST00000016781.7	0	Ift27	ENSMUSG00000016637.7
chr15	83471255	83471933	Pilot_E3_BAM_peak_2084	20	.	2.77343	5.41172	2.0122	Distal Intergenic	15	83375607	83464606	89000	2	ENSMUST00000171436.7	-6650	Pacsin2	ENSMUSG00000016664.16
chr15	83474101	83474640	Pilot_E3_BAM_peak_2085	24	.	2.90021	6.00654	2.49335	Distal Intergenic	15	83375607	83464606	89000	2	ENSMUST00000171436.7	-9496	Pacsin2	ENSMUSG00000016664.16
chr15	83594755	83595028	Pilot_E3_BAM_peak_2087	17	.	2.51369	5.0413	1.71438	Promoter (<=1kb)	15	83575090	83595157	20068	2	ENSMUST00000016901.4	129	Ttll12	ENSMUSG00000016757.11
chr14	52278883	52279409	Pilot_E3_BAM_peak_1737	51	.	3.71647	9.01951	5.13725	Promoter (<=1kb)	14	52279146	52296401	17256	1	ENSMUST00000022766.7	0	Tox4	ENSMUSG00000016831.12
chr2	162930783	162930990	Pilot_E3_BAM_peak_3482	16	.	2.90791	4.98952	1.67528	Promoter (<=1kb)	2	162931528	162935208	3681	1	ENSMUST00000193611.5	-538	Srsf6	ENSMUSG00000016921.14
chr15	78450345	78450598	Pilot_E3_BAM_peak_2028	42	.	3.26021	8.08986	4.25951	Intron (ENSMUST00000017086.4/ENSMUSG00000016942.6, intron 10 of 17)	15	78443783	78444379	597	2	ENSMUST00000230473.1	-5967	Tmprss6	ENSMUSG00000016942.6
chr2	164432627	164433138	Pilot_E3_BAM_peak_3490	30	.	3.13684	6.66003	3.03943	Intron (ENSMUST00000017153.3/ENSMUSG00000017009.3, intron 1 of 4)	2	164424247	164443186	18940	2	ENSMUST00000017153.3	10048	Sdc4	ENSMUSG00000017009.3
chr11	101552115	101553076	Pilot_E3_BAM_peak_1047	17	.	2.72788	5.05687	1.72876	Promoter (<=1kb)	11	101552149	101581951	29803	1	ENSMUST00000103099.7	0	Nbr1	ENSMUSG00000017119.19
chr11	118248653	118248913	Pilot_E3_BAM_peak_1169	34	.	3.02836	7.126	3.44981	Promoter (<=1kb)	11	118164166	118248592	84427	2	ENSMUST00000106305.8	-62	Cyth1	ENSMUSG00000017132.17
chr11	98682302	98682566	Pilot_E3_BAM_peak_1019	23	.	2.73053	5.79451	2.3264	Promoter (<=1kb)	11	98682554	98695979	13426	1	ENSMUST00000017365.14	0	Psmd3	ENSMUSG00000017221.14
chr11	77607815	77608118	Pilot_E3_BAM_peak_908	23	.	3.10444	5.79878	2.33124	Promoter (<=1kb)	11	77529162	77607815	78654	2	ENSMUST00000058496.7	-1	Taok1	ENSMUSG00000017291.13
chr11	102087241	102089401	Pilot_E3_BAM_peak_1057	21	.	3.0154	5.54078	2.11498	Promoter (<=1kb)	11	102057015	102088515	31501	2	ENSMUST00000017458.10	0	Mpp2	ENSMUSG00000017314.12
chr11	78697187	78697988	Pilot_E3_BAM_peak_925	19	.	2.77501	5.33268	1.95387	Promoter (<=1kb)	11	78567168	78697373	130206	2	ENSMUST00000142739.7	0	Nlk	ENSMUSG00000017376.15
chr11	78165244	78165803	Pilot_E3_BAM_peak_914	37	.	3.40567	7.46235	3.7043	Promoter (<=1kb)	11	78158499	78165589	7091	2	ENSMUST00000149437.7	0	Traf4	ENSMUSG00000017386.10
chr11	98053327	98053693	Pilot_E3_BAM_peak_1014	24	.	3.02958	5.99978	2.48986	Promoter (<=1kb)	11	98036623	98053462	16840	2	ENSMUST00000017544.8	0	Stac2	ENSMUSG00000017400.10
chr11	78176013	78176666	Pilot_E3_BAM_peak_915	62	.	3.57857	10.2752	6.24313	Promoter (<=1kb)	11	78166106	78176611	10506	2	ENSMUST00000152611.7	0	Nek8	ENSMUSG00000017405.14
chr11	97987807	97988086	Pilot_E3_BAM_peak_1013	44	.	3.44767	8.35735	4.4832	Promoter (1-2kb)	11	97923238	97986444	63207	2	ENSMUST00000017561.14	-1364	Plxdc1	ENSMUSG00000017417.14
chr11	80428339	80428652	Pilot_E3_BAM_peak_934	12	.	2.6667	4.48624	1.28643	Promoter (<=1kb)	11	80428615	80434538	5924	1	ENSMUST00000172641.1	0	Psmd11	ENSMUSG00000017428.16
chr11	118438842	118439153	Pilot_E3_BAM_peak_1173	33	.	3.52909	6.99716	3.32153	Intron (ENSMUST00000124861.1/ENSMUSG00000017446.14, intron 2 of 2)	11	118443471	118443850	380	1	ENSMUST00000133558.2	-4318	C1qtnf1	ENSMUSG00000017446.14
chr11	118363107	118363626	Pilot_E3_BAM_peak_1171	28	.	3.05698	6.47678	2.88667	Distal Intergenic	11	118303701	118355740	52040	2	ENSMUST00000155707.2	-7368	Timp2	ENSMUSG00000017466.9
chr14	16364874	16365537	Pilot_E3_BAM_peak_1647	21	.	2.93498	5.52248	2.10165	Promoter (<=1kb)	14	16365179	16435462	70284	1	ENSMUST00000017629.11	0	Top2b	ENSMUSG00000017485.11
chr11	79992671	79993320	Pilot_E3_BAM_peak_933	19	.	2.9462	5.33015	1.9565	Promoter (<=1kb)	11	79993106	80034122	41017	1	ENSMUST00000163272.1	0	Suz12	ENSMUSG00000017548.15
chr11	99077003	99077225	Pilot_E3_BAM_peak_1029	23	.	3.14848	5.86504	2.38282	Promoter (1-2kb)	11	99070684	99075341	4658	2	ENSMUST00000153351.1	-1663	Tns4	ENSMUSG00000017607.9
chr11	76494820	76495295	Pilot_E3_BAM_peak_898	20	.	2.99765	5.50532	2.08591	Promoter (<=1kb)	11	76458474	76495005	36532	2	ENSMUST00000141442.7	0	Abr	ENSMUSG00000017631.18
chr11	76497610	76497946	Pilot_E3_BAM_peak_899	57	.	3.68142	9.69285	5.73319	Promoter (2-3kb)	11	76419104	76495456	76353	2	ENSMUST00000108408.8	-2155	Abr	ENSMUSG00000017631.18
chr2	165326319	165326665	Pilot_E3_BAM_peak_3495	19	.	2.63674	5.34842	1.96105	Promoter (<=1kb)	2	165289155	165326479	37325	2	ENSMUST00000074046.12	0	Elmo2	ENSMUSG00000017670.16
chr11	117848846	117849061	Pilot_E3_BAM_peak_1163	16	.	2.58815	4.98946	1.67003	Promoter (<=1kb)	11	117849251	117855732	6482	1	ENSMUST00000081387.10	-190	Birc5	ENSMUSG00000017716.15
chr11	101772323	101772574	Pilot_E3_BAM_peak_1051	42	.	3.48799	8.13707	4.29505	Promoter (<=1kb)	11	101770354	101772181	1828	2	ENSMUST00000132040.1	-143	Etv4	ENSMUSG00000017724.14
chr11	101785008	101785527	Pilot_E3_BAM_peak_1052	47	.	3.73857	8.70062	4.79803	Promoter (<=1kb)	11	101769742	101785310	15569	2	ENSMUST00000164750.7	0	Etv4	ENSMUSG00000017724.14
chr11	101807020	101807276	Pilot_E3_BAM_peak_1053	20	.	2.88032	5.47565	2.05424	Distal Intergenic	11	101769747	101785371	15625	2	ENSMUST00000107176.7	-21650	Etv4	ENSMUSG00000017724.14
chr11	101831872	101832176	Pilot_E3_BAM_peak_1054	17	.	2.85495	5.11633	1.77674	Distal Intergenic	11	101769747	101785371	15625	2	ENSMUST00000107176.7	-46502	Etv4	ENSMUSG00000017724.14
chr2	164857104	164857577	Pilot_E3_BAM_peak_3494	17	.	2.96505	5.09047	1.76025	Promoter (<=1kb)	2	164839518	164857542	18025	2	ENSMUST00000109316.7	0	Pltp	ENSMUSG00000017754.13
chr13	73803637	73804007	Pilot_E3_BAM_peak_1573	73	.	4.30776	11.5139	7.31488	Promoter (<=1kb)	13	73804609	73809185	4577	1	ENSMUST00000223454.1	-602	Slc12a7	ENSMUSG00000017756.9
chr2	164823078	164823360	Pilot_E3_BAM_peak_3492	16	.	2.62101	4.98468	1.67168	Promoter (<=1kb)	2	164823013	164825268	2256	1	ENSMUST00000132282.1	66	Zswim1	ENSMUSG00000017764.2
chr11	75651523	75652275	Pilot_E3_BAM_peak_891	15	.	2.75294	4.7793	1.51123	Promoter (<=1kb)	11	75652076	75673910	21835	1	ENSMUST00000102504.9	0	Myo1c	ENSMUSG00000017774.19
chr11	75678918	75679188	Pilot_E3_BAM_peak_892	18	.	2.87728	5.25165	1.87643	Promoter (<=1kb)	11	75679259	75706065	26807	1	ENSMUST00000017920.13	-71	Crk	ENSMUSG00000017776.15
chr11	75587581	75588942	Pilot_E3_BAM_peak_890	22	.	2.90491	5.69601	2.24012	Promoter (<=1kb)	11	75588097	75628804	40708	1	ENSMUST00000143219.7	0	Pitpna	ENSMUSG00000017781.17
chr11	101119655	101120347	Pilot_E3_BAM_peak_1042	12	.	2.47653	4.37967	1.20408	Promoter (<=1kb)	11	101096322	101119843	23522	2	ENSMUST00000107295.9	0	Fam134c	ENSMUSG00000017802.14
chr2	163386665	163386987	Pilot_E3_BAM_peak_3483	19	.	2.83793	5.36987	1.98181	Intron (ENSMUST00000017961.10/ENSMUSG00000017817.11, intron 1 of 5)	2	163336242	163397949	61708	2	ENSMUST00000017961.10	10962	Jph2	ENSMUSG00000017817.11
chr17	53478995	53479652	Pilot_E3_BAM_peak_2581	15	.	2.42955	4.7696	1.50349	Promoter (<=1kb)	17	53479234	53507671	28438	1	ENSMUST00000017975.5	0	Rab5a	ENSMUSG00000017831.7
chr12	110446469	110447033	Pilot_E3_BAM_peak_1405	58	.	3.73606	9.85291	5.867	Promoter (<=1kb)	12	110447120	110450999	3880	1	ENSMUST00000222276.1	-87	Ppp2r5c	ENSMUSG00000017843.14
chr12	110485873	110486162	Pilot_E3_BAM_peak_1406	14	.	2.67803	4.74483	1.48169	Promoter (<=1kb)	12	110485859	110580860	95002	1	ENSMUST00000221074.1	15	Ppp2r5c	ENSMUSG00000017843.14
chr2	167349250	167349752	Pilot_E3_BAM_peak_3504	167	.	5.53378	21.2758	16.7561	Promoter (<=1kb)	2	167298444	167349183	50740	2	ENSMUST00000109221.8	-68	B4galt5	ENSMUSG00000017929.13
chr2	167358522	167359011	Pilot_E3_BAM_peak_3505	23	.	3.14134	5.79852	2.34506	Distal Intergenic	2	167298444	167349183	50740	2	ENSMUST00000109221.8	-9340	B4galt5	ENSMUSG00000017929.13
chr2	167383770	167383986	Pilot_E3_BAM_peak_3506	20	.	3.09647	5.52712	2.09356	Distal Intergenic	2	167298444	167349183	50740	2	ENSMUST00000109221.8	-34588	B4galt5	ENSMUSG00000017929.13
chr5	143638081	143638439	Pilot_E3_BAM_peak_4526	15	.	2.89274	4.81994	1.53872	Promoter (1-2kb)	5	143636351	143692554	56204	1	ENSMUST00000177281.7	1731	Cyth3	ENSMUSG00000018001.18
chr15	78624513	78624952	Pilot_E3_BAM_peak_2031	14	.	2.55788	4.73902	1.48112	Distal Intergenic	15	78611233	78619121	7889	1	ENSMUST00000230583.1	13281	Cyth4	ENSMUSG00000018008.8
chr5	139791122	139791359	Pilot_E3_BAM_peak_4506	11	.	2.62434	4.34944	1.18332	Promoter (<=1kb)	5	139791513	139802653	11141	1	ENSMUST00000018287.9	-154	Mafk	ENSMUSG00000018143.10
chr11	98192750	98193603	Pilot_E3_BAM_peak_1016	26	.	3.25231	6.15432	2.62278	Promoter (<=1kb)	11	98152154	98193260	41107	2	ENSMUST00000092735.11	0	Med1	ENSMUSG00000018160.15
chr11	98358436	98358702	Pilot_E3_BAM_peak_1017	11	.	2.39245	4.32502	1.16474	Promoter (<=1kb)	11	98358444	98376835	18392	1	ENSMUST00000152559.7	0	Stard3	ENSMUSG00000018167.10
chr1	143776884	143777162	Pilot_E3_BAM_peak_257	19	.	2.86763	5.36098	1.97855	Promoter (<=1kb)	1	143750790	143777068	26279	2	ENSMUST00000159879.1	0	Trove2	ENSMUSG00000018199.9
chr11	63130832	63131263	Pilot_E3_BAM_peak_822	16	.	2.74631	4.9255	1.62113	Promoter (<=1kb)	11	63131512	63159547	28036	1	ENSMUST00000018361.9	-249	Pmp22	ENSMUSG00000018217.12
chr11	70668545	70669589	Pilot_E3_BAM_peak_870	132	.	4.5865	17.6099	13.244	Promoter (<=1kb)	11	70663771	70669416	5646	2	ENSMUST00000018431.12	0	Spag7	ENSMUSG00000018287.12
chr11	70654802	70655295	Pilot_E3_BAM_peak_869	15	.	2.65189	4.82399	1.54248	Promoter (<=1kb)	11	70651850	70654644	2795	2	ENSMUST00000018437.2	-159	Pfn1	ENSMUSG00000018293.4
chr2	164070858	164071282	Pilot_E3_BAM_peak_3489	22	.	2.8028	5.73234	2.27337	Promoter (<=1kb)	2	164053540	164071102	17563	2	ENSMUST00000018466.3	0	Tomm34	ENSMUSG00000018322.10
chr2	163994829	163995073	Pilot_E3_BAM_peak_3488	37	.	2.96101	7.49848	3.74263	Promoter (<=1kb)	2	163994960	164018588	23629	1	ENSMUST00000018470.9	0	Ywhab	ENSMUSG00000018326.9
chr11	65806801	65807083	Pilot_E3_BAM_peak_824	12	.	2.61104	4.43701	1.25081	Promoter (<=1kb)	11	65807175	65829238	22064	1	ENSMUST00000071465.8	-92	Zkscan6	ENSMUSG00000018347.16
chr11	106920019	106921256	Pilot_E3_BAM_peak_1106	26	.	3.14583	6.14067	2.6219	Promoter (<=1kb)	11	106820066	106920715	100650	2	ENSMUST00000103067.9	0	Smurf2	ENSMUSG00000018363.16
chr11	88117477	88117697	Pilot_E3_BAM_peak_963	14	.	2.80429	4.68933	1.43926	Intron (ENSMUST00000018522.12/ENSMUSG00000018378.13, intron 1 of 10)	11	88099290	88185365	86076	1	ENSMUST00000133149.1	18188	Cuedc1	ENSMUSG00000018378.13
chr11	88161173	88162163	Pilot_E3_BAM_peak_964	25	.	2.99833	6.03155	2.50632	Promoter (<=1kb)	11	88162261	88194140	31880	1	ENSMUST00000154812.7	-98	Cuedc1	ENSMUSG00000018378.13
chr11	88180888	88181371	Pilot_E3_BAM_peak_965	29	.	3.30348	6.54046	2.94792	Promoter (<=1kb)	11	88182303	88183280	978	1	ENSMUST00000132377.1	-932	Cuedc1	ENSMUSG00000018378.13
chr11	87591859	87592325	Pilot_E3_BAM_peak_961	63	.	3.19891	10.3078	6.33478	Promoter (<=1kb)	11	87592162	87616302	24141	1	ENSMUST00000103179.9	0	Mtmr4	ENSMUSG00000018401.17
chr11	84818556	84819545	Pilot_E3_BAM_peak_945	19	.	2.76166	5.39454	1.99521	Promoter (<=1kb)	11	84813061	84819515	6455	2	ENSMUST00000018549.7	0	Mrm1	ENSMUSG00000018405.7
chr11	104442497	104443110	Pilot_E3_BAM_peak_1087	54	.	3.72572	9.47088	5.4916	Promoter (<=1kb)	11	104333501	104442291	108791	2	ENSMUST00000106972.7	-207	Kansl1	ENSMUSG00000018412.16
chr11	104469522	104469845	Pilot_E3_BAM_peak_1088	25	.	3.20512	6.00028	2.50183	Promoter (<=1kb)	11	104333501	104468861	135361	2	ENSMUST00000018556.10	-662	Kansl1	ENSMUSG00000018412.16
chr11	86894256	86894508	Pilot_E3_BAM_peak_956	13	.	2.78659	4.56915	1.35073	Distal Intergenic	11	86768846	86807746	38901	2	ENSMUST00000018569.13	-86511	Dhx40	ENSMUSG00000018425.18
chr11	86920142	86920528	Pilot_E3_BAM_peak_957	28	.	3.39674	6.48483	2.89554	Distal Intergenic	11	86936425	86993707	57283	2	ENSMUST00000018571.4	73179	Ypel2	ENSMUSG00000018427.7
chr11	86953010	86953321	Pilot_E3_BAM_peak_958	22	.	3.14054	5.74695	2.27994	Intron (ENSMUST00000018571.4/ENSMUSG00000018427.7, intron 2 of 4)	11	86936425	86993707	57283	2	ENSMUST00000018571.4	40386	Ypel2	ENSMUSG00000018427.7
chr11	88864201	88864532	Pilot_E3_BAM_peak_971	36	.	3.11775	7.43018	3.68427	Promoter (<=1kb)	11	88830792	88864586	33795	2	ENSMUST00000018572.10	54	Akap1	ENSMUSG00000018428.15
chr11	107188947	107189199	Pilot_E3_BAM_peak_1108	16	.	2.68146	4.93513	1.62921	Promoter (<=1kb)	11	107186540	107189352	2813	2	ENSMUST00000139168.1	153	Nol11	ENSMUSG00000018433.14
chr11	71019290	71019756	Pilot_E3_BAM_peak_873	16	.	2.4791	4.92785	1.62545	Promoter (<=1kb)	11	71007442	71019303	11862	2	ENSMUST00000143850.7	0	Derl2	ENSMUSG00000018442.13
chr11	70969784	70970422	Pilot_E3_BAM_peak_872	37	.	3.22722	7.40143	3.71923	Promoter (<=1kb)	11	70970213	70977833	7621	1	ENSMUST00000018593.9	0	Rpain	ENSMUSG00000018449.12
chr11	69366336	69366676	Pilot_E3_BAM_peak_841	25	.	3.02072	6.12619	2.5918	Promoter (1-2kb)	11	69345136	69364779	19644	2	ENSMUST00000128981.7	-1558	Chd3	ENSMUSG00000018474.17
chr11	69408818	69409354	Pilot_E3_BAM_peak_843	22	.	2.86023	5.68644	2.24117	Intron (ENSMUST00000094077.4/ENSMUSG00000018476.7, intron 1 of 22)	11	69398508	69413675	15168	2	ENSMUST00000094077.4	4321	Kdm6b	ENSMUSG00000018476.7
chr11	69410543	69412022	Pilot_E3_BAM_peak_844	20	.	2.86349	5.41393	2.01096	Promoter (1-2kb)	11	69398508	69413675	15168	2	ENSMUST00000094077.4	1653	Kdm6b	ENSMUSG00000018476.7
chr11	69417724	69419147	Pilot_E3_BAM_peak_845	19	.	2.7102	5.32946	1.94539	Downstream (1-2kb)	11	69398508	69413675	15168	2	ENSMUST00000094077.4	-4050	Kdm6b	ENSMUSG00000018476.7
chr11	69934255	69934572	Pilot_E3_BAM_peak_857	18	.	2.95435	5.16197	1.82158	Promoter (1-2kb)	11	69935796	69941605	5810	1	ENSMUST00000018698.11	-1224	Ybx2	ENSMUSG00000018554.13
chr11	69980385	69981007	Pilot_E3_BAM_peak_858	18	.	2.67959	5.28395	1.89888	Promoter (<=1kb)	11	69980035	69980696	662	2	ENSMUST00000143175.1	0	Elp5	ENSMUSG00000018565.17
chr11	69991279	69991506	Pilot_E3_BAM_peak_859	48	.	3.65112	8.74047	4.83147	Promoter (<=1kb)	11	69991639	69994940	3302	1	ENSMUST00000108592.1	-133	Gabarap	ENSMUSG00000018567.14
chr11	55468988	55469556	Pilot_E3_BAM_peak_774	33	.	2.9925	7.01088	3.35994	Promoter (<=1kb)	11	55469685	55504838	35154	1	ENSMUST00000018727.3	-129	G3bp1	ENSMUSG00000018583.5
chr5	119670288	119670872	Pilot_E3_BAM_peak_4413	71	.	3.80748	11.2847	7.14424	Promoter (<=1kb)	5	119670669	119673663	2995	1	ENSMUST00000202034.1	0	Tbx3	ENSMUSG00000018604.18
chr11	96789112	96789334	Pilot_E3_BAM_peak_997	24	.	2.87881	6.0009	2.47801	Promoter (<=1kb)	11	96789127	96803969	14843	1	ENSMUST00000018810.9	0	Cbx1	ENSMUSG00000018666.13
chr11	96916159	96916433	Pilot_E3_BAM_peak_1001	16	.	2.77573	4.92408	1.62104	Promoter (<=1kb)	11	96911945	96916392	4448	2	ENSMUST00000127048.7	0	Cdk5rap3	ENSMUSG00000018669.14
chr11	96861740	96861986	Pilot_E3_BAM_peak_1000	35	.	3.25642	7.20164	3.50714	Downstream (1-2kb)	11	96854131	96861203	7073	1	ENSMUST00000147710.1	7610	Copz2	ENSMUSG00000018672.15
chr11	102407571	102408941	Pilot_E3_BAM_peak_1064	18	.	2.69684	5.15122	1.81669	Promoter (<=1kb)	11	102404854	102407946	3093	2	ENSMUST00000124755.1	0	Slc25a39	ENSMUSG00000018677.9
chr11	96977062	96977898	Pilot_E3_BAM_peak_1002	42	.	3.34493	8.10544	4.28952	Promoter (<=1kb)	11	96953341	96977711	24371	2	ENSMUST00000107624.7	0	Sp2	ENSMUSG00000018678.13
chr11	96991975	96992868	Pilot_E3_BAM_peak_1003	16	.	2.81516	4.99341	1.67785	Distal Intergenic	11	96954219	96982959	28741	2	ENSMUST00000062652.6	-9017	Sp2	ENSMUSG00000018678.13
chr11	68967627	68968012	Pilot_E3_BAM_peak_829	26	.	3.02556	6.2471	2.69247	Promoter (<=1kb)	11	68968131	68972516	4386	1	ENSMUST00000102606.9	-119	Slc25a35	ENSMUSG00000018740.14
chr11	69662371	69662829	Pilot_E3_BAM_peak_849	23	.	3.07837	5.85258	2.36328	Promoter (<=1kb)	11	69656697	69662642	5946	2	ENSMUST00000018905.11	0	Mpdu1	ENSMUSG00000018761.14
chr11	69632567	69633076	Pilot_E3_BAM_peak_848	43	.	3.51055	8.11918	4.33675	Promoter (<=1kb)	11	69632990	69653297	20308	1	ENSMUST00000018909.3	0	Fxr2	ENSMUSG00000018765.5
chr8	46470677	46471122	Pilot_E3_BAM_peak_5190	55	.	3.31923	9.45497	5.51377	Promoter (<=1kb)	8	46471037	46536051	65015	1	ENSMUST00000034046.12	0	Acsl1	ENSMUSG00000018796.13
chr11	110337367	110337595	Pilot_E3_BAM_peak_1120	11	.	2.63508	4.32967	1.16905	Promoter (<=1kb)	11	110286819	110337622	50804	2	ENSMUST00000124714.7	27	Abca5	ENSMUSG00000018800.14
chr11	75406294	75406542	Pilot_E3_BAM_peak_886	12	.	2.64585	4.40367	1.22285	Distal Intergenic	11	75399609	75400633	1025	1	ENSMUST00000135774.1	6686	Smyd4	ENSMUSG00000018809.2
chr7	142471080	142471320	Pilot_E3_BAM_peak_5114	20	.	3.1549	5.47639	2.05377	Promoter (<=1kb)	7	142471843	142494599	22757	1	ENSMUST00000038946.8	-523	Lsp1	ENSMUSG00000018819.10
chr19	42128764	42129688	Pilot_E3_BAM_peak_2992	14	.	2.82784	4.71281	1.45153	Promoter (<=1kb)	19	42123273	42129059	5787	2	ENSMUST00000018965.3	0	Avpi1	ENSMUSG00000018821.3
chr11	35769374	35769726	Pilot_E3_BAM_peak_733	17	.	2.53812	5.10867	1.76843	Promoter (<=1kb)	11	35769484	35791285	21802	1	ENSMUST00000018990.7	0	Pank3	ENSMUSG00000018846.8
chr11	97311173	97311522	Pilot_E3_BAM_peak_1005	27	.	3.38067	6.29409	2.73211	Distal Intergenic	11	97315716	97329920	14205	1	ENSMUST00000019026.9	-4194	Mrpl45	ENSMUSG00000018882.12
chr11	53769827	53770308	Pilot_E3_BAM_peak_762	10	.	2.46353	4.20204	1.07642	Promoter (<=1kb)	11	53770014	53777323	7310	1	ENSMUST00000108920.8	0	Irf1	ENSMUSG00000018899.16
chr11	53891333	53892051	Pilot_E3_BAM_peak_765	31	.	3.16244	6.81482	3.18895	Promoter (<=1kb)	11	53864542	53891660	27119	2	ENSMUST00000019044.7	0	Slc22a5	ENSMUSG00000018900.7
chr11	70451917	70452307	Pilot_E3_BAM_peak_865	43	.	3.09108	8.20616	4.39848	Promoter (<=1kb)	11	70451919	70453240	1322	1	ENSMUST00000151013.7	0	Med11	ENSMUSG00000018923.13
chr11	60913874	60914611	Pilot_E3_BAM_peak_802	15	.	2.89835	4.80779	1.53129	Promoter (<=1kb)	11	60902246	60913812	11567	2	ENSMUST00000019075.3	-63	Natd1	ENSMUSG00000018931.3
chr11	60933491	60933755	Pilot_E3_BAM_peak_804	14	.	2.75836	4.655	1.40416	Promoter (1-2kb)	11	60932066	60952794	20729	1	ENSMUST00000130269.1	1426	Map2k3	ENSMUSG00000018932.9
chr5	33018771	33019349	Pilot_E3_BAM_peak_4254	17	.	2.81204	5.0391	1.71813	Promoter (<=1kb)	5	33018816	33027966	9151	1	ENSMUST00000019109.7	0	Ywhah	ENSMUSG00000018965.11
chr4	136185311	136185762	Pilot_E3_BAM_peak_4102	15	.	2.80895	4.78133	1.50742	Intron (ENSMUST00000061721.5/ENSMUSG00000018983.9, intron 5 of 6)	4	136180783	136186807	6025	1	ENSMUST00000149750.1	4529	E2f2	ENSMUSG00000018983.9
chr5	136962071	136962446	Pilot_E3_BAM_peak_4485	71	.	3.76063	11.3126	7.18933	Promoter (<=1kb)	5	136962077	136966234	4158	1	ENSMUST00000019198.6	0	Fis1	ENSMUSG00000019054.13
chr15	76701286	76701691	Pilot_E3_BAM_peak_2009	18	.	2.66272	5.16532	1.81231	Promoter (<=1kb)	15	76701465	76704239	2775	1	ENSMUST00000019224.8	0	Mfsd3	ENSMUSG00000019080.8
chr11	100737352	100737965	Pilot_E3_BAM_peak_1039	12	.	2.73496	4.40116	1.21673	Promoter (<=1kb)	11	100719977	100738176	18200	2	ENSMUST00000155500.1	211	Rab5c	ENSMUSG00000019173.11
chr11	44519817	44520474	Pilot_E3_BAM_peak_737	21	.	2.89913	5.51575	2.10263	Promoter (<=1kb)	11	44520305	44548925	28621	1	ENSMUST00000124959.1	0	Rnf145	ENSMUSG00000019189.13
chr6	120822428	120822642	Pilot_E3_BAM_peak_4759	12	.	2.72827	4.43737	1.25348	Promoter (<=1kb)	6	120807585	120822539	14955	2	ENSMUST00000204699.1	0	Atp6v1e1	ENSMUSG00000019210.10
chr17	25727374	25727856	Pilot_E3_BAM_peak_2447	22	.	2.60223	5.7309	2.28427	Promoter (<=1kb)	17	25718926	25727419	8494	2	ENSMUST00000048054.13	0	Chtf18	ENSMUSG00000019214.13
chr5	33657648	33658433	Pilot_E3_BAM_peak_4258	40	.	3.29046	7.79375	4.04997	Promoter (<=1kb)	5	33653216	33658416	5201	2	ENSMUST00000019439.8	0	Tmem129	ENSMUSG00000019295.8
chr3	95015301	95015974	Pilot_E3_BAM_peak_3685	64	.	3.84415	10.5893	6.4643	Promoter (<=1kb)	3	95006832	95015404	8573	2	ENSMUST00000147022.7	0	Zfp687	ENSMUSG00000019338.13
chr7	16924319	16924530	Pilot_E3_BAM_peak_4846	15	.	2.91157	4.78144	1.51408	Promoter (<=1kb)	7	16915379	16924114	8736	2	ENSMUST00000019514.9	-206	Calm3	ENSMUSG00000019370.10
chr11	59839164	59839810	Pilot_E3_BAM_peak_789	19	.	2.74586	5.38647	1.99203	Promoter (<=1kb)	11	59833091	59839752	6662	2	ENSMUST00000141415.1	0	Cops3	ENSMUSG00000019373.11
chr17	35241628	35242237	Pilot_E3_BAM_peak_2529	27	.	3.07545	6.36652	2.79459	Promoter (<=1kb)	17	35241746	35253707	11962	1	ENSMUST00000068056.11	0	Ddx39b	ENSMUSG00000019432.15
chr11	78177743	78179060	Pilot_E3_BAM_peak_916	27	.	3.08846	6.33502	2.77582	Promoter (<=1kb)	11	78178130	78179622	1493	1	ENSMUST00000147819.7	0	Tlcd1	ENSMUSG00000019437.17
chr11	69846334	69846682	Pilot_E3_BAM_peak_853	58	.	3.93667	9.95582	5.89772	Promoter (<=1kb)	11	69846376	69851036	4661	1	ENSMUST00000108632.7	0	Plscr3	ENSMUSG00000019461.12
chr8	83666573	83667155	Pilot_E3_BAM_peak_5271	14	.	2.47391	4.69168	1.43854	Promoter (<=1kb)	8	83666678	83672753	6076	1	ENSMUST00000019608.6	0	Ptger1	ENSMUSG00000019464.6
chr17	57249286	57249650	Pilot_E3_BAM_peak_2604	27	.	3.06247	6.36331	2.78836	Promoter (<=1kb)	17	57249455	57263427	13973	1	ENSMUST00000224947.1	0	Trip10	ENSMUSG00000019487.11
chr3	20154685	20155163	Pilot_E3_BAM_peak_3558	19	.	2.95114	5.39849	1.99029	Promoter (<=1kb)	3	20122087	20155096	33010	2	ENSMUST00000178328.7	0	Gyg	ENSMUSG00000019528.18
chr6	5496158	5496673	Pilot_E3_BAM_peak_4547	30	.	3.17232	6.69706	3.07644	Promoter (<=1kb)	6	5483351	5496309	12959	2	ENSMUST00000019721.6	0	Pdk4	ENSMUSG00000019577.6
chr6	5553947	5554380	Pilot_E3_BAM_peak_4548	12	.	2.84014	4.46232	1.2542	Distal Intergenic	6	5483351	5496309	12959	2	ENSMUST00000019721.6	-57639	Pdk4	ENSMUSG00000019577.6
chr17	56074565	56074999	Pilot_E3_BAM_peak_2586	46	.	3.34828	8.53788	4.65678	Promoter (<=1kb)	17	56070118	56074848	4731	2	ENSMUST00000146467.1	0	Ubxn6	ENSMUSG00000019578.11
chr11	105948244	105948746	Pilot_E3_BAM_peak_1096	18	.	2.89968	5.22755	1.86905	Intron (ENSMUST00000143251.7/ENSMUSG00000019590.16, intron 1 of 4)	11	105936555	105944487	7933	2	ENSMUST00000150563.2	-3758	Cyb561	ENSMUSG00000019590.16
chr11	105958990	105959961	Pilot_E3_BAM_peak_1097	12	.	2.71315	4.40088	1.221	Distal Intergenic	11	105935799	105953336	17538	2	ENSMUST00000143251.7	-5655	Cyb561	ENSMUSG00000019590.16
chr9	110656495	110656977	Pilot_E3_BAM_peak_5740	39	.	3.36229	7.74587	3.97719	Promoter (<=1kb)	9	110656503	110711606	55104	1	ENSMUST00000019803.8	0	Ccdc12	ENSMUSG00000019659.8
chr6	38534882	38535191	Pilot_E3_BAM_peak_4584	24	.	2.96722	5.9472	2.45472	Promoter (<=1kb)	6	38534823	38539449	4627	1	ENSMUST00000019833.4	60	RP23-155A10.1	ENSMUSG00000019689.4
chr3	87919552	87919873	Pilot_E3_BAM_peak_3635	19	.	2.85778	5.34618	1.95052	Promoter (<=1kb)	3	87919557	87920522	966	1	ENSMUST00000152287.1	0	Mrpl24	ENSMUSG00000019710.13
chr10	4612410	4612631	Pilot_E3_BAM_peak_379	22	.	3.18423	5.66501	2.2311	Promoter (<=1kb)	10	4612021	5003761	391741	1	ENSMUST00000067086.13	390	Esr1	ENSMUSG00000019768.16
chr10	5805558	5806030	Pilot_E3_BAM_peak_381	143	.	5.03046	18.9699	14.3397	Promoter (<=1kb)	10	5799160	5805600	6441	2	ENSMUST00000019907.7	0	Fbxo5	ENSMUSG00000019773.7
chr10	5823910	5824654	Pilot_E3_BAM_peak_382	261	.	5.92049	30.6217	26.1636	Promoter (<=1kb)	10	5811887	5823910	12024	2	ENSMUST00000019908.8	-1	Mtrf1l	ENSMUSG00000019774.8
chr10	36974456	36974791	Pilot_E3_BAM_peak_419	10	.	2.51209	4.24176	1.09239	Promoter (<=1kb)	10	36974544	37001889	27346	1	ENSMUST00000019911.13	0	Hdac2	ENSMUSG00000019777.16
chr10	34483438	34483741	Pilot_E3_BAM_peak_418	13	.	2.67281	4.51205	1.3007	Promoter (<=1kb)	10	34483461	34483922	462	1	ENSMUST00000215144.1	0	Frk	ENSMUSG00000019779.15
chr10	30618245	30618474	Pilot_E3_BAM_peak_412	26	.	3.04525	6.16379	2.64058	Promoter (<=1kb)	10	30608349	30618333	9985	2	ENSMUST00000160646.2	0	Hint3	ENSMUSG00000019791.12
chr10	13832639	13833141	Pilot_E3_BAM_peak_389	17	.	2.76777	5.08788	1.75	Intron (ENSMUST00000162610.7/ENSMUSG00000019806.13, intron 1 of 5)	10	13653588	13844286	190699	2	ENSMUST00000162174.7	11145	Aig1	ENSMUSG00000019806.13
chr10	41809693	41810512	Pilot_E3_BAM_peak_429	107	.	4.62302	15.2389	10.7796	Promoter (<=1kb)	10	41718841	41809868	91028	2	ENSMUST00000189770.6	0	Cep57l1	ENSMUSG00000019813.16
chr10	41518697	41519950	Pilot_E3_BAM_peak_427	19	.	2.73252	5.38942	1.99302	Promoter (<=1kb)	10	41519414	41531048	11635	1	ENSMUST00000019962.14	0	Cd164	ENSMUSG00000019818.15
chr10	12868294	12869408	Pilot_E3_BAM_peak_386	20	.	2.81479	5.50798	2.08917	Promoter (<=1kb)	10	12383380	12869365	485986	2	ENSMUST00000218635.1	0	Utrn	ENSMUSG00000019820.11
chr10	41476884	41477963	Pilot_E3_BAM_peak_426	14	.	2.65974	4.73434	1.47538	Promoter (<=1kb)	10	41477079	41478185	1107	1	ENSMUST00000151486.1	0	Mical1	ENSMUSG00000019823.17
chr10	41450130	41450690	Pilot_E3_BAM_peak_425	25	.	2.94341	6.09805	2.58184	Promoter (<=1kb)	10	41450383	41465574	15192	1	ENSMUST00000080771.9	0	Zbtb24	ENSMUSG00000019826.11
chr10	40882890	40883773	Pilot_E3_BAM_peak_423	22	.	2.90395	5.66235	2.21301	Promoter (<=1kb)	10	40883475	40938569	55095	1	ENSMUST00000019975.13	0	Wasf1	ENSMUSG00000019831.14
chr10	40906524	40906752	Pilot_E3_BAM_peak_424	14	.	2.9218	4.71715	1.45549	Intron (ENSMUST00000019975.13/ENSMUSG00000019831.14, intron 1 of 8)	10	40883827	40938570	54744	1	ENSMUST00000105509.1	22698	Wasf1	ENSMUSG00000019831.14
chr10	39731118	39732709	Pilot_E3_BAM_peak_420	24	.	2.76393	5.99416	2.48894	Promoter (<=1kb)	10	39732118	39875211	143094	1	ENSMUST00000019986.12	0	Rev3l	ENSMUSG00000019841.15
chr10	53596504	53597064	Pilot_E3_BAM_peak_439	20	.	2.91617	5.50351	2.08836	Promoter (<=1kb)	10	53596757	53607912	11156	1	ENSMUST00000219271.1	0	Asf1a	ENSMUSG00000019857.7
chr10	43943460	43943908	Pilot_E3_BAM_peak_434	16	.	2.83883	5.00399	1.68853	Promoter (2-3kb)	10	43946617	43957201	10585	1	ENSMUST00000214220.1	-2709	Rtn4ip1	ENSMUSG00000019864.14
chr10	59323205	59323631	Pilot_E3_BAM_peak_446	14	.	2.60617	4.65956	1.41678	Promoter (<=1kb)	10	59323296	59373304	50009	1	ENSMUST00000009789.14	0	P4ha1	ENSMUSG00000019916.14
chr10	58322927	58323855	Pilot_E3_BAM_peak_442	59	.	3.6302	9.90143	5.91199	Promoter (<=1kb)	10	58323466	58424691	101226	1	ENSMUST00000020078.13	0	Lims1	ENSMUSG00000019920.17
chr10	72634301	72634516	Pilot_E3_BAM_peak_476	13	.	2.82506	4.51237	1.30443	Distal Intergenic	10	72654845	72674964	20120	1	ENSMUST00000020081.10	-20329	Zwint	ENSMUSG00000019923.14
chr10	98914303	98915320	Pilot_E3_BAM_peak_591	14	.	2.63144	4.74997	1.48481	Promoter (<=1kb)	10	98914406	98987122	72717	1	ENSMUST00000219557.1	0	Atp2b1	ENSMUSG00000019943.10
chr10	68278822	68279183	Pilot_E3_BAM_peak_473	32	.	3.3536	6.93032	3.28739	Promoter (<=1kb)	10	68092520	68278740	186221	2	ENSMUST00000219238.1	-83	Arid5b	ENSMUSG00000019947.10
chr10	99261609	99263152	Pilot_E3_BAM_peak_592	17	.	2.78623	5.12462	1.78265	Promoter (<=1kb)	10	99263231	99267488	4258	1	ENSMUST00000020118.4	-79	Dusp6	ENSMUSG00000019960.8
chr10	91181643	91182441	Pilot_E3_BAM_peak_578	28	.	3.13456	6.44578	2.86604	Promoter (<=1kb)	10	91164046	91181315	17270	2	ENSMUST00000216402.1	-329	Tmpo	ENSMUSG00000019961.17
chr12	83688320	83689049	Pilot_E3_BAM_peak_1346	14	.	2.8022	4.6564	1.41595	Promoter (<=1kb)	12	83688563	83735199	46637	1	ENSMUST00000101225.1	0	Psen1	ENSMUSG00000019969.14
chr10	100487326	100487740	Pilot_E3_BAM_peak_593	13	.	2.61616	4.60671	1.37448	Promoter (<=1kb)	10	100487558	100573655	86098	1	ENSMUST00000220346.1	0	Cep290	ENSMUSG00000019971.10
chr10	21296214	21296424	Pilot_E3_BAM_peak_401	19	.	2.99003	5.28658	1.91452	Promoter (<=1kb)	10	21296058	21352553	56496	1	ENSMUST00000218714.1	157	Hbs1l	ENSMUSG00000019977.16
chr10	25361265	25361634	Pilot_E3_BAM_peak_409	16	.	2.96715	5.00417	1.68267	Promoter (1-2kb)	10	25359856	25523513	163658	1	ENSMUST00000218903.1	1410	Epb41l2	ENSMUSG00000019978.16
chr10	20952380	20952693	Pilot_E3_BAM_peak_400	14	.	2.68349	4.76003	1.49414	Promoter (<=1kb)	10	20952547	21080429	127883	1	ENSMUST00000105525.11	0	Ahi1	ENSMUSG00000019986.17
chr10	24778448	24778731	Pilot_E3_BAM_peak_407	19	.	2.84546	5.38549	1.98779	Exon (ENSMUST00000020169.8/ENSMUSG00000019989.8, exon 21 of 25)	10	24773491	24785005	11515	2	ENSMUST00000219861.1	6274	Enpp3	ENSMUSG00000019989.8
chr10	19591653	19592266	Pilot_E3_BAM_peak_399	41	.	3.18848	8.01798	4.1926	Promoter (<=1kb)	10	19591949	19610229	18281	1	ENSMUST00000020188.12	0	Ifngr1	ENSMUSG00000020009.13
chr10	93138508	93138797	Pilot_E3_BAM_peak_579	55	.	3.82094	9.54193	5.51969	Distal Intergenic	10	93160875	93225368	64494	1	ENSMUST00000215495.1	-22078	Cdk17	ENSMUSG00000020015.10
chr10	93188636	93188900	Pilot_E3_BAM_peak_580	17	.	2.89078	5.04235	1.7099	Intron (ENSMUST00000215495.1/ENSMUSG00000020015.10, intron 1 of 6)	10	93181610	93212006	30397	1	ENSMUST00000213378.1	7027	Cdk17	ENSMUSG00000020015.10
chr10	94035422	94036442	Pilot_E3_BAM_peak_583	28	.	2.79924	6.45387	2.85734	Promoter (<=1kb)	10	94036001	94145339	109339	1	ENSMUST00000020208.4	0	Fgd6	ENSMUSG00000020021.4
chr10	94198778	94199290	Pilot_E3_BAM_peak_584	30	.	3.08407	6.68171	3.09219	Promoter (<=1kb)	10	94198955	94221443	22489	1	ENSMUST00000020209.15	0	Ndufa12	ENSMUSG00000020022.17
chr10	94545631	94546097	Pilot_E3_BAM_peak_585	23	.	3.19757	5.80217	2.34002	Promoter (<=1kb)	10	94545431	94578922	33492	1	ENSMUST00000148823.2	201	Tmcc3	ENSMUSG00000020023.18
chr10	94688184	94688968	Pilot_E3_BAM_peak_586	14	.	2.72628	4.7272	1.46696	Promoter (<=1kb)	10	94688654	94790853	102200	1	ENSMUST00000020212.5	0	Cep83	ENSMUSG00000020024.7
chr10	84576277	84576806	Pilot_E3_BAM_peak_567	24	.	2.8827	5.91055	2.4272	Promoter (<=1kb)	10	84576626	84614359	37734	1	ENSMUST00000020223.7	0	Tcp11l2	ENSMUSG00000020034.7
chr10	85185092	85185326	Pilot_E3_BAM_peak_568	49	.	3.34305	8.85346	4.92509	Promoter (<=1kb)	10	85131700	85185064	53365	2	ENSMUST00000020227.10	-29	Cry1	ENSMUSG00000020038.10
chr10	85386843	85387609	Pilot_E3_BAM_peak_569	29	.	3.21237	6.56018	2.94955	Promoter (<=1kb)	10	85386827	85640594	253768	1	ENSMUST00000020231.9	17	Btbd11	ENSMUSG00000020042.15
chr10	86270562	86270797	Pilot_E3_BAM_peak_574	15	.	2.7429	4.76872	1.50523	Intron (ENSMUST00000120638.7/ENSMUSG00000059602.14, intron 6 of 13)	10	86300372	86349506	49135	1	ENSMUST00000020234.13	-29575	Timp3	ENSMUSG00000020044.13
chr10	86705300	86706281	Pilot_E3_BAM_peak_575	23	.	2.59723	5.79911	2.34427	Promoter (<=1kb)	10	86690840	86705509	14670	2	ENSMUST00000020238.13	0	Hsp90b1	ENSMUSG00000020048.13
chr10	63023060	63024694	Pilot_E3_BAM_peak_468	34	.	3.16491	7.11587	3.46751	Promoter (<=1kb)	10	63014664	63023894	9231	2	ENSMUST00000020263.13	0	Hnrnph3	ENSMUSG00000020069.16
chr10	62650659	62651478	Pilot_E3_BAM_peak_466	18	.	2.61084	5.17721	1.82799	Promoter (<=1kb)	10	62616015	62651218	35204	2	ENSMUST00000020270.5	0	Ddx50	ENSMUSG00000020076.7
chr10	62486563	62487279	Pilot_E3_BAM_peak_465	17	.	2.4773	5.08925	1.75268	Promoter (<=1kb)	10	62455235	62486598	31364	2	ENSMUST00000092473.4	0	Vps26a	ENSMUSG00000020078.16
chr10	61648091	61649039	Pilot_E3_BAM_peak_463	28	.	2.91743	6.4434	2.85764	Promoter (<=1kb)	10	61648552	61674168	25617	1	ENSMUST00000020286.6	0	Ppa1	ENSMUSG00000020089.8
chr10	60831381	60831711	Pilot_E3_BAM_peak_460	20	.	2.82145	5.46244	2.05894	Promoter (<=1kb)	10	60762593	60831581	68989	2	ENSMUST00000077925.6	0	Unc5b	ENSMUSG00000020099.8
chr10	60752578	60752815	Pilot_E3_BAM_peak_457	18	.	2.70768	5.21022	1.84634	Promoter (<=1kb)	10	60712072	60752782	40711	2	ENSMUST00000117513.7	0	Slc29a3	ENSMUSG00000020100.15
chr10	60351596	60352309	Pilot_E3_BAM_peak_456	19	.	2.89773	5.33705	1.94563	Promoter (2-3kb)	10	60349323	60369293	19971	1	ENSMUST00000105459.1	2274	Vsir	ENSMUSG00000020101.14
chr10	125966810	125967106	Pilot_E3_BAM_peak_617	19	.	3.03234	5.27992	1.90652	Promoter (<=1kb)	10	125966253	126015359	49107	1	ENSMUST00000074807.7	558	Lrig3	ENSMUSG00000020105.9
chr10	60002819	60003284	Pilot_E3_BAM_peak_454	26	.	2.95988	6.23554	2.6916	Promoter (<=1kb)	10	59987409	60003135	15727	2	ENSMUST00000182898.7	0	Anapc16	ENSMUSG00000020107.10
chr10	59950892	59952151	Pilot_E3_BAM_peak_453	23	.	2.67425	5.78725	2.31961	Promoter (<=1kb)	10	59949669	59951834	2166	2	ENSMUST00000020308.4	0	Ddit4	ENSMUSG00000020108.4
chr10	59879678	59879996	Pilot_E3_BAM_peak_451	26	.	2.81361	6.16188	2.6287	Promoter (<=1kb)	10	59879626	59898521	18896	1	ENSMUST00000020309.6	53	Dnajb12	ENSMUSG00000020109.13
chr10	59909471	59909839	Pilot_E3_BAM_peak_452	23	.	2.99825	5.82063	2.33667	Distal Intergenic	10	59879626	59898521	18896	1	ENSMUST00000020309.6	29846	Dnajb12	ENSMUSG00000020109.13
chr10	59702399	59702865	Pilot_E3_BAM_peak_449	18	.	2.48666	5.18566	1.83558	Promoter (<=1kb)	10	59702477	59864132	161656	1	ENSMUST00000165563.7	0	Micu1	ENSMUSG00000020111.15
chr10	119239747	119240528	Pilot_E3_BAM_peak_609	33	.	2.95604	6.98631	3.34006	Promoter (<=1kb)	10	119199255	119240055	40801	2	ENSMUST00000020315.12	0	Cand1	ENSMUSG00000020114.12
chr10	123196568	123197267	Pilot_E3_BAM_peak_616	22	.	2.97174	5.69006	2.22731	Promoter (<=1kb)	10	123105006	123196995	91990	2	ENSMUST00000220377.1	0	Usp15	ENSMUSG00000020124.10
chr10	80323529	80324790	Pilot_E3_BAM_peak_523	20	.	2.76188	5.44282	2.03891	Promoter (<=1kb)	10	80321287	80323127	1841	2	ENSMUST00000130521.1	-403	Pcsk4	ENSMUSG00000020131.14
chr10	80320317	80320791	Pilot_E3_BAM_peak_522	15	.	2.62375	4.78454	1.52284	Promoter (<=1kb)	10	80318254	80320537	2284	2	ENSMUST00000020341.8	0	RP23-341K9.1	ENSMUSG00000020133.8
chr11	20332683	20333302	Pilot_E3_BAM_peak_697	49	.	3.67454	8.88836	4.99823	Promoter (<=1kb)	11	20302180	20332713	30534	2	ENSMUST00000109594.7	0	Slc1a4	ENSMUSG00000020142.12
chr11	20200896	20201935	Pilot_E3_BAM_peak_696	22	.	2.77138	5.68863	2.24232	Promoter (<=1kb)	11	20201432	20226856	25425	1	ENSMUST00000020358.11	0	Rab1a	ENSMUSG00000020149.17
chr10	80259818	80261903	Pilot_E3_BAM_peak_521	152	.	4.5466	19.6315	15.2238	Promoter (<=1kb)	10	80258151	80261012	2862	2	ENSMUST00000105363.7	0	Gamt	ENSMUSG00000020150.13
chr10	80226135	80227801	Pilot_E3_BAM_peak_520	43	.	3.55373	8.13674	4.35491	Promoter (<=1kb)	10	80226434	80243903	17470	1	ENSMUST00000020365.14	0	Mum1	ENSMUSG00000020156.16
chr11	19019106	19019465	Pilot_E3_BAM_peak_692	18	.	3.04497	5.26108	1.89354	Promoter (<=1kb)	11	18879817	19018985	139169	2	ENSMUST00000144988.7	-122	Meis1	ENSMUSG00000020160.18
chr10	116394477	116394723	Pilot_E3_BAM_peak_603	14	.	2.80268	4.65513	1.42252	Distal Intergenic	10	116418052	116421237	3186	1	ENSMUST00000134586.1	-23329	Kcnmb4os1	ENSMUSG00000020164.7
chr10	80433723	80434239	Pilot_E3_BAM_peak_529	87	.	4.26635	12.9567	8.75544	Promoter (<=1kb)	10	80409547	80433647	24101	2	ENSMUST00000105343.7	-77	Tcf3	ENSMUSG00000020167.14
chr10	116995685	116996503	Pilot_E3_BAM_peak_605	15	.	2.85747	4.86481	1.57982	Intron (ENSMUST00000020378.4/ENSMUSG00000020169.4, intron 4 of 9)	10	116986314	117025040	38727	1	ENSMUST00000020378.4	9372	Best3	ENSMUSG00000020169.4
chr11	12434871	12435303	Pilot_E3_BAM_peak_687	21	.	2.93012	5.54047	2.11903	Intron (ENSMUST00000172919.7/ENSMUSG00000020173.17, intron 1 of 7)	11	12236678	12412144	175467	2	ENSMUST00000174874.7	-22728	Cobl	ENSMUSG00000020173.17
chr10	75517093	75517869	Pilot_E3_BAM_peak_480	55	.	3.46758	9.54622	5.57729	Promoter (<=1kb)	10	75517551	75537381	19831	1	ENSMUST00000020397.10	0	Snrpd3	ENSMUSG00000020180.10
chr11	11820508	11820890	Pilot_E3_BAM_peak_686	19	.	2.88136	5.33828	1.95182	Promoter (2-3kb)	11	11814103	11822921	8819	2	ENSMUST00000136810.7	2031	Ddc	ENSMUSG00000020182.16
chr10	80675096	80677075	Pilot_E3_BAM_peak_536	19	.	2.60083	5.26841	1.90001	Promoter (<=1kb)	10	80665327	80676293	10967	2	ENSMUST00000200082.4	0	Mknk2	ENSMUSG00000020190.13
chr10	80742075	80742805	Pilot_E3_BAM_peak_538	26	.	2.94611	6.13319	2.6005	Promoter (<=1kb)	10	80706956	80742264	35309	2	ENSMUST00000020420.8	0	Ap3d1	ENSMUSG00000020198.8
chr10	111506413	111506788	Pilot_E3_BAM_peak_596	26	.	2.90008	6.16632	2.62938	Promoter (<=1kb)	10	111506286	111508645	2360	1	ENSMUST00000164773.1	128	Phlda1	ENSMUSG00000020205.8
chr10	111516451	111516942	Pilot_E3_BAM_peak_597	20	.	3.01373	5.49539	2.07247	Distal Intergenic	10	111507696	111508165	470	1	ENSMUST00000186359.1	8756	Phlda1	ENSMUSG00000020205.8
chr10	111543768	111544043	Pilot_E3_BAM_peak_598	43	.	3.60853	8.18638	4.34408	Distal Intergenic	10	111507696	111508165	470	1	ENSMUST00000186359.1	36073	Phlda1	ENSMUSG00000020205.8
chr10	80798296	80798854	Pilot_E3_BAM_peak_540	12	.	2.37788	4.47959	1.27902	Promoter (<=1kb)	10	80798732	80804007	5276	1	ENSMUST00000151928.7	0	Sf3a2	ENSMUSG00000020211.15
chr10	118141479	118141701	Pilot_E3_BAM_peak_607	16	.	2.61775	4.95376	1.64361	Promoter (<=1kb)	10	118141811	118146760	4950	1	ENSMUST00000219827.1	-110	Mdm1	ENSMUSG00000020212.14
chr10	80900428	80900927	Pilot_E3_BAM_peak_542	15	.	2.53123	4.80877	1.53205	Promoter (<=1kb)	10	80899904	80900785	882	2	ENSMUST00000219896.1	0	Timm13	ENSMUSG00000020219.7
chr4	145194160	145194909	Pilot_E3_BAM_peak_4161	17	.	2.79974	5.11132	1.76638	Promoter (<=1kb)	4	145176360	145194995	18636	2	ENSMUST00000132700.1	86	Vps13d	ENSMUSG00000020220.16
chr10	81350547	81350866	Pilot_E3_BAM_peak_553	16	.	2.40594	4.97116	1.65897	Promoter (<=1kb)	10	81346048	81350480	4433	2	ENSMUST00000105323.7	-68	Hmg20b	ENSMUSG00000020232.17
chr10	81496130	81496817	Pilot_E3_BAM_peak_556	51	.	3.46556	9.03908	5.14551	Promoter (<=1kb)	10	81486249	81496392	10144	2	ENSMUST00000020463.13	0	Ncln	ENSMUSG00000020238.14
chr10	82764008	82764440	Pilot_E3_BAM_peak_560	22	.	2.58198	5.69049	2.24879	Promoter (<=1kb)	10	82748701	82764144	15444	2	ENSMUST00000130911.7	0	Nfyb	ENSMUSG00000020248.18
chr10	83360177	83360557	Pilot_E3_BAM_peak_563	27	.	3.01684	6.33439	2.77762	Promoter (<=1kb)	10	83360221	83488505	128285	1	ENSMUST00000020488.8	0	RP24-227O16.1	ENSMUSG00000020255.8
chr9	106170984	106171388	Pilot_E3_BAM_peak_5694	26	.	3.15721	6.18249	2.65392	Promoter (<=1kb)	9	106171210	106184715	13506	1	ENSMUST00000216761.1	0	Wdr82	ENSMUSG00000020257.13
chr9	106159946	106160193	Pilot_E3_BAM_peak_5693	10	.	2.75666	4.23008	1.08135	Promoter (1-2kb)	9	106152869	106158138	5270	2	ENSMUST00000112543.8	-1809	Glyctk	ENSMUSG00000020258.16
chr10	77229639	77229988	Pilot_E3_BAM_peak_490	40	.	3.48457	7.8472	4.05508	Distal Intergenic	10	77259218	77269575	10358	1	ENSMUST00000020493.8	-29230	Pofut2	ENSMUSG00000020260.9
chr10	77251699	77252193	Pilot_E3_BAM_peak_491	15	.	2.69263	4.76407	1.50702	Distal Intergenic	10	77259218	77269575	10358	1	ENSMUST00000020493.8	-7025	Pofut2	ENSMUSG00000020260.9
chr10	83648174	83648815	Pilot_E3_BAM_peak_565	12	.	2.71913	4.44899	1.26085	Promoter (<=1kb)	10	83600033	83648738	48706	2	ENSMUST00000020500.13	0	Appl2	ENSMUSG00000020263.14
chr10	77606253	77606472	Pilot_E3_BAM_peak_493	36	.	3.03276	7.39495	3.65725	Promoter (<=1kb)	10	77606225	77616643	10419	1	ENSMUST00000141228.8	29	Sumo3	ENSMUSG00000020265.16
chr11	32642519	32643143	Pilot_E3_BAM_peak_731	25	.	3.02923	6.0924	2.56869	Promoter (<=1kb)	11	32642724	32746569	103846	1	ENSMUST00000109366.7	0	Fbxw11	ENSMUSG00000020271.17
chr11	32532767	32533833	Pilot_E3_BAM_peak_729	13	.	2.66274	4.59823	1.36809	Promoter (<=1kb)	11	32533305	32624587	91283	1	ENSMUST00000102821.3	0	Stk10	ENSMUSG00000020272.8
chr11	32605110	32605732	Pilot_E3_BAM_peak_730	20	.	2.82056	5.40596	2.00474	Intron (ENSMUST00000102821.3/ENSMUSG00000020272.8, intron 12 of 18)	11	32588595	32598528	9934	1	ENSMUST00000143397.1	16516	Stk10	ENSMUSG00000020272.8
chr11	23769906	23770911	Pilot_E3_BAM_peak_714	21	.	2.87894	5.53414	2.10598	Promoter (<=1kb)	11	23736847	23770970	34124	2	ENSMUST00000102864.4	59	Rel	ENSMUSG00000020275.9
chr10	78009350	78009784	Pilot_E3_BAM_peak_494	52	.	3.4002	9.24684	5.24737	Promoter (<=1kb)	10	77999893	78009727	9835	2	ENSMUST00000218383.1	0	Pfkl	ENSMUSG00000020277.10
chr11	23665341	23666278	Pilot_E3_BAM_peak_713	11	.	2.6679	4.31548	1.14812	Promoter (<=1kb)	11	23665674	23732876	67203	1	ENSMUST00000109525.7	0	Pus10	ENSMUSG00000020280.12
chr11	23497619	23498407	Pilot_E3_BAM_peak_712	60	.	3.83477	10.0635	6.07956	Promoter (<=1kb)	11	23487882	23497930	10049	2	ENSMUST00000109539.7	0	Ahsa2	ENSMUSG00000020288.13
chr11	23255230	23256003	Pilot_E3_BAM_peak_710	41	.	3.21591	7.87169	4.10718	Promoter (<=1kb)	11	23256041	23297597	41557	1	ENSMUST00000020538.12	-38	Xpo1	ENSMUSG00000020290.14
chr11	31870357	31870787	Pilot_E3_BAM_peak_726	17	.	2.55153	5.11856	1.77623	Promoter (1-2kb)	11	31872211	31931577	59367	1	ENSMUST00000020543.12	-1424	Cpeb4	ENSMUSG00000020300.14
chr11	31382254	31382553	Pilot_E3_BAM_peak_725	14	.	2.76718	4.65923	1.41258	Distal Intergenic	11	31357307	31370074	12768	2	ENSMUST00000020546.2	-12181	Stc2	ENSMUSG00000020303.2
chr11	30954363	30954649	Pilot_E3_BAM_peak_722	13	.	2.6181	4.55614	1.33811	Promoter (<=1kb)	11	30954395	31102704	148310	1	ENSMUST00000020551.12	0	Asb3	ENSMUSG00000020305.13
chr10	79681761	79682070	Pilot_E3_BAM_peak_502	37	.	3.20566	7.45615	3.72317	Promoter (<=1kb)	10	79682195	79688398	6204	1	ENSMUST00000020550.12	-125	Cdc34	ENSMUSG00000020307.15
chr10	79668959	79669362	Pilot_E3_BAM_peak_501	19	.	2.79149	5.40196	1.99635	Promoter (<=1kb)	10	79669369	79676127	6759	1	ENSMUST00000020552.6	-7	Tpgs1	ENSMUSG00000020308.6
chr11	30986197	30986489	Pilot_E3_BAM_peak_723	14	.	2.68896	4.73848	1.47114	Promoter (<=1kb)	11	30976707	30986350	9644	2	ENSMUST00000101394.4	0	Chac2	ENSMUSG00000020309.6
chr11	30161169	30161408	Pilot_E3_BAM_peak_721	19	.	2.91932	5.3649	1.97232	Intron (ENSMUST00000006629.13/ENSMUSG00000020315.18, intron 2 of 35)	11	30106785	30198257	91473	2	ENSMUST00000102838.9	36849	Sptbn1	ENSMUSG00000020315.18
chr10	79780185	79780624	Pilot_E3_BAM_peak_505	63	.	3.72924	10.3331	6.31341	Promoter (<=1kb)	10	79780581	79782607	2027	1	ENSMUST00000168798.1	0	Fstl3	ENSMUSG00000020325.10
chr11	54019177	54019601	Pilot_E3_BAM_peak_768	30	.	3.39546	6.67693	3.04556	Intron (ENSMUST00000020586.6/ENSMUSG00000020334.6, intron 1 of 9)	11	54014260	54027952	13693	2	ENSMUST00000154369.1	8351	Slc22a4	ENSMUSG00000020334.6
chr11	49243800	49244423	Pilot_E3_BAM_peak_743	20	.	2.85365	5.40627	2.0075	Promoter (<=1kb)	11	49244191	49263022	18832	1	ENSMUST00000167400.7	0	Mgat1	ENSMUSG00000020346.16
chr11	49250322	49250942	Pilot_E3_BAM_peak_744	11	.	2.34634	4.31003	1.15307	Promoter (<=1kb)	11	49250512	49263030	12519	1	ENSMUST00000101293.10	0	Mgat1	ENSMUSG00000020346.16
chr11	53300516	53300734	Pilot_E3_BAM_peak_760	29	.	2.94818	6.57299	2.96209	Promoter (<=1kb)	11	53259814	53300457	40644	2	ENSMUST00000020630.7	-60	Hspa4	ENSMUSG00000020361.13
chr11	50325794	50326159	Pilot_E3_BAM_peak_746	23	.	2.90398	5.86643	2.37065	Promoter (<=1kb)	11	50294467	50325673	31207	2	ENSMUST00000020637.8	-122	Canx	ENSMUSG00000020368.15
chr11	48799777	48800621	Pilot_E3_BAM_peak_741	15	.	2.75666	4.85436	1.57497	Promoter (<=1kb)	11	48800332	48804974	4643	1	ENSMUST00000142269.1	0	Gnb2l1	ENSMUSG00000020372.15
chr11	51823215	51823740	Pilot_E3_BAM_peak_752	22	.	2.84845	5.73816	2.27231	Intron (ENSMUST00000020655.13/ENSMUSG00000020387.15, intron 9 of 11)	11	51842301	51857125	14825	2	ENSMUST00000151277.1	33385	Jade2	ENSMUSG00000020387.15
chr11	51874416	51875162	Pilot_E3_BAM_peak_753	14	.	2.58549	4.75161	1.49189	Distal Intergenic	11	51813455	51857653	44199	2	ENSMUST00000109090.7	-16764	Jade2	ENSMUSG00000020387.15
chr11	54067545	54068436	Pilot_E3_BAM_peak_769	21	.	2.94301	5.54339	2.12663	Promoter (<=1kb)	11	54054948	54068932	13985	2	ENSMUST00000093109.10	496	Pdlim4	ENSMUSG00000020388.12
chr11	52004231	52004516	Pilot_E3_BAM_peak_756	15	.	2.94718	4.853	1.56371	Promoter (<=1kb)	11	52004241	52033869	29629	1	ENSMUST00000063321.12	0	Cdkl3	ENSMUSG00000020389.19
chr11	5244105	5245579	Pilot_E3_BAM_peak_668	24	.	3.09964	5.91046	2.42982	Intron (ENSMUST00000020662.14/ENSMUSG00000020393.16, intron 1 of 8)	11	5204833	5238448	33616	2	ENSMUST00000151978.1	-5658	Kremen1	ENSMUSG00000020393.16
chr11	46436963	46437223	Pilot_E3_BAM_peak_740	16	.	2.90726	4.98999	1.67225	Promoter (<=1kb)	11	46436971	46441100	4130	1	ENSMUST00000109231.1	0	Med7	ENSMUSG00000020397.15
chr11	52360739	52360953	Pilot_E3_BAM_peak_759	14	.	2.49599	4.73591	1.47605	Promoter (<=1kb)	11	52360860	52389397	28538	1	ENSMUST00000102758.7	0	Vdac1	ENSMUSG00000020402.11
chr11	4637717	4637962	Pilot_E3_BAM_peak_662	45	.	3.76237	8.47584	4.58413	Promoter (<=1kb)	11	4637747	4683385	45639	1	ENSMUST00000070257.13	0	Ascc2	ENSMUSG00000020412.16
chr11	4661417	4661732	Pilot_E3_BAM_peak_663	16	.	2.85999	4.97626	1.6617	Intron (ENSMUST00000070257.13/ENSMUSG00000020412.16, intron 8 of 19)	11	4637747	4685699	47953	1	ENSMUST00000109930.2	23671	Ascc2	ENSMUSG00000020412.16
chr11	4377077	4377565	Pilot_E3_BAM_peak_661	10	.	2.75765	4.19692	1.05301	Intron (ENSMUST00000109948.7/ENSMUSG00000020419.11, intron 10 of 10)	11	4424068	4427262	3195	2	ENSMUST00000149443.1	49697	Hormad2	ENSMUSG00000020419.11
chr7	27860478	27861161	Pilot_E3_BAM_peak_4893	15	.	2.86963	4.81792	1.53329	Promoter (<=1kb)	7	27860585	27880825	20241	1	ENSMUST00000205534.1	0	Zfp607	ENSMUSG00000020420.8
chr11	8443725	8444062	Pilot_E3_BAM_peak_683	19	.	2.97251	5.32851	1.95839	Exon (ENSMUST00000020695.12/ENSMUSG00000020422.13, exon 27 of 31)	11	8451070	8468675	17606	2	ENSMUST00000129074.1	24613	Tns3	ENSMUSG00000020422.13
chr11	8468029	8468558	Pilot_E3_BAM_peak_684	27	.	2.99564	6.27936	2.73528	Promoter (<=1kb)	11	8451070	8468675	17606	2	ENSMUST00000129074.1	117	Tns3	ENSMUSG00000020422.13
chr11	3539105	3539591	Pilot_E3_BAM_peak_654	17	.	2.67535	5.0565	1.728	Promoter (<=1kb)	11	3517523	3539239	21717	2	ENSMUST00000075118.9	0	Smtn	ENSMUSG00000020439.17
chr11	3443056	3443353	Pilot_E3_BAM_peak_652	14	.	2.88648	4.6503	1.40433	Intron (ENSMUST00000064364.2/ENSMUSG00000020448.16, intron 1 of 7)	11	3417876	3452334	34459	2	ENSMUST00000144055.1	8981	Rnf185	ENSMUSG00000020448.16
chr11	3374144	3374782	Pilot_E3_BAM_peak_651	24	.	3.07914	5.95501	2.44631	Promoter (2-3kb)	11	3344256	3371376	27121	2	ENSMUST00000134576.7	-2769	Limk2	ENSMUSG00000020451.17
chr11	58978302	58978537	Pilot_E3_BAM_peak_781	15	.	2.91837	4.80668	1.53754	Promoter (<=1kb)	11	58978116	58991457	13342	1	ENSMUST00000093061.6	187	Trim11	ENSMUSG00000020455.16
chr11	3265986	3266635	Pilot_E3_BAM_peak_650	16	.	2.61777	4.90845	1.61422	Promoter (<=1kb)	11	3249907	3266393	16487	2	ENSMUST00000020741.11	0	Drg1	ENSMUSG00000020457.13
chr11	29692337	29693111	Pilot_E3_BAM_peak_718	36	.	3.39432	7.36793	3.69079	Promoter (<=1kb)	11	29692947	29742916	49970	1	ENSMUST00000102842.9	0	Rtn4	ENSMUSG00000020458.16
chr11	29130757	29131045	Pilot_E3_BAM_peak_716	22	.	3.23102	5.7406	2.26723	Promoter (<=1kb)	11	29130748	29161828	31081	1	ENSMUST00000020756.8	10	Pnpt1	ENSMUSG00000020464.15
chr11	59505649	59506605	Pilot_E3_BAM_peak_784	25	.	2.90009	6.05564	2.55708	Promoter (<=1kb)	11	59499544	59506220	6677	2	ENSMUST00000134522.7	0	Zkscan17	ENSMUSG00000020472.14
chr11	5855748	5855979	Pilot_E3_BAM_peak_676	30	.	3.20977	6.70484	3.06965	Distal Intergenic	11	5861947	5872088	10142	1	ENSMUST00000102923.9	-5968	Aebp1	ENSMUSG00000020473.13
chr11	5837746	5838349	Pilot_E3_BAM_peak_675	21	.	2.96867	5.61569	2.17591	Promoter (<=1kb)	11	5827860	5837789	9930	2	ENSMUST00000109837.7	0	Polm	ENSMUSG00000020474.11
chr11	5788207	5788648	Pilot_E3_BAM_peak_674	18	.	2.75853	5.23236	1.86823	Promoter (<=1kb)	11	5788488	5800629	12142	1	ENSMUST00000109845.7	0	Dbnl	ENSMUSG00000020476.14
chr11	87987379	87987606	Pilot_E3_BAM_peak_962	11	.	2.46619	4.32749	1.17026	Promoter (<=1kb)	11	87979525	87987533	8009	2	ENSMUST00000020775.8	0	Dynll2	ENSMUSG00000020483.14
chr11	5520817	5522155	Pilot_E3_BAM_peak_671	30	.	3.18619	6.64382	3.01757	Promoter (<=1kb)	11	5521005	5524026	3022	1	ENSMUST00000145588.1	0	Xbp1	ENSMUSG00000020484.18
chr11	87108766	87109451	Pilot_E3_BAM_peak_960	62	.	3.84455	10.218	6.20655	Promoter (<=1kb)	11	87109234	87124635	15402	1	ENSMUST00000020794.5	0	Ska2	ENSMUSG00000020492.11
chr11	86544800	86545125	Pilot_E3_BAM_peak_954	16	.	2.65018	4.90641	1.6096	Promoter (<=1kb)	11	86544991	86567359	22369	1	ENSMUST00000167178.8	0	Tubd1	ENSMUSG00000020513.15
chr11	86484346	86484937	Pilot_E3_BAM_peak_953	41	.	3.41437	7.93404	4.13146	Promoter (<=1kb)	11	86484657	86499025	14369	1	ENSMUST00000020827.6	0	Rnft1	ENSMUSG00000020521.7
chr11	85310699	85311288	Pilot_E3_BAM_peak_948	19	.	2.95926	5.33077	1.94686	Promoter (<=1kb)	11	85311244	85347066	35823	1	ENSMUST00000020835.15	0	Ppm1d	ENSMUSG00000020525.17
chr11	61761808	61762180	Pilot_E3_BAM_peak_815	65	.	4.1766	10.6116	6.52182	Promoter (<=1kb)	11	61729650	61762088	32439	2	ENSMUST00000168115.7	0	Prpsap2	ENSMUSG00000020528.14
chr11	84869783	84871230	Pilot_E3_BAM_peak_946	26	.	2.98274	6.18514	2.66057	Promoter (<=1kb)	11	84832361	84870738	38378	2	ENSMUST00000172405.7	0	Ggnbp2	ENSMUSG00000020530.14
chr11	84179421	84180356	Pilot_E3_BAM_peak_944	24	.	2.82508	5.89081	2.4014	Promoter (<=1kb)	11	84179831	84214195	34365	1	ENSMUST00000137500.8	0	Acaca	ENSMUSG00000020532.18
chr11	60811196	60811482	Pilot_E3_BAM_peak_800	13	.	2.61353	4.51066	1.30343	Promoter (<=1kb)	11	60788104	60811265	23162	2	ENSMUST00000018744.14	0	Shmt1	ENSMUSG00000020534.14
chr11	60699807	60700047	Pilot_E3_BAM_peak_798	12	.	2.526	4.44072	1.25036	Promoter (<=1kb)	11	60699845	60714186	14342	1	ENSMUST00000108719.3	0	Llgl1	ENSMUSG00000020536.12
chr11	60707729	60708015	Pilot_E3_BAM_peak_799	18	.	2.86191	5.26426	1.89034	Intron (ENSMUST00000052346.9/ENSMUSG00000020536.12, intron 11 of 21)	11	60704197	60706069	1873	1	ENSMUST00000128749.1	3533	Llgl1	ENSMUSG00000020536.12
chr11	60220165	60220610	Pilot_E3_BAM_peak_795	30	.	3.10854	6.59701	3.02245	Promoter (<=1kb)	11	60199089	60220604	21516	2	ENSMUST00000020846.7	0	Srebf1	ENSMUSG00000020538.15
chr12	36156836	36158039	Pilot_E3_BAM_peak_1250	46	.	3.41127	8.44268	4.63618	Promoter (<=1kb)	12	36113993	36157092	43100	2	ENSMUST00000223474.1	0	Bzw2	ENSMUSG00000020547.5
chr12	33380056	33380280	Pilot_E3_BAM_peak_1247	26	.	3.02351	6.15695	2.62583	Intron (ENSMUST00000138617.1/ENSMUSG00000085664.1, intron 2 of 3)	12	33367324	33373185	5862	1	ENSMUST00000142184.1	12733	Atxn7l1	ENSMUSG00000020564.17
chr12	32953909	32954697	Pilot_E3_BAM_peak_1245	33	.	3.04754	7.03953	3.38218	Promoter (<=1kb)	12	32954184	32976904	22721	1	ENSMUST00000020885.12	0	Sypl	ENSMUSG00000020570.15
chr12	32820032	32821042	Pilot_E3_BAM_peak_1244	20	.	2.8105	5.40351	2.00359	Promoter (<=1kb)	12	32820335	32853349	33015	1	ENSMUST00000020886.8	0	Mampt	ENSMUSG00000020572.8
chr12	16894134	16894935	Pilot_E3_BAM_peak_1221	37	.	3.43693	7.4549	3.72256	Promoter (<=1kb)	12	16894895	16987823	92929	1	ENSMUST00000020904.7	0	Rock2	ENSMUSG00000020580.10
chr12	8921224	8922278	Pilot_E3_BAM_peak_1213	56	.	3.67036	9.61151	5.67783	Promoter (<=1kb)	12	8921664	8938742	17079	1	ENSMUST00000020909.3	0	Laptm4a	ENSMUSG00000020585.4
chr12	16477690	16477901	Pilot_E3_BAM_peak_1218	16	.	2.9155	4.99889	1.67713	Distal Intergenic	12	16559017	16562038	3022	2	ENSMUST00000223129.1	84137	Lpin1	ENSMUSG00000020593.15
chr12	16532589	16533415	Pilot_E3_BAM_peak_1219	12	.	2.80731	4.49182	1.29108	Downstream (2-3kb)	12	16559017	16562038	3022	2	ENSMUST00000223129.1	28623	Lpin1	ENSMUSG00000020593.15
chr11	109425463	109426191	Pilot_E3_BAM_peak_1114	58	.	3.50003	9.8218	5.81385	Promoter (<=1kb)	11	109425946	109438148	12203	1	ENSMUST00000092500.10	0	Amz2	ENSMUSG00000020610.16
chr11	109650050	109651349	Pilot_E3_BAM_peak_1116	21	.	3.00293	5.56409	2.14325	Promoter (<=1kb)	11	109650575	109661753	11179	1	ENSMUST00000106676.7	0	Prkar1a	ENSMUSG00000020612.16
chr11	109817100	109817429	Pilot_E3_BAM_peak_1117	16	.	2.8836	4.9538	1.64677	Intron (ENSMUST00000106674.7/ENSMUSG00000020617.13, intron 1 of 5)	11	109791598	109814074	22477	2	ENSMUST00000143578.1	-3027	RP23-103A1.2	ENSMUSG00000020617.13
chr11	112979348	112979733	Pilot_E3_BAM_peak_1122	28	.	2.9938	6.40357	2.82121	Distal Intergenic	11	112825179	112832469	7291	1	ENSMUST00000153429.1	154170	RP23-36D5.3	ENSMUSG00000020624.3
chr12	28750233	28750492	Pilot_E3_BAM_peak_1238	29	.	3.40859	6.55663	2.93749	Promoter (<=1kb)	12	28690628	28750472	59845	2	ENSMUST00000168129.9	0	Trappc12	ENSMUSG00000020628.16
chr12	28675273	28675562	Pilot_E3_BAM_peak_1237	17	.	2.95817	5.12942	1.78532	Promoter (<=1kb)	12	28675484	28681730	6247	1	ENSMUST00000135772.1	0	Adi1	ENSMUSG00000020629.12
chr12	28649400	28649787	Pilot_E3_BAM_peak_1236	11	.	2.66507	4.32023	1.15604	Promoter (<=1kb)	12	28649602	28659589	9988	1	ENSMUST00000020959.8	0	Rnaseh1	ENSMUSG00000020630.9
chr12	4907183	4907425	Pilot_E3_BAM_peak_1211	18	.	3.00906	5.21919	1.85488	Promoter (<=1kb)	12	4879349	4907264	27916	2	ENSMUST00000142867.7	0	Ubxn2a	ENSMUSG00000020634.12
chr12	25096268	25096636	Pilot_E3_BAM_peak_1232	16	.	2.80922	4.97426	1.65821	Promoter (<=1kb)	12	25093801	25096092	2292	2	ENSMUST00000020974.6	-177	Id2	ENSMUSG00000020644.9
chr12	25097867	25098080	Pilot_E3_BAM_peak_1233	22	.	2.80469	5.70573	2.23889	Promoter (<=1kb)	12	25093799	25097140	3342	2	ENSMUST00000221761.1	-728	Id2	ENSMUSG00000020644.9
chr12	24707472	24708583	Pilot_E3_BAM_peak_1231	20	.	2.81085	5.4486	2.03916	Promoter (<=1kb)	12	24708241	24714146	5906	1	ENSMUST00000020980.11	0	Rrm2	ENSMUSG00000020649.11
chr12	4233779	4234444	Pilot_E3_BAM_peak_1209	18	.	2.76529	5.24623	1.87249	Promoter (<=1kb)	12	4197822	4233965	36144	2	ENSMUST00000111169.9	0	Cenpo	ENSMUSG00000020652.17
chr12	24650970	24652087	Pilot_E3_BAM_peak_1230	26	.	2.70663	6.15799	2.63652	Promoter (<=1kb)	12	24651274	24662789	11516	1	ENSMUST00000020982.6	0	Klf11	ENSMUSG00000020653.12
chr12	24571943	24572393	Pilot_E3_BAM_peak_1229	21	.	2.95618	5.63428	2.1925	Promoter (<=1kb)	12	24572283	24617388	45106	1	ENSMUST00000085553.12	0	Grhl1	ENSMUSG00000020656.16
chr12	31499343	31499989	Pilot_E3_BAM_peak_1242	26	.	2.96411	6.22381	2.69779	Promoter (<=1kb)	12	31484829	31499555	14727	2	ENSMUST00000064240.13	0	Cbll1	ENSMUSG00000020659.16
chr12	31351056	31351387	Pilot_E3_BAM_peak_1241	13	.	2.67392	4.63537	1.39584	Promoter (<=1kb)	12	31343920	31351414	7495	2	ENSMUST00000220415.1	27	Dld	ENSMUSG00000020664.10
chr11	82067008	82067500	Pilot_E3_BAM_peak_937	19	.	2.90649	5.29535	1.92094	Distal Intergenic	11	82057823	82062955	5133	1	ENSMUST00000000342.2	9186	Ccl11	ENSMUSG00000020676.2
chr11	83472636	83473154	Pilot_E3_BAM_peak_941	19	.	3.06706	5.36211	1.96345	Promoter (<=1kb)	11	83473086	83489213	16128	1	ENSMUST00000134185.7	0	Taf15	ENSMUSG00000020680.15
chr11	83421289	83421688	Pilot_E3_BAM_peak_940	16	.	2.73169	4.95106	1.64599	Downstream (<1kb)	11	83421902	83429455	7554	2	ENSMUST00000052521.8	7767	Gas2l2	ENSMUSG00000020686.12
chr11	104613816	104614025	Pilot_E3_BAM_peak_1089	13	.	2.82001	4.57326	1.347	Intron (ENSMUST00000021028.4/ENSMUSG00000020689.4, intron 1 of 14)	11	104608000	104670476	62477	1	ENSMUST00000021028.4	5817	Itgb3	ENSMUSG00000020689.4
chr11	104624876	104625237	Pilot_E3_BAM_peak_1090	13	.	2.81408	4.60737	1.37347	Intron (ENSMUST00000021028.4/ENSMUSG00000020689.4, intron 2 of 14)	11	104637389	104669813	32425	1	ENSMUST00000127140.2	-12152	Itgb3	ENSMUSG00000020689.4
chr11	105120619	105121169	Pilot_E3_BAM_peak_1091	28	.	3.36949	6.39139	2.83306	Distal Intergenic	11	105126425	105140394	13970	1	ENSMUST00000021030.7	-5256	Mettl2	ENSMUSG00000020691.13
chr11	105181187	105181749	Pilot_E3_BAM_peak_1092	17	.	2.92386	5.14777	1.79771	Promoter (<=1kb)	11	105181527	105282177	100651	1	ENSMUST00000106941.8	0	Tlk2	ENSMUSG00000020694.17
chr11	105292385	105292597	Pilot_E3_BAM_peak_1093	28	.	3.05023	6.49748	2.89651	Promoter (<=1kb)	11	105292643	105326891	34249	1	ENSMUST00000126931.1	-46	Mrc2	ENSMUSG00000020695.14
chr11	106083878	106084774	Pilot_E3_BAM_peak_1098	61	.	3.55378	10.0598	6.14138	Promoter (<=1kb)	11	106084613	106155446	70834	1	ENSMUST00000002044.9	0	Map3k3	ENSMUSG00000020700.11
chr11	106216453	106217296	Pilot_E3_BAM_peak_1100	27	.	2.88905	6.28095	2.73439	Promoter (<=1kb)	11	106216926	106249139	32214	1	ENSMUST00000021046.5	0	Ddx42	ENSMUSG00000020705.6
chr11	106487358	106488068	Pilot_E3_BAM_peak_1102	28	.	3.14296	6.45986	2.89435	Promoter (<=1kb)	11	106394650	106487796	93147	2	ENSMUST00000001059.8	0	Ern1	ENSMUSG00000020715.9
chr11	79339581	79340753	Pilot_E3_BAM_peak_927	13	.	2.84101	4.5266	1.30915	Promoter (<=1kb)	11	79339693	79345186	5494	1	ENSMUST00000145839.1	0	Nf1	ENSMUSG00000020716.16
chr11	106788605	106789171	Pilot_E3_BAM_peak_1105	33	.	2.73557	7.06689	3.39566	Promoter (<=1kb)	11	106786071	106788883	2813	2	ENSMUST00000123339.1	0	Ddx5	ENSMUSG00000020719.14
chr11	107714383	107714771	Pilot_E3_BAM_peak_1109	27	.	3.09244	6.29215	2.73487	Promoter (1-2kb)	11	107703218	107716522	13305	2	ENSMUST00000021065.5	1751	Cacng1	ENSMUSG00000020722.5
chr11	115083599	115083975	Pilot_E3_BAM_peak_1130	14	.	2.75049	4.73714	1.47004	Distal Intergenic	11	115091431	115148647	57217	1	ENSMUST00000131046.1	-7456	Rab37	ENSMUSG00000020732.13
chr11	115162954	115163193	Pilot_E3_BAM_peak_1131	27	.	2.92976	6.30128	2.74262	Promoter (<=1kb)	11	115163341	115181181	17841	1	ENSMUST00000021077.3	-148	Slc9a3r1	ENSMUSG00000020733.3
chr11	115491622	115491854	Pilot_E3_BAM_peak_1133	23	.	3.11866	5.80749	2.32011	Promoter (<=1kb)	11	115490420	115491815	1396	2	ENSMUST00000106530.7	0	Nt5c	ENSMUSG00000020736.12
chr11	115514013	115514543	Pilot_E3_BAM_peak_1134	20	.	2.79188	5.43029	2.03969	Promoter (<=1kb)	11	115497353	115514387	17035	2	ENSMUST00000021083.6	0	Hn1	ENSMUSG00000020737.12
chr11	115535988	115536408	Pilot_E3_BAM_peak_1135	16	.	2.63149	4.99536	1.68307	Promoter (<=1kb)	11	115523102	115536181	13080	2	ENSMUST00000118155.7	0	Sumo2	ENSMUSG00000020738.16
chr11	115564241	115564639	Pilot_E3_BAM_peak_1136	25	.	3.11984	6.08673	2.55988	Promoter (<=1kb)	11	115564434	115583985	19552	1	ENSMUST00000021085.10	0	Nup85	ENSMUSG00000020739.11
chr11	74638251	74638795	Pilot_E3_BAM_peak_881	27	.	2.90631	6.27168	2.71832	3' UTR	11	74649495	74656551	7057	1	ENSMUST00000130398.1	-10700	Cluh	ENSMUSG00000020741.17
chr11	74723919	74724716	Pilot_E3_BAM_peak_882	28	.	2.86574	6.41602	2.82848	Promoter (<=1kb)	11	74673949	74724335	50387	2	ENSMUST00000126341.7	0	Pafah1b1	ENSMUSG00000020745.15
chr11	116168011	116168293	Pilot_E3_BAM_peak_1140	18	.	2.79912	5.20799	1.84009	Promoter (<=1kb)	11	116142285	116168153	25869	2	ENSMUST00000103031.7	0	Fbf1	ENSMUSG00000020776.18
chr11	116198273	116199374	Pilot_E3_BAM_peak_1141	28	.	3.23721	6.40116	2.83848	Promoter (<=1kb)	11	116171888	116198801	26914	2	ENSMUST00000072948.10	0	Acox1	ENSMUSG00000020777.16
chr11	116256003	116256284	Pilot_E3_BAM_peak_1143	17	.	2.94602	5.06258	1.73016	Intron (ENSMUST00000106425.3/ENSMUSG00000020780.15, intron 7 of 14)	11	116248796	116261338	12543	2	ENSMUST00000128808.1	5054	Srp68	ENSMUSG00000020780.15
chr11	116273905	116274222	Pilot_E3_BAM_peak_1144	26	.	3.21711	6.20049	2.65092	Promoter (<=1kb)	11	116245166	116274135	28970	2	ENSMUST00000106425.3	0	Srp68	ENSMUSG00000020780.15
chr11	115813707	115814950	Pilot_E3_BAM_peak_1138	31	.	3.16908	6.7319	3.10422	Promoter (<=1kb)	11	115814724	115823094	8371	1	ENSMUST00000021134.9	0	Tsen54	ENSMUSG00000020781.14
chr11	72607129	72608539	Pilot_E3_BAM_peak_875	18	.	2.48152	5.15784	1.80593	Promoter (<=1kb)	11	72607283	72686481	79199	1	ENSMUST00000021148.12	0	Ube2g1	ENSMUSG00000020794.13
chr11	116615921	116616874	Pilot_E3_BAM_peak_1150	20	.	2.87588	5.45562	2.05014	Intron (ENSMUST00000103029.9/ENSMUSG00000020806.15, intron 1 of 18)	11	116598165	116624200	26036	2	ENSMUST00000103029.9	7326	Rhbdf2	ENSMUSG00000020806.15
chr11	72042068	72042568	Pilot_E3_BAM_peak_874	13	.	2.56106	4.61988	1.38384	Promoter (<=1kb)	11	72042455	72047370	4916	1	ENSMUST00000021164.3	0	Fam64a	ENSMUSG00000020808.3
chr11	116671235	116671513	Pilot_E3_BAM_peak_1152	63	.	3.79852	10.4574	6.36434	Promoter (<=1kb)	11	116671660	116675798	4139	1	ENSMUST00000139934.7	-147	RP23-313J14.6	ENSMUSG00000020812.17
chr11	70844627	70845142	Pilot_E3_BAM_peak_871	19	.	2.79207	5.32032	1.9383	Promoter (<=1kb)	11	70844778	70943105	98328	1	ENSMUST00000076270.12	0	Rabep1	ENSMUSG00000020817.16
chr11	116853226	116853697	Pilot_E3_BAM_peak_1154	58	.	3.53834	9.90482	5.89215	Promoter (<=1kb)	11	116853295	116859113	5819	1	ENSMUST00000125920.1	0	Mfsd11	ENSMUSG00000020818.16
chr11	117114617	117115077	Pilot_E3_BAM_peak_1156	66	.	3.85692	10.8217	6.67715	Promoter (<=1kb)	11	117115168	117152185	37018	1	ENSMUST00000127090.7	-91	Sec14l1	ENSMUSG00000020823.16
chr11	70562393	70562913	Pilot_E3_BAM_peak_867	26	.	3.23765	6.23378	2.68103	Promoter (<=1kb)	11	70562881	70614482	51602	1	ENSMUST00000072237.12	0	Mink1	ENSMUSG00000020827.18
chr11	70571857	70572641	Pilot_E3_BAM_peak_868	14	.	2.80916	4.66266	1.41476	Intron (ENSMUST00000072237.12/ENSMUSG00000020827.18, intron 1 of 32)	11	70563070	70613712	50643	1	ENSMUST00000102558.10	8788	Mink1	ENSMUSG00000020827.18
chr11	70540084	70540431	Pilot_E3_BAM_peak_866	21	.	2.82095	5.5361	2.10963	Promoter (<=1kb)	11	70540306	70558110	17805	1	ENSMUST00000018429.11	0	Pld2	ENSMUSG00000020828.13
chr11	78465800	78466025	Pilot_E3_BAM_peak_922	20	.	2.75758	5.41776	2.01655	Promoter (<=1kb)	11	78465750	78471622	5873	1	ENSMUST00000146431.2	51	Slc46a1	ENSMUSG00000020829.9
chr11	78079972	78080208	Pilot_E3_BAM_peak_912	12	.	2.69802	4.4937	1.28406	Promoter (<=1kb)	11	78073376	78080383	7008	2	ENSMUST00000021183.3	175	Eral1	ENSMUSG00000020832.14
chr11	78031896	78032400	Pilot_E3_BAM_peak_911	13	.	2.54499	4.60362	1.37665	Promoter (<=1kb)	11	78032280	78037866	5587	1	ENSMUST00000021187.11	0	Dhrs13	ENSMUSG00000020834.17
chr11	77442211	77442438	Pilot_E3_BAM_peak_904	24	.	3.28975	5.94369	2.43829	Intron (ENSMUST00000037912.11/ENSMUSG00000037926.15, intron 13 of 14)	11	77462411	77470484	8074	1	ENSMUST00000102493.7	-19973	Coro6	ENSMUSG00000020836.15
chr11	76845540	76845889	Pilot_E3_BAM_peak_900	16	.	2.75784	5.0052	1.6861	Promoter (1-2kb)	11	76778424	76847018	68595	2	ENSMUST00000021201.5	1129	Cpd	ENSMUSG00000020841.5
chr11	76846788	76847125	Pilot_E3_BAM_peak_901	25	.	2.73186	6.1005	2.56734	Promoter (<=1kb)	11	76778424	76847018	68595	2	ENSMUST00000021201.5	0	Cpd	ENSMUSG00000020841.5
chr11	76857188	76857400	Pilot_E3_BAM_peak_902	30	.	3.36318	6.64751	3.02235	Distal Intergenic	11	76778424	76847018	68595	2	ENSMUST00000021201.5	-10171	Cpd	ENSMUSG00000020841.5
chr11	76026999	76027966	Pilot_E3_BAM_peak_894	15	.	2.79633	4.86534	1.58112	Promoter (<=1kb)	11	76019194	76027782	8589	2	ENSMUST00000021207.6	0	Fam101b	ENSMUSG00000020846.6
chr11	76059640	76060317	Pilot_E3_BAM_peak_895	22	.	3.05505	5.70236	2.26036	Intron (ENSMUST00000056601.10/ENSMUSG00000017288.15, intron 19 of 21)	11	76019194	76027782	8589	2	ENSMUST00000021207.6	-31859	Fam101b	ENSMUSG00000020846.6
chr11	75732511	75733588	Pilot_E3_BAM_peak_893	15	.	2.91873	4.85232	1.55928	Promoter (<=1kb)	11	75732869	75765845	32977	1	ENSMUST00000067664.9	0	Ywhae	ENSMUSG00000020849.13
chr11	93995379	93995844	Pilot_E3_BAM_peak_976	43	.	3.45616	8.18923	4.3605	Promoter (<=1kb)	11	93996091	94043628	47538	1	ENSMUST00000132772.7	-247	Spag9	ENSMUSG00000020859.16
chr11	94328092	94328599	Pilot_E3_BAM_peak_979	16	.	2.84998	4.92037	1.62027	Promoter (<=1kb)	11	94328254	94339509	11256	1	ENSMUST00000021227.5	0	Ankrd40	ENSMUSG00000020864.13
chr11	94737507	94737766	Pilot_E3_BAM_peak_981	11	.	2.77566	4.29536	1.13646	Distal Intergenic	11	94741782	94743014	1233	1	ENSMUST00000021240.6	-4016	Cdc34b	ENSMUSG00000020870.7
chr11	95158108	95158390	Pilot_E3_BAM_peak_988	21	.	3.02671	5.53839	2.10723	Exon (ENSMUST00000156477.3/ENSMUSG00000086552.3, exon 3 of 3)	11	95140447	95146263	5817	2	ENSMUST00000021241.7	-11846	Dlx4	ENSMUSG00000020871.8
chr11	96777352	96777810	Pilot_E3_BAM_peak_996	41	.	3.52836	7.89731	4.16088	Promoter (<=1kb)	11	96767555	96777531	9977	2	ENSMUST00000021246.8	0	Snx11	ENSMUSG00000020876.14
chr11	98149208	98150444	Pilot_E3_BAM_peak_1015	34	.	3.40662	7.08311	3.41645	Promoter (<=1kb)	11	98082556	98149612	67057	2	ENSMUST00000103143.9	0	Fbxl20	ENSMUSG00000020883.18
chr11	70020886	70021901	Pilot_E3_BAM_peak_860	59	.	3.84391	9.94703	5.9604	Promoter (2-3kb)	11	70018879	70037296	18418	1	ENSMUST00000231221.1	2008	Dlg4	ENSMUSG00000020886.17
chr11	70029045	70029530	Pilot_E3_BAM_peak_861	24	.	2.86511	5.98037	2.49167	Promoter (<=1kb)	11	70029487	70044819	15333	1	ENSMUST00000231628.1	0	Dlg4	ENSMUSG00000020886.17
chr11	98772753	98774102	Pilot_E3_BAM_peak_1022	39	.	3.3085	7.74241	3.98845	Promoter (1-2kb)	11	98767932	98775333	7402	2	ENSMUST00000064941.6	1231	Nr1d1	ENSMUSG00000020889.11
chr11	98774995	98776121	Pilot_E3_BAM_peak_1023	45	.	3.54948	8.34523	4.53563	Promoter (<=1kb)	11	98767932	98775333	7402	2	ENSMUST00000064941.6	0	Nr1d1	ENSMUSG00000020889.11
chr11	98782445	98783446	Pilot_E3_BAM_peak_1024	13	.	2.74298	4.61619	1.38169	Distal Intergenic	11	98767932	98775333	7402	2	ENSMUST00000064941.6	-7113	Nr1d1	ENSMUSG00000020889.11
chr11	69094594	69095473	Pilot_E3_BAM_peak_835	41	.	3.45856	7.96161	4.16305	Promoter (<=1kb)	11	69095217	69106458	11242	1	ENSMUST00000101004.8	0	Per1	ENSMUSG00000020893.17
chr11	69097188	69097515	Pilot_E3_BAM_peak_836	13	.	2.63562	4.59752	1.3682	Promoter (1-2kb)	11	69098948	69109960	11013	1	ENSMUST00000021271.13	-1433	Per1	ENSMUSG00000020893.17
chr11	69098979	69099898	Pilot_E3_BAM_peak_837	19	.	2.739	5.3419	1.94759	Promoter (<=1kb)	11	69098948	69109960	11013	1	ENSMUST00000021271.13	32	Per1	ENSMUSG00000020893.17
chr11	69070799	69071598	Pilot_E3_BAM_peak_834	24	.	2.95458	5.93112	2.43904	Promoter (<=1kb)	11	69070806	69073030	2225	1	ENSMUST00000075980.11	0	Tmem107	ENSMUSG00000020895.14
chr11	69039941	69040253	Pilot_E3_BAM_peak_831	28	.	2.99877	6.43673	2.84901	Distal Intergenic	11	69034879	69036180	1302	1	ENSMUST00000161271.1	5063	Ctc1	ENSMUSG00000020898.18
chr11	69008234	69008739	Pilot_E3_BAM_peak_830	10	.	2.68363	4.123	1.02216	Promoter (<=1kb)	11	68985697	69008460	22764	2	ENSMUST00000021282.11	0	Pfas	ENSMUSG00000020899.16
chr11	68691275	68692340	Pilot_E3_BAM_peak_828	46	.	3.47386	8.47002	4.60513	Promoter (<=1kb)	11	68691559	68699259	7701	1	ENSMUST00000141558.1	0	Myh10	ENSMUSG00000020900.15
chr11	68386013	68387282	Pilot_E3_BAM_peak_827	30	.	3.191	6.59577	3.00722	Promoter (<=1kb)	11	68209364	68386826	177463	2	ENSMUST00000021284.3	0	Ntn1	ENSMUSG00000020902.12
chr11	67897057	67897429	Pilot_E3_BAM_peak_825	30	.	3.27799	6.63636	3.02152	Exon (ENSMUST00000021288.9/ENSMUSG00000020905.11, exon 5 of 15)	11	67855357	67876619	21263	2	ENSMUST00000129961.1	-20439	Usp43	ENSMUSG00000020905.11
chr11	100147777	100148257	Pilot_E3_BAM_peak_1032	14	.	2.86327	4.74219	1.47886	Promoter (<=1kb)	11	100142120	100148665	6546	2	ENSMUST00000125888.1	408	Krt19	ENSMUSG00000020911.14
chr11	100527548	100528230	Pilot_E3_BAM_peak_1036	35	.	3.08245	7.25112	3.54904	Promoter (<=1kb)	11	100476353	100528000	51648	2	ENSMUST00000107389.7	0	Acly	ENSMUSG00000020917.17
chr11	102316891	102320454	Pilot_E3_BAM_peak_1062	29	.	3.08121	6.51602	2.93341	Promoter (<=1kb)	11	102304560	102319096	14537	2	ENSMUST00000174302.7	0	Ubtf	ENSMUSG00000020923.17
chr11	103028352	103028802	Pilot_E3_BAM_peak_1075	26	.	2.90101	6.19553	2.65111	Promoter (<=1kb)	11	103028585	103057484	28900	1	ENSMUST00000148795.1	0	Nmt1	ENSMUSG00000020936.8
chr11	103051353	103051824	Pilot_E3_BAM_peak_1076	24	.	3.08356	5.96573	2.45512	Intron (ENSMUST00000181125.1/ENSMUSG00000097410.1, intron 1 of 1)	11	103070585	103071750	1166	2	ENSMUST00000124740.1	19926	Plcd3	ENSMUSG00000020937.14
chr11	103067102	103067603	Pilot_E3_BAM_peak_1077	35	.	3.31076	7.3004	3.57941	3' UTR	11	103070585	103071750	1166	2	ENSMUST00000124740.1	4147	Plcd3	ENSMUSG00000020937.14
chr11	103246322	103246884	Pilot_E3_BAM_peak_1081	18	.	2.58547	5.24948	1.87754	Intron (ENSMUST00000021324.2/ENSMUSG00000020941.7, intron 1 of 15)	11	103237030	103242271	5242	2	ENSMUST00000152300.1	-4052	Map3k14	ENSMUSG00000020941.7
chr11	103267308	103268090	Pilot_E3_BAM_peak_1082	71	.	3.66089	11.2297	7.1807	Promoter (<=1kb)	11	103219762	103267472	47711	2	ENSMUST00000021324.2	0	Map3k14	ENSMUSG00000020941.7
chr12	65073745	65074014	Pilot_E3_BAM_peak_1279	67	.	3.7787	10.9049	6.72744	Promoter (<=1kb)	12	65062424	65073962	11539	2	ENSMUST00000221166.1	0	Fkbp3	ENSMUSG00000020949.9
chr12	51692016	51692462	Pilot_E3_BAM_peak_1258	60	.	4.15773	10.0896	6.09535	Promoter (<=1kb)	12	51609645	51691897	82253	2	ENSMUST00000169503.3	-120	Strn3	ENSMUSG00000020954.16
chr12	51709068	51709465	Pilot_E3_BAM_peak_1259	17	.	2.94181	5.07498	1.73549	Intron (ENSMUST00000218820.1/ENSMUSG00000020955.9, intron 1 of 5)	12	51609645	51691897	82253	2	ENSMUST00000169503.3	-17172	Strn3	ENSMUSG00000020954.16
chr12	91589851	91590480	Pilot_E3_BAM_peak_1382	44	.	3.49726	8.27454	4.45365	Promoter (<=1kb)	12	91555262	91590009	34748	2	ENSMUST00000021345.13	0	Gtf2a1	ENSMUSG00000020962.14
chr12	69227958	69228205	Pilot_E3_BAM_peak_1282	28	.	3.19584	6.4601	2.85356	Promoter (<=1kb)	12	69201773	69228179	26407	2	ENSMUST00000221411.1	0	Pole2	ENSMUSG00000020974.6
chr12	59011738	59012147	Pilot_E3_BAM_peak_1277	42	.	3.21118	8.05864	4.22707	Promoter (<=1kb)	12	58958383	59012017	53635	2	ENSMUST00000021375.11	0	Sec23a	ENSMUSG00000020986.13
chr12	69724784	69725446	Pilot_E3_BAM_peak_1288	35	.	3.24087	7.21437	3.54336	Promoter (<=1kb)	12	69690433	69724873	34441	2	ENSMUST00000021370.9	0	L2hgdh	ENSMUSG00000020988.9
chr12	69790700	69790969	Pilot_E3_BAM_peak_1289	14	.	2.63637	4.72607	1.47438	Promoter (<=1kb)	12	69746848	69790707	43860	2	ENSMUST00000021377.4	0	Cdkl1	ENSMUSG00000020990.5
chr12	59131126	59131336	Pilot_E3_BAM_peak_1278	19	.	2.71197	5.39499	1.99915	Promoter (<=1kb)	12	59131286	59191583	60298	1	ENSMUST00000176464.7	0	Mia2	ENSMUSG00000021000.16
chr12	98258669	98259382	Pilot_E3_BAM_peak_1383	13	.	2.85007	4.60891	1.36609	Promoter (<=1kb)	12	98220002	98259298	39297	2	ENSMUST00000222042.1	0	Galc	ENSMUSG00000021003.10
chr12	98737239	98737500	Pilot_E3_BAM_peak_1385	12	.	2.61956	4.40295	1.22367	Promoter (<=1kb)	12	98676741	98737405	60665	2	ENSMUST00000170188.7	0	Ptpn21	ENSMUSG00000021009.15
chr12	98746852	98747196	Pilot_E3_BAM_peak_1386	19	.	2.92835	5.37154	1.97409	Promoter (<=1kb)	12	98746964	98787753	40790	1	ENSMUST00000110104.9	0	Zc3h14	ENSMUSG00000021012.16
chr16	20716992	20718134	Pilot_E3_BAM_peak_2271	22	.	2.77269	5.69565	2.24918	Promoter (<=1kb)	16	20717665	20722267	4603	1	ENSMUST00000021405.7	0	Polr2h	ENSMUSG00000021018.8
chr12	55398497	55398736	Pilot_E3_BAM_peak_1271	13	.	2.73369	4.58751	1.35996	Promoter (<=1kb)	12	55398775	55418454	19680	1	ENSMUST00000021412.8	-39	Psma6	ENSMUSG00000021024.14
chr12	55464287	55464594	Pilot_E3_BAM_peak_1272	17	.	2.91814	5.0578	1.72605	Distal Intergenic	12	55490407	55491810	1404	2	ENSMUST00000219869.1	27216	Nfkbia	ENSMUSG00000021025.8
chr12	55466142	55467022	Pilot_E3_BAM_peak_1273	18	.	2.93174	5.22119	1.85317	Distal Intergenic	12	55490407	55491810	1404	2	ENSMUST00000219869.1	24788	Nfkbia	ENSMUSG00000021025.8
chr12	55492167	55492670	Pilot_E3_BAM_peak_1274	16	.	2.81544	4.92567	1.6219	Promoter (<=1kb)	12	55489410	55492647	3238	2	ENSMUST00000021413.8	0	Nfkbia	ENSMUSG00000021025.8
chr12	55820469	55821078	Pilot_E3_BAM_peak_1275	32	.	3.41502	6.86075	3.2263	Promoter (<=1kb)	12	55602896	55820767	217872	2	ENSMUST00000220367.1	0	Ralgapa1	ENSMUSG00000021027.17
chr12	87147167	87147973	Pilot_E3_BAM_peak_1379	51	.	3.89158	9.16899	5.19103	Promoter (<=1kb)	12	87147718	87164723	17006	1	ENSMUST00000063117.9	0	Gstz1	ENSMUSG00000021033.11
chr12	87388406	87388707	Pilot_E3_BAM_peak_1381	32	.	3.13488	6.84691	3.23199	Promoter (<=1kb)	12	87305058	87388355	83298	2	ENSMUST00000021424.4	-52	Sptlc2	ENSMUSG00000021036.10
chr12	87266245	87266953	Pilot_E3_BAM_peak_1380	23	.	3.00588	5.87356	2.37851	Promoter (<=1kb)	12	87266479	87272649	6171	1	ENSMUST00000223352.1	0	Ahsa1	ENSMUSG00000021037.7
chr12	76255271	76255559	Pilot_E3_BAM_peak_1315	14	.	2.37885	4.76473	1.49611	Promoter (<=1kb)	12	76255298	76319803	64506	1	ENSMUST00000021443.6	0	Mthfd1	ENSMUSG00000021048.7
chr12	75702284	75702988	Pilot_E3_BAM_peak_1313	18	.	3.0518	5.17825	1.81234	Distal Intergenic	12	75720326	75735696	15371	2	ENSMUST00000220285.1	32708	Sgpp1	ENSMUSG00000021054.6
chr12	72664305	72665142	Pilot_E3_BAM_peak_1300	16	.	2.84336	4.93057	1.63181	Promoter (<=1kb)	12	72650353	72664754	14402	2	ENSMUST00000221750.1	0	Dhrs7	ENSMUSG00000021094.10
chr12	105032369	105032684	Pilot_E3_BAM_peak_1395	45	.	3.27064	8.40304	4.52728	Promoter (<=1kb)	12	105032688	105038621	5934	1	ENSMUST00000223244.1	-4	Glrx5	ENSMUSG00000021102.4
chr12	73907563	73907825	Pilot_E3_BAM_peak_1309	31	.	3.06054	6.76139	3.13783	Promoter (<=1kb)	12	73907904	73933076	25173	1	ENSMUST00000110464.7	-79	Hif1a	ENSMUSG00000021109.13
chr12	105784768	105784981	Pilot_E3_BAM_peak_1396	19	.	2.81923	5.40835	1.99895	Promoter (<=1kb)	12	105784872	105837273	52402	1	ENSMUST00000170002.7	0	Papola	ENSMUSG00000021111.15
chr12	78748822	78749726	Pilot_E3_BAM_peak_1323	22	.	2.84054	5.71096	2.25648	Promoter (<=1kb)	12	78748907	78840586	91680	1	ENSMUST00000219197.1	0	Mpp5	ENSMUSG00000021112.9
chr12	78861351	78861989	Pilot_E3_BAM_peak_1324	29	.	2.93801	6.52698	2.92943	Promoter (<=1kb)	12	78840725	78861638	20914	2	ENSMUST00000021536.8	0	Atp6v1d	ENSMUSG00000021114.9
chr12	106010191	106010612	Pilot_E3_BAM_peak_1397	25	.	3.11894	6.07307	2.55783	Promoter (<=1kb)	12	106010228	106075220	64993	1	ENSMUST00000072040.6	0	Vrk1	ENSMUSG00000021115.15
chr12	78911899	78912164	Pilot_E3_BAM_peak_1325	13	.	2.77125	4.60203	1.37438	Distal Intergenic	12	78888691	78906964	18274	2	ENSMUST00000021544.7	-4936	Plek2	ENSMUSG00000021118.7
chr12	80111999	80113364	Pilot_E3_BAM_peak_1329	17	.	2.86744	5.03791	1.7068	Promoter (<=1kb)	12	80107754	80113013	5260	2	ENSMUST00000021552.2	0	Zfp36l1	ENSMUSG00000021127.7
chr12	80643802	80644141	Pilot_E3_BAM_peak_1336	39	.	3.3535	7.70352	3.91172	Promoter (<=1kb)	12	80634357	80643832	9476	2	ENSMUST00000166931.1	0	Erh	ENSMUSG00000021131.14
chr12	80790300	80790713	Pilot_E3_BAM_peak_1337	17	.	2.83017	5.10481	1.76555	Promoter (<=1kb)	12	80790510	80877873	87364	1	ENSMUST00000220238.1	0	Susd6	ENSMUSG00000021133.9
chr12	80821510	80821724	Pilot_E3_BAM_peak_1338	13	.	2.87877	4.57896	1.34494	Intron (ENSMUST00000220238.1/ENSMUSG00000021133.9, intron 1 of 6)	12	80790559	80880835	90277	1	ENSMUST00000068519.6	30952	Susd6	ENSMUSG00000021133.9
chr12	80945815	80946055	Pilot_E3_BAM_peak_1339	17	.	2.80852	5.10419	1.76062	Promoter (<=1kb)	12	80945585	80950503	4919	1	ENSMUST00000110356.2	231	Srsf5	ENSMUSG00000021134.17
chr12	113027357	113027616	Pilot_E3_BAM_peak_1424	25	.	3.13083	6.04996	2.52542	Intron (ENSMUST00000223502.1/ENSMUSG00000021143.10, intron 1 of 23)	12	113014534	113049855	35322	1	ENSMUST00000222406.1	12824	Pacs2	ENSMUSG00000021143.10
chr13	8871108	8871324	Pilot_E3_BAM_peak_1434	19	.	2.77305	5.34217	1.95044	Promoter (<=1kb)	13	8802995	8871044	68050	2	ENSMUST00000021572.10	-65	Wdr37	ENSMUSG00000021147.17
chr13	9763344	9764121	Pilot_E3_BAM_peak_1436	17	.	3.02627	5.08626	1.74386	Promoter (<=1kb)	13	9690373	9764350	73978	2	ENSMUST00000220996.1	229	Zmynd11	ENSMUSG00000021156.17
chr12	116280858	116281362	Pilot_E3_BAM_peak_1428	20	.	2.88621	5.50612	2.09662	Promoter (<=1kb)	12	116281196	116373091	91896	1	ENSMUST00000100986.3	0	Esyt2	ENSMUSG00000021171.8
chr12	100724823	100725311	Pilot_E3_BAM_peak_1387	30	.	2.85101	6.72541	3.09412	Promoter (<=1kb)	12	100548439	100725120	176682	2	ENSMUST00000222731.1	0	Rps6ka5	ENSMUSG00000021180.9
chr12	101912939	101913342	Pilot_E3_BAM_peak_1388	16	.	2.86843	4.96024	1.64596	Promoter (<=1kb)	12	101834043	101913267	79225	2	ENSMUST00000021605.13	0	Trip11	ENSMUSG00000021188.14
chr7	36696809	36698430	Pilot_E3_BAM_peak_4921	19	.	3.09218	5.37899	1.97934	Promoter (<=1kb)	7	36698118	36773553	75436	1	ENSMUST00000021641.7	0	Tshz3	ENSMUSG00000021217.7
chr13	3538051	3538533	Pilot_E3_BAM_peak_1431	14	.	2.60308	4.7587	1.49555	Promoter (<=1kb)	13	3538063	3567871	29809	1	ENSMUST00000223396.1	0	Gdi2	ENSMUSG00000021218.10
chr12	83520516	83520727	Pilot_E3_BAM_peak_1344	46	.	3.60332	8.50916	4.61439	Promoter (<=1kb)	12	83520634	83530039	9406	1	ENSMUST00000222502.1	0	Dcaf4	ENSMUSG00000021222.9
chr12	83987509	83988203	Pilot_E3_BAM_peak_1347	18	.	2.78156	5.21428	1.85477	Promoter (<=1kb)	12	83987861	83993873	6013	1	ENSMUST00000021649.7	0	Acot2	ENSMUSG00000021226.7
chr12	84361457	84362277	Pilot_E3_BAM_peak_1351	12	.	2.52257	4.38296	1.20742	Promoter (<=1kb)	12	84345309	84361833	16525	2	ENSMUST00000065536.8	0	Fam161b	ENSMUSG00000021234.9
chr12	84450052	84451702	Pilot_E3_BAM_peak_1352	41	.	3.22119	7.92082	4.15862	Promoter (<=1kb)	12	84430717	84451003	20287	2	ENSMUST00000085192.6	0	Aldh6a1	ENSMUSG00000021238.11
chr12	84617227	84617564	Pilot_E3_BAM_peak_1353	19	.	2.6807	5.25667	1.9013	Promoter (<=1kb)	12	84602533	84617370	14838	2	ENSMUST00000222581.1	0	Abcd4	ENSMUSG00000021240.6
chr12	84772921	84773493	Pilot_E3_BAM_peak_1354	76	.	4.52104	11.7863	7.68819	Promoter (<=1kb)	12	84773251	84775085	1835	1	ENSMUST00000021667.6	0	Isca2	ENSMUSG00000021241.7
chr12	84996185	84996513	Pilot_E3_BAM_peak_1357	10	.	2.50542	4.20725	1.07745	Promoter (<=1kb)	12	84996321	85070492	74172	1	ENSMUST00000168977.7	0	Ylpm1	ENSMUSG00000021244.15
chr12	85455097	85455386	Pilot_E3_BAM_peak_1361	14	.	2.43219	4.77132	1.49824	Distal Intergenic	12	85473890	85477273	3384	1	ENSMUST00000021674.6	-18504	Fos	ENSMUSG00000021250.13
chr12	85472218	85474378	Pilot_E3_BAM_peak_1362	42	.	3.51336	8.0629	4.28298	Promoter (<=1kb)	12	85473890	85477273	3384	1	ENSMUST00000021674.6	0	Fos	ENSMUSG00000021250.13
chr12	85485790	85486343	Pilot_E3_BAM_peak_1363	26	.	2.99372	6.20546	2.66564	Distal Intergenic	12	85474911	85476063	1153	1	ENSMUST00000134311.1	10880	Fos	ENSMUSG00000021250.13
chr12	85497501	85497956	Pilot_E3_BAM_peak_1364	45	.	3.6086	8.44145	4.58097	Distal Intergenic	12	85474911	85476063	1153	1	ENSMUST00000134311.1	22591	Fos	ENSMUSG00000021250.13
chr12	86079210	86079707	Pilot_E3_BAM_peak_1367	12	.	2.56597	4.44068	1.2543	Promoter (<=1kb)	12	86056745	86079041	22297	2	ENSMUST00000003687.7	-170	Tgfb3	ENSMUSG00000021253.7
chr12	86395529	86395813	Pilot_E3_BAM_peak_1368	31	.	3.30619	6.8199	3.1636	Intron (ENSMUST00000116402.9/ENSMUSG00000021255.17, intron 1 of 6)	12	86421644	86515522	93879	1	ENSMUST00000110203.7	-25831	Esrrb	ENSMUSG00000021255.17
chr12	86726230	86726500	Pilot_E3_BAM_peak_1369	88	.	4.8147	13.1976	8.84394	Promoter (<=1kb)	12	86700502	86726460	25959	2	ENSMUST00000021682.8	0	Angel1	ENSMUSG00000021257.14
chr12	108179376	108179725	Pilot_E3_BAM_peak_1398	53	.	3.36258	9.26556	5.35066	Promoter (<=1kb)	12	108179579	108203357	23779	1	ENSMUST00000221167.1	0	Ccnk	ENSMUSG00000021258.10
chr12	108334003	108334258	Pilot_E3_BAM_peak_1400	22	.	2.73911	5.76666	2.29767	Promoter (<=1kb)	12	108334381	108362234	27854	1	ENSMUST00000021684.5	-123	Cyp46a1	ENSMUSG00000021259.5
chr12	108308470	108309379	Pilot_E3_BAM_peak_1399	35	.	3.41875	7.2528	3.57271	Promoter (1-2kb)	12	108306548	108326608	20061	1	ENSMUST00000223395.1	1923	Hhipl1	ENSMUSG00000021260.8
chr12	111353048	111353706	Pilot_E3_BAM_peak_1408	18	.	2.73898	5.1719	1.83809	Intron (ENSMUST00000041965.4/ENSMUSG00000021279.5, intron 1 of 36)	12	111339821	111377619	37799	2	ENSMUST00000222196.1	23913	Cdc42bpb	ENSMUSG00000021279.5
chr12	111813658	111814434	Pilot_E3_BAM_peak_1411	49	.	3.47733	8.78841	4.92514	Promoter (<=1kb)	12	111814170	111828386	14217	1	ENSMUST00000021714.8	0	Zfyve21	ENSMUSG00000021286.8
chr13	14063041	14063961	Pilot_E3_BAM_peak_1441	36	.	3.44109	7.30259	3.63759	Promoter (<=1kb)	13	14050659	14063488	12830	2	ENSMUST00000170957.2	0	Ggps1	ENSMUSG00000021302.10
chr13	12257694	12258403	Pilot_E3_BAM_peak_1437	24	.	3.11655	5.95497	2.45928	Promoter (<=1kb)	13	12182712	12258095	75384	2	ENSMUST00000099856.5	0	Mtr	ENSMUSG00000021311.9
chr13	24280886	24281302	Pilot_E3_BAM_peak_1459	16	.	2.75212	4.94284	1.63732	Promoter (<=1kb)	13	24012659	24280795	268137	2	ENSMUST00000072889.11	-92	Lrrc16a	ENSMUSG00000021338.17
chr13	30973749	30974350	Pilot_E3_BAM_peak_1472	16	.	2.69475	4.95298	1.64355	Promoter (<=1kb)	13	30813919	30974054	160136	2	ENSMUST00000021785.7	0	Exoc2	ENSMUSG00000021357.14
chr13	40917300	40917803	Pilot_E3_BAM_peak_1494	24	.	3.20934	5.9068	2.41806	Promoter (<=1kb)	13	40917601	40960892	43292	1	ENSMUST00000067778.7	0	Gcnt2	ENSMUSG00000021360.16
chr13	41016359	41016652	Pilot_E3_BAM_peak_1495	15	.	2.81112	4.88319	1.59434	Promoter (<=1kb)	13	41016292	41022586	6295	1	ENSMUST00000021790.6	68	Tmem14c	ENSMUSG00000021361.7
chr13	41358398	41359275	Pilot_E3_BAM_peak_1496	19	.	3.0578	5.34404	1.96463	Promoter (<=1kb)	13	41309920	41359247	49328	2	ENSMUST00000163623.2	0	Nedd9	ENSMUSG00000021365.15
chr13	42051423	42051706	Pilot_E3_BAM_peak_1498	32	.	3.29963	6.89891	3.22974	Promoter (<=1kb)	13	42052021	42185026	133006	1	ENSMUST00000060148.5	-315	Hivep1	ENSMUSG00000021366.8
chr13	43212245	43212653	Pilot_E3_BAM_peak_1500	20	.	2.99484	5.48824	2.0804	Intron (ENSMUST00000055341.6/ENSMUSG00000051335.6, intron 1 of 1)	13	43151744	43171501	19758	2	ENSMUST00000021797.8	-40745	Tbc1d7	ENSMUSG00000021368.15
chr13	43559921	43560504	Pilot_E3_BAM_peak_1505	35	.	3.189	7.20626	3.50145	Promoter (<=1kb)	13	43538393	43560161	21769	2	ENSMUST00000021800.5	0	Mcur1	ENSMUSG00000021371.5
chr13	46930001	46930825	Pilot_E3_BAM_peak_1516	21	.	3.04481	5.59501	2.16641	Promoter (<=1kb)	13	46901098	46929867	28770	2	ENSMUST00000224923.1	-135	Kif13a	ENSMUSG00000021375.10
chr13	47043097	47043559	Pilot_E3_BAM_peak_1517	23	.	2.52287	5.85835	2.3816	Promoter (<=1kb)	13	47023543	47043210	19668	2	ENSMUST00000021806.10	0	Tpmt	ENSMUSG00000021376.11
chr13	48260665	48261887	Pilot_E3_BAM_peak_1520	17	.	3.03521	5.1206	1.77339	Promoter (<=1kb)	13	48261228	48266026	4799	1	ENSMUST00000021810.2	0	Id4	ENSMUSG00000021379.2
chr13	34651449	34651873	Pilot_E3_BAM_peak_1485	13	.	2.66482	4.58733	1.36236	Promoter (<=1kb)	13	34627840	34652681	24842	2	ENSMUST00000021847.14	808	Pxdc1	ENSMUSG00000021411.16
chr13	34875856	34876197	Pilot_E3_BAM_peak_1487	21	.	3.00817	5.52493	2.10321	Promoter (<=1kb)	13	34875611	34902675	27065	1	ENSMUST00000222509.1	246	Prpf4b	ENSMUSG00000021413.9
chr13	35906078	35906404	Pilot_E3_BAM_peak_1489	75	.	3.92413	11.8656	7.59932	Promoter (<=1kb)	13	35893472	35906359	12888	2	ENSMUST00000171686.8	0	Rpp40	ENSMUSG00000021418.15
chr13	36117363	36117831	Pilot_E3_BAM_peak_1490	17	.	2.62728	5.09211	1.75011	Promoter (<=1kb)	13	36117412	36537593	420182	1	ENSMUST00000021857.12	0	Fars2	ENSMUSG00000021420.13
chr13	51886135	51886712	Pilot_E3_BAM_peak_1530	11	.	2.58729	4.3116	1.15008	Distal Intergenic	13	51846744	51848224	1481	1	ENSMUST00000132480.1	39392	Gadd45g	ENSMUSG00000021453.2
chr13	52658923	52659512	Pilot_E3_BAM_peak_1533	30	.	3.0726	6.71927	3.09209	Distal Intergenic	13	52596959	52624339	27381	1	ENSMUST00000140339.1	61965	Syk	ENSMUSG00000021457.14
chr13	63154827	63155093	Pilot_E3_BAM_peak_1562	12	.	2.65785	4.38445	1.21113	Intron (ENSMUST00000091560.10/ENSMUSG00000021458.17, intron 4 of 14)	13	63151504	63215822	64319	1	ENSMUST00000220457.1	3324	AC130827.2	ENSMUSG00000021458.17
chr13	63564883	63565578	Pilot_E3_BAM_peak_1563	16	.	2.88878	4.93703	1.62809	Promoter (<=1kb)	13	63543176	63565274	22099	2	ENSMUST00000193953.5	0	Ptch1	ENSMUSG00000021466.12
chr13	63814973	63815231	Pilot_E3_BAM_peak_1564	11	.	2.59011	4.28111	1.13178	Promoter (<=1kb)	13	63815240	63853810	38571	1	ENSMUST00000021926.11	-9	Ercc6l2	ENSMUSG00000021470.18
chr13	64161838	64162100	Pilot_E3_BAM_peak_1566	16	.	2.61617	4.91975	1.61671	Promoter (<=1kb)	13	64161869	64186537	24669	1	ENSMUST00000021929.9	0	Habp4	ENSMUSG00000021476.9
chr13	64312373	64312892	Pilot_E3_BAM_peak_1568	15	.	2.79141	4.88587	1.59089	Promoter (<=1kb)	13	64275572	64312593	37022	2	ENSMUST00000221118.1	0	Aaed1	ENSMUSG00000021482.10
chr13	55362649	55362973	Pilot_E3_BAM_peak_1544	62	.	3.84764	10.2601	6.25215	Promoter (<=1kb)	13	55343833	55362783	18951	2	ENSMUST00000021940.7	0	Lman2	ENSMUSG00000021484.8
chr13	55329845	55330499	Pilot_E3_BAM_peak_1543	22	.	2.69477	5.64888	2.20309	Promoter (<=1kb)	13	55325487	55329823	4337	2	ENSMUST00000225561.1	-23	Mxd3	ENSMUSG00000021485.14
chr13	55190013	55190585	Pilot_E3_BAM_peak_1541	30	.	3.10272	6.61912	3.00115	Distal Intergenic	13	55209782	55315755	105974	1	ENSMUST00000224973.1	-19197	Nsd1	ENSMUSG00000021488.8
chr13	55212157	55212889	Pilot_E3_BAM_peak_1542	15	.	2.74961	4.78239	1.5124	Promoter (<=1kb)	13	55212386	55213310	925	1	ENSMUST00000225169.1	0	Nsd1	ENSMUSG00000021488.8
chr13	55510525	55511375	Pilot_E3_BAM_peak_1547	68	.	3.95351	10.894	6.81566	Promoter (1-2kb)	13	55508966	55512709	3744	2	ENSMUST00000153426.1	1334	Pdlim7	ENSMUSG00000021493.15
chr13	55512742	55513462	Pilot_E3_BAM_peak_1548	28	.	2.99472	6.39563	2.81696	Promoter (<=1kb)	13	55495795	55513438	17644	2	ENSMUST00000155098.7	0	Pdlim7	ENSMUSG00000021493.15
chr13	55727219	55727443	Pilot_E3_BAM_peak_1551	21	.	3.11201	5.60911	2.16094	Promoter (<=1kb)	13	55727368	55776828	49461	1	ENSMUST00000021958.5	0	Pcbd2	ENSMUSG00000021496.12
chr13	55622765	55623186	Pilot_E3_BAM_peak_1549	20	.	2.71788	5.50004	2.0769	Promoter (<=1kb)	13	55623005	55632411	9407	1	ENSMUST00000021963.4	0	Caml	ENSMUSG00000021501.4
chr13	55822494	55823278	Pilot_E3_BAM_peak_1552	10	.	2.74016	4.16001	1.05116	Downstream (1-2kb)	13	55825051	55831425	6375	2	ENSMUST00000021968.6	8147	Pitx1	ENSMUSG00000021506.7
chr13	58402239	58402995	Pilot_E3_BAM_peak_1556	32	.	3.2285	6.95095	3.28527	Promoter (<=1kb)	13	58391235	58402516	11282	2	ENSMUST00000224182.1	0	Hnrnpk	ENSMUSG00000021546.18
chr13	74009388	74009638	Pilot_E3_BAM_peak_1574	16	.	2.73703	4.96949	1.66001	Promoter (<=1kb)	13	74009407	74031371	21965	1	ENSMUST00000140217.7	0	Tppp	ENSMUSG00000021573.15
chr13	74639992	74640418	Pilot_E3_BAM_peak_1578	17	.	2.97136	5.15334	1.79694	Promoter (<=1kb)	13	74639873	74646459	6587	1	ENSMUST00000221526.1	120	Erap1	ENSMUSG00000021583.7
chr13	74808080	74808361	Pilot_E3_BAM_peak_1579	17	.	3.01199	5.14655	1.79428	Promoter (<=1kb)	13	74694288	74807939	113652	2	ENSMUST00000065629.5	-142	Cast	ENSMUSG00000021585.10
chr13	75839841	75840133	Pilot_E3_BAM_peak_1581	15	.	2.77207	4.88203	1.58703	Promoter (<=1kb)	13	75839868	75850151	10284	1	ENSMUST00000022082.7	0	Glrx	ENSMUSG00000021591.8
chr13	69611288	69611971	Pilot_E3_BAM_peak_1571	40	.	3.22522	7.75324	4.02633	Promoter (<=1kb)	13	69573449	69611442	37994	2	ENSMUST00000091514.5	0	Srd5a1	ENSMUSG00000021594.11
chr13	97927709	97928322	Pilot_E3_BAM_peak_1605	18	.	3.04463	5.17812	1.82577	Intron (ENSMUST00000109426.2/ENSMUSG00000021662.10, intron 35 of 35)	13	97942202	97946927	4726	2	ENSMUST00000225269.1	18605	Arhgef28	ENSMUSG00000021662.10
chr13	98027433	98028124	Pilot_E3_BAM_peak_1606	18	.	3.03684	5.20079	1.83824	Intron (ENSMUST00000109426.2/ENSMUSG00000021662.10, intron 9 of 35)	13	97928630	98032679	104050	2	ENSMUST00000225663.1	4555	Arhgef28	ENSMUSG00000021662.10
chr13	96542514	96542838	Pilot_E3_BAM_peak_1601	20	.	2.65924	5.44715	2.03723	Promoter (<=1kb)	13	96516082	96542579	26498	2	ENSMUST00000222100.1	0	Polk	ENSMUSG00000021668.15
chr13	96670649	96670966	Pilot_E3_BAM_peak_1602	26	.	3.07029	6.17184	2.64984	Promoter (<=1kb)	13	96648967	96670936	21970	2	ENSMUST00000022176.14	0	Hmgcr	ENSMUSG00000021670.14
chr13	95450759	95451675	Pilot_E3_BAM_peak_1597	23	.	3.13516	5.75859	2.30191	Distal Intergenic	13	95431371	95444924	13554	2	ENSMUST00000221025.1	-5836	Crhbp	ENSMUSG00000021680.8
chr13	93499386	93499642	Pilot_E3_BAM_peak_1594	17	.	2.91462	5.08327	1.74601	Promoter (<=1kb)	13	93463577	93499737	36161	2	ENSMUST00000220513.1	95	Jmy	ENSMUSG00000021690.10
chr13	108775896	108776151	Pilot_E3_BAM_peak_1627	53	.	4.04102	9.33817	5.34167	Intron (ENSMUST00000133929.7/ENSMUSG00000021699.17, intron 3 of 3)	13	108860166	109951344	1091179	1	ENSMUST00000177907.7	-84015	Pde4d	ENSMUSG00000021699.17
chr13	109116212	109116441	Pilot_E3_BAM_peak_1628	21	.	2.87286	5.61439	2.17368	Promoter (<=1kb)	13	109116236	109335063	218828	1	ENSMUST00000129374.1	0	Pde4d	ENSMUSG00000021699.17
chr13	109242733	109243255	Pilot_E3_BAM_peak_1629	26	.	3.29685	6.22329	2.67454	Intron (ENSMUST00000122041.7/ENSMUSG00000021699.17, intron 3 of 16)	13	109260654	109951364	690711	1	ENSMUST00000153234.7	-17399	Pde4d	ENSMUSG00000021699.17
chr13	109260264	109261208	Pilot_E3_BAM_peak_1630	15	.	2.94005	4.79001	1.51266	Promoter (<=1kb)	13	109260654	109951364	690711	1	ENSMUST00000153234.7	0	Pde4d	ENSMUSG00000021699.17
chr13	109685754	109686340	Pilot_E3_BAM_peak_1631	13	.	2.73342	4.52056	1.30832	Promoter (<=1kb)	13	109686156	109951474	265319	1	ENSMUST00000074103.11	0	Pde4d	ENSMUSG00000021699.17
chr13	109692781	109692995	Pilot_E3_BAM_peak_1632	10	.	2.75765	4.19692	1.05301	Intron (ENSMUST00000122041.7/ENSMUSG00000021699.17, intron 3 of 16)	13	109686176	109773438	87263	1	ENSMUST00000134973.7	6606	Pde4d	ENSMUSG00000021699.17
chr13	109822281	109822531	Pilot_E3_BAM_peak_1633	22	.	2.97416	5.72547	2.26512	Intron (ENSMUST00000122041.7/ENSMUSG00000021699.17, intron 7 of 16)	13	109757221	109761612	4392	1	ENSMUST00000152630.1	65061	Pde4d	ENSMUSG00000021699.17
chr13	110279990	110280357	Pilot_E3_BAM_peak_1634	11	.	2.63771	4.32825	1.16236	Promoter (<=1kb)	13	110054187	110280150	225964	2	ENSMUST00000167824.2	0	Rab3c	ENSMUSG00000021700.10
chr13	110394618	110395943	Pilot_E3_BAM_peak_1635	12	.	2.72497	4.44558	1.25264	Promoter (<=1kb)	13	110395046	110400844	5799	1	ENSMUST00000022212.8	0	Plk2	ENSMUSG00000021701.8
chr13	92610846	92611215	Pilot_E3_BAM_peak_1591	15	.	2.50495	4.77224	1.50749	Promoter (<=1kb)	13	92611091	92711947	100857	1	ENSMUST00000049488.8	0	Serinc5	ENSMUSG00000021703.9
chr13	92665064	92665275	Pilot_E3_BAM_peak_1592	13	.	2.59668	4.64121	1.3983	Intron (ENSMUST00000049488.8/ENSMUSG00000021703.9, intron 2 of 11)	13	92705782	92708293	2512	1	ENSMUST00000224458.1	-40507	Serinc5	ENSMUSG00000021703.9
chr13	104025019	104025927	Pilot_E3_BAM_peak_1620	14	.	2.92023	4.72075	1.45794	Exon (ENSMUST00000109315.4/ENSMUSG00000021710.11, exon 13 of 13)	13	104024585	104034573	9989	2	ENSMUST00000225704.1	8646	Nln	ENSMUSG00000021710.11
chr13	104178479	104179071	Pilot_E3_BAM_peak_1621	19	.	2.97833	5.3348	1.95744	Promoter (<=1kb)	13	104178797	104203017	24221	1	ENSMUST00000022225.11	0	Trim23	ENSMUSG00000021712.15
chr13	104261233	104261494	Pilot_E3_BAM_peak_1622	12	.	2.80188	4.44782	1.24808	Distal Intergenic	13	104238269	104252392	14124	1	ENSMUST00000224098.1	22965	Cenpk	ENSMUSG00000021714.15
chr14	14012713	14013057	Pilot_E3_BAM_peak_1645	20	.	2.94682	5.42354	2.01577	Promoter (<=1kb)	14	14013144	14013894	751	1	ENSMUST00000225164.1	-87	Atxn7	ENSMUSG00000021738.5
chr13	112463729	112464502	Pilot_E3_BAM_peak_1638	29	.	3.04888	6.55272	2.96632	Promoter (<=1kb)	13	112464070	112510086	46017	1	ENSMUST00000183663.7	0	Il6st	ENSMUSG00000021756.12
chr13	112800770	112801218	Pilot_E3_BAM_peak_1639	61	.	3.85623	10.1725	6.16257	Promoter (<=1kb)	13	112800792	112867894	67103	1	ENSMUST00000016144.11	0	Plpp1	ENSMUSG00000021759.14
chr14	21499926	21501289	Pilot_E3_BAM_peak_1665	56	.	3.64558	9.70698	5.69596	Promoter (<=1kb)	14	21500853	21621401	120549	1	ENSMUST00000096222.11	0	Kat6b	ENSMUSG00000021767.18
chr14	21751254	21751460	Pilot_E3_BAM_peak_1666	26	.	3.12388	6.21288	2.66706	Promoter (<=1kb)	14	21744874	21751181	6308	2	ENSMUST00000127051.3	-74	Dusp13	ENSMUSG00000021768.15
chr14	21830958	21831692	Pilot_E3_BAM_peak_1667	25	.	2.89754	6.02959	2.5167	Promoter (<=1kb)	14	21831269	21845879	14611	1	ENSMUST00000022293.13	0	Vdac2	ENSMUSG00000021771.14
chr14	18238424	18239475	Pilot_E3_BAM_peak_1648	70	.	3.51393	11.2364	7.05551	Promoter (<=1kb)	14	18204054	18239127	35074	2	ENSMUST00000090543.5	0	Nr1d2	ENSMUSG00000021775.11
chr14	24245198	24245805	Pilot_E3_BAM_peak_1671	11	.	2.73916	4.26854	1.12617	Promoter (<=1kb)	14	24133953	24245920	111968	2	ENSMUST00000073687.12	115	Dlg5	ENSMUSG00000021782.14
chr14	34310531	34311393	Pilot_E3_BAM_peak_1705	12	.	2.56738	4.45987	1.26384	Promoter (<=1kb)	14	34310727	34345265	34539	1	ENSMUST00000022322.16	0	Glud1	ENSMUSG00000021794.16
chr14	34508348	34508591	Pilot_E3_BAM_peak_1707	15	.	2.90943	4.7871	1.51324	Distal Intergenic	14	34441106	34503341	62236	2	ENSMUST00000171343.8	-5008	Bmpr1a	ENSMUSG00000021796.15
chr14	20347889	20348552	Pilot_E3_BAM_peak_1653	29	.	3.09859	6.54559	2.96549	Promoter (<=1kb)	14	20319852	20348121	28270	2	ENSMUST00000022344.3	0	Ecd	ENSMUSG00000021810.3
chr14	20545837	20546461	Pilot_E3_BAM_peak_1655	19	.	2.74912	5.35694	1.96437	Promoter (<=1kb)	14	20507671	20546440	38770	2	ENSMUST00000161989.1	0	Ppp3cb	ENSMUSG00000021816.11
chr14	20765461	20766038	Pilot_E3_BAM_peak_1658	31	.	3.14856	6.79225	3.15905	Promoter (<=1kb)	14	20760165	20765509	5345	2	ENSMUST00000224245.1	0	Camk2g	ENSMUSG00000021820.18
chr14	20782999	20783343	Pilot_E3_BAM_peak_1659	22	.	3.12274	5.70838	2.27341	Intron (ENSMUST00000100837.10/ENSMUSG00000021820.18, intron 2 of 18)	14	20765944	20791158	25215	2	ENSMUST00000224566.1	7815	Camk2g	ENSMUSG00000021820.18
chr14	20928920	20930101	Pilot_E3_BAM_peak_1661	43	.	3.22088	8.1062	4.33512	Promoter (<=1kb)	14	20929398	20998781	69384	1	ENSMUST00000226113.1	0	Vcl	ENSMUSG00000021823.10
chr14	21051823	21052387	Pilot_E3_BAM_peak_1662	20	.	2.85729	5.45328	2.04988	Promoter (<=1kb)	14	21036014	21052222	16209	2	ENSMUST00000022371.9	0	Ap3m1	ENSMUSG00000021824.13
chr14	45329539	45330027	Pilot_E3_BAM_peak_1711	23	.	3.04564	5.849	2.36636	Promoter (<=1kb)	14	45329788	45349705	19918	1	ENSMUST00000022380.8	0	Psmc6	ENSMUSG00000021832.8
chr14	47022217	47022532	Pilot_E3_BAM_peak_1718	16	.	2.956	4.91739	1.61421	Intron (ENSMUST00000022386.14/ENSMUSG00000021838.17, intron 3 of 12)	14	47001365	47001747	383	1	ENSMUST00000226684.1	20853	Samd4	ENSMUSG00000021838.17
chr14	47615905	47616114	Pilot_E3_BAM_peak_1725	13	.	2.86927	4.54453	1.31715	Distal Intergenic	14	47648448	47739894	91447	1	ENSMUST00000187839.7	-32334	Ktn1	ENSMUSG00000021843.17
chr14	47634530	47634912	Pilot_E3_BAM_peak_1726	17	.	2.7435	5.14507	1.79613	Distal Intergenic	14	47648448	47739894	91447	1	ENSMUST00000187839.7	-13536	Ktn1	ENSMUSG00000021843.17
chr14	47649350	47649951	Pilot_E3_BAM_peak_1727	20	.	2.93911	5.40744	2.01591	Promoter (<=1kb)	14	47649394	47736564	87171	1	ENSMUST00000189986.6	0	Ktn1	ENSMUSG00000021843.17
chr14	50944514	50944773	Pilot_E3_BAM_peak_1732	36	.	3.67397	7.33814	3.61263	Promoter (<=1kb)	14	50944517	50963136	18620	1	ENSMUST00000227052.1	0	RP23-243M12.7	ENSMUSG00000021871.19
chr14	26637718	26638458	Pilot_E3_BAM_peak_1684	16	.	2.87388	4.91217	1.61464	Promoter (<=1kb)	14	26638074	26657258	19185	1	ENSMUST00000022429.8	0	Arf4	ENSMUSG00000021877.12
chr14	31640996	31641307	Pilot_E3_BAM_peak_1692	56	.	3.56347	9.66713	5.69003	Promoter (<=1kb)	14	31626426	31641172	14747	2	ENSMUST00000134626.7	0	Hacl1	ENSMUSG00000021884.18
chr14	31662255	31663117	Pilot_E3_BAM_peak_1693	52	.	3.65613	9.20402	5.26832	Exon (ENSMUST00000090147.6/ENSMUSG00000021900.10, exon 2 of 4)	14	31635648	31641286	5639	2	ENSMUST00000135751.1	-20970	Hacl1	ENSMUSG00000021884.18
chr14	31668853	31670171	Pilot_E3_BAM_peak_1694	20	.	2.91972	5.4175	2.0203	Distal Intergenic	14	31635648	31641286	5639	2	ENSMUST00000135751.1	-27568	Hacl1	ENSMUSG00000021884.18
chr14	27341135	27341870	Pilot_E3_BAM_peak_1686	22	.	3.22189	5.74158	2.27832	Intron (ENSMUST00000225949.1/ENSMUSG00000021895.10, intron 5 of 13)	14	27336066	27403911	67846	1	ENSMUST00000224981.1	5070	Arhgef3	ENSMUSG00000021895.10
chr14	31251108	31251317	Pilot_E3_BAM_peak_1691	12	.	2.75642	4.44319	1.24903	Promoter (<=1kb)	14	31237689	31251315	13627	2	ENSMUST00000226565.1	0	Phf7	ENSMUSG00000021902.7
chr14	32085401	32085681	Pilot_E3_BAM_peak_1698	31	.	3.05713	6.86106	3.19894	Promoter (<=1kb)	14	32080566	32085609	5044	2	ENSMUST00000022461.10	0	Dph3	ENSMUSG00000021905.14
chr15	22733032	22733431	Pilot_E3_BAM_peak_1866	25	.	3.23118	6.11845	2.59071	Intron (ENSMUST00000163361.7/ENSMUSG00000040420.15, intron 1 of 6)	15	22713868	22714830	963	2	ENSMUST00000022493.6	-18203	RP23-52B2.1	ENSMUSG00000021927.7
chr14	61440025	61440428	Pilot_E3_BAM_peak_1769	21	.	2.83678	5.56023	2.14075	Promoter (<=1kb)	14	61365211	61439874	74664	2	ENSMUST00000022496.8	-152	Kpna3	ENSMUSG00000021929.9
chr14	61556614	61557089	Pilot_E3_BAM_peak_1770	25	.	2.91915	6.12031	2.59417	Promoter (<=1kb)	14	61531993	61556886	24894	2	ENSMUST00000022497.14	0	Spryd7	ENSMUSG00000021930.14
chr14	33447048	33447407	Pilot_E3_BAM_peak_1702	19	.	2.89917	5.39368	1.99339	Promoter (<=1kb)	14	33377898	33447158	69261	2	ENSMUST00000111945.8	0	Mapk8	ENSMUSG00000021936.14
chr14	56777956	56778275	Pilot_E3_BAM_peak_1758	18	.	2.93837	5.24658	1.87408	Promoter (<=1kb)	14	56748858	56777927	29070	2	ENSMUST00000168575.1	-30	Pspc1	ENSMUSG00000021938.12
chr14	63245147	63245534	Pilot_E3_BAM_peak_1778	17	.	2.8177	5.05538	1.72025	Promoter (<=1kb)	14	63198922	63245248	46327	2	ENSMUST00000118022.7	0	Gata4	ENSMUSG00000021944.15
chr14	30586761	30587044	Pilot_E3_BAM_peak_1688	16	.	2.90157	4.97274	1.65493	Distal Intergenic	14	30595653	30600207	4555	2	ENSMUST00000140701.1	13163	Prkcd	ENSMUSG00000021948.17
chr14	30625186	30625494	Pilot_E3_BAM_peak_1689	13	.	2.59184	4.52833	1.31296	Promoter (<=1kb)	14	30600262	30626172	25911	2	ENSMUST00000130736.7	678	Prkcd	ENSMUSG00000021948.17
chr14	34087458	34088119	Pilot_E3_BAM_peak_1703	18	.	2.86122	5.25399	1.88284	Promoter (1-2kb)	14	34086025	34100021	13997	1	ENSMUST00000120077.1	1434	Anxa8	ENSMUSG00000021950.15
chr14	57826239	57826655	Pilot_E3_BAM_peak_1761	37	.	3.35889	7.53382	3.76263	Promoter (<=1kb)	14	57826430	57826948	519	1	ENSMUST00000224313.1	0	Mrpl57	ENSMUSG00000021967.4
chr14	64949957	64950197	Pilot_E3_BAM_peak_1780	27	.	2.77678	6.32633	2.76321	Promoter (<=1kb)	14	64950045	65039832	89788	1	ENSMUST00000043914.6	0	Ints9	ENSMUSG00000021975.8
chr14	65097935	65098294	Pilot_E3_BAM_peak_1781	11	.	2.73657	4.27738	1.13371	Promoter (<=1kb)	14	65052060	65098106	46047	2	ENSMUST00000022550.7	0	Extl3	ENSMUSG00000021978.9
chr14	65112984	65113691	Pilot_E3_BAM_peak_1782	13	.	2.72014	4.63029	1.39523	Intron (ENSMUST00000223989.1/ENSMUSG00000021978.9, intron 1 of 2)	14	65052060	65098106	46047	2	ENSMUST00000022550.7	-14879	Extl3	ENSMUSG00000021978.9
chr14	65149691	65150128	Pilot_E3_BAM_peak_1783	21	.	2.98345	5.62384	2.18183	Promoter (<=1kb)	14	65077750	65149855	72106	2	ENSMUST00000223989.1	0	Extl3	ENSMUSG00000021978.9
chr14	59441101	59441385	Pilot_E3_BAM_peak_1763	15	.	2.74174	4.80178	1.53206	Promoter (<=1kb)	14	59440981	59585764	144784	1	ENSMUST00000225595.1	121	Cab39l	ENSMUSG00000021981.10
chr14	60265119	60265822	Pilot_E3_BAM_peak_1765	18	.	2.77467	5.21638	1.8543	Promoter (<=1kb)	14	60265228	60302370	37143	1	ENSMUST00000022563.8	0	Mtmr6	ENSMUSG00000021987.9
chr14	60784546	60784973	Pilot_E3_BAM_peak_1766	29	.	3.43169	6.52941	2.9313	Promoter (<=1kb)	14	60784573	60904229	119657	1	ENSMUST00000063562.8	0	Mipep	ENSMUSG00000021993.10
chr14	74731967	74732647	Pilot_E3_BAM_peak_1805	20	.	2.8332	5.48781	2.08144	Promoter (<=1kb)	14	74732297	74750765	18469	1	ENSMUST00000022573.16	0	Esd	ENSMUSG00000021996.16
chr14	76110613	76111034	Pilot_E3_BAM_peak_1811	14	.	2.66992	4.69549	1.43587	Promoter (<=1kb)	14	76086236	76110760	24525	2	ENSMUST00000022585.4	0	Gpalpp1	ENSMUSG00000022008.4
chr14	76152288	76152576	Pilot_E3_BAM_peak_1812	14	.	2.80324	4.67768	1.43065	Distal Intergenic	14	76110891	76137379	26489	1	ENSMUST00000022586.1	41398	Nufip1	ENSMUSG00000022009.1
chr14	76504187	76504515	Pilot_E3_BAM_peak_1813	52	.	4.12773	9.17395	5.20451	Promoter (<=1kb)	14	76504214	76507763	3550	1	ENSMUST00000177207.1	0	Tsc22d1	ENSMUSG00000022010.19
chr14	87416038	87416644	Pilot_E3_BAM_peak_1823	49	.	3.89653	8.85508	4.9284	Promoter (<=1kb)	14	87416639	87514766	98128	1	ENSMUST00000169504.7	0	Tdrd3	ENSMUSG00000022019.16
chr14	87140597	87141031	Pilot_E3_BAM_peak_1822	11	.	2.66552	4.28508	1.13271	Promoter (<=1kb)	14	87075739	87141143	65405	2	ENSMUST00000226134.1	112	Diaph3	ENSMUSG00000022021.14
chr14	65833734	65834091	Pilot_E3_BAM_peak_1785	17	.	2.70427	5.10754	1.76261	Promoter (<=1kb)	14	65819038	65833994	14957	2	ENSMUST00000022613.9	0	Esco2	ENSMUSG00000022034.10
chr14	66297056	66297485	Pilot_E3_BAM_peak_1787	14	.	2.7637	4.75785	1.48724	Promoter (<=1kb)	14	66297066	66298122	1057	1	ENSMUST00000223737.1	0	Trim35	ENSMUSG00000022043.19
chr14	67008655	67009047	Pilot_E3_BAM_peak_1789	29	.	3.16834	6.50423	2.90803	Promoter (<=1kb)	14	66985239	67008856	23618	2	ENSMUST00000111115.7	0	Bnip3l	ENSMUSG00000022051.15
chr14	69805687	69805914	Pilot_E3_BAM_peak_1792	22	.	3.08954	5.65482	2.23424	Promoter (<=1kb)	14	69784990	69805636	20647	2	ENSMUST00000022665.3	-52	Rhobtb2	ENSMUSG00000022075.7
chr14	70106725	70107857	Pilot_E3_BAM_peak_1794	27	.	3.00117	6.3462	2.7883	Intron (ENSMUST00000022680.8/ENSMUSG00000022089.9, intron 1 of 8)	14	70100165	70134526	34362	1	ENSMUST00000228049.1	6561	Bin3	ENSMUSG00000022089.9
chr14	70175995	70176447	Pilot_E3_BAM_peak_1796	17	.	2.84967	5.14649	1.79674	Promoter (<=1kb)	14	70164231	70176819	12589	2	ENSMUST00000153735.7	372	Pdlim2	ENSMUSG00000022090.10
chr14	70206400	70206620	Pilot_E3_BAM_peak_1797	18	.	2.62625	5.2268	1.86815	Promoter (<=1kb)	14	70180468	70206022	25555	2	ENSMUST00000227653.1	-379	Sorbs3	ENSMUSG00000022091.6
chr14	70289125	70289522	Pilot_E3_BAM_peak_1798	14	.	2.63346	4.68581	1.43525	Promoter (<=1kb)	14	70217865	70289277	71413	2	ENSMUST00000228911.1	0	Ppp3cc	ENSMUSG00000022092.11
chr14	70333103	70333809	Pilot_E3_BAM_peak_1799	11	.	2.64375	4.33452	1.1778	Promoter (<=1kb)	14	70315793	70334198	18406	2	ENSMUST00000152442.7	389	Slc39a14	ENSMUSG00000022094.15
chr14	70765862	70766074	Pilot_E3_BAM_peak_1801	11	.	2.74361	4.27496	1.11591	Promoter (<=1kb)	14	70766036	70773572	7537	1	ENSMUST00000171481.1	0	Dok2	ENSMUSG00000022102.13
chr14	73143045	73143573	Pilot_E3_BAM_peak_1804	14	.	2.73751	4.725	1.4668	Promoter (<=1kb)	14	73143062	73184047	40986	1	ENSMUST00000170677.7	0	Rcbtb2	ENSMUSG00000022106.14
chr14	103099410	103099868	Pilot_E3_BAM_peak_1826	29	.	3.33726	6.49227	2.90323	Promoter (<=1kb)	14	103080239	103099554	19316	2	ENSMUST00000022720.14	0	Fbxl3	ENSMUSG00000022124.15
chr15	7838887	7839096	Pilot_E3_BAM_peak_1855	14	.	2.50646	4.71276	1.4576	Distal Intergenic	15	7810846	7837575	26730	1	ENSMUST00000022744.4	28042	Gdnf	ENSMUSG00000022144.4
chr15	6874047	6874902	Pilot_E3_BAM_peak_1851	15	.	2.52014	4.78157	1.51518	Promoter (<=1kb)	15	6836758	6874268	37511	2	ENSMUST00000175862.7	0	Osmr	ENSMUSG00000022146.12
chr15	6386407	6387335	Pilot_E3_BAM_peak_1850	14	.	2.52365	4.7541	1.49334	Promoter (<=1kb)	15	6386598	6440705	54108	1	ENSMUST00000080880.11	0	Dab2	ENSMUSG00000022150.16
chr14	54577469	54577927	Pilot_E3_BAM_peak_1740	17	.	2.67341	5.05601	1.72535	Promoter (<=1kb)	14	54567472	54577558	10087	2	ENSMUST00000054487.9	0	Ajuba	ENSMUSG00000022178.11
chr14	54603012	54603565	Pilot_E3_BAM_peak_1741	13	.	2.81567	4.57275	1.35175	Promoter (2-3kb)	14	54583663	54605993	22331	2	ENSMUST00000022786.5	2428	RP23-94B13.4	ENSMUSG00000022179.5
chr14	54686330	54686809	Pilot_E3_BAM_peak_1742	22	.	2.80094	5.72029	2.25604	Promoter (<=1kb)	14	54642162	54686616	44455	2	ENSMUST00000147714.7	0	Acin1	ENSMUSG00000022185.19
chr15	4026513	4027448	Pilot_E3_BAM_peak_1847	16	.	2.61193	5.01347	1.6952	Promoter (<=1kb)	15	4026684	4153963	127280	1	ENSMUST00000138927.1	0	Oxct1	ENSMUSG00000022186.14
chr3	104295689	104295985	Pilot_E3_BAM_peak_3733	14	.	2.92701	4.72583	1.45638	Distal Intergenic	3	104350635	104366613	15979	2	ENSMUST00000056145.2	70628	RP23-357D17.1	ENSMUSG00000022187.2
chr14	54893893	54894430	Pilot_E3_BAM_peak_1745	12	.	2.59242	4.50857	1.29586	Promoter (<=1kb)	14	54894148	54898156	4009	1	ENSMUST00000116476.8	0	Pabpn1	ENSMUSG00000022194.15
chr15	12118118	12119035	Pilot_E3_BAM_peak_1864	13	.	2.44147	4.61231	1.38046	Promoter (<=1kb)	15	12117866	12122337	4472	1	ENSMUST00000124621.1	253	Zfr	ENSMUSG00000022201.16
chr14	55015157	55015473	Pilot_E3_BAM_peak_1746	17	.	2.85851	5.06753	1.73148	Promoter (<=1kb)	14	55015454	55024137	8684	1	ENSMUST00000022815.9	0	Ngdn	ENSMUSG00000022204.9
chr15	11836072	11836361	Pilot_E3_BAM_peak_1862	12	.	2.60938	4.47386	1.28362	Distal Intergenic	15	11842260	11890988	48729	2	ENSMUST00000226139.1	54627	Npr3	ENSMUSG00000022206.7
chr14	55478874	55479268	Pilot_E3_BAM_peak_1748	32	.	3.33443	6.9354	3.2789	Promoter (<=1kb)	14	55478875	55487577	8703	1	ENSMUST00000226168.1	0	Dhrs4	ENSMUSG00000022210.7
chr14	55560004	55560973	Pilot_E3_BAM_peak_1750	57	.	3.65595	9.75298	5.75218	Promoter (<=1kb)	14	55560006	55570065	10060	1	ENSMUST00000117236.7	0	Dcaf11	ENSMUSG00000022214.15
chr14	55714981	55715450	Pilot_E3_BAM_peak_1753	34	.	3.3952	7.17299	3.47742	Promoter (1-2kb)	14	55712112	55713926	1815	2	ENSMUST00000227958.1	-1056	Tgm1	ENSMUSG00000022218.16
chr15	32244506	32244941	Pilot_E3_BAM_peak_1890	15	.	2.60005	4.77702	1.50482	Promoter (<=1kb)	15	32244810	32563558	318749	1	ENSMUST00000226876.1	0	Sema5a	ENSMUSG00000022231.10
chr15	31453384	31453635	Pilot_E3_BAM_peak_1887	12	.	2.55625	4.47925	1.27803	Promoter (<=1kb)	15	31441211	31453737	12527	2	ENSMUST00000110408.2	102	Ropn1l	ENSMUSG00000022236.10
chr15	31365886	31366253	Pilot_E3_BAM_peak_1886	13	.	2.54372	4.54603	1.326	Promoter (1-2kb)	15	31293186	31367532	74347	2	ENSMUST00000156679.1	1279	Ankrd33b	ENSMUSG00000022237.17
chr15	10981551	10981986	Pilot_E3_BAM_peak_1861	43	.	3.30904	8.2374	4.38212	Promoter (<=1kb)	15	10981756	10996626	14871	1	ENSMUST00000070877.6	0	Amacr	ENSMUSG00000022244.7
chr15	34082397	34083822	Pilot_E3_BAM_peak_1895	23	.	2.83317	5.85168	2.37412	Promoter (<=1kb)	15	34082694	34103345	20652	1	ENSMUST00000172082.1	0	Mtdh	ENSMUSG00000022255.16
chr15	34237898	34238354	Pilot_E3_BAM_peak_1896	21	.	2.94722	5.57193	2.14084	Promoter (<=1kb)	15	34238028	34284302	46275	1	ENSMUST00000022867.4	0	Laptm4b	ENSMUSG00000022257.4
chr15	32920810	32921048	Pilot_E3_BAM_peak_1893	19	.	2.98359	5.37948	1.99257	Promoter (<=1kb)	15	32920723	33034935	114213	1	ENSMUST00000022871.6	88	Sdc2	ENSMUSG00000022261.6
chr15	27783012	27783807	Pilot_E3_BAM_peak_1880	20	.	2.85653	5.396	2.00374	Intron (ENSMUST00000090247.6/ENSMUSG00000022263.10, intron 34 of 56)	15	27773888	27788638	14751	2	ENSMUST00000226287.1	4831	Trio	ENSMUSG00000022263.10
chr15	28025001	28026219	Pilot_E3_BAM_peak_1881	15	.	2.54974	4.83487	1.55807	Promoter (<=1kb)	15	27730651	28025848	295198	2	ENSMUST00000090247.6	0	Trio	ENSMUSG00000022263.10
chr15	26308862	26309888	Pilot_E3_BAM_peak_1874	18	.	2.67553	5.25865	1.89072	Promoter (<=1kb)	15	26309048	26312371	3324	1	ENSMUST00000126304.1	0	March11	ENSMUSG00000022269.13
chr15	26374664	26375015	Pilot_E3_BAM_peak_1875	13	.	2.65244	4.53128	1.31279	Intron (ENSMUST00000140840.7/ENSMUSG00000022269.13, intron 2 of 3)	15	26387719	26409576	21858	1	ENSMUST00000155819.1	-12704	March11	ENSMUSG00000022269.13
chr15	26379058	26380102	Pilot_E3_BAM_peak_1876	16	.	2.70661	4.94912	1.63774	Intron (ENSMUST00000140840.7/ENSMUSG00000022269.13, intron 2 of 3)	15	26387719	26409576	21858	1	ENSMUST00000155819.1	-7617	March11	ENSMUSG00000022269.13
chr15	25916211	25916580	Pilot_E3_BAM_peak_1871	11	.	2.45044	4.30091	1.14448	Intron (ENSMUST00000022881.14/ENSMUSG00000022270.16, intron 3 of 8)	15	25910424	25966692	56269	1	ENSMUST00000228600.1	5788	Retreg1	ENSMUSG00000022270.16
chr15	25933190	25933439	Pilot_E3_BAM_peak_1872	15	.	2.7426	4.844	1.5592	Promoter (<=1kb)	15	25933552	25970186	36635	1	ENSMUST00000228327.1	-113	Retreg1	ENSMUSG00000022270.16
chr15	25622150	25622676	Pilot_E3_BAM_peak_1870	48	.	3.02551	8.66882	4.85433	Promoter (<=1kb)	15	25622525	25813673	191149	1	ENSMUST00000110457.7	0	Myo10	ENSMUSG00000022272.17
chr15	36609013	36609718	Pilot_E3_BAM_peak_1904	36	.	3.09631	7.2933	3.60365	Promoter (<=1kb)	15	36605752	36609668	3917	2	ENSMUST00000226496.1	0	Pabpc1	ENSMUSG00000022283.15
chr15	36793793	36794339	Pilot_E3_BAM_peak_1906	12	.	2.27159	4.40871	1.21987	Promoter (<=1kb)	15	36771704	36793837	22134	2	ENSMUST00000110362.3	0	Ywhaz	ENSMUSG00000022285.17
chr15	37960510	37961408	Pilot_E3_BAM_peak_1911	40	.	3.08949	7.78309	4.01943	Promoter (<=1kb)	15	37923952	37961103	37152	2	ENSMUST00000022901.15	0	Rrm2b	ENSMUSG00000022292.16
chr15	38919499	38919916	Pilot_E3_BAM_peak_1923	17	.	2.69233	5.03923	1.7172	Distal Intergenic	15	38933144	38951264	18121	1	ENSMUST00000163313.2	-13228	Baalc	ENSMUSG00000022296.9
chr15	38932738	38933129	Pilot_E3_BAM_peak_1924	30	.	3.08554	6.67312	3.04537	Promoter (<=1kb)	15	38933144	38951264	18121	1	ENSMUST00000163313.2	-15	Baalc	ENSMUSG00000022296.9
chr15	39928305	39929403	Pilot_E3_BAM_peak_1927	15	.	2.94092	4.83448	1.54802	Intron (ENSMUST00000022916.12/ENSMUSG00000022305.13, intron 1 of 6)	15	39878384	39943690	65307	2	ENSMUST00000228575.1	14287	Lrp12	ENSMUSG00000022305.13
chr15	34306777	34307058	Pilot_E3_BAM_peak_1897	14	.	2.52932	4.69833	1.44714	Promoter (<=1kb)	15	34306685	34436238	129554	1	ENSMUST00000227759.1	93	Matn2	ENSMUSG00000022324.15
chr15	35155279	35155973	Pilot_E3_BAM_peak_1901	23	.	2.57222	5.89247	2.39377	Promoter (<=1kb)	15	34875496	35155806	280311	2	ENSMUST00000018476.13	0	Stk3	ENSMUSG00000022329.15
chr15	68128132	68128372	Pilot_E3_BAM_peak_1972	11	.	2.70513	4.27845	1.13023	Intron (ENSMUST00000162054.8/ENSMUSG00000022335.17, intron 11 of 15)	15	68084321	68258787	174467	2	ENSMUST00000162173.7	130415	Zfat	ENSMUSG00000022335.17
chr15	43476986	43477614	Pilot_E3_BAM_peak_1930	16	.	2.63957	4.96696	1.66111	Promoter (<=1kb)	15	43477229	43527763	50535	1	ENSMUST00000022962.7	0	Emc2	ENSMUSG00000022337.7
chr15	44427501	44428403	Pilot_E3_BAM_peak_1931	23	.	2.75726	5.83392	2.36263	Promoter (<=1kb)	15	44428042	44433008	4967	1	ENSMUST00000232353.1	0	Eny2	ENSMUSG00000022338.8
chr15	44619016	44619477	Pilot_E3_BAM_peak_1932	18	.	2.71028	5.23947	1.87411	Promoter (<=1kb)	15	44619175	44641515	22341	1	ENSMUST00000227691.1	0	Ebag9	ENSMUSG00000022339.9
chr15	61984930	61985717	Pilot_E3_BAM_peak_1956	18	.	2.61396	5.19674	1.84142	Promoter (<=1kb)	15	61985391	61990350	4960	1	ENSMUST00000022971.7	0	Myc	ENSMUSG00000022346.15
chr15	61986833	61987124	Pilot_E3_BAM_peak_1957	15	.	2.6518	4.83778	1.55055	Promoter (<=1kb)	15	61987034	61987617	584	1	ENSMUST00000159338.1	0	Myc	ENSMUSG00000022346.15
chr15	59314696	59315332	Pilot_E3_BAM_peak_1948	24	.	2.72282	5.99086	2.4748	Promoter (<=1kb)	15	59315077	59328958	13882	1	ENSMUST00000162142.1	0	Sqle	ENSMUSG00000022351.14
chr15	59105972	59106784	Pilot_E3_BAM_peak_1947	12	.	2.6472	4.48391	1.28116	Distal Intergenic	15	59052748	59082005	29258	2	ENSMUST00000228655.1	-23968	Mtss1	ENSMUSG00000022353.10
chr15	58933551	58933998	Pilot_E3_BAM_peak_1945	19	.	2.74819	5.34546	1.96175	Promoter (<=1kb)	15	58933756	58939488	5733	1	ENSMUST00000022980.4	0	Ndufb9	ENSMUSG00000022354.4
chr15	58141313	58142328	Pilot_E3_BAM_peak_1941	31	.	3.18792	6.74515	3.13049	Promoter (<=1kb)	15	58141377	58158654	17278	1	ENSMUST00000067563.8	0	Wdyhv1	ENSMUSG00000022359.10
chr15	58076403	58076893	Pilot_E3_BAM_peak_1940	55	.	3.16499	9.51478	5.59271	Promoter (<=1kb)	15	58047003	58076489	29487	2	ENSMUST00000110168.7	0	Zhx1	ENSMUSG00000022361.14
chr15	57892216	57892709	Pilot_E3_BAM_peak_1938	20	.	2.56464	5.43617	2.03386	Promoter (<=1kb)	15	57869502	57892448	22947	2	ENSMUST00000022993.6	0	Derl1	ENSMUSG00000022365.6
chr15	57478444	57478757	Pilot_E3_BAM_peak_1937	11	.	2.68089	4.28594	1.12659	Promoter (<=1kb)	15	57243771	57477625	233855	2	ENSMUST00000110196.7	-820	Slc22a22	ENSMUSG00000022366.12
chr15	56721438	56721804	Pilot_E3_BAM_peak_1934	26	.	2.93615	6.18497	2.66407	Intron (ENSMUST00000166290.1/ENSMUSG00000086541.8, intron 2 of 2)	15	56665627	56694539	28913	2	ENSMUST00000050544.7	-26900	Has2	ENSMUSG00000022367.7
chr15	64382383	64383109	Pilot_E3_BAM_peak_1962	11	.	2.36274	4.30706	1.14602	Promoter (<=1kb)	15	64088539	64382919	294381	2	ENSMUST00000177374.7	0	Asap1	ENSMUSG00000022377.16
chr15	63997872	63998515	Pilot_E3_BAM_peak_1961	13	.	2.38864	4.6197	1.386	Promoter (<=1kb)	15	63930942	63997969	67028	2	ENSMUST00000164532.2	0	Fam49b	ENSMUSG00000022378.14
chr15	85599340	85600506	Pilot_E3_BAM_peak_2098	36	.	3.05064	7.39624	3.67116	Distal Intergenic	15	85535441	85582473	47033	2	ENSMUST00000229495.1	-16868	Wnt7b	ENSMUSG00000022382.15
chr15	81810216	81811758	Pilot_E3_BAM_peak_2069	41	.	2.93492	7.91067	4.13691	Promoter (<=1kb)	15	81811046	81821256	10211	1	ENSMUST00000168200.1	0	Tef	ENSMUSG00000022389.15
chr15	81745009	81745381	Pilot_E3_BAM_peak_2068	13	.	2.63533	4.5019	1.30278	Promoter (<=1kb)	15	81745057	81784444	39388	1	ENSMUST00000229044.1	0	Zc3h7b	ENSMUSG00000022390.11
chr15	81663978	81664392	Pilot_E3_BAM_peak_2067	25	.	2.85746	6.01906	2.50985	Promoter (<=1kb)	15	81664001	81682065	18065	1	ENSMUST00000174274.7	0	L3mbtl2	ENSMUSG00000022394.14
chr15	81465838	81466884	Pilot_E3_BAM_peak_2064	41	.	2.87566	7.95251	4.19279	Promoter (<=1kb)	15	81466296	81476369	10074	1	ENSMUST00000023036.6	0	Rbx1	ENSMUSG00000022400.9
chr15	81399324	81400012	Pilot_E3_BAM_peak_2063	12	.	2.45339	4.39272	1.21272	Promoter (<=1kb)	15	81365450	81399594	34145	2	ENSMUST00000023039.14	0	St13	ENSMUSG00000022403.15
chr15	80233753	80234000	Pilot_E3_BAM_peak_2054	29	.	2.89423	6.51746	2.90836	Promoter (<=1kb)	15	80234018	80253371	19354	1	ENSMUST00000023048.11	-18	Mief1	ENSMUSG00000022412.14
chr15	79774123	79774743	Pilot_E3_BAM_peak_2048	49	.	3.37737	8.7511	4.96089	Promoter (<=1kb)	15	79761453	79774383	12931	2	ENSMUST00000069877.11	0	Dnal4	ENSMUSG00000022420.16
chr15	78899789	78900773	Pilot_E3_BAM_peak_2034	17	.	2.69646	5.13066	1.77886	Promoter (<=1kb)	15	78899903	78912047	12145	1	ENSMUST00000001226.10	0	Sh3bp1	ENSMUSG00000022436.16
chr15	84235582	84235903	Pilot_E3_BAM_peak_2090	34	.	3.16955	7.20428	3.48751	Intron (ENSMUST00000023072.6/ENSMUSG00000022438.6, intron 1 of 12)	15	84232066	84271318	39253	1	ENSMUST00000122818.1	3517	Parvb	ENSMUSG00000022438.6
chr15	84280502	84280850	Pilot_E3_BAM_peak_2091	26	.	2.8008	6.15861	2.61689	Intron (ENSMUST00000023072.6/ENSMUSG00000022438.6, intron 3 of 12)	15	84271291	84273906	2616	1	ENSMUST00000131158.1	9212	Parvb	ENSMUSG00000022438.6
chr15	78529635	78529910	Pilot_E3_BAM_peak_2029	45	.	3.2057	8.37633	4.51012	Promoter (<=1kb)	15	78527228	78529627	2400	2	ENSMUST00000137827.2	-9	C1qtnf6	ENSMUSG00000022440.9
chr15	78531991	78532309	Pilot_E3_BAM_peak_2030	31	.	3.12875	6.82937	3.18932	Promoter (<=1kb)	15	78527394	78531416	4023	2	ENSMUST00000230943.1	-576	C1qtnf6	ENSMUSG00000022440.9
chr15	77798265	77798830	Pilot_E3_BAM_peak_2016	16	.	2.71622	4.97286	1.65293	Intron (ENSMUST00000016771.12/ENSMUSG00000022443.17, intron 3 of 40)	15	77794652	77813231	18580	2	ENSMUST00000124844.7	14401	Myh9	ENSMUSG00000022443.17
chr15	77842187	77842614	Pilot_E3_BAM_peak_2018	54	.	3.02675	9.34225	5.41593	Promoter (<=1kb)	15	77760587	77842175	81589	2	ENSMUST00000016771.12	-13	Myh9	ENSMUSG00000022443.17
chr15	82346047	82346258	Pilot_E3_BAM_peak_2077	38	.	2.94523	7.62736	3.83716	Promoter (<=1kb)	15	82346077	82348442	2366	1	ENSMUST00000230165.1	0	Smdt1	ENSMUSG00000022452.15
chr15	82338672	82338888	Pilot_E3_BAM_peak_2076	14	.	2.41063	4.69844	1.44581	Promoter (<=1kb)	15	82329532	82338826	9295	2	ENSMUST00000023088.7	0	Naga	ENSMUSG00000022453.8
chr15	95370610	95371192	Pilot_E3_BAM_peak_2124	15	.	2.70656	4.87195	1.58361	Intron (ENSMUST00000229933.1/ENSMUSG00000022454.17, intron 13 of 20)	15	95186706	95528178	341473	2	ENSMUST00000229981.1	156986	Nell2	ENSMUSG00000022454.17
chr15	82306645	82307011	Pilot_E3_BAM_peak_2075	14	.	2.74921	4.65103	1.40568	Intron (ENSMUST00000023089.4/ENSMUSG00000022455.4, intron 4 of 5)	15	82298954	82314623	15670	1	ENSMUST00000023089.4	7692	Wbp2nl	ENSMUSG00000022455.4
chr15	97097601	97097856	Pilot_E3_BAM_peak_2133	17	.	2.75043	5.12228	1.78892	Distal Intergenic	15	96994823	97055956	61134	2	ENSMUST00000023101.9	-41646	Slc38a4	ENSMUSG00000022464.14
chr15	97102829	97103127	Pilot_E3_BAM_peak_2134	21	.	2.99272	5.63623	2.19182	Distal Intergenic	15	96994823	97055956	61134	2	ENSMUST00000023101.9	-46874	Slc38a4	ENSMUSG00000022464.14
chr15	82016413	82016626	Pilot_E3_BAM_peak_2072	19	.	2.57176	5.27572	1.90686	Promoter (<=1kb)	15	82016461	82023034	6574	1	ENSMUST00000168581.7	0	Xrcc6	ENSMUSG00000022471.14
chr15	81960170	81960864	Pilot_E3_BAM_peak_2071	27	.	2.74946	6.29139	2.73169	Promoter (<=1kb)	15	81951108	81960842	9735	2	ENSMUST00000229385.1	0	Pmm1	ENSMUSG00000022474.15
chr15	97907655	97908366	Pilot_E3_BAM_peak_2136	22	.	2.89152	5.69916	2.24315	Promoter (<=1kb)	15	97854425	97908310	53886	2	ENSMUST00000023119.14	0	Vdr	ENSMUSG00000022479.15
chr15	97914260	97914620	Pilot_E3_BAM_peak_2137	31	.	2.92734	6.78824	3.16163	Distal Intergenic	15	97884877	97910630	25754	2	ENSMUST00000174633.7	-3631	Vdr	ENSMUSG00000022479.15
chr16	10981303	10981524	Pilot_E3_BAM_peak_2233	19	.	2.93969	5.35187	1.95646	Intron (ENSMUST00000023143.13/ENSMUSG00000022500.15, intron 1 of 3)	16	10960824	10975579	14756	2	ENSMUST00000117360.7	-5725	Litaf	ENSMUSG00000022500.15
chr16	10992768	10993285	Pilot_E3_BAM_peak_2234	13	.	2.41467	4.63211	1.39471	Promoter (<=1kb)	16	10959275	10993121	33847	2	ENSMUST00000023143.13	0	Litaf	ENSMUSG00000022500.15
chr16	10411965	10412200	Pilot_E3_BAM_peak_2227	15	.	2.47222	4.80235	1.52618	Promoter (<=1kb)	16	10411970	10424428	12459	1	ENSMUST00000142771.7	0	Nubp1	ENSMUSG00000022503.10
chr16	8829405	8830650	Pilot_E3_BAM_peak_2226	19	.	2.80568	5.38942	1.99397	Promoter (<=1kb)	16	8830100	8858922	28823	1	ENSMUST00000023150.6	0	RP23-74O4.1	ENSMUSG00000022507.6
chr16	4963993	4964737	Pilot_E3_BAM_peak_2223	42	.	3.3192	7.97379	4.23236	Promoter (<=1kb)	16	4941436	4964173	22738	2	ENSMUST00000023157.5	0	Anks3	ENSMUSG00000022515.6
chr16	4541610	4541966	Pilot_E3_BAM_peak_2215	14	.	2.80621	4.69726	1.44737	Promoter (<=1kb)	16	4487579	4541816	54238	2	ENSMUST00000133440.1	0	Srl	ENSMUSG00000022519.14
chr16	30063142	30064052	Pilot_E3_BAM_peak_2291	14	.	2.68563	4.64003	1.40228	Promoter (<=1kb)	16	30064384	30065580	1197	1	ENSMUST00000160592.2	-332	Hes1	ENSMUSG00000022528.8
chr16	5013354	5013681	Pilot_E3_BAM_peak_2224	23	.	2.67614	5.81349	2.33835	Promoter (<=1kb)	16	5008730	5013517	4788	2	ENSMUST00000202281.3	0	Rogdi	ENSMUSG00000022540.16
chr15	76350596	76351665	Pilot_E3_BAM_peak_2000	19	.	2.43427	5.35595	1.96772	Promoter (<=1kb)	15	76347040	76350750	3711	2	ENSMUST00000230314.1	0	Sharpin	ENSMUSG00000022552.16
chr15	76511589	76511868	Pilot_E3_BAM_peak_2005	13	.	2.38697	4.6264	1.39311	Promoter (<=1kb)	15	76503002	76511680	8679	2	ENSMUST00000230722.1	0	Dgat1	ENSMUSG00000022555.12
chr15	76477079	76478052	Pilot_E3_BAM_peak_2004	21	.	2.6839	5.62455	2.19011	Promoter (<=1kb)	15	76477422	76500922	23501	1	ENSMUST00000228868.1	0	Hsf1	ENSMUSG00000022556.11
chr15	76456419	76456815	Pilot_E3_BAM_peak_2002	16	.	2.50168	4.94279	1.63852	Promoter (<=1kb)	15	76455493	76456273	781	2	ENSMUST00000229132.1	-147	Bop1	ENSMUSG00000022557.11
chr15	76380269	76380676	Pilot_E3_BAM_peak_2001	26	.	2.63303	6.19024	2.65456	Promoter (<=1kb)	15	76380513	76409581	29069	1	ENSMUST00000162204.7	0	Mroh1	ENSMUSG00000022558.16
chr15	76538605	76539048	Pilot_E3_BAM_peak_2006	26	.	2.75795	6.11719	2.62138	Promoter (<=1kb)	15	76535721	76538735	3015	2	ENSMUST00000023219.8	0	Fbxl6	ENSMUSG00000022559.8
chr15	76331115	76331569	Pilot_E3_BAM_peak_1999	11	.	2.49341	4.34441	1.17928	Promoter (<=1kb)	15	76331231	76334907	3677	1	ENSMUST00000023221.12	0	Gpaa1	ENSMUSG00000022561.13
chr15	76195602	76196712	Pilot_E3_BAM_peak_1995	62	.	3.26028	10.2623	6.22285	Promoter (<=1kb)	15	76170976	76195710	24735	2	ENSMUST00000023226.12	0	Plec	ENSMUSG00000022565.15
chr15	76198548	76199874	Pilot_E3_BAM_peak_1996	23	.	2.70115	5.87569	2.3985	Promoter (<=1kb)	15	76170974	76199835	28862	2	ENSMUST00000054449.13	0	Plec	ENSMUSG00000022565.15
chr15	76203847	76208143	Pilot_E3_BAM_peak_1997	44	.	3.23372	8.33013	4.48636	Promoter (<=1kb)	15	76170974	76206321	35348	2	ENSMUST00000073418.12	0	Plec	ENSMUSG00000022565.15
chr15	76229322	76229578	Pilot_E3_BAM_peak_1998	19	.	2.56775	5.39059	1.99381	Promoter (<=1kb)	15	76170975	76229497	58523	2	ENSMUST00000074834.11	0	Plec	ENSMUSG00000022565.15
chr15	75921257	75921518	Pilot_E3_BAM_peak_1992	55	.	3.28941	9.51801	5.52084	Promoter (<=1kb)	15	75916477	75921560	5084	2	ENSMUST00000053918.8	42	Pycrl	ENSMUSG00000022571.9
chr15	75576438	75576771	Pilot_E3_BAM_peak_1986	13	.	2.70185	4.58967	1.36822	Distal Intergenic	15	75564744	75567255	2512	2	ENSMUST00000127095.7	-9184	Ly6h	ENSMUSG00000022577.17
chr15	75604989	75605356	Pilot_E3_BAM_peak_1987	12	.	2.67005	4.40025	1.2256	Distal Intergenic	15	75596668	75598188	1521	1	ENSMUST00000186934.1	8322	Gpihbp1	ENSMUSG00000022579.10
chr15	74752725	74753045	Pilot_E3_BAM_peak_1983	22	.	2.97525	5.73038	2.27127	Promoter (<=1kb)	15	74751595	74753014	1420	2	ENSMUST00000189128.1	0	Lynx1	ENSMUSG00000022594.14
chr16	55973560	55974389	Pilot_E3_BAM_peak_2339	12	.	2.56377	4.46198	1.26113	Promoter (<=1kb)	16	55973883	56008913	35031	1	ENSMUST00000050248.8	0	Zbtb11	ENSMUSG00000022601.11
chr15	74672564	74673605	Pilot_E3_BAM_peak_1980	21	.	2.7069	5.5324	2.11822	Promoter (<=1kb)	15	74669083	74672568	3486	2	ENSMUST00000023268.13	0	Arc	ENSMUSG00000022602.14
chr15	74622439	74623072	Pilot_E3_BAM_peak_1979	15	.	2.5172	4.82622	1.54549	Intron (ENSMUST00000137963.7/ENSMUSG00000022603.9, intron 8 of 23)	15	74616138	74628323	12186	2	ENSMUST00000176767.1	5251	Mroh4	ENSMUSG00000022603.9
chr16	55934455	55934841	Pilot_E3_BAM_peak_2338	79	.	4.43891	12.087	7.92085	Promoter (<=1kb)	16	55904951	55934480	29530	2	ENSMUST00000118500.7	0	Cep97	ENSMUSG00000022604.18
chr15	89140123	89140474	Pilot_E3_BAM_peak_2113	23	.	2.84889	5.7853	2.32126	Promoter (<=1kb)	15	89130584	89140621	10038	2	ENSMUST00000088827.7	147	Mapk12	ENSMUSG00000022610.10
chr15	93337153	93337830	Pilot_E3_BAM_peak_2122	12	.	2.66381	4.47012	1.27714	Promoter (<=1kb)	15	93284281	93336935	52655	2	ENSMUST00000133736.1	-219	Yaf2	ENSMUSG00000022634.9
chr16	52453208	52453491	Pilot_E3_BAM_peak_2335	17	.	2.87982	5.1049	1.76135	Promoter (<=1kb)	16	52305264	52452654	147391	2	ENSMUST00000168071.1	-555	Alcam	ENSMUSG00000022636.13
chr16	52031231	52031901	Pilot_E3_BAM_peak_2334	33	.	3.02347	6.99238	3.31938	Promoter (<=1kb)	16	52031563	52205384	173822	1	ENSMUST00000227062.1	0	Cblb	ENSMUSG00000022637.11
chr16	46496265	46496559	Pilot_E3_BAM_peak_2331	26	.	3.13038	6.22393	2.66651	Promoter (<=1kb)	16	46454662	46496772	42111	2	ENSMUST00000149901.1	213	Nectin3	ENSMUSG00000022656.15
chr16	15637456	15637805	Pilot_E3_BAM_peak_2248	17	.	2.60735	5.08729	1.75622	Promoter (<=1kb)	16	15623897	15637400	13504	2	ENSMUST00000023353.3	-57	Mcm4	ENSMUSG00000022673.5
chr16	14317060	14317319	Pilot_E3_BAM_peak_2244	43	.	3.57952	8.23336	4.3905	Promoter (<=1kb)	16	14299442	14317332	17891	2	ENSMUST00000148278.1	13	Fopnl	ENSMUSG00000022677.15
chr16	13944490	13944991	Pilot_E3_BAM_peak_2242	13	.	2.86467	4.53485	1.31079	5' UTR	16	13941094	13946845	5752	1	ENSMUST00000156143.1	3397	Mpv17l	ENSMUSG00000022679.13
chr16	13818839	13819531	Pilot_E3_BAM_peak_2241	23	.	2.85328	5.87866	2.39309	Promoter (<=1kb)	16	13818845	13826935	8091	1	ENSMUST00000230788.1	0	Ntan1	ENSMUSG00000022681.15
chr16	43889771	43890165	Pilot_E3_BAM_peak_2323	66	.	4.25757	10.701	6.60187	Promoter (<=1kb)	16	43889800	43964314	74515	1	ENSMUST00000132859.7	0	Ccdc191	ENSMUSG00000022701.18
chr16	18876645	18876908	Pilot_E3_BAM_peak_2266	28	.	2.73663	6.47513	2.885	Promoter (<=1kb)	16	18872018	18876862	4845	2	ENSMUST00000023391.15	0	Mrpl40	ENSMUSG00000022706.16
chr16	18288918	18289753	Pilot_E3_BAM_peak_2261	51	.	3.60052	9.12263	5.18539	Promoter (<=1kb)	16	18253948	18289246	35299	2	ENSMUST00000009321.10	0	Dgcr8	ENSMUSG00000022718.12
chr16	18249093	18249367	Pilot_E3_BAM_peak_2260	15	.	2.54983	4.8449	1.55943	Promoter (<=1kb)	16	18249062	18253502	4441	1	ENSMUST00000100099.9	32	Trmt2a	ENSMUSG00000022721.19
chr16	59639225	59639436	Pilot_E3_BAM_peak_2348	27	.	3.10578	6.3171	2.74048	Promoter (<=1kb)	16	59613328	59639391	26064	2	ENSMUST00000099646.9	0	Arl6	ENSMUSG00000022722.18
chr16	58727978	58728475	Pilot_E3_BAM_peak_2347	14	.	2.68369	4.67144	1.4243	Promoter (<=1kb)	16	58728023	58732989	4967	1	ENSMUST00000159944.7	0	Cldnd1	ENSMUSG00000022744.12
chr16	57167206	57167504	Pilot_E3_BAM_peak_2342	17	.	2.94366	5.12682	1.77767	Promoter (<=1kb)	16	57156665	57167332	10668	2	ENSMUST00000023432.9	0	Nit2	ENSMUSG00000022751.9
chr16	57121161	57122036	Pilot_E3_BAM_peak_2341	32	.	3.13602	6.8496	3.23612	Promoter (<=1kb)	16	57121703	57156705	35003	1	ENSMUST00000166897.2	0	Tomm70a	ENSMUSG00000022752.9
chr16	56717224	56717842	Pilot_E3_BAM_peak_2340	18	.	2.59703	5.21556	1.86403	Promoter (<=1kb)	16	56690332	56717450	27119	2	ENSMUST00000065515.13	0	Tfg	ENSMUSG00000022757.19
chr16	17561485	17562044	Pilot_E3_BAM_peak_2255	28	.	3.15025	6.38812	2.82346	Promoter (<=1kb)	16	17561885	17571100	9216	1	ENSMUST00000171002.9	0	P2rx6	ENSMUSG00000022758.14
chr16	17132162	17132790	Pilot_E3_BAM_peak_2252	32	.	3.08502	6.92573	3.24934	Promoter (<=1kb)	16	17130138	17132383	2246	2	ENSMUST00000023453.9	0	Sdf2l1	ENSMUSG00000022769.9
chr16	31663406	31663771	Pilot_E3_BAM_peak_2297	18	.	2.71527	5.26403	1.88814	Promoter (<=1kb)	16	31663443	31875129	211687	1	ENSMUST00000115205.8	0	Dlg1	ENSMUSG00000022770.17
chr16	17110859	17111190	Pilot_E3_BAM_peak_2251	25	.	3.21931	6.03515	2.50599	Promoter (<=1kb)	16	17092227	17111196	18970	2	ENSMUST00000232481.1	6	Ppil2	ENSMUSG00000022771.17
chr16	32078664	32079600	Pilot_E3_BAM_peak_2298	29	.	3.37427	6.488	2.9086	Promoter (<=1kb)	16	32016290	32079342	63053	2	ENSMUST00000023467.8	0	Pak2	ENSMUSG00000022781.8
chr16	16358705	16359163	Pilot_E3_BAM_peak_2249	13	.	2.68234	4.5739	1.35028	Promoter (<=1kb)	16	16312230	16358959	46730	2	ENSMUST00000023477.14	0	Dnm1l	ENSMUSG00000022789.15
chr16	32677113	32677463	Pilot_E3_BAM_peak_2300	18	.	2.92155	5.16872	1.81231	Intron (ENSMUST00000115125.7/ENSMUSG00000022791.17, intron 10 of 13)	16	32680814	32682908	2095	1	ENSMUST00000232650.1	-3351	Tnk2	ENSMUSG00000022791.17
chr16	38712821	38713318	Pilot_E3_BAM_peak_2318	12	.	2.26685	4.42599	1.2425	Promoter (<=1kb)	16	38598340	38713274	114935	2	ENSMUST00000023487.4	0	Arhgap31	ENSMUSG00000022799.4
chr16	32877383	32877847	Pilot_E3_BAM_peak_2303	24	.	3.16615	5.99948	2.49061	Promoter (<=1kb)	16	32877500	32891409	13910	1	ENSMUST00000143151.7	0	Fyttd1	ENSMUSG00000022800.14
chr16	38394204	38394525	Pilot_E3_BAM_peak_2315	48	.	3.42851	8.81861	4.88194	Downstream (1-2kb)	16	38371998	38374137	2140	1	ENSMUST00000146342.1	22207	Popdc2	ENSMUSG00000022803.12
chr16	33185101	33185668	Pilot_E3_BAM_peak_2304	22	.	2.95776	5.72476	2.27662	Promoter (<=1kb)	16	33185071	33243312	58242	1	ENSMUST00000039733.9	31	Osbpl11	ENSMUSG00000022807.9
chr16	33251160	33251408	Pilot_E3_BAM_peak_2305	17	.	2.73217	5.03388	1.71627	Promoter (<=1kb)	16	33251442	33264741	13300	1	ENSMUST00000232228.1	-34	Snx4	ENSMUSG00000022808.5
chr16	38088159	38089728	Pilot_E3_BAM_peak_2314	88	.	4.5697	13.1993	8.89541	Promoter (<=1kb)	16	38089001	38246084	157084	1	ENSMUST00000023507.12	0	Gsk3b	ENSMUSG00000022812.14
chr16	33966644	33967183	Pilot_E3_BAM_peak_2307	17	.	2.87651	5.02781	1.70048	Promoter (<=1kb)	16	33954782	33967038	12257	2	ENSMUST00000023510.6	0	Umps	ENSMUSG00000022814.6
chr16	33916985	33917191	Pilot_E3_BAM_peak_2306	16	.	2.72008	4.99124	1.68004	Intron (ENSMUST00000115028.10/ENSMUSG00000022817.15, intron 9 of 14)	16	33922486	33944148	21663	1	ENSMUST00000151930.1	-5295	Itgb5	ENSMUSG00000022817.15
chr16	37654077	37654546	Pilot_E3_BAM_peak_2313	10	.	2.75765	4.19692	1.05301	Promoter (<=1kb)	16	37647170	37654453	7284	2	ENSMUST00000023514.3	0	Ndufb4	ENSMUSG00000022820.4
chr16	20535272	20535736	Pilot_E3_BAM_peak_2269	22	.	2.99159	5.76724	2.29363	Promoter (<=1kb)	16	20535478	20544056	8579	1	ENSMUST00000090023.12	0	Ap2m1	ENSMUSG00000022841.15
chr16	23224635	23225064	Pilot_E3_BAM_peak_2281	18	.	3.00755	5.2472	1.87377	Promoter (<=1kb)	16	23224740	23360348	135609	1	ENSMUST00000023601.13	0	St6gal1	ENSMUSG00000022885.16
chr16	23272090	23272361	Pilot_E3_BAM_peak_2282	26	.	3.30754	6.22931	2.68304	Promoter (2-3kb)	16	23269629	23321179	51551	1	ENSMUST00000128050.7	2462	St6gal1	ENSMUSG00000022885.16
chr16	94526205	94527228	Pilot_E3_BAM_peak_2378	26	.	3.07803	6.17666	2.65177	Promoter (<=1kb)	16	94497783	94526830	29048	2	ENSMUST00000023615.6	0	Dscr3	ENSMUSG00000022898.13
chr16	35983069	35983973	Pilot_E3_BAM_peak_2311	32	.	3.33774	6.83329	3.20347	Promoter (<=1kb)	16	35983315	36037131	53817	1	ENSMUST00000004054.12	0	Kpna1	ENSMUSG00000022905.12
chr16	62846804	62847143	Pilot_E3_BAM_peak_2349	28	.	3.09992	6.47219	2.87691	Promoter (<=1kb)	16	62793685	62847040	53356	2	ENSMUST00000089289.5	0	Arl13b	ENSMUSG00000022911.11
chr16	93711126	93712266	Pilot_E3_BAM_peak_2374	33	.	3.12495	7.00617	3.37911	Promoter (<=1kb)	16	93711904	93810588	98685	1	ENSMUST00000045004.10	0	Dopey2	ENSMUSG00000022946.10
chr16	92399872	92400433	Pilot_E3_BAM_peak_2366	21	.	2.9979	5.53458	2.10773	Promoter (<=1kb)	16	92391955	92400077	8123	2	ENSMUST00000023672.9	0	Rcan1	ENSMUSG00000022951.16
chr16	92465671	92466379	Pilot_E3_BAM_peak_2367	13	.	2.51961	4.60705	1.37771	Promoter (<=1kb)	16	92391953	92466146	74194	2	ENSMUST00000060005.14	0	Rcan1	ENSMUSG00000022951.16
chr16	92696790	92697422	Pilot_E3_BAM_peak_2370	14	.	2.87168	4.67151	1.42407	Promoter (<=1kb)	16	92603656	92697328	93673	2	ENSMUST00000113956.9	0	Runx1	ENSMUSG00000022952.17
chr16	92828004	92828385	Pilot_E3_BAM_peak_2371	21	.	3.0477	5.5394	2.11294	Promoter (1-2kb)	16	92601466	92826149	224684	2	ENSMUST00000023673.13	-1856	Runx1	ENSMUSG00000022952.17
chr16	91728386	91730137	Pilot_E3_BAM_peak_2362	29	.	2.9381	6.55205	2.96037	Promoter (<=1kb)	16	91729281	91870210	140930	1	ENSMUST00000114001.7	0	Itsn1	ENSMUSG00000022957.20
chr16	91647062	91647418	Pilot_E3_BAM_peak_2361	32	.	2.97239	6.81883	3.21865	Promoter (<=1kb)	16	91647506	91679207	31702	1	ENSMUST00000117633.7	-88	Son	ENSMUSG00000022961.18
chr16	91597335	91597860	Pilot_E3_BAM_peak_2360	11	.	2.48926	4.32201	1.1631	Promoter (<=1kb)	16	91574503	91597800	23298	2	ENSMUST00000023686.14	0	Tmem50b	ENSMUSG00000022964.14
chr16	91484971	91485596	Pilot_E3_BAM_peak_2359	41	.	3.80279	7.92563	4.12773	Promoter (<=1kb)	16	91485238	91507441	22204	1	ENSMUST00000023689.10	0	Ifnar1	ENSMUSG00000022967.13
chr16	90998194	90998514	Pilot_E3_BAM_peak_2357	11	.	2.7974	4.31927	1.14457	Intron (ENSMUST00000121759.7/ENSMUSG00000022973.18, intron 2 of 31)	16	90960492	91011061	50570	2	ENSMUST00000118246.2	12547	Synj1	ENSMUSG00000022973.18
chr16	91011154	91011580	Pilot_E3_BAM_peak_2358	40	.	3.27304	7.76111	4.00011	Promoter (<=1kb)	16	90936092	91011308	75217	2	ENSMUST00000121759.7	0	Synj1	ENSMUSG00000022973.18
chr15	98534036	98534348	Pilot_E3_BAM_peak_2140	48	.	3.19115	8.76801	4.83369	Promoter (<=1kb)	15	98517658	98534264	16607	2	ENSMUST00000230542.1	0	Kansl2	ENSMUSG00000022992.17
chr1	182019255	182019520	Pilot_E3_BAM_peak_346	21	.	3.1532	5.54655	2.12079	Promoter (<=1kb)	1	181896384	182019661	123278	2	ENSMUST00000193703.5	141	Enah	ENSMUSG00000022995.16
chr15	98780171	98781021	Pilot_E3_BAM_peak_2144	72	.	3.69831	11.3931	7.26145	Promoter (2-3kb)	15	98771760	98778150	6391	2	ENSMUST00000226610.1	-2022	Wnt10b	ENSMUSG00000022996.15
chr15	98917845	98918296	Pilot_E3_BAM_peak_2147	84	.	3.79643	12.7536	8.49123	Promoter (<=1kb)	15	98903917	98918231	14315	2	ENSMUST00000023736.9	0	Lmbr1l	ENSMUSG00000022999.15
chr15	98934163	98935656	Pilot_E3_BAM_peak_2149	24	.	2.76864	5.96019	2.45896	Promoter (<=1kb)	15	98931425	98934565	3141	2	ENSMUST00000077577.7	0	Tuba1b	ENSMUSG00000023004.8
chr15	99294810	99295221	Pilot_E3_BAM_peak_2157	25	.	2.85507	6.0298	2.5198	Promoter (<=1kb)	15	99295087	99305965	10879	1	ENSMUST00000128352.7	0	Prpf40b	ENSMUSG00000023007.15
chr15	99332998	99333394	Pilot_E3_BAM_peak_2158	14	.	2.45091	4.73977	1.47828	Promoter (2-3kb)	15	99327844	99335727	7884	2	ENSMUST00000140368.1	2333	Fmnl3	ENSMUSG00000023008.18
chr15	99370051	99370570	Pilot_E3_BAM_peak_2160	15	.	2.65639	4.77437	1.50712	Promoter (<=1kb)	15	99317225	99370449	53225	2	ENSMUST00000081224.13	0	Fmnl3	ENSMUSG00000023008.18
chr15	99392779	99393159	Pilot_E3_BAM_peak_2161	29	.	2.68461	6.54866	2.95591	Promoter (<=1kb)	15	99392882	99410049	17168	1	ENSMUST00000023749.14	0	Tmbim6	ENSMUSG00000023010.15
chr15	99702106	99702488	Pilot_E3_BAM_peak_2165	29	.	2.86585	6.49615	2.92071	Promoter (<=1kb)	15	99702129	99713991	11863	1	ENSMUST00000023759.5	0	Smarcd1	ENSMUSG00000023018.5
chr15	99725642	99726008	Pilot_E3_BAM_peak_2166	15	.	2.36824	4.80854	1.53517	Promoter (<=1kb)	15	99725618	99728136	2519	1	ENSMUST00000023761.2	25	Cox14	ENSMUSG00000023020.2
chr15	99772307	99772698	Pilot_E3_BAM_peak_2167	18	.	2.81171	5.23385	1.86842	Promoter (<=1kb)	15	99734881	99772462	37582	2	ENSMUST00000109035.10	0	Cers5	ENSMUSG00000023021.15
chr15	100038686	100039133	Pilot_E3_BAM_peak_2169	23	.	2.66959	5.80176	2.32158	Promoter (<=1kb)	15	100038664	100219473	180810	1	ENSMUST00000100203.9	23	Dip2b	ENSMUSG00000023026.16
chr15	100060705	100061522	Pilot_E3_BAM_peak_2170	10	.	2.5969	4.19907	1.07687	Intron (ENSMUST00000100203.9/ENSMUSG00000023026.16, intron 1 of 37)	15	100038664	100219473	180810	1	ENSMUST00000100203.9	22042	Dip2b	ENSMUSG00000023026.16
chr15	100762087	100762330	Pilot_E3_BAM_peak_2174	19	.	2.64363	5.29385	1.91576	Promoter (<=1kb)	15	100761888	100774963	13076	1	ENSMUST00000160256.1	200	Slc4a8	ENSMUSG00000023032.12
chr15	100777421	100777837	Pilot_E3_BAM_peak_2175	11	.	2.48151	4.36806	1.19443	Intron (ENSMUST00000023776.12/ENSMUSG00000023032.12, intron 2 of 24)	15	100781254	100815935	34682	1	ENSMUST00000162049.1	-3417	Slc4a8	ENSMUSG00000023032.12
chr15	101240868	101241182	Pilot_E3_BAM_peak_2177	61	.	3.84235	10.2047	6.16931	Distal Intergenic	15	101254269	101274795	20527	1	ENSMUST00000228985.1	-13087	Nr4a1	ENSMUSG00000023034.7
chr15	101266564	101267020	Pilot_E3_BAM_peak_2178	13	.	2.36997	4.56442	1.34462	Promoter (<=1kb)	15	101266846	101270124	3279	1	ENSMUST00000230814.1	0	Nr4a1	ENSMUSG00000023034.7
chr15	102045690	102045980	Pilot_E3_BAM_peak_2183	18	.	2.88745	5.21219	1.85135	Distal Intergenic	15	102028180	102032027	3848	1	ENSMUST00000023803.7	17511	Krt18	ENSMUSG00000023043.7
chr15	102203138	102204306	Pilot_E3_BAM_peak_2188	19	.	2.70643	5.37784	1.98786	Promoter (<=1kb)	15	102186410	102204245	17836	2	ENSMUST00000230687.1	0	Csad	ENSMUSG00000023044.2
chr15	102144729	102144964	Pilot_E3_BAM_peak_2187	12	.	2.27568	4.47956	1.28151	Promoter (<=1kb)	15	102144362	102149511	5150	1	ENSMUST00000023807.6	368	Igfbp6	ENSMUSG00000023046.6
chr15	102516574	102518793	Pilot_E3_BAM_peak_2198	143	.	4.43794	18.6243	14.3001	Promoter (<=1kb)	15	102497646	102516836	19191	2	ENSMUST00000023812.9	0	Map3k12	ENSMUSG00000023050.9
chr10	52417110	52417754	Pilot_E3_BAM_peak_437	16	.	2.98304	5.01506	1.69202	Promoter (<=1kb)	10	52417547	52440183	22637	1	ENSMUST00000023830.15	0	Nus1	ENSMUSG00000023068.16
chr14	54517225	54517530	Pilot_E3_BAM_peak_1739	18	.	2.7391	5.24533	1.87827	Promoter (<=1kb)	14	54507187	54517525	10339	2	ENSMUST00000023873.11	0	Prmt5	ENSMUSG00000023110.12
chr7	19024008	19024449	Pilot_E3_BAM_peak_4848	18	.	3.02552	5.1421	1.81079	Promoter (<=1kb)	7	19024377	19054617	30241	1	ENSMUST00000023882.13	0	Sympk	ENSMUSG00000023118.15
chr1	151344151	151344694	Pilot_E3_BAM_peak_262	27	.	3.12196	6.2627	2.71038	Promoter (<=1kb)	1	151344477	151364422	19946	1	ENSMUST00000023918.12	0	Ivns1abp	ENSMUSG00000023150.14
chr15	96641813	96642051	Pilot_E3_BAM_peak_2129	13	.	2.55539	4.62463	1.38747	Promoter (<=1kb)	15	96575987	96641962	65976	2	ENSMUST00000100262.3	0	Slc38a1	ENSMUSG00000023169.15
chr10	79704140	79704696	Pilot_E3_BAM_peak_503	21	.	2.6599	5.52758	2.10765	Promoter (<=1kb)	10	79704491	79711969	7479	1	ENSMUST00000179781.7	0	Bsg	ENSMUSG00000023175.15
chr4	130270615	130270877	Pilot_E3_BAM_peak_4052	23	.	3.19016	5.83193	2.34718	Intron (ENSMUST00000122374.7/ENSMUSG00000023232.17, intron 1 of 9)	4	130253495	130275218	21724	2	ENSMUST00000122374.7	4341	Serinc2	ENSMUSG00000023232.17
chr14	20162622	20162997	Pilot_E3_BAM_peak_1649	29	.	3.26578	6.48571	2.90487	Intron (ENSMUST00000024011.9/ENSMUSG00000023243.9, intron 1 of 4)	14	20142152	20145294	3143	2	ENSMUST00000225552.1	-17329	Kcnk5	ENSMUSG00000023243.9
chr9	106476272	106477191	Pilot_E3_BAM_peak_5701	74	.	3.9416	11.5602	7.43999	Promoter (<=1kb)	9	106470322	106476949	6628	2	ENSMUST00000067218.13	0	Parp3	ENSMUSG00000023249.15
chr9	108854000	108854556	Pilot_E3_BAM_peak_5728	35	.	3.30293	7.23163	3.51615	Promoter (<=1kb)	9	108854037	108860828	6792	1	ENSMUST00000192559.5	0	Slc26a6	ENSMUSG00000023259.16
chr9	106438188	106438693	Pilot_E3_BAM_peak_5699	30	.	3.25538	6.66591	3.08531	Promoter (<=1kb)	9	106432981	106438319	5339	2	ENSMUST00000024031.12	0	Acy1	ENSMUSG00000023262.13
chr9	106280742	106281637	Pilot_E3_BAM_peak_5696	45	.	3.63068	8.35244	4.59178	Promoter (<=1kb)	9	106281061	106350521	69461	1	ENSMUST00000072206.13	0	Poc1a	ENSMUSG00000023345.17
chr2	71545751	71546557	Pilot_E3_BAM_peak_3262	26	.	3.0312	6.18059	2.66142	Promoter (<=1kb)	2	71544866	71545950	1085	2	ENSMUST00000134249.1	0	Dlx2	ENSMUSG00000023391.8
chr2	71589200	71589815	Pilot_E3_BAM_peak_3263	12	.	2.71003	4.38267	1.20198	Distal Intergenic	2	71543408	71546754	3347	2	ENSMUST00000024159.7	-42447	Dlx2	ENSMUSG00000023391.8
chr5	32785454	32785796	Pilot_E3_BAM_peak_4253	16	.	2.97043	4.91809	1.60747	Promoter (<=1kb)	5	32736301	32785585	49285	2	ENSMUST00000142779.7	0	Pisd	ENSMUSG00000023452.19
chr9	108832422	108832637	Pilot_E3_BAM_peak_5727	29	.	2.89698	6.56607	2.95614	Promoter (<=1kb)	9	108831740	108832820	1081	1	ENSMUST00000192235.1	683	Celsr3	ENSMUSG00000023473.12
chr6	124828458	124830055	Pilot_E3_BAM_peak_4771	53	.	3.49116	9.22388	5.38572	Promoter (<=1kb)	6	124829547	124832664	3118	1	ENSMUST00000150120.7	0	Cdca3	ENSMUSG00000023505.13
chr11	88203868	88204264	Pilot_E3_BAM_peak_966	41	.	3.66198	7.95346	4.15355	Promoter (<=1kb)	11	88204388	88211507	7120	1	ENSMUST00000024486.13	-124	Mrps23	ENSMUSG00000023723.17
chr16	32099482	32099976	Pilot_E3_BAM_peak_2299	20	.	2.86128	5.43769	2.0384	Promoter (<=1kb)	16	32084416	32099740	15325	2	ENSMUST00000232321.1	0	Pigx	ENSMUSG00000023791.16
chr17	3083967	3084308	Pilot_E3_BAM_peak_2383	13	.	2.87832	4.58032	1.34326	Promoter (<=1kb)	17	3076578	3084082	7505	2	ENSMUST00000142526.8	0	Pisd-ps2	ENSMUSG00000023795.16
chr17	3419632	3419868	Pilot_E3_BAM_peak_2384	23	.	2.92729	5.84496	2.38081	Intron (ENSMUST00000169838.8/ENSMUSG00000023800.15, intron 3 of 26)	17	3439773	3440905	1133	1	ENSMUST00000226748.1	-19905	Tiam2	ENSMUSG00000023800.15
chr17	3442813	3443042	Pilot_E3_BAM_peak_2385	15	.	2.91035	4.88321	1.59828	Intron (ENSMUST00000169838.8/ENSMUSG00000023800.15, intron 9 of 26)	17	3439773	3440905	1133	1	ENSMUST00000226748.1	3041	Tiam2	ENSMUSG00000023800.15
chr17	5940919	5941789	Pilot_E3_BAM_peak_2389	17	.	2.75435	5.13774	1.78609	Promoter (<=1kb)	17	5941280	6039168	97889	1	ENSMUST00000115791.9	0	Synj2	ENSMUSG00000023805.17
chr17	5975297	5975729	Pilot_E3_BAM_peak_2390	37	.	3.30084	7.45353	3.70258	Promoter (<=1kb)	17	5975586	6026290	50705	1	ENSMUST00000142409.7	0	Synj2	ENSMUSG00000023805.17
chr17	5978479	5978753	Pilot_E3_BAM_peak_2391	42	.	3.31167	8.11043	4.29598	Promoter (2-3kb)	17	5975740	6038555	62816	1	ENSMUST00000115790.7	2740	Synj2	ENSMUSG00000023805.17
chr17	7169620	7170927	Pilot_E3_BAM_peak_2395	18	.	2.60734	5.24136	1.8779	Promoter (<=1kb)	17	7170115	7303315	133201	1	ENSMUST00000024575.7	0	Rps6ka2	ENSMUSG00000023809.10
chr17	10840376	10840585	Pilot_E3_BAM_peak_2401	14	.	2.86591	4.68837	1.4403	Promoter (<=1kb)	17	10840384	11557234	716851	1	ENSMUST00000066658.12	0	Park2	ENSMUSG00000023826.15
chr17	12960436	12960685	Pilot_E3_BAM_peak_2405	95	.	4.4547	13.9563	9.54148	Promoter (<=1kb)	17	12942890	12960747	17858	2	ENSMUST00000007005.13	62	Acat2	ENSMUSG00000023832.13
chr17	17624172	17625345	Pilot_E3_BAM_peak_2416	53	.	3.5954	9.31979	5.37357	Promoter (<=1kb)	17	17521410	17625047	103638	2	ENSMUST00000041047.3	0	Lnpep	ENSMUSG00000023845.7
chr17	15704624	15704842	Pilot_E3_BAM_peak_2413	31	.	3.10099	6.84978	3.19078	Promoter (<=1kb)	17	15704967	15772610	67644	1	ENSMUST00000024627.13	-125	Chd1	ENSMUSG00000023852.14
chr17	8283789	8284166	Pilot_E3_BAM_peak_2398	14	.	2.64931	4.71589	1.46095	Promoter (<=1kb)	17	8283796	8293631	9836	1	ENSMUST00000147427.1	0	Mpc1	ENSMUSG00000023861.17
chr17	23675538	23676432	Pilot_E3_BAM_peak_2422	18	.	2.68394	5.25236	1.88528	Promoter (1-2kb)	17	23675447	23677449	2003	2	ENSMUST00000024698.8	1017	Tnfrsf12a	ENSMUSG00000023905.14
chr17	23739996	23740593	Pilot_E3_BAM_peak_2423	20	.	2.97567	5.45979	2.06145	Promoter (<=1kb)	17	23736186	23740330	4145	2	ENSMUST00000024702.3	0	Paqr4	ENSMUSG00000023909.3
chr17	51179536	51179766	Pilot_E3_BAM_peak_2580	16	.	2.91015	4.93915	1.63088	Promoter (<=1kb)	17	50797727	51179352	381626	2	ENSMUST00000225252.1	-185	Tbc1d5	ENSMUSG00000023923.10
chr17	45506900	45507129	Pilot_E3_BAM_peak_2553	38	.	3.56672	7.65845	3.8942	Promoter (<=1kb)	17	45506841	45520842	14002	1	ENSMUST00000024733.7	60	Aars2	ENSMUSG00000023938.7
chr17	45596513	45597479	Pilot_E3_BAM_peak_2554	38	.	3.37714	7.62648	3.86316	Promoter (<=1kb)	17	45590112	45597066	6955	2	ENSMUST00000168274.1	0	Slc29a1	ENSMUSG00000023942.15
chr17	46032519	46032819	Pilot_E3_BAM_peak_2558	14	.	2.42139	4.67463	1.42846	Promoter (<=1kb)	17	46018543	46032369	13827	2	ENSMUST00000142351.8	-151	Vegfa	ENSMUSG00000023951.17
chr17	46160658	46161178	Pilot_E3_BAM_peak_2559	20	.	2.74193	5.46388	2.05285	Promoter (<=1kb)	17	46161032	46169368	8337	1	ENSMUST00000169383.7	0	Gtpbp2	ENSMUSG00000023952.13
chr17	44105432	44106104	Pilot_E3_BAM_peak_2550	20	.	3.00444	5.43627	2.02912	Promoter (<=1kb)	17	44096308	44105809	9502	2	ENSMUST00000024757.13	0	Enpp4	ENSMUSG00000023961.16
chr17	63499881	63500272	Pilot_E3_BAM_peak_2607	11	.	2.62883	4.28334	1.13404	Promoter (<=1kb)	17	63057452	63500017	442566	2	ENSMUST00000024761.12	0	Fbxl17	ENSMUSG00000023965.13
chr17	46751882	46752394	Pilot_E3_BAM_peak_2568	14	.	2.64437	4.64375	1.4093	Promoter (<=1kb)	17	46735705	46752214	16510	2	ENSMUST00000059844.12	0	Cnpy3	ENSMUSG00000023973.13
chr17	46933322	46933644	Pilot_E3_BAM_peak_2572	23	.	3.1136	5.83448	2.35592	Promoter (<=1kb)	17	46930243	46933075	2833	2	ENSMUST00000224442.1	-248	Ubr2	ENSMUSG00000023977.15
chr17	47009952	47010910	Pilot_E3_BAM_peak_2573	17	.	2.74726	5.12679	1.78917	Promoter (<=1kb)	17	46928295	47010520	82226	2	ENSMUST00000113337.9	0	Ubr2	ENSMUSG00000023977.15
chr17	47501981	47502271	Pilot_E3_BAM_peak_2576	66	.	3.97778	10.8227	6.69577	Promoter (<=1kb)	17	47488050	47502287	14238	2	ENSMUST00000067103.2	16	Taf8	ENSMUSG00000023980.6
chr17	48356076	48356290	Pilot_E3_BAM_peak_2578	36	.	3.2562	7.36149	3.62436	Distal Intergenic	17	48359916	48367146	7231	1	ENSMUST00000224001.1	-3626	Treml1	ENSMUSG00000023993.7
chr17	48409262	48410747	Pilot_E3_BAM_peak_2579	29	.	2.9582	6.49806	2.91689	Promoter (<=1kb)	17	48386885	48409765	22881	2	ENSMUST00000078800.12	0	Nfya	ENSMUSG00000023994.13
chr17	32284527	32284969	Pilot_E3_BAM_peak_2501	16	.	2.70347	4.91955	1.61756	Promoter (<=1kb)	17	32213610	32284722	71113	2	ENSMUST00000127893.7	0	Brd4	ENSMUSG00000024002.17
chr17	29007646	29008021	Pilot_E3_BAM_peak_2481	16	.	2.64726	4.91704	1.62376	Promoter (<=1kb)	17	28970885	29007937	37053	2	ENSMUST00000009138.11	0	Stk38	ENSMUSG00000024006.16
chr17	29347596	29348219	Pilot_E3_BAM_peak_2484	17	.	2.78408	5.0444	1.71624	Promoter (<=1kb)	17	29332072	29347904	15833	2	ENSMUST00000095427.10	0	Mtch1	ENSMUSG00000024012.17
chr17	29434382	29434767	Pilot_E3_BAM_peak_2485	28	.	3.23271	6.46447	2.87475	Distal Intergenic	17	29490812	29496111	5300	1	ENSMUST00000024811.7	-56045	Pim1	ENSMUSG00000024014.7
chr17	29436962	29437551	Pilot_E3_BAM_peak_2486	32	.	3.1047	6.84351	3.21661	Distal Intergenic	17	29490812	29496111	5300	1	ENSMUST00000024811.7	-53261	Pim1	ENSMUSG00000024014.7
chr17	29459520	29459817	Pilot_E3_BAM_peak_2487	18	.	2.93467	5.16603	1.81166	Downstream (2-3kb)	17	29490812	29496111	5300	1	ENSMUST00000024811.7	-30995	Pim1	ENSMUSG00000024014.7
chr17	29490296	29490654	Pilot_E3_BAM_peak_2488	44	.	3.15562	8.21301	4.48064	Promoter (<=1kb)	17	29490812	29496111	5300	1	ENSMUST00000024811.7	-158	Pim1	ENSMUSG00000024014.7
chr17	30612236	30612748	Pilot_E3_BAM_peak_2493	91	.	3.60501	13.4325	9.16602	Promoter (<=1kb)	17	30592866	30612659	19794	2	ENSMUST00000024823.12	0	Glo1	ENSMUSG00000024026.12
chr17	31309414	31309624	Pilot_E3_BAM_peak_2494	21	.	3.15574	5.61169	2.16739	Intron (ENSMUST00000171233.7/ENSMUSG00000024036.15, intron 3 of 19)	17	31296219	31350696	54478	1	ENSMUST00000165149.1	13196	Slc37a1	ENSMUSG00000024036.15
chr17	31520107	31520371	Pilot_E3_BAM_peak_2495	13	.	2.815	4.54217	1.32537	Promoter (<=1kb)	17	31520115	31531323	11209	1	ENSMUST00000064798.14	0	Ndufv3	ENSMUSG00000024038.16
chr17	31789183	31790868	Pilot_E3_BAM_peak_2497	22	.	2.81869	5.70421	2.26586	Distal Intergenic	17	31844248	31855792	11545	2	ENSMUST00000024839.4	64924	Sik1	ENSMUSG00000024042.6
chr17	67988976	67989403	Pilot_E3_BAM_peak_2619	35	.	3.5718	7.27531	3.58298	Intron (ENSMUST00000024840.11/ENSMUSG00000024043.13, intron 1 of 17)	17	67842713	68004120	161408	2	ENSMUST00000024840.11	14717	Arhgap28	ENSMUSG00000024043.13
chr17	69156848	69157192	Pilot_E3_BAM_peak_2620	12	.	2.66729	4.4583	1.26552	Promoter (<=1kb)	17	69156845	69289324	132480	1	ENSMUST00000225977.1	4	Epb41l3	ENSMUSG00000024044.17
chr17	69256020	69256278	Pilot_E3_BAM_peak_2621	11	.	2.80294	4.33695	1.15824	Intron (ENSMUST00000225740.1/ENSMUSG00000024044.17, intron 9 of 19)	17	69262189	69285959	23771	1	ENSMUST00000224951.1	-5911	Epb41l3	ENSMUSG00000024044.17
chr17	32320956	32321574	Pilot_E3_BAM_peak_2502	26	.	2.77059	6.22879	2.66962	Promoter (<=1kb)	17	32303676	32321153	17478	2	ENSMUST00000002699.5	0	Akap8	ENSMUSG00000024045.5
chr17	71002241	71002832	Pilot_E3_BAM_peak_2628	48	.	3.60371	8.79417	4.89956	Promoter (<=1kb)	17	70993656	71002554	8899	2	ENSMUST00000148960.7	0	Myl12a	ENSMUSG00000024048.14
chr17	71257055	71257296	Pilot_E3_BAM_peak_2629	30	.	3.1785	6.66338	3.0379	Intron (ENSMUST00000180743.1/ENSMUSG00000097625.1, intron 3 of 3)	17	71246031	71247315	1285	1	ENSMUST00000125665.1	11025	Lpin2	ENSMUSG00000024052.17
chr17	71475281	71475996	Pilot_E3_BAM_peak_2630	39	.	3.25315	7.70216	3.91538	Promoter (<=1kb)	17	71344489	71475343	130855	2	ENSMUST00000127430.1	0	Smchd1	ENSMUSG00000024054.13
chr17	72917510	72917766	Pilot_E3_BAM_peak_2632	12	.	2.63256	4.44878	1.2583	Promoter (<=1kb)	17	72918305	72941942	23638	1	ENSMUST00000024857.12	-539	Lbh	ENSMUSG00000024063.12
chr17	73970425	73970824	Pilot_E3_BAM_peak_2633	20	.	2.97611	5.41791	2.03356	Distal Intergenic	17	73883908	73950182	66275	2	ENSMUST00000024866.4	-20244	Xdh	ENSMUSG00000024066.8
chr17	74316420	74316729	Pilot_E3_BAM_peak_2634	16	.	2.72499	5.01329	1.69698	Promoter (<=1kb)	17	74299474	74316394	16921	2	ENSMUST00000112571.3	-27	Dpy30	ENSMUSG00000024067.13
chr17	74528050	74528730	Pilot_E3_BAM_peak_2635	36	.	3.08418	7.2678	3.61135	Promoter (<=1kb)	17	74528295	74703356	175062	1	ENSMUST00000180037.7	0	Birc6	ENSMUSG00000024073.15
chr17	78936944	78937420	Pilot_E3_BAM_peak_2642	14	.	2.77936	4.69479	1.43776	Promoter (<=1kb)	17	78919006	78937070	18065	2	ENSMUST00000024885.8	0	Cebpz	ENSMUSG00000024081.8
chr17	64331608	64332256	Pilot_E3_BAM_peak_2609	20	.	2.7248	5.47797	2.07047	Promoter (<=1kb)	17	64281005	64331916	50912	2	ENSMUST00000172818.7	0	Pja2	ENSMUSG00000024083.15
chr17	65613576	65614278	Pilot_E3_BAM_peak_2611	41	.	3.10144	7.87118	4.11544	Promoter (<=1kb)	17	65580056	65613555	33500	2	ENSMUST00000024897.8	-22	Vapa	ENSMUSG00000024091.8
chr17	80062277	80062514	Pilot_E3_BAM_peak_2646	21	.	2.83507	5.53033	2.10723	Promoter (<=1kb)	17	80029487	80062334	32848	2	ENSMUST00000061331.13	0	Hnrnpll	ENSMUSG00000024095.15
chr17	65884942	65885322	Pilot_E3_BAM_peak_2614	26	.	2.78311	6.18055	2.63539	Promoter (<=1kb)	17	65848433	65884923	36491	2	ENSMUST00000024905.9	-20	Ralbp1	ENSMUSG00000024096.16
chr17	80206941	80207200	Pilot_E3_BAM_peak_2649	11	.	2.52254	4.28811	1.13155	Promoter (<=1kb)	17	80200089	80207305	7217	2	ENSMUST00000063417.9	105	Srsf7	ENSMUSG00000024097.10
chr17	66101281	66101927	Pilot_E3_BAM_peak_2616	34	.	3.08343	7.16479	3.4605	Promoter (<=1kb)	17	66078795	66101559	22765	2	ENSMUST00000143987.7	0	Ndufv2	ENSMUSG00000024099.14
chr17	66111522	66111806	Pilot_E3_BAM_peak_2617	45	.	3.65249	8.39871	4.52024	Promoter (<=1kb)	17	66111546	66120503	8958	1	ENSMUST00000072383.12	0	Washc1	ENSMUSG00000024101.14
chr17	24220763	24221094	Pilot_E3_BAM_peak_2429	17	.	2.66489	5.09983	1.7575	Promoter (<=1kb)	17	24215054	24220790	5737	2	ENSMUST00000024930.7	0	RP23-35F19.3	ENSMUSG00000024118.14
chr17	84790288	84790822	Pilot_E3_BAM_peak_2660	32	.	3.01107	6.90484	3.25249	Promoter (<=1kb)	17	84705247	84790558	85312	2	ENSMUST00000112308.8	0	Lrpprc	ENSMUSG00000024120.12
chr17	24169469	24169690	Pilot_E3_BAM_peak_2428	50	.	3.95114	8.99799	5.06307	Promoter (<=1kb)	17	24164153	24169677	5525	2	ENSMUST00000098862.8	0	Atp6v0c	ENSMUSG00000024121.13
chr17	24351706	24351939	Pilot_E3_BAM_peak_2430	27	.	3.30493	6.31208	2.74353	Promoter (<=1kb)	17	24351950	24397783	45834	1	ENSMUST00000133816.7	-11	Abca3	ENSMUSG00000024130.15
chr17	24426607	24426829	Pilot_E3_BAM_peak_2431	15	.	2.76748	4.87263	1.58076	Promoter (<=1kb)	17	24426683	24439316	12634	1	ENSMUST00000024946.5	0	Eci1	ENSMUSG00000024132.5
chr17	24454848	24455217	Pilot_E3_BAM_peak_2432	15	.	2.46027	4.78477	1.51552	Promoter (<=1kb)	17	24443778	24455286	11509	2	ENSMUST00000227293.1	69	E4f1	ENSMUSG00000024137.9
chr17	24470054	24470343	Pilot_E3_BAM_peak_2433	34	.	3.07141	7.11131	3.42645	Promoter (<=1kb)	17	24443779	24470313	26535	2	ENSMUST00000226654.1	0	E4f1	ENSMUSG00000024137.9
chr17	24478841	24479264	Pilot_E3_BAM_peak_2434	39	.	3.19978	7.67616	3.92943	Promoter (<=1kb)	17	24473550	24479078	5529	2	ENSMUST00000070888.12	0	Mlst8	ENSMUSG00000024142.14
chr17	86962557	86963191	Pilot_E3_BAM_peak_2663	15	.	2.5348	4.78559	1.51856	Promoter (<=1kb)	17	86963082	87000069	36988	1	ENSMUST00000024956.14	0	Rhoq	ENSMUSG00000024143.14
chr17	87025399	87025859	Pilot_E3_BAM_peak_2664	22	.	3.15421	5.69899	2.23033	Promoter (<=1kb)	17	86997256	87025406	28151	2	ENSMUST00000024957.6	0	Pigf	ENSMUSG00000024145.6
chr17	87236942	87237209	Pilot_E3_BAM_peak_2667	21	.	2.92862	5.57356	2.14965	Distal Intergenic	17	87258783	87265863	7081	2	ENSMUST00000139258.1	28654	Mcfd2	ENSMUSG00000024150.11
chr17	24849893	24850721	Pilot_E3_BAM_peak_2438	83	.	4.05412	12.4554	8.33779	Promoter (<=1kb)	17	24850490	24864450	13961	1	ENSMUST00000118788.7	0	Hagh	ENSMUSG00000024158.17
chr17	24929432	24929708	Pilot_E3_BAM_peak_2439	20	.	3.06193	5.49747	2.08564	Intron (ENSMUST00000146923.7/ENSMUSG00000024163.17, intron 1 of 41)	17	24915354	24924211	8858	2	ENSMUST00000126280.1	-5222	Mapk8ip3	ENSMUSG00000024163.17
chr17	24960435	24960944	Pilot_E3_BAM_peak_2440	25	.	3.07608	6.10562	2.59156	Promoter (<=1kb)	17	24942156	24960636	18481	2	ENSMUST00000024981.7	0	Jpt2	ENSMUSG00000024165.8
chr17	25015137	25016303	Pilot_E3_BAM_peak_2441	19	.	2.7215	5.34241	1.95824	Promoter (<=1kb)	17	25016091	25092801	76711	1	ENSMUST00000137386.7	0	Ift140	ENSMUSG00000024169.15
chr17	25115642	25116101	Pilot_E3_BAM_peak_2442	20	.	2.86628	5.49642	2.07587	Promoter (<=1kb)	17	25099570	25115907	16338	2	ENSMUST00000155607.7	0	Telo2	ENSMUSG00000024170.15
chr17	26095117	26095555	Pilot_E3_BAM_peak_2454	14	.	2.77247	4.74239	1.47946	Promoter (<=1kb)	17	26091734	26095508	3775	2	ENSMUST00000025007.5	0	Nme4	ENSMUSG00000024177.8
chr17	26243866	26244223	Pilot_E3_BAM_peak_2455	27	.	2.88274	6.24764	2.70127	Promoter (<=1kb)	17	26211822	26244223	32402	2	ENSMUST00000114988.7	0	Fam234a	ENSMUSG00000024187.14
chr17	26508246	26508959	Pilot_E3_BAM_peak_2456	39	.	3.19919	7.67587	3.90517	Promoter (<=1kb)	17	26505590	26508519	2930	2	ENSMUST00000025025.6	0	Dusp1	ENSMUSG00000024190.6
chr17	26514520	26514814	Pilot_E3_BAM_peak_2457	31	.	3.45411	6.84637	3.18929	Distal Intergenic	17	26505590	26508519	2930	2	ENSMUST00000025025.6	-6002	Dusp1	ENSMUSG00000024190.6
chr17	26933105	26933313	Pilot_E3_BAM_peak_2461	20	.	2.53053	5.44347	2.03409	Promoter (<=1kb)	17	26933127	26937890	4764	1	ENSMUST00000073724.5	0	Phf1	ENSMUSG00000024193.7
chr17	26939091	26939448	Pilot_E3_BAM_peak_2462	18	.	2.63217	5.2668	1.89283	Promoter (<=1kb)	17	26937973	26939468	1496	2	ENSMUST00000025027.8	20	Cuta	ENSMUSG00000024194.15
chr17	56325686	56326965	Pilot_E3_BAM_peak_2592	30	.	3.09622	6.64058	3.03818	Promoter (<=1kb)	17	56326062	56356056	29995	1	ENSMUST00000139679.7	0	Kdm4b	ENSMUSG00000024201.12
chr17	56831181	56831617	Pilot_E3_BAM_peak_2600	23	.	3.0832	5.874	2.39957	Promoter (<=1kb)	17	56775897	56831008	55112	2	ENSMUST00000086801.5	-174	Rfx2	ENSMUSG00000024206.14
chr17	27154083	27154469	Pilot_E3_BAM_peak_2466	30	.	2.91961	6.69201	3.05588	Intron (ENSMUST00000025046.2/ENSMUSG00000024210.2, intron 2 of 5)	17	27143969	27167764	23796	2	ENSMUST00000025046.2	13295	Ip6k3	ENSMUSG00000024210.2
chr17	27623108	27623755	Pilot_E3_BAM_peak_2469	15	.	2.70417	4.7971	1.52803	Promoter (<=1kb)	17	27579382	27623495	44114	2	ENSMUST00000025050.12	0	Nudt3	ENSMUSG00000024213.14
chr17	28470457	28471165	Pilot_E3_BAM_peak_2478	13	.	2.85647	4.58998	1.35766	Intron (ENSMUST00000079413.9/ENSMUSG00000024222.16, intron 1 of 10)	17	28399095	28486149	87055	2	ENSMUST00000079413.9	14984	Fkbp5	ENSMUSG00000024222.16
chr18	3507707	3507925	Pilot_E3_BAM_peak_2677	23	.	3.10667	5.78828	2.31104	Promoter (<=1kb)	18	3507957	3516404	8448	1	ENSMUST00000025075.1	-32	Bambi	ENSMUSG00000024232.1
chr18	4921449	4921709	Pilot_E3_BAM_peak_2680	10	.	2.61643	4.21464	1.07942	Promoter (<=1kb)	18	4921726	5119299	197574	1	ENSMUST00000143254.7	-17	Svil	ENSMUSG00000024236.18
chr18	4987363	4987657	Pilot_E3_BAM_peak_2681	11	.	2.70169	4.33927	1.17352	Intron (ENSMUST00000126977.7/ENSMUSG00000024236.18, intron 1 of 37)	18	4993813	5046877	53065	1	ENSMUST00000153016.7	-6156	Svil	ENSMUSG00000024236.18
chr18	5819892	5820405	Pilot_E3_BAM_peak_2684	35	.	2.78598	7.22494	3.5335	Distal Intergenic	18	5731081	5772804	41724	1	ENSMUST00000177030.1	88812	Zeb1	ENSMUSG00000024238.14
chr17	80479510	80480715	Pilot_E3_BAM_peak_2652	31	.	3.49553	6.82384	3.19428	Promoter (<=1kb)	17	80393752	80480453	86702	2	ENSMUST00000068714.5	0	Sos1	ENSMUSG00000024241.6
chr17	83148568	83148802	Pilot_E3_BAM_peak_2654	22	.	3.16675	5.66369	2.21993	Distal Intergenic	17	83215292	83225070	9779	1	ENSMUST00000170794.7	-66490	Pkdcc	ENSMUSG00000024247.14
chr17	83514100	83514598	Pilot_E3_BAM_peak_2655	29	.	3.26919	6.58878	2.99436	Promoter (<=1kb)	17	83501919	83514333	12415	2	ENSMUST00000025095.7	0	Cox7a2l	ENSMUSG00000024248.13
chr18	31634034	31635220	Pilot_E3_BAM_peak_2704	79	.	2.65299	12.0667	7.91541	Promoter (<=1kb)	18	31634371	31723061	88691	1	ENSMUST00000178164.7	0	Sap130	ENSMUSG00000024260.13
chr18	25521883	25522255	Pilot_E3_BAM_peak_2703	14	.	2.86824	4.75583	1.48759	Intron (ENSMUST00000115816.2/ENSMUSG00000024268.16, intron 3 of 12)	18	25487268	25501239	13972	2	ENSMUST00000226091.1	-20645	Celf4	ENSMUSG00000024268.16
chr18	25168458	25168947	Pilot_E3_BAM_peak_2702	54	.	3.6568	9.50107	5.47393	Promoter (<=1kb)	18	25127223	25168694	41472	2	ENSMUST00000148255.7	0	Tpgs2	ENSMUSG00000024269.11
chr18	24603496	24604162	Pilot_E3_BAM_peak_2700	33	.	3.07137	7.03542	3.34599	Promoter (<=1kb)	18	24579881	24603817	23937	2	ENSMUST00000070726.9	0	Slc39a6	ENSMUSG00000024270.11
chr18	9449209	9450465	Pilot_E3_BAM_peak_2685	15	.	2.84256	4.8669	1.57787	Promoter (<=1kb)	18	9314044	9450150	136107	2	ENSMUST00000053917.4	0	Ccny	ENSMUSG00000024286.7
chr18	10181736	10182360	Pilot_E3_BAM_peak_2686	19	.	2.59433	5.35138	1.95305	Promoter (<=1kb)	18	10064401	10181792	117392	2	ENSMUST00000067947.5	0	Rock1	ENSMUSG00000024290.8
chr18	10725514	10726358	Pilot_E3_BAM_peak_2687	17	.	2.52535	5.06577	1.73089	Promoter (<=1kb)	18	10725548	10818578	93031	1	ENSMUST00000052838.10	0	Mib1	ENSMUSG00000024294.13
chr18	16808645	16809654	Pilot_E3_BAM_peak_2692	16	.	2.64503	4.92888	1.62979	Promoter (<=1kb)	18	16588877	16809246	220370	2	ENSMUST00000025166.13	0	Cdh2	ENSMUSG00000024304.14
chr17	33915865	33916152	Pilot_E3_BAM_peak_2512	176	.	6.20338	22.4628	17.6488	Promoter (<=1kb)	17	33915899	33920415	4517	1	ENSMUST00000172619.7	0	Tapbp	ENSMUSG00000024308.14
chr17	33919447	33920891	Pilot_E3_BAM_peak_2513	19	.	2.76968	5.31958	1.95749	Promoter (<=1kb)	17	33919512	33920375	864	1	ENSMUST00000172888.1	0	Tapbp	ENSMUSG00000024308.14
chr18	21001456	21001902	Pilot_E3_BAM_peak_2694	13	.	2.39112	4.54393	1.32813	Promoter (<=1kb)	18	21001341	21028223	26883	1	ENSMUST00000072847.11	116	Rnf138	ENSMUSG00000024317.14
chr17	34031507	34032350	Pilot_E3_BAM_peak_2514	25	.	2.81647	6.08152	2.58825	Promoter (<=1kb)	17	34028267	34031690	3424	2	ENSMUST00000169397.7	0	Slc39a7	ENSMUSG00000024327.15
chr17	34119648	34122798	Pilot_E3_BAM_peak_2515	50	.	3.5776	8.86554	5.01288	Promoter (<=1kb)	17	34112023	34121747	9725	2	ENSMUST00000114242.8	0	Brd2	ENSMUSG00000024335.19
chr18	35702919	35703217	Pilot_E3_BAM_peak_2719	50	.	3.9603	8.93666	5.00955	Promoter (<=1kb)	18	35671103	35703144	32042	2	ENSMUST00000025208.5	0	Dnajc18	ENSMUSG00000024350.5
chr18	35498614	35498852	Pilot_E3_BAM_peak_2718	26	.	3.06124	6.1767	2.62614	Promoter (<=1kb)	18	35266400	35498925	232526	2	ENSMUST00000025215.8	73	Sil1	ENSMUSG00000024357.9
chr18	35022099	35022670	Pilot_E3_BAM_peak_2716	35	.	3.02688	7.27379	3.56262	Distal Intergenic	18	34937414	34954357	16944	2	ENSMUST00000025217.8	-67743	Hspa9	ENSMUSG00000024359.8
chr18	34651320	34651980	Pilot_E3_BAM_peak_2711	48	.	3.32386	8.69278	4.81435	Promoter (<=1kb)	18	34630951	34651735	20785	2	ENSMUST00000025228.11	0	Cdc23	ENSMUSG00000024370.16
chr18	34006218	34007385	Pilot_E3_BAM_peak_2708	23	.	2.75902	5.84052	2.38105	Promoter (<=1kb)	18	33796327	34007206	210880	2	ENSMUST00000025234.5	0	Epb41l4a	ENSMUSG00000024376.6
chr18	33213717	33214007	Pilot_E3_BAM_peak_2707	19	.	2.57292	5.35162	1.96621	Promoter (<=1kb)	18	33199355	33213862	14508	2	ENSMUST00000025236.8	0	Stard4	ENSMUSG00000024378.9
chr18	32240010	32240216	Pilot_E3_BAM_peak_2705	27	.	2.80317	6.36774	2.79371	Promoter (<=1kb)	18	32240300	32270151	29852	1	ENSMUST00000025241.6	-84	Ercc3	ENSMUSG00000024382.13
chr17	35164501	35165413	Pilot_E3_BAM_peak_2527	45	.	3.37789	8.33816	4.51603	Promoter (<=1kb)	17	35149076	35164897	15822	2	ENSMUST00000025253.11	0	Prrc2a	ENSMUSG00000024393.14
chr17	35235666	35236472	Pilot_E3_BAM_peak_2528	12	.	2.6361	4.41896	1.23668	Promoter (<=1kb)	17	35235878	35237904	2027	1	ENSMUST00000118384.7	0	Atp6v1g2	ENSMUSG00000024403.16
chr18	12236379	12237044	Pilot_E3_BAM_peak_2689	14	.	2.54356	4.71708	1.46104	Promoter (<=1kb)	18	12189693	12236400	46708	2	ENSMUST00000025279.5	0	Npc1	ENSMUSG00000024413.13
chr18	12973365	12973768	Pilot_E3_BAM_peak_2690	20	.	2.80921	5.50454	2.08366	Promoter (1-2kb)	18	12972252	12992948	20697	1	ENSMUST00000025290.5	1114	Impact	ENSMUSG00000024423.5
chr18	38418871	38419167	Pilot_E3_BAM_peak_2735	18	.	2.90404	5.17816	1.81947	Promoter (<=1kb)	18	38418975	38464399	45425	1	ENSMUST00000025293.3	0	Ndfip1	ENSMUSG00000024425.3
chr18	39490976	39491594	Pilot_E3_BAM_peak_2737	27	.	3.32529	6.28667	2.71878	Promoter (<=1kb)	18	39486844	39491301	4458	2	ENSMUST00000124115.1	0	Nr3c1	ENSMUSG00000024431.14
chr18	38250199	38250575	Pilot_E3_BAM_peak_2732	87	.	4.51239	12.9812	8.72599	Promoter (<=1kb)	18	38250249	38262629	12381	1	ENSMUST00000025314.5	0	0610009O20Rik	ENSMUSG00000024442.5
chr17	36257446	36257805	Pilot_E3_BAM_peak_2544	24	.	2.93182	5.92551	2.43887	Promoter (<=1kb)	17	36255712	36257610	1899	2	ENSMUST00000172573.1	0	Rpp21	ENSMUSG00000024446.13
chr18	37954798	37955012	Pilot_E3_BAM_peak_2729	32	.	3.06272	6.97353	3.28754	Promoter (<=1kb)	18	37936972	37954988	18017	2	ENSMUST00000043498.7	0	Hdac3	ENSMUSG00000024454.15
chr18	37849392	37849892	Pilot_E3_BAM_peak_2728	20	.	3.13007	5.45831	2.04304	Intron (ENSMUST00000115634.7/ENSMUSG00000024456.16, intron 26 of 26)	18	37845100	37853407	8308	2	ENSMUST00000127346.1	3515	Diaph1	ENSMUSG00000024456.16
chr17	36836904	36837117	Pilot_E3_BAM_peak_2546	20	.	2.7005	5.44788	2.0403	Promoter (<=1kb)	17	36837134	36837855	722	1	ENSMUST00000124307.1	-17	Trim26	ENSMUSG00000024457.16
chr18	44380361	44380843	Pilot_E3_BAM_peak_2738	17	.	2.97962	5.06638	1.7347	Promoter (<=1kb)	18	44380502	44396085	15584	1	ENSMUST00000202306.1	0	Dcp2	ENSMUSG00000024472.9
chr18	36744567	36745081	Pilot_E3_BAM_peak_2727	28	.	3.27812	6.40621	2.81499	Promoter (<=1kb)	18	36744656	36757639	12984	1	ENSMUST00000007042.5	0	Ik	ENSMUSG00000024474.6
chr18	46741624	46742440	Pilot_E3_BAM_peak_2743	46	.	3.79303	8.56821	4.66833	Promoter (<=1kb)	18	46741876	46790826	48951	1	ENSMUST00000025357.8	0	Ap3s1	ENSMUSG00000024480.8
chr18	46863607	46864281	Pilot_E3_BAM_peak_2744	27	.	3.16243	6.30284	2.77248	Intron (ENSMUST00000025358.2/ENSMUSG00000024481.4, intron 1 of 19)	18	46850039	46905446	55408	1	ENSMUST00000025358.2	13569	Lvrn	ENSMUSG00000024481.4
chr18	36559999	36561327	Pilot_E3_BAM_peak_2725	31	.	2.9345	6.7372	3.13432	Promoter (<=1kb)	18	36560611	36658908	98298	1	ENSMUST00000006205.13	0	Ankhd1	ENSMUSG00000024483.18
chr18	36492776	36493286	Pilot_E3_BAM_peak_2724	62	.	4.32647	10.2459	6.20568	Distal Intergenic	18	36504929	36515805	10877	2	ENSMUST00000025363.5	22519	Hbegf	ENSMUSG00000024486.5
chr18	49755403	49756255	Pilot_E3_BAM_peak_2745	18	.	2.81071	5.14606	1.80935	Promoter (<=1kb)	18	49696145	49755601	59457	2	ENSMUST00000163590.7	0	Dtwd2	ENSMUSG00000024505.15
chr18	50096271	50096522	Pilot_E3_BAM_peak_2748	13	.	2.88584	4.60126	1.3633	Intron (ENSMUST00000153545.1/ENSMUSG00000062210.13, intron 1 of 3)	18	50128201	50196269	68069	1	ENSMUST00000025385.6	-31679	Hsd17b4	ENSMUSG00000024507.6
chr18	50128435	50128741	Pilot_E3_BAM_peak_2749	12	.	2.62444	4.40581	1.22142	Promoter (<=1kb)	18	50128494	50142612	14119	1	ENSMUST00000152388.1	0	Hsd17b4	ENSMUSG00000024507.6
chr18	70053155	70053384	Pilot_E3_BAM_peak_2795	43	.	3.55883	8.24794	4.37777	Promoter (<=1kb)	18	69983656	70053588	69933	2	ENSMUST00000069749.8	204	Rab27b	ENSMUSG00000024511.15
chr18	70644638	70645014	Pilot_E3_BAM_peak_2796	17	.	2.81527	5.12643	1.7816	Distal Intergenic	18	70617773	70625777	8005	1	ENSMUST00000128555.1	26866	Mbd2	ENSMUSG00000024513.16
chr18	65800126	65800435	Pilot_E3_BAM_peak_2781	128	.	5.42521	17.3578	12.8334	Promoter (<=1kb)	18	65800549	65817665	17117	1	ENSMUST00000025394.12	-114	Sec11c	ENSMUSG00000024516.12
chr18	67288983	67289240	Pilot_E3_BAM_peak_2784	29	.	3.00887	6.48586	2.90589	Promoter (<=1kb)	18	67289253	67319146	29894	1	ENSMUST00000025403.6	-13	Impa2	ENSMUSG00000024525.6
chr18	67449181	67449627	Pilot_E3_BAM_peak_2787	55	.	4.05904	9.4821	5.52379	Promoter (<=1kb)	18	67404767	67449166	44400	2	ENSMUST00000025408.8	-16	Afg3l2	ENSMUSG00000024527.9
chr18	52535554	52535826	Pilot_E3_BAM_peak_2750	24	.	3.29217	5.96928	2.46482	Distal Intergenic	18	52516069	52529867	13799	2	ENSMUST00000171470.7	-5688	Lox	ENSMUSG00000024529.13
chr18	53214111	53214667	Pilot_E3_BAM_peak_2751	57	.	4.18825	9.62384	5.70064	Intron (ENSMUST00000037850.5/ENSMUSG00000034484.7, intron 11 of 14)	18	53245662	53390823	145162	1	ENSMUST00000165032.7	-30995	Snx24	ENSMUSG00000024535.15
chr18	53245293	53245698	Pilot_E3_BAM_peak_2752	19	.	2.83535	5.33902	1.94939	Promoter (<=1kb)	18	53245662	53390823	145162	1	ENSMUST00000165032.7	0	Snx24	ENSMUSG00000024535.15
chr18	53267698	53268272	Pilot_E3_BAM_peak_2753	23	.	3.09084	5.80387	2.31537	Intron (ENSMUST00000165032.7/ENSMUSG00000024535.15, intron 1 of 6)	18	53245769	53390823	145055	1	ENSMUST00000025417.8	21930	Snx24	ENSMUSG00000024535.15
chr18	53417314	53418284	Pilot_E3_BAM_peak_2754	11	.	2.65617	4.26203	1.10725	Promoter (<=1kb)	18	53406341	53418007	11667	2	ENSMUST00000025419.7	0	Ppic	ENSMUSG00000024538.7
chr18	67723928	67724528	Pilot_E3_BAM_peak_2789	15	.	2.83374	4.88554	1.59562	Promoter (<=1kb)	18	67665511	67724573	59063	2	ENSMUST00000120934.7	45	Ptpn2	ENSMUSG00000024539.17
chr18	76241308	76241580	Pilot_E3_BAM_peak_2806	52	.	4.128	9.17008	5.23213	Promoter (<=1kb)	18	76241580	76305731	64152	1	ENSMUST00000168423.7	0	Smad2	ENSMUSG00000024563.15
chr18	63692311	63692727	Pilot_E3_BAM_peak_2777	17	.	2.95271	5.12228	1.77796	Promoter (<=1kb)	18	63662801	63692359	29559	2	ENSMUST00000025476.2	0	Txnl1	ENSMUSG00000024583.2
chr18	64887435	64888098	Pilot_E3_BAM_peak_2778	13	.	2.71036	4.63134	1.38969	Promoter (<=1kb)	18	64887705	65155259	267555	1	ENSMUST00000225057.1	0	Nedd4l	ENSMUSG00000024589.16
chr18	56723726	56723950	Pilot_E3_BAM_peak_2760	12	.	2.85224	4.48805	1.27088	Intron (ENSMUST00000025486.8/ENSMUSG00000024590.8, intron 1 of 10)	18	56728441	56733456	5016	1	ENSMUST00000128651.1	-4491	Lmnb1	ENSMUSG00000024590.8
chr18	57167515	57167964	Pilot_E3_BAM_peak_2762	21	.	2.89776	5.60304	2.17308	Intron (ENSMUST00000075770.12/ENSMUSG00000024593.15, intron 1 of 24)	18	57142786	57292728	149943	1	ENSMUST00000139892.1	24730	Megf10	ENSMUSG00000024593.15
chr18	57249813	57250046	Pilot_E3_BAM_peak_2763	13	.	2.54857	4.61176	1.38309	Intron (ENSMUST00000075770.12/ENSMUSG00000024593.15, intron 8 of 24)	18	57354733	57392719	37987	1	ENSMUST00000025490.8	-104687	Prrc1	ENSMUSG00000024594.8
chr18	60526170	60526419	Pilot_E3_BAM_peak_2765	15	.	2.58223	4.87791	1.5934	Promoter (<=1kb)	18	60526185	60557939	31755	1	ENSMUST00000223984.1	0	Dctn4	ENSMUSG00000024603.8
chr19	16133172	16133616	Pilot_E3_BAM_peak_2943	10	.	2.75404	4.18928	1.04963	Promoter (<=1kb)	19	16133296	16316527	183232	1	ENSMUST00000170229.1	0	Gnaq	ENSMUSG00000024639.5
chr19	9066249	9066513	Pilot_E3_BAM_peak_2926	14	.	2.87178	4.77166	1.49491	Intron (ENSMUST00000092955.9/ENSMUSG00000069833.12, intron 5 of 5)	19	9083636	9087958	4323	2	ENSMUST00000025554.2	21445	Scgb1a1	ENSMUSG00000024653.2
chr19	9954425	9954923	Pilot_E3_BAM_peak_2927	16	.	2.74624	5.0241	1.69919	Distal Intergenic	19	9982703	9985092	2390	1	ENSMUST00000025563.6	-27780	Fth1	ENSMUSG00000024661.6
chr19	9983094	9983304	Pilot_E3_BAM_peak_2928	11	.	2.72232	4.2951	1.13325	Promoter (<=1kb)	19	9982703	9985092	2390	1	ENSMUST00000025563.6	392	Fth1	ENSMUSG00000024661.6
chr19	10569683	10569992	Pilot_E3_BAM_peak_2934	13	.	2.89907	4.63727	1.38718	Downstream (<1kb)	19	10570478	10577362	6885	2	ENSMUST00000025568.2	7370	Tmem138	ENSMUSG00000024666.5
chr19	10576922	10577365	Pilot_E3_BAM_peak_2935	30	.	3.02477	6.63427	3.03019	Promoter (<=1kb)	19	10570478	10577362	6885	2	ENSMUST00000025568.2	0	Tmem138	ENSMUSG00000024666.5
chr19	10561845	10562065	Pilot_E3_BAM_peak_2933	15	.	2.70676	4.80783	1.53792	Distal Intergenic	19	10550461	10556238	5778	2	ENSMUST00000025569.8	-5608	Tmem216	ENSMUSG00000024667.11
chr19	10524920	10525697	Pilot_E3_BAM_peak_2932	24	.	2.8908	5.90129	2.40297	Promoter (<=1kb)	19	10500513	10525209	24697	2	ENSMUST00000025570.6	0	Sdhaf2	ENSMUSG00000024668.7
chr19	11965333	11965600	Pilot_E3_BAM_peak_2941	21	.	2.74893	5.5569	2.13223	Promoter (<=1kb)	19	11965844	11994105	28262	1	ENSMUST00000025590.9	-244	Osbp	ENSMUSG00000024687.10
chr19	12795656	12796601	Pilot_E3_BAM_peak_2942	40	.	3.65273	7.78172	4.06041	Promoter (<=1kb)	19	12763660	12796126	32467	2	ENSMUST00000142247.7	0	Zfp91	ENSMUSG00000024695.15
chr19	18670445	18671298	Pilot_E3_BAM_peak_2946	26	.	3.19163	6.20628	2.68494	Promoter (<=1kb)	19	18670780	18704788	34009	1	ENSMUST00000025632.9	0	Carnmt1	ENSMUSG00000024726.9
chr19	10895162	10895622	Pilot_E3_BAM_peak_2940	13	.	2.6098	4.50776	1.30058	Promoter (<=1kb)	19	10895231	10905532	10302	1	ENSMUST00000025642.13	0	Prpf19	ENSMUSG00000024735.13
chr19	10869404	10869775	Pilot_E3_BAM_peak_2938	33	.	3.39437	6.97958	3.33517	Promoter (<=1kb)	19	10857834	10869778	11945	2	ENSMUST00000120524.1	3	Tmem132a	ENSMUSG00000024736.14
chr19	10388705	10388944	Pilot_E3_BAM_peak_2930	22	.	2.86525	5.70641	2.2492	Promoter (<=1kb)	19	10389090	10448444	59355	1	ENSMUST00000073899.5	-146	Syt7	ENSMUSG00000024743.15
chr19	21104569	21105131	Pilot_E3_BAM_peak_2949	23	.	3.08232	5.83496	2.39465	Distal Intergenic	19	20783458	20954202	170745	2	ENSMUST00000039500.3	-150368	Tmc1	ENSMUSG00000024749.8
chr19	21271897	21272926	Pilot_E3_BAM_peak_2950	21	.	3.03832	5.54176	2.11511	Promoter (<=1kb)	19	21272278	21282289	10012	1	ENSMUST00000025659.10	0	Zfand5	ENSMUSG00000024750.10
chr19	21778386	21778755	Pilot_E3_BAM_peak_2952	26	.	2.84251	6.20123	2.67616	Promoter (<=1kb)	19	21778342	21858327	79986	1	ENSMUST00000096194.8	45	Tmem2	ENSMUSG00000024754.12
chr19	7483255	7483633	Pilot_E3_BAM_peak_2921	19	.	2.97235	5.36737	1.96524	Promoter (<=1kb)	19	7425901	7483281	57381	2	ENSMUST00000025667.12	0	Rtn3	ENSMUSG00000024758.14
chr19	7205765	7206378	Pilot_E3_BAM_peak_2917	16	.	2.54057	4.90731	1.61103	Promoter (<=1kb)	19	7198202	7206316	8115	2	ENSMUST00000025679.10	0	Otub1	ENSMUSG00000024767.11
chr19	6276634	6276878	Pilot_E3_BAM_peak_2905	23	.	2.75863	5.79153	2.31614	Promoter (<=1kb)	19	6276725	6300096	23372	1	ENSMUST00000025684.3	0	Ehd1	ENSMUSG00000024772.9
chr19	6277856	6278547	Pilot_E3_BAM_peak_2906	31	.	3.1118	6.72445	3.12913	Promoter (<=1kb)	19	6276925	6281392	4468	1	ENSMUST00000165797.1	932	Ehd1	ENSMUSG00000024772.9
chr19	6296810	6297868	Pilot_E3_BAM_peak_2907	19	.	2.80089	5.33637	1.94643	Promoter (<=1kb)	19	6297914	6298360	447	1	ENSMUST00000148547.1	-46	Ehd1	ENSMUSG00000024772.9
chr19	6241493	6241857	Pilot_E3_BAM_peak_2904	34	.	3.13695	7.08513	3.42193	Promoter (<=1kb)	19	6241668	6262335	20668	1	ENSMUST00000045351.12	0	Atg2a	ENSMUSG00000024773.14
chr19	34192360	34192661	Pilot_E3_BAM_peak_2976	23	.	3.02417	5.81778	2.33877	Promoter (<=1kb)	19	34192229	34240333	48105	1	ENSMUST00000054956.14	132	Stambpl1	ENSMUSG00000024776.17
chr19	6235705	6236150	Pilot_E3_BAM_peak_2903	29	.	2.87588	6.56396	2.97181	Promoter (<=1kb)	19	6227765	6235872	8108	2	ENSMUST00000025695.9	0	Ppp2r5b	ENSMUSG00000024777.9
chr19	29101021	29101771	Pilot_E3_BAM_peak_2965	22	.	2.84274	5.67799	2.22569	Promoter (<=1kb)	19	29101375	29143843	42469	1	ENSMUST00000064393.5	0	Rcl1	ENSMUSG00000024785.6
chr19	6127909	6128255	Pilot_E3_BAM_peak_2901	165	.	5.45555	21.3288	16.5429	Promoter (<=1kb)	19	6119852	6128147	8296	2	ENSMUST00000154601.7	0	Snx15	ENSMUSG00000024787.13
chr19	29251125	29251840	Pilot_E3_BAM_peak_2967	15	.	2.74934	4.88493	1.58856	Promoter (<=1kb)	19	29251828	29313080	61253	1	ENSMUST00000025705.6	0	Jak2	ENSMUSG00000024789.12
chr19	6117844	6118435	Pilot_E3_BAM_peak_2900	13	.	2.55605	4.56172	1.33817	Promoter (<=1kb)	19	6116004	6118586	2583	2	ENSMUST00000113533.1	151	Sac3d1	ENSMUSG00000024790.7
chr19	34921838	34922335	Pilot_E3_BAM_peak_2978	33	.	3.38752	7.05306	3.36133	Promoter (<=1kb)	19	34922361	34975735	53375	1	ENSMUST00000087341.6	-26	Kif20b	ENSMUSG00000024795.11
chr19	36129466	36129839	Pilot_E3_BAM_peak_2979	35	.	3.60919	7.22015	3.51174	Distal Intergenic	19	36111965	36119844	7880	2	ENSMUST00000025718.8	-9623	Ankrd1	ENSMUSG00000024803.8
chr19	36207852	36208110	Pilot_E3_BAM_peak_2980	50	.	4.03417	8.92007	5.00575	Distal Intergenic	19	36111965	36119844	7880	2	ENSMUST00000025718.8	-88009	Ankrd1	ENSMUSG00000024803.8
chr19	36348831	36349310	Pilot_E3_BAM_peak_2981	18	.	2.78126	5.16688	1.81521	Promoter (<=1kb)	19	36348537	36355613	7077	1	ENSMUST00000224805.1	295	Pcgf5	ENSMUSG00000024805.16
chr19	36409377	36409698	Pilot_E3_BAM_peak_2982	24	.	2.77535	5.98875	2.47251	Promoter (<=1kb)	19	36409748	36456192	46445	1	ENSMUST00000062389.5	-50	Pcgf5	ENSMUSG00000024805.16
chr19	6046312	6046853	Pilot_E3_BAM_peak_2898	15	.	2.81789	4.86822	1.58485	Promoter (<=1kb)	19	6046576	6053712	7137	1	ENSMUST00000138532.7	0	Syvn1	ENSMUSG00000024807.17
chr19	29945567	29945927	Pilot_E3_BAM_peak_2969	14	.	2.93977	4.7683	1.49078	Promoter (<=1kb)	19	29945790	29960704	14915	1	ENSMUST00000025724.8	0	Il33	ENSMUSG00000024810.16
chr19	24174076	24174366	Pilot_E3_BAM_peak_2958	15	.	2.6208	4.7854	1.51716	Intron (ENSMUST00000099558.4/ENSMUSG00000024812.9, intron 1 of 22)	19	24094523	24225026	130504	2	ENSMUST00000099558.4	50660	Tjp2	ENSMUSG00000024812.9
chr19	5877803	5878493	Pilot_E3_BAM_peak_2893	18	.	2.9081	5.1823	1.82992	Promoter (<=1kb)	19	5877808	5884884	7077	1	ENSMUST00000145200.7	0	Slc25a45	ENSMUSG00000024818.14
chr19	5944913	5945554	Pilot_E3_BAM_peak_2896	24	.	3.13548	5.91799	2.44514	Intron (ENSMUST00000025752.13/ENSMUSG00000024833.14, intron 13 of 17)	19	5940543	5964206	23664	2	ENSMUST00000025752.13	18652	Pola2	ENSMUSG00000024833.14
chr19	3851174	3851804	Pilot_E3_BAM_peak_2831	23	.	2.85659	5.80823	2.33882	Promoter (<=1kb)	19	3851773	3894365	42593	1	ENSMUST00000128694.7	0	Chka	ENSMUSG00000024843.15
chr19	4125790	4126011	Pilot_E3_BAM_peak_2838	39	.	3.46523	7.71706	3.9396	Promoter (<=1kb)	19	4125934	4132285	6352	1	ENSMUST00000169055.7	0	Tmem134	ENSMUSG00000024845.17
chr19	5345482	5346368	Pilot_E3_BAM_peak_2869	51	.	3.86014	9.09858	5.19407	3' UTR	19	5344705	5349574	4870	2	ENSMUST00000025764.5	3206	Cst6	ENSMUSG00000024846.5
chr19	4099192	4099495	Pilot_E3_BAM_peak_2837	66	.	4.11177	10.7737	6.65621	Promoter (<=1kb)	19	4099998	4113965	13968	1	ENSMUST00000049658.13	-503	Pitpnm1	ENSMUSG00000024851.13
chr19	5295158	5295392	Pilot_E3_BAM_peak_2867	22	.	3.11414	5.73505	2.28151	Promoter (<=1kb)	19	5273923	5295455	21533	2	ENSMUST00000025774.9	63	Sf3b2	ENSMUSG00000024853.9
chr19	4229938	4232342	Pilot_E3_BAM_peak_2843	46	.	3.30272	8.43802	4.65817	Promoter (<=1kb)	19	4231899	4233631	1733	1	ENSMUST00000025773.3	0	Pold4	ENSMUSG00000024854.3
chr19	5272427	5273276	Pilot_E3_BAM_peak_2866	13	.	2.6853	4.60545	1.37217	Promoter (<=1kb)	19	5133688	5273119	139432	2	ENSMUST00000025786.7	0	Pacs1	ENSMUSG00000024855.9
chr19	4096965	4097649	Pilot_E3_BAM_peak_2836	72	.	4.18825	11.3684	7.25527	Promoter (<=1kb)	19	4097182	4099017	1836	1	ENSMUST00000025779.10	0	Cdk2ap2	ENSMUSG00000024856.10
chr19	4090507	4090884	Pilot_E3_BAM_peak_2835	14	.	2.72856	4.75088	1.48486	Distal Intergenic	19	4086475	4087337	863	1	ENSMUST00000162584.1	4033	Cabp2	ENSMUSG00000024857.16
chr19	4305716	4306651	Pilot_E3_BAM_peak_2845	15	.	2.74179	4.80156	1.52504	Promoter (<=1kb)	19	4286001	4305955	19955	2	ENSMUST00000025791.11	0	Adrbk1	ENSMUSG00000024858.13
chr19	5117563	5118478	Pilot_E3_BAM_peak_2865	43	.	3.40928	8.15661	4.37106	Promoter (<=1kb)	19	5107746	5118297	10552	2	ENSMUST00000113728.7	0	Klc2	ENSMUSG00000024862.16
chr19	4000040	4001109	Pilot_E3_BAM_peak_2833	32	.	3.05523	6.90784	3.28841	Promoter (<=1kb)	19	4000626	4005816	5191	1	ENSMUST00000155405.7	0	RP23-34E20.3	ENSMUSG00000024869.10
chr19	5106805	5107165	Pilot_E3_BAM_peak_2864	24	.	3.03231	5.91848	2.4256	Promoter (<=1kb)	19	5099207	5106996	7790	2	ENSMUST00000025804.5	0	Rab1b	ENSMUSG00000024870.5
chr19	5087983	5088453	Pilot_E3_BAM_peak_2863	281	.	6.58103	33.0879	28.1472	Promoter (<=1kb)	19	5088538	5092879	4342	1	ENSMUST00000025811.4	-85	Yif1a	ENSMUSG00000024875.4
chr19	5050498	5051369	Pilot_E3_BAM_peak_2861	82	.	4.15247	12.3939	8.20622	Promoter (<=1kb)	19	5050785	5051483	699	1	ENSMUST00000224254.1	0	Rin1	ENSMUSG00000024883.7
chr19	5059060	5059383	Pilot_E3_BAM_peak_2862	25	.	2.95043	6.09296	2.55886	Distal Intergenic	19	5053105	5054131	1027	1	ENSMUST00000224032.1	5956	Rin1	ENSMUSG00000024883.7
chr19	32107765	32108285	Pilot_E3_BAM_peak_2971	27	.	3.35743	6.3289	2.7642	Distal Intergenic	19	31984654	32061469	76816	2	ENSMUST00000096119.4	-46297	Asah2	ENSMUSG00000024887.9
chr19	5013320	5013732	Pilot_E3_BAM_peak_2858	21	.	2.83016	5.61354	2.19095	Distal Intergenic	19	5024006	5031971	7966	1	ENSMUST00000025826.5	-10274	Slc29a2	ENSMUSG00000024891.5
chr19	5017671	5018301	Pilot_E3_BAM_peak_2859	25	.	3.19867	6.06435	2.56367	Distal Intergenic	19	5024006	5031971	7966	1	ENSMUST00000025826.5	-5705	Slc29a2	ENSMUSG00000024891.5
chr19	5023438	5024578	Pilot_E3_BAM_peak_2860	32	.	3.12031	6.83652	3.20382	Promoter (<=1kb)	19	5024006	5031971	7966	1	ENSMUST00000025826.5	0	Slc29a2	ENSMUSG00000024891.5
chr19	4510147	4510735	Pilot_E3_BAM_peak_2849	43	.	3.49073	8.08777	4.30396	Promoter (<=1kb)	19	4510472	4621752	111281	1	ENSMUST00000068004.12	0	Pcx	ENSMUSG00000024892.16
chr19	23758489	23759233	Pilot_E3_BAM_peak_2957	17	.	3.03945	5.09586	1.74536	Promoter (<=1kb)	19	23758876	23949597	190722	1	ENSMUST00000025830.7	0	Apba1	ENSMUSG00000024897.8
chr19	4942854	4943323	Pilot_E3_BAM_peak_2856	19	.	2.64356	5.34152	1.95117	Promoter (<=1kb)	19	4930651	4943092	12442	2	ENSMUST00000120475.7	0	Peli3	ENSMUSG00000024901.14
chr19	5488070	5489429	Pilot_E3_BAM_peak_2875	31	.	3.21399	6.77351	3.14885	Promoter (<=1kb)	19	5482832	5488402	5571	2	ENSMUST00000124334.7	0	Mus81	ENSMUSG00000024906.9
chr19	3575693	3576082	Pilot_E3_BAM_peak_2827	26	.	3.02723	6.18262	2.64073	Promoter (<=1kb)	19	3454928	3575720	120793	2	ENSMUST00000025846.15	0	Ppp6r3	ENSMUSG00000024908.15
chr19	5473994	5474244	Pilot_E3_BAM_peak_2874	11	.	2.72505	4.30817	1.14731	Promoter (<=1kb)	19	5473973	5477578	3606	1	ENSMUST00000167304.7	22	Efemp2	ENSMUSG00000024909.14
chr19	5444869	5445141	Pilot_E3_BAM_peak_2873	15	.	2.66059	4.84736	1.56267	Promoter (2-3kb)	19	5447703	5455945	8243	1	ENSMUST00000025850.5	-2562	Fosl1	ENSMUSG00000024912.5
chr19	3638809	3639335	Pilot_E3_BAM_peak_2828	15	.	2.85802	4.87703	1.58673	Intron (ENSMUST00000025856.16/ENSMUSG00000024913.16, intron 5 of 22)	19	3584836	3615792	30957	2	ENSMUST00000177294.1	-23018	Lrp5	ENSMUSG00000024913.16
chr19	3681409	3681760	Pilot_E3_BAM_peak_2829	19	.	2.98722	5.35305	1.96457	Intron (ENSMUST00000025856.16/ENSMUSG00000024913.16, intron 1 of 22)	19	3584828	3686556	101729	2	ENSMUST00000025856.16	4796	Lrp5	ENSMUSG00000024913.16
chr19	5424233	5425405	Pilot_E3_BAM_peak_2871	23	.	2.95831	5.8388	2.35083	Promoter (<=1kb)	19	5422806	5424759	1954	2	ENSMUST00000148219.8	0	Drap1	ENSMUSG00000024914.16
chr19	26604692	26604992	Pilot_E3_BAM_peak_2961	32	.	3.46359	6.9338	3.27239	Promoter (<=1kb)	19	26605050	26778275	173226	1	ENSMUST00000176769.8	-58	Smarca2	ENSMUSG00000024921.17
chr19	5637501	5637883	Pilot_E3_BAM_peak_2880	21	.	2.90214	5.53244	2.10051	Promoter (<=1kb)	19	5637483	5648130	10648	1	ENSMUST00000025867.5	19	Rela	ENSMUSG00000024927.7
chr19	5724680	5725351	Pilot_E3_BAM_peak_2883	47	.	3.64773	8.62399	4.72478	Promoter (<=1kb)	19	5707376	5726317	18942	2	ENSMUST00000049295.14	966	Ehbp1l1	ENSMUSG00000024937.14
chr19	5726196	5726419	Pilot_E3_BAM_peak_2884	11	.	2.68845	4.3692	1.18965	Promoter (<=1kb)	19	5707376	5726317	18942	2	ENSMUST00000049295.14	0	Ehbp1l1	ENSMUSG00000024937.14
chr19	5743456	5744028	Pilot_E3_BAM_peak_2885	19	.	2.86222	5.29011	1.90891	Promoter (2-3kb)	19	5740904	5758532	17629	1	ENSMUST00000081496.5	2553	Ltbp3	ENSMUSG00000024940.10
chr19	5771036	5771454	Pilot_E3_BAM_peak_2886	60	.	3.70629	10.168	6.06933	Promoter (<=1kb)	19	5758427	5771401	12975	2	ENSMUST00000025890.8	0	Scyl1	ENSMUSG00000024941.8
chr19	6140947	6141553	Pilot_E3_BAM_peak_2902	20	.	2.65949	5.46953	2.06017	Promoter (<=1kb)	19	6134374	6141140	6767	2	ENSMUST00000134821.1	0	Arl2	ENSMUSG00000024944.5
chr19	6363294	6364232	Pilot_E3_BAM_peak_2908	76	.	4.25271	11.7458	7.6779	Promoter (<=1kb)	19	6363690	6378030	14341	1	ENSMUST00000131252.7	0	Sf1	ENSMUSG00000024949.17
chr19	6909776	6910747	Pilot_E3_BAM_peak_2909	22	.	2.91697	5.64763	2.20637	Promoter (<=1kb)	19	6906697	6909978	3282	2	ENSMUST00000145300.1	0	Prdx5	ENSMUSG00000024953.16
chr19	6921772	6922594	Pilot_E3_BAM_peak_2910	44	.	3.18782	8.25153	4.48253	Promoter (<=1kb)	19	6910977	6921808	10832	2	ENSMUST00000025906.10	0	Esrra	ENSMUSG00000024955.13
chr19	6941671	6942053	Pilot_E3_BAM_peak_2911	14	.	2.55506	4.71397	1.46059	Promoter (<=1kb)	19	6941861	6951898	10038	1	ENSMUST00000025910.11	0	Bad	ENSMUSG00000024959.13
chr19	6992242	6992632	Pilot_E3_BAM_peak_2914	12	.	2.6854	4.40386	1.22779	Promoter (<=1kb)	19	6987911	6992272	4362	2	ENSMUST00000179118.1	0	Dnajc4	ENSMUSG00000024963.11
chr19	7040055	7040741	Pilot_E3_BAM_peak_2915	42	.	3.12927	8.08362	4.27208	Promoter (<=1kb)	19	7020696	7040026	19331	2	ENSMUST00000025918.7	-30	Stip1	ENSMUSG00000024966.8
chr19	7341724	7342262	Pilot_E3_BAM_peak_2919	35	.	3.23929	7.28654	3.58725	Promoter (<=1kb)	19	7275396	7341819	66424	2	ENSMUST00000032557.14	0	Mark2	ENSMUSG00000024969.15
chr19	53600039	53600456	Pilot_E3_BAM_peak_3048	50	.	3.95369	8.99736	5.06966	Promoter (<=1kb)	19	53600398	53645833	45436	1	ENSMUST00000025930.9	0	Smc3	ENSMUSG00000024974.10
chr19	53902977	53903233	Pilot_E3_BAM_peak_3052	21	.	2.69538	5.5355	2.11314	Promoter (<=1kb)	19	53903351	53929861	26511	1	ENSMUST00000025931.12	-118	Pdcd4	ENSMUSG00000024975.12
chr19	53943933	53945032	Pilot_E3_BAM_peak_3053	60	.	3.94056	10.1102	6.03095	Promoter (<=1kb)	19	53944306	54033268	88963	1	ENSMUST00000169861.7	0	Shoc2	ENSMUSG00000024976.13
chr19	55316043	55316451	Pilot_E3_BAM_peak_3055	22	.	3.18013	5.71381	2.26024	Promoter (<=1kb)	19	55316295	55577001	260707	1	ENSMUST00000225529.1	0	Vti1a	ENSMUSG00000024983.10
chr19	55741420	55741700	Pilot_E3_BAM_peak_3057	19	.	3.01447	5.2637	1.90053	Promoter (<=1kb)	19	55741810	55933654	191845	1	ENSMUST00000061496.15	-110	Tcf7l2	ENSMUSG00000024985.18
chr19	55743460	55743792	Pilot_E3_BAM_peak_3058	12	.	2.73905	4.44461	1.25469	Promoter (<=1kb)	19	55742845	55910681	167837	1	ENSMUST00000133008.7	616	Tcf7l2	ENSMUSG00000024985.18
chr19	60811636	60811842	Pilot_E3_BAM_peak_3068	13	.	2.79692	4.627	1.38965	Promoter (<=1kb)	19	60811611	60836227	24617	1	ENSMUST00000025957.8	26	Fam45a	ENSMUSG00000024993.15
chr19	60874211	60874652	Pilot_E3_BAM_peak_3069	14	.	2.88196	4.7171	1.46156	Promoter (<=1kb)	19	60864051	60874556	10506	2	ENSMUST00000025961.6	0	Prdx3	ENSMUSG00000024997.7
chr19	40513032	40513901	Pilot_E3_BAM_peak_2989	16	.	2.67468	5.01833	1.69987	Promoter (<=1kb)	19	40294753	40513740	218988	2	ENSMUST00000226047.1	0	Sorbs1	ENSMUSG00000025006.16
chr19	53273332	53273560	Pilot_E3_BAM_peak_3046	23	.	3.04941	5.76403	2.30787	Distal Intergenic	19	53310506	53375810	65305	1	ENSMUST00000003870.13	-36946	Mxi1	ENSMUSG00000025025.13
chr19	53142328	53142955	Pilot_E3_BAM_peak_3044	82	.	3.85439	12.337	8.25193	Promoter (<=1kb)	19	53142756	53247399	104644	1	ENSMUST00000050096.13	0	Add3	ENSMUSG00000025026.14
chr19	53038656	53038869	Pilot_E3_BAM_peak_3043	12	.	2.49123	4.48246	1.28315	Promoter (<=1kb)	19	52946141	53038641	92501	2	ENSMUST00000182500.7	-16	Xpnpep1	ENSMUSG00000025027.17
chr19	46500032	46502111	Pilot_E3_BAM_peak_3026	31	.	3.39015	6.79767	3.15278	Promoter (<=1kb)	19	46501648	46516444	14797	1	ENSMUST00000026008.7	0	Trim8	ENSMUSG00000025034.8
chr19	46503645	46504590	Pilot_E3_BAM_peak_3027	23	.	2.76181	5.76787	2.32988	Promoter (1-2kb)	19	46501648	46516444	14797	1	ENSMUST00000026008.7	1998	Trim8	ENSMUSG00000025034.8
chr19	46523875	46524274	Pilot_E3_BAM_peak_3028	24	.	2.92303	5.96813	2.46332	Distal Intergenic	19	46501648	46516444	14797	1	ENSMUST00000026008.7	22228	Trim8	ENSMUSG00000025034.8
chr19	46528779	46529033	Pilot_E3_BAM_peak_3029	18	.	2.91164	5.18141	1.8262	Downstream (2-3kb)	19	46501648	46516444	14797	1	ENSMUST00000026008.7	27132	Trim8	ENSMUSG00000025034.8
chr19	46979255	46979485	Pilot_E3_BAM_peak_3032	22	.	3.06577	5.66695	2.21166	Intron (ENSMUST00000172239.2/ENSMUSG00000025041.16, intron 1 of 17)	19	46886831	46969474	82644	2	ENSMUST00000086961.13	-9782	Nt5c2	ENSMUSG00000025041.16
chrX	85776691	85777160	Pilot_E3_BAM_peak_5802	15	.	2.71001	4.8393	1.5545	Promoter (<=1kb)	20	85701937	85776819	74883	2	ENSMUST00000026039.14	0	Gk	ENSMUSG00000025059.16
chr19	47730753	47731857	Pilot_E3_BAM_peak_3038	39	.	3.33665	7.69556	3.94909	Promoter (<=1kb)	19	47731756	47735588	3833	1	ENSMUST00000099353.4	0	Sfr1	ENSMUSG00000025066.9
chr19	47854036	47855355	Pilot_E3_BAM_peak_3040	16	.	2.78488	5.01269	1.69422	Promoter (<=1kb)	19	47854970	47864790	9821	1	ENSMUST00000026050.7	0	Gsto1	ENSMUSG00000025068.7
chr19	47865565	47865855	Pilot_E3_BAM_peak_3041	24	.	3.24831	5.98861	2.47244	Promoter (<=1kb)	19	47865767	47886324	20558	1	ENSMUST00000056159.10	0	Gsto2	ENSMUSG00000025069.14
chr19	47892011	47892307	Pilot_E3_BAM_peak_3042	16	.	2.78096	4.90561	1.60701	Intron (ENSMUST00000026048.9/ENSMUSG00000044948.16, intron 1 of 13)	19	47870262	47884704	14443	1	ENSMUST00000135016.1	21750	Gsto2	ENSMUSG00000025069.14
chr19	56288542	56288796	Pilot_E3_BAM_peak_3059	13	.	2.70398	4.56478	1.33869	Promoter (<=1kb)	19	56287996	56319635	31640	1	ENSMUST00000166049.7	547	Habp2	ENSMUSG00000025075.14
chr19	56532262	56532475	Pilot_E3_BAM_peak_3061	12	.	2.82959	4.41834	1.21872	Intron (ENSMUST00000183143.7/ENSMUSG00000025077.13, intron 7 of 9)	19	56529582	56537382	7801	2	ENSMUST00000183216.1	4907	Dclre1a	ENSMUSG00000025077.13
chr19	56977243	56977519	Pilot_E3_BAM_peak_3062	33	.	3.24119	7.0429	3.34983	Intron (ENSMUST00000118800.7/ENSMUSG00000025083.18, intron 1 of 18)	19	56930098	57001046	70949	2	ENSMUST00000126964.7	23527	Afap1l2	ENSMUSG00000025083.18
chr19	57055695	57055935	Pilot_E3_BAM_peak_3063	15	.	2.93542	4.78518	1.52191	Intron (ENSMUST00000079360.11/ENSMUSG00000025085.16, intron 15 of 25)	19	57039447	57047238	7792	2	ENSMUST00000137389.7	-8458	Ablim1	ENSMUSG00000025085.16
chr19	57079167	57079487	Pilot_E3_BAM_peak_3064	13	.	2.77293	4.6114	1.3713	Intron (ENSMUST00000079360.11/ENSMUSG00000025085.16, intron 8 of 25)	19	57039447	57047238	7792	2	ENSMUST00000137389.7	-31930	Ablim1	ENSMUSG00000025085.16
chr19	58850599	58851155	Pilot_E3_BAM_peak_3066	13	.	2.76138	4.51488	1.30885	Intron (ENSMUST00000066285.4/ENSMUSG00000025092.6, intron 1 of 11)	19	58795751	58860984	65234	2	ENSMUST00000066285.4	9829	Hspa12a	ENSMUSG00000025092.6
chr19	58860112	58861088	Pilot_E3_BAM_peak_3067	28	.	3.244	6.42202	2.8457	Promoter (<=1kb)	19	58795751	58860984	65234	2	ENSMUST00000066285.4	0	Hspa12a	ENSMUSG00000025092.6
chr7	81828795	81829444	Pilot_E3_BAM_peak_4986	27	.	3.33178	6.31268	2.75431	Promoter (<=1kb)	7	81792074	81829431	37358	2	ENSMUST00000026093.8	0	Btbd1	ENSMUSG00000025103.8
chr11	120554510	120555504	Pilot_E3_BAM_peak_1191	25	.	3.22237	6.07043	2.55473	Distal Intergenic	11	120549979	120551132	1154	2	ENSMUST00000026121.2	-3379	Ppp1r27	ENSMUSG00000025129.2
chr11	120573002	120573334	Pilot_E3_BAM_peak_1192	54	.	2.9459	9.38962	5.46971	Promoter (<=1kb)	11	120560298	120573253	12956	2	ENSMUST00000026122.10	0	P4hb	ENSMUSG00000025130.11
chr11	120673036	120673567	Pilot_E3_BAM_peak_1194	32	.	2.92973	6.89043	3.21933	Promoter (<=1kb)	11	120673056	120709444	36389	1	ENSMUST00000106158.8	0	Aspscr1	ENSMUSG00000025142.18
chr11	120697957	120698436	Pilot_E3_BAM_peak_1195	18	.	2.5187	5.19065	1.84026	Intron (ENSMUST00000026135.14/ENSMUSG00000025142.18, intron 7 of 15)	11	120702514	120709444	6931	1	ENSMUST00000168947.1	-4078	Aspscr1	ENSMUSG00000025142.18
chr11	120704122	120704344	Pilot_E3_BAM_peak_1196	13	.	2.59058	4.51625	1.3094	Promoter (1-2kb)	11	120702514	120709444	6931	1	ENSMUST00000168947.1	1609	Aspscr1	ENSMUSG00000025142.18
chr11	120713625	120714259	Pilot_E3_BAM_peak_1197	19	.	2.73131	5.34536	1.95184	Promoter (<=1kb)	11	120710942	120713732	2791	2	ENSMUST00000106154.7	0	Stra13	ENSMUSG00000025144.17
chr7	142061150	142061366	Pilot_E3_BAM_peak_5113	20	.	3.14004	5.42547	2.00684	Promoter (<=1kb)	7	142009033	142061065	52033	2	ENSMUST00000210684.1	-86	Mob2	ENSMUSG00000025147.7
chr11	120824205	120825064	Pilot_E3_BAM_peak_1200	23	.	2.82005	5.76454	2.30027	Promoter (<=1kb)	11	120805846	120824547	18702	2	ENSMUST00000055655.8	0	Fasn	ENSMUSG00000025153.9
chr11	120800225	120800449	Pilot_E3_BAM_peak_1199	30	.	3.0907	6.64224	3.026	Distal Intergenic	11	120789201	120796403	7203	2	ENSMUST00000106135.7	-3823	Dus1l	ENSMUSG00000025155.15
chr19	41980849	41981590	Pilot_E3_BAM_peak_2991	49	.	3.31561	8.92528	4.99443	Promoter (<=1kb)	19	41941086	41981114	40029	2	ENSMUST00000167927.7	0	Mms19	ENSMUSG00000025159.8
chr11	121204141	121204822	Pilot_E3_BAM_peak_1201	37	.	3.14691	7.4999	3.7893	Promoter (<=1kb)	11	121177591	121204711	27121	2	ENSMUST00000026169.6	0	Ogfod3	ENSMUSG00000025169.6
chr11	121387985	121388587	Pilot_E3_BAM_peak_1203	13	.	2.70322	4.58742	1.36049	Promoter (<=1kb)	11	121356125	121388251	32127	2	ENSMUST00000106107.2	0	Rab40b	ENSMUSG00000025170.13
chr19	42518671	42518915	Pilot_E3_BAM_peak_2995	10	.	2.59246	4.1867	1.05872	Promoter (<=1kb)	19	42518759	42592343	73585	1	ENSMUST00000026188.9	0	R3hcc1l	ENSMUSG00000025184.10
chr19	42779713	42779937	Pilot_E3_BAM_peak_2996	15	.	2.66991	4.77706	1.50329	Promoter (<=1kb)	19	42755196	42779959	24764	2	ENSMUST00000159974.7	22	Hps1	ENSMUSG00000025188.15
chr19	43530429	43530637	Pilot_E3_BAM_peak_2997	36	.	3.31586	7.37435	3.63935	Distal Intergenic	19	43499752	43524605	24854	2	ENSMUST00000026196.13	-5825	Got1	ENSMUSG00000025190.13
chr19	43689300	43689756	Pilot_E3_BAM_peak_2999	16	.	2.66471	5.01367	1.69073	Promoter (<=1kb)	19	43689672	43733697	44026	1	ENSMUST00000081079.5	0	Entpd7	ENSMUSG00000025192.13
chr19	43752842	43753384	Pilot_E3_BAM_peak_3000	16	.	2.87568	4.97333	1.65793	Promoter (<=1kb)	19	43752996	43768631	15636	1	ENSMUST00000026199.13	0	Cutc	ENSMUSG00000025193.14
chr19	43939592	43940016	Pilot_E3_BAM_peak_3001	11	.	2.74903	4.36107	1.18992	Promoter (<=1kb)	19	43925012	43940172	15161	2	ENSMUST00000212157.1	156	Dnmbp	ENSMUSG00000025195.9
chr19	44248070	44248596	Pilot_E3_BAM_peak_3002	60	.	4.17585	10.0308	6.02464	Distal Intergenic	19	44203288	44244016	40729	1	ENSMUST00000026220.5	44783	Scd3	ENSMUSG00000025202.7
chr19	44267142	44267356	Pilot_E3_BAM_peak_3003	14	.	2.82234	4.74054	1.47618	Distal Intergenic	19	44293676	44306864	13189	1	ENSMUST00000026221.5	-26320	Scd2	ENSMUSG00000025203.5
chr19	44284078	44284401	Pilot_E3_BAM_peak_3004	12	.	2.61633	4.4917	1.28704	Distal Intergenic	19	44293676	44306864	13189	1	ENSMUST00000026221.5	-9275	Scd2	ENSMUSG00000025203.5
chr19	44293519	44294274	Pilot_E3_BAM_peak_3005	19	.	2.85175	5.33745	1.96059	Promoter (<=1kb)	19	44293676	44306864	13189	1	ENSMUST00000026221.5	0	Scd2	ENSMUSG00000025203.5
chr19	45046931	45048464	Pilot_E3_BAM_peak_3010	17	.	2.65468	5.06736	1.73322	Promoter (<=1kb)	19	45047576	45056383	8808	1	ENSMUST00000062213.11	0	Sfxn3	ENSMUSG00000025212.16
chr19	45058196	45058916	Pilot_E3_BAM_peak_3011	14	.	2.77694	4.76028	1.48861	Distal Intergenic	19	45047576	45056383	8808	1	ENSMUST00000111954.10	10621	Sfxn3	ENSMUSG00000025212.16
chr19	45075019	45075472	Pilot_E3_BAM_peak_3012	47	.	3.8285	8.57107	4.72408	Promoter (<=1kb)	19	45075241	45079289	4049	1	ENSMUST00000111948.7	0	Kazald1	ENSMUSG00000025213.11
chr19	45782626	45784001	Pilot_E3_BAM_peak_3015	15	.	2.57084	4.79342	1.51841	Promoter (<=1kb)	19	45750261	45783520	33260	2	ENSMUST00000026243.3	0	Mgea5	ENSMUSG00000025220.7
chr19	46152282	46152706	Pilot_E3_BAM_peak_3018	24	.	3.11941	5.96396	2.46947	Promoter (<=1kb)	19	46152509	46286510	134002	1	ENSMUST00000026254.13	0	Gbf1	ENSMUSG00000025224.15
chr19	46304287	46304631	Pilot_E3_BAM_peak_3021	77	.	3.79123	11.9557	7.73325	Promoter (<=1kb)	19	46304737	46312090	7354	1	ENSMUST00000073116.11	-106	Nfkb2	ENSMUSG00000025225.14
chr19	46328190	46328673	Pilot_E3_BAM_peak_3022	32	.	3.20844	6.89776	3.25213	Promoter (<=1kb)	19	46328187	46330445	2259	1	ENSMUST00000177667.1	4	Fbxl15	ENSMUSG00000025226.11
chr19	46357024	46357392	Pilot_E3_BAM_peak_3023	10	.	2.54113	4.17031	1.05138	Promoter (<=1kb)	19	46356939	46367978	11040	1	ENSMUST00000128455.1	86	Tmem180	ENSMUSG00000025227.14
chr19	46395377	46397179	Pilot_E3_BAM_peak_3024	17	.	2.62627	5.11575	1.78138	Promoter (<=1kb)	19	46376814	46395735	18922	2	ENSMUST00000040270.4	0	Actr1a	ENSMUSG00000025228.4
chr19	46478619	46479398	Pilot_E3_BAM_peak_3025	32	.	3.29911	6.87039	3.24157	Intron (ENSMUST00000039922.12/ENSMUSG00000025231.16, intron 10 of 11)	19	46483097	46485982	2886	1	ENSMUST00000144341.1	-3699	Sufu	ENSMUSG00000025231.16
chr9	59539231	59539825	Pilot_E3_BAM_peak_5577	14	.	2.7781	4.72366	1.46533	Promoter (<=1kb)	9	59539540	59565109	25570	1	ENSMUST00000026262.7	0	Hexa	ENSMUSG00000025232.8
chr9	59353246	59353616	Pilot_E3_BAM_peak_5576	29	.	3.40074	6.49378	2.91068	Promoter (<=1kb)	9	59321990	59353508	31519	2	ENSMUST00000026265.7	0	Bbs4	ENSMUSG00000025235.8
chr9	59291236	59291593	Pilot_E3_BAM_peak_5575	14	.	2.64997	4.67674	1.4255	Promoter (<=1kb)	9	59291558	59316199	24642	1	ENSMUST00000217570.1	0	Adpgk	ENSMUSG00000025236.11
chr9	123851558	123852106	Pilot_E3_BAM_peak_5780	78	.	4.86384	12.1147	7.82426	Promoter (<=1kb)	9	123789500	123851661	62162	2	ENSMUST00000084715.13	0	Fyco1	ENSMUSG00000025241.16
chrX	77510743	77510956	Pilot_E3_BAM_peak_5801	30	.	3.29155	6.69513	3.06399	Promoter (<=1kb)	20	77511013	77662983	151971	1	ENSMUST00000088217.11	-57	Tbl1x	ENSMUSG00000025246.13
chrX	151016988	151017233	Pilot_E3_BAM_peak_5810	32	.	3.43519	6.91933	3.24452	Promoter (<=1kb)	20	150983141	151017322	34182	2	ENSMUST00000026297.11	89	Gnl3l	ENSMUSG00000025266.11
chrX	155262488	155262746	Pilot_E3_BAM_peak_5811	23	.	3.21994	5.88701	2.39163	Promoter (<=1kb)	20	155262505	155297646	35142	1	ENSMUST00000131332.7	0	Acot9	ENSMUSG00000025287.15
chr8	121950255	121950508	Pilot_E3_BAM_peak_5416	23	.	2.8679	5.77213	2.30539	Promoter (<=1kb)	8	121950492	122026177	75686	1	ENSMUST00000093078.12	0	Banp	ENSMUSG00000025316.16
chr12	119238431	119238827	Pilot_E3_BAM_peak_1430	50	.	3.74348	9.00783	5.06844	Promoter (<=1kb)	12	119158022	119238802	80781	2	ENSMUST00000026360.8	0	Itgb8	ENSMUSG00000025321.14
chr12	118300998	118302503	Pilot_E3_BAM_peak_1429	87	.	4.40648	12.9969	8.7244	Promoter (<=1kb)	12	118234933	118301370	66438	2	ENSMUST00000026367.10	0	Sp4	ENSMUSG00000025323.10
chr7	58658164	58658561	Pilot_E3_BAM_peak_4957	16	.	3.00938	5.01222	1.68269	Promoter (<=1kb)	7	58658246	58829420	171175	1	ENSMUST00000168747.2	0	Atp10a	ENSMUSG00000025324.8
chr7	59228519	59229172	Pilot_E3_BAM_peak_4958	22	.	3.05042	5.64767	2.2084	Promoter (<=1kb)	7	59228750	59289819	61070	1	ENSMUST00000202945.3	0	Ube3a	ENSMUSG00000025326.12
chr5	130171572	130172453	Pilot_E3_BAM_peak_4462	24	.	3.13272	5.9135	2.41606	Promoter (<=1kb)	5	130171798	130214342	42545	1	ENSMUST00000119797.7	0	Rabgef1	ENSMUSG00000025340.14
chr10	128921794	128923685	Pilot_E3_BAM_peak_649	38	.	3.24543	7.5017	3.80388	Promoter (<=1kb)	10	128918420	128922888	4469	2	ENSMUST00000135161.1	0	Rdh5	ENSMUSG00000025350.15
chr10	128804839	128805609	Pilot_E3_BAM_peak_648	46	.	3.19798	8.552	4.68665	Promoter (<=1kb)	10	128805554	128819259	13706	1	ENSMUST00000217745.1	0	Dnajc14	ENSMUSG00000025354.5
chr10	128565905	128566665	Pilot_E3_BAM_peak_643	92	.	3.84904	13.4751	9.28015	Promoter (<=1kb)	10	128557766	128565934	8169	2	ENSMUST00000026425.12	0	Pa2g4	ENSMUSG00000025364.13
chr10	128525222	128526278	Pilot_E3_BAM_peak_642	50	.	3.53603	8.98048	5.05341	Promoter (<=1kb)	10	128509965	128525870	15906	2	ENSMUST00000026427.7	0	Esyt1	ENSMUSG00000025366.8
chr11	119942381	119942903	Pilot_E3_BAM_peak_1180	31	.	2.97968	6.82561	3.17994	Promoter (<=1kb)	11	119942763	120002621	59859	1	ENSMUST00000075180.11	0	Baiap2	ENSMUSG00000025372.16
chr11	119975975	119976272	Pilot_E3_BAM_peak_1181	25	.	2.94512	6.08917	2.56334	Intron (ENSMUST00000075180.11/ENSMUSG00000025372.16, intron 3 of 13)	11	119960021	119960387	367	1	ENSMUST00000146960.1	15955	Baiap2	ENSMUSG00000025372.16
chr10	128409607	128409895	Pilot_E3_BAM_peak_641	19	.	2.58747	5.35332	1.96564	Promoter (<=1kb)	10	128401395	128409728	8334	2	ENSMUST00000164199.7	0	Nabp2	ENSMUSG00000025374.13
chr10	128322304	128322760	Pilot_E3_BAM_peak_636	12	.	2.35721	4.39594	1.21362	Promoter (<=1kb)	10	128322459	128327553	5095	1	ENSMUST00000219037.1	0	Cnpy2	ENSMUSG00000025381.3
chr10	127342144	127342418	Pilot_E3_BAM_peak_624	23	.	3.11349	5.81302	2.33552	Promoter (<=1kb)	10	127337509	127341974	4466	2	ENSMUST00000219671.1	-171	Gli1	ENSMUSG00000025407.7
chr10	127288443	127290968	Pilot_E3_BAM_peak_622	28	.	2.99063	6.40279	2.85909	Promoter (<=1kb)	10	127290774	127296288	5515	1	ENSMUST00000026475.14	0	Ddit3	ENSMUSG00000025408.15
chr18	77047075	77047581	Pilot_E3_BAM_peak_2807	36	.	3.49994	7.35791	3.67535	Promoter (<=1kb)	18	76977148	77047308	70161	2	ENSMUST00000126153.7	0	Katnal2	ENSMUSG00000025420.13
chr10	126928451	126928676	Pilot_E3_BAM_peak_618	29	.	3.21957	6.53756	2.94909	Distal Intergenic	10	126868427	126901355	32929	2	ENSMUST00000026504.12	-27097	Xrcc6bp1	ENSMUSG00000025436.12
chr13	119408716	119409362	Pilot_E3_BAM_peak_1640	11	.	2.78454	4.28981	1.12351	Promoter (<=1kb)	13	119335448	119408997	73550	2	ENSMUST00000069902.12	0	Nnt	ENSMUSG00000025453.18
chr7	140116540	140116765	Pilot_E3_BAM_peak_5103	16	.	2.94589	4.95939	1.65023	Promoter (<=1kb)	7	140105710	140116476	10767	2	ENSMUST00000026538.12	-65	Echs1	ENSMUSG00000025465.13
chr7	140036432	140036723	Pilot_E3_BAM_peak_5102	41	.	3.51235	7.96524	4.16006	Promoter (<=1kb)	7	140036528	140040602	4075	1	ENSMUST00000210882.1	0	Zfp511	ENSMUSG00000025470.11
chr7	139363961	139364351	Pilot_E3_BAM_peak_5099	21	.	3.16264	5.63307	2.1892	Distal Intergenic	7	139389109	139579652	190544	1	ENSMUST00000106098.7	-24758	Inpp5a	ENSMUSG00000025477.14
chr7	139388721	139389367	Pilot_E3_BAM_peak_5100	56	.	3.57528	9.51554	5.61688	Promoter (<=1kb)	7	139389109	139579652	190544	1	ENSMUST00000106098.7	0	Inpp5a	ENSMUSG00000025477.14
chr7	140881765	140882391	Pilot_E3_BAM_peak_5104	30	.	3.45899	6.63857	3.02485	Promoter (<=1kb)	7	140863666	140882289	18624	2	ENSMUST00000210296.1	0	Sirt3	ENSMUSG00000025486.17
chr7	141123092	141123416	Pilot_E3_BAM_peak_5106	53	.	3.95997	9.40088	5.39642	Promoter (<=1kb)	7	141122382	141154456	32075	1	ENSMUST00000174373.7	711	Ptdss2	ENSMUSG00000025495.15
chr7	141327774	141328078	Pilot_E3_BAM_peak_5109	35	.	3.42957	7.24821	3.53988	Promoter (<=1kb)	7	141327888	141336217	8330	1	ENSMUST00000126510.7	0	Tmem80	ENSMUSG00000025505.16
chr7	141447337	141447621	Pilot_E3_BAM_peak_5110	49	.	4.00367	8.85446	4.92745	Promoter (<=1kb)	7	141447370	141451585	4216	1	ENSMUST00000084434.10	0	Rplp2	ENSMUSG00000025508.13
chr7	141476485	141476815	Pilot_E3_BAM_peak_5112	13	.	2.85327	4.6098	1.3814	Promoter (<=1kb)	7	141476400	141493421	17022	1	ENSMUST00000117634.1	86	Tspan4	ENSMUSG00000025511.14
chr8	64947147	64947676	Pilot_E3_BAM_peak_5207	26	.	2.99583	6.16334	2.63685	Promoter (<=1kb)	8	64947185	64969033	21849	1	ENSMUST00000026595.12	0	Tmem192	ENSMUSG00000025521.15
chr5	130029062	130029517	Pilot_E3_BAM_peak_4460	16	.	2.87122	4.90808	1.60938	Promoter (<=1kb)	5	130029290	130060789	31500	1	ENSMUST00000026608.10	0	Crcp	ENSMUSG00000025532.13
chr5	130024039	130024298	Pilot_E3_BAM_peak_4459	17	.	2.88314	5.04411	1.71638	Promoter (<=1kb)	5	130013447	130024300	10854	2	ENSMUST00000161640.7	2	Asl	ENSMUSG00000025533.15
chr14	122181532	122181920	Pilot_E3_BAM_peak_1843	20	.	2.72865	5.52693	2.09978	Promoter (<=1kb)	14	122181704	122402234	220531	1	ENSMUST00000026625.6	0	Clybl	ENSMUSG00000025545.10
chr14	121051167	121051403	Pilot_E3_BAM_peak_1837	26	.	3.36605	6.19174	2.63431	Intron (ENSMUST00000135010.7/ENSMUSG00000025555.14, intron 1 of 7)	14	121035564	121283744	248181	1	ENSMUST00000026635.7	15604	Farp1	ENSMUSG00000025555.14
chr14	121698103	121698708	Pilot_E3_BAM_peak_1840	20	.	3.05283	5.48514	2.0691	Promoter (<=1kb)	14	121542146	121698417	156272	2	ENSMUST00000040700.8	0	Dock9	ENSMUSG00000025558.17
chr14	121752993	121753385	Pilot_E3_BAM_peak_1841	30	.	3.4303	6.65685	3.02098	Intron (ENSMUST00000100299.10/ENSMUSG00000025558.17, intron 1 of 52)	14	121542046	121738861	196816	2	ENSMUST00000212376.2	-14133	Dock9	ENSMUSG00000025558.17
chr14	121797505	121798627	Pilot_E3_BAM_peak_1842	34	.	2.90382	7.11116	3.42615	Promoter (<=1kb)	14	121543426	121797837	254412	2	ENSMUST00000100299.10	0	Dock9	ENSMUSG00000025558.17
chr11	117654312	117654782	Pilot_E3_BAM_peak_1162	16	.	2.75831	4.9415	1.63361	Promoter (<=1kb)	11	117654573	117763428	108856	1	ENSMUST00000141115.7	0	Tnrc6c	ENSMUSG00000025571.13
chr11	118419029	118419336	Pilot_E3_BAM_peak_1172	26	.	2.93998	6.22916	2.6935	Promoter (<=1kb)	11	118406289	118419052	12764	2	ENSMUST00000106288.7	0	Cant1	ENSMUSG00000025575.14
chr11	118668030	118668405	Pilot_E3_BAM_peak_1175	24	.	3.04439	5.99815	2.48598	Intron (ENSMUST00000117731.7/ENSMUSG00000025576.17, intron 3 of 13)	11	118489764	118761041	271278	2	ENSMUST00000103023.7	92636	Rbfox3	ENSMUSG00000025576.17
chr11	119040584	119041274	Pilot_E3_BAM_peak_1176	60	.	3.93579	10.0631	6.0684	Promoter (<=1kb)	11	119036305	119040969	4665	2	ENSMUST00000026663.7	0	Cbx8	ENSMUSG00000025578.9
chr11	119676975	119677350	Pilot_E3_BAM_peak_1178	26	.	3.20214	6.19465	2.6798	Intron (ENSMUST00000125583.7/ENSMUSG00000025583.15, intron 3 of 12)	11	119655944	119865810	209867	1	ENSMUST00000127899.7	21032	Rptor	ENSMUSG00000025583.15
chr11	119856607	119856884	Pilot_E3_BAM_peak_1179	13	.	2.69154	4.52859	1.3163	Promoter (<=1kb)	11	119856309	119857802	1494	1	ENSMUST00000148860.1	299	Rptor	ENSMUSG00000025583.15
chr6	30896609	30896842	Pilot_E3_BAM_peak_4569	11	.	2.45601	4.28518	1.13895	Promoter (<=1kb)	6	30747554	30896739	149186	2	ENSMUST00000048774.12	0	Copg2	ENSMUSG00000025607.15
chr6	31518268	31518506	Pilot_E3_BAM_peak_4572	16	.	2.85154	4.9449	1.63439	Downstream (<1kb)	6	31522992	31524311	1320	2	ENSMUST00000136877.1	5805	Podxl	ENSMUSG00000025608.9
chr16	87698804	87699347	Pilot_E3_BAM_peak_2353	41	.	3.76561	8.00031	4.17786	Promoter (<=1kb)	16	87698945	87733346	34402	1	ENSMUST00000026703.5	0	Bach1	ENSMUSG00000025612.5
chr16	87454882	87455304	Pilot_E3_BAM_peak_2352	15	.	2.71787	4.82404	1.54695	Promoter (<=1kb)	16	87454979	87483310	28332	1	ENSMUST00000119504.7	0	Usp16	ENSMUSG00000025616.14
chr9	109082442	109082669	Pilot_E3_BAM_peak_5732	26	.	3.165	6.23965	2.68276	Promoter (<=1kb)	9	109082493	109092489	9997	1	ENSMUST00000026735.8	0	Ccdc51	ENSMUSG00000025645.8
chr9	108991425	108991916	Pilot_E3_BAM_peak_5730	46	.	3.69267	8.48063	4.65779	Promoter (<=1kb)	9	108991778	109032228	40451	1	ENSMUST00000198140.4	0	Pfkfb4	ENSMUSG00000025648.18
chr9	108982250	108983150	Pilot_E3_BAM_peak_5729	13	.	2.69653	4.60593	1.38008	Promoter (<=1kb)	9	108982654	108984513	1860	1	ENSMUST00000198997.5	0	Col7a1	ENSMUSG00000025650.13
chr6	116406567	116406778	Pilot_E3_BAM_peak_4750	14	.	2.83944	4.67736	1.42932	Promoter (1-2kb)	6	116405177	116406305	1129	1	ENSMUST00000204918.1	1391	March8	ENSMUSG00000025702.15
chr7	80947508	80947767	Pilot_E3_BAM_peak_4984	18	.	2.7081	5.28067	1.89771	Promoter (<=1kb)	7	80904889	80947545	42657	2	ENSMUST00000147813.7	0	Sec11a	ENSMUSG00000025724.12
chr17	25919407	25920513	Pilot_E3_BAM_peak_2452	77	.	3.97511	11.9084	7.78912	Promoter (<=1kb)	17	25882114	25919556	37443	2	ENSMUST00000166146.7	0	Rab40c	ENSMUSG00000025730.14
chr17	25808985	25809271	Pilot_E3_BAM_peak_2449	19	.	2.98279	5.32929	1.93823	Promoter (<=1kb)	17	25809085	25821244	12160	1	ENSMUST00000045692.7	0	Fbxl16	ENSMUSG00000025738.7
chr4	130797285	130797606	Pilot_E3_BAM_peak_4054	22	.	2.87632	5.65407	2.21574	Intron (ENSMUST00000070478.3/ENSMUSG00000025743.14, intron 1 of 4)	4	130792704	130817273	24570	1	ENSMUST00000146093.1	4582	Sdc3	ENSMUSG00000025743.14
chr5	30155063	30155612	Pilot_E3_BAM_peak_4241	18	.	2.77329	5.19741	1.84426	Promoter (<=1kb)	5	30118304	30155162	36859	2	ENSMUST00000156859.2	0	Hadha	ENSMUSG00000025745.12
chr3	40746207	40746444	Pilot_E3_BAM_peak_3580	14	.	2.92434	4.71904	1.45271	Promoter (<=1kb)	3	40745868	40789584	43717	1	ENSMUST00000108086.6	340	Hspa4l	ENSMUSG00000025757.12
chr3	40949314	40950346	Pilot_E3_BAM_peak_3581	48	.	3.60106	8.58239	4.81571	Promoter (<=1kb)	3	40950354	40978165	27812	1	ENSMUST00000048490.11	-8	Larp1b	ENSMUSG00000025762.14
chr7	74554136	74554986	Pilot_E3_BAM_peak_4969	11	.	2.77837	4.29026	1.13407	Promoter (<=1kb)	7	74275419	74554633	279215	2	ENSMUST00000098371.8	0	Slco3a1	ENSMUSG00000025790.14
chr11	120467253	120467857	Pilot_E3_BAM_peak_1190	29	.	3.13635	6.48514	2.9123	Promoter (<=1kb)	11	120467635	120475319	7685	1	ENSMUST00000141826.1	0	Hgs	ENSMUSG00000025793.16
chr10	121476131	121476492	Pilot_E3_BAM_peak_613	20	.	2.80683	5.47962	2.08047	Promoter (<=1kb)	10	121410350	121476347	65998	2	ENSMUST00000026902.8	0	Rassf3	ENSMUSG00000025795.8
chr9	123924661	123925106	Pilot_E3_BAM_peak_5781	30	.	3.39803	6.70214	3.09395	Distal Intergenic	9	123962124	123968692	6569	2	ENSMUST00000026911.5	43586	Ccr1	ENSMUSG00000025804.5
chr8	128358724	128359461	Pilot_E3_BAM_peak_5452	20	.	3.00777	5.48334	2.05961	Promoter (<=1kb)	8	128359073	128428469	69397	1	ENSMUST00000212746.1	0	Nrp1	ENSMUSG00000025810.9
chr8	127063725	127064524	Pilot_E3_BAM_peak_5451	17	.	2.84952	5.12776	1.78738	Promoter (<=1kb)	8	127063893	127611970	548078	1	ENSMUST00000162309.7	0	Pard3	ENSMUSG00000025812.17
chr6	47813344	47813664	Pilot_E3_BAM_peak_4602	54	.	3.49776	9.41017	5.46543	Promoter (<=1kb)	6	47796141	47813430	17290	2	ENSMUST00000077290.8	0	Pdia4	ENSMUSG00000025823.9
chr5	138754667	138754950	Pilot_E3_BAM_peak_4497	19	.	2.73369	5.36538	1.96853	Promoter (<=1kb)	5	138755083	138809381	54299	1	ENSMUST00000160645.7	-133	Fam20c	ENSMUSG00000025854.15
chr5	139099793	139100178	Pilot_E3_BAM_peak_4499	19	.	3.00873	5.37259	1.97934	Intron (ENSMUST00000026973.13/ENSMUSG00000025855.13, intron 4 of 10)	5	139062596	139112644	50049	2	ENSMUST00000141985.1	12466	Prkar1b	ENSMUSG00000025855.13
chr5	139149514	139150314	Pilot_E3_BAM_peak_4500	133	.	4.76441	17.8993	13.3598	Promoter (<=1kb)	5	139108511	139150001	41491	2	ENSMUST00000155833.7	0	Prkar1b	ENSMUSG00000025855.13
chr5	138993184	138995884	Pilot_E3_BAM_peak_4498	25	.	3.10751	6.0215	2.52329	Promoter (<=1kb)	5	138976014	138995037	19024	2	ENSMUST00000076095.13	0	Pdgfa	ENSMUSG00000025856.15
chr5	139252206	139252796	Pilot_E3_BAM_peak_4502	14	.	2.57206	4.66	1.41423	Promoter (<=1kb)	5	139252324	139270051	17728	1	ENSMUST00000026976.11	0	Get4	ENSMUSG00000025858.12
chr13	54589780	54590859	Pilot_E3_BAM_peak_1536	31	.	3.21389	6.77222	3.14938	Promoter (<=1kb)	13	54590207	54591158	952	1	ENSMUST00000026986.6	0	Higd2a	ENSMUSG00000025868.6
chr13	54789119	54790167	Pilot_E3_BAM_peak_1539	41	.	3.18735	7.88358	4.1611	Promoter (<=1kb)	13	54789377	54796776	7400	1	ENSMUST00000026993.13	0	Tspan17	ENSMUSG00000025875.14
chr18	75366421	75367862	Pilot_E3_BAM_peak_2802	23	.	3.2558	5.85903	2.37788	Promoter (<=1kb)	18	75367529	75395935	28407	1	ENSMUST00000026999.9	0	Smad7	ENSMUSG00000025880.11
chr9	4309076	4309331	Pilot_E3_BAM_peak_5455	15	.	2.85074	4.80568	1.52815	Promoter (<=1kb)	9	4294793	4309467	14675	2	ENSMUST00000051589.8	136	Aasdhppt	ENSMUSG00000025894.11
chr1	9700486	9701075	Pilot_E3_BAM_peak_6	22	.	2.9547	5.70225	2.24425	Promoter (<=1kb)	1	9667415	9700209	32795	2	ENSMUST00000088658.10	-278	Mybl1	ENSMUSG00000025912.16
chr1	10037958	10038171	Pilot_E3_BAM_peak_7	25	.	2.795	6.04632	2.5384	Promoter (<=1kb)	1	10024601	10038127	13527	2	ENSMUST00000027050.9	0	Cops5	ENSMUSG00000025917.9
chr1	14484450	14484695	Pilot_E3_BAM_peak_10	26	.	3.1543	6.16663	2.61908	Distal Intergenic	1	14168958	14310235	141278	2	ENSMUST00000168081.8	-174216	Eya1	ENSMUSG00000025932.14
chr1	13660259	13660702	Pilot_E3_BAM_peak_9	15	.	2.66159	4.87354	1.58384	Promoter (<=1kb)	1	13623330	13660546	37217	2	ENSMUST00000027071.6	0	Lactb2	ENSMUSG00000025937.6
chr1	65186554	65186944	Pilot_E3_BAM_peak_81	15	.	2.63786	4.89812	1.59914	Promoter (<=1kb)	1	65186683	65205706	19024	1	ENSMUST00000185317.6	0	Pikfyve	ENSMUSG00000025949.16
chr1	65178434	65179053	Pilot_E3_BAM_peak_80	34	.	3.15608	7.09369	3.41532	Promoter (<=1kb)	1	65158616	65179181	20566	2	ENSMUST00000097709.10	128	Idh1	ENSMUSG00000025950.16
chr1	64121649	64122524	Pilot_E3_BAM_peak_78	36	.	3.31368	7.30645	3.62195	Promoter (<=1kb)	1	64079103	64122282	43180	2	ENSMUST00000135075.1	0	Klf7	ENSMUSG00000025959.13
chr1	63776804	63777300	Pilot_E3_BAM_peak_77	12	.	2.83756	4.50293	1.29171	Distal Intergenic	1	63754907	63769267	14361	2	ENSMUST00000027102.1	-7538	RP23-132J5.2	ENSMUSG00000025961.1
chr1	55202523	55202776	Pilot_E3_BAM_peak_56	15	.	2.83842	4.82557	1.54165	Intron (ENSMUST00000027121.14/ENSMUSG00000025978.14, intron 5 of 8)	1	55203945	55206489	2545	2	ENSMUST00000133294.1	3713	Rftn2	ENSMUSG00000025978.14
chr1	55052704	55053349	Pilot_E3_BAM_peak_55	61	.	3.50834	10.1731	6.18425	Promoter (<=1kb)	1	55052770	55071953	19184	1	ENSMUST00000087617.10	0	Coq10b	ENSMUSG00000025981.13
chr1	46853613	46854141	Pilot_E3_BAM_peak_47	20	.	2.8232	5.42934	2.02671	Promoter (<=1kb)	1	46807544	46854046	46503	2	ENSMUST00000027131.5	0	Slc39a10	ENSMUSG00000025986.6
chr1	66817135	66817958	Pilot_E3_BAM_peak_82	74	.	4.60345	11.6185	7.43448	Promoter (<=1kb)	1	66719363	66817546	98184	2	ENSMUST00000068168.9	0	Kansl1l	ENSMUSG00000026004.15
chr1	60916598	60916931	Pilot_E3_BAM_peak_73	17	.	2.94475	5.096	1.76368	Distal Intergenic	1	60909171	60914769	5599	1	ENSMUST00000097720.3	7428	Ctla4	ENSMUSG00000026011.13
chr1	58973308	58973848	Pilot_E3_BAM_peak_66	23	.	2.88857	5.79426	2.32937	Promoter (<=1kb)	1	58973522	58981475	7954	1	ENSMUST00000123965.7	0	Stradb	ENSMUSG00000026027.13
chr1	58711551	58713265	Pilot_E3_BAM_peak_65	18	.	3.03578	5.26439	1.8858	Promoter (<=1kb)	1	58711560	58758884	47325	1	ENSMUST00000114313.7	0	Cflar	ENSMUSG00000026031.15
chr1	58445194	58445735	Pilot_E3_BAM_peak_62	20	.	3.12992	5.51366	2.08593	Promoter (<=1kb)	1	58430994	58445429	14436	2	ENSMUST00000117069.7	0	Ppil3	ENSMUSG00000026035.15
chr1	58504662	58505087	Pilot_E3_BAM_peak_63	26	.	2.92565	6.24686	2.69498	Promoter (<=1kb)	1	58483698	58504925	21228	2	ENSMUST00000190695.1	0	Orc2	ENSMUSG00000026037.14
chr1	30949175	30950072	Pilot_E3_BAM_peak_17	28	.	3.12533	6.4482	2.88059	Promoter (<=1kb)	1	30940302	30949770	9469	2	ENSMUST00000027232.13	0	Ptp4a1	ENSMUSG00000026064.15
chr1	40444855	40445093	Pilot_E3_BAM_peak_41	49	.	4.04358	8.91592	4.97641	Intron (ENSMUST00000174335.7/ENSMUSG00000026069.15, intron 6 of 7)	1	40440628	40465396	24769	1	ENSMUST00000053043.7	4228	Il1rl1	ENSMUSG00000026069.15
chr1	40174209	40174428	Pilot_E3_BAM_peak_40	20	.	3.08159	5.47578	2.056	Distal Intergenic	1	40225080	40317257	92178	1	ENSMUST00000027241.10	-50652	Il1r1	ENSMUSG00000026072.12
chr1	52817270	52817543	Pilot_E3_BAM_peak_50	16	.	2.8029	4.9617	1.65519	Promoter (<=1kb)	1	52796979	52817451	20473	2	ENSMUST00000162351.1	0	Inpp1	ENSMUSG00000026102.9
chr1	52233217	52233657	Pilot_E3_BAM_peak_48	28	.	3.23049	6.39932	2.81112	Promoter (<=1kb)	1	52163448	52233223	69776	2	ENSMUST00000114513.8	0	Gls	ENSMUSG00000026103.14
chr1	37299934	37300288	Pilot_E3_BAM_peak_29	14	.	2.69471	4.67498	1.42259	Promoter (<=1kb)	1	37299915	37399557	99643	1	ENSMUST00000140264.7	20	Inpp4a	ENSMUSG00000026113.17
chr1	36939167	36939902	Pilot_E3_BAM_peak_28	66	.	3.79827	10.7567	6.63975	Promoter (<=1kb)	1	36792191	36939527	147337	2	ENSMUST00000027290.11	0	Tmem131	ENSMUSG00000026116.11
chr1	36556810	36558008	Pilot_E3_BAM_peak_26	19	.	2.70967	5.27649	1.90863	Promoter (<=1kb)	1	36548642	36557526	8885	2	ENSMUST00000191642.5	0	Sema4c	ENSMUSG00000026121.13
chr1	34127712	34128046	Pilot_E3_BAM_peak_20	33	.	3.39814	7.0458	3.37533	Intron (ENSMUST00000183034.4/ENSMUSG00000026131.18, intron 8 of 102)	1	34121568	34154521	32954	1	ENSMUST00000183006.3	6145	Dst	ENSMUSG00000026131.18
chr1	34236328	34236688	Pilot_E3_BAM_peak_21	12	.	2.84132	4.48533	1.27565	Promoter (<=1kb)	1	34236596	34274283	37688	1	ENSMUST00000194192.2	0	Dst	ENSMUSG00000026131.18
chr1	74587722	74588469	Pilot_E3_BAM_peak_105	19	.	2.77933	5.33892	1.96138	Promoter (<=1kb)	1	74565127	74588028	22902	2	ENSMUST00000113737.7	0	Zfp142	ENSMUSG00000026135.17
chr1	82316669	82316897	Pilot_E3_BAM_peak_125	14	.	2.74349	4.751	1.48896	Promoter (<=1kb)	1	82316642	82319730	3089	1	ENSMUST00000187475.1	28	Rhbdd1	ENSMUSG00000026142.15
chr1	75124745	75125109	Pilot_E3_BAM_peak_108	17	.	2.50119	5.06983	1.73418	Promoter (<=1kb)	1	75125136	75125200	65	2	ENSMUST00000188033.1	91	Nhej1	ENSMUSG00000026162.7
chr1	74386762	74387189	Pilot_E3_BAM_peak_102	46	.	3.40791	8.46656	4.64736	Distal Intergenic	1	74383600	74385197	1598	1	ENSMUST00000134189.1	3163	Slc11a1	ENSMUSG00000026177.11
chr16	16896972	16897353	Pilot_E3_BAM_peak_2250	14	.	2.76869	4.68014	1.43183	Promoter (<=1kb)	16	16896574	16915194	18621	1	ENSMUST00000232247.1	399	Ppm1f	ENSMUSG00000026181.13
chr1	72309903	72310357	Pilot_E3_BAM_peak_89	30	.	3.4773	6.64007	3.02113	Promoter (2-3kb)	1	72307421	72394952	87532	1	ENSMUST00000027379.8	2483	Xrcc5	ENSMUSG00000026187.8
chr1	71556911	71557273	Pilot_E3_BAM_peak_85	23	.	3.02042	5.78794	2.31284	Promoter (<=1kb)	1	71557150	71579631	22482	1	ENSMUST00000027384.5	0	Atic	ENSMUSG00000026192.13
chr1	71102519	71103230	Pilot_E3_BAM_peak_84	35	.	3.45534	7.31557	3.59852	Promoter (<=1kb)	1	71027498	71103146	75649	2	ENSMUST00000027393.7	0	Bard1	ENSMUSG00000026196.7
chr1	75168674	75169032	Pilot_E3_BAM_peak_110	27	.	3.02126	6.34216	2.76784	Promoter (<=1kb)	1	75168701	75170569	1869	1	ENSMUST00000160033.7	0	Zfand2b	ENSMUSG00000026197.12
chr1	75179833	75180423	Pilot_E3_BAM_peak_111	30	.	3.04324	6.65001	3.03832	Promoter (<=1kb)	1	75171717	75180392	8676	2	ENSMUST00000027396.14	0	Abcb6	ENSMUSG00000026198.15
chr1	75192088	75192371	Pilot_E3_BAM_peak_112	11	.	2.40658	4.30695	1.14487	Promoter (<=1kb)	1	75192151	75195084	2934	1	ENSMUST00000151887.8	0	Ankzf1	ENSMUSG00000026199.17
chr1	75236516	75236824	Pilot_E3_BAM_peak_113	35	.	3.30754	7.27674	3.56989	Promoter (<=1kb)	1	75236556	75245690	9135	1	ENSMUST00000187058.6	0	Dnajb2	ENSMUSG00000026203.16
chr1	75262969	75263739	Pilot_E3_BAM_peak_114	66	.	4.32609	10.7072	6.60387	Promoter (<=1kb)	1	75258491	75263907	5417	2	ENSMUST00000186178.6	168	Ptprn	ENSMUSG00000026204.15
chr1	75398910	75399211	Pilot_E3_BAM_peak_117	16	.	2.66893	4.95535	1.64189	Promoter (<=1kb)	1	75400085	75403990	3906	1	ENSMUST00000113589.7	-874	Speg	ENSMUSG00000026207.16
chr1	75344503	75345149	Pilot_E3_BAM_peak_116	46	.	3.19213	8.5472	4.69523	Distal Intergenic	1	75360329	75368579	8251	1	ENSMUST00000027409.9	-15180	Des	ENSMUSG00000026208.9
chr1	75317094	75317939	Pilot_E3_BAM_peak_115	43	.	2.86231	8.14245	4.30379	Promoter (<=1kb)	1	75307896	75317637	9742	2	ENSMUST00000066668.13	0	Dnpep	ENSMUSG00000026209.15
chr1	75521318	75521904	Pilot_E3_BAM_peak_119	27	.	3.29664	6.34292	2.76978	Promoter (<=1kb)	1	75521529	75537335	15807	1	ENSMUST00000027414.15	0	Stk11ip	ENSMUSG00000026213.15
chr1	86359399	86359628	Pilot_E3_BAM_peak_126	30	.	2.90873	6.66111	3.05521	Promoter (<=1kb)	1	86344719	86359400	14682	2	ENSMUST00000027438.7	0	Ncl	ENSMUSG00000026234.12
chr1	77514408	77515024	Pilot_E3_BAM_peak_120	12	.	2.77406	4.40829	1.23181	Promoter (<=1kb)	1	77367189	77515079	147891	2	ENSMUST00000188952.6	55	Epha4	ENSMUSG00000026235.14
chr1	86504172	86504532	Pilot_E3_BAM_peak_133	16	.	2.60374	4.94675	1.65126	Distal Intergenic	1	86526726	86530712	3987	1	ENSMUST00000045897.14	-22194	Ptma	ENSMUSG00000026238.14
chr1	86526110	86526650	Pilot_E3_BAM_peak_134	33	.	3.07333	7.04194	3.39324	Promoter (<=1kb)	1	86526726	86530712	3987	1	ENSMUST00000045897.14	-76	Ptma	ENSMUSG00000026238.14
chr1	86582321	86582870	Pilot_E3_BAM_peak_135	63	.	3.85315	10.4071	6.32582	Promoter (<=1kb)	1	86542994	86582547	39554	2	ENSMUST00000027444.14	0	Pde6d	ENSMUSG00000026239.14
chr1	79822992	79823215	Pilot_E3_BAM_peak_123	15	.	2.94943	4.88942	1.59129	Promoter (1-2kb)	1	79796845	79821322	24478	2	ENSMUST00000189793.6	-1671	Serpine2	ENSMUSG00000026249.10
chr1	87264211	87264657	Pilot_E3_BAM_peak_138	22	.	2.87685	5.67477	2.21659	Promoter (<=1kb)	1	87264363	87310836	46474	1	ENSMUST00000118687.7	0	Efhd1	ENSMUSG00000026255.15
chr1	92473563	92474125	Pilot_E3_BAM_peak_167	17	.	2.83161	5.093	1.75011	Promoter (<=1kb)	1	92439010	92473860	34851	2	ENSMUST00000027478.6	0	Ndufa10	ENSMUSG00000026260.12
chr1	92934427	92934633	Pilot_E3_BAM_peak_173	15	.	2.52477	4.8254	1.54322	Promoter (<=1kb)	1	92934376	92947941	13566	1	ENSMUST00000027488.10	52	Capn10	ENSMUSG00000026270.11
chr1	93342690	93343052	Pilot_E3_BAM_peak_174	11	.	2.4624	4.27834	1.12173	Promoter (<=1kb)	1	93308778	93342789	34012	2	ENSMUST00000027493.3	0	Pask	ENSMUSG00000026274.11
chr1	93478164	93479289	Pilot_E3_BAM_peak_176	30	.	2.79751	6.637	3.05844	Promoter (<=1kb)	1	93478964	93510260	31297	1	ENSMUST00000027495.14	0	Sept2	ENSMUSG00000026276.20
chr1	93685453	93685709	Pilot_E3_BAM_peak_177	26	.	3.19429	6.12541	2.60406	Promoter (<=1kb)	1	93685660	93695764	10105	1	ENSMUST00000027499.12	0	Bok	ENSMUSG00000026278.14
chr1	93803927	93804152	Pilot_E3_BAM_peak_178	15	.	2.6033	4.88807	1.5876	Promoter (<=1kb)	1	93803965	93822095	18131	1	ENSMUST00000027505.12	0	Ing5	ENSMUSG00000026283.13
chr1	87756202	87756587	Pilot_E3_BAM_peak_141	17	.	2.97232	5.11942	1.78234	Promoter (<=1kb)	1	87756093	87767983	11891	1	ENSMUST00000134603.1	110	Atg16l1	ENSMUSG00000026289.15
chr1	90136507	90136851	Pilot_E3_BAM_peak_150	11	.	2.71652	4.35316	1.19398	Intron (ENSMUST00000113094.8/ENSMUSG00000026301.16, intron 5 of 18)	1	90098028	90144978	46951	2	ENSMUST00000211999.1	8127	Iqca	ENSMUSG00000026301.16
chr1	91052603	91053715	Pilot_E3_BAM_peak_154	58	.	3.57928	9.82745	5.89354	Promoter (<=1kb)	1	91053444	91128944	75501	1	ENSMUST00000068167.12	0	Lrrfip1	ENSMUSG00000026305.15
chr1	91298068	91298493	Pilot_E3_BAM_peak_155	18	.	2.70999	5.18551	1.83416	Promoter (<=1kb)	1	91298338	91321075	22738	1	ENSMUST00000027532.12	0	Scly	ENSMUSG00000026307.12
chr1	91352266	91352584	Pilot_E3_BAM_peak_156	29	.	3.20136	6.53457	2.94904	Promoter (1-2kb)	1	91351016	91362416	11401	1	ENSMUST00000027533.8	1251	Klhl30	ENSMUSG00000026308.8
chr1	91540024	91540773	Pilot_E3_BAM_peak_159	21	.	2.84835	5.52975	2.10509	Promoter (<=1kb)	1	91540544	91556088	15545	1	ENSMUST00000086843.10	0	Asb1	ENSMUSG00000026311.16
chr1	92180317	92180859	Pilot_E3_BAM_peak_161	81	.	3.95864	12.3877	8.12918	Promoter (<=1kb)	1	91928779	92180341	251563	2	ENSMUST00000097644.8	0	Hdac4	ENSMUSG00000026313.16
chr1	92195936	92196189	Pilot_E3_BAM_peak_162	26	.	3.34307	6.18981	2.65414	Promoter (<=1kb)	1	92030144	92195699	165556	2	ENSMUST00000212408.1	-238	Hdac4	ENSMUSG00000026313.16
chr1	92215242	92215722	Pilot_E3_BAM_peak_163	16	.	2.95059	4.97851	1.66469	Distal Intergenic	1	92030144	92195699	165556	2	ENSMUST00000212408.1	-19544	Hdac4	ENSMUSG00000026313.16
chr8	14888189	14888873	Pilot_E3_BAM_peak_5146	16	.	2.86311	5.01315	1.69058	Promoter (<=1kb)	8	14888111	14901720	13610	1	ENSMUST00000027554.7	79	Cln8	ENSMUSG00000026317.7
chr1	105663354	105664007	Pilot_E3_BAM_peak_182	11	.	2.49646	4.31872	1.15741	Promoter (<=1kb)	1	105663861	105687141	23281	1	ENSMUST00000189091.6	0	RP24-353D23.1	ENSMUSG00000026319.13
chr1	97769886	97770433	Pilot_E3_BAM_peak_180	19	.	3.01636	5.38202	1.98345	Promoter (<=1kb)	1	97770172	97792969	22798	1	ENSMUST00000112844.9	0	Gin1	ENSMUSG00000026333.14
chr1	125435460	125436128	Pilot_E3_BAM_peak_196	13	.	2.82427	4.60211	1.3751	Promoter (<=1kb)	1	125392905	125435727	42823	2	ENSMUST00000027579.16	0	Actr3	ENSMUSG00000026341.16
chr1	125560427	125561036	Pilot_E3_BAM_peak_197	88	.	4.04423	13.1513	8.89068	Promoter (<=1kb)	1	125560595	125568573	7979	1	ENSMUST00000190037.6	0	Slc35f5	ENSMUSG00000026342.10
chr1	143702517	143703178	Pilot_E3_BAM_peak_256	17	.	2.96748	5.02467	1.7008	Promoter (<=1kb)	1	143598800	143702893	104094	2	ENSMUST00000018337.8	0	Cdc73	ENSMUSG00000026361.9
chr1	119837106	119837810	Pilot_E3_BAM_peak_192	28	.	3.25272	6.47469	2.87972	Promoter (<=1kb)	1	119652467	119837613	185147	2	ENSMUST00000064091.11	0	Ptpn4	ENSMUSG00000026384.13
chr1	138618293	138620175	Pilot_E3_BAM_peak_254	26	.	2.98035	6.20932	2.68939	Promoter (<=1kb)	1	138482875	138619749	136875	2	ENSMUST00000186017.6	0	Nek7	ENSMUSG00000026393.10
chr1	136017925	136018258	Pilot_E3_BAM_peak_248	17	.	2.70768	5.13474	1.78829	Promoter (<=1kb)	1	136017967	136035342	17376	1	ENSMUST00000063719.14	0	Tmem9	ENSMUSG00000026411.17
chr1	135919019	135919436	Pilot_E3_BAM_peak_247	15	.	2.70743	4.82821	1.54591	Promoter (<=1kb)	1	135871395	135919207	47813	2	ENSMUST00000027667.12	0	Pkp1	ENSMUSG00000026413.12
chr1	135728851	135729106	Pilot_E3_BAM_peak_243	14	.	2.72141	4.65979	1.41347	Promoter (<=1kb)	1	135729147	135752232	23086	1	ENSMUST00000027677.7	-41	Csrp1	ENSMUSG00000026421.14
chr1	131526881	131528307	Pilot_E3_BAM_peak_208	37	.	3.11398	7.51184	3.77196	Promoter (<=1kb)	1	131285251	131527347	242097	2	ENSMUST00000097588.8	0	Srgap2	ENSMUSG00000026425.15
chr1	134962353	134962652	Pilot_E3_BAM_peak_235	14	.	2.78811	4.64827	1.40605	Promoter (<=1kb)	1	134962565	134974162	11598	1	ENSMUST00000027687.7	0	Ube2t	ENSMUSG00000026429.9
chr1	131239121	131239624	Pilot_E3_BAM_peak_205	51	.	3.82304	8.99358	5.11227	Intron (ENSMUST00000027688.14/ENSMUSG00000026430.16, intron 1 of 5)	1	131178525	131233575	55051	2	ENSMUST00000212202.1	-5547	Rassf5	ENSMUSG00000026430.16
chr1	131245176	131245468	Pilot_E3_BAM_peak_206	14	.	2.78646	4.75089	1.48887	Promoter (<=1kb)	1	131176410	131245258	68849	2	ENSMUST00000027688.14	0	Rassf5	ENSMUSG00000026430.16
chr1	131867302	131867955	Pilot_E3_BAM_peak_211	13	.	2.88962	4.61427	1.37105	Promoter (<=1kb)	1	131867511	131872502	4992	1	ENSMUST00000125925.1	0	Rab29	ENSMUSG00000026433.13
chr1	131910144	131911336	Pilot_E3_BAM_peak_212	27	.	3.1889	6.29639	2.74949	Promoter (<=1kb)	1	131910534	131932679	22146	1	ENSMUST00000189946.6	0	Nucks1	ENSMUSG00000026434.12
chr1	132007302	132008298	Pilot_E3_BAM_peak_213	19	.	3.04843	5.40401	1.99941	Promoter (<=1kb)	1	132007607	132026448	18842	1	ENSMUST00000086556.11	0	Elk4	ENSMUSG00000026436.15
chr1	132139336	132139703	Pilot_E3_BAM_peak_215	34	.	3.18781	7.18119	3.49441	Promoter (<=1kb)	1	132112237	132139684	27448	2	ENSMUST00000027697.11	0	Cdk18	ENSMUSG00000026437.11
chr1	132151759	132152279	Pilot_E3_BAM_peak_216	21	.	2.95874	5.56732	2.14103	Distal Intergenic	1	132112237	132139684	27448	2	ENSMUST00000027697.11	-12076	Cdk18	ENSMUSG00000026437.11
chr1	133046169	133046387	Pilot_E3_BAM_peak_222	29	.	3.35426	6.60699	2.98012	Promoter (<=1kb)	1	133046012	133108687	62676	1	ENSMUST00000077730.6	158	Pik3c2b	ENSMUSG00000026447.16
chr1	134145871	134146676	Pilot_E3_BAM_peak_230	13	.	2.82456	4.57713	1.34985	Exon (ENSMUST00000159963.7/ENSMUSG00000026450.14, exon 8 of 12)	1	134138646	134151539	12894	1	ENSMUST00000086475.2	7226	Chit1	ENSMUSG00000026450.14
chr1	134405812	134406076	Pilot_E3_BAM_peak_231	17	.	2.77847	5.04844	1.71846	Promoter (<=1kb)	1	134405995	134407602	1608	1	ENSMUST00000174315.7	0	Cyb5r1	ENSMUSG00000026456.18
chr1	134414910	134415360	Pilot_E3_BAM_peak_232	26	.	3.07058	6.22606	2.68092	Promoter (<=1kb)	1	134415378	134433351	17974	1	ENSMUST00000027727.14	-18	Adipor1	ENSMUSG00000026457.14
chr1	133750243	133750545	Pilot_E3_BAM_peak_225	26	.	3.30746	6.14714	2.60495	Promoter (2-3kb)	1	133713981	133753281	39301	2	ENSMUST00000112264.1	2736	Atp2b4	ENSMUSG00000026463.17
chr1	156035768	156036567	Pilot_E3_BAM_peak_275	20	.	2.66629	5.46291	2.06445	Promoter (<=1kb)	1	156004614	156036427	31814	2	ENSMUST00000097527.9	0	Tor1aip1	ENSMUSG00000026466.16
chr1	155416690	155417338	Pilot_E3_BAM_peak_272	10	.	2.45143	4.21685	1.0784	Promoter (<=1kb)	1	155275701	155417329	141629	2	ENSMUST00000027741.11	0	Xpr1	ENSMUSG00000026469.14
chr1	153899643	153900820	Pilot_E3_BAM_peak_269	12	.	2.62589	4.41588	1.23424	Promoter (<=1kb)	1	153899944	153909723	9780	1	ENSMUST00000086199.11	0	Glul	ENSMUSG00000026473.15
chr1	153332570	153333557	Pilot_E3_BAM_peak_268	28	.	2.97999	6.41529	2.84934	Promoter (<=1kb)	1	153218922	153332786	113865	2	ENSMUST00000027752.14	0	Lamc1	ENSMUSG00000026478.14
chr1	153130047	153130480	Pilot_E3_BAM_peak_266	24	.	3.11264	5.92814	2.43177	Promoter (2-3kb)	1	153124173	153127234	3062	2	ENSMUST00000189005.1	-2814	Lamc2	ENSMUSG00000026479.13
chr1	180171159	180172245	Pilot_E3_BAM_peak_334	11	.	2.67127	4.35945	1.18112	5' UTR	1	180167151	180178631	11481	2	ENSMUST00000161300.6	6386	Adck3	ENSMUSG00000026489.13
chr1	179803696	179804171	Pilot_E3_BAM_peak_333	33	.	3.25614	7.06406	3.39628	Promoter (<=1kb)	1	179744894	179803680	58787	2	ENSMUST00000027768.13	-17	Ahctf1	ENSMUSG00000026491.13
chr1	179546060	179546873	Pilot_E3_BAM_peak_332	15	.	2.70724	4.88036	1.58672	Promoter (<=1kb)	1	179528055	179546267	18213	2	ENSMUST00000027769.5	0	Tfb2m	ENSMUSG00000026492.11
chr1	178406135	178406698	Pilot_E3_BAM_peak_330	16	.	2.78049	4.92462	1.62614	Promoter (<=1kb)	1	178406103	178484513	78411	1	ENSMUST00000027775.8	33	Efcab2	ENSMUSG00000026495.8
chr1	180568935	180569295	Pilot_E3_BAM_peak_336	18	.	2.66027	5.22057	1.85432	Promoter (<=1kb)	1	180569226	180577624	8399	1	ENSMUST00000194434.1	0	Parp1	ENSMUSG00000026496.11
chr1	178187429	178187887	Pilot_E3_BAM_peak_328	21	.	3.05905	5.63897	2.18947	Promoter (<=1kb)	1	178187532	178257301	69770	1	ENSMUST00000027783.13	0	Desi2	ENSMUSG00000026502.13
chr1	176813911	176814878	Pilot_E3_BAM_peak_326	24	.	2.81191	5.93621	2.45666	Promoter (<=1kb)	1	176814660	176845497	30838	1	ENSMUST00000150429.7	0	Sdccag8	ENSMUSG00000026504.17
chr1	182506502	182506904	Pilot_E3_BAM_peak_352	25	.	3.17867	6.08822	2.56876	Intron (ENSMUST00000068505.9/ENSMUSG00000026509.15, intron 2 of 20)	1	182467260	182517524	50265	2	ENSMUST00000068505.9	10620	Capn2	ENSMUSG00000026509.15
chr1	182528040	182528255	Pilot_E3_BAM_peak_353	30	.	3.1381	6.64477	3.05229	Distal Intergenic	1	182483905	182517608	33704	2	ENSMUST00000192483.1	-10433	Capn2	ENSMUSG00000026509.15
chr1	182408786	182409440	Pilot_E3_BAM_peak_351	14	.	2.55898	4.71281	1.46518	Promoter (<=1kb)	1	182409172	182462432	53261	1	ENSMUST00000117245.1	0	Trp53bp2	ENSMUSG00000026510.10
chr1	182124779	182125198	Pilot_E3_BAM_peak_347	48	.	3.33877	8.73864	4.82344	Promoter (<=1kb)	1	182124781	182128499	3719	1	ENSMUST00000191799.1	0	Srp9	ENSMUSG00000026511.7
chr1	180942512	180943395	Pilot_E3_BAM_peak_340	13	.	2.62576	4.61472	1.38245	Promoter (<=1kb)	1	180942574	180956005	13432	1	ENSMUST00000159436.7	0	Tmem63a	ENSMUSG00000026519.16
chr1	180904330	180904553	Pilot_E3_BAM_peak_338	27	.	2.86636	6.36347	2.79047	Promoter (<=1kb)	1	180904323	180908087	3765	1	ENSMUST00000194253.1	8	Pycr2	ENSMUSG00000026520.8
chr1	180913958	180914244	Pilot_E3_BAM_peak_339	19	.	2.95569	5.28561	1.93207	Distal Intergenic	1	180905915	180906902	988	1	ENSMUST00000195270.1	8044	Pycr2	ENSMUSG00000026520.8
chr1	175692738	175692988	Pilot_E3_BAM_peak_325	42	.	3.2279	8.12058	4.2606	Promoter (<=1kb)	1	175662421	175692776	30356	2	ENSMUST00000027809.7	0	Opn3	ENSMUSG00000026525.9
chr1	175625366	175625584	Pilot_E3_BAM_peak_324	27	.	3.16919	6.3681	2.79514	Promoter (<=1kb)	1	175614776	175625573	10798	2	ENSMUST00000154956.2	0	Fh1	ENSMUSG00000026526.14
chr1	172499904	172500282	Pilot_E3_BAM_peak_322	27	.	3.05337	6.33675	2.77607	Promoter (<=1kb)	1	172500047	172505934	5888	1	ENSMUST00000138296.7	0	Tagln2	ENSMUSG00000026547.15
chr1	165535882	165536425	Pilot_E3_BAM_peak_303	14	.	2.90252	4.68993	1.43325	Intron (ENSMUST00000111440.7/ENSMUSG00000026567.16, intron 13 of 32)	1	165543104	165551306	8203	1	ENSMUST00000124037.1	-6679	Adcy10	ENSMUSG00000026567.16
chr1	165460641	165461198	Pilot_E3_BAM_peak_302	25	.	2.80014	6.069	2.54506	Promoter (<=1kb)	1	165461037	165481214	20178	1	ENSMUST00000027853.5	0	Mpc2	ENSMUSG00000026568.6
chr1	163779500	163780075	Pilot_E3_BAM_peak_298	14	.	2.85124	4.70413	1.44911	Promoter (<=1kb)	1	163779583	163917109	137527	1	ENSMUST00000027877.6	0	Kifap3	ENSMUSG00000026585.13
chr1	156604749	156605483	Pilot_E3_BAM_peak_277	16	.	2.99968	4.96082	1.64167	Intron (ENSMUST00000173929.7/ENSMUSG00000026596.13, intron 1 of 2)	1	156615923	156629993	14071	1	ENSMUST00000190749.1	-10440	Abl2	ENSMUSG00000026596.13
chr1	156615551	156615786	Pilot_E3_BAM_peak_278	28	.	2.91572	6.39825	2.83091	Promoter (<=1kb)	1	156615923	156629993	14071	1	ENSMUST00000190749.1	-137	Abl2	ENSMUSG00000026596.13
chr1	189727543	189727809	Pilot_E3_BAM_peak_360	16	.	2.64456	4.99519	1.67645	Promoter (<=1kb)	1	189728268	189876695	148428	1	ENSMUST00000097442.8	-459	Ptpn14	ENSMUSG00000026604.17
chr1	189728649	189728948	Pilot_E3_BAM_peak_361	12	.	2.62664	4.48432	1.28636	Promoter (<=1kb)	1	189728275	189840609	112335	1	ENSMUST00000194127.5	375	Ptpn14	ENSMUSG00000026604.17
chr1	189007460	189007802	Pilot_E3_BAM_peak_359	12	.	2.73147	4.46533	1.26553	Promoter (<=1kb)	1	188971095	189007828	36734	2	ENSMUST00000193143.5	26	Kctd3	ENSMUSG00000026608.13
chr1	185328960	185329404	Pilot_E3_BAM_peak_357	22	.	2.99686	5.66551	2.21347	Promoter (<=1kb)	1	185284726	185329396	44671	2	ENSMUST00000027921.10	0	Iars2	ENSMUSG00000026618.11
chr1	191821475	191821857	Pilot_E3_BAM_peak_369	28	.	3.17068	6.43318	2.84414	Promoter (<=1kb)	1	191821510	191828292	6783	1	ENSMUST00000126446.7	0	Nek2	ENSMUSG00000026622.15
chr1	191718959	191719263	Pilot_E3_BAM_peak_368	15	.	2.79116	4.82253	1.54358	Promoter (<=1kb)	1	191718521	191760184	41664	1	ENSMUST00000130876.1	439	Lpgat1	ENSMUSG00000026623.16
chr1	191397207	191398120	Pilot_E3_BAM_peak_366	27	.	2.87863	6.32373	2.7884	Promoter (<=1kb)	1	191351975	191397041	45067	2	ENSMUST00000067976.8	-167	Ppp2r5a	ENSMUSG00000026626.11
chr1	191183432	191183736	Pilot_E3_BAM_peak_363	21	.	3.11451	5.61402	2.17162	Promoter (<=1kb)	1	191170296	191183340	13045	2	ENSMUST00000027941.13	-93	Atf3	ENSMUSG00000026628.13
chr1	192092399	192092839	Pilot_E3_BAM_peak_371	14	.	2.72503	4.75212	1.48825	Promoter (<=1kb)	1	191997430	192092559	95130	2	ENSMUST00000085573.11	0	Traf5	ENSMUSG00000026637.13
chr2	3217916	3218894	Pilot_E3_BAM_peak_3072	14	.	2.82888	4.70618	1.45932	Intron (ENSMUST00000072955.11/ENSMUSG00000050530.14, intron 5 of 7)	2	3284212	3328877	44666	1	ENSMUST00000081932.12	-65318	Nmt2	ENSMUSG00000026643.16
chr2	3283627	3285052	Pilot_E3_BAM_peak_3073	25	.	2.72552	6.10217	2.59955	Promoter (<=1kb)	2	3284212	3328877	44666	1	ENSMUST00000081932.12	0	Nmt2	ENSMUSG00000026643.16
chr2	3621572	3622155	Pilot_E3_BAM_peak_3075	12	.	2.84622	4.46952	1.25702	Intron (ENSMUST00000226435.1/ENSMUSG00000026655.15, intron 1 of 4)	2	3613758	3779787	166030	1	ENSMUST00000115052.8	7815	Fam107b	ENSMUSG00000026655.15
chr2	4881615	4882752	Pilot_E3_BAM_peak_3078	23	.	3.0754	5.87209	2.38219	Promoter (<=1kb)	2	4882245	4908137	25893	1	ENSMUST00000115019.1	0	Sephs1	ENSMUSG00000026662.13
chr2	4918885	4919105	Pilot_E3_BAM_peak_3079	16	.	2.87682	4.89409	1.60132	Promoter (<=1kb)	2	4919019	4938730	19712	1	ENSMUST00000027975.7	0	Phyh	ENSMUSG00000026664.7
chr1	170174167	170175398	Pilot_E3_BAM_peak_311	18	.	2.7764	5.23928	1.87716	Promoter (<=1kb)	1	170141938	170174957	33020	2	ENSMUST00000111350.9	0	Uap1	ENSMUSG00000026670.15
chr1	170059293	170059973	Pilot_E3_BAM_peak_310	12	.	2.79366	4.4325	1.24041	Intron (ENSMUST00000194690.5/ENSMUSG00000026674.9, intron 2 of 17)	1	169972308	170088944	116637	2	ENSMUST00000170800.7	28971	Ddr2	ENSMUSG00000026674.9
chr1	167349853	167350170	Pilot_E3_BAM_peak_306	22	.	2.95041	5.70589	2.24019	Promoter (<=1kb)	1	167349991	167368532	18542	1	ENSMUST00000028004.10	0	Aldh9a1	ENSMUSG00000026687.14
chr1	167393055	167394378	Pilot_E3_BAM_peak_307	26	.	3.053	6.21186	2.65722	Promoter (<=1kb)	1	167371966	167393841	21876	2	ENSMUST00000028005.2	0	Mgst3	ENSMUSG00000026688.5
chr1	162792379	162793008	Pilot_E3_BAM_peak_296	16	.	3.00244	4.96871	1.64657	Downstream (<1kb)	1	162803610	162808474	4865	2	ENSMUST00000193508.1	15466	Fmo4	ENSMUSG00000026692.12
chr1	162570323	162570623	Pilot_E3_BAM_peak_294	15	.	2.87915	4.90151	1.59963	Promoter (<=1kb)	1	162570515	162599084	28570	1	ENSMUST00000132158.7	0	Vamp4	ENSMUSG00000026696.15
chr1	161969060	161969465	Pilot_E3_BAM_peak_289	24	.	3.00899	5.95982	2.46728	Promoter (<=1kb)	1	161969186	161973435	4250	1	ENSMUST00000111594.2	0	Pigc	ENSMUSG00000026698.8
chr1	160351989	160352298	Pilot_E3_BAM_peak_284	13	.	2.86892	4.5602	1.33136	Promoter (<=1kb)	1	160219174	160351571	132398	2	ENSMUST00000028052.11	-419	Rabgap1l	ENSMUSG00000026721.15
chr2	13557386	13557848	Pilot_E3_BAM_peak_3096	24	.	3.06349	5.98312	2.48403	Distal Intergenic	2	13509014	13544668	35655	2	ENSMUST00000124488.6	-12719	Trdmt1	ENSMUSG00000026723.10
chr2	13372000	13372613	Pilot_E3_BAM_peak_3091	39	.	3.67085	7.69264	3.97194	Intron (ENSMUST00000091436.6/ENSMUSG00000026726.10, intron 31 of 66)	2	13422029	13455627	33599	2	ENSMUST00000195447.1	83014	Cubn	ENSMUSG00000026726.10
chr2	13384796	13385088	Pilot_E3_BAM_peak_3092	10	.	2.75765	4.19692	1.05301	Intron (ENSMUST00000091436.6/ENSMUSG00000026726.10, intron 29 of 66)	2	13422029	13455627	33599	2	ENSMUST00000195447.1	70539	Cubn	ENSMUSG00000026726.10
chr2	13405169	13405455	Pilot_E3_BAM_peak_3093	35	.	3.56342	7.28378	3.57146	Intron (ENSMUST00000091436.6/ENSMUSG00000026726.10, intron 27 of 66)	2	13422029	13455627	33599	2	ENSMUST00000195447.1	50172	Cubn	ENSMUSG00000026726.10
chr2	13407434	13407824	Pilot_E3_BAM_peak_3094	26	.	3.35601	6.21354	2.66894	Intron (ENSMUST00000091436.6/ENSMUSG00000026726.10, intron 27 of 66)	2	13422029	13455627	33599	2	ENSMUST00000195447.1	47803	Cubn	ENSMUSG00000026726.10
chr2	13410019	13410755	Pilot_E3_BAM_peak_3095	20	.	2.84899	5.40153	2.00665	Intron (ENSMUST00000091436.6/ENSMUSG00000026726.10, intron 27 of 66)	2	13422029	13455627	33599	2	ENSMUST00000195447.1	44872	Cubn	ENSMUSG00000026726.10
chr2	13573429	13574408	Pilot_E3_BAM_peak_3097	62	.	3.86291	10.287	6.25541	Promoter (<=1kb)	2	13573927	13574833	907	1	ENSMUST00000141365.2	0	Vim	ENSMUSG00000026728.9
chr2	18392601	18392845	Pilot_E3_BAM_peak_3103	14	.	2.65436	4.68945	1.43916	Promoter (<=1kb)	2	18206333	18392811	186479	2	ENSMUST00000091418.11	0	Dnajc1	ENSMUSG00000026740.12
chr2	18065539	18065767	Pilot_E3_BAM_peak_3102	23	.	3.10293	5.82264	2.33565	Promoter (<=1kb)	2	18064841	18065255	415	1	ENSMUST00000155352.1	699	Mllt10	ENSMUSG00000026743.16
chr2	48949140	48949414	Pilot_E3_BAM_peak_3231	21	.	2.90753	5.56513	2.13249	Promoter (<=1kb)	2	48902824	48949276	46453	2	ENSMUST00000028098.10	0	Orc4	ENSMUSG00000026761.12
chr2	49712322	49712961	Pilot_E3_BAM_peak_3233	17	.	2.9977	5.04287	1.7197	Intron (ENSMUST00000028102.13/ENSMUSG00000026764.15, intron 11 of 25)	2	49722567	49735584	13018	1	ENSMUST00000138834.1	-9606	Kif5c	ENSMUSG00000026764.15
chr2	50296343	50296687	Pilot_E3_BAM_peak_3234	53	.	4.00308	9.3743	5.37931	Promoter (<=1kb)	2	50280350	50296687	16338	2	ENSMUST00000134480.7	0	Mmadhc	ENSMUSG00000026766.16
chr2	23155980	23156482	Pilot_E3_BAM_peak_3112	29	.	3.11426	6.51073	2.92331	Promoter (<=1kb)	2	23156369	23199260	42892	1	ENSMUST00000028117.3	0	Yme1l1	ENSMUSG00000026775.9
chr2	23067843	23068224	Pilot_E3_BAM_peak_3111	16	.	2.83428	4.90906	1.61319	Promoter (<=1kb)	2	23068167	23115418	47252	1	ENSMUST00000227663.1	0	Acbd5	ENSMUSG00000026781.17
chr2	29889656	29890543	Pilot_E3_BAM_peak_3157	12	.	2.45066	4.50077	1.29708	Promoter (<=1kb)	2	29889720	29922539	32820	1	ENSMUST00000113767.7	0	Odf2	ENSMUSG00000026790.19
chr2	32875682	32876119	Pilot_E3_BAM_peak_3206	62	.	3.91304	10.281	6.29165	Promoter (<=1kb)	2	32876114	32925254	49141	1	ENSMUST00000028135.14	0	Fam129b	ENSMUSG00000026796.16
chr2	32896613	32896907	Pilot_E3_BAM_peak_3207	26	.	3.21643	6.14698	2.60607	Promoter (<=1kb)	2	32895632	32909958	14327	1	ENSMUST00000138781.1	982	Fam129b	ENSMUSG00000026796.16
chr2	32846843	32847410	Pilot_E3_BAM_peak_3204	16	.	2.67335	4.96282	1.65543	Promoter (<=1kb)	2	32787602	32847245	59644	2	ENSMUST00000050000.15	0	Stxbp1	ENSMUSG00000026797.16
chr2	32608458	32608894	Pilot_E3_BAM_peak_3198	26	.	2.8044	6.1415	2.62481	Promoter (<=1kb)	2	32608464	32620804	12341	1	ENSMUST00000081879.11	0	St6galnac6	ENSMUSG00000026811.18
chr2	32625258	32625529	Pilot_E3_BAM_peak_3199	14	.	2.83225	4.68972	1.43864	Promoter (<=1kb)	2	32625437	32635054	9618	1	ENSMUST00000113277.7	0	Ak1	ENSMUSG00000026817.14
chr2	32629012	32629675	Pilot_E3_BAM_peak_3200	19	.	2.87169	5.28296	1.90156	Promoter (<=1kb)	2	32629504	32635052	5549	1	ENSMUST00000068271.4	0	Ak1	ENSMUSG00000026817.14
chr2	32423955	32424493	Pilot_E3_BAM_peak_3192	15	.	2.71415	4.857	1.57446	Promoter (<=1kb)	2	32415060	32424005	8946	2	ENSMUST00000113307.8	0	Slc25a25	ENSMUSG00000026819.15
chr2	32427998	32428400	Pilot_E3_BAM_peak_3193	31	.	3.27973	6.81322	3.1802	Promoter (2-3kb)	2	32414970	32430752	15783	2	ENSMUST00000113308.7	2352	Slc25a25	ENSMUSG00000026819.15
chr2	32451195	32452230	Pilot_E3_BAM_peak_3194	43	.	3.44878	8.21874	4.37518	Promoter (<=1kb)	2	32414487	32451422	36936	2	ENSMUST00000028160.14	0	Slc25a25	ENSMUSG00000026819.15
chr2	32395642	32396647	Pilot_E3_BAM_peak_3191	26	.	2.91622	6.2256	2.69936	Promoter (<=1kb)	2	32395896	32405772	9877	1	ENSMUST00000028162.4	0	Ptges2	ENSMUSG00000026820.5
chr2	28523845	28524557	Pilot_E3_BAM_peak_3147	21	.	2.72577	5.57547	2.14401	Intron (ENSMUST00000135803.7/ENSMUSG00000026821.15, intron 1 of 3)	2	28533355	28553066	19712	1	ENSMUST00000113893.7	-8798	Ralgds	ENSMUSG00000026821.15
chr2	28525527	28525818	Pilot_E3_BAM_peak_3148	17	.	2.60437	5.06335	1.73227	Intron (ENSMUST00000135803.7/ENSMUSG00000026821.15, intron 1 of 3)	2	28533355	28553066	19712	1	ENSMUST00000113893.7	-7537	Ralgds	ENSMUSG00000026821.15
chr2	32315962	32316280	Pilot_E3_BAM_peak_3189	14	.	2.78384	4.70146	1.4487	Promoter (1-2kb)	2	32312227	32317331	5105	2	ENSMUST00000156866.1	1051	Dnm1	ENSMUSG00000026825.17
chr2	57114543	57114953	Pilot_E3_BAM_peak_3239	23	.	2.86198	5.75843	2.30688	Promoter (<=1kb)	2	57106830	57115038	8209	2	ENSMUST00000028166.8	85	Nr4a2	ENSMUSG00000026826.13
chr2	57116514	57116742	Pilot_E3_BAM_peak_3240	12	.	2.58301	4.49021	1.28589	Promoter (1-2kb)	2	57112003	57115038	3036	2	ENSMUST00000140165.1	-1477	Nr4a2	ENSMUSG00000026826.13
chr2	58561976	58562219	Pilot_E3_BAM_peak_3242	10	.	2.66936	4.16709	1.05148	Intron (ENSMUST00000090935.8/ENSMUSG00000026836.15, intron 1 of 12)	2	58446441	58566826	120386	2	ENSMUST00000090935.8	4607	Acvr1	ENSMUSG00000026836.15
chr2	58566320	58566544	Pilot_E3_BAM_peak_3243	13	.	2.72502	4.62551	1.38733	Promoter (<=1kb)	2	58446441	58566826	120386	2	ENSMUST00000090935.8	282	Acvr1	ENSMUSG00000026836.15
chr2	27858250	27858879	Pilot_E3_BAM_peak_3144	14	.	2.64907	4.70256	1.45389	Distal Intergenic	2	27886425	28039514	153090	1	ENSMUST00000028280.13	-27546	Col5a1	ENSMUSG00000026837.15
chr2	27885708	27886222	Pilot_E3_BAM_peak_3145	11	.	2.52313	4.3371	1.17196	Promoter (<=1kb)	2	27886425	28039514	153090	1	ENSMUST00000028280.13	-203	Col5a1	ENSMUSG00000026837.15
chr2	58567383	58567622	Pilot_E3_BAM_peak_3244	14	.	2.76957	4.71144	1.45792	Promoter (<=1kb)	2	58567387	58792971	225585	1	ENSMUST00000071543.11	0	Upp2	ENSMUSG00000026839.17
chr2	58580317	58580659	Pilot_E3_BAM_peak_3245	25	.	3.3448	6.12458	2.58213	Intron (ENSMUST00000135737.1/ENSMUSG00000026839.17, intron 1 of 1)	2	58583676	58624605	40930	1	ENSMUST00000229829.1	-3017	Upp2	ENSMUSG00000026839.17
chr2	31862847	31863740	Pilot_E3_BAM_peak_3183	19	.	3.0025	5.34671	1.97376	Distal Intergenic	2	31813290	31846005	32716	2	ENSMUST00000028188.7	-16843	Fibcd1	ENSMUSG00000026841.7
chr2	31688097	31688641	Pilot_E3_BAM_peak_3182	15	.	2.55399	4.79017	1.52466	Promoter (<=1kb)	2	31688376	31698336	9961	1	ENSMUST00000146537.1	0	Abl1	ENSMUSG00000026842.16
chr2	30981957	30982531	Pilot_E3_BAM_peak_3178	65	.	3.58591	10.5829	6.56708	Promoter (<=1kb)	2	30980903	30982201	1299	2	ENSMUST00000156325.1	0	RP23-221O14.10	ENSMUSG00000026851.9
chr2	30415747	30416191	Pilot_E3_BAM_peak_3167	45	.	3.20123	8.42794	4.58482	Promoter (<=1kb)	2	30400471	30415771	15301	2	ENSMUST00000102855.7	0	Crat	ENSMUSG00000026853.15
chr2	31013535	31013973	Pilot_E3_BAM_peak_3179	42	.	3.63014	8.09789	4.27583	Intron (ENSMUST00000102849.10/ENSMUSG00000026854.16, intron 15 of 24)	2	31019819	31021381	1563	1	ENSMUST00000127776.1	-5846	Usp20	ENSMUSG00000026854.16
chr2	30392041	30393119	Pilot_E3_BAM_peak_3166	30	.	3.11906	6.67006	3.08642	Promoter (<=1kb)	2	30392254	30400529	8276	1	ENSMUST00000028209.14	0	Dolpp1	ENSMUSG00000026856.14
chr2	30807395	30807858	Pilot_E3_BAM_peak_3176	67	.	3.4507	10.6903	6.72034	Promoter (<=1kb)	2	30807826	30823033	15208	1	ENSMUST00000041830.9	0	Ntmt1	ENSMUSG00000026857.9
chr2	30363848	30364245	Pilot_E3_BAM_peak_3165	18	.	2.99005	5.19317	1.83209	Promoter (<=1kb)	2	30364233	30385521	21289	1	ENSMUST00000077977.13	0	Fam73b	ENSMUSG00000026858.18
chr2	34904969	34905380	Pilot_E3_BAM_peak_3216	67	.	3.68536	10.8213	6.70176	Promoter (<=1kb)	2	34898082	34904907	6826	2	ENSMUST00000128394.7	-63	Phf19	ENSMUSG00000026873.9
chr2	35257639	35257999	Pilot_E3_BAM_peak_3218	15	.	2.78864	4.88916	1.59913	Promoter (1-2kb)	2	35256449	35290447	33999	1	ENSMUST00000139867.4	1191	Gsn	ENSMUSG00000026879.14
chr2	35337073	35337479	Pilot_E3_BAM_peak_3219	23	.	2.99207	5.82618	2.3473	Promoter (<=1kb)	2	35313986	35336976	22991	2	ENSMUST00000028241.6	-98	Stom	ENSMUSG00000026880.11
chr2	35696757	35696970	Pilot_E3_BAM_peak_3220	19	.	2.96338	5.39872	1.99434	Promoter (<=1kb)	2	35696732	35730992	34261	1	ENSMUST00000112983.7	26	Dab2ip	ENSMUSG00000026883.17
chr2	27475928	27476154	Pilot_E3_BAM_peak_3141	16	.	2.55375	4.99032	1.67425	Promoter (<=1kb)	2	27445579	27475686	30108	2	ENSMUST00000077737.12	-243	Brd3	ENSMUSG00000026918.16
chr2	26502217	26502495	Pilot_E3_BAM_peak_3132	12	.	2.67269	4.39303	1.20915	Promoter (1-2kb)	2	26457903	26503822	45920	2	ENSMUST00000028288.4	1327	Notch1	ENSMUSG00000026923.15
chr2	26503592	26504047	Pilot_E3_BAM_peak_3133	23	.	2.89534	5.86637	2.38549	Promoter (<=1kb)	2	26457903	26503822	45920	2	ENSMUST00000028288.4	0	Notch1	ENSMUSG00000026923.15
chr2	26525703	26526096	Pilot_E3_BAM_peak_3134	17	.	2.82792	5.09899	1.75784	Distal Intergenic	2	26471276	26516663	45388	2	ENSMUST00000132820.1	-9041	Notch1	ENSMUSG00000026923.15
chr2	26445005	26446228	Pilot_E3_BAM_peak_3131	56	.	3.40766	9.64369	5.6871	Promoter (<=1kb)	2	26409431	26445214	35784	2	ENSMUST00000114082.8	0	Sec16a	ENSMUSG00000026924.17
chr2	26315476	26315755	Pilot_E3_BAM_peak_3128	16	.	2.67282	4.89964	1.60415	Promoter (<=1kb)	2	26315515	26348237	32723	1	ENSMUST00000066936.8	0	Gpsm1	ENSMUSG00000026930.15
chr2	25983250	25983895	Pilot_E3_BAM_peak_3124	56	.	3.83901	9.57979	5.66068	Promoter (<=1kb)	2	25926838	25983282	56445	2	ENSMUST00000091268.10	0	Camsap1	ENSMUSG00000026933.17
chr2	25574625	25574998	Pilot_E3_BAM_peak_3123	126	.	4.23581	17.0475	12.6465	Promoter (<=1kb)	2	25570174	25574845	4672	2	ENSMUST00000142811.1	0	Mamdc4	ENSMUSG00000026941.16
chr2	25534428	25534689	Pilot_E3_BAM_peak_3121	11	.	2.71579	4.26995	1.11785	Intron (ENSMUST00000028311.12/ENSMUSG00000026942.13, intron 4 of 10)	2	25518866	25539140	20275	2	ENSMUST00000151742.1	4451	Traf2	ENSMUSG00000026942.13
chr2	25428698	25428987	Pilot_E3_BAM_peak_3120	11	.	2.48758	4.34799	1.17761	Promoter (<=1kb)	2	25428703	25448540	19838	1	ENSMUST00000102919.3	0	Abca2	ENSMUSG00000026944.18
chr2	52319235	52319612	Pilot_E3_BAM_peak_3235	15	.	2.97252	4.87479	1.5748	Intron (ENSMUST00000036934.11/ENSMUSG00000026950.17, intron 10 of 156)	2	52136662	52335134	198473	2	ENSMUST00000075301.9	15522	Neb	ENSMUSG00000026950.17
chr2	25365355	25365698	Pilot_E3_BAM_peak_3119	22	.	2.97773	5.68885	2.22866	Promoter (<=1kb)	2	25359889	25365682	5794	2	ENSMUST00000102925.3	0	Uap1l1	ENSMUSG00000026956.15
chr2	53190851	53192150	Pilot_E3_BAM_peak_3237	22	.	2.86393	5.74041	2.28032	Promoter (<=1kb)	2	53191726	53217534	25809	1	ENSMUST00000155517.1	0	Arl6ip6	ENSMUSG00000026960.6
chr2	60870846	60871166	Pilot_E3_BAM_peak_3250	25	.	3.22223	6.09754	2.57131	Intron (ENSMUST00000028347.12/ENSMUSG00000026970.16, intron 1 of 13)	2	60751953	60881438	129486	2	ENSMUST00000164147.7	10272	Rbms1	ENSMUSG00000026970.16
chr2	24935113	24935484	Pilot_E3_BAM_peak_3113	34	.	3.35335	7.13578	3.45428	Promoter (<=1kb)	2	24925352	24935163	9812	2	ENSMUST00000102935.9	0	Arrdc1	ENSMUSG00000026972.15
chr2	60383071	60383293	Pilot_E3_BAM_peak_3248	23	.	3.14893	5.87333	2.38358	Promoter (<=1kb)	2	60293760	60383231	89472	2	ENSMUST00000028362.8	0	Ly75	ENSMUSG00000026980.15
chr2	71367691	71367917	Pilot_E3_BAM_peak_3261	18	.	2.90182	5.17441	1.81768	Promoter (<=1kb)	2	71271063	71367749	96687	2	ENSMUST00000151937.7	0	Slc25a12	ENSMUSG00000027010.16
chr2	71211581	71212087	Pilot_E3_BAM_peak_3260	35	.	3.52761	7.23981	3.53841	Promoter (<=1kb)	2	71211706	71263298	51593	1	ENSMUST00000112142.7	0	Dync1i2	ENSMUSG00000027012.15
chr2	68470997	68471819	Pilot_E3_BAM_peak_3253	12	.	2.71049	4.42964	1.23733	Promoter (<=1kb)	2	68262791	68471940	209150	2	ENSMUST00000123781.7	121	Stk39	ENSMUSG00000027030.15
chr2	85037127	85037406	Pilot_E3_BAM_peak_3286	23	.	3.19344	5.79651	2.31762	Promoter (<=1kb)	2	85037234	85047109	9876	1	ENSMUST00000077798.12	0	Ssrp1	ENSMUSG00000027067.16
chr2	85001487	85001763	Pilot_E3_BAM_peak_3285	31	.	3.16058	6.80029	3.17709	Intron (ENSMUST00000028465.13/ENSMUSG00000027071.14, intron 8 of 11)	2	84988215	84993886	5672	1	ENSMUST00000028466.11	13273	Prg3	ENSMUSG00000027072.13
chr2	84840393	84840639	Pilot_E3_BAM_peak_3284	17	.	2.89787	5.09951	1.75763	Promoter (<=1kb)	2	84840625	84863594	22970	1	ENSMUST00000111625.1	0	Slc43a1	ENSMUSG00000027075.16
chr2	84798587	84799285	Pilot_E3_BAM_peak_3283	17	.	2.91219	5.04085	1.71282	Promoter (<=1kb)	2	84798828	84810176	11349	1	ENSMUST00000102642.8	0	Ube2l6	ENSMUSG00000027078.14
chr2	74825647	74825929	Pilot_E3_BAM_peak_3272	12	.	2.82163	4.49064	1.28343	Promoter (<=1kb)	2	74825803	74878431	52629	1	ENSMUST00000028511.7	0	Mtx2	ENSMUSG00000027099.9
chr2	72979108	72979793	Pilot_E3_BAM_peak_3267	24	.	2.83095	5.95741	2.44928	Promoter (<=1kb)	2	72936652	72979286	42635	2	ENSMUST00000133615.1	0	Sp3	ENSMUSG00000027109.16
chr2	112239502	112239974	Pilot_E3_BAM_peak_3323	20	.	2.92289	5.42596	2.02143	Promoter (<=1kb)	2	112239468	112247111	7644	1	ENSMUST00000028554.3	35	Lpcat4	ENSMUSG00000027134.4
chr2	109848448	109848955	Pilot_E3_BAM_peak_3321	33	.	3.57032	7.01574	3.36238	Distal Intergenic	2	109890853	109901003	10151	1	ENSMUST00000028583.7	-41898	Lin7c	ENSMUSG00000027162.7
chr2	104493469	104493753	Pilot_E3_BAM_peak_3318	25	.	3.12597	6.05097	2.53265	Promoter (<=1kb)	2	104429781	104493690	63910	2	ENSMUST00000111124.7	0	Hipk3	ENSMUSG00000027177.14
chr2	103797184	103798045	Pilot_E3_BAM_peak_3315	55	.	3.83828	9.46161	5.5455	Promoter (<=1kb)	2	103762941	103797649	34709	2	ENSMUST00000028607.12	0	Caprin1	ENSMUSG00000027184.14
chr2	103484930	103485550	Pilot_E3_BAM_peak_3311	17	.	2.82978	5.14701	1.79167	Promoter (<=1kb)	2	103453849	103485160	31312	2	ENSMUST00000028610.9	0	Cat	ENSMUSG00000027187.10
chr2	94158005	94158320	Pilot_E3_BAM_peak_3307	61	.	3.57774	10.1709	6.14677	Promoter (<=1kb)	2	94032689	94157964	125276	2	ENSMUST00000028619.4	-42	Hsd17b12	ENSMUSG00000027195.10
chr2	122610787	122611091	Pilot_E3_BAM_peak_3377	13	.	2.63829	4.57326	1.34613	Promoter (<=1kb)	2	122594467	122611303	16837	2	ENSMUST00000028624.8	212	Gatm	ENSMUSG00000027199.14
chr2	125247283	125247596	Pilot_E3_BAM_peak_3381	21	.	2.58134	5.58617	2.15167	Promoter (<=1kb)	2	125247482	125258608	11127	1	ENSMUST00000051605.8	0	Dut	ENSMUSG00000027203.15
chr2	125530829	125531092	Pilot_E3_BAM_peak_3382	17	.	3.01083	5.12265	1.77636	Distal Intergenic	2	125300627	125507993	207367	2	ENSMUST00000103234.1	-22837	Fbn1	ENSMUSG00000027204.13
chr2	125941096	125941512	Pilot_E3_BAM_peak_3385	17	.	2.99307	5.08337	1.74212	Intron (ENSMUST00000028636.12/ENSMUSG00000027207.15, intron 7 of 9)	2	125866268	125947350	81083	1	ENSMUST00000110454.1	74829	Galk2	ENSMUSG00000027207.15
chr2	115764909	115765190	Pilot_E3_BAM_peak_3330	14	.	2.9121	4.69733	1.4426	Intron (ENSMUST00000166472.7/ENSMUSG00000040282.13, intron 10 of 10)	2	115864227	115868867	4641	2	ENSMUST00000189640.6	103677	Meis2	ENSMUSG00000027210.20
chr2	93462280	93463102	Pilot_E3_BAM_peak_3305	97	.	4.20147	13.9722	9.7695	Promoter (<=1kb)	2	93419111	93462411	43301	2	ENSMUST00000099696.7	0	Cd82	ENSMUSG00000027215.13
chr2	93318544	93319167	Pilot_E3_BAM_peak_3304	13	.	2.87868	4.58202	1.3456	Intron (ENSMUST00000111265.8/ENSMUSG00000027217.13, intron 1 of 9)	2	93311263	93312515	1253	2	ENSMUST00000181716.7	-6030	Tspan18	ENSMUSG00000027217.13
chr2	92948075	92948358	Pilot_E3_BAM_peak_3302	42	.	3.74988	8.13801	4.297	Intron (ENSMUST00000028648.2/ENSMUSG00000027220.2, intron 4 of 5)	2	92915098	92956058	40961	1	ENSMUST00000028648.2	32978	Syt13	ENSMUSG00000027220.2
chr2	92375217	92375636	Pilot_E3_BAM_peak_3299	26	.	2.98439	6.15948	2.63764	Promoter (<=1kb)	2	92375306	92381217	5912	1	ENSMUST00000028650.8	0	Pex16	ENSMUSG00000027222.14
chr2	92008151	92009535	Pilot_E3_BAM_peak_3296	35	.	3.42175	7.26541	3.58108	Intron (ENSMUST00000028663.4/ENSMUSG00000027230.9, intron 1 of 11)	2	91982328	92024502	42175	2	ENSMUST00000028663.4	14967	Creb3l1	ENSMUSG00000027230.9
chr2	92023439	92023952	Pilot_E3_BAM_peak_3297	14	.	2.77089	4.66	1.41403	Promoter (<=1kb)	2	91982328	92024502	42175	2	ENSMUST00000028663.4	550	Creb3l1	ENSMUSG00000027230.9
chr2	121575835	121576297	Pilot_E3_BAM_peak_3371	23	.	3.1481	5.84606	2.3588	Intron (ENSMUST00000133898.7/ENSMUSG00000027238.17, intron 3 of 12)	2	121568947	121584012	15066	2	ENSMUST00000153704.1	7715	Frmd5	ENSMUSG00000027238.17
chr2	121587949	121588641	Pilot_E3_BAM_peak_3372	20	.	3.13339	5.45515	2.05656	Promoter (1-2kb)	2	121545529	121586433	40905	2	ENSMUST00000133898.7	-1517	Frmd5	ENSMUSG00000027238.17
chr2	121413515	121414039	Pilot_E3_BAM_peak_3369	47	.	3.33301	8.63781	4.79282	Promoter (<=1kb)	2	121413775	121438687	24913	1	ENSMUST00000028683.13	0	Pdia3	ENSMUSG00000027248.13
chr2	91457811	91458495	Pilot_E3_BAM_peak_3295	15	.	2.76651	4.89154	1.59831	Promoter (<=1kb)	2	91457511	91513779	56269	1	ENSMUST00000028689.3	301	Lrp4	ENSMUSG00000027253.15
chr2	121295427	121295915	Pilot_E3_BAM_peak_3368	13	.	2.50142	4.63704	1.39628	Promoter (<=1kb)	2	121295454	121309438	13985	1	ENSMUST00000110639.7	0	Map1a	ENSMUSG00000027254.13
chr2	121170797	121171334	Pilot_E3_BAM_peak_3366	14	.	2.5943	4.72402	1.47013	Promoter (<=1kb)	2	121171168	121198770	27603	1	ENSMUST00000110658.7	0	Tubgcp4	ENSMUSG00000027263.12
chr2	136891019	136891511	Pilot_E3_BAM_peak_3422	35	.	3.51152	7.21384	3.52503	Promoter (<=1kb)	2	136873780	136891382	17603	2	ENSMUST00000028730.12	0	Mkks	ENSMUSG00000027274.16
chr2	137116820	137117468	Pilot_E3_BAM_peak_3423	34	.	3.55949	7.15268	3.4657	Promoter (<=1kb)	2	137081456	137116644	35189	2	ENSMUST00000028735.7	-177	Jag1	ENSMUSG00000027276.7
chr2	120731337	120731793	Pilot_E3_BAM_peak_3362	17	.	2.54551	5.04491	1.71661	Promoter (<=1kb)	2	120716154	120731517	15364	2	ENSMUST00000110701.7	0	Cdan1	ENSMUSG00000027284.16
chr2	120567328	120567900	Pilot_E3_BAM_peak_3360	18	.	2.82411	5.14277	1.80567	Promoter (<=1kb)	2	120567671	120601255	33585	1	ENSMUST00000110711.8	0	Snap23	ENSMUSG00000027287.14
chr2	120352609	120353127	Pilot_E3_BAM_peak_3358	25	.	3.03678	6.0053	2.50845	Promoter (<=1kb)	2	120316461	120353125	36665	2	ENSMUST00000028752.7	0	Vps39	ENSMUSG00000027291.15
chr2	120153830	120154809	Pilot_E3_BAM_peak_3357	16	.	2.87412	4.90768	1.61625	Promoter (<=1kb)	2	120089175	120154606	65432	2	ENSMUST00000028755.7	0	Ehd4	ENSMUSG00000027293.13
chr2	119674728	119675911	Pilot_E3_BAM_peak_3356	24	.	3.0068	5.91521	2.42855	Promoter (<=1kb)	2	119675068	119735407	60340	1	ENSMUST00000028767.8	0	Rtf1	ENSMUSG00000027304.9
chr2	130839920	130840259	Pilot_E3_BAM_peak_3406	21	.	2.96651	5.6275	2.18941	Promoter (<=1kb)	2	130706200	130840134	133935	2	ENSMUST00000044766.14	0	RP23-175J8.3	ENSMUSG00000027309.18
chr2	119351239	119351527	Pilot_E3_BAM_peak_3353	15	.	2.7289	4.86946	1.57989	Promoter (<=1kb)	2	119351229	119354381	3153	1	ENSMUST00000028780.3	11	Chac1	ENSMUSG00000027313.3
chr2	119112508	119112730	Pilot_E3_BAM_peak_3348	24	.	3.09078	5.98518	2.48389	Promoter (<=1kb)	2	119112793	119123846	11054	1	ENSMUST00000140939.7	-63	Rad51	ENSMUSG00000027323.10
chr2	119047521	119047732	Pilot_E3_BAM_peak_3347	19	.	3.0192	5.34124	1.9534	Promoter (<=1kb)	2	119047150	119072919	25770	1	ENSMUST00000028799.11	372	Casc5	ENSMUSG00000027326.13
chr2	131159716	131160072	Pilot_E3_BAM_peak_3408	21	.	2.76697	5.60425	2.1659	Promoter (<=1kb)	2	131146324	131160034	13711	2	ENSMUST00000184535.7	0	RP23-32L15.2	ENSMUSG00000027327.16
chr2	131186671	131187332	Pilot_E3_BAM_peak_3409	19	.	2.79334	5.32069	1.94093	Promoter (<=1kb)	2	131170261	131187282	17022	2	ENSMUST00000028801.7	0	Spef1	ENSMUSG00000027329.9
chr2	118814295	118814594	Pilot_E3_BAM_peak_3344	10	.	2.46124	4.18643	1.06714	Promoter (<=1kb)	2	118814296	118834068	19773	1	ENSMUST00000123104.1	0	Knstrn	ENSMUSG00000027331.15
chr2	131562528	131562780	Pilot_E3_BAM_peak_3415	17	.	2.86658	5.08543	1.75093	Promoter (<=1kb)	2	131545850	131562283	16434	2	ENSMUST00000103184.3	-246	Adra1d	ENSMUSG00000027335.9
chr2	132212212	132212594	Pilot_E3_BAM_peak_3419	30	.	3.11638	6.69638	3.06551	Intron (ENSMUST00000131603.1/ENSMUSG00000086756.1, intron 2 of 2)	2	132239492	132247654	8163	2	ENSMUST00000110164.7	35060	Tmem230	ENSMUSG00000027341.10
chr2	132252790	132253286	Pilot_E3_BAM_peak_3420	20	.	2.74469	5.47323	2.06289	Promoter (<=1kb)	2	132251329	132252967	1639	2	ENSMUST00000135181.1	0	Pcna	ENSMUSG00000027342.14
chr2	132781735	132781947	Pilot_E3_BAM_peak_3421	25	.	2.89565	6.06638	2.55522	Promoter (<=1kb)	2	132781278	132795079	13802	1	ENSMUST00000028826.3	458	Chgb	ENSMUSG00000027350.8
chr2	117120463	117120698	Pilot_E3_BAM_peak_3334	43	.	3.81923	8.1902	4.3403	Promoter (<=1kb)	2	117121374	117182279	60906	1	ENSMUST00000028829.12	-676	Spred1	ENSMUSG00000027351.14
chr2	126932866	126933264	Pilot_E3_BAM_peak_3386	36	.	3.49281	7.3977	3.69132	Promoter (<=1kb)	2	126890391	126933235	42845	2	ENSMUST00000028844.10	0	Sppl2a	ENSMUSG00000027366.12
chr2	127269898	127270618	Pilot_E3_BAM_peak_3388	26	.	2.85537	6.18648	2.64189	Promoter (<=1kb)	2	127270218	127284584	14367	1	ENSMUST00000131196.1	0	Stard7	ENSMUSG00000027367.16
chr2	127333076	127333456	Pilot_E3_BAM_peak_3389	13	.	2.59366	4.56141	1.34902	Promoter (2-3kb)	2	127336159	127338376	2218	1	ENSMUST00000028846.6	-2703	Dusp2	ENSMUSG00000027368.6
chr2	127722236	127722746	Pilot_E3_BAM_peak_3390	27	.	3.33527	6.3532	2.79398	Intron (ENSMUST00000028856.2/ENSMUSG00000027377.2, intron 1 of 3)	2	127704386	127729932	25547	2	ENSMUST00000028856.2	7186	Mall	ENSMUSG00000027377.2
chr2	127760532	127760860	Pilot_E3_BAM_peak_3391	37	.	3.56961	7.46618	3.7402	Intron (ENSMUST00000028857.13/ENSMUSG00000027378.16, intron 12 of 19)	2	127745622	127754070	8449	2	ENSMUST00000148033.1	-6463	Nphp1	ENSMUSG00000027378.16
chr2	127831551	127831851	Pilot_E3_BAM_peak_3392	11	.	2.5427	4.26829	1.12423	Promoter (<=1kb)	2	127823448	127831804	8357	2	ENSMUST00000133943.1	0	Bub1	ENSMUSG00000027379.13
chr2	128126037	128128070	Pilot_E3_BAM_peak_3393	46	.	3.58971	8.45751	4.63327	Promoter (<=1kb)	2	128126038	128130015	3978	1	ENSMUST00000146023.7	0	Bcl2l11	ENSMUSG00000027381.16
chr2	128943831	128944110	Pilot_E3_BAM_peak_3398	25	.	3.15607	6.01552	2.5135	Promoter (<=1kb)	2	128926268	128944077	17810	2	ENSMUST00000028866.8	0	Zc3h8	ENSMUSG00000027387.11
chr2	129066016	129066229	Pilot_E3_BAM_peak_3400	19	.	2.71536	5.39624	1.99499	Promoter (<=1kb)	2	129065985	129068105	2121	1	ENSMUST00000144730.1	32	Ttl	ENSMUSG00000027394.13
chr2	130424349	130424750	Pilot_E3_BAM_peak_3404	18	.	2.612	5.21082	1.84794	Promoter (<=1kb)	2	130424365	130439917	15553	1	ENSMUST00000128994.7	0	Vps16	ENSMUSG00000027411.17
chr2	144011037	144011523	Pilot_E3_BAM_peak_3425	29	.	2.86006	6.51004	2.92676	Promoter (<=1kb)	2	143947395	144011263	63869	2	ENSMUST00000016072.11	0	Rrbp1	ENSMUSG00000027422.15
chr2	144019596	144020005	Pilot_E3_BAM_peak_3426	64	.	3.75105	10.5787	6.4701	Distal Intergenic	2	143985853	144011263	25411	2	ENSMUST00000037875.5	-8334	Rrbp1	ENSMUSG00000027422.15
chr2	147013344	147013797	Pilot_E3_BAM_peak_3431	12	.	2.62762	4.41966	1.2342	Promoter (<=1kb)	2	147012996	147078000	65005	1	ENSMUST00000028921.5	349	Xrn2	ENSMUSG00000027433.5
chr2	150909586	150909795	Pilot_E3_BAM_peak_3435	18	.	2.51608	5.21883	1.85323	Promoter (<=1kb)	2	150909594	150931280	21687	1	ENSMUST00000028948.4	0	Gins1	ENSMUSG00000027454.10
chr2	152332377	152332809	Pilot_E3_BAM_peak_3437	41	.	3.5573	7.92315	4.14502	Promoter (<=1kb)	2	152316334	152332412	16079	2	ENSMUST00000109847.8	0	Rbck1	ENSMUSG00000027466.15
chr2	152903990	152904522	Pilot_E3_BAM_peak_3443	19	.	2.63035	5.34469	1.96229	Distal Intergenic	2	152911352	152923068	11717	1	ENSMUST00000028970.7	-6830	Mylk2	ENSMUSG00000027470.9
chr2	154375192	154375401	Pilot_E3_BAM_peak_3451	14	.	2.69354	4.69252	1.43777	Promoter (2-3kb)	2	154335380	154373010	37631	2	ENSMUST00000109731.7	-2183	Cdk5rap1	ENSMUSG00000027487.11
chr2	154390259	154390742	Pilot_E3_BAM_peak_3452	25	.	2.91851	6.10609	2.58	Intron (ENSMUST00000028991.6/ENSMUSG00000027488.12, intron 2 of 7)	2	154399329	154407980	8652	2	ENSMUST00000133018.1	17238	Snta1	ENSMUSG00000027488.12
chr2	154407936	154408282	Pilot_E3_BAM_peak_3453	10	.	2.41488	4.1778	1.05386	Promoter (<=1kb)	2	154376313	154408081	31769	2	ENSMUST00000028991.6	0	Snta1	ENSMUSG00000027488.12
chr2	154569984	154570218	Pilot_E3_BAM_peak_3455	17	.	2.62318	5.07429	1.74433	Promoter (<=1kb)	2	154559407	154569892	10486	2	ENSMUST00000103145.10	-93	E2f1	ENSMUSG00000027490.17
chr2	172345307	172345764	Pilot_E3_BAM_peak_3519	18	.	2.90339	5.21483	1.84153	Promoter (<=1kb)	2	172345565	172355749	10185	1	ENSMUST00000028995.4	0	Fam210b	ENSMUSG00000027495.4
chr3	7366380	7366605	Pilot_E3_BAM_peak_3544	27	.	3.04157	6.29628	2.74127	Promoter (<=1kb)	3	7366669	7437515	70847	1	ENSMUST00000192468.1	-64	Pkia	ENSMUSG00000027499.12
chr3	8510545	8510923	Pilot_E3_BAM_peak_3545	13	.	2.87636	4.61205	1.37888	Promoter (<=1kb)	3	8509586	8542437	32852	1	ENSMUST00000194905.1	960	Stmn2	ENSMUSG00000027500.10
chr3	9004038	9004402	Pilot_E3_BAM_peak_3549	15	.	2.93116	4.89547	1.59262	Promoter (<=1kb)	3	8947504	9004437	56934	2	ENSMUST00000129736.7	35	Tpd52	ENSMUSG00000027506.15
chr2	172999850	173000374	Pilot_E3_BAM_peak_3521	14	.	2.58701	4.747	1.48052	Promoter (<=1kb)	2	173000117	173015739	15623	1	ENSMUST00000029013.9	0	Rae1	ENSMUSG00000027509.11
chr2	174075980	174076513	Pilot_E3_BAM_peak_3527	25	.	3.04764	6.10763	2.58617	Promoter (<=1kb)	2	174076308	174092433	16126	1	ENSMUST00000155000.7	0	Stx16	ENSMUSG00000027522.15
chr2	174329934	174330685	Pilot_E3_BAM_peak_3528	21	.	3.10218	5.54776	2.12198	Promoter (<=1kb)	2	174330006	174346744	16739	1	ENSMUST00000109085.7	0	Gnas	ENSMUSG00000027523.19
chr2	167942432	167942909	Pilot_E3_BAM_peak_3511	15	.	2.89894	4.82473	1.54404	Intron (ENSMUST00000147210.7/ENSMUSG00000027540.13, intron 1 of 6)	2	167951048	167965067	14020	1	ENSMUST00000142717.1	-8139	Ptpn1	ENSMUSG00000027540.13
chr2	168531953	168532437	Pilot_E3_BAM_peak_3515	15	.	2.78933	4.85026	1.56862	Intron (ENSMUST00000074618.9/ENSMUSG00000027544.16, intron 5 of 9)	2	168476413	168552276	75864	2	ENSMUST00000151292.7	19839	Nfatc2	ENSMUSG00000027544.16
chr2	168549415	168549657	Pilot_E3_BAM_peak_3516	21	.	2.86624	5.52309	2.10602	Promoter (2-3kb)	2	168476413	168552276	75864	2	ENSMUST00000151292.7	2619	Nfatc2	ENSMUSG00000027544.16
chr2	168955342	168955883	Pilot_E3_BAM_peak_3517	27	.	3.26169	6.36977	2.7977	Promoter (<=1kb)	2	168893331	168955587	62257	2	ENSMUST00000109162.8	0	Zfp64	ENSMUSG00000027551.15
chr3	14787425	14787728	Pilot_E3_BAM_peak_3553	13	.	2.86681	4.53289	1.30444	Intron (ENSMUST00000181860.7/ENSMUSG00000027556.15, intron 1 of 7)	3	14766217	14778459	12243	2	ENSMUST00000094365.10	-8967	Car1	ENSMUSG00000027556.15
chr2	180581068	180581320	Pilot_E3_BAM_peak_3534	15	.	2.77429	4.86828	1.58531	Promoter (<=1kb)	2	180581304	180585634	4331	1	ENSMUST00000169630.7	0	Mrgbp	ENSMUSG00000027569.15
chr2	181241875	181242106	Pilot_E3_BAM_peak_3537	10	.	2.6064	4.17159	1.05348	Promoter (<=1kb)	2	181227615	181242027	14413	2	ENSMUST00000108831.7	0	Helz2	ENSMUSG00000027580.17
chr2	181364986	181365973	Pilot_E3_BAM_peak_3539	16	.	2.74203	4.99993	1.67952	Promoter (<=1kb)	2	181365405	181380782	15378	1	ENSMUST00000108807.8	0	Zgpat	ENSMUSG00000027582.16
chr2	181832851	181833131	Pilot_E3_BAM_peak_3541	19	.	3.10322	5.38947	1.99324	Distal Intergenic	2	181837854	181857461	19608	1	ENSMUST00000029116.13	-4723	Pcmtd2	ENSMUSG00000027589.14
chr2	154790660	154791489	Pilot_E3_BAM_peak_3457	76	.	3.9096	11.8297	7.69145	Promoter (<=1kb)	2	154791096	154867245	76150	1	ENSMUST00000109701.9	0	Raly	ENSMUSG00000027593.15
chr2	155050886	155051125	Pilot_E3_BAM_peak_3458	36	.	3.48534	7.3758	3.64098	3' UTR	2	155047615	155051011	3397	1	ENSMUST00000148300.1	3272	a	ENSMUSG00000027596.10
chr2	155074091	155074481	Pilot_E3_BAM_peak_3459	78	.	4.38196	12.0463	7.8886	Promoter (<=1kb)	2	155065660	155074447	8788	2	ENSMUST00000137242.1	0	Ahcy	ENSMUSG00000027597.15
chr3	19187921	19188185	Pilot_E3_BAM_peak_3554	15	.	2.62096	4.87808	1.58606	Promoter (<=1kb)	3	19188110	19220817	32708	1	ENSMUST00000130645.7	0	Mtfr1	ENSMUSG00000027601.13
chr2	155517819	155518687	Pilot_E3_BAM_peak_3462	55	.	3.62448	9.54164	5.53017	Promoter (<=1kb)	2	155504773	155518237	13465	2	ENSMUST00000147601.1	0	Ggt7	ENSMUSG00000027603.15
chr3	19429225	19429821	Pilot_E3_BAM_peak_3555	20	.	2.99209	5.44671	2.04075	Distal Intergenic	3	19508595	19610732	102138	1	ENSMUST00000118968.7	-78774	Dnajc5b	ENSMUSG00000027606.12
chr2	155592477	155592964	Pilot_E3_BAM_peak_3464	14	.	2.75577	4.64451	1.40604	Promoter (<=1kb)	2	155563181	155592810	29630	2	ENSMUST00000079691.12	0	Gss	ENSMUSG00000027610.17
chr3	20034762	20035297	Pilot_E3_BAM_peak_3557	31	.	3.19707	6.86264	3.19339	Promoter (<=1kb)	3	19995951	20035280	39330	2	ENSMUST00000130171.7	0	Hps3	ENSMUSG00000027615.14
chr2	156180374	156180588	Pilot_E3_BAM_peak_3468	17	.	2.69108	5.05402	1.72161	Promoter (<=1kb)	2	156174774	156180238	5465	2	ENSMUST00000109584.7	-137	Rbm39	ENSMUSG00000027620.16
chr2	156475516	156476211	Pilot_E3_BAM_peak_3470	10	.	2.65519	4.21751	1.08276	Promoter (<=1kb)	2	156475534	156543212	67679	1	ENSMUST00000029155.15	0	Epb41l1	ENSMUSG00000027624.19
chr2	156488273	156488672	Pilot_E3_BAM_peak_3471	35	.	3.5183	7.29025	3.57594	Intron (ENSMUST00000103137.9/ENSMUSG00000027624.19, intron 2 of 22)	2	156475534	156543212	67679	1	ENSMUST00000029155.15	12740	Epb41l1	ENSMUSG00000027624.19
chr2	157279045	157279390	Pilot_E3_BAM_peak_3473	16	.	2.57806	4.94073	1.6367	Promoter (<=1kb)	2	157279059	157326319	47261	1	ENSMUST00000116380.8	0	Rpn2	ENSMUSG00000027642.15
chr2	157447647	157448002	Pilot_E3_BAM_peak_3474	118	.	5.00374	16.3273	11.8119	Intron (ENSMUST00000109533.7/ENSMUSG00000027646.15, intron 2 of 13)	2	157455671	157471838	16168	1	ENSMUST00000109531.7	-7669	Src	ENSMUSG00000027646.15
chr2	158409486	158409767	Pilot_E3_BAM_peak_3478	19	.	2.83043	5.39379	1.99297	Promoter (<=1kb)	2	158409848	158499253	89406	1	ENSMUST00000109486.8	-81	Ralgapb	ENSMUSG00000027652.15
chr2	163801046	163801518	Pilot_E3_BAM_peak_3487	38	.	3.37374	7.57722	3.82768	Distal Intergenic	2	163820861	163829018	8158	1	ENSMUST00000138730.1	-19343	Wisp2	ENSMUSG00000027656.7
chr3	31094556	31096072	Pilot_E3_BAM_peak_3565	21	.	3.13565	5.61883	2.1914	Promoter (<=1kb)	3	31095058	31122573	27516	1	ENSMUST00000118470.7	0	Skil	ENSMUSG00000027660.16
chr3	32510324	32510986	Pilot_E3_BAM_peak_3566	16	.	2.54197	4.91629	1.62057	Promoter (<=1kb)	3	32510535	32520743	10209	1	ENSMUST00000191783.5	0	Zfp639	ENSMUSG00000027667.13
chr3	32708496	32708939	Pilot_E3_BAM_peak_3567	37	.	3.20344	7.54479	3.79003	Promoter (<=1kb)	3	32708507	32726973	18467	1	ENSMUST00000029214.13	0	Actl6a	ENSMUSG00000027671.14
chr3	32736573	32737441	Pilot_E3_BAM_peak_3568	19	.	2.82418	5.28693	1.9134	Promoter (<=1kb)	3	32736990	32751566	14577	1	ENSMUST00000127477.7	0	Ndufb5	ENSMUSG00000027673.12
chr3	33799778	33800087	Pilot_E3_BAM_peak_3569	45	.	3.57539	8.42146	4.54755	Promoter (<=1kb)	3	33799832	33814860	15029	1	ENSMUST00000099153.9	0	Ttc14	ENSMUSG00000027677.17
chr3	34019838	34020909	Pilot_E3_BAM_peak_3570	15	.	2.7785	4.84098	1.55277	Promoter (<=1kb)	3	34019943	34069342	49400	1	ENSMUST00000001620.12	0	Fxr1	ENSMUSG00000027680.15
[truncated: 3,810 more rows]
