# Supplementary material for: PSME3 regulates migration and differentiation of myoblasts
Source: Life Sci Alliance. 2025 Jun 19;8(9):e202503208. doi: 10.26508/lsa.202503208 (PMC12179657; doi:10.26508/lsa.202503208)
Supplement: Supplementary file 1 [file LSA-2025-03208_SdataF1.zip › Figure_1_Source_Data/ChIPseeker_on_H3_Comp__Annotated_Peaks.tabular]

Chrom	Start	End	Pilot_H3_BAM_peak_1	X109	.	X3.85345	X12.9216	X10.9682	annotation	geneChr	geneStart	geneEnd	geneLength	geneStrand	transcriptId	distanceToTSS	geneName	geneId
chr3	108144136	108148094	Pilot_H3_BAM_peak_14631	2167	.	16.0212	219.156	216.701	Promoter (<=1kb)	3	108107280	108146146	38867	2	ENSMUST00000000001.4	0	Gnai3	ENSMUSG00000000001.4
chr16	18795200	18796075	Pilot_H3_BAM_peak_8690	48	.	2.83037	6.72514	4.84302	Exon (ENSMUST00000000028.13/ENSMUSG00000000028.15, exon 11 of 20)	16	18810108	18811591	1484	2	ENSMUST00000231819.1	15516	Cdc45	ENSMUSG00000000028.15
chr16	18810313	18813985	Pilot_H3_BAM_peak_8691	2317	.	19.2488	234.261	231.786	Promoter (<=1kb)	16	18780447	18811972	31526	2	ENSMUST00000000028.13	0	Cdc45	ENSMUSG00000000028.15
chr7	142575123	142578599	Pilot_H3_BAM_peak_20597	163	.	4.58984	18.2906	16.3265	Promoter (<=1kb)	7	142575529	142578143	2615	2	ENSMUST00000136359.7	0	H19	ENSMUSG00000000031.16
chr7	142580068	142580746	Pilot_H3_BAM_peak_20598	192	.	5.00834	21.2094	19.2059	Promoter (1-2kb)	7	142575529	142578143	2615	2	ENSMUST00000136359.7	-1926	H19	ENSMUSG00000000031.16
chr11	108267863	108268555	Pilot_H3_BAM_peak_4355	37	.	2.57932	5.59205	3.72376	Intron (ENSMUST00000059595.10/ENSMUSG00000050965.14, intron 2 of 16)	11	108343354	108395905	52552	1	ENSMUST00000133383.7	-74799	Apoh	ENSMUSG00000000049.11
chr11	108336360	108337301	Pilot_H3_BAM_peak_4356	211	.	5.42333	23.1401	21.1373	Intron (ENSMUST00000059595.10/ENSMUSG00000050965.14, intron 2 of 16)	11	108343354	108395905	52552	1	ENSMUST00000133383.7	-6053	Apoh	ENSMUSG00000000049.11
chr11	108341221	108344812	Pilot_H3_BAM_peak_4357	2209	.	16.4417	223.385	220.922	Promoter (<=1kb)	11	108343354	108395905	52552	1	ENSMUST00000133383.7	0	Apoh	ENSMUSG00000000049.11
chr11	121235328	121238712	Pilot_H3_BAM_peak_4722	1339	.	12.1195	136.189	133.962	Promoter (<=1kb)	11	121237253	121255856	18604	1	ENSMUST00000103015.3	0	Narf	ENSMUSG00000000056.7
chr6	17280564	17282822	Pilot_H3_BAM_peak_18116	993	.	11.0613	101.555	99.3796	Promoter (<=1kb)	6	17281185	17289115	7931	1	ENSMUST00000000058.6	0	Cav2	ENSMUSG00000000058.6
chr13	5860530	5867436	Pilot_H3_BAM_peak_5599	2144	.	20.0415	216.92	214.475	Promoter (<=1kb)	13	5861482	5870394	8913	1	ENSMUST00000000080.7	0	Klf6	ENSMUSG00000000078.7
chr13	5868602	5871833	Pilot_H3_BAM_peak_5600	36	.	2.58859	5.47416	3.6041	3' UTR	13	5864678	5866770	2093	1	ENSMUST00000221734.1	3925	Klf6	ENSMUSG00000000078.7
chr4	120369313	120370482	Pilot_H3_BAM_peak_15794	25	.	2.34245	4.3633	2.51417	Distal Intergenic	4	120405281	120454515	49235	1	ENSMUST00000134375.7	-34799	Scmh1	ENSMUSG00000000085.16
chr4	120380535	120381462	Pilot_H3_BAM_peak_15795	76	.	3.13202	9.51053	7.61192	Distal Intergenic	4	120405281	120454515	49235	1	ENSMUST00000134375.7	-23819	Scmh1	ENSMUSG00000000085.16
chr4	120404439	120407460	Pilot_H3_BAM_peak_15796	1132	.	13.0241	115.403	113.221	Promoter (<=1kb)	4	120405281	120454515	49235	1	ENSMUST00000134375.7	0	Scmh1	ENSMUSG00000000085.16
chr4	120517268	120519006	Pilot_H3_BAM_peak_15797	871	.	12.2361	89.274	87.1062	Promoter (<=1kb)	4	120517626	120530184	12559	1	ENSMUST00000136801.7	0	Scmh1	ENSMUSG00000000085.16
chr9	57520456	57524208	Pilot_H3_BAM_peak_22349	2096	.	18.8361	212.037	209.618	Promoter (<=1kb)	9	57521274	57532426	11153	1	ENSMUST00000213678.1	0	Cox5a	ENSMUSG00000000088.7
chr11	85831795	85833986	Pilot_H3_BAM_peak_3740	283	.	5.77724	30.3715	28.3558	Promoter (<=1kb)	11	85832551	85841948	9398	1	ENSMUST00000000095.6	0	Tbx2	ENSMUSG00000000093.6
chr11	95585335	95587906	Pilot_H3_BAM_peak_3920	222	.	5.01405	24.2543	22.2399	Promoter (<=1kb)	11	95568818	95587735	18918	2	ENSMUST00000000122.6	0	Ngfr	ENSMUSG00000000120.6
chr11	59305833	59309509	Pilot_H3_BAM_peak_3190	767	.	9.33877	78.9289	76.7878	Promoter (<=1kb)	11	59306928	59333552	26625	1	ENSMUST00000000128.9	0	Wnt9a	ENSMUSG00000000126.11
chr17	63948806	63949101	Pilot_H3_BAM_peak_10108	15	.	2.16725	3.35985	1.53719	Intron (ENSMUST00000000129.12/ENSMUSG00000000127.14, intron 8 of 17)	17	63937972	64139494	201523	1	ENSMUST00000038080.5	10835	Fer	ENSMUSG00000000127.14
chr17	64093987	64094523	Pilot_H3_BAM_peak_10109	49	.	2.78852	6.87259	4.97424	Intron (ENSMUST00000000129.12/ENSMUSG00000000127.14, intron 15 of 17)	17	63937972	64139494	201523	1	ENSMUST00000038080.5	156016	Fer	ENSMUSG00000000127.14
chr7	126198302	126201290	Pilot_H3_BAM_peak_20352	1401	.	15.331	142.418	140.17	Promoter (<=1kb)	7	126101715	126200501	98787	2	ENSMUST00000168189.7	0	Xpo6	ENSMUSG00000000131.15
chrX	7762069	7766227	Pilot_H3_BAM_peak_23156	1954	.	17.6302	197.818	195.431	Promoter (<=1kb)	20	7762560	7766071	3512	1	ENSMUST00000144715.1	0	Tfe3	ENSMUSG00000000134.17
chr11	108920088	108922134	Pilot_H3_BAM_peak_4360	600	.	7.7147	62.1471	60.0533	Promoter (<=1kb)	11	108920349	108950783	30435	1	ENSMUST00000052915.13	0	Axin2	ENSMUSG00000000142.15
chr5	140704027	140706443	Pilot_H3_BAM_peak_17881	1152	.	9.57505	117.412	115.211	Promoter (<=1kb)	5	140705011	140719379	14369	1	ENSMUST00000041588.12	0	Brat1	ENSMUSG00000000148.17
chr5	140790644	140791308	Pilot_H3_BAM_peak_17885	29	.	2.43459	4.85772	2.99931	Intron (ENSMUST00000000153.8/ENSMUSG00000000149.10, intron 1 of 3)	5	140760193	140830157	69965	2	ENSMUST00000198447.1	38849	Gna12	ENSMUSG00000000149.10
chr5	140827546	140830997	Pilot_H3_BAM_peak_17886	437	.	6.63852	45.7673	43.7349	Promoter (<=1kb)	5	140758408	140830431	72024	2	ENSMUST00000000153.8	0	Gna12	ENSMUSG00000000149.10
chr16	96372657	96374240	Pilot_H3_BAM_peak_9242	63	.	3.06289	8.30666	6.39995	Exon (ENSMUST00000113794.7/ENSMUSG00000000159.15, exon 3 of 9)	16	96361794	96525580	163787	1	ENSMUST00000113795.7	10864	Igsf5	ENSMUSG00000000159.15
chr9	50615367	50618203	Pilot_H3_BAM_peak_22256	2342	.	19.9681	236.733	234.208	Promoter (<=1kb)	9	50617321	50624997	7677	1	ENSMUST00000000171.14	0	Pih1d2	ENSMUSG00000000167.14
chr9	50657262	50661115	Pilot_H3_BAM_peak_22257	2572	.	20.8505	259.848	257.287	Promoter (<=1kb)	9	50634633	50659780	25148	2	ENSMUST00000034567.3	0	Dlat	ENSMUSG00000000168.9
chr9	50601612	50605469	Pilot_H3_BAM_peak_22255	2256	.	19.4437	228.159	225.687	Promoter (<=1kb)	9	50596357	50603812	7456	2	ENSMUST00000000175.5	0	Sdhd	ENSMUSG00000000171.5
chr6	127057235	127057453	Pilot_H3_BAM_peak_19023	28	.	2.5248	4.67439	2.81532	Distal Intergenic	6	127072902	127081408	8507	1	ENSMUST00000000186.8	-15449	Fgf23	ENSMUSG00000000182.9
chr6	127079775	127080476	Pilot_H3_BAM_peak_19024	96	.	3.15708	11.6026	9.66089	Exon (ENSMUST00000000186.8/ENSMUSG00000000182.9, exon 3 of 3)	6	127072902	127081408	8507	1	ENSMUST00000000186.8	6874	Fgf23	ENSMUSG00000000182.9
chr6	127147873	127152857	Pilot_H3_BAM_peak_19026	559	.	7.63528	58.0534	55.9948	Promoter (<=1kb)	6	127125162	127151060	25899	2	ENSMUST00000000188.11	0	Ccnd2	ENSMUSG00000000184.12
chr2	31151002	31154200	Pilot_H3_BAM_peak_12247	1595	.	13.7876	161.81	159.53	Promoter (<=1kb)	2	31152316	31218775	66460	1	ENSMUST00000056433.6	0	Gpr107	ENSMUSG00000000194.13
chr11	114795299	114795766	Pilot_H3_BAM_peak_4418	74	.	3.07722	9.38249	7.47169	Promoter (<=1kb)	11	114791217	114795873	4657	2	ENSMUST00000156053.7	107	Btbd17	ENSMUSG00000000202.9
chr7	121734341	121734700	Pilot_H3_BAM_peak_20321	57	.	3.1063	7.68646	5.77923	Promoter (<=1kb)	7	121734479	121768475	33997	1	ENSMUST00000000221.5	0	Scnn1g	ENSMUSG00000000216.8
chrX	134404006	134407436	Pilot_H3_BAM_peak_23518	718	.	10.3205	73.9994	71.8754	Promoter (<=1kb)	20	134404551	134452700	48150	1	ENSMUST00000113228.7	0	Drp2	ENSMUSG00000000223.13
chrX	134409091	134410195	Pilot_H3_BAM_peak_23519	33	.	2.57514	5.25051	3.3891	5' UTR	20	134404802	134453007	48206	1	ENSMUST00000113226.1	4290	Drp2	ENSMUSG00000000223.13
chr7	143005032	143006288	Pilot_H3_BAM_peak_20599	35	.	2.54172	5.44809	3.57594	Promoter (<=1kb)	7	143005046	143019486	14441	1	ENSMUST00000009396.12	0	Tspan32	ENSMUSG00000000244.17
chr2	38339197	38340016	Pilot_H3_BAM_peak_12417	50	.	2.67253	6.99346	5.09592	Promoter (<=1kb)	2	38339281	38369199	29919	1	ENSMUST00000143783.8	0	Lhx2	ENSMUSG00000000247.11
chr2	38350908	38352211	Pilot_H3_BAM_peak_12418	108	.	3.30538	12.8043	10.8523	Promoter (<=1kb)	2	38351768	38354631	2864	1	ENSMUST00000176229.1	0	Lhx2	ENSMUSG00000000247.11
chr13	45506999	45508613	Pilot_H3_BAM_peak_5961	394	.	5.93123	41.4694	39.4178	Promoter (<=1kb)	13	45507444	45546382	38939	1	ENSMUST00000000260.12	0	Gmpr	ENSMUSG00000000253.13
chrX	140664241	140666461	Pilot_H3_BAM_peak_23559	1025	.	11.9538	104.721	102.533	Promoter (<=1kb)	20	140664599	140678708	14110	1	ENSMUST00000128809.1	0	Mid2	ENSMUSG00000000266.11
chr11	88998927	89003625	Pilot_H3_BAM_peak_3829	900	.	8.98574	92.2146	90.0975	Promoter (<=1kb)	11	88999376	89013702	14327	1	ENSMUST00000100627.8	0	Trim25	ENSMUSG00000000275.16
chr11	89024350	89024702	Pilot_H3_BAM_peak_3830	16	.	2.02258	3.47113	1.6462	Distal Intergenic	11	88999376	89020293	20918	1	ENSMUST00000107896.9	24975	Trim25	ENSMUSG00000000275.16
chr11	89058284	89061182	Pilot_H3_BAM_peak_3831	1304	.	12.0603	132.72	130.486	Promoter (<=1kb)	11	89037582	89060748	23167	2	ENSMUST00000000285.8	0	Dgke	ENSMUSG00000000276.11
chr11	88952768	88955768	Pilot_H3_BAM_peak_3826	997	.	10.6022	101.92	99.7603	Promoter (<=1kb)	11	88924020	88955465	31446	2	ENSMUST00000000287.8	0	Scpep1	ENSMUSG00000000278.10
chr11	74826081	74826540	Pilot_H3_BAM_peak_3498	36	.	2.41682	5.47284	3.60636	3' UTR	11	74830920	74845725	14806	1	ENSMUST00000000291.8	-4380	Mnt	ENSMUSG00000000282.12
chr11	74829202	74833686	Pilot_H3_BAM_peak_3499	1940	.	16.3354	196.427	194.055	Promoter (<=1kb)	11	74830920	74845725	14806	1	ENSMUST00000000291.8	0	Mnt	ENSMUSG00000000282.12
chr11	74837594	74839158	Pilot_H3_BAM_peak_3500	471	.	7.01613	49.263	47.18	Promoter (<=1kb)	11	74837468	74843775	6308	1	ENSMUST00000132150.1	127	Mnt	ENSMUSG00000000282.12
chr10	77531128	77531734	Pilot_H3_BAM_peak_2016	15	.	2.08382	3.36619	1.54498	Promoter (<=1kb)	10	77530380	77565708	35329	1	ENSMUST00000153541.1	749	Itgb2	ENSMUSG00000000290.13
chr10	31313106	31314804	Pilot_H3_BAM_peak_1643	1432	.	13.9601	145.522	143.283	Promoter (<=1kb)	10	31313383	31328204	14822	1	ENSMUST00000000304.13	0	Hddc2	ENSMUSG00000000295.13
chr10	31445392	31446200	Pilot_H3_BAM_peak_1644	127	.	3.72416	14.6949	12.7395	Promoter (<=1kb)	10	31332376	31445958	113583	2	ENSMUST00000000305.6	0	Tpd52l1	ENSMUSG00000000296.8
chr11	60045487	60046880	Pilot_H3_BAM_peak_3211	714	.	8.81291	73.515	71.4034	Promoter (<=1kb)	11	59970614	60046477	75864	2	ENSMUST00000000310.13	0	Pemt	ENSMUSG00000000301.16
chr8	106603433	106603843	Pilot_H3_BAM_peak_21567	24	.	2.40127	4.32894	2.47931	Promoter (<=1kb)	8	106603379	106669362	65984	1	ENSMUST00000167688.1	55	Cdh1	ENSMUSG00000000303.12
chr8	106623080	106623300	Pilot_H3_BAM_peak_21568	17	.	2.12035	3.58266	1.75438	Intron (ENSMUST00000000312.11/ENSMUSG00000000303.12, intron 2 of 15)	8	106604143	106653919	49777	1	ENSMUST00000136580.1	18938	Cdh1	ENSMUSG00000000303.12
chr11	70227349	70234299	Pilot_H3_BAM_peak_3427	229	.	4.59784	24.9274	22.9396	Promoter (<=1kb)	11	70224128	70229739	5612	2	ENSMUST00000000326.11	0	Bcl6b	ENSMUSG00000000317.11
chr11	70188802	70190109	Pilot_H3_BAM_peak_3422	56	.	2.9301	7.56768	5.6744	Distal Intergenic	11	70169485	70170811	1327	1	ENSMUST00000153959.1	19318	Clec10a	ENSMUSG00000000318.16
chr11	70254354	70255532	Pilot_H3_BAM_peak_3429	56	.	2.84047	7.52352	5.62205	Promoter (<=1kb)	11	70241457	70255353	13897	2	ENSMUST00000000329.8	0	Alox12	ENSMUSG00000000320.10
chr16	18347800	18349398	Pilot_H3_BAM_peak_8680	876	.	9.58639	89.7738	87.6275	Promoter (<=1kb)	16	18348182	18407076	58895	1	ENSMUST00000115614.8	0	Arvcf	ENSMUSG00000000325.16
chr16	18392202	18396721	Pilot_H3_BAM_peak_8681	633	.	7.44285	65.4406	63.3671	Promoter (<=1kb)	16	18392583	18398611	6029	1	ENSMUST00000231791.1	0	Arvcf	ENSMUSG00000000325.16
chr16	18424026	18427725	Pilot_H3_BAM_peak_8683	2192	.	17.2112	221.742	219.29	Promoter (<=1kb)	16	18407266	18426852	19587	2	ENSMUST00000115609.9	0	Comt	ENSMUSG00000000326.13
chr3	116506206	116508474	Pilot_H3_BAM_peak_14690	1809	.	17.3786	183.269	180.916	Promoter (<=1kb)	3	116488963	116508208	19246	2	ENSMUST00000000348.14	0	Rtca	ENSMUSG00000000339.14
chr3	116512191	116514204	Pilot_H3_BAM_peak_14691	725	.	8.42944	74.6519	72.5568	Promoter (<=1kb)	3	116513070	116549981	36912	1	ENSMUST00000000349.10	0	Dbt	ENSMUSG00000000340.10
chr15	100613580	100617254	Pilot_H3_BAM_peak_8388	2078	.	14.4627	210.268	207.828	Promoter (<=1kb)	15	100615349	100620761	5413	1	ENSMUST00000000356.9	0	Dazap2	ENSMUSG00000000346.9
chrX	38600130	38602492	Pilot_H3_BAM_peak_23273	935	.	11.7508	95.6957	93.5418	Promoter (<=1kb)	20	38600578	38611833	11256	1	ENSMUST00000140204.7	0	Mcts1	ENSMUSG00000000355.13
chr2	152626040	152630556	Pilot_H3_BAM_peak_13361	1794	.	15.9976	181.842	179.498	Promoter (<=1kb)	2	152626951	152635194	8244	1	ENSMUST00000000369.3	0	Rem1	ENSMUSG00000000359.3
chr2	152635478	152638810	Pilot_H3_BAM_peak_13362	50	.	2.57927	6.90854	5.01797	Promoter (2-3kb)	2	152632967	152635198	2232	1	ENSMUST00000139370.1	2512	Rem1	ENSMUSG00000000359.3
chr10	78222896	78223230	Pilot_H3_BAM_peak_2026	13	.	1.96262	3.21322	1.39598	Intron (ENSMUST00000000384.7/ENSMUSG00000000374.8, intron 3 of 22)	10	78202198	78209234	7037	2	ENSMUST00000218124.1	-13663	Trappc10	ENSMUSG00000000374.8
chr10	78243088	78245742	Pilot_H3_BAM_peak_2027	1808	.	15.8381	183.211	180.871	Promoter (<=1kb)	10	78186725	78244641	57917	2	ENSMUST00000000384.7	0	Trappc10	ENSMUSG00000000374.8
chr11	6545686	6549116	Pilot_H3_BAM_peak_2775	1925	.	16.2109	194.975	192.596	Promoter (<=1kb)	11	6546887	6596744	49858	1	ENSMUST00000000388.14	0	Ccm2	ENSMUSG00000000378.15
chr11	6622747	6627591	Pilot_H3_BAM_peak_2777	1770	.	15.202	179.352	177.028	Promoter (<=1kb)	11	6615598	6626043	10446	2	ENSMUST00000156969.7	0	Tbrg4	ENSMUSG00000000384.15
chr6	126847330	126849925	Pilot_H3_BAM_peak_19021	1359	.	13.3915	138.181	135.939	Promoter (<=1kb)	6	126821721	126849125	27405	2	ENSMUST00000205002.2	0	Ndufa9	ENSMUSG00000000399.10
chr4	129554877	129557547	Pilot_H3_BAM_peak_15948	524	.	7.06158	54.5513	52.4859	Promoter (<=1kb)	4	129548895	129555848	6954	2	ENSMUST00000132030.1	0	Lck	ENSMUSG00000000409.14
chr18	24204629	24208150	Pilot_H3_BAM_peak_10480	1876	.	15.5877	190.06	187.671	Promoter (<=1kb)	18	24205344	24286818	81475	1	ENSMUST00000000430.13	0	Galnt1	ENSMUSG00000000420.15
chr10	107482267	107489840	Pilot_H3_BAM_peak_2399	984	.	10.6979	100.657	98.4832	Promoter (<=1kb)	10	107482908	107486134	3227	2	ENSMUST00000000445.1	0	Myf5	ENSMUSG00000000435.1
chr6	115601612	115603419	Pilot_H3_BAM_peak_18869	1815	.	15.9827	183.884	181.546	Promoter (<=1kb)	6	115601902	115622624	20723	1	ENSMUST00000000449.8	0	Mkrn2	ENSMUSG00000000439.9
chr6	115315707	115317633	Pilot_H3_BAM_peak_18860	29	.	2.52809	4.83734	2.9794	Distal Intergenic	6	115360951	115490399	129449	1	ENSMUST00000171644.7	-43318	Pparg	ENSMUSG00000000440.12
chr6	115344020	115344245	Pilot_H3_BAM_peak_18861	13	.	2.12406	3.14603	1.33058	Distal Intergenic	6	115360951	115490399	129449	1	ENSMUST00000171644.7	-16706	Pparg	ENSMUSG00000000440.12
chr6	115360071	115365176	Pilot_H3_BAM_peak_18862	1476	.	13.3006	149.928	147.657	Promoter (<=1kb)	6	115360951	115490399	129449	1	ENSMUST00000171644.7	0	Pparg	ENSMUSG00000000440.12
chr6	115390196	115390522	Pilot_H3_BAM_peak_18863	22	.	2.37143	4.06759	2.22449	Intron (ENSMUST00000171644.7/ENSMUSG00000000440.12, intron 2 of 7)	6	115383699	115463222	79524	1	ENSMUST00000205213.2	6498	Pparg	ENSMUSG00000000440.12
chr6	115673920	115677826	Pilot_H3_BAM_peak_18871	2548	.	20.1755	257.412	254.802	Promoter (<=1kb)	6	115618569	115675964	57396	2	ENSMUST00000112949.7	0	Raf1	ENSMUSG00000000441.17
chr6	115685135	115685494	Pilot_H3_BAM_peak_18872	24	.	2.19397	4.31492	2.46617	Distal Intergenic	6	115630198	115676635	46438	2	ENSMUST00000127503.1	-8501	Raf1	ENSMUSG00000000441.17
chr7	127230245	127234827	Pilot_H3_BAM_peak_20397	2507	.	24.2496	253.308	250.744	Promoter (<=1kb)	7	127216728	127232646	15919	2	ENSMUST00000133913.7	0	Sept1	ENSMUSG00000000486.13
chr15	80011887	80015331	Pilot_H3_BAM_peak_7978	722	.	8.35024	74.4107	72.2743	Promoter (<=1kb)	15	79995874	80014808	18935	2	ENSMUST00000000500.7	0	Pdgfb	ENSMUSG00000000489.7
chr15	80024010	80027525	Pilot_H3_BAM_peak_7979	62	.	2.57194	8.09476	6.20239	Intron (ENSMUST00000230187.1/ENSMUSG00000116125.1, intron 1 of 4)	15	80002391	80014977	12587	2	ENSMUST00000229168.1	-9034	Pdgfb	ENSMUSG00000000489.7
chr15	80037701	80038015	Pilot_H3_BAM_peak_7980	28	.	2.27934	4.71599	2.86049	Intron (ENSMUST00000230187.1/ENSMUSG00000116125.1, intron 4 of 4)	15	80002391	80014977	12587	2	ENSMUST00000229168.1	-22725	Pdgfb	ENSMUSG00000000489.7
chr15	101143433	101143925	Pilot_H3_BAM_peak_8400	21	.	2.13609	3.97899	2.13929	3' UTR	15	101137600	101142624	5025	1	ENSMUST00000128525.1	5834	Acvrl1	ENSMUSG00000000530.16
chr15	101223592	101226039	Pilot_H3_BAM_peak_8403	2305	.	14.2522	233.021	230.566	Promoter (<=1kb)	15	101224188	101232756	8569	1	ENSMUST00000000543.5	0	Grasp	ENSMUSG00000000531.5
chr15	101173053	101175314	Pilot_H3_BAM_peak_8401	994	.	10.0559	101.63	99.4556	Promoter (<=1kb)	15	101174067	101213684	39618	1	ENSMUST00000000544.11	0	Acvr1b	ENSMUSG00000000532.11
chr11	60253608	60253826	Pilot_H3_BAM_peak_3220	14	.	2.12427	3.31412	1.49389	Exon (ENSMUST00000142225.1/ENSMUSG00000000538.18, exon 9 of 9)	11	60229902	60245669	15768	2	ENSMUST00000143124.7	-7940	Tom1l2	ENSMUSG00000000538.18
chr11	60351273	60354278	Pilot_H3_BAM_peak_3225	1625	.	16.2806	164.83	162.518	Promoter (<=1kb)	11	60226714	60352905	126192	2	ENSMUST00000095254.11	0	Tom1l2	ENSMUSG00000000538.18
chr1	166137754	166138810	Pilot_H3_BAM_peak_1123	225	.	5.20822	24.5087	22.5066	Intron (ENSMUST00000060833.13/ENSMUSG00000000544.14, intron 1 of 6)	1	166130467	166166509	36043	1	ENSMUST00000166860.1	7288	Gpa33	ENSMUSG00000000544.14
chr1	166153602	166154551	Pilot_H3_BAM_peak_1124	36	.	2.4798	5.53667	3.66594	Exon (ENSMUST00000027847.6/ENSMUSG00000000544.14, exon 4 of 4)	1	166130467	166166509	36043	1	ENSMUST00000166860.1	23136	Gpa33	ENSMUSG00000000544.14
chr15	103322106	103324295	Pilot_H3_BAM_peak_8497	1356	.	11.1936	137.872	135.622	Promoter (<=1kb)	15	103313908	103323510	9603	2	ENSMUST00000229551.1	0	Zfp385a	ENSMUSG00000000552.10
chr15	103339802	103340496	Pilot_H3_BAM_peak_8498	36	.	2.26589	5.48704	3.61656	Promoter (<=1kb)	15	103313895	103340093	26199	2	ENSMUST00000168828.2	0	Zfp385a	ENSMUSG00000000552.10
chr15	103357930	103360486	Pilot_H3_BAM_peak_8499	93	.	2.82443	11.3282	9.39241	Promoter (1-2kb)	15	103355926	103356651	726	2	ENSMUST00000230460.1	-1280	Itga5	ENSMUSG00000000555.8
chr15	103361485	103361722	Pilot_H3_BAM_peak_8500	11	.	1.8484	2.94374	1.13762	Intron (ENSMUST00000215331.1/ENSMUSG00000000555.8, intron 1 of 30)	15	103355926	103356651	726	2	ENSMUST00000230460.1	-4835	Itga5	ENSMUSG00000000555.8
chr15	103362831	103368604	Pilot_H3_BAM_peak_8501	2589	.	16.2007	261.615	258.982	Promoter (<=1kb)	15	103344286	103366748	22463	2	ENSMUST00000215331.1	0	Itga5	ENSMUSG00000000555.8
chr15	103370460	103371799	Pilot_H3_BAM_peak_8502	25	.	2.17	4.43327	2.58651	Distal Intergenic	15	103344286	103366763	22478	2	ENSMUST00000023128.7	-3698	Itga5	ENSMUSG00000000555.8
chr3	105956752	105961116	Pilot_H3_BAM_peak_14589	1920	.	18.1856	194.439	192.077	Promoter (<=1kb)	3	105959369	105969760	10392	1	ENSMUST00000010278.11	0	Wdr77	ENSMUSG00000000561.14
chr11	112780972	112785508	Pilot_H3_BAM_peak_4393	2348	.	20.4641	237.312	234.839	Promoter (<=1kb)	11	112782224	112787760	5537	1	ENSMUST00000000579.2	0	Sox9	ENSMUSG00000000567.5
chr11	112786518	112787304	Pilot_H3_BAM_peak_4394	14	.	2.13181	3.2837	1.46356	3' UTR	11	112782224	112787760	5537	1	ENSMUST00000000579.2	4295	Sox9	ENSMUSG00000000567.5
chr5	99973165	99980444	Pilot_H3_BAM_peak_17198	1455	.	15.1544	147.829	145.566	Promoter (<=1kb)	5	99955935	99978938	23004	2	ENSMUST00000172361.7	0	Hnrnpd	ENSMUSG00000000568.15
chr17	6601121	6602535	Pilot_H3_BAM_peak_9305	487	.	8.56437	50.7927	48.7236	Promoter (<=1kb)	17	6601671	6609679	8009	1	ENSMUST00000092966.4	0	Dynlt1c	ENSMUSG00000000579.14
chr11	17256817	17259359	Pilot_H3_BAM_peak_2815	1369	.	15.5405	139.189	136.941	Promoter (<=1kb)	11	17257579	17262910	5332	1	ENSMUST00000131227.1	0	C1d	ENSMUSG00000000581.8
chr11	55097074	55098975	Pilot_H3_BAM_peak_3137	238	.	4.98463	25.8514	23.8458	Promoter (<=1kb)	11	55098115	55113029	14915	1	ENSMUST00000000608.7	0	Gm2a	ENSMUSG00000000594.7
chr5	3801084	3805657	Pilot_H3_BAM_peak_16569	2767	.	20.7168	279.345	276.723	Promoter (<=1kb)	5	3803184	3841284	38101	1	ENSMUST00000199845.4	0	Krit1	ENSMUSG00000000600.15
chr7	7297855	7300917	Pilot_H3_BAM_peak_19263	1144	.	13.32	116.654	114.479	Promoter (<=1kb)	7	7282309	7299533	17225	2	ENSMUST00000000619.7	0	Clcn4	ENSMUSG00000000605.9
chr6	82934046	82936332	Pilot_H3_BAM_peak_18551	73	.	3.17178	9.3012	7.3826	3' UTR	6	82918601	82939545	20945	2	ENSMUST00000203271.1	3213	Sema4f	ENSMUSG00000000627.15
chr6	82768103	82769399	Pilot_H3_BAM_peak_18546	21	.	2.24387	3.97666	2.13683	Intron (ENSMUST00000000642.10/ENSMUSG00000000628.10, intron 1 of 17)	6	82760117	82772988	12872	2	ENSMUST00000169270.1	3589	Hk2	ENSMUSG00000000628.10
chr6	82771002	82775216	Pilot_H3_BAM_peak_18547	2928	.	21.4282	295.521	292.871	Promoter (<=1kb)	6	82725025	82774454	49430	2	ENSMUST00000000642.10	0	Hk2	ENSMUSG00000000628.10
chr11	77762789	77766740	Pilot_H3_BAM_peak_3596	1169	.	11.2313	119.13	116.944	Promoter (<=1kb)	11	77763246	77865980	102735	1	ENSMUST00000108375.8	0	Myo18a	ENSMUSG00000000631.20
chr11	77780706	77781627	Pilot_H3_BAM_peak_3597	22	.	2.22525	4.12862	2.28563	Intron (ENSMUST00000108375.8/ENSMUSG00000000631.20, intron 2 of 41)	11	77777316	77864848	87533	1	ENSMUST00000130627.8	3391	Myo18a	ENSMUSG00000000631.20
chr11	77810603	77811314	Pilot_H3_BAM_peak_3602	34	.	2.409	5.30757	3.43913	Promoter (<=1kb)	11	77811515	77865980	54466	1	ENSMUST00000167856.7	-201	Myo18a	ENSMUSG00000000631.20
chr11	77800768	77802965	Pilot_H3_BAM_peak_3600	353	.	6.37439	37.3939	35.3501	Promoter (<=1kb)	11	77801298	77865837	64540	1	ENSMUST00000100794.9	0	Myo18a	ENSMUSG00000000631.20
chr11	77807902	77809055	Pilot_H3_BAM_peak_3601	35	.	2.25027	5.41346	3.54697	Promoter (2-3kb)	11	77811515	77865980	54466	1	ENSMUST00000167856.7	-2460	Myo18a	ENSMUSG00000000631.20
chr11	77511449	77515907	Pilot_H3_BAM_peak_3589	932	.	10.7701	95.3797	93.2195	Promoter (<=1kb)	11	77515121	77520045	4925	1	ENSMUST00000094004.4	0	Abhd15	ENSMUSG00000000686.11
chr11	96294323	96294645	Pilot_H3_BAM_peak_3940	21	.	2.2778	4.00449	2.16447	Promoter (1-2kb)	11	96292476	96301569	9094	1	ENSMUST00000173432.2	1848	Hoxb6	ENSMUSG00000000690.5
chr6	83030099	83037286	Pilot_H3_BAM_peak_18558	2769	.	19.4483	279.574	276.943	Promoter (<=1kb)	6	83034173	83037555	3383	1	ENSMUST00000152679.7	0	Loxl3	ENSMUSG00000000693.10
chr13	23463410	23467489	Pilot_H3_BAM_peak_5745	400	.	7.04678	42.0899	40.0652	Promoter (<=1kb)	13	23456992	23465875	8884	2	ENSMUST00000041674.13	0	Btn1a1	ENSMUSG00000000706.16
chr17	53565896	53570090	Pilot_H3_BAM_peak_10032	1908	.	18.4117	193.178	190.811	Promoter (<=1kb)	17	53566861	53624491	57631	1	ENSMUST00000163648.1	0	Kat2b	ENSMUSG00000000708.14
chr17	53587134	53588160	Pilot_H3_BAM_peak_10033	86	.	3.2726	10.5484	8.62726	Intron (ENSMUST00000163648.1/ENSMUSG00000000708.14, intron 1 of 2)	17	53584126	53638422	54297	1	ENSMUST00000164390.1	3009	Kat2b	ENSMUSG00000000708.14
chr10	128694550	128697326	Pilot_H3_BAM_peak_2649	2940	.	19.4166	296.832	294.06	Promoter (<=1kb)	10	128677175	128696264	19090	2	ENSMUST00000000727.3	0	Rab5b	ENSMUSG00000000711.3
chr10	78068781	78069423	Pilot_H3_BAM_peak_2023	21	.	2.28043	4.00061	2.16025	Promoter (<=1kb)	10	78069302	78079525	10224	1	ENSMUST00000105393.2	0	Icosl	ENSMUSG00000000732.9
chr8	123064286	123067367	Pilot_H3_BAM_peak_21809	1977	.	17.115	200.107	197.744	Promoter (<=1kb)	8	123065179	123097760	32582	1	ENSMUST00000149248.8	0	Spg7	ENSMUSG00000000738.18
chr8	123100410	123106552	Pilot_H3_BAM_peak_21810	1160	.	12.7627	118.249	116.077	Promoter (<=1kb)	8	123102350	123105244	2895	1	ENSMUST00000000756.5	0	Rpl13	ENSMUSG00000000740.12
chr8	123211356	123214158	Pilot_H3_BAM_peak_21813	1465	.	12.6583	148.802	146.543	Promoter (<=1kb)	8	123204264	123212760	8497	2	ENSMUST00000000759.8	0	Chmp1a	ENSMUSG00000000743.9
chr11	75345248	75351031	Pilot_H3_BAM_peak_3514	1293	.	11.0685	131.58	129.373	Promoter (<=1kb)	11	75298166	75348324	50159	2	ENSMUST00000092907.11	0	Rpa1	ENSMUSG00000000751.13
chr11	75419790	75423543	Pilot_H3_BAM_peak_3518	2448	.	18.522	247.41	244.831	Promoter (<=1kb)	11	75409769	75422701	12933	2	ENSMUST00000000769.13	0	Serpinf1	ENSMUSG00000000753.15
chr8	12670629	12673055	Pilot_H3_BAM_peak_20700	2257	.	18.4101	228.209	225.784	Promoter (<=1kb)	8	12614277	12672099	57823	2	ENSMUST00000164774.7	0	Tubgcp3	ENSMUSG00000000759.14
chr14	70441796	70444516	Pilot_H3_BAM_peak_7145	2279	.	20.9205	230.396	227.958	Promoter (<=1kb)	14	70438757	70443447	4691	2	ENSMUST00000000793.12	0	Polr3d	ENSMUSG00000000776.13
chr11	52281283	52283854	Pilot_H3_BAM_peak_3082	585	.	7.34873	60.6055	58.5283	Promoter (<=1kb)	11	52252371	52282571	30201	2	ENSMUST00000086844.9	0	Tcf7	ENSMUSG00000000782.15
chrX	13279641	13284748	Pilot_H3_BAM_peak_23213	1911	.	17.9001	193.553	191.196	Promoter (<=1kb)	20	13280970	13294052	13083	1	ENSMUST00000000804.6	0	Ddx3x	ENSMUSG00000000787.12
chr8	70809953	70814133	Pilot_H3_BAM_peak_21108	243	.	5.21022	26.391	24.3948	Promoter (<=1kb)	8	70812340	70813699	1360	1	ENSMUST00000212251.1	0	Il12rb1	ENSMUSG00000000791.9
chr8	70816408	70817919	Pilot_H3_BAM_peak_21109	295	.	5.28499	31.5914	29.5905	Exon (ENSMUST00000000808.7/ENSMUSG00000000791.9, exon 11 of 16)	8	70813216	70813923	708	1	ENSMUST00000212826.1	3193	Il12rb1	ENSMUSG00000000791.9
chr3	89508132	89508803	Pilot_H3_BAM_peak_14301	23	.	2.22922	4.15493	2.31012	Distal Intergenic	3	89520164	89667761	147598	1	ENSMUST00000000811.7	-11361	Kcnn3	ENSMUSG00000000794.9
chr3	89520208	89523159	Pilot_H3_BAM_peak_14302	76	.	3.11496	9.53051	7.61615	Promoter (<=1kb)	3	89520164	89667761	147598	1	ENSMUST00000000811.7	45	Kcnn3	ENSMUSG00000000794.9
chr11	85137930	85141554	Pilot_H3_BAM_peak_3732	2150	.	16.3816	217.486	215.057	Promoter (<=1kb)	11	84984442	85140038	155597	2	ENSMUST00000108075.8	0	Usp32	ENSMUSG00000000804.14
chr6	89643606	89645442	Pilot_H3_BAM_peak_18698	1350	.	11.4675	137.24	135.015	Promoter (<=1kb)	6	89643988	89675529	31542	1	ENSMUST00000000828.12	0	Txnrd3	ENSMUSG00000000811.13
chr2	181591133	181593700	Pilot_H3_BAM_peak_13771	1509	.	14.1994	153.18	150.901	Promoter (<=1kb)	2	181582103	181592803	10701	2	ENSMUST00000108789.8	0	Zfp512b	ENSMUSG00000000823.16
chr2	181518682	181522965	Pilot_H3_BAM_peak_13768	2574	.	19.9622	260.022	257.49	Promoter (<=1kb)	2	181520485	181555133	34649	1	ENSMUST00000072334.11	0	Dnajc5	ENSMUSG00000000826.16
chr2	181524461	181525847	Pilot_H3_BAM_peak_13769	19	.	2.3028	3.80173	1.96578	Intron (ENSMUST00000072334.11/ENSMUSG00000000826.16, intron 1 of 4)	2	181520947	181549590	28644	1	ENSMUST00000108796.1	3515	Dnajc5	ENSMUSG00000000826.16
chr2	181496277	181498375	Pilot_H3_BAM_peak_13767	2170	.	18.0118	219.463	217.028	Promoter (<=1kb)	2	181497142	181515115	17974	1	ENSMUST00000184588.7	0	Tpd52l2	ENSMUSG00000000827.18
chrX	68678025	68681436	Pilot_H3_BAM_peak_23332	1017	.	13.0006	103.895	101.718	Promoter (<=1kb)	20	68678541	68717963	39423	1	ENSMUST00000088546.11	0	Fmr1	ENSMUSG00000000838.17
chr11	24075989	24078153	Pilot_H3_BAM_peak_2890	327	.	6.46086	34.7473	32.7116	Promoter (<=1kb)	11	24078056	24173194	95139	1	ENSMUST00000000881.12	0	Bcl11a	ENSMUSG00000000861.15
chr11	24079741	24080125	Pilot_H3_BAM_peak_2891	33	.	2.52758	5.25889	3.39305	Promoter (<=1kb)	11	24080670	24173558	92889	1	ENSMUST00000118955.1	-545	Bcl11a	ENSMUSG00000000861.15
chr2	154602526	154604543	Pilot_H3_BAM_peak_13414	1463	.	9.77803	148.587	146.317	Promoter (<=1kb)	2	154585758	154603708	17951	2	ENSMUST00000000896.10	0	Pxmp4	ENSMUSG00000000876.11
chrX	100767214	100768273	Pilot_H3_BAM_peak_23445	289	.	5.96342	30.9795	28.9372	Promoter (<=1kb)	20	100767722	100818406	50685	1	ENSMUST00000000901.12	0	Dlg3	ENSMUSG00000000881.12
chrX	100774368	100775561	Pilot_H3_BAM_peak_23446	741	.	9.78978	76.249	74.1339	Promoter (<=1kb)	20	100774741	100818408	43668	1	ENSMUST00000113735.2	0	Dlg3	ENSMUSG00000000881.12
chrX	100776471	100778280	Pilot_H3_BAM_peak_23447	632	.	9.00582	65.3168	63.2082	Promoter (<=1kb)	20	100777285	100818408	41124	1	ENSMUST00000151020.7	0	Dlg3	ENSMUSG00000000881.12
chr16	18497789	18500557	Pilot_H3_BAM_peak_8685	2112	.	17.9576	213.69	211.295	Promoter (<=1kb)	16	18498713	18564540	65828	1	ENSMUST00000231621.1	0	Gnb1l	ENSMUSG00000000884.17
chr10	75929677	75933025	Pilot_H3_BAM_peak_1982	1439	.	12.3724	146.235	143.955	Promoter (<=1kb)	10	75923222	75932475	9254	2	ENSMUST00000120281.7	0	Mmp11	ENSMUSG00000000901.17
chr10	75919267	75923142	Pilot_H3_BAM_peak_1981	2630	.	16.5863	265.631	263.072	Promoter (<=1kb)	10	75896769	75921617	24849	2	ENSMUST00000000925.9	0	Smarcb1	ENSMUSG00000000902.13
chr10	75943967	75944541	Pilot_H3_BAM_peak_1986	19	.	2.08075	3.77734	1.94274	Promoter (<=1kb)	10	75943057	75949637	6581	1	ENSMUST00000121151.1	911	Vpreb3	ENSMUSG00000000903.3
chr5	123973104	123978838	Pilot_H3_BAM_peak_17587	652	.	9.05485	67.3256	65.2377	Promoter (<=1kb)	5	123973628	124005558	31931	1	ENSMUST00000000939.14	0	Hip1r	ENSMUSG00000000915.15
chr5	123980320	123981476	Pilot_H3_BAM_peak_17588	29	.	2.37178	4.79134	2.93545	Promoter (<=1kb)	5	123980254	123989984	9731	1	ENSMUST00000167879.1	67	Hip1r	ENSMUSG00000000915.15
chr5	123992088	123993042	Pilot_H3_BAM_peak_17589	51	.	2.69667	7.07084	5.17646	Promoter (1-2kb)	5	123994805	123997399	2595	1	ENSMUST00000166258.1	-1763	Hip1r	ENSMUSG00000000915.15
chr5	135368413	135371355	Pilot_H3_BAM_peak_17724	1559	.	16.6623	158.19	155.918	Promoter (<=1kb)	5	135369953	135376798	6846	1	ENSMUST00000000940.14	0	Nsun5	ENSMUSG00000000916.15
chr15	75677855	75679612	Pilot_H3_BAM_peak_7781	2200	.	17.4961	222.432	220.01	Promoter (<=1kb)	15	75657035	75678800	21766	2	ENSMUST00000000958.8	0	Top1mt	ENSMUSG00000000934.9
chr6	52208354	52254519	Pilot_H3_BAM_peak_18389	2432	.	20.5579	245.726	243.206	Promoter (<=1kb)	6	52231197	52234939	3743	2	ENSMUST00000125581.1	0	Hoxa10	ENSMUSG00000000938.11
chr6	52190920	52192719	Pilot_H3_BAM_peak_18388	308	.	5.88431	32.8721	30.8717	Promoter (<=1kb)	6	52189671	52191753	2083	2	ENSMUST00000101395.2	0	Hoxa4	ENSMUSG00000000942.10
chr7	60003784	60005268	Pilot_H3_BAM_peak_19818	536	.	8.27249	55.7828	53.685	Promoter (<=1kb)	7	59974149	60005064	30916	2	ENSMUST00000179360.2	0	RP24-177J9.4	ENSMUSG00000000948.16
chr14	54429779	54435805	Pilot_H3_BAM_peak_6915	2565	.	18.9547	259.096	256.554	Promoter (<=1kb)	14	54431612	54441265	9654	1	ENSMUST00000089688.5	0	Mmp14	ENSMUSG00000000957.11
chr14	54398604	54399211	Pilot_H3_BAM_peak_6913	39	.	2.68467	5.80507	3.92505	Promoter (<=1kb)	14	54374291	54397954	23664	2	ENSMUST00000197667.1	-651	Slc7a7	ENSMUSG00000000958.10
chr14	54360416	54362678	Pilot_H3_BAM_peak_6912	1975	.	17.0415	199.889	197.506	Promoter (<=1kb)	14	54360834	54361892	1059	1	ENSMUST00000228567.1	0	Oxa1l	ENSMUSG00000000959.7
chr11	83752651	83755442	Pilot_H3_BAM_peak_3713	2070	.	16.2978	209.492	207.095	Promoter (<=1kb)	11	83753696	83783754	30059	1	ENSMUST00000001002.7	0	Heatr6	ENSMUSG00000000976.13
chr9	21029193	21033984	Pilot_H3_BAM_peak_21984	1244	.	12.1307	126.695	124.46	Promoter (<=1kb)	9	21029373	21030595	1223	1	ENSMUST00000001040.6	0	Icam4	ENSMUSG00000001014.6
chr3	90475161	90477697	Pilot_H3_BAM_peak_14326	1734	.	14.7408	175.799	173.464	Promoter (<=1kb)	3	90476126	90487963	11838	1	ENSMUST00000196769.4	0	Ilf2	ENSMUSG00000001016.12
chr3	90507514	90510372	Pilot_H3_BAM_peak_14328	1556	.	13.2972	157.975	155.7	Promoter (<=1kb)	3	90498956	90509450	10495	2	ENSMUST00000107343.7	0	Chtop	ENSMUSG00000001017.15
chr3	90488928	90491550	Pilot_H3_BAM_peak_14327	1211	.	11.9285	123.378	121.177	Promoter (<=1kb)	3	90488026	90490428	2403	2	ENSMUST00000107352.1	0	Snapin	ENSMUSG00000001018.15
chr3	90599845	90607761	Pilot_H3_BAM_peak_14335	1455	.	13	147.792	145.515	Promoter (<=1kb)	3	90603771	90606045	2275	1	ENSMUST00000001046.6	0	S100a4	ENSMUSG00000001020.8
chr3	90574611	90576828	Pilot_H3_BAM_peak_14332	58	.	2.89384	7.75426	5.85711	Intron (ENSMUST00000199225.1/ENSMUSG00000001021.12, intron 1 of 1)	3	90584659	90602478	17820	1	ENSMUST00000200508.4	-7831	S100a3	ENSMUSG00000001021.12
chr3	90585606	90589700	Pilot_H3_BAM_peak_14333	221	.	4.29675	24.1496	22.1556	Promoter (<=1kb)	3	90586952	90602524	15573	1	ENSMUST00000200290.4	0	S100a3	ENSMUSG00000001021.12
chr3	90597916	90598621	Pilot_H3_BAM_peak_14334	35	.	2.43284	5.38796	3.51744	Promoter (1-2kb)	3	90600215	90602702	2488	1	ENSMUST00000001047.7	-1594	S100a3	ENSMUSG00000001021.12
chr3	90611770	90617593	Pilot_H3_BAM_peak_14336	3150	.	22.8416	317.845	315.085	Promoter (<=1kb)	3	90612882	90614414	1533	1	ENSMUST00000001051.8	0	S100a6	ENSMUSG00000001025.8
chr11	106387251	106387617	Pilot_H3_BAM_peak_4317	25	.	2.30834	4.4359	2.58425	Promoter (<=1kb)	11	106378806	106388072	9267	2	ENSMUST00000106813.8	455	Icam2	ENSMUSG00000001029.15
chr11	61492494	61495409	Pilot_H3_BAM_peak_3255	1663	.	14.5863	168.643	166.315	Promoter (<=1kb)	11	61488812	61494266	5455	2	ENSMUST00000101085.8	0	Mapk7	ENSMUSG00000001034.17
chr11	61562581	61564953	Pilot_H3_BAM_peak_3257	34	.	2.54719	5.34991	3.47967	Intron (ENSMUST00000108711.7/ENSMUSG00000001036.17, intron 1 of 9)	11	61546506	61579658	33153	2	ENSMUST00000147501.7	14705	Epn2	ENSMUSG00000001036.17
chr11	61577037	61580020	Pilot_H3_BAM_peak_3258	2231	.	21.4168	225.632	223.19	Promoter (<=1kb)	11	61517249	61579669	62421	2	ENSMUST00000108711.7	0	Epn2	ENSMUSG00000001036.17
chr11	61597268	61598058	Pilot_H3_BAM_peak_3259	17	.	2.14945	3.54095	1.71333	Distal Intergenic	11	61517250	61579687	62438	2	ENSMUST00000179936.7	-17582	Epn2	ENSMUSG00000001036.17
chr11	61615456	61616776	Pilot_H3_BAM_peak_3260	87	.	3.39915	10.6975	8.77254	Distal Intergenic	11	61517250	61579687	62438	2	ENSMUST00000179936.7	-35770	Epn2	ENSMUSG00000001036.17
chr11	61504468	61506475	Pilot_H3_BAM_peak_3256	1011	.	10.5259	103.279	101.109	Promoter (<=1kb)	11	61505144	61512931	7788	1	ENSMUST00000102657.9	0	B9d1	ENSMUSG00000001039.12
chr3	130058410	130062291	Pilot_H3_BAM_peak_14817	1990	.	18.3342	201.398	199.018	Promoter (<=1kb)	3	129982759	130060907	78149	2	ENSMUST00000001079.14	0	Sec24b	ENSMUSG00000001052.15
chr11	51648920	51651487	Pilot_H3_BAM_peak_3054	1035	.	10.6149	105.721	103.553	Promoter (<=1kb)	11	51643063	51650842	7780	2	ENSMUST00000001080.15	0	N4bp3	ENSMUSG00000001053.15
chr11	51631578	51632786	Pilot_H3_BAM_peak_3052	35	.	2.44276	5.39898	3.52803	Promoter (2-3kb)	11	51623671	51635647	11977	2	ENSMUST00000136020.7	2861	Rmnd5b	ENSMUSG00000001054.9
chr11	51634551	51637027	Pilot_H3_BAM_peak_3053	2288	.	16.4315	231.352	228.895	Promoter (<=1kb)	11	51623671	51635647	11977	2	ENSMUST00000136020.7	0	Rmnd5b	ENSMUSG00000001054.9
chr11	51615216	51616191	Pilot_H3_BAM_peak_3050	199	.	4.78073	21.9746	19.9724	Distal Intergenic	11	51619735	51623714	3980	1	ENSMUST00000127405.1	-3544	Nhp2	ENSMUSG00000001056.3
chr11	51619164	51621954	Pilot_H3_BAM_peak_3051	1787	.	15.9679	181.112	178.774	Promoter (<=1kb)	11	51619735	51623714	3980	1	ENSMUST00000127405.1	0	Nhp2	ENSMUSG00000001056.3
chr8	123252857	123257581	Pilot_H3_BAM_peak_21816	2056	.	19.9377	208.023	205.647	Promoter (<=1kb)	8	123242356	123254222	11867	2	ENSMUST00000149490.7	0	Vps9d1	ENSMUSG00000001062.18
chr15	99088022	99088559	Pilot_H3_BAM_peak_8321	51	.	2.26667	7.00251	5.1095	Promoter (<=1kb)	15	99084086	99087817	3732	2	ENSMUST00000064462.4	-206	C1ql4	ENSMUSG00000001076.7
chr5	34635592	34637465	Pilot_H3_BAM_peak_16831	691	.	8.76344	71.2703	69.1521	Promoter (<=1kb)	5	34633642	34637189	3548	2	ENSMUST00000001109.10	0	Mfsd10	ENSMUSG00000001082.12
chr4	136465799	136466661	Pilot_H3_BAM_peak_16184	36	.	2.6309	5.48098	3.61684	Distal Intergenic	4	136469761	136549315	79555	1	ENSMUST00000170102.7	-3100	Luzp1	ENSMUSG00000001089.14
chr4	136469265	136473247	Pilot_H3_BAM_peak_16185	1360	.	15.0066	138.304	136.063	Promoter (<=1kb)	4	136469761	136549315	79555	1	ENSMUST00000170102.7	0	Luzp1	ENSMUSG00000001089.14
chr4	136517552	136518960	Pilot_H3_BAM_peak_16186	52	.	2.94137	7.16219	5.26771	Promoter (2-3kb)	4	136521395	136546394	25000	1	ENSMUST00000063021.6	-2435	Luzp1	ENSMUSG00000001089.14
chr5	114370153	114373572	Pilot_H3_BAM_peak_17382	98	.	3.26624	11.8267	9.88471	Promoter (<=1kb)	5	114365706	114372142	6437	2	ENSMUST00000134173.7	0	Kctd10	ENSMUSG00000001098.15
chr5	114377149	114383026	Pilot_H3_BAM_peak_17383	2253	.	20.3534	227.847	225.393	Promoter (<=1kb)	5	114363567	114380508	16942	2	ENSMUST00000102581.10	0	Kctd10	ENSMUSG00000001098.15
chr11	78510703	78514766	Pilot_H3_BAM_peak_3626	2107	.	19.6254	213.198	210.788	Promoter (<=1kb)	11	78512193	78522736	10544	1	ENSMUST00000001127.10	0	Poldip2	ENSMUSG00000001100.10
chr11	78534492	78538194	Pilot_H3_BAM_peak_3627	2876	.	21.3121	290.273	287.629	Promoter (<=1kb)	11	78536361	78541737	5377	1	ENSMUST00000128788.7	0	Ift20	ENSMUSG00000001105.15
chr10	76724950	76726251	Pilot_H3_BAM_peak_1996	225	.	4.8306	24.5364	22.5335	Promoter (<=1kb)	10	76708792	76726168	17377	2	ENSMUST00000001147.4	0	Col6a1	ENSMUSG00000001119.7
chr10	76873783	76874551	Pilot_H3_BAM_peak_1997	28	.	2.3942	4.68113	2.82419	Intron (ENSMUST00000001148.10/ENSMUSG00000001120.15, intron 2 of 15)	10	76789803	76905862	116060	2	ENSMUST00000171437.7	31311	Pcbp3	ENSMUSG00000001120.15
chr10	76902289	76903537	Pilot_H3_BAM_peak_1998	45	.	2.53011	6.40546	4.51678	Promoter (2-3kb)	10	76789803	76905862	116060	2	ENSMUST00000171437.7	2325	Pcbp3	ENSMUSG00000001120.15
chr10	76930990	76931347	Pilot_H3_BAM_peak_1999	14	.	2.14285	3.30983	1.48987	Intron (ENSMUST00000001148.10/ENSMUSG00000001120.15, intron 1 of 15)	10	76789803	76905862	116060	2	ENSMUST00000171437.7	-25129	Pcbp3	ENSMUSG00000001120.15
chr10	76960829	76962683	Pilot_H3_BAM_peak_2000	310	.	5.19326	33.1104	31.0906	Promoter (<=1kb)	10	76761857	76961788	199932	2	ENSMUST00000001148.10	0	Pcbp3	ENSMUSG00000001120.15
chr11	78984041	78985376	Pilot_H3_BAM_peak_3636	362	.	6.62811	38.3226	36.2839	Promoter (<=1kb)	11	78962974	78984946	21973	2	ENSMUST00000108268.9	0	Lgals9	ENSMUSG00000001123.15
chrX	20847965	20849952	Pilot_H3_BAM_peak_23235	706	.	9.0388	72.7226	70.6077	Promoter (<=1kb)	20	20848543	20860519	11977	1	ENSMUST00000001155.10	0	Araf	ENSMUSG00000001127.12
chrX	20867576	20873847	Pilot_H3_BAM_peak_23237	1397	.	14.604	141.943	139.71	Promoter (<=1kb)	20	20870166	20874733	4568	1	ENSMUST00000115342.9	0	Timp1	ENSMUSG00000001131.11
chrX	20961020	20962924	Pilot_H3_BAM_peak_23240	620	.	7.9263	64.2089	62.0941	Promoter (<=1kb)	20	20941722	20961991	20270	2	ENSMUST00000129899.7	0	Uxt	ENSMUSG00000001134.9
chr1	36511288	36514115	Pilot_H3_BAM_peak_132	1459	.	14.1128	148.178	145.905	Promoter (<=1kb)	1	36511867	36528237	16371	1	ENSMUST00000001166.13	0	Cnnm3	ENSMUSG00000001138.13
chr1	36444210	36445644	Pilot_H3_BAM_peak_128	1236	.	12.9352	125.893	123.682	Promoter (<=1kb)	1	36422065	36445271	23207	2	ENSMUST00000125304.7	0	Lman2l	ENSMUSG00000001143.13
chr1	36457272	36458130	Pilot_H3_BAM_peak_129	24	.	2.30772	4.32232	2.47605	Distal Intergenic	1	36428392	36445271	16880	2	ENSMUST00000123583.1	-12002	Lman2l	ENSMUSG00000001143.13
chr10	76467549	76469995	Pilot_H3_BAM_peak_1993	1929	.	14.7448	195.349	192.968	Promoter (<=1kb)	10	76468927	76515857	46931	1	ENSMUST00000170795.2	0	Mcm3ap	ENSMUSG00000001150.7
chr10	76441473	76443951	Pilot_H3_BAM_peak_1992	1644	.	13.8152	166.807	164.495	Promoter (<=1kb)	10	76351263	76442786	91524	2	ENSMUST00000217838.1	0	Pcnt	ENSMUSG00000001151.10
chr6	86667819	86671039	Pilot_H3_BAM_peak_18632	728	.	8.70341	74.9277	72.8255	Promoter (<=1kb)	6	86647042	86669161	22120	2	ENSMUST00000001184.9	0	Mxd1	ENSMUSG00000001156.9
chr6	86731251	86735315	Pilot_H3_BAM_peak_18634	2663	.	21.9387	268.901	266.351	Promoter (<=1kb)	6	86691768	86733383	41616	2	ENSMUST00000001185.13	0	Gmcl1	ENSMUSG00000001157.13
chr6	86683249	86685125	Pilot_H3_BAM_peak_18633	2152	.	19.6503	217.682	215.207	Promoter (<=1kb)	6	86675151	86684522	9372	2	ENSMUST00000001186.10	0	Snrnp27	ENSMUSG00000001158.13
chr5	120812237	120813224	Pilot_H3_BAM_peak_17499	164	.	4.48881	18.4452	16.4672	Promoter (<=1kb)	5	120800194	120812514	12321	2	ENSMUST00000117193.7	0	Oas1c	ENSMUSG00000001166.17
chrX	47912267	47913740	Pilot_H3_BAM_peak_23280	885	.	9.34289	90.668	88.5234	Promoter (<=1kb)	20	47912387	47965868	53482	1	ENSMUST00000001202.14	0	Ocrl	ENSMUSG00000001173.15
chr12	100198670	100202271	Pilot_H3_BAM_peak_5385	2634	.	20.8615	266.042	263.484	Promoter (<=1kb)	12	100199435	100209814	10380	1	ENSMUST00000110082.10	0	Calm1	ENSMUSG00000001175.14
chr10	78297031	78298739	Pilot_H3_BAM_peak_2028	130	.	3.52144	15.0093	13.0548	Promoter (<=1kb)	10	78271563	78298198	26636	2	ENSMUST00000105389.7	0	Agpat3	ENSMUSG00000001211.15
chr10	78305219	78305653	Pilot_H3_BAM_peak_2029	14	.	1.98888	3.24728	1.42909	Promoter (1-2kb)	10	78284313	78307550	23238	2	ENSMUST00000150828.1	1897	Agpat3	ENSMUSG00000001211.15
chr10	78349855	78353763	Pilot_H3_BAM_peak_2031	1148	.	12.4465	117.016	114.83	Promoter (<=1kb)	10	78269178	78352442	83265	2	ENSMUST00000001240.11	0	Agpat3	ENSMUSG00000001211.15
chr17	56132733	56134981	Pilot_H3_BAM_peak_10052	244	.	4.90841	26.4037	24.4068	Promoter (<=1kb)	17	56123085	56133852	10768	2	ENSMUST00000167545.1	0	Sema6b	ENSMUSG00000001227.11
chr17	56139813	56140386	Pilot_H3_BAM_peak_10053	114	.	3.73089	13.3991	11.4492	Promoter (<=1kb)	17	56123085	56140343	17259	2	ENSMUST00000001256.10	0	Sema6b	ENSMUSG00000001227.11
chr17	56302970	56306818	Pilot_H3_BAM_peak_10063	1815	.	14.112	183.927	181.59	Promoter (<=1kb)	17	56303321	56323486	20166	1	ENSMUST00000001258.14	0	Uhrf1	ENSMUSG00000001228.14
chr17	56216397	56219978	Pilot_H3_BAM_peak_10056	1362	.	11.9147	138.44	136.208	Promoter (<=1kb)	17	56186817	56218889	32073	2	ENSMUST00000038794.5	0	Dpp9	ENSMUSG00000001229.8
chr11	101245639	101246937	Pilot_H3_BAM_peak_4146	117	.	3.39789	13.6847	11.7313	Promoter (<=1kb)	11	101246028	101248250	2223	1	ENSMUST00000129680.7	0	Ramp2	ENSMUSG00000001240.13
chr7	31148284	31152220	Pilot_H3_BAM_peak_19593	1702	.	18.2233	172.605	170.288	Promoter (<=1kb)	7	31130127	31151012	20886	2	ENSMUST00000185985.6	0	Gramd1a	ENSMUSG00000001248.15
chr12	111668496	111668908	Pilot_H3_BAM_peak_5502	62	.	2.8063	8.17265	6.27483	Promoter (2-3kb)	12	111670863	111671485	623	2	ENSMUST00000220888.1	2577	Ckb	ENSMUSG00000001270.9
chr12	111671415	111672770	Pilot_H3_BAM_peak_5503	642	.	7.75934	66.3291	64.2196	Promoter (<=1kb)	12	111669361	111672282	2922	2	ENSMUST00000222705.1	0	Ckb	ENSMUSG00000001270.9
chr15	102394903	102395277	Pilot_H3_BAM_peak_8444	19	.	2.10154	3.78937	1.95448	Distal Intergenic	15	102406143	102408235	2093	1	ENSMUST00000170884.7	-10866	Sp1	ENSMUSG00000001280.13
chr15	102396164	102396423	Pilot_H3_BAM_peak_8445	18	.	2.0678	3.65196	1.82148	Distal Intergenic	15	102406143	102408235	2093	1	ENSMUST00000170884.7	-9720	Sp1	ENSMUSG00000001280.13
chr15	102398322	102400498	Pilot_H3_BAM_peak_8446	638	.	7.51897	65.9442	63.8353	Distal Intergenic	15	102406143	102408235	2093	1	ENSMUST00000170884.7	-5645	Sp1	ENSMUSG00000001280.13
chr15	102402167	102402773	Pilot_H3_BAM_peak_8447	23	.	2.13307	4.14882	2.30621	Distal Intergenic	15	102406143	102408235	2093	1	ENSMUST00000170884.7	-3370	Sp1	ENSMUSG00000001280.13
chr15	102404617	102407962	Pilot_H3_BAM_peak_8448	996	.	9.75834	101.8	99.6152	Promoter (<=1kb)	15	102406143	102408235	2093	1	ENSMUST00000170884.7	0	Sp1	ENSMUSG00000001280.13
chr15	102409640	102412081	Pilot_H3_BAM_peak_8449	36	.	2.4073	5.51684	3.64926	Promoter (2-3kb)	15	102407588	102408385	798	1	ENSMUST00000168802.1	2053	Sp1	ENSMUSG00000001280.13
chr15	102420814	102421661	Pilot_H3_BAM_peak_8450	23	.	2.2919	4.2199	2.37563	Intron (ENSMUST00000163709.7/ENSMUSG00000001280.13, intron 3 of 5)	15	102407588	102408385	798	1	ENSMUST00000168802.1	13227	Sp1	ENSMUSG00000001280.13
chr15	102224132	102225315	Pilot_H3_BAM_peak_8430	92	.	2.82614	11.202	9.27152	5' UTR	15	102224375	102231908	7534	2	ENSMUST00000230652.1	6593	Itgb7	ENSMUSG00000001281.10
chr15	102230260	102233178	Pilot_H3_BAM_peak_8431	94	.	3.00374	11.3367	9.40698	Promoter (<=1kb)	15	102215995	102231944	15950	2	ENSMUST00000001327.10	0	Itgb7	ENSMUSG00000001281.10
chr15	102330783	102333692	Pilot_H3_BAM_peak_8437	1535	.	11.6178	155.848	153.556	Promoter (<=1kb)	15	102331709	102338139	6431	1	ENSMUST00000113682.8	0	Myg1	ENSMUSG00000001285.12
chr15	102242573	102249159	Pilot_H3_BAM_peak_8432	3140	.	20.6786	316.821	314.059	Promoter (<=1kb)	15	102234940	102246500	11561	2	ENSMUST00000063339.13	0	Rarg	ENSMUSG00000001288.15
chr15	102254762	102259341	Pilot_H3_BAM_peak_8433	2184	.	15.5115	220.936	218.439	Promoter (<=1kb)	15	102234938	102257517	22580	2	ENSMUST00000043172.14	0	Rarg	ENSMUSG00000001288.15
chr15	102324652	102327674	Pilot_H3_BAM_peak_8436	2586	.	17.8185	261.27	258.669	Promoter (<=1kb)	15	102326116	102331873	5758	1	ENSMUST00000166658.7	0	Pfdn5	ENSMUSG00000001289.12
chr8	8657148	8662275	Pilot_H3_BAM_peak_20673	3186	.	24.8102	321.371	318.635	Promoter (<=1kb)	8	8617434	8661242	43809	2	ENSMUST00000001319.14	0	Efnb2	ENSMUSG00000001300.16
chr1	186746914	186750445	Pilot_H3_BAM_peak_1374	2182	.	18.161	220.647	218.218	Promoter (<=1kb)	1	186720978	186749358	28381	2	ENSMUST00000001339.5	0	Rrp15	ENSMUSG00000001305.5
chr11	101463166	101469451	Pilot_H3_BAM_peak_4161	2277	.	17.3618	230.207	227.739	Promoter (<=1kb)	11	101464999	101471853	6855	1	ENSMUST00000153185.7	0	Rnd2	ENSMUSG00000001313.12
chr11	74924262	74927583	Pilot_H3_BAM_peak_3502	1764	.	15.814	178.751	176.424	Promoter (<=1kb)	11	74906359	74925798	19440	2	ENSMUST00000065211.8	0	Srr	ENSMUSG00000001323.17
chr4	129285686	129289204	Pilot_H3_BAM_peak_15936	1666	.	14.4362	168.955	166.65	Promoter (<=1kb)	4	129287617	129308559	20943	1	ENSMUST00000102599.3	0	Sync	ENSMUSG00000001333.9
chr4	129136333	129137280	Pilot_H3_BAM_peak_15923	17	.	2.16019	3.58592	1.75703	Promoter (<=1kb)	4	129136999	129144593	7595	1	ENSMUST00000102600.3	0	Fndc5	ENSMUSG00000001334.9
chr9	22095812	22096424	Pilot_H3_BAM_peak_22043	108	.	3.92597	12.7634	10.832	Promoter (2-3kb)	9	22099216	22108334	9119	1	ENSMUST00000214601.1	-2792	Cnn1	ENSMUSG00000001349.5
chr9	22099347	22100308	Pilot_H3_BAM_peak_22044	20	.	2.29808	3.84494	2.00803	Promoter (<=1kb)	9	22100192	22105675	5484	1	ENSMUST00000213607.1	0	Cnn1	ENSMUSG00000001349.5
chr9	78106800	78110056	Pilot_H3_BAM_peak_22657	2304	.	20.5028	232.926	230.463	Promoter (<=1kb)	9	78081499	78108656	27158	2	ENSMUST00000085311.12	0	Fbxo9	ENSMUSG00000001366.14
chr6	3497915	3500696	Pilot_H3_BAM_peak_18059	1123	.	11.7927	114.542	112.358	Promoter (<=1kb)	6	3498382	3603531	105150	1	ENSMUST00000001412.16	0	Vps50	ENSMUSG00000001376.17
chr6	3620290	3620665	Pilot_H3_BAM_peak_18060	46	.	2.9266	6.58945	4.69892	Distal Intergenic	6	3594018	3600262	6245	1	ENSMUST00000184411.1	26273	Vps50	ENSMUSG00000001376.17
chr18	36781740	36784671	Pilot_H3_BAM_peak_10611	2278	.	19.7492	230.307	227.843	Promoter (<=1kb)	18	36766530	36783205	16676	2	ENSMUST00000001416.6	0	Hars	ENSMUSG00000001380.6
chr18	36793340	36795216	Pilot_H3_BAM_peak_10612	1220	.	12.9512	124.227	122.019	Promoter (<=1kb)	18	36793923	36799660	5738	1	ENSMUST00000001419.8	0	Zmat2	ENSMUSG00000001383.8
chr2	164768670	164773603	Pilot_H3_BAM_peak_13569	1827	.	14.5552	185.084	182.747	Promoter (<=1kb)	2	164769898	164772907	3010	1	ENSMUST00000088248.12	0	Ube2c	ENSMUSG00000001403.13
chr3	88334047	88338213	Pilot_H3_BAM_peak_14238	1894	.	15.7324	191.807	189.455	Promoter (<=1kb)	3	88336260	88362338	26079	1	ENSMUST00000001451.10	0	Smg5	ENSMUSG00000001415.10
chr3	88294754	88299537	Pilot_H3_BAM_peak_14236	3387	.	25.8414	341.554	338.756	Promoter (<=1kb)	3	88297116	88321767	24652	1	ENSMUST00000001452.13	0	Cct3	ENSMUSG00000001416.13
chr3	88324578	88327162	Pilot_H3_BAM_peak_14237	1923	.	16.0971	194.746	192.356	Promoter (<=1kb)	3	88325023	88331313	6291	1	ENSMUST00000177005.7	0	Glmp	ENSMUSG00000001418.13
chr3	88128293	88128564	Pilot_H3_BAM_peak_14229	17	.	2.20744	3.61792	1.78695	Distal Intergenic	3	88142372	88172086	29715	1	ENSMUST00000001455.12	-13808	Mef2d	ENSMUSG00000001419.17
chr3	88133125	88133923	Pilot_H3_BAM_peak_14230	38	.	2.48675	5.70886	3.83062	Distal Intergenic	3	88142372	88172086	29715	1	ENSMUST00000001455.12	-8449	Mef2d	ENSMUSG00000001419.17
chr3	88137170	88146982	Pilot_H3_BAM_peak_14231	2034	.	17.3628	205.94	203.486	Promoter (<=1kb)	3	88142372	88172086	29715	1	ENSMUST00000001455.12	0	Mef2d	ENSMUSG00000001419.17
chr3	88149302	88150401	Pilot_H3_BAM_peak_14232	27	.	2.10492	4.57183	2.71698	Intron (ENSMUST00000001455.12/ENSMUSG00000001419.17, intron 1 of 10)	3	88142574	88156003	13430	1	ENSMUST00000140927.1	6729	Mef2d	ENSMUSG00000001419.17
chr6	28473903	28475260	Pilot_H3_BAM_peak_18144	29	.	2.38346	4.77541	2.91947	Promoter (<=1kb)	6	28475139	28523737	48599	1	ENSMUST00000168362.1	0	Snd1	ENSMUSG00000001424.14
chr6	28478958	28487303	Pilot_H3_BAM_peak_18145	996	.	9.82779	101.834	99.6764	Promoter (<=1kb)	6	28480348	28877723	397376	1	ENSMUST00000164915.7	0	Snd1	ENSMUSG00000001424.14
chr10	77089266	77090140	Pilot_H3_BAM_peak_2003	118	.	3.9037	13.7971	11.8406	Promoter (<=1kb)	10	77080725	77089428	8704	2	ENSMUST00000156009.1	0	Col18a1	ENSMUSG00000001435.15
chr10	77164055	77167136	Pilot_H3_BAM_peak_2004	1541	.	13.4103	156.401	154.127	Promoter (<=1kb)	10	77052178	77166548	114371	2	ENSMUST00000081654.12	0	Col18a1	ENSMUSG00000001435.15
chr10	77211170	77212256	Pilot_H3_BAM_peak_2005	48	.	2.68708	6.74142	4.85253	Distal Intergenic	10	77052178	77166548	114371	2	ENSMUST00000081654.12	-44623	Col18a1	ENSMUSG00000001435.15
chr10	77032591	77035593	Pilot_H3_BAM_peak_2002	1746	.	14.3638	177.001	174.659	Promoter (<=1kb)	10	77032684	77050432	17749	1	ENSMUST00000144234.7	0	Slc19a1	ENSMUSG00000001436.15
chr11	97183983	97190177	Pilot_H3_BAM_peak_3983	1476	.	13.3727	149.965	147.694	Promoter (<=1kb)	11	97159714	97187881	28168	2	ENSMUST00000001479.4	0	Kpnb1	ENSMUSG00000001440.5
chr11	97191735	97192735	Pilot_H3_BAM_peak_3984	33	.	2.52018	5.2634	3.39957	Distal Intergenic	11	97159714	97187881	28168	2	ENSMUST00000001479.4	-3855	Kpnb1	ENSMUSG00000001440.5
chr11	97277091	97281361	Pilot_H3_BAM_peak_3985	2229	.	19.5607	225.447	222.918	Promoter (<=1kb)	11	97205842	97280486	74645	2	ENSMUST00000167806.7	0	Npepps	ENSMUSG00000001441.13
chr11	97286020	97286524	Pilot_H3_BAM_peak_3986	23	.	2.22899	4.1967	2.35391	Distal Intergenic	11	97205844	97280638	74795	2	ENSMUST00000001480.13	-5383	Npepps	ENSMUSG00000001441.13
chr11	97040331	97043406	Pilot_H3_BAM_peak_3977	1485	.	13.5356	150.847	148.546	Promoter (<=1kb)	11	97041560	97049213	7654	1	ENSMUST00000001485.9	0	Mrpl10	ENSMUSG00000001445.10
chr5	4102055	4105478	Pilot_H3_BAM_peak_16574	1814	.	14.481	183.794	181.455	Promoter (<=1kb)	5	4081145	4104746	23602	2	ENSMUST00000001507.4	0	Cyp51	ENSMUSG00000001467.5
chr8	123372725	123375817	Pilot_H3_BAM_peak_21820	1742	.	16.0696	176.527	174.211	Promoter (<=1kb)	8	123373753	123403806	30054	1	ENSMUST00000212571.1	0	Tcf25	ENSMUSG00000001472.17
chr18	67369307	67370282	Pilot_H3_BAM_peak_10888	43	.	2.7135	6.26223	4.38319	Distal Intergenic	18	67390717	67402748	12032	1	ENSMUST00000001513.6	-20435	Tubb6	ENSMUSG00000001473.6
chr18	67389820	67394003	Pilot_H3_BAM_peak_10889	2008	.	18.6845	203.228	200.838	Promoter (<=1kb)	18	67390717	67402748	12032	1	ENSMUST00000001513.6	0	Tubb6	ENSMUSG00000001473.6
chr8	123422112	123422979	Pilot_H3_BAM_peak_21822	103	.	3.82533	12.3292	10.3892	Promoter (<=1kb)	8	123423527	123452793	29267	1	ENSMUST00000212883.1	-548	Def8	ENSMUSG00000001482.15
chr8	123442623	123444368	Pilot_H3_BAM_peak_21823	1492	.	14.2092	151.546	149.288	Promoter (<=1kb)	8	123442986	123460515	17530	1	ENSMUST00000093049.9	0	Def8	ENSMUSG00000001482.15
chr11	101894347	101894725	Pilot_H3_BAM_peak_4181	15	.	2.15984	3.39902	1.57554	Promoter (<=1kb)	11	101877510	101894374	16865	2	ENSMUST00000057054.7	0	Meox1	ENSMUSG00000001493.9
chr11	101964097	101964582	Pilot_H3_BAM_peak_4183	14	.	2.07842	3.24024	1.42172	Promoter (2-3kb)	11	101962458	101967015	4558	2	ENSMUST00000001534.6	2433	Sost	ENSMUSG00000001494.6
chr13	72626672	72632676	Pilot_H3_BAM_peak_6230	789	.	9.98303	81.0905	78.9477	Promoter (<=1kb)	13	72628820	72634198	5379	1	ENSMUST00000074372.5	0	Irx2	ENSMUSG00000001504.10
chr13	72639252	72640293	Pilot_H3_BAM_peak_6231	177	.	4.67145	19.7187	17.7241	Distal Intergenic	13	72632597	72633770	1174	1	ENSMUST00000172353.2	6656	Irx2	ENSMUSG00000001504.10
chr11	94927492	94929372	Pilot_H3_BAM_peak_3884	68	.	3.2164	8.79352	6.88922	Distal Intergenic	11	94936224	94953042	16819	1	ENSMUST00000001547.7	-6852	Col1a1	ENSMUSG00000001506.10
chr11	94936372	94939322	Pilot_H3_BAM_peak_3885	509	.	6.82939	53.0215	50.951	Promoter (<=1kb)	11	94937686	94938103	418	1	ENSMUST00000139974.1	0	Col1a1	ENSMUSG00000001506.10
chr11	95070851	95079987	Pilot_H3_BAM_peak_3893	1592	.	14.1279	161.543	159.228	Promoter (<=1kb)	11	95044474	95076714	32241	2	ENSMUST00000001548.13	0	Itga3	ENSMUSG00000001507.16
chr11	95085434	95086708	Pilot_H3_BAM_peak_3894	93	.	3.54718	11.2773	9.33057	Distal Intergenic	11	95044474	95076801	32328	2	ENSMUST00000120375.7	-8634	Itga3	ENSMUSG00000001507.16
chr11	95088736	95089810	Pilot_H3_BAM_peak_3895	46	.	2.87376	6.51121	4.62761	Distal Intergenic	11	95044474	95076801	32328	2	ENSMUST00000120375.7	-11936	Itga3	ENSMUSG00000001507.16
chr11	95092800	95093535	Pilot_H3_BAM_peak_3896	13	.	2.13384	3.17169	1.35509	Distal Intergenic	11	95044474	95076801	32328	2	ENSMUST00000120375.7	-16000	Itga3	ENSMUSG00000001507.16
chr11	95096491	95097201	Pilot_H3_BAM_peak_3897	17	.	2.21403	3.60498	1.77674	Distal Intergenic	11	95044474	95076801	32328	2	ENSMUST00000120375.7	-19691	Itga3	ENSMUSG00000001507.16
chr11	94972837	94973252	Pilot_H3_BAM_peak_3887	16	.	2.0451	3.4301	1.60618	Promoter (<=1kb)	11	94962822	94973463	10642	2	ENSMUST00000100551.10	211	Sgca	ENSMUSG00000001508.15
chr11	95098446	95098733	Pilot_H3_BAM_peak_3898	11	.	2.0092	2.99654	1.18765	Distal Intergenic	11	95120119	95125296	5178	1	ENSMUST00000092768.6	-21386	Dlx3	ENSMUSG00000001510.8
chr11	95100393	95100868	Pilot_H3_BAM_peak_3899	18	.	2.02788	3.63539	1.80453	Distal Intergenic	11	95120119	95125296	5178	1	ENSMUST00000092768.6	-19251	Dlx3	ENSMUSG00000001510.8
chr11	95105130	95107202	Pilot_H3_BAM_peak_3900	172	.	4.09267	19.1751	17.2068	Distal Intergenic	11	95120119	95125296	5178	1	ENSMUST00000092768.6	-12917	Dlx3	ENSMUSG00000001510.8
chr11	95118672	95127225	Pilot_H3_BAM_peak_3901	1668	.	11.9745	169.166	166.849	Promoter (<=1kb)	11	95120119	95125296	5178	1	ENSMUST00000092768.6	0	Dlx3	ENSMUSG00000001510.8
chr6	128360159	128365341	Pilot_H3_BAM_peak_19042	2210	.	17.3976	223.564	221.086	Promoter (<=1kb)	6	128362967	128368962	5996	1	ENSMUST00000123988.7	0	Foxm1	ENSMUSG00000001517.14
chr6	128420831	128422210	Pilot_H3_BAM_peak_19043	141	.	4.23417	16.1644	14.1982	Promoter (2-3kb)	6	128410212	128424869	14658	2	ENSMUST00000203374.2	2659	Itfg2	ENSMUSG00000001518.12
chr6	128423353	128425442	Pilot_H3_BAM_peak_19044	1536	.	13.959	155.928	153.651	Promoter (<=1kb)	6	128409444	128424931	15488	2	ENSMUST00000001559.10	0	Itfg2	ENSMUSG00000001518.12
chr6	128354010	128357271	Pilot_H3_BAM_peak_19041	1943	.	16.8051	196.794	194.39	Promoter (<=1kb)	6	128321161	128355851	34691	2	ENSMUST00000001562.8	0	Tulp3	ENSMUSG00000001521.12
chr17	35665612	35668761	Pilot_H3_BAM_peak_9836	1474	.	13.2023	149.688	147.426	Promoter (<=1kb)	17	35667738	35668760	1023	2	ENSMUST00000162927.1	0	Gtf2h4	ENSMUSG00000001524.14
chr17	35672415	35674443	Pilot_H3_BAM_peak_9837	1310	.	12.7835	133.253	131.035	Promoter (<=1kb)	17	35667730	35673739	6010	2	ENSMUST00000001565.14	0	Gtf2h4	ENSMUSG00000001524.14
chr17	35831053	35843473	Pilot_H3_BAM_peak_9850	1615	.	14.4587	163.843	161.533	Promoter (<=1kb)	17	35833921	35838306	4386	2	ENSMUST00000001566.9	0	Tubb5	ENSMUSG00000001525.10
chr13	75707087	75710305	Pilot_H3_BAM_peak_6263	2165	.	19.2043	218.981	216.548	Promoter (<=1kb)	13	75707585	75761942	54358	1	ENSMUST00000220572.1	0	Ell2	ENSMUSG00000001542.7
chr11	100387940	100388740	Pilot_H3_BAM_peak_4094	32	.	2.24129	5.09072	3.22732	Promoter (1-2kb)	11	100383404	100386770	3367	2	ENSMUST00000123903.1	-1171	Jup	ENSMUSG00000001552.14
chr11	100389925	100391684	Pilot_H3_BAM_peak_4095	42	.	2.44038	6.17264	4.29073	Intron (ENSMUST00000001592.14/ENSMUSG00000001552.14, intron 1 of 13)	11	100383404	100386770	3367	2	ENSMUST00000123903.1	-3156	Jup	ENSMUSG00000001552.14
chr11	100393147	100399450	Pilot_H3_BAM_peak_4096	1663	.	15.0267	168.671	166.359	Promoter (<=1kb)	11	100370619	100397749	27131	2	ENSMUST00000001592.14	0	Jup	ENSMUSG00000001552.14
chr11	100411199	100418003	Pilot_H3_BAM_peak_4097	3769	.	26.055	379.86	376.99	Promoter (<=1kb)	11	100415697	100424824	9128	1	ENSMUST00000001595.9	0	Fkbp10	ENSMUSG00000001555.10
chr5	29467764	29468714	Pilot_H3_BAM_peak_16723	45	.	2.5564	6.42581	4.53949	Distal Intergenic	5	29473034	29478470	5437	2	ENSMUST00000165512.3	9756	Mnx1	ENSMUSG00000001566.9
chr5	29433740	29436935	Pilot_H3_BAM_peak_16722	1688	.	14.6737	171.218	168.89	Promoter (<=1kb)	5	29434664	29457843	23180	1	ENSMUST00000001611.10	0	Nom1	ENSMUSG00000001569.10
chr17	26560456	26563538	Pilot_H3_BAM_peak_9569	2196	.	19.0673	222.049	219.606	Promoter (<=1kb)	17	26561489	26656931	95443	1	ENSMUST00000167662.7	0	Ergic1	ENSMUSG00000001576.14
chr17	26614719	26615227	Pilot_H3_BAM_peak_9574	18	.	2.15524	3.71665	1.88385	Promoter (<=1kb)	17	26614397	26634439	20043	1	ENSMUST00000170640.1	323	Ergic1	ENSMUSG00000001576.14
chr17	26650424	26651057	Pilot_H3_BAM_peak_9575	22	.	2.28923	4.0415	2.20084	Intron (ENSMUST00000167662.7/ENSMUSG00000001576.14, intron 9 of 9)	17	26638747	26655352	16606	1	ENSMUST00000167070.1	11678	Ergic1	ENSMUSG00000001576.14
chr17	26605477	26606148	Pilot_H3_BAM_peak_9572	28	.	2.30038	4.72419	2.86906	Exon (ENSMUST00000001619.14/ENSMUSG00000001576.14, exon 2 of 11)	17	26614397	26634439	20043	1	ENSMUST00000170640.1	-8249	Ergic1	ENSMUSG00000001576.14
chr17	26611241	26611657	Pilot_H3_BAM_peak_9573	14	.	1.96128	3.22055	1.40246	Promoter (2-3kb)	17	26614397	26634439	20043	1	ENSMUST00000170640.1	-2740	Ergic1	ENSMUSG00000001576.14
chr4	136247582	136250325	Pilot_H3_BAM_peak_16176	556	.	8.09302	57.7335	55.6475	Promoter (<=1kb)	4	136247729	136271304	23576	1	ENSMUST00000136812.1	0	Tcea3	ENSMUSG00000001604.14
chr12	40218356	40224111	Pilot_H3_BAM_peak_4933	1711	.	15.6659	173.452	171.137	Promoter (<=1kb)	12	40201567	40223189	21623	2	ENSMUST00000001672.11	0	Ifrd1	ENSMUSG00000001627.12
chr12	40239315	40239527	Pilot_H3_BAM_peak_4934	21	.	2.35943	4.03429	2.19051	Intron (ENSMUST00000169926.7/ENSMUSG00000001627.12, intron 2 of 5)	12	40213980	40248079	34100	2	ENSMUST00000169926.7	8552	Ifrd1	ENSMUSG00000001627.12
chr6	146724462	146726685	Pilot_H3_BAM_peak_19174	1053	.	11.0334	107.546	105.376	Promoter (<=1kb)	6	146724995	146778812	53818	1	ENSMUST00000001675.13	0	Stk38l	ENSMUSG00000001630.13
chr6	113305727	113309108	Pilot_H3_BAM_peak_18820	2082	.	14.8989	210.688	208.218	Promoter (<=1kb)	6	113307137	113324857	17721	1	ENSMUST00000113122.7	0	Brpf1	ENSMUSG00000001632.16
chr6	34313156	34318965	Pilot_H3_BAM_peak_18219	1526	.	15.3685	154.917	152.622	Promoter (<=1kb)	6	34303934	34317478	13545	2	ENSMUST00000102980.10	0	Akr1b3	ENSMUSG00000001642.18
chr15	102919957	102924269	Pilot_H3_BAM_peak_8468	1905	.	14.5781	192.921	190.525	Promoter (<=1kb)	15	102921103	102928814	7712	1	ENSMUST00000001700.6	0	Hoxc13	ENSMUSG00000001655.6
chr15	102925950	102926628	Pilot_H3_BAM_peak_8469	18	.	2.07743	3.69046	1.85796	Intron (ENSMUST00000001700.6/ENSMUSG00000001655.6, intron 1 of 1)	15	102921103	102928814	7712	1	ENSMUST00000001700.6	4848	Hoxc13	ENSMUSG00000001655.6
chr15	102941850	102988045	Pilot_H3_BAM_peak_8472	2792	.	20.0265	281.915	279.267	Promoter (<=1kb)	15	102954427	102957708	3282	1	ENSMUST00000001701.3	0	Hoxc11	ENSMUSG00000001656.3
chr15	102996783	103007951	Pilot_H3_BAM_peak_8473	2105	.	14.9882	212.998	210.542	Promoter (<=1kb)	15	102998257	103010768	12512	1	ENSMUST00000173210.1	0	Hoxc6	ENSMUSG00000001661.5
chr10	75797629	75798940	Pilot_H3_BAM_peak_1976	1145	.	12.2006	116.798	114.598	Promoter (<=1kb)	10	75783813	75798584	14772	2	ENSMUST00000001713.9	0	Gstt1	ENSMUSG00000001663.10
chr10	75780331	75781554	Pilot_H3_BAM_peak_1975	180	.	4.2383	20.0427	18.0642	Promoter (<=1kb)	10	75774115	75781414	7300	2	ENSMUST00000001715.9	0	Gstt3	ENSMUSG00000001665.11
chr10	75772554	75773862	Pilot_H3_BAM_peak_1974	616	.	7.81593	63.7692	61.6687	Promoter (<=1kb)	10	75771230	75773034	1805	2	ENSMUST00000172820.1	0	Ddt	ENSMUSG00000001666.8
chr8	109945128	109945548	Pilot_H3_BAM_peak_21618	50	.	3.01489	6.92898	5.03085	Downstream (2-3kb)	8	109959625	109962053	2429	2	ENSMUST00000155052.1	16505	Marveld3	ENSMUSG00000001672.14
chr8	109956916	109958384	Pilot_H3_BAM_peak_21619	229	.	5.8779	24.9363	22.9134	Intron (ENSMUST00000001722.13/ENSMUSG00000001672.14, intron 2 of 2)	8	109959625	109962053	2429	2	ENSMUST00000155052.1	3669	Marveld3	ENSMUSG00000001672.14
chr1	121566360	121568511	Pilot_H3_BAM_peak_723	1221	.	12.4568	124.363	122.142	Promoter (<=1kb)	1	121553835	121567989	14155	2	ENSMUST00000001724.11	0	Ddx18	ENSMUSG00000001674.11
chr5	148534658	148536396	Pilot_H3_BAM_peak_18006	32	.	2.59974	5.15048	3.28666	Promoter (1-2kb)	5	148505978	148537590	31613	2	ENSMUST00000201688.3	1194	Ubl3	ENSMUSG00000001687.15
chr5	148548042	148553426	Pilot_H3_BAM_peak_18007	2224	.	19.8572	224.868	222.425	Promoter (<=1kb)	5	148504635	148552662	48028	2	ENSMUST00000079324.13	0	Ubl3	ENSMUSG00000001687.15
chr18	56431046	56433476	Pilot_H3_BAM_peak_10747	1903	.	18.6903	192.711	190.347	Promoter (<=1kb)	18	56432132	56503792	71661	1	ENSMUST00000070166.5	0	Gramd3	ENSMUSG00000001700.9
chr13	38657206	38659436	Pilot_H3_BAM_peak_5897	2049	.	17.4674	207.31	204.908	Promoter (<=1kb)	13	38644207	38659058	14852	2	ENSMUST00000001757.8	0	Eef1e1	ENSMUSG00000001707.8
chr12	112671618	112675922	Pilot_H3_BAM_peak_5529	2069	.	16.5878	209.407	206.922	Promoter (<=1kb)	12	112653821	112674276	20456	2	ENSMUST00000001780.9	0	Akt1	ENSMUSG00000001729.14
chr5	136967083	136968452	Pilot_H3_BAM_peak_17786	41	.	2.53777	6.05497	4.17799	Promoter (<=1kb)	5	136967869	136975844	7976	1	ENSMUST00000001790.5	0	Cldn15	ENSMUSG00000001739.14
chr19	3903225	3908208	Pilot_H3_BAM_peak_11082	3118	.	24.0339	314.559	311.81	Promoter (<=1kb)	19	3896050	3905230	9181	2	ENSMUST00000145791.7	0	Tcirg1	ENSMUSG00000001750.15
chr11	101063771	101064332	Pilot_H3_BAM_peak_4131	17	.	1.98316	3.59245	1.76309	Distal Intergenic	11	101070012	101077672	7661	1	ENSMUST00000001802.9	-5680	Naglu	ENSMUSG00000001751.9
chr11	101067047	101067451	Pilot_H3_BAM_peak_4132	17	.	2.09772	3.61583	1.78568	Promoter (2-3kb)	11	101070012	101077672	7661	1	ENSMUST00000001802.9	-2561	Naglu	ENSMUSG00000001751.9
chr11	101069303	101071315	Pilot_H3_BAM_peak_4133	1196	.	11.0939	121.824	119.615	Promoter (<=1kb)	11	101070012	101077672	7661	1	ENSMUST00000001802.9	0	Naglu	ENSMUSG00000001751.9
chr11	101081048	101084096	Pilot_H3_BAM_peak_4134	2057	.	16.0979	208.146	205.737	Promoter (<=1kb)	11	101082565	101086619	4055	1	ENSMUST00000001806.9	0	Coasy	ENSMUSG00000001755.12
chr6	29734779	29738161	Pilot_H3_BAM_peak_18172	2741	.	20.6109	276.784	274.199	Promoter (<=1kb)	6	29735503	29738004	2502	1	ENSMUST00000201515.1	0	Smo	ENSMUSG00000001761.7
chr6	29693763	29695001	Pilot_H3_BAM_peak_18171	151	.	4.10589	17.1281	15.1579	Promoter (<=1kb)	6	29694222	29718559	24338	1	ENSMUST00000046750.13	0	Tspan33	ENSMUSG00000001763.14
chr2	145933483	145935422	Pilot_H3_BAM_peak_13301	1658	.	15.6223	168.095	165.814	Promoter (<=1kb)	2	145917479	145935014	17536	2	ENSMUST00000001818.4	0	Crnkl1	ENSMUSG00000001767.5
chr2	145674265	145676981	Pilot_H3_BAM_peak_13293	1324	.	12.7275	134.641	132.405	Promoter (<=1kb)	2	145675215	145787327	112113	1	ENSMUST00000231581.1	0	Rin2	ENSMUSG00000001768.16
chr2	145859526	145864538	Pilot_H3_BAM_peak_13298	2114	.	17.8506	213.903	211.479	Promoter (<=1kb)	2	145862644	145878974	16331	1	ENSMUST00000145874.1	0	Rin2	ENSMUSG00000001768.16
chr2	145785655	145787201	Pilot_H3_BAM_peak_13296	428	.	7.60148	44.9024	42.8431	Promoter (<=1kb)	2	145785980	145887616	101637	1	ENSMUST00000110005.7	0	Rin2	ENSMUSG00000001768.16
chr2	145843573	145844141	Pilot_H3_BAM_peak_13297	23	.	2.27357	4.17736	2.33125	Intron (ENSMUST00000110005.7/ENSMUSG00000001768.16, intron 3 of 11)	2	145862644	145878974	16331	1	ENSMUST00000145874.1	-18503	Rin2	ENSMUSG00000001768.16
chr7	86775520	86776136	Pilot_H3_BAM_peak_20011	19	.	2.30484	3.7998	1.96343	Promoter (<=1kb)	7	86718977	86775943	56967	2	ENSMUST00000001824.6	0	Folh1	ENSMUSG00000001773.14
chr9	18291386	18294812	Pilot_H3_BAM_peak_21960	1365	.	15.5619	138.778	136.537	Promoter (<=1kb)	9	18292125	18317442	25318	1	ENSMUST00000001825.8	0	Chordc1	ENSMUSG00000001774.8
chr10	85955531	85958804	Pilot_H3_BAM_peak_2247	2082	.	19.1719	210.639	208.247	Promoter (<=1kb)	10	85938637	85957823	19187	2	ENSMUST00000001834.3	0	Rtcb	ENSMUSG00000001783.3
chr10	85871410	85873493	Pilot_H3_BAM_peak_2244	1979	.	17.0267	200.336	197.941	Promoter (<=1kb)	10	85871831	85889096	17266	1	ENSMUST00000001836.10	0	Pwp1	ENSMUSG00000001785.13
chr10	86021422	86023444	Pilot_H3_BAM_peak_2248	1503	.	11.3769	152.563	150.303	Promoter (<=1kb)	10	86021972	86051873	29902	1	ENSMUST00000130320.7	0	Fbxo7	ENSMUSG00000001786.14
chr7	30193002	30196720	Pilot_H3_BAM_peak_19565	1515	.	16.269	153.8	151.532	Promoter (<=1kb)	7	30186943	30195048	8106	2	ENSMUST00000126116.2	0	Capns1	ENSMUSG00000001794.13
chr7	30198429	30199028	Pilot_H3_BAM_peak_19566	60	.	3.15751	7.90224	6.00134	Promoter (<=1kb)	7	30186942	30198811	11870	2	ENSMUST00000001845.12	0	Capns1	ENSMUSG00000001794.13
chr7	101663351	101665636	Pilot_H3_BAM_peak_20142	1170	.	14.4919	119.265	117.063	Promoter (<=1kb)	7	101663633	101722922	59290	1	ENSMUST00000137214.7	0	Clpb	ENSMUSG00000001829.17
chr7	101666551	101666808	Pilot_H3_BAM_peak_20143	17	.	2.24701	3.58868	1.75847	Promoter (2-3kb)	7	101663776	101786890	123115	1	ENSMUST00000150355.7	2776	Clpb	ENSMUSG00000001829.17
chr9	25243778	25244709	Pilot_H3_BAM_peak_22064	69	.	3.25648	8.85755	6.93797	Distal Intergenic	9	25252439	25308571	56133	1	ENSMUST00000115272.8	-7730	Sept7	ENSMUSG00000001833.17
chr9	25250491	25256349	Pilot_H3_BAM_peak_22065	1640	.	17.4762	166.34	164.038	Promoter (<=1kb)	9	25252439	25308571	56133	1	ENSMUST00000115272.8	0	Sept7	ENSMUSG00000001833.17
chr5	143327284	143330196	Pilot_H3_BAM_peak_17925	1520	.	13.6177	154.37	152.097	Promoter (<=1kb)	5	143316489	143329256	12768	2	ENSMUST00000001900.8	0	Zdhhc4	ENSMUSG00000001844.10
chr5	143517223	143519802	Pilot_H3_BAM_peak_17930	68	.	3.04623	8.72053	6.82264	Promoter (<=1kb)	5	143507060	143518182	11123	2	ENSMUST00000145709.7	0	Rac1	ENSMUSG00000001847.14
chr5	143525007	143529066	Pilot_H3_BAM_peak_17931	1882	.	16.7105	190.627	188.263	Promoter (<=1kb)	5	143503634	143528036	24403	2	ENSMUST00000080537.13	0	Rac1	ENSMUSG00000001847.14
chr2	31973503	31976312	Pilot_H3_BAM_peak_12270	1556	.	14.4463	157.926	155.652	Promoter (<=1kb)	2	31974436	32052371	77936	1	ENSMUST00000065398.12	0	Nup214	ENSMUSG00000001855.15
chr2	31948477	31954098	Pilot_H3_BAM_peak_12269	472	.	6.64417	49.3098	47.2781	Promoter (<=1kb)	2	31950139	31973442	23304	1	ENSMUST00000001920.12	0	Aif1l	ENSMUSG00000001864.13
chr17	74866758	74867250	Pilot_H3_BAM_peak_10225	14	.	2.05958	3.26311	1.44509	Distal Intergenic	17	75005568	75391767	386200	1	ENSMUST00000001927.11	-138318	Ltbp1	ENSMUSG00000001870.15
chr17	74869934	74870940	Pilot_H3_BAM_peak_10226	50	.	2.76535	6.94119	5.04664	Distal Intergenic	17	75005568	75391767	386200	1	ENSMUST00000001927.11	-134628	Ltbp1	ENSMUSG00000001870.15
chr17	74960053	74960317	Pilot_H3_BAM_peak_10227	18	.	2.1619	3.63307	1.80163	Distal Intergenic	17	75005568	75391767	386200	1	ENSMUST00000001927.11	-45251	Ltbp1	ENSMUSG00000001870.15
chr17	74994041	74994605	Pilot_H3_BAM_peak_10228	20	.	2.17547	3.92664	2.08785	Distal Intergenic	17	75005568	75391767	386200	1	ENSMUST00000001927.11	-10963	Ltbp1	ENSMUSG00000001870.15
chr17	75004849	75006874	Pilot_H3_BAM_peak_10229	1938	.	16.7426	196.169	193.813	Promoter (<=1kb)	17	75005568	75391767	386200	1	ENSMUST00000001927.11	0	Ltbp1	ENSMUSG00000001870.15
chr17	75056313	75056744	Pilot_H3_BAM_peak_10230	20	.	2.29432	3.9282	2.08911	Intron (ENSMUST00000001927.11/ENSMUSG00000001870.15, intron 2 of 33)	17	75006294	75008799	2506	1	ENSMUST00000146839.1	50020	Ltbp1	ENSMUSG00000001870.15
chr17	75178020	75182350	Pilot_H3_BAM_peak_10232	2263	.	21.7839	228.839	226.39	Promoter (<=1kb)	17	75178810	75348933	170124	1	ENSMUST00000135447.7	0	Ltbp1	ENSMUSG00000001870.15
chr17	75199643	75200045	Pilot_H3_BAM_peak_10233	28	.	2.22245	4.72825	2.87236	Intron (ENSMUST00000001927.11/ENSMUSG00000001870.15, intron 5 of 33)	17	75178911	75391326	212416	1	ENSMUST00000112514.1	20733	Ltbp1	ENSMUSG00000001870.15
chr17	75344842	75345329	Pilot_H3_BAM_peak_10234	17	.	2.14252	3.58511	1.75599	Intron (ENSMUST00000001927.11/ENSMUSG00000001870.15, intron 24 of 33)	17	75384210	75392512	8303	1	ENSMUST00000135750.1	-38881	Ltbp1	ENSMUSG00000001870.15
chr11	21367864	21372683	Pilot_H3_BAM_peak_2861	1817	.	17.7098	184.103	181.762	Promoter (<=1kb)	11	21321138	21370477	49340	2	ENSMUST00000102875.10	0	Ugp2	ENSMUSG00000001891.16
chr8	84677322	84677615	Pilot_H3_BAM_peak_21295	15	.	1.92651	3.36351	1.54042	Intron (ENSMUST00000001975.4/ENSMUSG00000001910.4, intron 1 of 5)	8	84686307	84690936	4630	1	ENSMUST00000175980.7	-8692	Trmt1	ENSMUSG00000001909.16
chr8	84685056	84690980	Pilot_H3_BAM_peak_21296	3009	.	18.9071	303.651	300.971	Promoter (<=1kb)	8	84686307	84690936	4630	1	ENSMUST00000175980.7	0	Trmt1	ENSMUSG00000001909.16
chr8	84712388	84712670	Pilot_H3_BAM_peak_21297	14	.	1.88929	3.23279	1.41559	Promoter (1-2kb)	8	84708634	84714068	5435	2	ENSMUST00000132236.1	1398	Nfix	ENSMUSG00000001911.16
chr8	84810613	84811573	Pilot_H3_BAM_peak_21311	138	.	3.26789	15.8128	13.8469	Distal Intergenic	8	84708616	84800344	91729	2	ENSMUST00000099070.9	-10270	Nfix	ENSMUSG00000001911.16
chr8	84748798	84751571	Pilot_H3_BAM_peak_21303	213	.	4.11833	23.308	21.3219	Intron (ENSMUST00000109764.7/ENSMUSG00000001911.16, intron 2 of 10)	8	84704712	84773396	68685	2	ENSMUST00000109764.7	21825	Nfix	ENSMUSG00000001911.16
chr8	84752953	84754217	Pilot_H3_BAM_peak_21304	42	.	2.37823	6.14428	4.25983	Intron (ENSMUST00000109764.7/ENSMUSG00000001911.16, intron 2 of 10)	8	84704712	84773396	68685	2	ENSMUST00000109764.7	19179	Nfix	ENSMUSG00000001911.16
chr8	84760377	84761483	Pilot_H3_BAM_peak_21305	22	.	1.97455	4.13634	2.29716	Intron (ENSMUST00000109764.7/ENSMUSG00000001911.16, intron 2 of 10)	8	84704712	84773396	68685	2	ENSMUST00000109764.7	11913	Nfix	ENSMUSG00000001911.16
chr8	84766409	84767127	Pilot_H3_BAM_peak_21306	14	.	1.90685	3.24624	1.42863	Intron (ENSMUST00000109764.7/ENSMUSG00000001911.16, intron 2 of 10)	8	84704712	84773396	68685	2	ENSMUST00000109764.7	6269	Nfix	ENSMUSG00000001911.16
chr8	84769836	84787263	Pilot_H3_BAM_peak_21307	863	.	8.67773	88.4899	86.335	Promoter (<=1kb)	8	84704712	84773396	68685	2	ENSMUST00000109764.7	0	Nfix	ENSMUSG00000001911.16
chr8	84788291	84790917	Pilot_H3_BAM_peak_21308	27	.	2.04772	4.64957	2.79524	Intron (ENSMUST00000076715.12/ENSMUSG00000001911.16, intron 1 of 8)	8	84713795	84800024	86230	2	ENSMUST00000126806.1	9107	Nfix	ENSMUSG00000001911.16
chr8	84792475	84801080	Pilot_H3_BAM_peak_21309	1589	.	10.8353	161.296	158.977	Promoter (<=1kb)	8	84708614	84800140	91527	2	ENSMUST00000076715.12	0	Nfix	ENSMUSG00000001911.16
chr8	84802404	84802857	Pilot_H3_BAM_peak_21310	20	.	1.97049	3.91689	2.07861	Promoter (2-3kb)	8	84708616	84800344	91729	2	ENSMUST00000099070.9	-2061	Nfix	ENSMUSG00000001911.16
chr7	16780881	16785094	Pilot_H3_BAM_peak_19310	2762	.	26.3182	278.855	276.287	Promoter (<=1kb)	7	16781340	16798274	16935	1	ENSMUST00000108496.8	0	Slc1a5	ENSMUSG00000001918.17
chrX	20657611	20659911	Pilot_H3_BAM_peak_23230	1648	.	17.3608	167.18	164.864	Promoter (<=1kb)	20	20658326	20683179	24854	1	ENSMUST00000089217.10	0	Uba1	ENSMUSG00000001924.15
chrX	20662399	20665934	Pilot_H3_BAM_peak_23231	1358	.	15.3885	138.085	135.852	Promoter (<=1kb)	20	20662898	20683179	20282	1	ENSMUST00000001989.8	0	Uba1	ENSMUSG00000001924.15
chr6	125540376	125541427	Pilot_H3_BAM_peak_19018	59	.	3.13612	7.87566	5.9781	Distal Intergenic	6	125546774	125592174	45401	1	ENSMUST00000100941.8	-5347	Vwf	ENSMUSG00000001930.17
chr6	125572506	125574258	Pilot_H3_BAM_peak_19019	40	.	2.44494	5.92695	4.06204	Intron (ENSMUST00000100941.8/ENSMUSG00000001930.17, intron 7 of 10)	6	125566251	125578578	12328	1	ENSMUST00000126709.1	6256	Vwf	ENSMUSG00000001930.17
chr6	125577271	125577563	Pilot_H3_BAM_peak_19020	67	.	3.29975	8.72034	6.79886	Intron (ENSMUST00000100941.8/ENSMUSG00000001930.17, intron 7 of 10)	6	125566251	125578578	12328	1	ENSMUST00000126709.1	11021	Vwf	ENSMUSG00000001930.17
chr9	37612628	37614267	Pilot_H3_BAM_peak_22118	519	.	8.46198	54.0426	51.9595	Promoter (<=1kb)	9	37613321	37627732	14412	1	ENSMUST00000215829.1	0	Siae	ENSMUSG00000001942.8
chrX	74312541	74314615	Pilot_H3_BAM_peak_23371	949	.	10.3832	97.0947	94.9365	Promoter (<=1kb)	20	74313033	74320149	7117	1	ENSMUST00000114160.1	0	Fam50a	ENSMUSG00000001962.8
chrX	74254290	74256573	Pilot_H3_BAM_peak_23366	1118	.	11.0098	114.037	111.845	Promoter (<=1kb)	20	74254687	74257887	3201	1	ENSMUST00000002029.12	0	Emd	ENSMUSG00000001964.14
chr11	106065063	106067976	Pilot_H3_BAM_peak_4310	1551	.	15.465	157.44	155.143	Promoter (<=1kb)	11	106066061	106073612	7552	1	ENSMUST00000002048.7	0	Taco1	ENSMUSG00000001983.7
chr8	125561119	125561343	Pilot_H3_BAM_peak_21874	11	.	2.06979	2.98408	1.175	Intron (ENSMUST00000212168.1/ENSMUSG00000001995.9, intron 1 of 21)	8	125516932	125569703	52772	2	ENSMUST00000212604.1	8360	Sipa1l2	ENSMUSG00000001995.9
chr8	125568161	125570586	Pilot_H3_BAM_peak_21875	999	.	12.6993	102.159	99.9748	Promoter (<=1kb)	8	125418074	125569756	151683	2	ENSMUST00000212168.1	0	Sipa1l2	ENSMUSG00000001995.9
chr2	126996661	126996900	Pilot_H3_BAM_peak_13122	70	.	3.06566	8.94949	7.03208	Distal Intergenic	2	127008717	127037344	28628	1	ENSMUST00000149254.8	-11817	Ap4e1	ENSMUSG00000001998.15
chr2	127006270	127010487	Pilot_H3_BAM_peak_13123	817	.	9.07447	83.8537	81.7257	Promoter (<=1kb)	2	127008717	127037344	28628	1	ENSMUST00000149254.8	0	Ap4e1	ENSMUSG00000001998.15
chr2	127069672	127071928	Pilot_H3_BAM_peak_13124	876	.	11.922	89.7613	87.6157	Promoter (<=1kb)	2	127070665	127087870	17206	1	ENSMUST00000142861.1	0	Blvra	ENSMUSG00000001999.15
chrX	73824386	73825240	Pilot_H3_BAM_peak_23356	136	.	3.74092	15.6584	13.6908	Promoter (<=1kb)	20	73793359	73824969	31611	2	ENSMUST00000002080.11	0	Pdzd4	ENSMUSG00000002006.12
chrX	73784879	73789226	Pilot_H3_BAM_peak_23355	1488	.	15.3931	151.134	148.865	Promoter (<=1kb)	20	73778963	73786897	7935	2	ENSMUST00000052761.8	0	Idh3g	ENSMUSG00000002010.17
chrX	73714658	73719279	Pilot_H3_BAM_peak_23354	965	.	10.1365	98.7149	96.5439	Promoter (<=1kb)	20	73686178	73716175	29998	2	ENSMUST00000002091.5	0	Bcap31	ENSMUSG00000002015.5
chr17	75549963	75552697	Pilot_H3_BAM_peak_10236	1159	.	11.4509	118.156	115.958	Promoter (<=1kb)	17	75537086	75551946	14861	2	ENSMUST00000112507.3	0	Fam98a	ENSMUSG00000002017.9
chr12	84789782	84793189	Pilot_H3_BAM_peak_5259	144	.	3.95959	16.3641	14.4215	Promoter (<=1kb)	12	84785206	84791843	6638	2	ENSMUST00000166383.1	0	Ltbp2	ENSMUSG00000002020.15
chr12	84794186	84797301	Pilot_H3_BAM_peak_5260	57	.	2.8863	7.62092	5.72454	Promoter (1-2kb)	12	84786379	84792971	6593	2	ENSMUST00000163214.1	-1216	Ltbp2	ENSMUSG00000002020.15
chr12	84872018	84883047	Pilot_H3_BAM_peak_5264	910	.	9.59748	93.1786	91.0476	Promoter (<=1kb)	12	84783212	84876532	93321	2	ENSMUST00000002073.12	0	Ltbp2	ENSMUSG00000002020.15
chr9	44878760	44883615	Pilot_H3_BAM_peak_22210	2350	.	19.9662	237.561	235.088	Promoter (<=1kb)	9	44803355	44881296	77942	2	ENSMUST00000002095.10	0	Kmt2a	ENSMUSG00000002028.13
chr9	44764595	44768641	Pilot_H3_BAM_peak_22206	1480	.	13.3012	150.348	148.085	Promoter (<=1kb)	9	44767908	44782233	14326	1	ENSMUST00000154090.7	0	Ift46	ENSMUSG00000002031.12
chr9	44772564	44774383	Pilot_H3_BAM_peak_22207	1512	.	14.7338	153.528	151.26	Promoter (<=1kb)	9	44772910	44793447	20538	1	ENSMUST00000002099.10	0	Ift46	ENSMUSG00000002031.12
chr9	44798147	44800155	Pilot_H3_BAM_peak_22208	348	.	6.50203	36.8946	34.8656	Promoter (<=1kb)	9	44793769	44799233	5465	2	ENSMUST00000213203.1	0	Tmem25	ENSMUSG00000002032.17
chr7	19506351	19510063	Pilot_H3_BAM_peak_19368	1916	.	18.8093	194.029	191.655	Promoter (<=1kb)	7	19508395	19508916	522	1	ENSMUST00000207730.1	0	Trappc6a	ENSMUSG00000002043.17
chr11	78243765	78248315	Pilot_H3_BAM_peak_3615	2437	.	18.8689	246.269	243.712	Promoter (<=1kb)	11	78206746	78245987	39242	2	ENSMUST00000002121.4	0	Supt6	ENSMUSG00000002052.6
chr11	78300877	78303515	Pilot_H3_BAM_peak_3617	1983	.	18.8229	200.696	198.324	Promoter (<=1kb)	11	78301529	78322457	20929	1	ENSMUST00000045026.3	0	Spag5	ENSMUSG00000002055.9
chr11	78304908	78307071	Pilot_H3_BAM_peak_3618	27	.	2.38587	4.57667	2.7236	Exon (ENSMUST00000045026.3/ENSMUSG00000002055.9, exon 3 of 24)	11	78301655	78314863	13209	1	ENSMUST00000146068.7	3254	Spag5	ENSMUSG00000002055.9
chr11	78342974	78345517	Pilot_H3_BAM_peak_3620	528	.	6.49932	54.8597	52.8099	Promoter (<=1kb)	11	78343482	78349164	5683	1	ENSMUST00000002127.13	0	Unc119	ENSMUSG00000002058.13
chr11	78347330	78347603	Pilot_H3_BAM_peak_3621	30	.	2.41214	4.94773	3.08849	Promoter (<=1kb)	11	78347935	78348998	1064	1	ENSMUST00000125720.1	-332	Unc119	ENSMUSG00000002058.13
chr11	78363176	78364824	Pilot_H3_BAM_peak_3622	76	.	2.95921	9.52501	7.60122	Intron (ENSMUST00000108294.1/ENSMUSG00000002057.4, intron 6 of 8)	11	78347935	78348998	1064	1	ENSMUST00000125720.1	15242	Unc119	ENSMUSG00000002058.13
chr11	78187333	78190524	Pilot_H3_BAM_peak_3614	2311	.	16.5301	233.602	231.132	Promoter (<=1kb)	11	78188430	78192188	3759	1	ENSMUST00000002128.13	0	Rab34	ENSMUSG00000002059.18
chr7	38084516	38085652	Pilot_H3_BAM_peak_19651	188	.	5.04451	20.8666	18.8695	Distal Intergenic	7	38098811	38099369	559	2	ENSMUST00000137097.1	13717	Ccne1	ENSMUSG00000002068.16
chr7	38105589	38108321	Pilot_H3_BAM_peak_19652	873	.	12.2735	89.5442	87.393	Promoter (<=1kb)	7	38097984	38107534	9551	2	ENSMUST00000108023.9	0	Ccne1	ENSMUSG00000002068.16
chr17	31982502	31983318	Pilot_H3_BAM_peak_9712	43	.	2.7393	6.26735	4.38243	Intron (ENSMUST00000002145.11/ENSMUSG00000002076.11, intron 7 of 7)	17	31946328	32013403	67076	2	ENSMUST00000133308.1	30085	Hsf2bp	ENSMUSG00000002076.11
chr17	31994350	31994873	Pilot_H3_BAM_peak_9713	29	.	2.35929	4.80441	2.94809	Intron (ENSMUST00000002145.11/ENSMUSG00000002076.11, intron 6 of 7)	17	31946328	32013403	67076	2	ENSMUST00000133308.1	18530	Hsf2bp	ENSMUSG00000002076.11
chr17	32022937	32023376	Pilot_H3_BAM_peak_9714	11	.	1.92191	2.97559	1.16711	Promoter (<=1kb)	17	32011282	32023205	11924	2	ENSMUST00000138172.1	0	Hsf2bp	ENSMUSG00000002076.11
chr7	16299325	16300126	Pilot_H3_BAM_peak_19299	52	.	3.00779	7.139	5.24051	Distal Intergenic	7	16308393	16312414	4022	1	ENSMUST00000209688.1	-8267	Bbc3	ENSMUSG00000002083.13
chr7	16308943	16314748	Pilot_H3_BAM_peak_19300	1975	.	19.5725	199.919	197.532	Promoter (<=1kb)	7	16309616	16318205	8590	1	ENSMUST00000002152.12	0	Bbc3	ENSMUSG00000002083.13
chr7	16326127	16326464	Pilot_H3_BAM_peak_19301	19	.	2.30979	3.82172	1.98478	Intron (ENSMUST00000211741.1/ENSMUSG00000052833.9, intron 8 of 8)	7	16313517	16317697	4181	1	ENSMUST00000147267.1	12611	Bbc3	ENSMUSG00000002083.13
chr2	91115227	91115841	Pilot_H3_BAM_peak_12756	177	.	3.78589	19.6819	17.7074	Promoter (2-3kb)	2	91118144	91136510	18367	1	ENSMUST00000111430.9	-2303	Mybpc3	ENSMUSG00000002100.15
chr2	91052697	91055734	Pilot_H3_BAM_peak_12750	2195	.	17.9513	221.983	219.54	Promoter (<=1kb)	2	91054009	91059432	5424	1	ENSMUST00000067663.13	0	Psmc3	ENSMUSG00000002102.15
chr2	91058633	91059345	Pilot_H3_BAM_peak_12751	21	.	2.15379	4.00466	2.16446	Promoter (<=1kb)	2	91058109	91059434	1326	1	ENSMUST00000145317.1	525	Psmc3	ENSMUSG00000002102.15
chr2	91201492	91204157	Pilot_H3_BAM_peak_12760	2146	.	18.0567	217.122	214.681	Promoter (<=1kb)	2	91202885	91208313	5429	1	ENSMUST00000150403.7	0	Acp2	ENSMUSG00000002103.15
chr2	91034982	91037948	Pilot_H3_BAM_peak_12749	982	.	9.04454	100.423	98.2658	Promoter (<=1kb)	2	91035620	91045729	10110	1	ENSMUST00000111445.9	0	Rapsn	ENSMUSG00000002104.11
chr2	91060800	91063260	Pilot_H3_BAM_peak_12752	63	.	2.82446	8.28745	6.38632	Promoter (1-2kb)	2	91063125	91064386	1262	2	ENSMUST00000141328.1	1126	Slc39a13	ENSMUSG00000002105.15
chr2	91065649	91065917	Pilot_H3_BAM_peak_12753	16	.	2.06636	3.48902	1.66346	Promoter (<=1kb)	2	91063122	91065446	2325	2	ENSMUST00000149430.7	-204	Slc39a13	ENSMUSG00000002105.15
chr2	91067732	91071386	Pilot_H3_BAM_peak_12754	2597	.	18.1663	262.305	259.74	Promoter (<=1kb)	2	91061791	91070229	8439	2	ENSMUST00000079976.9	0	Slc39a13	ENSMUSG00000002105.15
chr2	6758758	6759286	Pilot_H3_BAM_peak_11925	22	.	2.34917	4.05876	2.21675	Intron (ENSMUST00000002176.12/ENSMUSG00000002107.18, intron 3 of 15)	2	6623528	6722216	98689	2	ENSMUST00000126742.1	-36543	Celf2	ENSMUSG00000002107.18
chr2	6870166	6877406	Pilot_H3_BAM_peak_11926	873	.	11.4803	89.5124	87.3472	Promoter (<=1kb)	2	6546859	6872597	325739	2	ENSMUST00000183984.7	0	Celf2	ENSMUSG00000002107.18
chr2	7079765	7082078	Pilot_H3_BAM_peak_11928	1209	.	12.1286	123.181	120.976	Promoter (<=1kb)	2	6543430	7081302	537873	2	ENSMUST00000183209.7	0	Celf2	ENSMUSG00000002107.18
chr2	7088845	7090822	Pilot_H3_BAM_peak_11929	32	.	2.5179	5.08978	3.22633	Intron (ENSMUST00000002176.12/ENSMUSG00000002107.18, intron 2 of 15)	2	7077265	7081313	4049	2	ENSMUST00000182749.1	-7533	Celf2	ENSMUSG00000002107.18
chr2	7115641	7116277	Pilot_H3_BAM_peak_11930	16	.	2.15582	3.50065	1.67418	Intron (ENSMUST00000002176.12/ENSMUSG00000002107.18, intron 2 of 15)	2	7077265	7081313	4049	2	ENSMUST00000182749.1	-34329	Celf2	ENSMUSG00000002107.18
chr2	91194310	91195338	Pilot_H3_BAM_peak_12759	84	.	3.10507	10.3314	8.40872	Promoter (<=1kb)	2	91184061	91195025	10965	2	ENSMUST00000150654.7	0	Nr1h3	ENSMUSG00000002108.10
chr2	91236156	91238232	Pilot_H3_BAM_peak_12761	1120	.	10.9326	114.233	112.026	Promoter (<=1kb)	2	91211588	91236907	25320	2	ENSMUST00000150427.7	0	Ddb2	ENSMUSG00000002109.14
chr2	91101568	91102036	Pilot_H3_BAM_peak_12755	30	.	2.32599	4.94713	3.08881	Intron (ENSMUST00000169852.1/ENSMUSG00000002111.8, intron 2 of 3)	2	91096780	91113315	16536	1	ENSMUST00000132741.2	4789	Spi1	ENSMUSG00000002111.8
chr11	4158941	4162717	Pilot_H3_BAM_peak_2704	1689	.	15.1995	171.223	168.915	Promoter (<=1kb)	11	4160350	4182541	22192	1	ENSMUST00000002198.3	0	Sf3a1	ENSMUSG00000002129.11
chr11	4164669	4164927	Pilot_H3_BAM_peak_2705	13	.	2.09174	3.2019	1.38473	Intron (ENSMUST00000002198.3/ENSMUSG00000002129.11, intron 2 of 15)	11	4160355	4173110	12756	1	ENSMUST00000129583.7	4315	Sf3a1	ENSMUSG00000002129.11
chr8	83389690	83390022	Pilot_H3_BAM_peak_21235	17	.	1.82309	3.61347	1.78411	Promoter (<=1kb)	8	83389867	83428552	38686	1	ENSMUST00000002259.12	0	Clgn	ENSMUSG00000002190.13
chr7	44747213	44749630	Pilot_H3_BAM_peak_19691	1529	.	16.535	155.219	152.933	Promoter (<=1kb)	7	44748413	44777515	29103	1	ENSMUST00000002275.14	0	Vrk3	ENSMUSG00000002205.16
chr7	24394504	24395229	Pilot_H3_BAM_peak_19399	64	.	3.20774	8.33603	6.42265	Distal Intergenic	7	24399619	24408273	8655	1	ENSMUST00000146381.7	-4390	Smg9	ENSMUSG00000002210.11
chr7	24398360	24400833	Pilot_H3_BAM_peak_19400	637	.	8.1903	65.8292	63.729	Promoter (<=1kb)	7	24399619	24408273	8655	1	ENSMUST00000146381.7	0	Smg9	ENSMUSG00000002210.11
chr5	27789352	27792525	Pilot_H3_BAM_peak_16716	2257	.	19.181	228.225	225.758	Promoter (<=1kb)	5	27740080	27791550	51471	2	ENSMUST00000002291.11	0	Paxip1	ENSMUSG00000002221.11
chr6	71438983	71441835	Pilot_H3_BAM_peak_18485	1607	.	15.6614	163.041	160.738	Promoter (<=1kb)	6	71388634	71440637	52004	2	ENSMUST00000002292.14	0	Rmnd5a	ENSMUSG00000002222.14
chr3	104816794	104820167	Pilot_H3_BAM_peak_14575	1934	.	16.8635	195.819	193.458	Promoter (<=1kb)	3	104794836	104818242	23407	2	ENSMUST00000002297.11	0	Mov10	ENSMUSG00000002227.15
chr3	104780207	104781876	Pilot_H3_BAM_peak_14573	232	.	4.84774	25.2226	23.2242	Promoter (<=1kb)	3	104781056	104786018	4963	1	ENSMUST00000002298.6	0	Ppm1j	ENSMUSG00000002228.7
chr3	104788126	104792695	Pilot_H3_BAM_peak_14574	3387	.	21.0143	341.599	338.746	Promoter (<=1kb)	3	104788375	104794282	5908	1	ENSMUST00000196817.4	0	Rhoc	ENSMUSG00000002233.13
chr17	28338276	28338597	Pilot_H3_BAM_peak_9637	18	.	2.13842	3.69809	1.86528	Promoter (1-2kb)	17	28336332	28336516	185	2	ENSMUST00000226172.1	-1761	Tead3	ENSMUSG00000002249.20
chr17	28340448	28342115	Pilot_H3_BAM_peak_9638	114	.	3.43145	13.3539	11.4053	Promoter (<=1kb)	17	28332720	28341550	8831	2	ENSMUST00000219703.1	0	Tead3	ENSMUSG00000002249.20
chr17	28344033	28346353	Pilot_H3_BAM_peak_9639	77	.	3.14177	9.65311	7.73058	Promoter (2-3kb)	17	28332720	28341550	8831	2	ENSMUST00000219703.1	-2484	Tead3	ENSMUSG00000002249.20
chr17	28347388	28351921	Pilot_H3_BAM_peak_9640	2119	.	17.2109	214.422	211.991	Promoter (<=1kb)	17	28331671	28350346	18676	2	ENSMUST00000154873.7	0	Tead3	ENSMUSG00000002249.20
chr17	28223005	28224629	Pilot_H3_BAM_peak_9628	723	.	7.7587	74.4501	72.3343	Exon (ENSMUST00000002327.5/ENSMUSG00000002257.7, exon 6 of 11)	17	28232754	28301469	68716	1	ENSMUST00000002320.14	-8125	Ppard	ENSMUSG00000002250.15
chr17	28225681	28226450	Pilot_H3_BAM_peak_9629	62	.	2.72959	8.18449	6.27892	Exon (ENSMUST00000002327.5/ENSMUSG00000002257.7, exon 8 of 11)	17	28232754	28301469	68716	1	ENSMUST00000002320.14	-6304	Ppard	ENSMUSG00000002250.15
chr17	28232137	28236968	Pilot_H3_BAM_peak_9630	1153	.	10.1251	117.553	115.338	Promoter (<=1kb)	17	28232754	28301469	68716	1	ENSMUST00000002320.14	0	Ppard	ENSMUSG00000002250.15
chr17	28246824	28247718	Pilot_H3_BAM_peak_9631	16	.	2.04357	3.46952	1.64394	Intron (ENSMUST00000002320.14/ENSMUSG00000002250.15, intron 2 of 7)	17	28232807	28299939	67133	1	ENSMUST00000142226.1	14018	Ppard	ENSMUSG00000002250.15
chr17	28255898	28257503	Pilot_H3_BAM_peak_9632	158	.	4.4154	17.8413	15.8662	Intron (ENSMUST00000002320.14/ENSMUSG00000002250.15, intron 2 of 7)	17	28271708	28273163	1456	1	ENSMUST00000144200.1	-14205	Ppard	ENSMUSG00000002250.15
chr17	28280036	28280662	Pilot_H3_BAM_peak_9633	78	.	3.18693	9.82004	7.89071	Intron (ENSMUST00000002320.14/ENSMUSG00000002250.15, intron 2 of 7)	17	28272193	28298716	26524	1	ENSMUST00000169040.1	7844	Ppard	ENSMUSG00000002250.15
chr17	28207318	28208894	Pilot_H3_BAM_peak_9627	148	.	4.11593	16.8275	14.8678	Promoter (<=1kb)	17	28207778	28228608	20831	1	ENSMUST00000002327.5	0	Def6	ENSMUSG00000002257.7
chr7	6727641	6733041	Pilot_H3_BAM_peak_19255	532	.	8.71154	55.3347	53.2483	Promoter (<=1kb)	7	6703892	6730421	26530	2	ENSMUST00000051209.10	0	Peg3	ENSMUSG00000002265.16
chr7	6693215	6697087	Pilot_H3_BAM_peak_19254	653	.	10.0143	67.5	65.3981	Promoter (<=1kb)	7	6671269	6696450	25182	2	ENSMUST00000002336.15	0	Zim1	ENSMUSG00000002266.17
chr17	25795373	25797808	Pilot_H3_BAM_peak_9531	1531	.	14.2176	155.439	153.161	Promoter (<=1kb)	17	25794571	25797045	2475	2	ENSMUST00000165838.7	0	Metrn	ENSMUSG00000002274.12
chr17	25575754	25576575	Pilot_H3_BAM_peak_9521	28	.	2.38168	4.69652	2.84115	Promoter (2-3kb)	17	25579174	25662826	83653	1	ENSMUST00000063344.14	-2599	Lmf1	ENSMUSG00000002279.18
chr17	25578506	25580399	Pilot_H3_BAM_peak_9522	1592	.	14.5616	161.53	159.237	Promoter (<=1kb)	17	25579174	25662826	83653	1	ENSMUST00000063344.14	0	Lmf1	ENSMUSG00000002279.18
chr17	25642029	25642244	Pilot_H3_BAM_peak_9523	16	.	2.05819	3.43853	1.61373	Intron (ENSMUST00000063344.14/ENSMUSG00000002279.18, intron 5 of 10)	17	25655415	25656450	1036	1	ENSMUST00000141606.1	-13171	Lmf1	ENSMUSG00000002279.18
chr17	25773265	25774951	Pilot_H3_BAM_peak_9528	1540	.	13.7465	156.379	154.089	Promoter (<=1kb)	17	25773776	25782791	9016	1	ENSMUST00000134108.7	0	Narfl	ENSMUSG00000002280.10
chr17	33778452	33785232	Pilot_H3_BAM_peak_9749	1089	.	11.0501	111.13	108.964	Promoter (<=1kb)	17	33773750	33781575	7826	2	ENSMUST00000002360.15	0	Angptl4	ENSMUSG00000002289.15
chr5	8420137	8424421	Pilot_H3_BAM_peak_16602	2083	.	19.9802	210.724	208.326	Promoter (<=1kb)	5	8396973	8422680	25708	2	ENSMUST00000002368.15	0	Dbf4	ENSMUSG00000002297.16
chr17	33908007	33911098	Pilot_H3_BAM_peak_9757	2434	.	17.7762	245.942	243.446	Promoter (<=1kb)	17	33909414	33911423	2010	1	ENSMUST00000173028.7	0	Daxx	ENSMUSG00000002307.15
chr17	33842718	33844736	Pilot_H3_BAM_peak_9754	1517	.	13.4787	154.075	151.799	Promoter (<=1kb)	17	33843091	33849774	6684	1	ENSMUST00000002379.14	0	Cd320	ENSMUSG00000002308.15
chr14	55634182	55636259	Pilot_H3_BAM_peak_6953	1437	.	14.828	145.992	143.732	Promoter (<=1kb)	14	55625400	55635684	10285	2	ENSMUST00000047131.15	0	Ipo4	ENSMUSG00000002319.16
chr14	55641806	55645665	Pilot_H3_BAM_peak_6954	2498	.	17.8481	252.343	249.816	Promoter (<=1kb)	14	55635965	55643251	7287	2	ENSMUST00000120041.7	0	Tm9sf1	ENSMUSG00000002320.15
chr14	55603922	55604643	Pilot_H3_BAM_peak_6952	65	.	2.96411	8.50895	6.59787	Promoter (<=1kb)	14	55603985	55610030	6046	1	ENSMUST00000130697.7	0	Irf9	ENSMUSG00000002325.15
chr14	55670002	55673369	Pilot_H3_BAM_peak_6957	2886	.	21.4143	291.347	288.658	Promoter (<=1kb)	14	55671941	55674067	2127	1	ENSMUST00000226735.1	0	Gmpr2	ENSMUSG00000002326.6
chr14	55659324	55661238	Pilot_H3_BAM_peak_6955	1477	.	13.2994	149.978	147.706	Promoter (<=1kb)	14	55657879	55660508	2630	2	ENSMUST00000002400.6	0	Mdp1	ENSMUSG00000002329.7
chr14	55743576	55747801	Pilot_H3_BAM_peak_6963	1476	.	14.9283	149.897	147.652	Promoter (<=1kb)	14	55739020	55745599	6580	2	ENSMUST00000128802.7	0	Dhrs1	ENSMUSG00000002332.16
chr8	70166685	70167081	Pilot_H3_BAM_peak_21068	40	.	2.41682	5.93284	4.05654	3' UTR	8	70172356	70180930	8575	1	ENSMUST00000125755.7	-5275	Tmem161a	ENSMUSG00000002342.17
chr8	70171871	70174579	Pilot_H3_BAM_peak_21069	1042	.	10.3013	106.397	104.228	Promoter (<=1kb)	8	70172356	70180930	8575	1	ENSMUST00000125755.7	0	Tmem161a	ENSMUSG00000002342.17
chr8	70231894	70232322	Pilot_H3_BAM_peak_21071	135	.	4.22301	15.4768	13.5055	Promoter (1-2kb)	8	70225318	70234126	8809	2	ENSMUST00000130319.1	1804	Armc6	ENSMUSG00000002343.11
chr8	70233483	70236357	Pilot_H3_BAM_peak_21072	2646	.	20.1669	267.203	264.652	Promoter (<=1kb)	8	70220172	70234466	14295	2	ENSMUST00000019679.11	0	Armc6	ENSMUSG00000002343.11
chr8	70137895	70141206	Pilot_H3_BAM_peak_21065	2297	.	18.7176	232.284	229.795	Promoter (<=1kb)	8	70139499	70147256	7758	1	ENSMUST00000002418.14	0	Borcs8	ENSMUSG00000002345.18
chr8	70210496	70213554	Pilot_H3_BAM_peak_21070	841	.	8.18774	86.2725	84.1474	Promoter (<=1kb)	8	70184340	70212256	27917	2	ENSMUST00000063788.7	0	Slc25a42	ENSMUSG00000002346.16
chr17	5839425	5847190	Pilot_H3_BAM_peak_9280	1161	.	11.8835	118.318	116.118	Promoter (<=1kb)	17	5841329	5931954	90626	1	ENSMUST00000002436.10	0	Snx9	ENSMUSG00000002365.10
chr17	5848850	5849939	Pilot_H3_BAM_peak_9281	96	.	3.45556	11.5409	9.61408	Intron (ENSMUST00000002436.10/ENSMUSG00000002365.10, intron 1 of 17)	17	5841352	5890130	48779	1	ENSMUST00000231803.1	7499	Snx9	ENSMUSG00000002365.10
chr17	56666970	56669259	Pilot_H3_BAM_peak_10075	51	.	2.46274	7.07241	5.1934	Distal Intergenic	17	56673225	56711769	38545	1	ENSMUST00000002445.8	-3966	Ranbp3	ENSMUSG00000002372.8
chr17	56672056	56675920	Pilot_H3_BAM_peak_10076	1832	.	17.0772	185.567	183.22	Promoter (<=1kb)	17	56673225	56711769	38545	1	ENSMUST00000002445.8	0	Ranbp3	ENSMUSG00000002372.8
chr17	56693768	56694100	Pilot_H3_BAM_peak_10077	18	.	2.1168	3.64139	1.8121	Intron (ENSMUST00000002445.8/ENSMUSG00000002372.8, intron 2 of 15)	17	56673225	56711769	38545	1	ENSMUST00000002445.8	20544	Ranbp3	ENSMUSG00000002372.8
chr17	56715848	56719372	Pilot_H3_BAM_peak_10078	2039	.	15.5718	206.379	203.974	Promoter (<=1kb)	17	56717762	56724248	6487	1	ENSMUST00000002452.6	0	Ndufa11	ENSMUSG00000002379.6
chr8	71378437	71383262	Pilot_H3_BAM_peak_21125	1470	.	14.6998	149.335	147.077	Promoter (<=1kb)	8	71374123	71381906	7784	2	ENSMUST00000132630.1	0	Nr2f6	ENSMUSG00000002393.14
chr8	71366136	71368938	Pilot_H3_BAM_peak_21123	1270	.	12.526	129.229	127.014	Promoter (<=1kb)	8	71366848	71369729	2882	1	ENSMUST00000110053.8	0	Use1	ENSMUSG00000002395.14
chr8	71370592	71371971	Pilot_H3_BAM_peak_21124	622	.	8.00998	64.2925	62.2026	Promoter (<=1kb)	8	71371298	71374382	3085	1	ENSMUST00000110051.1	0	Ocel1	ENSMUSG00000002396.8
chr7	28178988	28181096	Pilot_H3_BAM_peak_19490	618	.	8.75414	63.9065	61.8124	Promoter (<=1kb)	7	28179469	28187294	7826	1	ENSMUST00000085901.12	0	Dyrk1b	ENSMUSG00000002409.18
chr6	39723617	39726045	Pilot_H3_BAM_peak_18293	2107	.	19.5209	213.216	210.771	Promoter (<=1kb)	6	39603237	39725463	122227	2	ENSMUST00000002487.14	0	Braf	ENSMUSG00000002413.15
chr6	39591765	39593884	Pilot_H3_BAM_peak_18292	2682	.	22.3642	270.856	268.265	Promoter (<=1kb)	6	39592574	39603382	10809	1	ENSMUST00000135671.7	0	Ndufb2	ENSMUSG00000002416.13
chr3	20056811	20059264	Pilot_H3_BAM_peak_13838	1890	.	17.0148	191.408	189.006	Promoter (<=1kb)	3	20057811	20117281	59471	1	ENSMUST00000143005.7	0	Hltf	ENSMUSG00000002428.12
chr2	181597631	181602701	Pilot_H3_BAM_peak_13772	837	.	8.69572	85.8695	83.7394	Promoter (<=1kb)	2	181601316	181655651	54336	1	ENSMUST00000136481.7	0	Prpf6	ENSMUSG00000002455.14
chr2	181692253	181694919	Pilot_H3_BAM_peak_13776	1290	.	12.9171	131.291	129.086	Promoter (<=1kb)	2	181688422	181693920	5499	2	ENSMUST00000108779.7	0	Rgs19	ENSMUSG00000002458.13
chr1	5015404	5015991	Pilot_H3_BAM_peak_5	19	.	2.26859	3.80168	1.96552	Promoter (2-3kb)	1	4910402	5018735	108334	2	ENSMUST00000119256.7	2744	Rgs20	ENSMUSG00000002459.17
chr1	5017452	5021654	Pilot_H3_BAM_peak_6	2798	.	21.959	282.484	279.865	Promoter (<=1kb)	1	4909576	5019539	109964	2	ENSMUST00000002533.14	0	Rgs20	ENSMUSG00000002459.17
chr1	5022799	5023297	Pilot_H3_BAM_peak_7	46	.	2.75993	6.54917	4.66086	Intron (ENSMUST00000118000.7/ENSMUSG00000002459.17, intron 1 of 5)	1	4909576	5019539	109964	2	ENSMUST00000002533.14	-3261	Rgs20	ENSMUSG00000002459.17
chr18	10705816	10707376	Pilot_H3_BAM_peak_10425	493	.	6.02558	51.4156	49.3452	Promoter (<=1kb)	18	10644411	10706771	62361	2	ENSMUST00000117828.7	0	Abhd3	ENSMUSG00000002475.15
chr18	10617428	10620388	Pilot_H3_BAM_peak_10424	1877	.	15.8974	190.063	187.703	Promoter (<=1kb)	18	10617796	10628230	10435	1	ENSMUST00000002551.3	0	Snrpd1	ENSMUSG00000002477.4
chr5	114707461	114708899	Pilot_H3_BAM_peak_17391	1322	.	14.9729	134.518	132.281	Promoter (<=1kb)	5	114707760	114722327	14568	1	ENSMUST00000094441.10	0	Tchp	ENSMUSG00000002486.15
chr16	89774022	89774471	Pilot_H3_BAM_peak_9127	210	.	5.53973	23.0456	21.0352	Distal Intergenic	16	89788422	89795282	6861	2	ENSMUST00000178095.1	20811	Tiam1	ENSMUSG00000002489.16
chr16	89959055	89961284	Pilot_H3_BAM_peak_9128	856	.	10.8641	87.8013	85.6644	Promoter (<=1kb)	16	89787112	89960827	173716	2	ENSMUST00000002588.10	0	Tiam1	ENSMUSG00000002489.16
chr16	90142570	90144908	Pilot_H3_BAM_peak_9130	1076	.	10.9227	109.873	107.671	Promoter (<=1kb)	16	89787111	90143769	356659	2	ENSMUST00000114124.8	0	Tiam1	ENSMUSG00000002489.16
chr17	24631639	24633861	Pilot_H3_BAM_peak_9488	2534	.	22.5639	255.933	253.407	Promoter (<=1kb)	17	24595816	24632627	36812	2	ENSMUST00000226284.1	0	Tsc2	ENSMUSG00000002496.10
chr17	24649095	24651214	Pilot_H3_BAM_peak_9489	552	.	7.60392	57.2831	55.2057	Promoter (<=1kb)	17	24639282	24650305	11024	2	ENSMUST00000002572.4	0	Slc9a3r2	ENSMUSG00000002504.14
chr17	24652107	24652671	Pilot_H3_BAM_peak_9490	17	.	2.16273	3.55939	1.73117	Promoter (1-2kb)	17	24639282	24650305	11024	2	ENSMUST00000002572.4	-1803	Slc9a3r2	ENSMUSG00000002504.14
chr17	24653934	24654524	Pilot_H3_BAM_peak_9491	63	.	3.04426	8.2337	6.33334	Downstream (2-3kb)	17	24639282	24650305	11024	2	ENSMUST00000002572.4	-3630	Slc9a3r2	ENSMUSG00000002504.14
chr15	76078529	76081957	Pilot_H3_BAM_peak_7802	2393	.	15.8459	241.837	239.352	Promoter (<=1kb)	15	76070182	76080913	10732	2	ENSMUST00000100527.12	0	Puf60	ENSMUSG00000002524.17
chr2	32285890	32290005	Pilot_H3_BAM_peak_12280	3068	.	25.1342	309.533	306.833	Promoter (<=1kb)	2	32287384	32297776	10393	1	ENSMUST00000139494.7	0	Golga2	ENSMUSG00000002546.16
chr2	32258596	32260877	Pilot_H3_BAM_peak_12279	1889	.	17.7256	191.322	188.97	Promoter (<=1kb)	2	32255002	32260159	5158	2	ENSMUST00000002625.14	0	Uck1	ENSMUSG00000002550.16
chr11	98437662	98439278	Pilot_H3_BAM_peak_4047	892	.	9.35184	91.3934	89.2474	Promoter (<=1kb)	11	98437708	98438991	1284	2	ENSMUST00000002655.7	0	Mien1	ENSMUSG00000002580.7
chr7	25780685	25790409	Pilot_H3_BAM_peak_19447	1072	.	12.3414	109.46	107.252	Promoter (<=1kb)	7	25757273	25788687	31415	2	ENSMUST00000002677.10	0	Axl	ENSMUSG00000002602.16
chr7	25686283	25691313	Pilot_H3_BAM_peak_19443	2963	.	26.7027	299.024	296.395	Promoter (<=1kb)	7	25687002	25705077	18076	1	ENSMUST00000002678.9	0	Tgfb1	ENSMUSG00000002603.15
chr7	25709818	25712523	Pilot_H3_BAM_peak_19444	38	.	2.54347	5.71705	3.84467	3' UTR	7	25712935	25716106	3172	2	ENSMUST00000134201.1	3583	Ccdc97	ENSMUSG00000002608.8
chr7	25717337	25719701	Pilot_H3_BAM_peak_19445	1434	.	15.5975	145.7	143.447	Promoter (<=1kb)	7	25711106	25719088	7983	2	ENSMUST00000002683.2	0	Ccdc97	ENSMUSG00000002608.8
chr17	23192082	23194420	Pilot_H3_BAM_peak_9434	1335	.	14.0233	135.841	133.594	Promoter (<=1kb)	17	23173869	23193252	19384	2	ENSMUST00000037057.13	0	Zfp40	ENSMUSG00000002617.14
chr17	32348887	32351659	Pilot_H3_BAM_peak_9724	2349	.	18.8441	237.461	234.955	Promoter (<=1kb)	17	32321425	32350581	29157	2	ENSMUST00000050214.7	0	Akap8l	ENSMUSG00000002625.9
chr7	34195268	34197060	Pilot_H3_BAM_peak_19598	1335	.	14.9379	135.778	133.552	Promoter (<=1kb)	7	34184499	34196661	12163	2	ENSMUST00000002710.9	0	Pdcd2l	ENSMUSG00000002635.11
chr17	57009489	57012565	Pilot_H3_BAM_peak_10086	1572	.	13.1893	159.54	157.237	Promoter (<=1kb)	17	57003405	57011288	7884	2	ENSMUST00000002733.6	0	Gtf2f1	ENSMUSG00000002658.9
chr17	56989166	56991948	Pilot_H3_BAM_peak_10084	1723	.	14.2579	174.643	172.328	Promoter (<=1kb)	17	56990264	56996371	6108	1	ENSMUST00000002735.7	0	Clpp	ENSMUSG00000002660.7
chr17	56996810	56998317	Pilot_H3_BAM_peak_10085	1120	.	11.2034	114.233	112.048	Promoter (<=1kb)	17	56997339	56999311	1973	1	ENSMUST00000074141.13	0	Alkbh7	ENSMUSG00000002661.14
chr12	81593581	81595634	Pilot_H3_BAM_peak_5214	1155	.	12.834	117.802	115.596	Promoter (<=1kb)	12	81573557	81595006	21450	2	ENSMUST00000161211.7	0	Med6	ENSMUSG00000002679.14
chr12	50648458	50649456	Pilot_H3_BAM_peak_4946	32	.	2.61565	5.13789	3.27368	Promoter (<=1kb)	12	50341231	50649098	307868	2	ENSMUST00000002765.8	0	Prkd1	ENSMUSG00000002688.8
chr2	166905399	166908002	Pilot_H3_BAM_peak_13605	1971	.	14.55	199.585	197.196	Promoter (<=1kb)	2	166906040	166944550	38511	1	ENSMUST00000171410.7	0	Cse1l	ENSMUSG00000002718.14
chr2	145902916	145905962	Pilot_H3_BAM_peak_13300	1518	.	14.5259	154.144	151.88	Promoter (<=1kb)	2	145903241	145916425	13185	1	ENSMUST00000002805.13	0	Naa20	ENSMUSG00000002728.14
chr2	76646851	76649094	Pilot_H3_BAM_peak_12666	1229	.	11.4676	125.223	122.994	Promoter (<=1kb)	2	76629898	76648015	18118	2	ENSMUST00000002808.6	0	Prkra	ENSMUSG00000002731.6
chr2	76671346	76677768	Pilot_H3_BAM_peak_12667	1621	.	15.8711	164.4	162.104	Promoter (<=1kb)	2	76663044	76673070	10027	2	ENSMUST00000002809.13	0	Fkbp7	ENSMUSG00000002732.14
chr11	5954976	5957303	Pilot_H3_BAM_peak_2757	2432	.	20.8673	245.73	243.219	Promoter (<=1kb)	11	5955693	5967780	12088	1	ENSMUST00000002818.8	0	Ykt6	ENSMUSG00000002741.9
chr5	135185784	135192353	Pilot_H3_BAM_peak_17722	1440	.	13.8959	146.28	144.022	Promoter (<=1kb)	5	135187264	135246129	58866	1	ENSMUST00000002825.5	0	Baz1b	ENSMUSG00000002748.7
chr17	46710868	46713778	Pilot_H3_BAM_peak_9975	1594	.	15.2719	161.702	159.403	Promoter (<=1kb)	17	46711463	46725541	14079	1	ENSMUST00000002840.8	0	Pex6	ENSMUSG00000002763.16
chr17	46644372	46647795	Pilot_H3_BAM_peak_9968	1774	.	14.5192	179.774	177.445	Promoter (<=1kb)	17	46646229	46650132	3904	1	ENSMUST00000002844.13	0	Mrpl2	ENSMUSG00000002767.13
chr17	46678647	46682478	Pilot_H3_BAM_peak_9971	2679	.	20.3771	270.536	267.947	Promoter (<=1kb)	17	46681137	46683105	1969	1	ENSMUST00000002845.6	0	Mea1	ENSMUSG00000002768.7
chr17	46691201	46691773	Pilot_H3_BAM_peak_9972	35	.	2.4561	5.39121	3.52119	Intron (ENSMUST00000181301.1/ENSMUSG00000097560.1, intron 2 of 2)	17	46681137	46683105	1969	1	ENSMUST00000002845.6	10065	Mea1	ENSMUSG00000002768.7
chr7	45865509	45867716	Pilot_H3_BAM_peak_19757	1246	.	12.8924	126.907	124.677	Promoter (<=1kb)	7	45831883	45867129	35247	2	ENSMUST00000002848.9	0	Grin2d	ENSMUSG00000002771.12
chr7	45872539	45875127	Pilot_H3_BAM_peak_19758	2329	.	23.2946	235.438	232.962	Promoter (<=1kb)	7	45872772	45883732	10961	1	ENSMUST00000002855.13	0	Kdelr1	ENSMUSG00000002778.14
chr7	45896516	45898386	Pilot_H3_BAM_peak_19759	1140	.	12.6535	116.196	114.007	Promoter (<=1kb)	7	45896941	45917413	20473	1	ENSMUST00000069772.15	0	Tmem143	ENSMUSG00000002781.19
chr17	32090991	32092114	Pilot_H3_BAM_peak_9716	105	.	3.38248	12.4844	10.5396	Promoter (<=1kb)	17	32076083	32091423	15341	2	ENSMUST00000159650.7	0	Pdxk-ps	ENSMUSG00000002791.16
chr6	54991273	54993504	Pilot_H3_BAM_peak_18432	908	.	9.52198	93.0203	90.8666	Promoter (<=1kb)	6	54982580	54992950	10371	2	ENSMUST00000131475.1	0	Ggct	ENSMUSG00000002797.9
chr12	112897303	112898211	Pilot_H3_BAM_peak_5543	48	.	2.79426	6.75104	4.86033	Distal Intergenic	12	112909277	112910368	1092	2	ENSMUST00000223304.1	12157	Jag2	ENSMUSG00000002799.6
chr12	112927688	112930652	Pilot_H3_BAM_peak_5544	848	.	10.258	87.0323	84.8848	Promoter (<=1kb)	12	112907819	112929776	21958	2	ENSMUST00000075827.4	0	Jag2	ENSMUSG00000002799.6
chr12	112975574	112977920	Pilot_H3_BAM_peak_5547	1127	.	10.9523	114.916	112.719	Promoter (<=1kb)	12	112976482	112978930	2449	1	ENSMUST00000165079.7	0	Btbd6	ENSMUSG00000002803.14
chr12	112937336	112942822	Pilot_H3_BAM_peak_5545	203	.	4.18006	22.3322	20.3747	Promoter (<=1kb)	12	112934291	112942124	7834	2	ENSMUST00000221397.1	0	Nudt14	ENSMUSG00000002804.4
chr13	19591156	19591520	Pilot_H3_BAM_peak_5672	16	.	2.22577	3.49675	1.6691	Downstream (<1kb)	13	19609371	19619738	10368	2	ENSMUST00000220755.1	28218	Epdr1	ENSMUSG00000002808.7
chr13	19617696	19620096	Pilot_H3_BAM_peak_5673	2123	.	17.9839	214.724	212.323	Promoter (<=1kb)	13	19591706	19619804	28099	2	ENSMUST00000002885.7	0	Epdr1	ENSMUSG00000002808.7
chr11	60725488	60730233	Pilot_H3_BAM_peak_3234	1395	.	13.4507	141.835	139.577	Promoter (<=1kb)	11	60714143	60727263	13121	2	ENSMUST00000002889.4	0	Flii	ENSMUSG00000002812.4
chr11	60774586	60782702	Pilot_H3_BAM_peak_3235	1616	.	13.9623	163.961	161.619	Promoter (<=1kb)	11	60740058	60777365	37308	2	ENSMUST00000002891.10	0	Top3a	ENSMUSG00000002814.15
chr9	21264518	21267207	Pilot_H3_BAM_peak_22000	784	.	9.56211	80.548	78.4308	Promoter (<=1kb)	9	21265293	21277772	12480	1	ENSMUST00000065005.4	0	Atg4d	ENSMUSG00000002820.6
chr9	21411318	21413503	Pilot_H3_BAM_peak_22009	1192	.	11.6012	121.466	119.264	Promoter (<=1kb)	9	21411837	21420274	8438	1	ENSMUST00000002902.7	0	Qtrt1	ENSMUSG00000002825.8
chr17	56107624	56110233	Pilot_H3_BAM_peak_10051	1079	.	10.2961	110.098	107.92	Promoter (<=1kb)	17	56100591	56109802	9212	2	ENSMUST00000002908.7	0	Plin4	ENSMUSG00000002831.13
chr17	56078563	56082238	Pilot_H3_BAM_peak_10050	1675	.	13.7633	169.853	167.532	Promoter (<=1kb)	17	56079634	56100592	20959	1	ENSMUST00000226053.1	0	Hdgfrp2	ENSMUSG00000002833.11
chr17	56039316	56042729	Pilot_H3_BAM_peak_10048	2234	.	19.5781	225.978	223.46	Promoter (<=1kb)	17	56040416	56068026	27611	1	ENSMUST00000002914.8	0	Chaf1a	ENSMUSG00000002835.8
chr16	38451432	38454280	Pilot_H3_BAM_peak_8927	1969	.	16.5768	199.366	196.988	Promoter (<=1kb)	16	38444030	38452703	8674	2	ENSMUST00000002923.9	0	Adprh	ENSMUSG00000002844.9
chr16	38562106	38564550	Pilot_H3_BAM_peak_8931	1597	.	15.8431	162.066	159.748	Promoter (<=1kb)	16	38562812	38592162	29351	1	ENSMUST00000002924.14	0	Tmem39a	ENSMUSG00000002845.14
chr16	38521101	38524527	Pilot_H3_BAM_peak_8929	2255	.	18.5041	228.026	225.568	Promoter (<=1kb)	16	38498347	38522663	24317	2	ENSMUST00000002925.5	0	Timmdc1	ENSMUSG00000002846.9
chr16	38399506	38399847	Pilot_H3_BAM_peak_8925	19	.	2.17309	3.73501	1.90188	Intron (ENSMUST00000002926.7/ENSMUSG00000002847.7, intron 9 of 10)	16	38415317	38417794	2478	2	ENSMUST00000232224.1	17947	Pla1a	ENSMUSG00000002847.7
chr16	38430573	38433493	Pilot_H3_BAM_peak_8926	125	.	3.74782	14.4746	12.5127	Promoter (<=1kb)	16	38396117	38433145	37029	2	ENSMUST00000002926.7	0	Pla1a	ENSMUSG00000002847.7
chr6	88895726	88899076	Pilot_H3_BAM_peak_18685	1429	.	14.416	145.223	142.944	Promoter (<=1kb)	6	88883474	88898780	15307	2	ENSMUST00000058011.7	0	Mcm2	ENSMUSG00000002870.8
chr6	88901040	88905165	Pilot_H3_BAM_peak_18686	2379	.	17.5306	240.477	237.98	Promoter (<=1kb)	6	88902251	88912231	9981	1	ENSMUST00000055022.14	0	Tpra1	ENSMUSG00000002871.14
chr6	88906713	88906946	Pilot_H3_BAM_peak_18687	16	.	2.07223	3.47861	1.65445	Promoter (<=1kb)	6	88906041	88910648	4608	1	ENSMUST00000152585.7	673	Tpra1	ENSMUSG00000002871.14
chr1	52498117	52501416	Pilot_H3_BAM_peak_230	1438	.	14.5595	146.123	143.836	Promoter (<=1kb)	1	52457294	52500300	43007	2	ENSMUST00000186764.6	0	Nab1	ENSMUSG00000002881.14
chr8	83737372	83742377	Pilot_H3_BAM_peak_21246	1021	.	7.85428	104.35	102.162	Promoter (<=1kb)	8	83723251	83741326	18076	2	ENSMUST00000002964.13	0	Adgre5	ENSMUSG00000002885.14
chr6	120453110	120453609	Pilot_H3_BAM_peak_18929	21	.	2.04329	4.03205	2.19084	Distal Intergenic	6	120463247	120483729	20483	1	ENSMUST00000204239.2	-9638	Il17ra	ENSMUSG00000002897.5
chr6	120462631	120467183	Pilot_H3_BAM_peak_18930	1028	.	9.97706	104.963	102.805	Promoter (<=1kb)	6	120463247	120483729	20483	1	ENSMUST00000204239.2	0	Il17ra	ENSMUSG00000002897.5
chr6	120470545	120471194	Pilot_H3_BAM_peak_18931	18	.	2.13772	3.68539	1.85419	Promoter (2-3kb)	6	120473603	120480038	6436	1	ENSMUST00000204078.1	-2409	Il17ra	ENSMUSG00000002897.5
chr6	120482940	120483502	Pilot_H3_BAM_peak_18932	36	.	2.24003	5.49852	3.62518	3' UTR	6	120473603	120480038	6436	1	ENSMUST00000204078.1	9338	Il17ra	ENSMUSG00000002897.5
chr12	31263720	31272272	Pilot_H3_BAM_peak_4885	1366	.	13.0063	138.889	136.644	Promoter (<=1kb)	12	31265234	31329493	64260	1	ENSMUST00000169088.7	0	Lamb1	ENSMUSG00000002900.16
chr8	70849679	70849907	Pilot_H3_BAM_peak_21112	18	.	2.15899	3.69641	1.86273	Promoter (<=1kb)	8	70846504	70850739	4236	2	ENSMUST00000212084.1	832	Kcnn1	ENSMUSG00000002908.17
chr8	70856407	70857236	Pilot_H3_BAM_peak_21113	140	.	4.26326	15.9938	14.0318	Promoter (<=1kb)	8	70842049	70857008	14960	2	ENSMUST00000110081.9	0	Kcnn1	ENSMUSG00000002908.17
chr8	70862772	70866444	Pilot_H3_BAM_peak_21114	694	.	8.53688	71.6266	69.4917	Promoter (<=1kb)	8	70843906	70863258	19353	2	ENSMUST00000212611.1	0	Kcnn1	ENSMUSG00000002908.17
chr8	70833069	70833807	Pilot_H3_BAM_peak_21110	23	.	2.31449	4.22338	2.37773	Promoter (2-3kb)	8	70835129	70836587	1459	2	ENSMUST00000213095.1	2780	Arrdc2	ENSMUSG00000002910.11
chr8	70838257	70840370	Pilot_H3_BAM_peak_21111	1162	.	10.5932	118.424	116.228	Promoter (<=1kb)	8	70835129	70839720	4592	2	ENSMUST00000002989.10	0	Arrdc2	ENSMUSG00000002910.11
chr8	4237659	4240819	Pilot_H3_BAM_peak_20659	1722	.	16.1202	174.593	172.264	Promoter (<=1kb)	8	4238740	4247896	9157	1	ENSMUST00000110998.8	0	Map2k7	ENSMUSG00000002948.19
chr8	4274399	4276703	Pilot_H3_BAM_peak_20662	1611	.	16.34	163.475	161.171	Promoter (<=1kb)	8	4259731	4275885	16155	2	ENSMUST00000149827.7	0	Timm44	ENSMUSG00000002949.15
chr7	141561488	141565395	Pilot_H3_BAM_peak_20584	1327	.	13.6765	135.01	132.723	Promoter (<=1kb)	7	141562173	141633011	70839	1	ENSMUST00000003038.11	0	Ap2a2	ENSMUSG00000002957.11
chr7	44853443	44858891	Pilot_H3_BAM_peak_19697	1293	.	13.9603	131.545	129.323	Promoter (<=1kb)	7	44857139	44862650	5512	1	ENSMUST00000107876.7	0	Pnkp	ENSMUSG00000002963.17
chr7	44860706	44860984	Pilot_H3_BAM_peak_19698	37	.	2.64862	5.66865	3.79462	Promoter (<=1kb)	7	44860868	44862592	1725	1	ENSMUST00000208385.1	0	Pnkp	ENSMUSG00000002963.17
chr7	44890720	44893749	Pilot_H3_BAM_peak_19700	1667	.	15.5159	169.056	166.728	Promoter (<=1kb)	7	44876765	44892391	15627	2	ENSMUST00000208253.1	0	Med25	ENSMUSG00000002968.9
chr7	19769675	19770550	Pilot_H3_BAM_peak_19378	75	.	3.16601	9.48658	7.56238	Promoter (<=1kb)	7	19756131	19770547	14417	2	ENSMUST00000003061.13	0	Bcam	ENSMUSG00000002980.14
chr7	19663254	19666479	Pilot_H3_BAM_peak_19374	1698	.	17.2593	172.145	169.823	Promoter (<=1kb)	7	19631571	19665033	33463	2	ENSMUST00000055242.10	0	Clptm1	ENSMUSG00000002981.10
chr7	19668840	19669561	Pilot_H3_BAM_peak_19375	31	.	2.35999	4.97627	3.11467	Downstream (2-3kb)	7	19631571	19665033	33463	2	ENSMUST00000055242.10	-3808	Clptm1	ENSMUSG00000002981.10
chr7	19627850	19630023	Pilot_H3_BAM_peak_19373	611	.	8.60575	63.2698	61.1716	Promoter (<=1kb)	7	19606217	19629438	23222	2	ENSMUST00000049912.14	0	Relb	ENSMUSG00000002983.17
chr7	19713144	19717225	Pilot_H3_BAM_peak_19376	1076	.	13.3692	109.883	107.686	Promoter (<=1kb)	7	19701313	19715438	14126	2	ENSMUST00000093552.11	0	Tomm40	ENSMUSG00000002984.17
chr12	31948213	31951436	Pilot_H3_BAM_peak_4893	1068	.	11.2567	108.996	106.806	Promoter (<=1kb)	12	31926254	31950535	24282	2	ENSMUST00000172314.8	0	Hbp1	ENSMUSG00000002996.17
chr12	31969318	31970326	Pilot_H3_BAM_peak_4894	16	.	2.0963	3.50778	1.68057	Intron (ENSMUST00000003079.11/ENSMUSG00000002997.15, intron 6 of 11)	12	31926254	31950535	24282	2	ENSMUST00000172314.8	-18784	Hbp1	ENSMUSG00000002996.17
chr12	32017839	32018676	Pilot_H3_BAM_peak_4895	11	.	2.03948	2.96163	1.15421	Intron (ENSMUST00000003079.11/ENSMUSG00000002997.15, intron 2 of 11)	12	31958480	32060589	102110	2	ENSMUST00000146865.1	41913	Prkar2b	ENSMUSG00000002997.15
chr12	32057183	32061898	Pilot_H3_BAM_peak_4896	1305	.	11.9456	132.779	130.561	Promoter (<=1kb)	12	31958476	32061235	102760	2	ENSMUST00000003079.11	0	Prkar2b	ENSMUSG00000002997.15
chr6	134916455	134933676	Pilot_H3_BAM_peak_19082	2114	.	19.444	213.924	211.469	Promoter (<=1kb)	6	134920401	134925513	5113	1	ENSMUST00000003115.8	0	Cdkn1b	ENSMUSG00000003031.14
chr4	55528042	55534675	Pilot_H3_BAM_peak_15334	2123	.	18.9126	214.835	212.381	Promoter (<=1kb)	4	55527143	55532466	5324	2	ENSMUST00000107619.2	0	Klf4	ENSMUSG00000003032.8
chr4	55541668	55542667	Pilot_H3_BAM_peak_15335	20	.	2.29701	3.8843	2.04613	Distal Intergenic	4	55527143	55532466	5324	2	ENSMUST00000107619.2	-9203	Klf4	ENSMUSG00000003032.8
chr8	72239483	72242181	Pilot_H3_BAM_peak_21159	1842	.	17.0941	186.572	184.224	Promoter (<=1kb)	8	72240018	72257385	17368	1	ENSMUST00000003117.14	0	Ap1m1	ENSMUSG00000003033.15
chr8	72158084	72163586	Pilot_H3_BAM_peak_21157	1305	.	13.0829	132.78	130.539	Promoter (<=1kb)	8	72161200	72183904	22705	1	ENSMUST00000003121.8	0	Rab8a	ENSMUSG00000003037.16
chr4	133966231	133969158	Pilot_H3_BAM_peak_16078	1169	.	12.7577	119.179	116.963	Promoter (<=1kb)	4	133964738	133968001	3264	2	ENSMUST00000102553.10	0	Hmgn2	ENSMUSG00000003038.15
chr8	72218919	72221384	Pilot_H3_BAM_peak_21158	1874	.	17.0171	189.802	187.434	Promoter (<=1kb)	8	72219730	72224418	4689	1	ENSMUST00000003123.9	0	Fam32a	ENSMUSG00000003039.9
chr13	19394139	19396849	Pilot_H3_BAM_peak_5670	1536	.	14.5393	155.924	153.647	Promoter (<=1kb)	13	19357676	19395734	38059	2	ENSMUST00000197565.2	0	Stard3nl	ENSMUSG00000003062.13
chr10	80114526	80119941	Pilot_H3_BAM_peak_2080	1835	.	13.9844	185.944	183.563	Promoter (<=1kb)	10	80115803	80130469	14667	1	ENSMUST00000144883.7	0	Stk11	ENSMUSG00000003068.16
chr10	80177054	80177903	Pilot_H3_BAM_peak_2085	23	.	2.00766	4.19227	2.34625	Promoter (1-2kb)	10	80179482	80190010	10529	1	ENSMUST00000003154.6	-1579	Efna2	ENSMUSG00000003070.6
chr10	80178974	80180611	Pilot_H3_BAM_peak_2086	363	.	5.59247	38.3764	36.3408	Promoter (<=1kb)	10	80179482	80190010	10529	1	ENSMUST00000003154.6	0	Efna2	ENSMUSG00000003070.6
chr10	80190389	80191316	Pilot_H3_BAM_peak_2087	79	.	2.97868	9.87556	7.95883	Distal Intergenic	10	80179482	80190010	10529	1	ENSMUST00000003154.6	10908	Efna2	ENSMUSG00000003070.6
chr10	80137885	80169655	Pilot_H3_BAM_peak_2082	1282	.	11.5751	130.473	128.24	Promoter (<=1kb)	10	80138632	80142400	3769	1	ENSMUST00000150347.1	0	Atp5d	ENSMUSG00000003072.15
chr7	17016906	17017298	Pilot_H3_BAM_peak_19324	20	.	2.24519	3.88913	2.04963	Promoter (1-2kb)	7	17007153	17015470	8318	2	ENSMUST00000124573.7	-1437	Ppp5c	ENSMUSG00000003099.11
chr7	17025287	17028610	Pilot_H3_BAM_peak_19325	1534	.	14.7387	155.76	153.475	Promoter (<=1kb)	7	17004640	17027916	23277	2	ENSMUST00000003183.11	0	Ppp5c	ENSMUSG00000003099.11
chr11	98201406	98208121	Pilot_H3_BAM_peak_4039	2941	.	22.2458	296.902	294.199	Promoter (<=1kb)	11	98203059	98251564	48506	1	ENSMUST00000107539.7	0	Cdk12	ENSMUSG00000003119.14
chr9	45982162	45985812	Pilot_H3_BAM_peak_22222	2217	.	20.9342	224.2	221.759	Promoter (<=1kb)	9	45962859	45985051	22193	2	ENSMUST00000172450.2	0	Pafah1b2	ENSMUSG00000003131.7
chr9	46011155	46015723	Pilot_H3_BAM_peak_22223	1751	.	17.1641	177.539	175.176	Promoter (<=1kb)	9	45975104	46012690	37587	2	ENSMUST00000217514.1	0	Pafah1b2	ENSMUSG00000003131.7
chr1	39477782	39479399	Pilot_H3_BAM_peak_161	563	.	7.39398	58.4312	56.3447	Promoter (<=1kb)	1	39371492	39478755	107264	2	ENSMUST00000054462.10	0	Tbc1d8	ENSMUSG00000003134.10
chr1	39534954	39537788	Pilot_H3_BAM_peak_162	1145	.	11.2934	116.697	114.506	Promoter (<=1kb)	1	39534992	39546889	11898	1	ENSMUST00000161515.7	0	Cnot11	ENSMUSG00000003135.15
chr6	122741983	122742600	Pilot_H3_BAM_peak_18958	37	.	2.54152	5.5841	3.71062	Promoter (<=1kb)	6	122727826	122742522	14697	2	ENSMUST00000168704.7	0	Slc2a3	ENSMUSG00000003153.10
chr6	122764324	122765349	Pilot_H3_BAM_peak_18959	145	.	4.0224	16.5238	14.5569	Intron (ENSMUST00000165884.7/ENSMUSG00000003153.10, intron 2 of 4)	6	122737278	122779957	42680	2	ENSMUST00000171541.1	14608	Slc2a3	ENSMUSG00000003153.10
chr6	122818949	122821947	Pilot_H3_BAM_peak_18962	1427	.	13.5763	144.972	142.718	Promoter (<=1kb)	6	122819914	122845366	25453	1	ENSMUST00000003238.13	0	Foxj2	ENSMUSG00000003154.15
chr6	122825703	122827011	Pilot_H3_BAM_peak_18963	454	.	6.32696	47.5126	45.4408	Promoter (<=1kb)	6	122826675	122833299	6625	1	ENSMUST00000203075.1	0	Foxj2	ENSMUSG00000003154.15
chr5	8018069	8018290	Pilot_H3_BAM_peak_16598	40	.	2.75005	5.88852	4.00653	Distal Intergenic	5	8046078	8069379	23302	1	ENSMUST00000088786.10	-27788	Sri	ENSMUSG00000003161.15
chr5	8055598	8057899	Pilot_H3_BAM_peak_16600	2070	.	21.4363	209.485	207.078	Promoter (<=1kb)	5	8056527	8069151	12625	1	ENSMUST00000148633.3	0	Sri	ENSMUSG00000003161.15
chr16	17890065	17892396	Pilot_H3_BAM_peak_8665	1647	.	14.2138	167.098	164.782	Promoter (<=1kb)	16	17839482	17891654	52173	2	ENSMUST00000135229.7	0	Dgcr2	ENSMUSG00000003166.20
chr7	44996068	44999826	Pilot_H3_BAM_peak_19707	2606	.	25.8222	263.185	260.666	Promoter (<=1kb)	7	44997648	45002848	5201	1	ENSMUST00000003284.15	0	Irf3	ENSMUSG00000003184.15
chr7	45002197	45002424	Pilot_H3_BAM_peak_19708	13	.	2.12026	3.11819	1.30332	Promoter (<=1kb)	7	45001387	45002390	1004	1	ENSMUST00000208906.1	811	Irf3	ENSMUSG00000003184.15
chr17	55890577	55893584	Pilot_H3_BAM_peak_10039	1505	.	15.6133	152.813	150.557	Promoter (<=1kb)	17	55892093	55897665	5573	1	ENSMUST00000224379.1	0	Zfp959	ENSMUSG00000003198.10
chr17	56005136	56006203	Pilot_H3_BAM_peak_10043	176	.	4.3123	19.5882	17.6101	Promoter (<=1kb)	17	56005711	56011924	6214	1	ENSMUST00000133998.7	0	Mpnd	ENSMUSG00000003199.16
chr17	56007695	56011135	Pilot_H3_BAM_peak_10044	2022	.	16.1725	204.642	202.235	Promoter (<=1kb)	17	56009201	56016790	7590	1	ENSMUST00000149441.7	0	Mpnd	ENSMUSG00000003199.16
chr17	56026083	56027338	Pilot_H3_BAM_peak_10046	48	.	2.6502	6.75187	4.86426	Intron (ENSMUST00000003268.9/ENSMUSG00000003200.9, intron 1 of 9)	17	56016753	56036637	19885	2	ENSMUST00000003268.9	9299	Sh3gl1	ENSMUSG00000003200.9
chr17	56031218	56037312	Pilot_H3_BAM_peak_10047	1217	.	11.4721	123.988	121.794	Promoter (<=1kb)	17	56016753	56036637	19885	2	ENSMUST00000003268.9	0	Sh3gl1	ENSMUSG00000003200.9
chr17	55956079	55960414	Pilot_H3_BAM_peak_10042	737	.	9.24376	75.7877	73.7032	Promoter (<=1kb)	17	55959187	55967949	8763	1	ENSMUST00000086869.4	0	Ccdc94	ENSMUSG00000003208.8
chr10	58445615	58448924	Pilot_H3_BAM_peak_1785	1924	.	15.6798	194.836	192.462	Promoter (<=1kb)	10	58446920	58458999	12080	1	ENSMUST00000219332.1	0	Ranbp2	ENSMUSG00000003226.7
chr19	60888976	60891594	Pilot_H3_BAM_peak_11872	1636	.	13.9779	166.006	163.692	Promoter (<=1kb)	19	60889749	61092553	202805	1	ENSMUST00000003313.8	0	Grk5	ENSMUSG00000003228.8
chr16	20515927	20520048	Pilot_H3_BAM_peak_8704	2478	.	20.1544	250.469	247.877	Promoter (<=1kb)	16	20516982	20531671	14690	1	ENSMUST00000003318.12	0	Dvl3	ENSMUSG00000003233.12
chr16	20547260	20549965	Pilot_H3_BAM_peak_8706	1999	.	17.1269	202.373	199.982	Promoter (<=1kb)	16	20548577	20561379	12803	1	ENSMUST00000003319.5	0	Abcf3	ENSMUSG00000003234.16
chr16	20496551	20500511	Pilot_H3_BAM_peak_8703	1722	.	16.8515	174.621	172.291	Promoter (<=1kb)	16	20498817	20509323	10507	1	ENSMUST00000003320.13	0	Eif2b5	ENSMUSG00000003235.13
chr7	45800255	45802896	Pilot_H3_BAM_peak_19754	336	.	6.4801	35.6283	33.6221	Exon (ENSMUST00000209617.1/ENSMUSG00000062044.15, exon 14 of 16)	7	45807932	45810888	2957	2	ENSMUST00000223361.1	7992	Cyth2	ENSMUSG00000003269.17
chr7	45812423	45815065	Pilot_H3_BAM_peak_19755	1143	.	13.8086	116.595	114.4	Promoter (<=1kb)	7	45806637	45814311	7675	2	ENSMUST00000107729.9	0	Cyth2	ENSMUSG00000003269.17
chr7	45700075	45701207	Pilot_H3_BAM_peak_19749	77	.	3.48979	9.62438	7.70323	Promoter (<=1kb)	7	45701016	45703477	2462	1	ENSMUST00000210872.1	0	Car11	ENSMUSG00000003273.14
chr4	3929254	3929935	Pilot_H3_BAM_peak_15025	76	.	3.32072	9.56592	7.64789	Intron (ENSMUST00000003369.9/ENSMUSG00000003282.9, intron 1 of 5)	4	3900996	3938382	37387	2	ENSMUST00000003369.9	8447	Plag1	ENSMUSG00000003282.9
chr4	3936432	3940492	Pilot_H3_BAM_peak_15026	1629	.	15.9233	165.217	162.913	Promoter (<=1kb)	4	3900996	3938382	37387	2	ENSMUST00000003369.9	0	Plag1	ENSMUSG00000003282.9
chr2	153108422	153108846	Pilot_H3_BAM_peak_13387	33	.	2.43846	5.22472	3.362	Promoter (<=1kb)	2	153108468	153151439	42972	1	ENSMUST00000189688.1	0	Hck	ENSMUSG00000003283.14
chr2	153121232	153122312	Pilot_H3_BAM_peak_13388	25	.	2.31564	4.39106	2.54173	Intron (ENSMUST00000189688.1/ENSMUSG00000003283.14, intron 1 of 12)	2	153108693	153151149	42457	1	ENSMUST00000191431.7	12540	Hck	ENSMUSG00000003283.14
chr9	21002234	21004806	Pilot_H3_BAM_peak_21983	1269	.	11.2791	129.178	126.944	Promoter (<=1kb)	9	21002738	21008839	6102	1	ENSMUST00000003386.6	0	Mrpl4	ENSMUSG00000003299.10
chr9	21237053	21241611	Pilot_H3_BAM_peak_21997	2221	.	19.1412	224.572	222.119	Promoter (<=1kb)	9	21229730	21239332	9603	2	ENSMUST00000194542.5	0	Keap1	ENSMUSG00000003308.15
chr9	21313435	21313702	Pilot_H3_BAM_peak_22002	25	.	2.33259	4.37701	2.52573	Promoter (1-2kb)	9	21294613	21312337	17725	2	ENSMUST00000115433.10	-1099	Ap1m2	ENSMUSG00000003309.14
chr8	111185075	111186058	Pilot_H3_BAM_peak_21643	64	.	3.04995	8.32819	6.4133	Intron (ENSMUST00000169020.7/ENSMUSG00000003316.14, intron 8 of 25)	8	111157525	111177776	20252	2	ENSMUST00000168741.7	-7300	Glg1	ENSMUSG00000003316.14
chr8	111257131	111260208	Pilot_H3_BAM_peak_21644	1991	.	17.0494	201.505	199.116	Promoter (<=1kb)	8	111154421	111259216	104796	2	ENSMUST00000169020.7	0	Glg1	ENSMUSG00000003316.14
chr8	111261765	111262117	Pilot_H3_BAM_peak_21645	14	.	2.11723	3.27583	1.45748	Promoter (2-3kb)	8	111157898	111259216	101319	2	ENSMUST00000003404.8	-2550	Glg1	ENSMUSG00000003316.14
chr10	80538410	80539090	Pilot_H3_BAM_peak_2110	28	.	2.20892	4.7049	2.8496	Promoter (<=1kb)	10	80535533	80539090	3558	2	ENSMUST00000219648.1	0	Atp8b3	ENSMUSG00000003341.9
chr10	80653240	80657603	Pilot_H3_BAM_peak_2118	747	.	8.10971	76.8085	74.7038	Promoter (<=1kb)	10	80642617	80656494	13878	2	ENSMUST00000126980.7	0	Btbd2	ENSMUSG00000003344.14
chr10	80658527	80660144	Pilot_H3_BAM_peak_2119	133	.	4.05235	15.3291	13.3641	Promoter (1-2kb)	10	80642617	80657071	14455	2	ENSMUST00000003434.13	-1457	Btbd2	ENSMUSG00000003344.14
chr10	80620158	80620369	Pilot_H3_BAM_peak_2116	14	.	2.0206	3.26097	1.44237	Promoter (2-3kb)	10	80622838	80640741	17904	1	ENSMUST00000079773.13	-2469	Csnk1g2	ENSMUSG00000003345.16
chr10	80621225	80625058	Pilot_H3_BAM_peak_2117	1346	.	11.4102	136.912	134.651	Promoter (<=1kb)	10	80622838	80640741	17904	1	ENSMUST00000079773.13	0	Csnk1g2	ENSMUSG00000003345.16
chr10	80588145	80591205	Pilot_H3_BAM_peak_2114	1370	.	11.0036	139.312	137.074	Promoter (<=1kb)	10	80583654	80590341	6688	2	ENSMUST00000003436.11	0	Abhd17a	ENSMUSG00000003346.14
chr10	80688022	80688252	Pilot_H3_BAM_peak_2122	14	.	2.01916	3.30941	1.48863	Intron (ENSMUST00000003438.10/ENSMUSG00000003348.10, intron 3 of 3)	10	80691218	80693736	2519	2	ENSMUST00000220138.1	5484	Mob3a	ENSMUSG00000003348.10
chr10	80699968	80703682	Pilot_H3_BAM_peak_2123	1306	.	11.2533	132.928	130.684	Promoter (<=1kb)	10	80685253	80701855	16603	2	ENSMUST00000003438.10	0	Mob3a	ENSMUSG00000003348.10
chr15	98625249	98627104	Pilot_H3_BAM_peak_8280	38	.	2.283	5.73132	3.857	Distal Intergenic	15	98630840	98639516	8677	1	ENSMUST00000229223.1	-3736	Cacnb3	ENSMUSG00000003352.14
chr15	98631607	98637482	Pilot_H3_BAM_peak_8281	1426	.	11.1977	144.914	142.647	Promoter (<=1kb)	15	98631805	98639909	8105	1	ENSMUST00000230769.1	0	Cacnb3	ENSMUSG00000003352.14
chr15	98708094	98708641	Pilot_H3_BAM_peak_8286	129	.	3.70298	14.908	12.9543	Promoter (<=1kb)	15	98708207	98723336	15130	1	ENSMUST00000003444.5	0	Ccdc65	ENSMUSG00000003354.6
chr15	98713737	98715600	Pilot_H3_BAM_peak_8287	62	.	2.86495	8.1158	6.22363	Intron (ENSMUST00000003444.5/ENSMUSG00000003354.6, intron 2 of 7)	15	98708231	98710870	2640	1	ENSMUST00000229471.1	5507	Ccdc65	ENSMUSG00000003354.6
chr15	98723036	98723272	Pilot_H3_BAM_peak_8288	19	.	1.94881	3.75888	1.92453	3' UTR	15	98725730	98728140	2411	2	ENSMUST00000229562.1	4868	Fkbp11	ENSMUSG00000003355.7
chr15	98726140	98728664	Pilot_H3_BAM_peak_8289	1490	.	13.1262	151.358	149.098	Promoter (<=1kb)	15	98724366	98728152	3787	2	ENSMUST00000230743.1	0	Fkbp11	ENSMUSG00000003355.7
chr15	98729923	98730565	Pilot_H3_BAM_peak_8290	13	.	1.98217	3.12595	1.31276	Promoter (1-2kb)	15	98724370	98728198	3829	2	ENSMUST00000003445.7	-1726	Fkbp11	ENSMUSG00000003355.7
chr15	98661341	98665225	Pilot_H3_BAM_peak_8282	1841	.	12.3802	186.556	184.167	Promoter (<=1kb)	15	98645134	98662889	17756	2	ENSMUST00000003450.14	0	Ddx23	ENSMUSG00000003360.15
chr7	27541911	27543549	Pilot_H3_BAM_peak_19468	358	.	6.86185	37.874	35.8393	Promoter (<=1kb)	7	27541740	27542745	1006	2	ENSMUST00000150964.1	0	Pld3	ENSMUSG00000003363.15
chr7	27552080	27554498	Pilot_H3_BAM_peak_19469	1852	.	18.6879	187.629	185.279	Promoter (<=1kb)	7	27532000	27553212	21213	2	ENSMUST00000117095.7	0	Pld3	ENSMUSG00000003363.15
chr7	25047619	25047881	Pilot_H3_BAM_peak_19421	13	.	2.13681	3.17672	1.3598	Intron (ENSMUST00000205328.1/ENSMUSG00000003378.9, intron 11 of 19)	7	25046202	25059431	13230	2	ENSMUST00000206132.1	11550	Grik5	ENSMUSG00000003378.9
chr7	25070913	25073626	Pilot_H3_BAM_peak_19422	474	.	7.91297	49.5234	47.4504	Promoter (<=1kb)	7	25009849	25072101	62253	2	ENSMUST00000205328.1	0	Grik5	ENSMUSG00000003378.9
chr7	24971114	24973027	Pilot_H3_BAM_peak_19419	1466	.	14.0355	148.854	146.607	Promoter (<=1kb)	7	24969752	24972754	3003	2	ENSMUST00000076961.8	0	Rabac1	ENSMUSG00000003380.11
chr3	87515643	87515881	Pilot_H3_BAM_peak_14210	13	.	2.10633	3.17804	1.36184	Distal Intergenic	3	87525407	87540156	14750	1	ENSMUST00000119109.7	-9526	Etv3	ENSMUSG00000003382.18
chr3	87524935	87526999	Pilot_H3_BAM_peak_14211	1878	.	15.0828	190.214	187.849	Promoter (<=1kb)	3	87525407	87540156	14750	1	ENSMUST00000119109.7	0	Etv3	ENSMUSG00000003382.18
chr9	22002250	22004505	Pilot_H3_BAM_peak_22037	1435	.	11.9592	145.792	143.525	Promoter (<=1kb)	9	22002806	22014222	11417	1	ENSMUST00000216344.1	0	Prkcsh	ENSMUSG00000003402.14
chr9	22020647	22021199	Pilot_H3_BAM_peak_22038	36	.	2.64804	5.52406	3.64756	Intron (ENSMUST00000003501.8/ENSMUSG00000003410.8, intron 6 of 6)	9	22016461	22026374	9914	2	ENSMUST00000213700.1	5175	Elavl3	ENSMUSG00000003410.8
chr9	22022205	22022672	Pilot_H3_BAM_peak_22039	149	.	4.2426	16.8865	14.9179	Intron (ENSMUST00000003501.8/ENSMUSG00000003410.8, intron 6 of 6)	9	22016461	22026374	9914	2	ENSMUST00000213700.1	3702	Elavl3	ENSMUSG00000003410.8
chr4	108878775	108879992	Pilot_H3_BAM_peak_15652	151	.	4.06498	17.1294	15.1649	Promoter (<=1kb)	4	108879063	108943324	64262	1	ENSMUST00000106650.8	0	Rab3b	ENSMUSG00000003411.10
chr4	108887200	108888026	Pilot_H3_BAM_peak_15653	58	.	3.12948	7.76467	5.86457	Promoter (2-3kb)	4	108890290	108941188	50899	1	ENSMUST00000003502.3	-2264	Rab3b	ENSMUSG00000003411.10
chr4	108905604	108906256	Pilot_H3_BAM_peak_15654	52	.	2.85881	7.08876	5.20461	Intron (ENSMUST00000106650.8/ENSMUSG00000003411.10, intron 2 of 4)	4	108890290	108941188	50899	1	ENSMUST00000003502.3	15315	Rab3b	ENSMUSG00000003411.10
chr7	45102504	45104421	Pilot_H3_BAM_peak_19716	401	.	7.29778	42.1602	40.122	Promoter (<=1kb)	7	45092990	45103851	10862	2	ENSMUST00000003512.8	0	Fcgrt	ENSMUSG00000003420.8
chr7	45061217	45064396	Pilot_H3_BAM_peak_19711	1167	.	13.6465	119.013	116.786	Promoter (<=1kb)	7	45062429	45077416	14988	1	ENSMUST00000107829.8	0	Nosip	ENSMUSG00000003421.13
chr7	45067938	45068314	Pilot_H3_BAM_peak_19712	59	.	3.14203	7.88642	5.98234	Intron (ENSMUST00000107829.8/ENSMUSG00000003421.13, intron 1 of 8)	7	45073560	45077409	3850	1	ENSMUST00000209243.1	-5246	Nosip	ENSMUSG00000003421.13
chr7	45075269	45075881	Pilot_H3_BAM_peak_19713	23	.	2.37148	4.1903	2.34572	Promoter (<=1kb)	7	45075711	45076629	919	1	ENSMUST00000210998.1	0	Nosip	ENSMUSG00000003421.13
chr7	45153080	45155686	Pilot_H3_BAM_peak_19719	1224	.	14.8182	124.704	122.492	Promoter (<=1kb)	7	45154303	45160065	5763	1	ENSMUST00000210139.1	0	Pih1d1	ENSMUSG00000003423.15
chr7	45121043	45130503	Pilot_H3_BAM_peak_19717	1419	.	16.1094	144.25	141.99	Promoter (<=1kb)	7	45122379	45124439	2061	2	ENSMUST00000003521.9	0	Rps11	ENSMUSG00000003429.11
chr7	28336804	28339718	Pilot_H3_BAM_peak_19494	1221	.	12.6507	124.388	122.178	Promoter (<=1kb)	7	28314891	28338746	23856	2	ENSMUST00000207563.1	0	Supt5	ENSMUSG00000003435.9
chr7	28390718	28394476	Pilot_H3_BAM_peak_19498	1913	.	18.8946	193.667	191.322	Promoter (<=1kb)	7	28392951	28399388	6438	1	ENSMUST00000003529.8	0	Paf1	ENSMUSG00000003437.14
chr7	28310706	28313371	Pilot_H3_BAM_peak_19493	1303	.	13.8144	132.577	130.347	Promoter (<=1kb)	7	28305516	28312072	6557	2	ENSMUST00000081946.4	0	Timm50	ENSMUSG00000003438.17
chr6	149408573	149410679	Pilot_H3_BAM_peak_19199	1060	.	11.88	108.189	106.007	Promoter (<=1kb)	6	149408886	149419328	10443	1	ENSMUST00000203502.1	0	Bicd1	ENSMUSG00000003452.15
chr1	172081103	172084836	Pilot_H3_BAM_peak_1201	2608	.	21.5502	263.434	260.846	Promoter (<=1kb)	1	172066013	172082795	16783	2	ENSMUST00000003550.10	0	Ncstn	ENSMUSG00000003458.12
chr1	172126128	172128263	Pilot_H3_BAM_peak_1202	1588	.	17.4776	161.137	158.839	Promoter (<=1kb)	1	172126755	172135283	8529	1	ENSMUST00000075895.8	0	Pex19	ENSMUSG00000003464.13
chr1	172133182	172134550	Pilot_H3_BAM_peak_1203	134	.	3.95681	15.3789	13.4069	Promoter (<=1kb)	1	172133960	172134700	741	1	ENSMUST00000133081.1	0	Pex19	ENSMUSG00000003464.13
chr6	29195772	29196438	Pilot_H3_BAM_peak_18150	29	.	2.31622	4.86113	2.99912	Distal Intergenic	6	29200445	29203420	2976	2	ENSMUST00000162242.1	6982	Impdh1	ENSMUSG00000003500.13
chr6	29205077	29205544	Pilot_H3_BAM_peak_18151	28	.	2.38237	4.66658	2.8079	Promoter (<=1kb)	6	29204562	29206439	1878	2	ENSMUST00000161654.1	895	Impdh1	ENSMUSG00000003500.13
chr6	29209998	29216787	Pilot_H3_BAM_peak_18152	1584	.	14.7621	160.783	158.484	Promoter (<=1kb)	6	29200434	29216331	15898	2	ENSMUST00000162739.7	0	Impdh1	ENSMUSG00000003500.13
chr11	101983055	101986444	Pilot_H3_BAM_peak_4184	560	.	7.82766	58.0982	56.0267	Promoter (<=1kb)	11	101971143	101983503	12361	2	ENSMUST00000151678.7	0	Dusp3	ENSMUSG00000003518.13
chr16	18088104	18089423	Pilot_H3_BAM_peak_8672	476	.	6.32226	49.7399	47.6877	Promoter (<=1kb)	16	18060357	18089163	28807	2	ENSMUST00000139861.1	0	Prodh	ENSMUSG00000003526.12
chr16	17909912	17911577	Pilot_H3_BAM_peak_8666	1662	.	14.7931	168.538	166.227	Promoter (<=1kb)	16	17900709	17911315	10607	2	ENSMUST00000232423.1	0	Dgcr14	ENSMUSG00000003527.9
chr16	17926472	17929134	Pilot_H3_BAM_peak_8669	1594	.	15.4941	161.73	159.449	Promoter (<=1kb)	16	17925223	17928219	2997	2	ENSMUST00000003622.15	0	Slc25a1	ENSMUSG00000003528.15
chr16	18063499	18064374	Pilot_H3_BAM_peak_8670	13	.	2.14658	3.21243	1.39437	Promoter (<=1kb)	16	18065159	18071342	6184	1	ENSMUST00000076757.11	-785	Dgcr6	ENSMUSG00000003531.15
chr16	18065559	18067920	Pilot_H3_BAM_peak_8671	2120	.	19.7753	214.439	212.026	Promoter (<=1kb)	16	18066403	18071363	4961	1	ENSMUST00000151266.7	0	Dgcr6	ENSMUSG00000003531.15
chr17	35696516	35705453	Pilot_H3_BAM_peak_9838	1075	.	10.8795	109.712	107.52	Promoter (<=1kb)	17	35681567	35700610	19044	2	ENSMUST00000119825.7	0	Ddr1	ENSMUSG00000003534.17
chr17	35812742	35814217	Pilot_H3_BAM_peak_9846	79	.	2.93735	9.84532	7.9184	Distal Intergenic	17	35821684	35822923	1240	1	ENSMUST00000003635.6	-7467	Ier3	ENSMUSG00000003541.6
chr17	35815610	35816431	Pilot_H3_BAM_peak_9847	19	.	2.18979	3.76636	1.93155	Distal Intergenic	17	35821684	35822923	1240	1	ENSMUST00000003635.6	-5253	Ier3	ENSMUSG00000003541.6
chr17	35818688	35824808	Pilot_H3_BAM_peak_9848	1943	.	18.5503	196.698	194.327	Promoter (<=1kb)	17	35821684	35822923	1240	1	ENSMUST00000003635.6	0	Ier3	ENSMUSG00000003541.6
chr7	19307339	19310924	Pilot_H3_BAM_peak_19353	1414	.	16.2074	143.759	141.497	Promoter (<=1kb)	7	19302696	19310051	7356	2	ENSMUST00000003640.3	0	Fosb	ENSMUSG00000003545.3
chr7	19316392	19317441	Pilot_H3_BAM_peak_19354	73	.	3.34698	9.28987	7.36703	Downstream (2-3kb)	7	19302696	19310051	7356	2	ENSMUST00000003640.3	-6342	Fosb	ENSMUSG00000003545.3
chr7	19319494	19320493	Pilot_H3_BAM_peak_19355	114	.	3.62736	13.4339	11.4834	Exon (ENSMUST00000207444.1/ENSMUSG00000108854.1, exon 2 of 2)	7	19302696	19310051	7356	2	ENSMUST00000003640.3	-9444	Fosb	ENSMUSG00000003545.3
chr7	19343603	19346901	Pilot_H3_BAM_peak_19360	851	.	11.2566	87.286	85.1361	Promoter (<=1kb)	7	19344778	19356524	11747	1	ENSMUST00000003645.8	0	Ercc1	ENSMUSG00000003549.9
chr19	46707273	46708225	Pilot_H3_BAM_peak_11726	79	.	3.14037	9.84737	7.91618	Promoter (<=1kb)	19	46707443	46741095	33653	1	ENSMUST00000003655.7	0	As3mt	ENSMUSG00000003559.7
chr8	70281522	70284979	Pilot_H3_BAM_peak_21073	1580	.	13.2105	160.369	158.099	Promoter (<=1kb)	8	70282827	70286530	3704	1	ENSMUST00000087467.11	0	Homer3	ENSMUSG00000003573.15
chr8	70419707	70420293	Pilot_H3_BAM_peak_21078	28	.	2.40465	4.7287	2.87268	Intron (ENSMUST00000076615.5/ENSMUSG00000003575.13, intron 1 of 13)	8	70406127	70431285	25159	2	ENSMUST00000153632.1	10992	Crtc1	ENSMUSG00000003575.13
chr8	70438305	70440309	Pilot_H3_BAM_peak_21079	762	.	8.98503	78.3834	76.2647	Promoter (<=1kb)	8	70382355	70439579	57225	2	ENSMUST00000076615.5	0	Crtc1	ENSMUSG00000003575.13
chr11	4134719	4136824	Pilot_H3_BAM_peak_2703	1658	.	12.8644	168.165	165.866	Promoter (<=1kb)	11	4135202	4141172	5971	1	ENSMUST00000003677.10	0	Rnf215	ENSMUSG00000003581.14
chr11	4116606	4119045	Pilot_H3_BAM_peak_2702	1306	.	11.2211	132.834	130.615	Promoter (<=1kb)	11	4097039	4118831	21793	2	ENSMUST00000003681.7	0	Sec14l2	ENSMUSG00000003585.13
chr2	112491982	112494559	Pilot_H3_BAM_peak_12911	1438	.	15.6195	146.143	143.893	Promoter (<=1kb)	2	112492964	112634573	141610	1	ENSMUST00000003705.11	0	Aven	ENSMUSG00000003604.14
chr3	19956819	19958919	Pilot_H3_BAM_peak_13836	286	.	6.27247	30.6587	28.6505	Promoter (<=1kb)	3	19957054	19993138	36085	1	ENSMUST00000091309.11	0	Cp	ENSMUSG00000003617.16
chr5	8995513	8998158	Pilot_H3_BAM_peak_16606	1857	.	18.5312	188.122	185.766	Promoter (<=1kb)	5	8966033	8997324	31292	2	ENSMUST00000003720.4	0	Crot	ENSMUSG00000003623.4
chr4	133886414	133888755	Pilot_H3_BAM_peak_16076	608	.	8.17007	62.9382	60.8483	Promoter (<=1kb)	4	133847290	133887797	40508	2	ENSMUST00000105894.10	0	Rps6ka1	ENSMUSG00000003644.17
chr4	133910318	133911361	Pilot_H3_BAM_peak_16077	112	.	3.38246	13.1729	11.2188	Distal Intergenic	4	133847290	133887797	40508	2	ENSMUST00000105894.10	-22522	Rps6ka1	ENSMUSG00000003644.17
chr2	127207037	127209706	Pilot_H3_BAM_peak_13128	1277	.	12.2803	129.928	127.708	Promoter (<=1kb)	2	127208386	127222717	14332	1	ENSMUST00000142327.1	0	Snrnp200	ENSMUSG00000003660.10
chr2	127246645	127249751	Pilot_H3_BAM_peak_13129	2709	.	21.1862	273.524	270.94	Promoter (<=1kb)	2	127240938	127247816	6879	2	ENSMUST00000003759.10	0	Ciao1	ENSMUSG00000003662.10
chr17	17852029	17857951	Pilot_H3_BAM_peak_9406	323	.	6.14699	34.3065	32.3012	Promoter (<=1kb)	17	17843323	17855188	11866	2	ENSMUST00000003762.7	0	Has1	ENSMUSG00000003665.7
chr19	8773123	8775924	Pilot_H3_BAM_peak_11301	1138	.	14.6585	116.08	113.881	Promoter (<=1kb)	19	8772522	8774467	1946	2	ENSMUST00000010249.5	0	Taf6l	ENSMUSG00000003680.15
chr19	8785204	8786777	Pilot_H3_BAM_peak_11302	1048	.	13.6475	106.982	104.804	Promoter (<=1kb)	19	8774354	8786316	11963	2	ENSMUST00000176610.7	0	Taf6l	ENSMUSG00000003680.15
chr1	121325925	121329619	Pilot_H3_BAM_peak_719	2135	.	19.9583	216.007	213.559	Promoter (<=1kb)	1	121304353	121328024	23672	2	ENSMUST00000003818.13	0	Insig2	ENSMUSG00000003721.14
chr4	129670790	129673939	Pilot_H3_BAM_peak_15954	2059	.	18.3268	208.394	205.985	Promoter (<=1kb)	4	129643980	129672767	28788	2	ENSMUST00000102590.10	0	Kpna6	ENSMUSG00000003731.13
chr10	54072905	54076771	Pilot_H3_BAM_peak_1771	890	.	9.57199	91.2349	89.0867	Promoter (<=1kb)	10	53904785	54075796	171012	2	ENSMUST00000003843.15	0	Man1a	ENSMUSG00000003746.16
chr7	27225289	27229314	Pilot_H3_BAM_peak_19454	1439	.	14.0106	146.211	143.949	Promoter (<=1kb)	7	27207172	27228628	21457	2	ENSMUST00000003850.7	0	Itpkc	ENSMUSG00000003752.9
chr7	27231568	27234119	Pilot_H3_BAM_peak_19455	552	.	8.36841	57.3735	55.2967	Promoter (<=1kb)	7	27233023	27257950	24928	1	ENSMUST00000003860.12	0	Adck4	ENSMUSG00000003762.13
chr18	34622803	34626844	Pilot_H3_BAM_peak_10535	2549	.	16.8805	257.423	254.9	Promoter (<=1kb)	18	34598615	34624601	25987	2	ENSMUST00000003876.9	0	Brd8	ENSMUSG00000003778.14
chr8	84856061	84858797	Pilot_H3_BAM_peak_21316	2538	.	14.4839	256.463	253.876	Promoter (<=1kb)	8	84856989	84869257	12269	1	ENSMUST00000003906.12	0	Farsa	ENSMUSG00000003808.18
chr8	84859788	84860436	Pilot_H3_BAM_peak_21317	11	.	1.80748	2.9268	1.12	Promoter (2-3kb)	8	84857020	84869256	12237	1	ENSMUST00000156970.7	2769	Farsa	ENSMUSG00000003808.18
chr8	84892640	84894878	Pilot_H3_BAM_peak_21318	1274	.	8.8927	129.659	127.435	Promoter (<=1kb)	8	84886393	84893917	7525	2	ENSMUST00000003907.13	0	Gcdh	ENSMUSG00000003809.14
chr4	116300350	116301571	Pilot_H3_BAM_peak_15700	46	.	2.74434	6.48431	4.60195	3' UTR	4	116308008	116309205	1198	2	ENSMUST00000128713.1	7634	Mast2	ENSMUSG00000003810.12
chr4	116405710	116406889	Pilot_H3_BAM_peak_15701	50	.	2.93196	6.94439	5.05279	Promoter (<=1kb)	4	116322434	116405986	83553	2	ENSMUST00000123072.7	0	Mast2	ENSMUSG00000003810.12
chr4	116411446	116411746	Pilot_H3_BAM_peak_15702	25	.	2.44178	4.38211	2.52976	Intron (ENSMUST00000106484.7/ENSMUSG00000003810.12, intron 3 of 29)	4	116332944	116406807	73864	2	ENSMUST00000134460.7	-4640	Mast2	ENSMUSG00000003810.12
chr4	116462069	116465372	Pilot_H3_BAM_peak_15703	1698	.	15.6682	172.162	169.815	Promoter (<=1kb)	4	116306762	116463751	156990	2	ENSMUST00000106484.7	0	Mast2	ENSMUSG00000003810.12
chr8	84908107	84910479	Pilot_H3_BAM_peak_21320	1525	.	10.5646	154.79	152.514	Promoter (<=1kb)	8	84908560	84911469	2910	1	ENSMUST00000003910.12	0	Dnase2a	ENSMUSG00000003812.13
chr8	84913187	84913800	Pilot_H3_BAM_peak_21321	27	.	2.07752	4.63796	2.78488	Promoter (<=1kb)	8	84913391	84922915	9525	1	ENSMUST00000148573.1	0	Dnase2a	ENSMUSG00000003812.13
chr8	84836515	84848255	Pilot_H3_BAM_peak_21315	1663	.	11.3825	168.67	166.358	Promoter (<=1kb)	8	84834019	84838047	4029	2	ENSMUST00000144675.7	0	Rad23a	ENSMUSG00000003813.15
chr8	107291089	107299609	Pilot_H3_BAM_peak_21587	1021	.	10.7375	104.314	102.155	Promoter (<=1kb)	8	107293470	107329307	35838	1	ENSMUST00000151582.1	0	Nfat5	ENSMUSG00000003847.16
chr8	107423079	107425551	Pilot_H3_BAM_peak_21590	1557	.	14.057	157.981	155.708	Promoter (<=1kb)	8	107412486	107425041	12556	2	ENSMUST00000169311.7	0	Nob1	ENSMUSG00000003848.14
chr8	107399288	107399501	Pilot_H3_BAM_peak_21588	15	.	2.17747	3.34813	1.52628	Intron (ENSMUST00000003947.8/ENSMUSG00000003849.8, intron 1 of 5)	8	107388225	107403206	14982	2	ENSMUST00000003947.8	3705	Nqo1	ENSMUSG00000003849.8
chr8	107400447	107404229	Pilot_H3_BAM_peak_21589	1026	.	11.9907	104.856	102.683	Promoter (<=1kb)	8	107388225	107403206	14982	2	ENSMUST00000003947.8	0	Nqo1	ENSMUSG00000003849.8
chr7	45338401	45341812	Pilot_H3_BAM_peak_19728	701	.	10.2914	72.2361	70.119	Promoter (<=1kb)	7	45339127	45341160	2034	2	ENSMUST00000211098.1	0	Ppfia3	ENSMUSG00000003863.18
chr7	45361242	45362107	Pilot_H3_BAM_peak_19729	52	.	2.99852	7.15232	5.25603	Promoter (<=1kb)	7	45339122	45361822	22701	2	ENSMUST00000210479.1	0	Ppfia3	ENSMUSG00000003863.18
chr7	45365994	45368388	Pilot_H3_BAM_peak_19730	867	.	11.7198	88.9418	86.7862	Promoter (<=1kb)	7	45339126	45366714	27589	2	ENSMUST00000211067.1	0	Ppfia3	ENSMUSG00000003863.18
chr7	45432501	45437273	Pilot_H3_BAM_peak_19735	2042	.	19.3792	206.651	204.241	Promoter (<=1kb)	7	45434844	45456619	21776	1	ENSMUST00000003964.16	0	Gys1	ENSMUSG00000003865.16
chr7	45455577	45467502	Pilot_H3_BAM_peak_19736	993	.	12.2272	101.552	99.3876	Promoter (<=1kb)	7	45461697	45466836	5140	2	ENSMUST00000211365.1	0	Bax	ENSMUSG00000003873.11
chr7	45470913	45471224	Pilot_H3_BAM_peak_19737	15	.	2.20311	3.41467	1.58975	3' UTR	7	45461697	45466898	5202	2	ENSMUST00000033093.9	-4016	Bax	ENSMUSG00000003873.11
chr15	9596322	9597264	Pilot_H3_BAM_peak_7400	212	.	5.32837	23.2369	21.2311	Exon (ENSMUST00000160236.7/ENSMUSG00000072663.12, exon 30 of 35)	15	9516409	9530176	13768	2	ENSMUST00000228673.1	-66147	Il7r	ENSMUSG00000003882.5
chr10	71236301	71240171	Pilot_H3_BAM_peak_1946	1148	.	10.8797	116.997	114.815	Promoter (<=1kb)	10	71225464	71238280	12817	2	ENSMUST00000092430.10	0	Tfam	ENSMUSG00000003923.14
chr17	33357124	33359684	Pilot_H3_BAM_peak_9739	1596	.	15.1871	161.918	159.606	Promoter (<=1kb)	17	33329342	33358878	29537	2	ENSMUST00000054072.8	0	Zfp81	ENSMUSG00000003929.10
chr11	90224384	90225741	Pilot_H3_BAM_peak_3838	34	.	2.33067	5.32032	3.45296	Intron (ENSMUST00000124877.2/ENSMUSG00000110344.1, intron 2 of 3)	11	90249456	90268465	19010	1	ENSMUST00000107887.7	-23715	Mmd	ENSMUSG00000003948.17
chr11	90248656	90257003	Pilot_H3_BAM_peak_3839	2505	.	20.3841	253.146	250.551	Promoter (<=1kb)	11	90249456	90268465	19010	1	ENSMUST00000107887.7	0	Mmd	ENSMUSG00000003948.17
chr11	90286622	90286856	Pilot_H3_BAM_peak_3840	16	.	2.11543	3.44845	1.62362	Distal Intergenic	11	90249476	90278589	29114	1	ENSMUST00000004050.6	37147	Mmd	ENSMUSG00000003948.17
chr11	90355474	90355756	Pilot_H3_BAM_peak_3841	17	.	2.21044	3.56836	1.73853	Intron (ENSMUST00000004051.7/ENSMUSG00000003949.16, intron 2 of 3)	11	90340827	90381935	41109	2	ENSMUST00000137957.1	26179	Hlf	ENSMUSG00000003949.16
chr11	90389636	90391148	Pilot_H3_BAM_peak_3842	203	.	5.20346	22.3887	20.3999	Promoter (<=1kb)	11	90336536	90390895	54360	2	ENSMUST00000004051.7	0	Hlf	ENSMUSG00000003949.16
chr11	90417585	90418376	Pilot_H3_BAM_peak_3843	47	.	2.66718	6.6188	4.73213	Distal Intergenic	11	90336536	90390895	54360	2	ENSMUST00000004051.7	-26691	Hlf	ENSMUSG00000003949.16
chr16	36069465	36073286	Pilot_H3_BAM_peak_8896	2549	.	22.5336	257.469	254.94	Promoter (<=1kb)	16	36043761	36071515	27755	2	ENSMUST00000004057.8	0	Fam162a	ENSMUSG00000003955.8
chr15	76903589	76908491	Pilot_H3_BAM_peak_7855	1417	.	11.508	143.967	141.713	Promoter (<=1kb)	15	76904078	76906314	2237	1	ENSMUST00000004072.9	0	Rpl8	ENSMUSG00000003970.9
chr13	91430770	91431635	Pilot_H3_BAM_peak_6311	137	.	3.92027	15.7131	13.7479	Distal Intergenic	13	91460283	91688866	228584	1	ENSMUST00000156547.7	-28648	Ssbp2	ENSMUSG00000003992.15
chr13	91459543	91463342	Pilot_H3_BAM_peak_6312	722	.	9.12349	74.4138	72.2885	Promoter (<=1kb)	13	91460283	91688866	228584	1	ENSMUST00000156547.7	0	Ssbp2	ENSMUSG00000003992.15
chr11	26386640	26388446	Pilot_H3_BAM_peak_2892	790	.	9.95739	81.2118	79.0873	Promoter (<=1kb)	11	26387202	26422460	35259	1	ENSMUST00000136830.1	0	Fancl	ENSMUSG00000004018.9
chr3	107895232	107896671	Pilot_H3_BAM_peak_14625	523	.	7.04642	54.3864	52.3009	Promoter (<=1kb)	3	107895821	107898686	2866	1	ENSMUST00000004134.10	0	Gstm5	ENSMUSG00000004032.10
chr3	107931432	107932011	Pilot_H3_BAM_peak_14626	69	.	2.96033	8.83438	6.91912	Promoter (<=1kb)	3	107926334	107931817	5484	2	ENSMUST00000004137.10	0	Gstm7	ENSMUSG00000004035.12
chr11	100912553	100913424	Pilot_H3_BAM_peak_4120	25	.	2.40306	4.37421	2.52797	Intron (ENSMUST00000103114.7/ENSMUSG00000004040.16, intron 1 of 23)	11	100905656	100908224	2569	2	ENSMUST00000130686.1	-4330	Stat3	ENSMUSG00000004040.16
chr11	100930802	100932517	Pilot_H3_BAM_peak_4121	318	.	6.17979	33.899	31.8811	Intron (ENSMUST00000103114.7/ENSMUSG00000004040.16, intron 1 of 23)	11	100888236	100939380	51145	2	ENSMUST00000092671.11	6863	Stat3	ENSMUSG00000004040.16
chr11	100935184	100935800	Pilot_H3_BAM_peak_4122	43	.	2.67812	6.20054	4.31399	Intron (ENSMUST00000103114.7/ENSMUSG00000004040.16, intron 1 of 23)	11	100888236	100939380	51145	2	ENSMUST00000092671.11	3580	Stat3	ENSMUSG00000004040.16
chr11	100936660	100940363	Pilot_H3_BAM_peak_4123	1176	.	11.5303	119.895	117.684	Promoter (<=1kb)	11	100885098	100939404	54307	2	ENSMUST00000103114.7	0	Stat3	ENSMUSG00000004040.16
chr11	100858778	100863421	Pilot_H3_BAM_peak_4119	579	.	7.62313	60.0463	57.9693	Promoter (<=1kb)	11	100859351	100885169	25819	1	ENSMUST00000004145.13	0	Stat5a	ENSMUSG00000004043.14
chr11	100960513	100960979	Pilot_H3_BAM_peak_4124	12	.	1.94305	3.09321	1.27974	Intron (ENSMUST00000060792.5/ENSMUSG00000004044.9, intron 1 of 1)	11	100964407	100970551	6145	2	ENSMUST00000132934.1	9572	Ptrf	ENSMUSG00000004044.9
chr11	100961963	100971656	Pilot_H3_BAM_peak_4125	2138	.	16.3971	216.401	213.857	Promoter (<=1kb)	11	100956733	100970887	14155	2	ENSMUST00000060792.5	0	Ptrf	ENSMUSG00000004044.9
chr11	100973747	100975782	Pilot_H3_BAM_peak_4126	134	.	3.99098	15.4402	13.478	Promoter (2-3kb)	11	100956733	100970887	14155	2	ENSMUST00000060792.5	-2861	Ptrf	ENSMUSG00000004044.9
chr11	100979233	100980467	Pilot_H3_BAM_peak_4127	59	.	3.11486	7.87613	5.96932	Distal Intergenic	11	100956733	100970887	14155	2	ENSMUST00000060792.5	-8347	Ptrf	ENSMUSG00000004044.9
chr11	100983317	100983806	Pilot_H3_BAM_peak_4128	51	.	2.92447	7.02026	5.12729	Distal Intergenic	11	100956733	100970887	14155	2	ENSMUST00000060792.5	-12431	Ptrf	ENSMUSG00000004044.9
chr19	5687164	5693401	Pilot_H3_BAM_peak_11201	2760	.	19.5231	278.677	276.059	Promoter (<=1kb)	19	5689131	5702862	13732	1	ENSMUST00000004156.8	0	Map3k11	ENSMUSG00000004054.8
chr7	27590862	27593846	Pilot_H3_BAM_peak_19472	1703	.	15.6668	172.7	170.345	Promoter (<=1kb)	7	27591552	27640826	49275	1	ENSMUST00000108344.8	0	Akt2	ENSMUSG00000004056.15
chr7	27605503	27608323	Pilot_H3_BAM_peak_19473	34	.	2.57128	5.33015	3.46123	Promoter (<=1kb)	7	27605797	27628869	23073	1	ENSMUST00000143499.7	0	Akt2	ENSMUSG00000004056.15
chr16	4639520	4644893	Pilot_H3_BAM_peak_8533	2004	.	15.9718	202.928	200.46	Promoter (<=1kb)	16	4639989	4687292	47304	1	ENSMUST00000144815.1	0	Dnaja3	ENSMUSG00000004069.17
chr16	4681942	4685831	Pilot_H3_BAM_peak_8536	2162	.	18.04	218.694	216.272	Promoter (<=1kb)	16	4684070	4707695	23626	1	ENSMUST00000060067.11	0	Dnaja3	ENSMUSG00000004069.17
chr16	4725740	4728435	Pilot_H3_BAM_peak_8539	1352	.	12.0657	137.46	135.22	Promoter (<=1kb)	16	4726361	4764848	38488	1	ENSMUST00000154117.1	0	Hmox2	ENSMUSG00000004070.15
chr16	4787465	4790755	Pilot_H3_BAM_peak_8541	1705	.	14.961	172.879	170.537	Promoter (<=1kb)	16	4765461	4789990	24530	2	ENSMUST00000004173.11	0	Cdip1	ENSMUSG00000004071.13
chr2	72278539	72278755	Pilot_H3_BAM_peak_12610	39	.	2.72557	5.82697	3.94689	Distal Intergenic	2	72285637	72442610	156974	1	ENSMUST00000090824.11	-6882	Map3k20	ENSMUSG00000004085.14
chr2	72285041	72289719	Pilot_H3_BAM_peak_12611	938	.	10.9594	95.9608	93.8161	Promoter (<=1kb)	2	72285637	72442610	156974	1	ENSMUST00000090824.11	0	Map3k20	ENSMUSG00000004085.14
chr2	72297893	72298455	Pilot_H3_BAM_peak_12612	35	.	2.52914	5.46725	3.59274	Promoter (<=1kb)	2	72297901	72355622	57722	1	ENSMUST00000144111.1	0	Map3k20	ENSMUSG00000004085.14
chr9	14499488	14502084	Pilot_H3_BAM_peak_21941	1628	.	15.9827	165.164	162.859	Promoter (<=1kb)	9	14500617	14510577	9961	1	ENSMUST00000004200.8	0	Cwc15	ENSMUSG00000004096.9
chr9	20812645	20813055	Pilot_H3_BAM_peak_21973	20	.	2.18717	3.86673	2.02906	Promoter (2-3kb)	9	20770050	20815067	45018	2	ENSMUST00000004201.7	2012	Col5a3	ENSMUSG00000004098.7
chr9	20813959	20815242	Pilot_H3_BAM_peak_21974	176	.	4.2427	19.5732	17.6066	Promoter (<=1kb)	9	20770050	20815067	45018	2	ENSMUST00000004201.7	0	Col5a3	ENSMUSG00000004098.7
chr9	20943321	20945054	Pilot_H3_BAM_peak_21979	24	.	2.2083	4.2762	2.42835	Intron (ENSMUST00000178110.2/ENSMUSG00000004099.16, intron 1 of 38)	9	20932195	20937189	4995	2	ENSMUST00000216135.1	-6133	Dnmt1	ENSMUSG00000004099.16
chr9	20946342	20946635	Pilot_H3_BAM_peak_21980	20	.	2.26307	3.87343	2.0363	Intron (ENSMUST00000178110.2/ENSMUSG00000004099.16, intron 1 of 38)	9	20907521	20952605	45085	2	ENSMUST00000216540.1	5970	Dnmt1	ENSMUSG00000004099.16
chr9	20949876	20953486	Pilot_H3_BAM_peak_21981	1706	.	17.1602	172.975	170.658	Promoter (<=1kb)	9	20907209	20952623	45415	2	ENSMUST00000178110.2	0	Dnmt1	ENSMUSG00000004099.16
chr9	20887375	20890824	Pilot_H3_BAM_peak_21977	1282	.	12.42	130.446	128.216	Promoter (<=1kb)	9	20888175	20892178	4004	1	ENSMUST00000004203.5	0	Ppan	ENSMUSG00000004100.12
chr2	33213883	33222122	Pilot_H3_BAM_peak_12342	2100	.	16.4365	212.541	210.045	Promoter (<=1kb)	2	33216069	33247717	31649	1	ENSMUST00000004208.6	0	Angptl2	ENSMUSG00000004105.8
chr2	24762814	24763596	Pilot_H3_BAM_peak_12024	77	.	3.26582	9.65633	7.73418	Promoter (<=1kb)	2	24603887	24763152	159266	2	ENSMUST00000070864.13	0	Cacna1b	ENSMUSG00000004113.18
chr3	138142022	138145341	Pilot_H3_BAM_peak_14877	1530	.	15.554	155.378	153.097	Promoter (<=1kb)	3	138143448	138159821	16374	1	ENSMUST00000040321.12	0	Trmt10a	ENSMUSG00000004127.12
chr12	38777424	38782213	Pilot_H3_BAM_peak_4929	2888	.	27.3204	291.462	288.807	Promoter (<=1kb)	12	38779380	38866249	86870	1	ENSMUST00000160244.7	0	Etv1	ENSMUSG00000004151.17
chr15	76654613	76661701	Pilot_H3_BAM_peak_7841	1370	.	11.0081	139.249	137.003	Promoter (<=1kb)	15	76659858	76667853	7996	1	ENSMUST00000230451.1	0	Kifc2	ENSMUSG00000004187.11
chr10	60248396	60248724	Pilot_H3_BAM_peak_1817	18	.	2.1396	3.68365	1.85177	Distal Intergenic	10	60277627	60302594	24968	1	ENSMUST00000105465.7	-28903	Psap	ENSMUSG00000004207.14
chr10	60269579	60269983	Pilot_H3_BAM_peak_1818	22	.	2.18771	4.10155	2.25854	Distal Intergenic	10	60277627	60302594	24968	1	ENSMUST00000105465.7	-7644	Psap	ENSMUSG00000004207.14
chr10	60277271	60282892	Pilot_H3_BAM_peak_1819	1398	.	10.9189	142.097	139.858	Promoter (<=1kb)	10	60277627	60302594	24968	1	ENSMUST00000105465.7	0	Psap	ENSMUSG00000004207.14
chrX	74391987	74394444	Pilot_H3_BAM_peak_23376	1214	.	12.5836	123.713	121.494	Promoter (<=1kb)	20	74393290	74433993	40704	1	ENSMUST00000144947.7	0	Ikbkg	ENSMUSG00000004221.16
chrX	74424043	74430791	Pilot_H3_BAM_peak_23377	1000	.	12.0856	102.256	100.063	Promoter (<=1kb)	20	74424534	74439950	15417	1	ENSMUST00000135165.7	0	Ikbkg	ENSMUSG00000004221.16
chr19	44755929	44756686	Pilot_H3_BAM_peak_11662	16	.	1.95408	3.51944	1.69301	Promoter (<=1kb)	19	44756045	44837851	81807	1	ENSMUST00000174490.8	0	Pax2	ENSMUSG00000004231.15
chr3	99140388	99142336	Pilot_H3_BAM_peak_14508	1251	.	13.1502	127.378	125.151	Promoter (<=1kb)	3	99141068	99220203	79136	1	ENSMUST00000004343.6	0	Wars2	ENSMUSG00000004233.14
chr6	124745178	124746620	Pilot_H3_BAM_peak_18979	137	.	3.93939	15.7062	13.7451	Promoter (<=1kb)	6	124745172	124745625	454	2	ENSMUST00000133577.1	0	Atn1	ENSMUSG00000004263.15
chr6	124753308	124759591	Pilot_H3_BAM_peak_18980	1909	.	15.9426	193.297	190.919	Promoter (<=1kb)	6	124742544	124756524	13981	2	ENSMUST00000088357.11	0	Atn1	ENSMUSG00000004263.15
chr6	124709953	124714226	Pilot_H3_BAM_peak_18976	2023	.	17.5277	204.692	202.312	Promoter (<=1kb)	6	124712336	124713068	733	1	ENSMUST00000150847.7	0	Phb2	ENSMUSG00000004264.17
chr6	124732604	124733238	Pilot_H3_BAM_peak_18977	31	.	2.43559	5.0217	3.16079	Promoter (<=1kb)	6	124720707	124733154	12448	2	ENSMUST00000112484.9	0	Ptpn6	ENSMUSG00000004266.15
chr6	124767677	124770218	Pilot_H3_BAM_peak_18981	1229	.	14.3839	125.167	122.938	Promoter (<=1kb)	6	124760055	124769621	9567	2	ENSMUST00000112476.7	0	Eno2	ENSMUSG00000004267.16
chr6	124662017	124664192	Pilot_H3_BAM_peak_18973	1410	.	12.9058	143.326	141.071	Promoter (<=1kb)	6	124663027	124704370	41344	1	ENSMUST00000135516.7	0	Lpcat3	ENSMUSG00000004270.13
chr6	124683710	124683989	Pilot_H3_BAM_peak_18974	23	.	2.1519	4.20616	2.36166	Intron (ENSMUST00000135516.7/ENSMUSG00000004270.13, intron 1 of 11)	6	124701419	124702613	1195	1	ENSMUST00000141546.1	-17430	Lpcat3	ENSMUSG00000004270.13
chr6	124700105	124700794	Pilot_H3_BAM_peak_18975	61	.	2.96571	8.0715	6.16138	Promoter (<=1kb)	6	124701419	124702613	1195	1	ENSMUST00000141546.1	-625	Lpcat3	ENSMUSG00000004270.13
chr6	29467309	29469469	Pilot_H3_BAM_peak_18164	1650	.	13.0257	167.344	165.046	Promoter (<=1kb)	6	29467718	29470512	2795	1	ENSMUST00000004396.12	0	Atp6v1f	ENSMUSG00000004285.12
chrX	7187577	7188974	Pilot_H3_BAM_peak_23137	171	.	4.96271	19.1445	17.1543	Promoter (<=1kb)	20	7153810	7188714	34905	2	ENSMUST00000004428.13	0	Clcn5	ENSMUSG00000004317.14
chrX	7308524	7309108	Pilot_H3_BAM_peak_23139	93	.	3.81473	11.2923	9.34969	Intron (ENSMUST00000115746.7/ENSMUSG00000004317.14, intron 3 of 14)	20	7212991	7319170	106180	2	ENSMUST00000132126.1	10062	Clcn5	ENSMUSG00000004317.14
chrX	7314850	7319954	Pilot_H3_BAM_peak_23140	828	.	10.283	84.9785	82.8433	Promoter (<=1kb)	20	7159469	7319233	159765	2	ENSMUST00000115746.7	0	Clcn5	ENSMUSG00000004317.14
chr8	60952639	60955823	Pilot_H3_BAM_peak_20992	1410	.	14.8814	143.318	141.046	Promoter (<=1kb)	8	60910389	60955233	44845	2	ENSMUST00000056508.11	0	Clcn3	ENSMUSG00000004319.15
chr8	60981120	60984208	Pilot_H3_BAM_peak_20993	1523	.	15.7466	154.671	152.4	Promoter (<=1kb)	8	60910389	60983300	72912	2	ENSMUST00000093490.8	0	Clcn3	ENSMUSG00000004319.15
chr13	21306095	21306366	Pilot_H3_BAM_peak_5690	21	.	2.34615	3.96257	2.12146	Distal Intergenic	13	21312125	21319624	7500	1	ENSMUST00000004453.8	-5759	Gpx6	ENSMUSG00000004341.8
chr13	21322195	21322545	Pilot_H3_BAM_peak_5691	58	.	2.83501	7.76119	5.86142	Distal Intergenic	13	21317258	21319624	2367	1	ENSMUST00000136668.1	4938	Gpx6	ENSMUSG00000004341.8
chr13	21326330	21327997	Pilot_H3_BAM_peak_5692	365	.	7.28388	38.6369	36.5925	Distal Intergenic	13	21317258	21319624	2367	1	ENSMUST00000136668.1	9073	Gpx6	ENSMUSG00000004341.8
chr13	21252842	21255198	Pilot_H3_BAM_peak_5685	1083	.	13.1948	110.496	108.332	Distal Intergenic	13	21286429	21292731	6303	2	ENSMUST00000110491.8	37533	Gpx5	ENSMUSG00000004344.12
chr13	21257861	21261395	Pilot_H3_BAM_peak_5686	1200	.	12.9439	122.212	120.003	Distal Intergenic	13	21286429	21292731	6303	2	ENSMUST00000110491.8	31336	Gpx5	ENSMUSG00000004344.12
chr13	21263527	21264997	Pilot_H3_BAM_peak_5687	295	.	6.17956	31.5691	29.5594	Distal Intergenic	13	21286429	21292731	6303	2	ENSMUST00000110491.8	27734	Gpx5	ENSMUSG00000004344.12
chr13	21274370	21280017	Pilot_H3_BAM_peak_5688	1366	.	15.3832	138.889	136.659	Distal Intergenic	13	21286429	21292731	6303	2	ENSMUST00000110491.8	12714	Gpx5	ENSMUSG00000004344.12
chr6	56568848	56569107	Pilot_H3_BAM_peak_18439	26	.	2.3348	4.53118	2.67757	Promoter (<=1kb)	6	56071701	56569103	497403	2	ENSMUST00000203372.2	0	Pde1c	ENSMUSG00000004347.16
chr10	88825227	88827708	Pilot_H3_BAM_peak_2272	1757	.	15.3686	178.043	175.722	Promoter (<=1kb)	10	88746607	88826804	80198	2	ENSMUST00000004470.8	0	Utp20	ENSMUSG00000004356.8
chr10	29211647	29213288	Pilot_H3_BAM_peak_1629	93	.	3.45373	11.3047	9.37604	Promoter (<=1kb)	10	29211695	29228424	16730	1	ENSMUST00000213490.1	0	RP23-331E5.6	ENSMUSG00000004360.9
chr1	80337529	80341763	Pilot_H3_BAM_peak_495	1512	.	16.0773	153.534	151.222	Promoter (<=1kb)	1	80264923	80340480	75558	2	ENSMUST00000163119.7	0	Cul3	ENSMUSG00000004364.14
chr16	23897589	23899084	Pilot_H3_BAM_peak_8757	299	.	5.83795	31.9519	29.9049	Distal Intergenic	16	23889573	23890958	1386	2	ENSMUST00000004480.4	-6632	Sst	ENSMUSG00000004366.4
chr7	4776615	4777976	Pilot_H3_BAM_peak_19229	295	.	6.36183	31.5699	29.5434	Promoter (<=1kb)	7	4772373	4778141	5769	2	ENSMUST00000094892.11	165	Il11	ENSMUSG00000004371.14
chr8	73342639	73343659	Pilot_H3_BAM_peak_21172	129	.	4.17576	14.893	12.9495	Intron (ENSMUST00000004497.10/ENSMUSG00000004383.18, intron 1 of 14)	8	72814599	73352556	537958	2	ENSMUST00000004497.10	8897	Large	ENSMUSG00000004383.18
chr8	73350350	73356156	Pilot_H3_BAM_peak_21173	2333	.	18.4343	235.801	233.32	Promoter (<=1kb)	8	72814599	73352556	537958	2	ENSMUST00000004497.10	0	Large	ENSMUSG00000004383.18
chr11	6261824	6262086	Pilot_H3_BAM_peak_2760	20	.	2.21184	3.88213	2.04381	Intron (ENSMUST00000004507.10/ENSMUSG00000004393.10, intron 11 of 13)	11	6265307	6266392	1086	2	ENSMUST00000139073.1	4306	Ddx56	ENSMUSG00000004393.10
chr11	6266102	6268877	Pilot_H3_BAM_peak_2761	1909	.	16.3249	193.278	190.914	Promoter (<=1kb)	11	6258919	6267772	8854	2	ENSMUST00000004507.10	0	Ddx56	ENSMUSG00000004393.10
chr11	6273128	6275443	Pilot_H3_BAM_peak_2762	1966	.	14.8079	199.003	196.627	Promoter (<=1kb)	11	6270369	6274870	4502	2	ENSMUST00000004508.12	0	Tmed4	ENSMUSG00000004394.12
chr6	120914340	120917804	Pilot_H3_BAM_peak_18941	2325	.	18.9918	235.029	232.547	Promoter (<=1kb)	6	120891930	120916836	24907	2	ENSMUST00000160684.7	0	Bid	ENSMUSG00000004446.12
chr1	119457303	119458178	Pilot_H3_BAM_peak_700	22	.	2.17639	4.07824	2.23606	Distal Intergenic	1	119472145	119478079	5935	2	ENSMUST00000142945.2	19901	Ralb	ENSMUSG00000004451.14
chr1	119502719	119505398	Pilot_H3_BAM_peak_701	2553	.	19.1554	257.873	255.311	Promoter (<=1kb)	1	119470305	119504794	34490	2	ENSMUST00000004565.14	0	Ralb	ENSMUSG00000004451.14
chr5	122155665	122167820	Pilot_H3_BAM_peak_17532	557	.	6.78517	57.8041	55.768	Promoter (<=1kb)	5	122158278	122175273	16996	1	ENSMUST00000102528.10	0	Ppp1cc	ENSMUSG00000004455.16
chr16	22855370	22859382	Pilot_H3_BAM_peak_8748	2103	.	19.9659	212.788	210.394	Promoter (<=1kb)	16	22857845	22872388	14544	1	ENSMUST00000004574.13	0	Dnajb11	ENSMUSG00000004460.17
chr16	22839107	22840745	Pilot_H3_BAM_peak_8746	22	.	2.24514	4.09186	2.24927	Promoter (<=1kb)	16	22838332	22840199	1868	2	ENSMUST00000232009.1	0	Tbccd1	ENSMUSG00000004462.7
chr16	22844207	22844850	Pilot_H3_BAM_peak_8747	39	.	2.61027	5.8588	3.98169	Promoter (<=1kb)	16	22841729	22844643	2915	2	ENSMUST00000231513.1	0	Tbccd1	ENSMUSG00000004462.7
chr7	44303918	44305739	Pilot_H3_BAM_peak_19681	466	.	7.11852	48.6644	46.6106	Promoter (1-2kb)	7	44302687	44306902	4216	2	ENSMUST00000004587.10	1163	Clec11a	ENSMUSG00000004473.10
chr7	12964820	12967715	Pilot_H3_BAM_peak_19276	1755	.	17.7151	177.874	175.537	Promoter (<=1kb)	7	12965838	12973822	7985	1	ENSMUST00000038701.7	0	Zfp324	ENSMUSG00000004500.9
chr7	97080990	97083335	Pilot_H3_BAM_peak_20050	1138	.	13.6577	116.067	113.851	Promoter (<=1kb)	7	97081586	97308946	227361	1	ENSMUST00000004622.6	0	Gab2	ENSMUSG00000004508.6
chr5	113869231	113869667	Pilot_H3_BAM_peak_17366	18	.	2.19955	3.63746	1.80706	Intron (ENSMUST00000164980.7/ENSMUSG00000004530.12, intron 2 of 8)	5	113848553	113874648	26096	2	ENSMUST00000166647.7	4981	Coro1c	ENSMUSG00000004530.12
chr5	113873073	113875196	Pilot_H3_BAM_peak_17367	123	.	3.87972	14.3336	12.3674	Promoter (<=1kb)	5	113848553	113874648	26096	2	ENSMUST00000166647.7	0	Coro1c	ENSMUSG00000004530.12
chr5	113882646	113883561	Pilot_H3_BAM_peak_17368	24	.	2.06565	4.28112	2.43515	Promoter (<=1kb)	5	113865701	113882945	17245	2	ENSMUST00000163264.7	0	Coro1c	ENSMUSG00000004530.12
chr5	113905141	113909615	Pilot_H3_BAM_peak_17370	2039	.	17.7409	206.347	203.935	Promoter (<=1kb)	5	113842436	113908705	66270	2	ENSMUST00000164980.7	0	Coro1c	ENSMUSG00000004530.12
chr6	52680370	52681024	Pilot_H3_BAM_peak_18398	21	.	2.23294	3.98404	2.1439	Distal Intergenic	6	52713729	52766780	53052	1	ENSMUST00000080723.10	-32705	Tax1bp1	ENSMUSG00000004535.12
chr6	52713249	52715277	Pilot_H3_BAM_peak_18399	2657	.	22.4533	268.366	265.761	Promoter (<=1kb)	6	52713729	52766780	53052	1	ENSMUST00000080723.10	0	Tax1bp1	ENSMUSG00000004535.12
chr14	51912394	51914390	Pilot_H3_BAM_peak_6887	1012	.	10.4103	103.436	101.26	Promoter (<=1kb)	14	51905271	51913430	8160	2	ENSMUST00000004673.14	0	Ndrg2	ENSMUSG00000004558.15
chr14	51883558	51886454	Pilot_H3_BAM_peak_6886	1115	.	11.9246	113.726	111.532	Promoter (<=1kb)	14	51884842	51891868	7027	1	ENSMUST00000047899.12	0	Mettl17	ENSMUSG00000004561.14
chr14	51960226	51960470	Pilot_H3_BAM_peak_6889	14	.	2.17485	3.31264	1.49109	Distal Intergenic	14	51984719	51987467	2749	1	ENSMUST00000182649.7	-24249	Arhgef40	ENSMUSG00000004562.16
chr14	51983388	51987660	Pilot_H3_BAM_peak_6890	2147	.	18.5205	217.188	214.744	Promoter (<=1kb)	14	51984719	51987467	2749	1	ENSMUST00000182649.7	0	Arhgef40	ENSMUSG00000004562.16
chr8	3514725	3517967	Pilot_H3_BAM_peak_20651	3058	.	23.1286	308.525	305.801	Promoter (<=1kb)	8	3515384	3544266	28883	1	ENSMUST00000111070.3	0	Pnpla6	ENSMUSG00000004565.15
chr8	3499612	3502669	Pilot_H3_BAM_peak_20650	1788	.	16.0536	181.203	178.864	Promoter (<=1kb)	8	3500457	3515232	14776	1	ENSMUST00000004683.12	0	Mcoln1	ENSMUSG00000004567.16
chr8	3392243	3395485	Pilot_H3_BAM_peak_20645	1705	.	15.338	172.882	170.56	Promoter (<=1kb)	8	3393006	3450640	57635	1	ENSMUST00000131773.7	0	Arhgef18	ENSMUSG00000004568.12
chr8	3411974	3413246	Pilot_H3_BAM_peak_20646	32	.	2.58971	5.08413	3.22104	Intron (ENSMUST00000131773.7/ENSMUSG00000004568.12, intron 1 of 11)	8	3393073	3429639	36567	1	ENSMUST00000145394.2	18902	Arhgef18	ENSMUSG00000004568.12
chr8	3429842	3430247	Pilot_H3_BAM_peak_20647	16	.	2.08827	3.52462	1.69746	Intron (ENSMUST00000131773.7/ENSMUSG00000004568.12, intron 4 of 11)	8	3437011	3456600	19590	1	ENSMUST00000156085.7	-6764	Arhgef18	ENSMUSG00000004568.12
chr3	142817472	142817741	Pilot_H3_BAM_peak_14911	21	.	2.30205	3.95906	2.12092	Intron (ENSMUST00000043812.14/ENSMUSG00000004591.16, intron 8 of 21)	3	142809642	142821598	11957	2	ENSMUST00000173615.7	3857	Pkn2	ENSMUSG00000004591.16
chr3	142856484	142857315	Pilot_H3_BAM_peak_14912	13	.	2.1337	3.1739	1.35741	Promoter (<=1kb)	3	142852944	142855735	2792	2	ENSMUST00000197529.1	-750	Pkn2	ENSMUSG00000004591.16
chr3	142879426	142883474	Pilot_H3_BAM_peak_14913	1322	.	13.8596	134.533	132.294	Promoter (<=1kb)	3	142790902	142882004	91103	2	ENSMUST00000043812.14	0	Pkn2	ENSMUSG00000004591.16
chr7	43442921	43445354	Pilot_H3_BAM_peak_19673	969	.	11.4479	99.0955	96.9258	Promoter (<=1kb)	7	43444083	43457800	13718	1	ENSMUST00000004729.4	0	Etfb	ENSMUSG00000004610.4
chr8	3630396	3632070	Pilot_H3_BAM_peak_20653	567	.	8.33856	58.8574	56.7601	Promoter (<=1kb)	8	3630955	3643644	12690	1	ENSMUST00000160708.7	0	Stxbp2	ENSMUSG00000004626.14
chr6	4745478	4749358	Pilot_H3_BAM_peak_18070	670	.	9.74938	69.1431	67.0243	Promoter (<=1kb)	6	4674350	4747176	72827	2	ENSMUST00000115577.8	0	Sgce	ENSMUSG00000004631.15
chr6	54038822	54042344	Pilot_H3_BAM_peak_18407	1758	.	15.8098	178.155	175.82	Promoter (<=1kb)	6	54039554	54067798	28245	1	ENSMUST00000138930.1	0	Chn2	ENSMUSG00000004633.17
chr6	54087963	54088750	Pilot_H3_BAM_peak_18408	60	.	3.03587	7.91057	6.01314	Intron (ENSMUST00000046856.13/ENSMUSG00000004633.17, intron 1 of 12)	6	54097720	54220537	122818	1	ENSMUST00000204410.1	-8970	Chn2	ENSMUSG00000004633.17
chr6	54116141	54116680	Pilot_H3_BAM_peak_18409	34	.	2.58159	5.34433	3.4759	Intron (ENSMUST00000046856.13/ENSMUSG00000004633.17, intron 1 of 12)	6	54097720	54220537	122818	1	ENSMUST00000204410.1	18422	Chn2	ENSMUSG00000004633.17
chr8	114439153	114441004	Pilot_H3_BAM_peak_21669	1037	.	12.7954	105.879	103.71	Promoter (<=1kb)	8	114439655	115352708	913054	1	ENSMUST00000004756.13	0	Wwox	ENSMUSG00000004637.15
chr8	114777163	114777680	Pilot_H3_BAM_peak_21670	21	.	2.29938	3.99625	2.15672	Intron (ENSMUST00000004756.13/ENSMUSG00000004637.15, intron 8 of 8)	8	114712167	115352143	639977	1	ENSMUST00000162052.7	64997	Wwox	ENSMUSG00000004637.15
chr5	33649437	33653159	Pilot_H3_BAM_peak_16812	2205	.	19.2251	223.028	220.585	Promoter (<=1kb)	5	33634952	33652345	17394	2	ENSMUST00000075670.12	0	Slbp	ENSMUSG00000004642.13
chr6	55335824	55340453	Pilot_H3_BAM_peak_18437	1652	.	15.0985	167.586	165.273	Promoter (<=1kb)	6	55336432	55348555	12124	1	ENSMUST00000004774.3	0	Aqp1	ENSMUSG00000004655.5
chr9	57804905	57806078	Pilot_H3_BAM_peak_22366	24	.	2.33681	4.30994	2.46072	Exon (ENSMUST00000164035.7/ENSMUSG00000004661.15, exon 5 of 8)	9	57792161	57796221	4061	2	ENSMUST00000171949.1	-8685	Arid3b	ENSMUSG00000004661.15
chr9	57831340	57831909	Pilot_H3_BAM_peak_22367	29	.	2.23019	4.80855	2.95118	Promoter (2-3kb)	9	57790513	57834236	43724	2	ENSMUST00000004780.15	2327	Arid3b	ENSMUSG00000004661.15
chr9	57834499	57837609	Pilot_H3_BAM_peak_22368	1004	.	12.6625	102.581	100.405	Promoter (<=1kb)	9	57790353	57836706	46354	2	ENSMUST00000164010.7	0	Arid3b	ENSMUSG00000004661.15
chr10	79981021	79991583	Pilot_H3_BAM_peak_2070	1879	.	14.2609	190.322	187.922	Promoter (<=1kb)	10	79988584	79996062	7479	1	ENSMUST00000004784.10	0	Cnn2	ENSMUSG00000004665.10
chr10	80032476	80034575	Pilot_H3_BAM_peak_2074	151	.	3.93177	17.0804	15.1024	Promoter (2-3kb)	10	80035949	80037185	1237	2	ENSMUST00000147507.7	2610	Polr2e	ENSMUSG00000004667.18
chr10	80037952	80040223	Pilot_H3_BAM_peak_2075	1726	.	13.8929	174.947	172.632	Promoter (<=1kb)	10	80035949	80039710	3762	2	ENSMUST00000143438.7	0	Polr2e	ENSMUSG00000004667.18
chr8	71270985	71275137	Pilot_H3_BAM_peak_21120	2421	.	19.9279	244.619	242.119	Promoter (<=1kb)	8	71272714	71359921	87208	1	ENSMUST00000212935.1	0	Myo9b	ENSMUSG00000004677.17
chr8	71312704	71313260	Pilot_H3_BAM_peak_21121	41	.	2.77316	6.08397	4.1991	Intron (ENSMUST00000212935.1/ENSMUSG00000004677.17, intron 2 of 39)	8	71333817	71339008	5192	1	ENSMUST00000212173.2	-20557	Myo9b	ENSMUSG00000004677.17
chr8	71350820	71351743	Pilot_H3_BAM_peak_21122	34	.	2.3231	5.26908	3.40276	Promoter (2-3kb)	8	71348778	71360709	11932	1	ENSMUST00000212412.1	2043	Myo9b	ENSMUSG00000004677.17
chr12	34496089	34496504	Pilot_H3_BAM_peak_4915	42	.	2.73597	6.12155	4.23489	Intron (ENSMUST00000209902.1/ENSMUSG00000004698.10, intron 1 of 24)	12	34052301	34528304	476004	2	ENSMUST00000209750.1	31800	Hdac9	ENSMUSG00000004698.10
chr12	34498775	34499256	Pilot_H3_BAM_peak_4916	29	.	2.51318	4.79292	2.93418	Intron (ENSMUST00000209902.1/ENSMUSG00000004698.10, intron 1 of 24)	12	34052301	34528304	476004	2	ENSMUST00000209750.1	29048	Hdac9	ENSMUSG00000004698.10
chr12	34528809	34529422	Pilot_H3_BAM_peak_4917	34	.	2.63363	5.3487	3.47661	Promoter (<=1kb)	12	34371497	34528874	157378	2	ENSMUST00000110819.3	0	Hdac9	ENSMUSG00000004698.10
chr12	34904961	34907786	Pilot_H3_BAM_peak_4918	184	.	4.81138	20.4218	18.4358	Promoter (<=1kb)	12	34434313	34906979	472667	2	ENSMUST00000211632.1	0	Hdac9	ENSMUSG00000004698.10
chr11	4094359	4097665	Pilot_H3_BAM_peak_2699	813	.	9.89886	83.5081	81.3417	Promoter (<=1kb)	11	4091480	4095445	3966	2	ENSMUST00000004868.5	0	Mtfp1	ENSMUSG00000004748.5
chr1	33719434	33721471	Pilot_H3_BAM_peak_83	1579	.	16.7459	160.238	157.952	Promoter (<=1kb)	1	33719887	33723837	3951	1	ENSMUST00000195006.5	0	Rab23	ENSMUSG00000004768.14
chr9	64734501	64738313	Pilot_H3_BAM_peak_22487	2382	.	20.8117	240.715	238.249	Promoter (<=1kb)	9	64715299	64737758	22460	2	ENSMUST00000172298.7	0	Rab11a	ENSMUSG00000004771.12
chr12	85208946	85209511	Pilot_H3_BAM_peak_5277	16	.	2.22542	3.49749	1.67013	Distal Intergenic	12	85219481	85226628	7148	1	ENSMUST00000004910.11	-9970	Eif2b2	ENSMUSG00000004788.11
chr12	85218784	85221519	Pilot_H3_BAM_peak_5278	1645	.	13.7633	166.914	164.593	Promoter (<=1kb)	12	85219481	85226628	7148	1	ENSMUST00000004910.11	0	Eif2b2	ENSMUSG00000004788.11
chr12	85227072	85229062	Pilot_H3_BAM_peak_5279	97	.	3.55105	11.7013	9.76928	Promoter (2-3kb)	12	85224526	85226493	1968	1	ENSMUST00000130760.1	2547	Eif2b2	ENSMUSG00000004788.11
chr12	85233402	85234033	Pilot_H3_BAM_peak_5280	16	.	2.22066	3.49097	1.66503	Downstream (<1kb)	12	85224526	85226493	1968	1	ENSMUST00000130760.1	8877	Eif2b2	ENSMUSG00000004788.11
chr12	85109348	85113552	Pilot_H3_BAM_peak_5270	2095	.	16.6727	211.976	209.558	Promoter (<=1kb)	12	85110833	85134088	23256	1	ENSMUST00000053811.9	0	Dlst	ENSMUSG00000004789.10
chr12	85120918	85122081	Pilot_H3_BAM_peak_5271	40	.	2.74204	5.9608	4.08344	Promoter (1-2kb)	12	85123794	85124393	600	1	ENSMUST00000220559.1	-1713	Dlst	ENSMUSG00000004789.10
chr12	85126454	85127467	Pilot_H3_BAM_peak_5272	43	.	2.73713	6.21989	4.33857	Promoter (<=1kb)	12	85127738	85130501	2764	1	ENSMUST00000220633.1	-271	Dlst	ENSMUSG00000004789.10
chr12	85173811	85178187	Pilot_H3_BAM_peak_5273	1830	.	14.6302	185.459	183.081	Promoter (<=1kb)	12	85166635	85177790	11156	2	ENSMUST00000223220.1	0	Pgf	ENSMUSG00000004791.7
chr11	61852897	61856295	Pilot_H3_BAM_peak_3263	2066	.	16.4065	209.064	206.652	Promoter (<=1kb)	11	61775649	61855073	79425	2	ENSMUST00000004920.3	0	Ulk2	ENSMUSG00000004798.14
chr5	108658996	108661175	Pilot_H3_BAM_peak_17293	1818	.	16.4819	184.14	181.8	Promoter (<=1kb)	5	108646693	108660811	14119	2	ENSMUST00000053913.12	0	Dgkq	ENSMUSG00000004815.12
chr5	108668093	108671189	Pilot_H3_BAM_peak_17294	1098	.	12.3126	112.036	109.839	Promoter (<=1kb)	5	108646693	108669672	22980	2	ENSMUST00000132708.7	0	Dgkq	ENSMUSG00000004815.12
chr11	61619329	61620569	Pilot_H3_BAM_peak_3261	226	.	5.50648	24.6461	22.6283	Distal Intergenic	11	61653265	61672784	19520	1	ENSMUST00000004959.2	-32696	Grap	ENSMUSG00000004837.2
chr16	65560533	65563519	Pilot_H3_BAM_peak_9065	1809	.	19.532	183.281	180.943	Promoter (<=1kb)	16	65539128	65562520	23393	2	ENSMUST00000231259.1	0	Chmp2b	ENSMUSG00000004843.7
chr5	136985554	136989251	Pilot_H3_BAM_peak_17787	2568	.	18.948	259.424	256.9	Promoter (<=1kb)	5	136987019	136996648	9630	1	ENSMUST00000004968.10	0	Plod3	ENSMUSG00000004846.10
chr5	137044559	137046895	Pilot_H3_BAM_peak_17791	2187	.	17.5801	221.202	218.75	Promoter (<=1kb)	5	137034993	137046135	11143	2	ENSMUST00000111080.7	0	Ap1s1	ENSMUSG00000004849.14
chr5	137051403	137052302	Pilot_H3_BAM_peak_17792	23	.	2.37399	4.15395	2.31027	Distal Intergenic	5	137034993	137046135	11143	2	ENSMUST00000111080.7	-5269	Ap1s1	ENSMUSG00000004849.14
chr17	28756394	28756685	Pilot_H3_BAM_peak_9655	23	.	2.35131	4.19446	2.34617	Distal Intergenic	17	28769307	28778698	9392	1	ENSMUST00000004986.12	-12622	Mapk13	ENSMUSG00000004864.12
chr17	28618685	28622990	Pilot_H3_BAM_peak_9651	2389	.	18.8418	241.49	238.999	Promoter (<=1kb)	17	28587648	28622521	34874	2	ENSMUST00000130643.7	0	Srpk1	ENSMUSG00000004865.15
chr1	78181923	78182355	Pilot_H3_BAM_peak_475	48	.	2.90284	6.73495	4.8498	Intron (ENSMUST00000004994.15/ENSMUSG00000004872.15, intron 4 of 8)	1	78101267	78196838	95572	2	ENSMUST00000004994.15	14483	Pax3	ENSMUSG00000004872.15
chr1	78188547	78190239	Pilot_H3_BAM_peak_476	955	.	10.5785	97.7259	95.5506	Intron (ENSMUST00000004994.15/ENSMUSG00000004872.15, intron 4 of 8)	1	78101267	78196838	95572	2	ENSMUST00000004994.15	6599	Pax3	ENSMUSG00000004872.15
chr1	78193950	78194539	Pilot_H3_BAM_peak_477	26	.	2.4546	4.53516	2.68403	Promoter (2-3kb)	1	78101267	78196838	95572	2	ENSMUST00000004994.15	2299	Pax3	ENSMUSG00000004872.15
chr1	78203178	78204708	Pilot_H3_BAM_peak_478	703	.	10.0832	72.4588	70.3531	Distal Intergenic	1	78101270	78197134	95865	2	ENSMUST00000087086.6	-6045	Pax3	ENSMUSG00000004872.15
chr1	78215767	78218816	Pilot_H3_BAM_peak_479	908	.	11.0121	93.0002	90.8296	Distal Intergenic	1	78101270	78197134	95865	2	ENSMUST00000087086.6	-18634	Pax3	ENSMUSG00000004872.15
chr1	181839623	181843760	Pilot_H3_BAM_peak_1307	1892	.	15.4421	191.68	189.287	Promoter (<=1kb)	1	181815335	181842379	27045	2	ENSMUST00000005003.11	0	Lbr	ENSMUSG00000004880.11
chr3	87944762	87945270	Pilot_H3_BAM_peak_14218	28	.	2.32379	4.666	2.81195	Distal Intergenic	3	87948666	87953376	4711	1	ENSMUST00000005019.5	-3396	Crabp2	ENSMUSG00000004885.5
chr3	87948457	87950641	Pilot_H3_BAM_peak_14219	148	.	4.14065	16.8197	14.8504	Promoter (<=1kb)	3	87948666	87953376	4711	1	ENSMUST00000005019.5	0	Crabp2	ENSMUSG00000004885.5
chr3	87969872	87975256	Pilot_H3_BAM_peak_14221	3756	.	27.5707	378.546	375.645	Promoter (<=1kb)	3	87971078	87973391	2314	1	ENSMUST00000159830.1	0	Nes	ENSMUSG00000004891.16
chr3	87981180	87984671	Pilot_H3_BAM_peak_14222	230	.	4.97555	25.0849	23.0883	Downstream (2-3kb)	3	87992514	87994455	1942	2	ENSMUST00000194596.5	9784	Bcan	ENSMUSG00000004892.13
chr3	87985595	87985830	Pilot_H3_BAM_peak_14223	15	.	1.92248	3.3992	1.57613	Downstream (1-2kb)	3	87992514	87994455	1942	2	ENSMUST00000194596.5	8625	Bcan	ENSMUSG00000004892.13
chr3	87986706	87987625	Pilot_H3_BAM_peak_14224	56	.	2.70084	7.59448	5.6919	3' UTR	3	87992514	87994455	1942	2	ENSMUST00000194596.5	6830	Bcan	ENSMUSG00000004892.13
chr3	88022373	88023707	Pilot_H3_BAM_peak_14225	138	.	3.57596	15.852	13.888	Promoter (<=1kb)	3	88022638	88023673	1036	2	ENSMUST00000162352.1	0	Hapln2	ENSMUSG00000004894.10
chr3	87883045	87887049	Pilot_H3_BAM_peak_14214	2155	.	17.2827	217.973	215.518	Promoter (<=1kb)	3	87858903	87885608	26706	2	ENSMUST00000005015.9	0	Prcc	ENSMUSG00000004895.9
chr3	87928764	87933542	Pilot_H3_BAM_peak_14217	2127	.	16.4691	215.136	212.729	Promoter (<=1kb)	3	87922601	87930127	7527	2	ENSMUST00000159091.8	0	Rrnad1	ENSMUSG00000004896.16
chr3	87905626	87911778	Pilot_H3_BAM_peak_14215	2283	.	18.7997	230.91	228.377	Promoter (<=1kb)	3	87906321	87916132	9812	1	ENSMUST00000005017.14	0	Hdgf	ENSMUSG00000004897.16
chr10	81069617	81071318	Pilot_H3_BAM_peak_2154	1316	.	11.7072	133.849	131.608	Promoter (<=1kb)	10	81070035	81082559	12525	1	ENSMUST00000005057.6	0	Thop1	ENSMUSG00000004929.12
chr10	81076274	81076516	Pilot_H3_BAM_peak_2155	19	.	2.08297	3.83313	1.99668	Promoter (2-3kb)	10	81078868	81080079	1212	1	ENSMUST00000166404.1	-2352	Thop1	ENSMUSG00000004929.12
chr10	81082193	81082643	Pilot_H3_BAM_peak_2156	32	.	2.40909	5.15277	3.28478	3' UTR	10	81078868	81080079	1212	1	ENSMUST00000166404.1	3326	Thop1	ENSMUSG00000004929.12
chr10	81265366	81269979	Pilot_H3_BAM_peak_2168	1604	.	12.8633	162.851	160.497	Promoter (<=1kb)	10	81266960	81273236	6277	1	ENSMUST00000220297.1	0	Apba3	ENSMUSG00000004931.11
chr10	81254445	81254790	Pilot_H3_BAM_peak_2167	10	.	1.90374	2.90253	1.09821	Promoter (1-2kb)	10	81252935	81262985	10051	1	ENSMUST00000119547.7	1511	Matk	ENSMUSG00000004933.17
chr10	81165818	81169833	Pilot_H3_BAM_peak_2162	1448	.	13.4322	147.062	144.807	Promoter (<=1kb)	10	81153266	81167923	14658	2	ENSMUST00000005064.13	0	Pias4	ENSMUSG00000004934.14
chr9	64250354	64254177	Pilot_H3_BAM_peak_22482	2080	.	18.0555	210.473	208.051	Promoter (<=1kb)	9	64185770	64253631	67862	2	ENSMUST00000005066.8	0	Map2k1	ENSMUSG00000004936.8
chr10	81057676	81060834	Pilot_H3_BAM_peak_2153	978	.	9.25426	99.9671	97.8398	Promoter (<=1kb)	10	81044075	81060178	16104	2	ENSMUST00000005067.5	0	Sgta	ENSMUSG00000004937.6
chr17	5439024	5441076	Pilot_H3_BAM_peak_9269	1147	.	12.1103	116.969	114.766	Promoter (<=1kb)	17	5410870	5440243	29374	2	ENSMUST00000005053.13	0	Tmem242	ENSMUSG00000004945.15
chr5	135994551	135996739	Pilot_H3_BAM_peak_17753	2049	.	17.281	207.364	204.919	Promoter (<=1kb)	5	135994800	136032872	38073	1	ENSMUST00000111142.8	0	Dtx2	ENSMUSG00000004947.15
chr5	136006828	136008637	Pilot_H3_BAM_peak_17754	45	.	2.5131	6.40248	4.5184	Intron (ENSMUST00000111142.8/ENSMUSG00000004947.15, intron 2 of 10)	5	136019558	136032864	13307	1	ENSMUST00000142041.1	-10921	Dtx2	ENSMUSG00000004947.15
chr5	136014974	136015407	Pilot_H3_BAM_peak_17755	17	.	2.0297	3.56527	1.7363	Intron (ENSMUST00000111142.8/ENSMUSG00000004947.15, intron 4 of 10)	5	136019558	136032864	13307	1	ENSMUST00000142041.1	-4151	Dtx2	ENSMUSG00000004947.15
chr5	136016624	136016892	Pilot_H3_BAM_peak_17756	11	.	1.93982	2.98423	1.17515	Promoter (2-3kb)	5	136019558	136032864	13307	1	ENSMUST00000142041.1	-2666	Dtx2	ENSMUSG00000004947.15
chr5	135887339	135890678	Pilot_H3_BAM_peak_17744	1377	.	13.3203	140.033	137.787	Promoter (<=1kb)	5	135887919	135889563	1645	1	ENSMUST00000005077.6	0	Hspb1	ENSMUSG00000004951.10
chr5	136083305	136086462	Pilot_H3_BAM_peak_17758	3069	.	22.4886	309.697	306.958	Promoter (<=1kb)	5	136083916	136111860	27945	1	ENSMUST00000042135.13	0	Rasa4	ENSMUSG00000004952.13
chr5	136094426	136095179	Pilot_H3_BAM_peak_17759	27	.	2.19105	4.56373	2.70922	Promoter (<=1kb)	5	136095590	136102295	6706	1	ENSMUST00000145294.1	-411	Rasa4	ENSMUSG00000004952.13
chr6	51464425	51473872	Pilot_H3_BAM_peak_18377	1767	.	17.1534	179.061	176.729	Promoter (<=1kb)	6	51460932	51469894	8963	2	ENSMUST00000069949.12	0	Hnrnpa2b1	ENSMUSG00000004980.16
chr8	84269264	84271189	Pilot_H3_BAM_peak_21280	2192	.	13.9752	221.791	219.298	Promoter (<=1kb)	8	84257795	84270380	12586	2	ENSMUST00000098578.9	0	Ccdc130	ENSMUSG00000004994.12
chr8	84283854	84285863	Pilot_H3_BAM_peak_21281	36	.	2.34835	5.50085	3.6357	Distal Intergenic	8	84257795	84270380	12586	2	ENSMUST00000098578.9	-13475	Ccdc130	ENSMUSG00000004994.12
chr8	84255834	84258463	Pilot_H3_BAM_peak_21279	2287	.	14.5848	231.256	228.749	Promoter (<=1kb)	8	84249906	84257324	7419	2	ENSMUST00000126435.7	0	Mri1	ENSMUSG00000004996.9
chr3	146811151	146814265	Pilot_H3_BAM_peak_14964	1905	.	16.8948	192.917	190.564	Promoter (<=1kb)	3	146729574	146812960	83387	2	ENSMUST00000102515.9	0	Prkacb	ENSMUSG00000005034.15
chr11	119354480	119356565	Pilot_H3_BAM_peak_4615	1392	.	12.9056	141.455	139.21	Promoter (<=1kb)	11	119343425	119355502	12078	2	ENSMUST00000136523.7	0	Sgsh	ENSMUSG00000005043.13
chr10	78425166	78427226	Pilot_H3_BAM_peak_2033	2214	.	16.5235	223.935	221.482	Promoter (<=1kb)	10	78425669	78427622	1954	1	ENSMUST00000005185.7	0	Cstb	ENSMUSG00000005054.7
chr5	136243152	136247745	Pilot_H3_BAM_peak_17765	1775	.	14.4232	179.913	177.584	Promoter (<=1kb)	5	136218147	136244854	26708	2	ENSMUST00000196397.4	0	Sh2b2	ENSMUSG00000005057.13
chr6	124412818	124416533	Pilot_H3_BAM_peak_18968	2259	.	16.6983	228.413	225.939	Promoter (<=1kb)	6	124396816	124415067	18252	2	ENSMUST00000112532.7	0	Pex5	ENSMUSG00000005069.12
chr12	72084144	72087781	Pilot_H3_BAM_peak_5096	1918	.	16.8218	194.275	191.878	Promoter (<=1kb)	12	72085589	72094867	9279	1	ENSMUST00000125764.7	0	Jkamp	ENSMUSG00000005078.16
chr2	102894440	102902906	Pilot_H3_BAM_peak_12841	2151	.	17.8347	217.646	215.15	Promoter (<=1kb)	2	102811141	102901625	90485	2	ENSMUST00000005218.14	0	Cd44	ENSMUSG00000005087.17
chr2	102904841	102905657	Pilot_H3_BAM_peak_12842	26	.	2.43517	4.4723	2.61913	Distal Intergenic	2	102811141	102901665	90525	2	ENSMUST00000111194.7	-3177	Cd44	ENSMUSG00000005087.17
chr2	102939639	102940264	Pilot_H3_BAM_peak_12843	71	.	3.10453	9.01974	7.10463	Distal Intergenic	2	102811141	102901665	90525	2	ENSMUST00000111194.7	-37975	Cd44	ENSMUSG00000005087.17
chr2	102943918	102945659	Pilot_H3_BAM_peak_12844	59	.	2.86089	7.83772	5.93238	Distal Intergenic	2	102811141	102901665	90525	2	ENSMUST00000111194.7	-42254	Cd44	ENSMUSG00000005087.17
chr2	102948368	102948728	Pilot_H3_BAM_peak_12845	14	.	2.14218	3.26215	1.44363	Distal Intergenic	2	102811141	102901665	90525	2	ENSMUST00000111194.7	-46704	Cd44	ENSMUSG00000005087.17
chr2	102957046	102957387	Pilot_H3_BAM_peak_12846	19	.	2.24518	3.75182	1.91728	Distal Intergenic	2	102811141	102901665	90525	2	ENSMUST00000111194.7	-55382	Cd44	ENSMUSG00000005087.17
chr2	102981310	102981733	Pilot_H3_BAM_peak_12847	29	.	2.32657	4.82519	2.96548	Distal Intergenic	2	102811141	102901665	90525	2	ENSMUST00000111194.7	-79646	Cd44	ENSMUSG00000005087.17
chr2	118387976	118390451	Pilot_H3_BAM_peak_12957	1780	.	15.6968	180.384	178.035	Promoter (<=1kb)	2	118388618	118428213	39596	1	ENSMUST00000110877.7	0	Eif2ak4	ENSMUSG00000005102.13
chr5	38553356	38563162	Pilot_H3_BAM_peak_16895	1414	.	12.9608	143.732	141.464	Promoter (<=1kb)	5	38526813	38561806	34994	2	ENSMUST00000005234.12	0	Wdr1	ENSMUSG00000005103.12
chr5	38446246	38447307	Pilot_H3_BAM_peak_16892	60	.	2.79515	7.914	6.00935	Intron (ENSMUST00000067886.11/ENSMUSG00000005107.13, intron 3 of 11)	5	38415440	38440829	25390	2	ENSMUST00000144290.1	-5418	Slc2a9	ENSMUSG00000005107.13
chr5	38479065	38480676	Pilot_H3_BAM_peak_16893	286	.	5.75723	30.6066	28.6028	Promoter (<=1kb)	5	38349273	38480306	131034	2	ENSMUST00000067886.11	0	Slc2a9	ENSMUSG00000005107.13
chr15	66867469	66867751	Pilot_H3_BAM_peak_7734	11	.	1.92222	2.98227	1.17429	Distal Intergenic	15	66891320	66923201	31882	1	ENSMUST00000005255.8	-23569	Wisp1	ENSMUSG00000005124.10
chr15	66883142	66884338	Pilot_H3_BAM_peak_7735	97	.	3.19955	11.7014	9.77649	Distal Intergenic	15	66891320	66923201	31882	1	ENSMUST00000005255.8	-6982	Wisp1	ENSMUSG00000005124.10
chr15	66888510	66895718	Pilot_H3_BAM_peak_7736	2195	.	14.1964	222.066	219.595	Promoter (<=1kb)	15	66891320	66923201	31882	1	ENSMUST00000005255.8	0	Wisp1	ENSMUSG00000005124.10
chr15	66967435	66970420	Pilot_H3_BAM_peak_7737	1054	.	9.03413	107.661	105.459	Promoter (<=1kb)	15	66929318	66969640	40323	2	ENSMUST00000005256.13	0	Ndrg1	ENSMUSG00000005125.13
chr8	85078726	85084177	Pilot_H3_BAM_peak_21337	2325	.	14.515	235.112	232.591	Promoter (<=1kb)	8	85083270	85086089	2820	1	ENSMUST00000210991.1	0	Man2b1	ENSMUSG00000005142.10
chr14	99295436	99296309	Pilot_H3_BAM_peak_7256	56	.	2.9458	7.5361	5.63278	Promoter (2-3kb)	14	99298691	99315036	16346	1	ENSMUST00000005279.7	-2382	Klf5	ENSMUSG00000005148.8
chr14	99297800	99301587	Pilot_H3_BAM_peak_7257	2537	.	21.9109	256.242	253.71	Promoter (<=1kb)	14	99298691	99315036	16346	1	ENSMUST00000005279.7	0	Klf5	ENSMUSG00000005148.8
chr8	85077027	85077382	Pilot_H3_BAM_peak_21336	21	.	1.92111	3.95038	2.11117	Promoter (<=1kb)	8	85075038	85076291	1254	2	ENSMUST00000146900.1	-737	Wdr83	ENSMUSG00000005150.16
chr8	84964953	84987049	Pilot_H3_BAM_peak_21327	2336	.	14.4289	236.236	233.696	Promoter (<=1kb)	8	84969587	84974834	5248	1	ENSMUST00000109734.7	0	Prdx2	ENSMUSG00000005161.15
chr11	69752104	69760332	Pilot_H3_BAM_peak_3398	1153	.	11.2615	117.55	115.356	Promoter (<=1kb)	11	69733997	69758637	24641	2	ENSMUST00000058470.15	0	Polr2a	ENSMUSG00000005198.15
chr11	69679409	69683499	Pilot_H3_BAM_peak_3396	1161	.	10.9281	118.38	116.189	Promoter (<=1kb)	11	69673115	69681846	8732	2	ENSMUST00000005336.8	0	Senp3	ENSMUSG00000005204.12
chr6	54590912	54596746	Pilot_H3_BAM_peak_18420	1473	.	14.0105	149.654	147.374	Promoter (<=1kb)	6	54595111	54645839	50729	1	ENSMUST00000119706.7	0	Plekha8	ENSMUSG00000005225.15
chr2	69204290	69206840	Pilot_H3_BAM_peak_12566	1378	.	14.0289	140.061	137.823	Promoter (<=1kb)	2	69193895	69206135	12241	2	ENSMUST00000112320.7	0	Spc25	ENSMUSG00000005233.16
chr11	69471650	69471916	Pilot_H3_BAM_peak_3385	16	.	2.17309	3.42909	1.60515	Intron (ENSMUST00000035539.11/ENSMUSG00000005237.14, intron 38 of 84)	11	69464610	69465694	1085	2	ENSMUST00000151811.1	-5957	Dnah2	ENSMUSG00000005237.14
chr11	69543047	69543347	Pilot_H3_BAM_peak_3386	28	.	2.49928	4.72331	2.86479	Promoter (1-2kb)	11	69420809	69544556	123748	2	ENSMUST00000035539.11	1209	Dnah2	ENSMUSG00000005237.14
chr11	69545797	69547716	Pilot_H3_BAM_peak_3387	470	.	7.84111	49.1035	47.0329	Promoter (1-2kb)	11	69420809	69544556	123748	2	ENSMUST00000035539.11	-1242	Dnah2	ENSMUSG00000005237.14
chr11	62730633	62733067	Pilot_H3_BAM_peak_3292	882	.	9.04033	90.3348	88.219	Promoter (<=1kb)	11	62700356	62731885	31530	2	ENSMUST00000150336.7	0	Zfp287	ENSMUSG00000005267.13
chr5	33781415	33783639	Pilot_H3_BAM_peak_16816	1818	.	14.7858	184.227	181.878	Promoter (<=1kb)	5	33739673	33782817	43145	2	ENSMUST00000005431.5	0	Letm1	ENSMUSG00000005299.6
chr13	58213053	58217016	Pilot_H3_BAM_peak_6111	1524	.	14.9488	154.683	152.418	Promoter (<=1kb)	13	58176156	58215653	39498	2	ENSMUST00000058735.11	0	Ubqln1	ENSMUSG00000005312.15
chr13	55152579	55153717	Pilot_H3_BAM_peak_6073	77	.	3.2905	9.69754	7.7742	Promoter (<=1kb)	13	55152640	55168759	16120	1	ENSMUST00000005452.5	0	Fgfr4	ENSMUSG00000005320.9
chr13	55168895	55169234	Pilot_H3_BAM_peak_6074	26	.	2.28043	4.45895	2.60708	Distal Intergenic	13	55156117	55156904	788	1	ENSMUST00000162167.1	12779	Fgfr4	ENSMUSG00000005320.9
chr13	55171274	55173043	Pilot_H3_BAM_peak_6075	259	.	5.19956	27.9941	25.9712	Distal Intergenic	13	55156117	55156904	788	1	ENSMUST00000162167.1	15158	Fgfr4	ENSMUSG00000005320.9
chr15	77881693	77884238	Pilot_H3_BAM_peak_7894	267	.	4.79788	28.7972	26.7702	Distal Intergenic	15	77915047	77915700	654	2	ENSMUST00000173561.7	31462	Txn2	ENSMUSG00000005354.16
chr15	77886264	77889072	Pilot_H3_BAM_peak_7895	40	.	2.4552	5.92388	4.04333	Distal Intergenic	15	77915047	77915700	654	2	ENSMUST00000173561.7	26628	Txn2	ENSMUSG00000005354.16
chr15	77891440	77891905	Pilot_H3_BAM_peak_7896	21	.	2.02918	3.97665	2.1379	Distal Intergenic	15	77915047	77915700	654	2	ENSMUST00000173561.7	23795	Txn2	ENSMUSG00000005354.16
chr15	77905048	77906731	Pilot_H3_BAM_peak_7897	116	.	3.04582	13.6179	11.6861	Distal Intergenic	15	77915047	77915700	654	2	ENSMUST00000173561.7	8969	Txn2	ENSMUSG00000005354.16
chr15	77911061	77911478	Pilot_H3_BAM_peak_7898	37	.	2.38533	5.61007	3.734	Distal Intergenic	15	77915047	77915700	654	2	ENSMUST00000173561.7	4222	Txn2	ENSMUSG00000005354.16
chr15	77917098	77917384	Pilot_H3_BAM_peak_7899	12	.	1.88456	3.08889	1.27545	Promoter (1-2kb)	15	77915047	77915700	654	2	ENSMUST00000173561.7	-1399	Txn2	ENSMUSG00000005354.16
chr15	77927287	77930353	Pilot_H3_BAM_peak_7900	2060	.	14.8185	208.487	206.07	Promoter (<=1kb)	15	77915047	77927845	12799	2	ENSMUST00000173631.7	0	Txn2	ENSMUSG00000005354.16
chr15	77933695	77934604	Pilot_H3_BAM_peak_7901	39	.	2.24464	5.86083	3.98346	Distal Intergenic	15	77915047	77929006	13960	2	ENSMUST00000005487.11	-4690	Txn2	ENSMUSG00000005354.16
chr10	78779965	78780197	Pilot_H3_BAM_peak_2038	16	.	1.99534	3.44987	1.62413	Promoter (<=1kb)	10	78780496	78814765	34270	1	ENSMUST00000005490.9	-299	Slc1a6	ENSMUSG00000005357.9
chr15	8589579	8589887	Pilot_H3_BAM_peak_7393	21	.	2.10541	4.03801	2.19808	Distal Intergenic	15	8642256	8643247	992	2	ENSMUST00000128879.1	53360	Slc1a3	ENSMUSG00000005360.14
chr15	8627071	8627676	Pilot_H3_BAM_peak_7394	104	.	3.31452	12.4111	10.4765	Distal Intergenic	15	8642256	8643247	992	2	ENSMUST00000128879.1	15571	Slc1a3	ENSMUSG00000005360.14
chr15	8709303	8710853	Pilot_H3_BAM_peak_7395	501	.	7.56225	52.2339	50.1547	Promoter (<=1kb)	15	8634124	8710764	76641	2	ENSMUST00000005493.13	0	Slc1a3	ENSMUSG00000005360.14
chr6	106798596	106800506	Pilot_H3_BAM_peak_18787	1354	.	15.2273	137.645	135.404	Promoter (<=1kb)	6	106780201	106800065	19865	2	ENSMUST00000013882.9	0	Crbn	ENSMUSG00000005362.14
chr17	87974291	87976827	Pilot_H3_BAM_peak_10359	1277	.	12.4909	129.968	127.736	Promoter (<=1kb)	17	87975050	87990883	15834	1	ENSMUST00000005503.3	0	Msh6	ENSMUSG00000005370.3
chr17	88042437	88043094	Pilot_H3_BAM_peak_10360	66	.	3.281	8.57079	6.65258	Intron (ENSMUST00000130379.7/ENSMUSG00000005371.14, intron 1 of 22)	17	87990859	88065028	74170	2	ENSMUST00000130379.7	21934	Fbxo11	ENSMUSG00000005371.14
chr17	88062542	88067890	Pilot_H3_BAM_peak_10361	1910	.	16.8479	193.443	191.068	Promoter (<=1kb)	17	87990859	88065028	74170	2	ENSMUST00000130379.7	0	Fbxo11	ENSMUSG00000005371.14
chr5	135107954	135108376	Pilot_H3_BAM_peak_17719	23	.	2.28009	4.24312	2.39595	Promoter (1-2kb)	5	135106918	135138382	31465	1	ENSMUST00000005507.9	1037	Mlxipl	ENSMUSG00000005373.13
chr5	135147998	135151254	Pilot_H3_BAM_peak_17720	1522	.	14.5317	154.507	152.223	Promoter (<=1kb)	5	135149657	135165760	16104	1	ENSMUST00000153183.7	0	Tbl2	ENSMUSG00000005374.13
chr5	135062940	135066089	Pilot_H3_BAM_peak_17717	1571	.	15.0175	159.402	157.128	Promoter (<=1kb)	5	135052957	135064666	11710	2	ENSMUST00000085984.10	0	Wbscr22	ENSMUSG00000005378.17
chr13	13438262	13439125	Pilot_H3_BAM_peak_5636	1412	.	16.9295	143.508	141.244	Promoter (<=1kb)	13	13437667	13501464	63798	1	ENSMUST00000222142.1	596	Nid1	ENSMUSG00000005397.8
chr13	13440061	13440612	Pilot_H3_BAM_peak_5637	214	.	5.66467	23.483	21.4642	Promoter (2-3kb)	13	13437667	13501464	63798	1	ENSMUST00000222142.1	2395	Nid1	ENSMUSG00000005397.8
chr8	75108523	75112170	Pilot_H3_BAM_peak_21181	2129	.	16.5927	215.344	212.93	Promoter (<=1kb)	8	75109569	75128439	18871	1	ENSMUST00000164309.2	0	Mcm5	ENSMUSG00000005410.6
chr8	75089095	75090248	Pilot_H3_BAM_peak_21179	110	.	3.51196	13.0488	11.0992	Distal Intergenic	8	75093621	75100589	6969	1	ENSMUST00000005548.7	-3373	Hmox1	ENSMUSG00000005413.8
chr8	75092847	75098369	Pilot_H3_BAM_peak_21180	1156	.	11.319	117.869	115.665	Promoter (<=1kb)	8	75093621	75100589	6969	1	ENSMUST00000005548.7	0	Hmox1	ENSMUSG00000005413.8
chr11	59654817	59656499	Pilot_H3_BAM_peak_3199	37	.	2.51127	5.57616	3.7059	Distal Intergenic	11	59661305	59727685	66381	1	ENSMUST00000138234.1	-4806	Mprip	ENSMUSG00000005417.17
chr11	59660997	59666922	Pilot_H3_BAM_peak_3200	2096	.	19.2071	212.146	209.695	Promoter (<=1kb)	11	59661305	59727685	66381	1	ENSMUST00000138234.1	0	Mprip	ENSMUSG00000005417.17
chr11	59670858	59671198	Pilot_H3_BAM_peak_3201	36	.	2.64204	5.55678	3.68155	Intron (ENSMUST00000138234.1/ENSMUSG00000005417.17, intron 1 of 3)	11	59662507	59780854	118348	1	ENSMUST00000116371.7	8352	Mprip	ENSMUSG00000005417.17
chr11	59706788	59708684	Pilot_H3_BAM_peak_3202	116	.	3.61259	13.584	11.6319	Intron (ENSMUST00000138234.1/ENSMUSG00000005417.17, intron 3 of 3)	11	59727681	59776602	48922	1	ENSMUST00000133861.7	-18997	Mprip	ENSMUSG00000005417.17
chr7	25266934	25270489	Pilot_H3_BAM_peak_19430	1007	.	11.0288	102.968	100.787	Promoter (<=1kb)	7	25267704	25294159	26456	1	ENSMUST00000169266.7	0	Cic	ENSMUSG00000005442.13
chr7	25274494	25274891	Pilot_H3_BAM_peak_19431	11	.	2.00543	2.91226	1.1066	Intron (ENSMUST00000169266.7/ENSMUSG00000005442.13, intron 2 of 20)	7	25278422	25284969	6548	1	ENSMUST00000169743.1	-3531	Cic	ENSMUSG00000005442.13
chr7	25277478	25284808	Pilot_H3_BAM_peak_19432	1204	.	13.3369	122.657	120.414	Promoter (<=1kb)	7	25278422	25284969	6548	1	ENSMUST00000169743.1	0	Cic	ENSMUSG00000005442.13
chr7	25296528	25298566	Pilot_H3_BAM_peak_19433	1612	.	16.3648	163.578	161.275	Promoter (<=1kb)	7	25295049	25296702	1654	2	ENSMUST00000140093.1	0	Pafah1b3	ENSMUSG00000005447.12
chr8	84039217	84039472	Pilot_H3_BAM_peak_21261	17	.	2.01356	3.56507	1.73671	Exon (ENSMUST00000005601.8/ENSMUSG00000005465.9, exon 6 of 14)	8	84041769	84042540	772	2	ENSMUST00000210790.1	3068	Il27ra	ENSMUSG00000005465.9
chr8	84042014	84043336	Pilot_H3_BAM_peak_21262	121	.	3.19073	14.0528	12.1195	Promoter (<=1kb)	8	84030294	84042589	12296	2	ENSMUST00000005601.8	0	Il27ra	ENSMUSG00000005465.9
chr8	83971703	83974678	Pilot_H3_BAM_peak_21254	2410	.	13.762	243.575	241.094	Promoter (<=1kb)	8	83972993	83996443	23451	1	ENSMUST00000005606.7	0	Prkaca	ENSMUSG00000005469.10
chr8	83954527	83957769	Pilot_H3_BAM_peak_21253	2655	.	16.2306	268.182	265.546	Promoter (<=1kb)	8	83955507	83970197	14691	1	ENSMUST00000005607.8	0	Asf1b	ENSMUSG00000005470.8
chr5	136632296	136633806	Pilot_H3_BAM_peak_17780	91	.	3.41663	11.1197	9.17646	Distal Intergenic	5	136693146	136701094	7949	1	ENSMUST00000196068.4	-59340	Myl10	ENSMUSG00000005474.9
chr5	136696457	136696912	Pilot_H3_BAM_peak_17781	14	.	2.11751	3.27599	1.45681	Promoter (<=1kb)	5	136697779	136701094	3316	1	ENSMUST00000199074.4	-867	Myl10	ENSMUSG00000005474.9
chr8	83714744	83718873	Pilot_H3_BAM_peak_21245	2933	.	17.3034	295.969	293.318	Promoter (<=1kb)	8	83715177	83723348	8172	1	ENSMUST00000019576.14	0	Ddx39	ENSMUSG00000005481.18
chr8	83606694	83610312	Pilot_H3_BAM_peak_21240	4082	.	20.3434	411.308	408.245	Promoter (<=1kb)	8	83608193	83612653	4461	1	ENSMUST00000005620.9	0	Dnajb1	ENSMUSG00000005483.10
chr8	83622190	83622715	Pilot_H3_BAM_peak_21241	84	.	2.66023	10.3999	8.48327	Distal Intergenic	8	83608553	83612653	4101	1	ENSMUST00000212300.1	13638	Dnajb1	ENSMUSG00000005483.10
chr1	88006894	88009107	Pilot_H3_BAM_peak_549	1505	.	14.6989	152.785	150.519	Promoter (<=1kb)	1	87945121	88008551	63431	2	ENSMUST00000040783.10	0	Usp40	ENSMUSG00000005501.14
chr6	52305855	52306315	Pilot_H3_BAM_peak_18392	46	.	2.6236	6.58118	4.68794	Downstream (2-3kb)	6	52313498	52318378	4881	1	ENSMUST00000031787.7	-7183	Evx1	ENSMUSG00000005503.8
chr2	90903098	90906928	Pilot_H3_BAM_peak_12746	2389	.	20.4549	241.447	238.946	Promoter (<=1kb)	2	90904740	90910561	5822	1	ENSMUST00000111464.7	0	Kbtbd4	ENSMUSG00000005505.12
chr2	90939585	90943535	Pilot_H3_BAM_peak_12748	1819	.	13.7553	184.311	181.965	Promoter (<=1kb)	2	90940382	90987754	47373	1	ENSMUST00000150546.1	0	Celf1	ENSMUSG00000005506.16
chr5	135669533	135671369	Pilot_H3_BAM_peak_17733	297	.	6.12808	31.8235	29.7824	Promoter (<=1kb)	5	135670033	135731661	61629	1	ENSMUST00000153500.7	0	Por	ENSMUSG00000005514.14
chr5	135688040	135691212	Pilot_H3_BAM_peak_17734	1408	.	11.3784	143.127	140.874	Promoter (<=1kb)	5	135689036	135735326	46291	1	ENSMUST00000005651.12	0	Por	ENSMUSG00000005514.14
chr5	135710709	135711044	Pilot_H3_BAM_peak_17736	25	.	2.27886	4.36853	2.51833	Intron (ENSMUST00000153500.7/ENSMUSG00000005514.14, intron 1 of 7)	5	135716005	135731878	15874	1	ENSMUST00000147515.1	-4961	Por	ENSMUSG00000005514.14
chr5	135713202	135714213	Pilot_H3_BAM_peak_17737	22	.	2.26747	4.06784	2.22616	Promoter (1-2kb)	5	135716005	135731878	15874	1	ENSMUST00000147515.1	-1792	Por	ENSMUSG00000005514.14
chr5	135722055	135727736	Pilot_H3_BAM_peak_17738	63	.	2.8599	8.23114	6.32869	Promoter (<=1kb)	5	135725728	135730241	4514	1	ENSMUST00000127096.1	0	Por	ENSMUSG00000005514.14
chr7	67950185	67955755	Pilot_H3_BAM_peak_19871	2064	.	20.8359	208.83	206.414	Promoter (<=1kb)	7	67952827	68233668	280842	1	ENSMUST00000005671.9	0	Igf1r	ENSMUSG00000005533.10
chr7	68020783	68022775	Pilot_H3_BAM_peak_19872	103	.	3.88316	12.3038	10.3669	Intron (ENSMUST00000005671.9/ENSMUSG00000005533.10, intron 2 of 20)	7	67952827	68233668	280842	1	ENSMUST00000005671.9	67957	Igf1r	ENSMUSG00000005533.10
chr7	68127960	68130476	Pilot_H3_BAM_peak_19873	1211	.	14.3295	123.393	121.19	Intron (ENSMUST00000005671.9/ENSMUSG00000005533.10, intron 2 of 20)	7	68148590	68187969	39380	1	ENSMUST00000207621.1	-18114	Igf1r	ENSMUSG00000005533.10
chr8	3220457	3222191	Pilot_H3_BAM_peak_20643	642	.	8.30911	66.4057	64.2917	Intron (ENSMUST00000091291.4/ENSMUSG00000005534.10, intron 2 of 20)	8	3174795	3192717	17923	2	ENSMUST00000207100.1	-27741	Insr	ENSMUSG00000005534.10
chr8	3277971	3280332	Pilot_H3_BAM_peak_20644	1657	.	14.3492	168.107	165.789	Promoter (<=1kb)	8	3150922	3279617	128696	2	ENSMUST00000091291.4	0	Insr	ENSMUSG00000005534.10
chr7	13022752	13027449	Pilot_H3_BAM_peak_19279	1561	.	17.6245	158.399	156.105	Promoter (<=1kb)	7	13024152	13031035	6884	1	ENSMUST00000005705.7	0	Trim28	ENSMUSG00000005566.14
chr7	13032270	13039882	Pilot_H3_BAM_peak_19280	1391	.	14.7346	141.387	139.139	Promoter (<=1kb)	7	13035120	13038275	3156	2	ENSMUST00000165394.8	0	Ube2m	ENSMUSG00000005575.16
chr16	4413250	4420996	Pilot_H3_BAM_peak_8520	509	.	6.53979	52.9596	50.9212	Promoter (<=1kb)	16	4287529	4419808	132280	2	ENSMUST00000117801.7	0	Adcy9	ENSMUSG00000005580.11
chr16	4448239	4448510	Pilot_H3_BAM_peak_8521	21	.	2.09965	3.93984	2.10144	Distal Intergenic	16	4287529	4420498	132970	2	ENSMUST00000120080.7	-27742	Adcy9	ENSMUSG00000005580.11
chr16	4455620	4456160	Pilot_H3_BAM_peak_8522	29	.	2.44268	4.80681	2.94901	Distal Intergenic	16	4287529	4420498	132970	2	ENSMUST00000120080.7	-35123	Adcy9	ENSMUSG00000005580.11
chr16	4469483	4470347	Pilot_H3_BAM_peak_8523	51	.	2.90974	7.08109	5.18686	Distal Intergenic	16	4287529	4420498	132970	2	ENSMUST00000120080.7	-48986	Adcy9	ENSMUSG00000005580.11
chr13	83523418	83526202	Pilot_H3_BAM_peak_6285	453	.	7.26994	47.3518	45.3175	Promoter (<=1kb)	13	83523473	83625393	101921	1	ENSMUST00000196493.4	0	Mef2c	ENSMUSG00000005583.16
chr13	83604044	83604978	Pilot_H3_BAM_peak_6286	13	.	2.13688	3.17696	1.36003	Intron (ENSMUST00000198199.4/ENSMUSG00000005583.16, intron 4 of 10)	13	83625603	83662736	37134	1	ENSMUST00000200138.4	-20625	Mef2c	ENSMUSG00000005583.16
chr13	83652092	83652411	Pilot_H3_BAM_peak_6287	23	.	2.41021	4.22168	2.37458	Promoter (<=1kb)	13	83652888	83662739	9852	1	ENSMUST00000197145.1	-477	Mef2c	ENSMUSG00000005583.16
chr7	111028038	111030525	Pilot_H3_BAM_peak_20216	2211	.	21.3833	223.616	221.166	Promoter (<=1kb)	7	111028951	111056377	27427	1	ENSMUST00000005749.5	0	Ctr9	ENSMUSG00000005609.16
chr7	111080140	111084670	Pilot_H3_BAM_peak_20217	1624	.	16.2419	164.777	162.476	Promoter (<=1kb)	7	111067750	111083030	15281	2	ENSMUST00000162415.8	0	Eif4g2	ENSMUSG00000005610.17
chr16	32429546	32433346	Pilot_H3_BAM_peak_8839	1500	.	12.8402	152.344	150.069	Promoter (<=1kb)	16	32430921	32474704	43784	1	ENSMUST00000115137.7	0	Pcyt1a	ENSMUSG00000005615.15
chr7	80991580	80996140	Pilot_H3_BAM_peak_19973	2027	.	20.7376	205.181	202.775	Promoter (<=1kb)	7	80993681	81045164	51484	1	ENSMUST00000107353.2	0	Zfp592	ENSMUSG00000005621.11
chr3	95039286	95043386	Pilot_H3_BAM_peak_14373	1863	.	15.874	188.749	186.378	Promoter (<=1kb)	3	95032694	95042614	9921	2	ENSMUST00000107237.7	0	Psmd4	ENSMUSG00000005625.15
chr3	95053079	95055094	Pilot_H3_BAM_peak_14374	25	.	2.26795	4.38315	2.53724	Distal Intergenic	3	95032694	95042614	9921	2	ENSMUST00000107237.7	-10466	Psmd4	ENSMUSG00000005625.15
chr3	95057760	95058800	Pilot_H3_BAM_peak_14375	23	.	2.33454	4.16774	2.32364	3' UTR	3	95032694	95042614	9921	2	ENSMUST00000107237.7	-15147	Psmd4	ENSMUSG00000005625.15
chr12	54789821	54790115	Pilot_H3_BAM_peak_4988	17	.	2.06288	3.61916	1.78903	Intron (ENSMUST00000005798.8/ENSMUSG00000005656.9, intron 2 of 13)	12	54746650	54795482	48833	2	ENSMUST00000218934.1	5367	Snx6	ENSMUSG00000005656.9
chr12	54793306	54796370	Pilot_H3_BAM_peak_4989	1262	.	13.6526	128.5	126.288	Promoter (<=1kb)	12	54746349	54795703	49355	2	ENSMUST00000005798.8	0	Snx6	ENSMUSG00000005656.9
chr6	83315174	83318056	Pilot_H3_BAM_peak_18575	1701	.	15.2443	172.447	170.142	Promoter (<=1kb)	6	83305691	83317606	11916	2	ENSMUST00000005810.8	0	Mthfd2	ENSMUSG00000005667.8
chr6	83325046	83328082	Pilot_H3_BAM_peak_18576	2419	.	21.5697	244.443	241.909	Promoter (<=1kb)	6	83311871	83325908	14038	2	ENSMUST00000204472.1	0	Mthfd2	ENSMUSG00000005667.8
chr1	171220996	171223535	Pilot_H3_BAM_peak_1185	1714	.	15.9587	173.753	171.424	Promoter (<=1kb)	1	171216011	171222514	6504	2	ENSMUST00000005817.8	0	Tomm40l	ENSMUSG00000005674.9
chr10	128301939	128304747	Pilot_H3_BAM_peak_2626	1575	.	14.0996	159.866	157.59	Promoter (<=1kb)	10	128303335	128321353	18019	1	ENSMUST00000005825.7	0	Pan2	ENSMUSG00000005682.9
chr10	128335078	128341031	Pilot_H3_BAM_peak_2628	2270	.	18.5327	229.576	227.013	Promoter (<=1kb)	10	128337734	128362479	24746	1	ENSMUST00000005826.8	0	Cs	ENSMUSG00000005683.8
chr7	110768368	110769588	Pilot_H3_BAM_peak_20209	137	.	4.39907	15.6908	13.7277	Promoter (<=1kb)	7	110768911	110811919	43009	1	ENSMUST00000213373.1	0	Ampd3	ENSMUSG00000005686.17
chr7	110773114	110775070	Pilot_H3_BAM_peak_20210	242	.	5.73402	26.2893	24.2774	Promoter (<=1kb)	7	110773672	110788799	15128	1	ENSMUST00000143786.1	0	Ampd3	ENSMUSG00000005686.17
chr7	110777227	110781030	Pilot_H3_BAM_peak_20211	200	.	5.18559	22.0548	20.0701	Promoter (<=1kb)	7	110777690	110791314	13625	1	ENSMUST00000148292.1	0	Ampd3	ENSMUSG00000005686.17
chr7	110782976	110783386	Pilot_H3_BAM_peak_20212	49	.	2.95869	6.8629	4.96856	Intron (ENSMUST00000170374.7/ENSMUSG00000005686.17, intron 2 of 14)	7	110777690	110791314	13625	1	ENSMUST00000148292.1	5287	Ampd3	ENSMUSG00000005686.17
chr3	103171170	103173537	Pilot_H3_BAM_peak_14542	1870	.	16.3869	189.41	187.045	Promoter (<=1kb)	3	103171655	103179152	7498	1	ENSMUST00000005830.14	0	Bcas2	ENSMUSG00000005687.14
chrX	42540536	42540829	Pilot_H3_BAM_peak_23278	23	.	2.3968	4.16593	2.31996	Intron (ENSMUST00000115058.7/ENSMUSG00000016150.15, intron 27 of 30)	20	42526585	42529330	2746	1	ENSMUST00000101619.3	13952	Sh2d1a	ENSMUSG00000005696.11
chr8	105634107	105640923	Pilot_H3_BAM_peak_21538	1473	.	13.7713	149.625	147.372	Promoter (<=1kb)	8	105636568	105681647	45080	1	ENSMUST00000132679.7	0	Ctcf	ENSMUSG00000005698.15
chr8	105699752	105702251	Pilot_H3_BAM_peak_21539	1539	.	13.4303	156.228	153.946	Promoter (<=1kb)	8	105701148	105702923	1776	1	ENSMUST00000212634.1	0	Pard6a	ENSMUSG00000005699.16
chr16	4552597	4553274	Pilot_H3_BAM_peak_8527	31	.	2.43202	5.01	3.14739	Promoter (<=1kb)	16	4547375	4552962	5588	2	ENSMUST00000229956.1	0	Tfap4	ENSMUSG00000005718.8
chr16	4557117	4560967	Pilot_H3_BAM_peak_8528	2783	.	22.6126	280.919	278.327	Promoter (<=1kb)	16	4544661	4559854	15194	2	ENSMUST00000005862.8	0	Tfap4	ENSMUSG00000005718.8
chr16	18246035	18252153	Pilot_H3_BAM_peak_8677	2130	.	16.6564	215.48	213.052	Promoter (<=1kb)	16	18239784	18248732	8949	2	ENSMUST00000115645.9	0	Ranbp1	ENSMUSG00000005732.14
chr3	94952863	94955392	Pilot_H3_BAM_peak_14369	1150	.	12.1028	117.207	115.005	Promoter (<=1kb)	3	94954075	94959496	5422	1	ENSMUST00000107260.8	0	Rfx5	ENSMUSG00000005774.12
chr3	94885099	94887453	Pilot_H3_BAM_peak_14368	1857	.	17.0196	188.083	185.734	Promoter (<=1kb)	3	94884093	94886961	2869	2	ENSMUST00000005923.6	0	Psmb4	ENSMUSG00000005779.12
chr2	122696933	122704797	Pilot_H3_BAM_peak_13083	1729	.	16.2429	175.279	172.918	Promoter (<=1kb)	2	122681233	122702639	21407	2	ENSMUST00000005952.10	0	Slc30a4	ENSMUSG00000005802.12
chr2	122764570	122766995	Pilot_H3_BAM_peak_13087	960	.	11.0943	98.1928	96.0531	Promoter (<=1kb)	2	122765237	122809569	44333	1	ENSMUST00000005953.10	0	Sqrdl	ENSMUSG00000005803.14
chr2	122737383	122740549	Pilot_H3_BAM_peak_13086	1410	.	14.9933	143.299	141.037	Promoter (<=1kb)	2	122738503	122749475	10973	1	ENSMUST00000005954.8	0	Bloc1s6	ENSMUSG00000005804.14
chr3	138487675	138490787	Pilot_H3_BAM_peak_14881	1596	.	16.2175	161.987	159.691	Promoter (<=1kb)	3	138458956	138489515	30560	2	ENSMUST00000029804.12	0	Metap1	ENSMUSG00000005813.12
chr17	57246523	57252498	Pilot_H3_BAM_peak_10091	3069	.	21.3278	309.663	306.977	Promoter (<=1kb)	17	57234914	57247641	12728	2	ENSMUST00000005975.6	0	Gpr108	ENSMUSG00000005823.8
chr18	11052521	11053804	Pilot_H3_BAM_peak_10427	52	.	2.5197	7.18542	5.29237	Promoter (<=1kb)	18	11052651	11085635	32985	1	ENSMUST00000047762.8	0	Gata6	ENSMUSG00000005836.9
chr16	11201437	11205489	Pilot_H3_BAM_peak_8588	2517	.	20.3289	254.277	251.728	Promoter (<=1kb)	16	11192970	11203331	10362	2	ENSMUST00000119953.1	0	Rsl1d1	ENSMUSG00000005846.12
chr18	34220115	34222698	Pilot_H3_BAM_peak_10527	2609	.	20.8997	263.519	260.99	Promoter (<=1kb)	18	34220924	34313506	92583	1	ENSMUST00000171187.7	0	Apc	ENSMUSG00000005871.14
chr18	34247007	34248491	Pilot_H3_BAM_peak_10528	289	.	5.44313	31.0058	28.9754	Promoter (<=1kb)	18	34247694	34263695	16002	1	ENSMUST00000170195.1	0	Apc	ENSMUSG00000005871.14
chr18	34371441	34374179	Pilot_H3_BAM_peak_10530	1938	.	13.5865	196.196	193.82	Promoter (<=1kb)	18	34344889	34373415	28527	2	ENSMUST00000006027.5	0	Reep5	ENSMUSG00000005873.5
chr18	34379817	34380765	Pilot_H3_BAM_peak_10531	22	.	2.08607	4.08982	2.24878	Distal Intergenic	18	34344889	34373415	28527	2	ENSMUST00000006027.5	-6403	Reep5	ENSMUSG00000005873.5
chr2	156007402	156009149	Pilot_H3_BAM_peak_13454	1036	.	11.0431	105.792	103.613	Promoter (<=1kb)	2	156008045	156018279	10235	1	ENSMUST00000006035.12	0	Ergic3	ENSMUSG00000005881.13
chr2	155878816	155879370	Pilot_H3_BAM_peak_13448	55	.	2.88432	7.45788	5.56023	Intron (ENSMUST00000136933.7/ENSMUSG00000005882.18, intron 7 of 9)	2	155848184	155851692	3509	2	ENSMUST00000161484.1	-27125	Uqcc1	ENSMUSG00000005882.18
chr2	155885143	155887456	Pilot_H3_BAM_peak_13449	28	.	2.32629	4.71987	2.86697	3' UTR	2	155887119	155910604	23486	2	ENSMUST00000162258.7	23148	Uqcc1	ENSMUSG00000005882.18
chr2	155927971	155931476	Pilot_H3_BAM_peak_13450	1940	.	17.2591	196.409	194.028	Promoter (<=1kb)	2	155846894	155930060	83167	2	ENSMUST00000136933.7	0	Uqcc1	ENSMUSG00000005882.18
chr1	13371483	13375236	Pilot_H3_BAM_peak_31	2504	.	20.2338	252.952	250.456	Promoter (<=1kb)	1	13139105	13372439	233335	2	ENSMUST00000081713.10	0	Ncoa2	ENSMUSG00000005886.14
chr6	92090198	92094304	Pilot_H3_BAM_peak_18727	2002	.	17.9121	202.628	200.252	Promoter (<=1kb)	6	92091390	92173057	81668	1	ENSMUST00000113460.7	0	Nr2c2	ENSMUSG00000005893.14
chr10	94147036	94150140	Pilot_H3_BAM_peak_2326	1496	.	12.7455	151.927	149.661	Promoter (<=1kb)	10	94148023	94197211	49189	1	ENSMUST00000105290.8	0	Nr2c1	ENSMUSG00000005897.14
chr16	17618810	17621069	Pilot_H3_BAM_peak_8655	1078	.	10.4239	110.045	107.89	Promoter (<=1kb)	16	17619354	17644828	25475	1	ENSMUST00000006053.12	0	Smpd4	ENSMUSG00000005899.14
chr5	3594509	3597857	Pilot_H3_BAM_peak_16566	1833	.	17.1343	185.723	183.369	Promoter (<=1kb)	5	3596066	3637230	41165	1	ENSMUST00000006061.12	0	Pex1	ENSMUSG00000005907.14
chr11	22000691	22003897	Pilot_H3_BAM_peak_2863	2122	.	19.3623	214.621	212.21	Promoter (<=1kb)	11	21994764	22001615	6852	2	ENSMUST00000006071.13	0	Otx1	ENSMUSG00000005917.15
chr17	28951452	28955032	Pilot_H3_BAM_peak_9658	2552	.	21.089	257.724	255.21	Promoter (<=1kb)	17	28951950	28964121	12172	1	ENSMUST00000153462.7	0	Kctd20	ENSMUSG00000005936.18
chr11	73193174	73193394	Pilot_H3_BAM_peak_3483	36	.	2.52949	5.52163	3.65069	Intron (ENSMUST00000006103.8/ENSMUSG00000005949.9, intron 2 of 10)	11	73186352	73188806	2455	2	ENSMUST00000130101.1	-4369	Ctns	ENSMUSG00000005949.9
chr11	73197891	73200350	Pilot_H3_BAM_peak_3484	2072	.	18.1933	209.653	207.256	Promoter (<=1kb)	11	73183596	73199042	15447	2	ENSMUST00000006103.8	0	Ctns	ENSMUSG00000005949.9
chr11	73159942	73161743	Pilot_H3_BAM_peak_3481	299	.	5.19192	31.9721	29.9717	Promoter (<=1kb)	11	73160421	73172685	12265	1	ENSMUST00000006104.9	0	P2rx5	ENSMUSG00000005950.14
chr16	21204271	21208349	Pilot_H3_BAM_peak_8718	980	.	9.49965	100.165	98.0023	Promoter (<=1kb)	16	21204755	21223304	18550	1	ENSMUST00000006112.6	0	Ephb3	ENSMUSG00000005958.15
chr16	21210602	21212040	Pilot_H3_BAM_peak_8719	228	.	5.07873	24.7968	22.8017	Promoter (<=1kb)	16	21211095	21222967	11873	1	ENSMUST00000161063.8	0	Ephb3	ENSMUSG00000005958.15
chr3	94657524	94659608	Pilot_H3_BAM_peak_14362	324	.	6.4751	34.4617	32.4443	Promoter (<=1kb)	3	94612757	94658871	46115	2	ENSMUST00000006123.10	0	Tuft1	ENSMUSG00000005968.14
chr2	105396374	105400382	Pilot_H3_BAM_peak_12872	1961	.	19.3986	198.521	196.113	Promoter (<=1kb)	2	105386291	105399319	13029	2	ENSMUST00000006128.6	0	Rcn1	ENSMUSG00000005973.6
chr16	4075037	4078686	Pilot_H3_BAM_peak_8515	1409	.	13.8357	143.186	140.939	Promoter (<=1kb)	16	4039971	4077827	37857	2	ENSMUST00000006137.8	0	Trap1	ENSMUSG00000005981.11
chr16	3871656	3873158	Pilot_H3_BAM_peak_8509	313	.	6.15975	33.3492	31.3233	Promoter (<=1kb)	16	3872375	3900811	28437	1	ENSMUST00000151988.7	0	Naa60	ENSMUSG00000005982.13
chr16	3883206	3886462	Pilot_H3_BAM_peak_8510	2475	.	21.2464	250.034	247.508	Promoter (<=1kb)	16	3884619	3904780	20162	1	ENSMUST00000186375.6	0	Naa60	ENSMUSG00000005982.13
chr16	3907728	3910428	Pilot_H3_BAM_peak_8511	1740	.	16.4181	176.357	174.038	Promoter (<=1kb)	16	3895179	3908653	13475	2	ENSMUST00000177519.1	0	RP23-312H15.5	ENSMUSG00000005983.15
chr19	4282016	4283688	Pilot_H3_BAM_peak_11119	659	.	8.55599	68.0565	65.9639	Promoter (<=1kb)	19	4270180	4282175	11996	2	ENSMUST00000169192.7	0	Ankrd13d	ENSMUSG00000005986.15
chr1	150391640	150395389	Pilot_H3_BAM_peak_938	1889	.	16.1296	191.249	188.903	Promoter (<=1kb)	1	150392838	150449815	56978	1	ENSMUST00000124973.8	0	Tpr	ENSMUSG00000006005.18
chr1	150472442	150472709	Pilot_H3_BAM_peak_939	12	.	2.07432	3.05295	1.24201	Distal Intergenic	1	150458192	150466165	7974	2	ENSMUST00000159035.1	-6278	Prg4	ENSMUSG00000006014.16
chr1	150496810	150497202	Pilot_H3_BAM_peak_940	21	.	2.35893	4.00637	2.16334	Distal Intergenic	1	150458192	150466165	7974	2	ENSMUST00000159035.1	-30646	Prg4	ENSMUSG00000006014.16
chr7	16207140	16209055	Pilot_H3_BAM_peak_19294	91	.	3.58648	11.0923	9.16849	Promoter (2-3kb)	7	16197147	16204201	7055	2	ENSMUST00000128452.1	-2940	Dhx34	ENSMUSG00000006019.15
chr7	16220609	16222436	Pilot_H3_BAM_peak_19295	937	.	12.0375	95.8808	93.7452	Promoter (<=1kb)	7	16197147	16222037	24891	2	ENSMUST00000121123.7	0	Dhx34	ENSMUSG00000006019.15
chr7	16119313	16120964	Pilot_H3_BAM_peak_19292	502	.	7.51611	52.3438	50.2779	Promoter (<=1kb)	7	16119895	16121524	1630	1	ENSMUST00000130170.1	0	Kptn	ENSMUSG00000006021.5
chr7	16097575	16100943	Pilot_H3_BAM_peak_19291	1287	.	12.8231	130.948	128.732	Promoter (<=1kb)	7	16098458	16117975	19518	1	ENSMUST00000006181.6	0	Napa	ENSMUSG00000006024.13
chr18	36668602	36670924	Pilot_H3_BAM_peak_10602	1359	.	14.6785	138.146	135.91	Promoter (<=1kb)	18	36667246	36670286	3041	2	ENSMUST00000173482.7	0	Sra1	ENSMUSG00000006050.11
chr18	36677503	36681003	Pilot_H3_BAM_peak_10603	1877	.	17.1052	190.108	187.756	Promoter (<=1kb)	18	36671160	36679366	8207	2	ENSMUST00000001415.7	0	Sra1	ENSMUSG00000006050.11
chr11	96114187	96114694	Pilot_H3_BAM_peak_3936	15	.	2.14555	3.36157	1.5395	Promoter (2-3kb)	11	96099326	96111964	12639	2	ENSMUST00000068686.12	-2224	Calcoco2	ENSMUSG00000006056.13
chr11	96073208	96076702	Pilot_H3_BAM_peak_3935	2237	.	17.6934	226.262	223.778	Promoter (<=1kb)	11	96068852	96075670	6819	2	ENSMUST00000090541.11	0	Atp5g1	ENSMUSG00000006057.15
chr11	96033934	96036288	Pilot_H3_BAM_peak_3933	1205	.	12.981	122.708	120.502	Promoter (<=1kb)	11	96034885	96047430	12546	1	ENSMUST00000006217.9	0	Snf8	ENSMUSG00000006058.10
chr7	30219767	30220221	Pilot_H3_BAM_peak_19568	42	.	2.81492	6.1042	4.22383	Distal Intergenic	7	30224133	30227000	2868	2	ENSMUST00000169358.7	6779	Tbcb	ENSMUSG00000006095.12
chr7	30230575	30233320	Pilot_H3_BAM_peak_19569	1411	.	14.6727	143.403	141.144	Promoter (<=1kb)	7	30224131	30232272	8142	2	ENSMUST00000006254.5	0	Tbcb	ENSMUSG00000006095.12
chr11	75629526	75632335	Pilot_H3_BAM_peak_3532	1396	.	12.9757	141.92	139.67	Promoter (<=1kb)	11	75630988	75648871	17884	1	ENSMUST00000006286.8	0	Inpp5k	ENSMUSG00000006127.9
chr16	17451112	17455811	Pilot_H3_BAM_peak_8649	2374	.	20.1164	239.988	237.472	Promoter (<=1kb)	16	17451987	17487434	35448	1	ENSMUST00000006293.4	0	Crkl	ENSMUSG00000006134.4
chr5	136049756	136052174	Pilot_H3_BAM_peak_17757	66	.	3.05364	8.51349	6.6027	Promoter (2-3kb)	5	136054492	136064324	9833	1	ENSMUST00000139999.7	-2318	Upk3bl	ENSMUSG00000006143.12
chr7	4477707	4479741	Pilot_H3_BAM_peak_19221	496	.	8.4067	51.7003	49.6304	Promoter (<=1kb)	7	4477666	4479244	1579	1	ENSMUST00000164987.1	42	Eps8l1	ENSMUSG00000006154.13
chr11	45851320	45853889	Pilot_H3_BAM_peak_2984	1389	.	13.5111	141.245	138.989	Promoter (<=1kb)	11	45852051	45910625	58575	1	ENSMUST00000109260.1	0	Clint1	ENSMUSG00000006169.19
chr11	45882959	45884422	Pilot_H3_BAM_peak_2985	125	.	3.65129	14.5055	12.5526	Promoter (<=1kb)	11	45882397	45910625	28229	1	ENSMUST00000133715.1	563	Clint1	ENSMUSG00000006169.19
chr13	21993937	21998053	Pilot_H3_BAM_peak_5723	923	.	12.121	94.5275	92.3585	Distal Intergenic	13	22002560	22005222	2663	2	ENSMUST00000129665.7	7169	Prss16	ENSMUSG00000006179.9
chr13	22005347	22007408	Pilot_H3_BAM_peak_5724	1219	.	11.1721	124.114	121.908	Promoter (<=1kb)	13	22002551	22006412	3862	2	ENSMUST00000150547.2	0	Prss16	ENSMUSG00000006179.9
chr13	29502823	29503622	Pilot_H3_BAM_peak_5803	20	.	2.31321	3.87976	2.04102	Intron (ENSMUST00000140278.7/ENSMUSG00000006191.17, intron 11 of 16)	13	29443776	29517454	73679	2	ENSMUST00000154209.1	13832	Cdkal1	ENSMUSG00000006191.17
chr13	29853863	29856130	Pilot_H3_BAM_peak_5804	1078	.	11.501	110.069	107.894	Promoter (<=1kb)	13	29191746	29855647	663902	2	ENSMUST00000140278.7	0	Cdkal1	ENSMUSG00000006191.17
chr7	131187194	131187603	Pilot_H3_BAM_peak_20472	20	.	2.28146	3.84578	2.00881	Intron (ENSMUST00000050586.5/ENSMUSG00000006204.6, intron 2 of 22)	7	131174421	131306451	132031	1	ENSMUST00000208921.2	12774	AC110885.1	ENSMUSG00000006204.6
chr7	131236031	131236565	Pilot_H3_BAM_peak_20473	20	.	2.28322	3.91182	2.07369	Intron (ENSMUST00000050586.5/ENSMUSG00000006204.6, intron 15 of 22)	7	131210253	131235009	24757	1	ENSMUST00000128522.1	25779	AC110885.1	ENSMUSG00000006204.6
chr7	130935423	130938170	Pilot_H3_BAM_peak_20467	1014	.	12.6371	103.638	101.456	Promoter (<=1kb)	7	130936111	130979934	43824	1	ENSMUST00000150717.7	0	Htra1	ENSMUSG00000006205.13
chr7	130948857	130949439	Pilot_H3_BAM_peak_20469	25	.	2.43541	4.35796	2.50864	Intron (ENSMUST00000150717.7/ENSMUSG00000006205.13, intron 1 of 3)	7	130943489	130985660	42172	1	ENSMUST00000153290.7	5369	Htra1	ENSMUSG00000006205.13
chr7	130964827	130965542	Pilot_H3_BAM_peak_20470	30	.	2.55598	4.90192	3.04113	Intron (ENSMUST00000150717.7/ENSMUSG00000006205.13, intron 3 of 3)	7	130981670	130982443	774	1	ENSMUST00000140741.1	-16128	Htra1	ENSMUSG00000006205.13
chr7	130968610	130968852	Pilot_H3_BAM_peak_20471	13	.	1.96185	3.17477	1.35877	Intron (ENSMUST00000150717.7/ENSMUSG00000006205.13, intron 3 of 3)	7	130981670	130982443	774	1	ENSMUST00000140741.1	-12818	Htra1	ENSMUSG00000006205.13
chr7	130943286	130943509	Pilot_H3_BAM_peak_20468	15	.	2.1501	3.34787	1.5264	Promoter (<=1kb)	7	130943489	130985660	42172	1	ENSMUST00000153290.7	0	Htra1	ENSMUSG00000006205.13
chr4	141443714	141446307	Pilot_H3_BAM_peak_16315	1358	.	14.2458	138.083	135.83	Promoter (<=1kb)	4	141444654	141467225	22572	1	ENSMUST00000006377.12	0	Zbtb17	ENSMUSG00000006215.12
chr4	141454715	141455410	Pilot_H3_BAM_peak_16316	41	.	2.61998	6.01579	4.13964	Intron (ENSMUST00000006377.12/ENSMUSG00000006215.12, intron 2 of 15)	4	141463383	141465047	1665	1	ENSMUST00000142695.1	-7973	Zbtb17	ENSMUSG00000006215.12
chr4	141406780	141407331	Pilot_H3_BAM_peak_16313	36	.	2.51739	5.47665	3.60543	Promoter (1-2kb)	4	141404353	141405357	1005	2	ENSMUST00000135486.7	-1424	Clcnkb	ENSMUSG00000006216.10
chr4	141363095	141363596	Pilot_H3_BAM_peak_16310	28	.	2.32987	4.67721	2.82614	Distal Intergenic	4	141368220	141384175	15956	1	ENSMUST00000006380.4	-4624	Fam131c	ENSMUSG00000006218.4
chr4	141365924	141366303	Pilot_H3_BAM_peak_16311	14	.	2.08063	3.23166	1.41491	Promoter (1-2kb)	4	141368220	141384175	15956	1	ENSMUST00000006380.4	-1917	Fam131c	ENSMUSG00000006218.4
chr4	141367979	141368706	Pilot_H3_BAM_peak_16312	91	.	3.45584	11.0658	9.12845	Promoter (<=1kb)	4	141368220	141384175	15956	1	ENSMUST00000006380.4	0	Fam131c	ENSMUSG00000006218.4
chr4	141573009	141573867	Pilot_H3_BAM_peak_16324	26	.	2.28692	4.54036	2.68756	Downstream (2-3kb)	4	141590050	141596469	6420	2	ENSMUST00000137491.1	22602	Fblim1	ENSMUSG00000006219.12
chr4	141575213	141575545	Pilot_H3_BAM_peak_16325	45	.	2.50116	6.40834	4.51981	Downstream (<1kb)	4	141590050	141596469	6420	2	ENSMUST00000137491.1	20924	Fblim1	ENSMUSG00000006219.12
chr4	141597802	141600643	Pilot_H3_BAM_peak_16326	2373	.	16.2666	239.812	237.325	Promoter (<=1kb)	4	141576062	141598224	22163	2	ENSMUST00000006381.10	0	Fblim1	ENSMUSG00000006219.12
chr4	141604600	141605945	Pilot_H3_BAM_peak_16327	22	.	2.26337	4.10995	2.2673	Promoter (<=1kb)	4	141595252	141606025	10774	2	ENSMUST00000123150.1	80	Fblim1	ENSMUSG00000006219.12
chr4	141423481	141427540	Pilot_H3_BAM_peak_16314	272	.	4.86936	29.2164	27.2227	Promoter (2-3kb)	4	141420779	141425311	4533	1	ENSMUST00000102486.4	2703	Hspb7	ENSMUSG00000006221.7
chr9	21961347	21963936	Pilot_H3_BAM_peak_22035	849	.	11.1903	87.0618	84.9269	Promoter (<=1kb)	9	21958897	21963506	4610	2	ENSMUST00000006397.6	0	Epor	ENSMUSG00000006235.6
chr9	21925920	21928045	Pilot_H3_BAM_peak_22032	860	.	10.5493	88.2044	86.063	Promoter (<=1kb)	9	21927471	21935872	8402	1	ENSMUST00000006403.6	0	Ccdc159	ENSMUSG00000006241.16
chr5	88719761	88725589	Pilot_H3_BAM_peak_17110	1433	.	13.1466	145.588	143.336	Promoter (<=1kb)	5	88720855	88749294	28440	1	ENSMUST00000155298.2	0	Mob1b	ENSMUSG00000006262.15
chr8	69088359	69093044	Pilot_H3_BAM_peak_21037	2418	.	19.6666	244.387	241.886	Promoter (<=1kb)	8	69088646	69113711	25066	1	ENSMUST00000006435.7	0	Atp6v1b2	ENSMUSG00000006273.14
chr8	72351285	72352115	Pilot_H3_BAM_peak_21162	26	.	2.30822	4.52547	2.67273	Intron (ENSMUST00000163643.2/ENSMUSG00000006276.10, intron 22 of 23)	8	72345967	72374314	28348	2	ENSMUST00000212257.1	22199	Eps15l1	ENSMUSG00000006276.10
chr8	72419705	72423167	Pilot_H3_BAM_peak_21163	1324	.	14.4163	134.7	132.457	Promoter (<=1kb)	8	72340999	72421460	80462	2	ENSMUST00000163643.2	0	Eps15l1	ENSMUSG00000006276.10
chr14	50869397	50871555	Pilot_H3_BAM_peak_6873	1494	.	16.4908	151.761	149.481	Promoter (<=1kb)	14	50824059	50870560	46502	2	ENSMUST00000006444.8	0	Tep1	ENSMUSG00000006281.8
chr14	50784078	50785901	Pilot_H3_BAM_peak_6870	1248	.	13.3149	127.021	124.81	Promoter (<=1kb)	14	50765415	50785519	20105	2	ENSMUST00000006451.7	0	Ttc5	ENSMUSG00000006288.8
chr14	50922949	50927836	Pilot_H3_BAM_peak_6875	1883	.	17.5735	190.728	188.372	Promoter (<=1kb)	14	50906478	50924834	18357	2	ENSMUST00000160393.7	0	Osgep	ENSMUSG00000006289.14
chr1	74283482	74286631	Pilot_H3_BAM_peak_419	2323	.	20.1103	234.796	232.348	Promoter (<=1kb)	1	74279840	74284738	4899	2	ENSMUST00000006462.13	0	Aamp	ENSMUSG00000006299.13
chr1	74294882	74305139	Pilot_H3_BAM_peak_420	875	.	8.55996	89.6359	87.5114	Promoter (<=1kb)	1	74288247	74304405	16159	2	ENSMUST00000016309.15	0	Tmbim1	ENSMUSG00000006301.17
chr1	74235683	74241807	Pilot_H3_BAM_peak_417	2176	.	18.9263	220.176	217.683	Promoter (<=1kb)	1	74236084	74236888	805	1	ENSMUST00000185733.1	0	Arpc2	ENSMUSG00000006304.14
chr1	74247733	74249911	Pilot_H3_BAM_peak_418	52	.	2.96505	7.17964	5.28475	Exon (ENSMUST00000113820.8/ENSMUSG00000006304.14, exon 4 of 11)	1	74236550	74267988	31439	1	ENSMUST00000113819.1	11184	Arpc2	ENSMUSG00000006304.14
chr7	30587050	30590279	Pilot_H3_BAM_peak_19583	2176	.	19.3362	220.095	217.638	Promoter (<=1kb)	7	30568858	30588717	19860	2	ENSMUST00000006470.13	0	Kmt2b	ENSMUSG00000006307.16
chr7	30728062	30730889	Pilot_H3_BAM_peak_19587	1785	.	16.8286	180.918	178.58	Promoter (<=1kb)	7	30727701	30728484	784	2	ENSMUST00000207955.1	0	Tmem147	ENSMUSG00000006315.9
chr7	3702753	3708137	Pilot_H3_BAM_peak_19214	1298	.	16.0392	132.048	129.81	Promoter (<=1kb)	7	3703993	3706897	2905	1	ENSMUST00000006496.14	0	Rps9	ENSMUSG00000006333.14
chr7	3628563	3631609	Pilot_H3_BAM_peak_19210	1728	.	18.0068	175.165	172.847	Promoter (<=1kb)	7	3620324	3629884	9561	2	ENSMUST00000155592.7	0	Tfpt	ENSMUSG00000006335.16
chr12	113139485	113144921	Pilot_H3_BAM_peak_5556	3261	.	22.1571	329.03	326.2	Promoter (<=1kb)	12	113140236	113145506	5271	1	ENSMUST00000084882.8	0	Crip2	ENSMUSG00000006356.10
chr12	113145940	113149347	Pilot_H3_BAM_peak_5557	92	.	3.27024	11.1568	9.22822	Promoter (<=1kb)	12	113146316	113153879	7564	1	ENSMUST00000198597.4	0	Crip1	ENSMUSG00000006360.11
chr12	113150818	113157694	Pilot_H3_BAM_peak_5558	1495	.	12.9858	151.809	149.509	Promoter (<=1kb)	12	113152012	113153877	1866	1	ENSMUST00000006523.11	0	Crip1	ENSMUSG00000006360.11
chr8	122676796	122678915	Pilot_H3_BAM_peak_21799	53	.	2.95028	7.22105	5.33559	Promoter (<=1kb)	8	122629463	122678072	48610	2	ENSMUST00000006525.13	0	Cbfa2t3	ENSMUSG00000006362.16
chr15	85205662	85207958	Pilot_H3_BAM_peak_8115	479	.	6.47588	50.0053	47.9447	Promoter (<=1kb)	15	85205949	85286535	80587	1	ENSMUST00000057410.13	0	Fbln1	ENSMUSG00000006369.14
chr15	85245283	85245617	Pilot_H3_BAM_peak_8116	11	.	1.85805	2.91325	1.10704	Intron (ENSMUST00000057410.13/ENSMUSG00000006369.14, intron 14 of 16)	15	85263454	85265472	2019	1	ENSMUST00000160798.1	-17837	Fbln1	ENSMUSG00000006369.14
chr15	85297712	85298090	Pilot_H3_BAM_peak_8117	17	.	1.97072	3.53705	1.70932	Distal Intergenic	15	85263454	85265472	2019	1	ENSMUST00000160798.1	34259	Fbln1	ENSMUSG00000006369.14
chrX	36551576	36552529	Pilot_H3_BAM_peak_23253	27	.	2.36532	4.56424	2.70966	Distal Intergenic	20	36598206	36606079	7874	1	ENSMUST00000073339.6	-45677	Pgrmc1	ENSMUSG00000006373.10
chrX	36597737	36600311	Pilot_H3_BAM_peak_23254	824	.	10.3806	84.5731	82.4287	Promoter (<=1kb)	20	36598206	36606079	7874	1	ENSMUST00000073339.6	0	Pgrmc1	ENSMUSG00000006373.10
chr15	79027331	79031837	Pilot_H3_BAM_peak_7936	2677	.	17.9659	270.267	267.713	Promoter (<=1kb)	15	79030874	79038353	7480	1	ENSMUST00000006544.8	0	Gcat	ENSMUSG00000006378.15
chr4	118427063	118430879	Pilot_H3_BAM_peak_15761	2683	.	20.7939	270.956	268.34	Promoter (<=1kb)	4	118428093	118432953	4861	1	ENSMUST00000006557.12	0	Elovl1	ENSMUSG00000006390.15
chr4	118406528	118410637	Pilot_H3_BAM_peak_15760	2254	.	18.3135	227.954	225.462	Promoter (<=1kb)	4	118409337	118415111	5775	1	ENSMUST00000084319.10	0	Med8	ENSMUSG00000006392.16
chr4	118331597	118332273	Pilot_H3_BAM_peak_15756	29	.	2.37581	4.79289	2.93557	Distal Intergenic	4	118359990	118362744	2755	1	ENSMUST00000194248.1	-27717	Hyi	ENSMUSG00000006395.16
chr4	118347090	118348321	Pilot_H3_BAM_peak_15757	92	.	3.41195	11.1992	9.27171	Distal Intergenic	4	118359990	118362744	2755	1	ENSMUST00000194248.1	-11669	Hyi	ENSMUSG00000006395.16
chr4	118359340	118361098	Pilot_H3_BAM_peak_15758	579	.	7.65405	60.0111	57.9133	Promoter (<=1kb)	4	118359990	118362744	2755	1	ENSMUST00000194248.1	0	Hyi	ENSMUSG00000006395.16
chr4	118433577	118438471	Pilot_H3_BAM_peak_15762	1453	.	12.2749	147.581	145.312	Promoter (<=1kb)	4	118432901	118437352	4452	2	ENSMUST00000006565.12	0	Cdc20	ENSMUSG00000006398.15
chr1	171245252	171252810	Pilot_H3_BAM_peak_1186	1271	.	11.8622	129.407	127.178	Promoter (<=1kb)	1	171250421	171260637	10217	1	ENSMUST00000111315.8	0	Adamts4	ENSMUSG00000006403.13
chr1	171344317	171349583	Pilot_H3_BAM_peak_1194	1557	.	13.336	158.061	155.769	Promoter (<=1kb)	1	171345670	171359254	13585	1	ENSMUST00000135941.7	0	Pfdn2	ENSMUSG00000006412.10
chr2	167490855	167494360	Pilot_H3_BAM_peak_13625	2584	.	18.0382	260.96	258.412	Promoter (<=1kb)	2	167492645	167516166	23522	1	ENSMUST00000109214.7	0	Rnf114	ENSMUSG00000006418.17
chr2	167502662	167505391	Pilot_H3_BAM_peak_13626	1191	.	10.0378	121.291	119.107	Promoter (<=1kb)	2	167503089	167516173	13085	1	ENSMUST00000078050.6	0	Rnf114	ENSMUSG00000006418.17
chrX	36862918	36865020	Pilot_H3_BAM_peak_23259	684	.	9.71535	70.6051	68.4886	Promoter (<=1kb)	20	36823737	36864238	40502	2	ENSMUST00000115249.9	0	RP23-286I5.3	ENSMUSG00000006423.15
chrX	36873765	36875977	Pilot_H3_BAM_peak_23260	1309	.	14.4613	133.147	130.918	Promoter (<=1kb)	20	36848550	36874111	25562	2	ENSMUST00000047486.5	0	RP23-286I5.3	ENSMUSG00000006423.15
chr19	47177441	47181026	Pilot_H3_BAM_peak_11746	541	.	7.18727	56.1715	54.1057	Promoter (<=1kb)	19	47178820	47259440	80621	1	ENSMUST00000111808.9	0	Neurl1a	ENSMUSG00000006435.15
chr19	47221445	47223590	Pilot_H3_BAM_peak_11747	74	.	3.24176	9.40063	7.4751	Intron (ENSMUST00000111808.9/ENSMUSG00000006435.15, intron 1 of 5)	19	47228843	47259440	30598	1	ENSMUST00000111807.3	-5253	Neurl1a	ENSMUSG00000006435.15
chr19	47229109	47229384	Pilot_H3_BAM_peak_11748	15	.	2.1029	3.42202	1.59902	Promoter (<=1kb)	19	47228843	47259440	30598	1	ENSMUST00000111807.3	267	Neurl1a	ENSMUSG00000006435.15
chr4	148590473	148593484	Pilot_H3_BAM_peak_16373	2015	.	18.542	203.993	201.6	Promoter (<=1kb)	4	148591503	148594619	3117	1	ENSMUST00000006611.8	0	Srm	ENSMUSG00000006442.10
chr4	141297572	141299108	Pilot_H3_BAM_peak_16305	45	.	2.52799	6.43636	4.55102	Promoter (2-3kb)	4	141301240	141329384	28145	1	ENSMUST00000006614.2	-2132	Epha2	ENSMUSG00000006445.3
chr4	141300270	141307606	Pilot_H3_BAM_peak_16306	3032	.	24.2975	305.917	303.215	Promoter (<=1kb)	4	141301240	141329384	28145	1	ENSMUST00000006614.2	0	Epha2	ENSMUSG00000006445.3
chr4	141308469	141312129	Pilot_H3_BAM_peak_16307	137	.	3.87098	15.6753	13.7116	Promoter (<=1kb)	4	141308894	141310958	2065	1	ENSMUST00000145523.1	0	Epha2	ENSMUSG00000006445.3
chr4	141330083	141330726	Pilot_H3_BAM_peak_16308	23	.	2.08973	4.17774	2.33181	Distal Intergenic	4	141316913	141320901	3989	1	ENSMUST00000149002.1	13171	Epha2	ENSMUSG00000006445.3
chr19	4807386	4812945	Pilot_H3_BAM_peak_11144	2940	.	23.5574	296.739	294.071	Promoter (<=1kb)	19	4800569	4811634	11066	2	ENSMUST00000006625.7	0	Rbm14	ENSMUSG00000006456.10
chr19	4876688	4880163	Pilot_H3_BAM_peak_11147	1373	.	12.5968	139.651	137.376	Promoter (<=1kb)	19	4861223	4877909	16687	2	ENSMUST00000006626.3	0	Actn3	ENSMUSG00000006457.3
chr2	167688155	167693259	Pilot_H3_BAM_peak_13638	1651	.	13.7927	167.487	165.181	Promoter (<=1kb)	2	167691177	167729172	37996	1	ENSMUST00000141923.1	0	RP24-151H6.2	ENSMUSG00000006462.6
chr2	167697729	167698588	Pilot_H3_BAM_peak_13639	101	.	3.58955	12.0883	10.146	Exon (ENSMUST00000130679.1/ENSMUSG00000006462.6, exon 2 of 2)	2	167691181	167697801	6621	1	ENSMUST00000130679.1	6549	RP24-151H6.2	ENSMUSG00000006462.6
chr19	4905551	4906863	Pilot_H3_BAM_peak_11148	643	.	7.23694	66.4165	64.3231	Promoter (<=1kb)	19	4886898	4906627	19730	2	ENSMUST00000053506.6	0	Bbs1	ENSMUSG00000006464.8
chr2	25254169	25257260	Pilot_H3_BAM_peak_12039	2142	.	17.3043	216.618	214.203	Promoter (<=1kb)	2	25244821	25255383	10563	2	ENSMUST00000100329.9	0	Ndor1	ENSMUSG00000006471.18
chr2	25054036	25056012	Pilot_H3_BAM_peak_12030	2056	.	16.1466	208.068	205.672	Promoter (<=1kb)	2	25054355	25062881	8527	1	ENSMUST00000100334.10	0	Nsmf	ENSMUSG00000006476.19
chr2	71872535	71874520	Pilot_H3_BAM_peak_12606	1042	.	10.9109	106.438	104.258	Promoter (<=1kb)	2	71873224	71903858	30635	1	ENSMUST00000006669.5	0	Pdk1	ENSMUSG00000006494.11
chr10	79850205	79850427	Pilot_H3_BAM_peak_2059	10	.	1.86849	2.83339	1.03228	Downstream (<1kb)	10	79854427	79864432	10006	1	ENSMUST00000172282.7	-4000	Ptbp1	ENSMUSG00000006498.16
chr10	79852063	79859008	Pilot_H3_BAM_peak_2060	2240	.	17.2586	226.545	224.084	Promoter (<=1kb)	10	79854427	79864432	10006	1	ENSMUST00000172282.7	0	Ptbp1	ENSMUSG00000006498.16
chr8	122442434	122445009	Pilot_H3_BAM_peak_21789	1571	.	14.3366	159.46	157.163	Promoter (<=1kb)	8	122433601	122443396	9796	2	ENSMUST00000211883.1	0	Mvd	ENSMUSG00000006517.5
chr14	30825212	30827381	Pilot_H3_BAM_peak_6733	1156	.	12.1814	117.852	115.647	Promoter (<=1kb)	14	30825590	30877210	51621	1	ENSMUST00000006701.7	0	Tmem110	ENSMUSG00000006526.13
chr14	30714761	30717833	Pilot_H3_BAM_peak_6732	1401	.	14.7405	142.425	140.173	Promoter (<=1kb)	14	30714849	30817963	103115	1	ENSMUST00000112184.9	0	Sfmbt1	ENSMUSG00000006527.16
chr1	74748514	74749777	Pilot_H3_BAM_peak_430	242	.	5.0886	26.2143	24.2134	Promoter (<=1kb)	1	74738922	74748955	10034	2	ENSMUST00000160732.7	0	Prkag3	ENSMUSG00000006542.13
chr1	74893233	74893496	Pilot_H3_BAM_peak_437	17	.	2.01172	3.59851	1.76954	Promoter (<=1kb)	1	74889934	74893143	3210	2	ENSMUST00000006721.2	-91	Cryba2	ENSMUSG00000006546.3
chr8	22059615	22061792	Pilot_H3_BAM_peak_20756	1377	.	14.5494	140.051	137.785	Promoter (<=1kb)	8	21992785	22060305	67521	2	ENSMUST00000006742.10	0	Atp7b	ENSMUSG00000006567.11
chr11	102392862	102394846	Pilot_H3_BAM_peak_4206	35	.	2.42279	5.38357	3.51988	Promoter (<=1kb)	11	102393403	102401754	8352	1	ENSMUST00000107102.7	0	Rundc3a	ENSMUSG00000006575.14
chr1	75545845	75547349	Pilot_H3_BAM_peak_470	1020	.	10.7818	104.268	102.091	Promoter (<=1kb)	1	75546266	75562172	15907	1	ENSMUST00000124341.7	0	Slc4a3	ENSMUSG00000006576.16
chr1	75559468	75559965	Pilot_H3_BAM_peak_471	17	.	2.09792	3.54357	1.71587	3' UTR	1	75551709	75553732	2024	1	ENSMUST00000132110.1	7760	Slc4a3	ENSMUSG00000006576.16
chr8	122566436	122569952	Pilot_H3_BAM_peak_21795	1506	.	15.5659	152.919	150.635	Promoter (<=1kb)	8	122568015	122573128	5114	1	ENSMUST00000006760.2	0	Cdt1	ENSMUSG00000006585.3
chr4	13742884	13743890	Pilot_H3_BAM_peak_15083	33	.	2.46812	5.23093	3.3673	Promoter (<=1kb)	4	13743436	13893649	150214	1	ENSMUST00000006761.9	0	Runx1t1	ENSMUSG00000006586.15
chr8	122459723	122461955	Pilot_H3_BAM_peak_21790	32	.	2.39976	5.1202	3.25585	Promoter (<=1kb)	8	122454208	122460733	6526	2	ENSMUST00000006762.6	0	Snai3	ENSMUSG00000006587.6
chr8	122572764	122577303	Pilot_H3_BAM_peak_21796	1867	.	15.1799	189.129	186.773	Promoter (<=1kb)	8	122574635	122575489	855	2	ENSMUST00000213062.1	0	Aprt	ENSMUSG00000006589.8
chr7	46794118	46797851	Pilot_H3_BAM_peak_19770	1425	.	15.2979	144.797	142.533	Promoter (<=1kb)	7	46796103	46823800	27698	1	ENSMUST00000006774.10	0	Gtf2h1	ENSMUSG00000006599.13
chr13	23709717	23711395	Pilot_H3_BAM_peak_5762	472	.	7.58929	49.2453	47.2012	Promoter (<=1kb)	13	23702034	23710854	8821	2	ENSMUST00000091706.13	0	Hfe	ENSMUSG00000006611.15
chr5	30948977	30953096	Pilot_H3_BAM_peak_16755	1288	.	11.8966	131.118	128.897	Promoter (<=1kb)	5	30950066	30953402	3337	1	ENSMUST00000202401.3	0	Abhd1	ENSMUSG00000006638.14
chr5	31046149	31050421	Pilot_H3_BAM_peak_16758	1598	.	14.3059	162.091	159.803	Promoter (<=1kb)	5	31036036	31048002	11967	2	ENSMUST00000202520.3	0	Slc5a6	ENSMUSG00000006641.12
chr5	31000104	31000678	Pilot_H3_BAM_peak_16757	49	.	2.92182	6.8757	4.9862	Distal Intergenic	5	30968662	30977018	8357	1	ENSMUST00000006818.3	31443	Tcf23	ENSMUSG00000006642.3
chr7	30444761	30445798	Pilot_H3_BAM_peak_19577	247	.	5.82098	26.764	24.747	Promoter (<=1kb)	7	30434982	30445535	10554	2	ENSMUST00000006828.8	0	Aplp1	ENSMUSG00000006651.8
chr9	108515924	108519844	Pilot_H3_BAM_peak_22935	1801	.	16.2294	182.508	180.149	Promoter (<=1kb)	9	108516806	108533894	17089	1	ENSMUST00000195563.5	0	Qrich1	ENSMUSG00000006673.14
chr9	108521266	108522245	Pilot_H3_BAM_peak_22936	30	.	2.44166	4.93963	3.07882	Intron (ENSMUST00000195563.5/ENSMUSG00000006673.14, intron 1 of 2)	9	108517623	108528895	11273	1	ENSMUST00000192819.1	3644	Qrich1	ENSMUSG00000006673.14
chr9	108577380	108579880	Pilot_H3_BAM_peak_22939	1261	.	12.8674	128.409	126.194	Promoter (<=1kb)	9	108579179	108579557	379	2	ENSMUST00000191674.1	0	P4htm	ENSMUSG00000006675.10
chr9	108596431	108598262	Pilot_H3_BAM_peak_22940	620	.	8.67993	64.1068	62.0043	Promoter (<=1kb)	9	108578862	108597667	18806	2	ENSMUST00000006853.10	0	P4htm	ENSMUSG00000006675.10
chr9	108490118	108492900	Pilot_H3_BAM_peak_22933	2125	.	19.0505	214.962	212.539	Promoter (<=1kb)	9	108490602	108501699	11098	1	ENSMUST00000006854.12	0	Usp19	ENSMUSG00000006676.16
chrX	93630153	93632665	Pilot_H3_BAM_peak_23406	991	.	11.1106	101.348	99.1765	Promoter (<=1kb)	20	93304767	93632155	327389	2	ENSMUST00000006856.2	0	Pola1	ENSMUSG00000006678.6
chr4	137353235	137359166	Pilot_H3_BAM_peak_16203	1160	.	12.3031	118.241	116.049	Promoter (<=1kb)	4	137319696	137357720	38025	2	ENSMUST00000051477.12	0	Cdc42	ENSMUSG00000006699.17
chr4	137367365	137368384	Pilot_H3_BAM_peak_16204	76	.	2.99736	9.56482	7.63672	Distal Intergenic	4	137319696	137357720	38025	2	ENSMUST00000051477.12	-9646	Cdc42	ENSMUSG00000006699.17
chr17	31563240	31568121	Pilot_H3_BAM_peak_9703	1259	.	12.5243	128.204	125.965	Promoter (<=1kb)	17	31564749	31605481	40733	1	ENSMUST00000175806.7	0	Pknox1	ENSMUSG00000006705.12
chr13	24759837	24763081	Pilot_H3_BAM_peak_5778	1532	.	13.3191	155.546	153.265	Promoter (<=1kb)	13	24751845	24761861	10017	2	ENSMUST00000006898.9	0	Gmnn	ENSMUSG00000006715.11
chr13	24830190	24834464	Pilot_H3_BAM_peak_5781	2244	.	19.1413	226.842	224.415	Promoter (<=1kb)	13	24817948	24831517	13570	2	ENSMUST00000006900.6	0	Acot13	ENSMUSG00000006717.7
chr13	21934380	21937471	Pilot_H3_BAM_peak_5719	102	.	3.73243	12.1356	10.2015	Downstream (2-3kb)	13	21945094	21960485	15392	1	ENSMUST00000176511.7	-7623	Zfp184	ENSMUSG00000006720.16
chr13	21939998	21942116	Pilot_H3_BAM_peak_5720	911	.	10.6899	93.3281	91.194	Promoter (2-3kb)	13	21945094	21960485	15392	1	ENSMUST00000176511.7	-2978	Zfp184	ENSMUSG00000006720.16
chr13	21944212	21946889	Pilot_H3_BAM_peak_5721	1616	.	14.4479	163.948	161.657	Promoter (<=1kb)	13	21945094	21960485	15392	1	ENSMUST00000176511.7	0	Zfp184	ENSMUSG00000006720.16
chr10	127049108	127049877	Pilot_H3_BAM_peak_2570	45	.	2.63294	6.39913	4.51268	Promoter (<=1kb)	10	127048671	127049866	1196	1	ENSMUST00000171868.1	438	Cyp27b1	ENSMUSG00000006724.12
chr10	127062839	127065879	Pilot_H3_BAM_peak_2572	2757	.	16.2427	278.368	275.708	Promoter (<=1kb)	10	127063534	127067920	4387	1	ENSMUST00000006911.11	0	Cdk4	ENSMUSG00000006728.12
chr10	127164431	127168031	Pilot_H3_BAM_peak_2581	1418	.	12.4561	144.082	141.833	Promoter (<=1kb)	10	127165225	127172330	7106	1	ENSMUST00000006914.10	0	B4galnt1	ENSMUSG00000006731.10
chr10	127170802	127171220	Pilot_H3_BAM_peak_2582	121	.	3.35542	14.0792	12.1284	3' UTR	10	127165859	127168522	2664	1	ENSMUST00000220055.1	4944	B4galnt1	ENSMUSG00000006731.10
chr10	127040276	127043475	Pilot_H3_BAM_peak_2569	2176	.	14.8937	220.044	217.624	Promoter (<=1kb)	10	127041414	127043182	1769	1	ENSMUST00000152960.1	0	Mettl1	ENSMUSG00000006732.14
chr10	127067717	127071705	Pilot_H3_BAM_peak_2573	2390	.	16.9385	241.596	239.083	Promoter (<=1kb)	10	127067280	127070264	2985	2	ENSMUST00000060991.5	0	Tspan31	ENSMUSG00000006736.9
chr18	6237487	6242881	Pilot_H3_BAM_peak_10403	1892	.	19.2615	191.641	189.257	Promoter (<=1kb)	18	6201002	6241523	40522	2	ENSMUST00000025083.13	0	Kif5b	ENSMUSG00000006740.13
chr18	6281179	6282578	Pilot_H3_BAM_peak_10404	32	.	2.55146	5.08471	3.22276	Distal Intergenic	18	6241314	6242174	861	2	ENSMUST00000170959.1	-39006	Kif5b	ENSMUSG00000006740.13
chr7	46709098	46711086	Pilot_H3_BAM_peak_19768	1271	.	14.4441	129.391	127.161	Promoter (<=1kb)	7	46686108	46710680	24573	2	ENSMUST00000143082.3	0	Saal1	ENSMUSG00000006763.14
chr11	100562671	100562963	Pilot_H3_BAM_peak_4104	13	.	1.98046	3.11645	1.30318	Intron (ENSMUST00000092684.11/ENSMUSG00000006784.14, intron 8 of 11)	11	100574904	100581728	6825	1	ENSMUST00000103120.4	-11941	Cnp	ENSMUSG00000006782.16
chr11	100569827	100570846	Pilot_H3_BAM_peak_4105	26	.	2.24885	4.5303	2.67784	Exon (ENSMUST00000092684.11/ENSMUSG00000006784.14, exon 11 of 12)	11	100574904	100581728	6825	1	ENSMUST00000103120.4	-4058	Cnp	ENSMUSG00000006782.16
chr11	100574258	100576088	Pilot_H3_BAM_peak_4106	845	.	9.0752	86.7198	84.5887	Promoter (<=1kb)	11	100574904	100581728	6825	1	ENSMUST00000103120.4	0	Cnp	ENSMUSG00000006782.16
chr11	100540646	100540862	Pilot_H3_BAM_peak_4101	14	.	2.12734	3.27841	1.45863	Distal Intergenic	11	100545607	100571963	26357	1	ENSMUST00000092684.11	-4745	Ttc25	ENSMUSG00000006784.14
chr11	100544883	100546555	Pilot_H3_BAM_peak_4102	316	.	5.66729	33.6651	31.6461	Promoter (<=1kb)	11	100545607	100571963	26357	1	ENSMUST00000092684.11	0	Ttc25	ENSMUSG00000006784.14
chr11	100555837	100556164	Pilot_H3_BAM_peak_4103	38	.	2.3236	5.7032	3.82754	Intron (ENSMUST00000092684.11/ENSMUSG00000006784.14, intron 7 of 11)	11	100549547	100550328	782	1	ENSMUST00000127389.1	6291	Ttc25	ENSMUSG00000006784.14
chr2	166153797	166155992	Pilot_H3_BAM_peak_13598	531	.	7.88453	55.2625	53.169	Promoter (<=1kb)	2	166073089	166155663	82575	2	ENSMUST00000109249.8	0	Sulf2	ENSMUSG00000006800.14
chr17	13007168	13010146	Pilot_H3_BAM_peak_9353	1557	.	12.7223	158.072	155.79	Promoter (<=1kb)	17	13007839	13018119	10281	1	ENSMUST00000007012.4	0	Sod2	ENSMUSG00000006818.4
chr18	36734413	36736259	Pilot_H3_BAM_peak_10607	840	.	8.52714	86.1457	84.0146	Promoter (<=1kb)	18	36735068	36742391	7324	1	ENSMUST00000007046.7	0	Tmco6	ENSMUSG00000006850.7
chr6	83571079	83573716	Pilot_H3_BAM_peak_18584	1279	.	14.1144	130.212	127.98	Promoter (<=1kb)	6	83543211	83572427	29217	2	ENSMUST00000205648.1	0	Stambp	ENSMUSG00000006906.10
chr11	101205641	101205976	Pilot_H3_BAM_peak_4142	12	.	1.96612	3.04593	1.23484	Promoter (2-3kb)	11	101193730	101203305	9576	2	ENSMUST00000138835.7	-2337	Ezh1	ENSMUSG00000006920.14
chr11	101221037	101221830	Pilot_H3_BAM_peak_4143	32	.	2.50915	5.08422	3.22228	Intron (ENSMUST00000107284.7/ENSMUSG00000006920.14, intron 1 of 20)	11	101197389	101226426	29038	2	ENSMUST00000100417.2	4596	Ezh1	ENSMUSG00000006920.14
chr11	101224636	101227010	Pilot_H3_BAM_peak_4144	797	.	9.24394	81.8257	79.7087	Promoter (<=1kb)	11	101191115	101226463	35349	2	ENSMUST00000107284.7	0	Ezh1	ENSMUSG00000006920.14
chr11	101228866	101232700	Pilot_H3_BAM_peak_4145	23	.	2.26699	4.17299	2.32944	Promoter (2-3kb)	11	101191115	101226463	35349	2	ENSMUST00000107284.7	-2404	Ezh1	ENSMUSG00000006920.14
chr11	100354736	100357709	Pilot_H3_BAM_peak_4093	1190	.	12.2633	121.263	119.064	Promoter (<=1kb)	11	100347327	100356128	8802	2	ENSMUST00000138603.8	0	Hap1	ENSMUSG00000006930.15
chr9	120927155	120927502	Pilot_H3_BAM_peak_23074	26	.	2.45553	4.52854	2.67323	Promoter (1-2kb)	9	120929216	120950635	21420	1	ENSMUST00000130466.7	-1714	Ctnnb1	ENSMUSG00000006932.17
chr9	120933047	120937228	Pilot_H3_BAM_peak_23075	1670	.	18.3207	169.373	167.057	Promoter (<=1kb)	9	120933400	120960507	27108	1	ENSMUST00000007130.14	0	Ctnnb1	ENSMUSG00000006932.17
chr9	120491673	120494241	Pilot_H3_BAM_peak_23066	1679	.	15.6457	170.267	167.926	Promoter (<=1kb)	9	120492232	120494640	2409	1	ENSMUST00000217553.1	0	Eif1b	ENSMUSG00000006941.5
chr16	20731693	20734462	Pilot_H3_BAM_peak_8715	794	.	9.44527	81.5772	79.4536	Promoter (<=1kb)	16	20733127	20738152	5026	1	ENSMUST00000115423.7	0	Chrd	ENSMUSG00000006958.14
chr16	20650496	20653933	Pilot_H3_BAM_peak_8711	2261	.	17.7453	228.589	226.122	Promoter (<=1kb)	16	20651652	20663414	11763	1	ENSMUST00000007212.8	0	Psmd2	ENSMUSG00000006998.16
chr17	24689055	24690169	Pilot_H3_BAM_peak_9494	172	.	4.32567	19.2918	17.2985	Promoter (<=1kb)	17	24685092	24689955	4864	2	ENSMUST00000007236.4	0	Syngr3	ENSMUSG00000007021.4
chr17	34993906	34994162	Pilot_H3_BAM_peak_9803	34	.	2.59502	5.28528	3.41626	Distal Intergenic	17	35000987	35016322	15336	1	ENSMUST00000087315.13	-6825	Vars	ENSMUSG00000007029.16
chr17	34995559	35003809	Pilot_H3_BAM_peak_9804	1582	.	13.9305	160.588	158.293	Promoter (<=1kb)	17	35000987	35016322	15336	1	ENSMUST00000087315.13	0	Vars	ENSMUSG00000007029.16
chr17	34972040	34972956	Pilot_H3_BAM_peak_9801	37	.	2.47409	5.60866	3.73895	Promoter (<=1kb)	17	34972703	34979285	6583	1	ENSMUST00000007248.4	0	Hspa1l	ENSMUSG00000007033.4
chr17	34915511	34916090	Pilot_H3_BAM_peak_9795	23	.	2.20115	4.16213	2.31819	Promoter (1-2kb)	17	34914470	34930356	15887	1	ENSMUST00000007249.14	1042	Slc44a4	ENSMUSG00000007034.15
chr17	35030033	35030317	Pilot_H3_BAM_peak_9805	27	.	2.19133	4.64455	2.78855	Promoter (<=1kb)	17	35028605	35029868	1264	2	ENSMUST00000173124.7	-166	Msh5	ENSMUSG00000007035.15
chr17	35038741	35039846	Pilot_H3_BAM_peak_9806	63	.	2.99102	8.21947	6.31094	3' UTR	17	35039146	35043767	4622	2	ENSMUST00000173685.7	3921	Msh5	ENSMUSG00000007035.15
chr17	35041758	35053630	Pilot_H3_BAM_peak_9807	1578	.	13.1538	160.211	157.882	Promoter (<=1kb)	17	35028605	35046622	18018	2	ENSMUST00000007250.13	0	Msh5	ENSMUSG00000007035.15
chr17	35088805	35090850	Pilot_H3_BAM_peak_9811	1590	.	14.3707	161.305	159.006	Promoter (<=1kb)	17	35089263	35091826	2564	1	ENSMUST00000173134.7	0	Abhd16a	ENSMUSG00000007036.15
chr17	34930780	34932945	Pilot_H3_BAM_peak_9796	1641	.	14.8915	166.443	164.135	Promoter (<=1kb)	17	34931253	34935921	4669	1	ENSMUST00000007253.5	0	Neu1	ENSMUSG00000007038.5
chr17	35058134	35060984	Pilot_H3_BAM_peak_9808	963	.	10.2664	98.5057	96.3587	Promoter (<=1kb)	17	35059035	35062091	3057	1	ENSMUST00000007255.12	0	Ddah2	ENSMUSG00000007039.12
chr17	34979886	34984617	Pilot_H3_BAM_peak_9802	2381	.	20.4929	240.605	238.128	Promoter (<=1kb)	17	34981862	34983981	2120	1	ENSMUST00000172523.1	0	Lsm2	ENSMUSG00000007050.17
chr5	110284452	110287904	Pilot_H3_BAM_peak_17314	1645	.	15.7718	166.878	164.567	Promoter (<=1kb)	5	110286306	110337474	51169	1	ENSMUST00000007296.11	0	Pole	ENSMUSG00000007080.14
chr5	135023082	135025174	Pilot_H3_BAM_peak_17716	1412	.	12.7198	143.513	141.272	Promoter (<=1kb)	5	135023482	135051100	27619	1	ENSMUST00000005509.10	0	Stx1a	ENSMUSG00000007207.10
chr6	48600802	48603161	Pilot_H3_BAM_peak_18347	1343	.	13.079	136.535	134.303	Promoter (<=1kb)	6	48602063	48623227	21165	1	ENSMUST00000204095.2	0	Zfp775	ENSMUSG00000007216.6
chr7	109865370	109866049	Pilot_H3_BAM_peak_20191	41	.	2.49767	6.06182	4.1783	Promoter (<=1kb)	7	109798676	109865586	66911	2	ENSMUST00000007423.11	0	Scube2	ENSMUSG00000007279.14
chr19	6055974	6064082	Pilot_H3_BAM_peak_11236	1858	.	15.5912	188.234	185.889	Promoter (<=1kb)	19	6053630	6057751	4122	2	ENSMUST00000007482.6	0	Mrpl49	ENSMUSG00000007338.9
chr3	103101925	103103622	Pilot_H3_BAM_peak_14541	880	.	9.10896	90.2543	88.0881	Promoter (<=1kb)	3	103102604	103169769	67166	1	ENSMUST00000173206.7	0	Dennd2c	ENSMUSG00000007379.15
chr12	111572499	111577178	Pilot_H3_BAM_peak_5501	2086	.	17.7434	211.087	208.673	Promoter (<=1kb)	12	111574523	111656218	81696	1	ENSMUST00000075281.7	0	Mark3	ENSMUSG00000007411.16
chr5	3645929	3648450	Pilot_H3_BAM_peak_16567	1634	.	15.4372	165.686	163.401	Promoter (<=1kb)	5	3639961	3647934	7974	2	ENSMUST00000007559.14	0	Gatad1	ENSMUSG00000007415.15
chr6	122308243	122311685	Pilot_H3_BAM_peak_18953	2315	.	20.1039	234.095	231.598	Promoter (<=1kb)	6	122308720	122317680	8961	1	ENSMUST00000007602.14	0	M6pr	ENSMUSG00000007458.14
chr2	30236170	30240212	Pilot_H3_BAM_peak_12189	2767	.	19.207	279.382	276.783	Promoter (<=1kb)	2	30237715	30263785	26071	1	ENSMUST00000113654.7	0	Lrrc8a	ENSMUSG00000007476.18
chr18	68337332	68337807	Pilot_H3_BAM_peak_10910	74	.	3.3963	9.34262	7.41684	Promoter (<=1kb)	18	68337603	68339711	2109	1	ENSMUST00000172148.1	0	Mc5r	ENSMUSG00000007480.3
chr17	20944078	20947767	Pilot_H3_BAM_peak_9410	2029	.	17.6967	205.322	202.922	Promoter (<=1kb)	17	20945311	20965916	20606	1	ENSMUST00000007708.13	0	Ppp2r1a	ENSMUSG00000007564.15
chr17	28308224	28309171	Pilot_H3_BAM_peak_9634	22	.	2.23363	4.12207	2.27921	Distal Intergenic	17	28313530	28326567	13038	1	ENSMUST00000114803.7	-4359	Fance	ENSMUSG00000007570.15
chr17	28311725	28315274	Pilot_H3_BAM_peak_9635	1810	.	16.1011	183.441	181.061	Promoter (<=1kb)	17	28313530	28326567	13038	1	ENSMUST00000114803.7	0	Fance	ENSMUSG00000007570.15
chr14	55680334	55682606	Pilot_H3_BAM_peak_6958	1444	.	13.2637	146.692	144.417	Promoter (<=1kb)	14	55676618	55681745	5128	2	ENSMUST00000227842.1	0	Tinf2	ENSMUSG00000007589.9
chr8	70083106	70084561	Pilot_H3_BAM_peak_21062	427	.	7.37341	44.8493	42.7909	Promoter (<=1kb)	8	70083457	70090862	7406	1	ENSMUST00000007738.10	0	Hapln4	ENSMUSG00000007594.10
chr8	70087860	70088161	Pilot_H3_BAM_peak_21063	11	.	1.95094	2.90973	1.10417	Exon (ENSMUST00000007738.10/ENSMUSG00000007594.10, exon 5 of 5)	8	70084144	70084887	744	1	ENSMUST00000213092.1	3717	Hapln4	ENSMUSG00000007594.10
chr17	56761626	56762751	Pilot_H3_BAM_peak_10080	191	.	4.58554	21.1809	19.1947	Promoter (1-2kb)	17	56764751	56770092	5342	1	ENSMUST00000007747.8	-2000	Dus3l	ENSMUSG00000007603.8
chr17	56763941	56766089	Pilot_H3_BAM_peak_10081	1957	.	16.5535	198.122	195.714	Promoter (<=1kb)	17	56764751	56770092	5342	1	ENSMUST00000007747.8	0	Dus3l	ENSMUSG00000007603.8
chr8	71484756	71490005	Pilot_H3_BAM_peak_21133	2031	.	15.2126	205.535	203.115	Promoter (<=1kb)	8	71488103	71493400	5298	1	ENSMUST00000007754.12	0	Gtpbp3	ENSMUSG00000007610.15
chr8	71495003	71496358	Pilot_H3_BAM_peak_21134	34	.	2.49317	5.32933	3.46824	Intron (ENSMUST00000150969.7/ENSMUSG00000007610.15, intron 9 of 10)	8	71489459	71491411	1953	1	ENSMUST00000146551.1	5545	Gtpbp3	ENSMUSG00000007610.15
chr4	47351614	47354873	Pilot_H3_BAM_peak_15290	1859	.	16.0272	188.314	185.972	Promoter (<=1kb)	4	47353222	47414931	61710	1	ENSMUST00000007757.14	0	Tgfbr1	ENSMUSG00000007613.15
chr13	93302861	93308355	Pilot_H3_BAM_peak_6324	1461	.	14.5958	148.431	146.168	Promoter (<=1kb)	13	93303757	93386744	82988	1	ENSMUST00000109494.7	0	Homer1	ENSMUSG00000007617.18
chr11	87403349	87404814	Pilot_H3_BAM_peak_3786	897	.	10.5846	91.9139	89.7628	Promoter (<=1kb)	11	87376645	87404523	27879	2	ENSMUST00000067692.12	0	Rad51c	ENSMUSG00000007646.13
chr11	42419618	42421794	Pilot_H3_BAM_peak_2962	810	.	10.7947	83.1921	81.0451	Promoter (<=1kb)	11	42419757	42629028	209272	1	ENSMUST00000007797.9	0	Gabrb2	ENSMUSG00000007653.12
chr6	17305636	17310192	Pilot_H3_BAM_peak_18117	1876	.	17.9486	189.997	187.642	Promoter (<=1kb)	6	17306335	17341324	34990	1	ENSMUST00000007799.12	0	Cav1	ENSMUSG00000007655.16
chr9	75037227	75040225	Pilot_H3_BAM_peak_22625	1564	.	14.499	158.695	156.405	Promoter (<=1kb)	9	75037614	75060294	22681	1	ENSMUST00000168166.7	0	Arpp19	ENSMUSG00000007656.13
chr2	152804607	152806422	Pilot_H3_BAM_peak_13375	28	.	2.3464	4.65692	2.80141	Intron (ENSMUST00000007803.11/ENSMUSG00000007659.18, intron 2 of 2)	2	152781411	152828535	47125	2	ENSMUST00000173755.1	22113	Bcl2l1	ENSMUSG00000007659.18
chr2	152810410	152810666	Pilot_H3_BAM_peak_13376	14	.	2.01664	3.25569	1.43783	Intron (ENSMUST00000007803.11/ENSMUSG00000007659.18, intron 2 of 2)	2	152781411	152828535	47125	2	ENSMUST00000173755.1	17869	Bcl2l1	ENSMUSG00000007659.18
chr2	152820374	152822678	Pilot_H3_BAM_peak_13377	56	.	2.88732	7.54594	5.65019	Intron (ENSMUST00000007803.11/ENSMUSG00000007659.18, intron 2 of 2)	2	152781411	152828535	47125	2	ENSMUST00000173755.1	5857	Bcl2l1	ENSMUSG00000007659.18
chr2	152826151	152832254	Pilot_H3_BAM_peak_13378	2925	.	22.4431	295.142	292.51	Promoter (<=1kb)	2	152780668	152831728	51061	2	ENSMUST00000007803.11	0	Bcl2l1	ENSMUSG00000007659.18
chr17	57029274	57032771	Pilot_H3_BAM_peak_10087	1905	.	15.8486	192.968	190.565	Promoter (<=1kb)	17	57021058	57031507	10450	2	ENSMUST00000007814.8	0	Khsrp	ENSMUSG00000007670.9
chr12	90737135	90739445	Pilot_H3_BAM_peak_5346	313	.	6.32042	33.3913	31.3644	Promoter (<=1kb)	12	90724552	90738438	13887	2	ENSMUST00000082432.4	0	Dio2	ENSMUSG00000007682.6
chr8	70871804	70874182	Pilot_H3_BAM_peak_21115	1310	.	12.0483	133.278	131.044	Promoter (<=1kb)	8	70868227	70873935	5709	2	ENSMUST00000007865.6	0	Ccdc124	ENSMUSG00000007721.6
chr8	70880263	70880852	Pilot_H3_BAM_peak_21116	19	.	1.9931	3.81648	1.98012	Downstream (2-3kb)	8	70868227	70873935	5709	2	ENSMUST00000007865.6	-6329	Ccdc124	ENSMUSG00000007721.6
chr11	22989657	22993213	Pilot_H3_BAM_peak_2878	1889	.	16.3125	191.286	188.932	Promoter (<=1kb)	11	22990519	23003780	13262	1	ENSMUST00000173867.7	0	Cct4	ENSMUSG00000007739.10
chr11	51681319	51681786	Pilot_H3_BAM_peak_3055	107	.	3.27394	12.7213	10.7719	Distal Intergenic	11	51685386	51688653	3268	2	ENSMUST00000007921.8	6867	RP23-79E13.7	ENSMUSG00000007777.9
chr11	51687258	51690100	Pilot_H3_BAM_peak_3056	1696	.	15.3367	171.945	169.601	Promoter (<=1kb)	11	51685386	51688653	3268	2	ENSMUST00000007921.8	0	RP23-79E13.7	ENSMUSG00000007777.9
chr7	44973341	44975632	Pilot_H3_BAM_peak_19705	469	.	7.67041	49.0402	46.9824	Promoter (<=1kb)	7	44959372	44974775	15404	2	ENSMUST00000212836.1	0	Cpt1c	ENSMUSG00000007783.10
chr1	91799428	91805603	Pilot_H3_BAM_peak_613	1884	.	15.7619	190.859	188.487	Promoter (<=1kb)	1	91801461	91848028	46568	1	ENSMUST00000007949.3	0	Twist2	ENSMUSG00000007805.4
chr5	145230549	145233852	Pilot_H3_BAM_peak_17971	1482	.	14.0396	150.545	148.293	Promoter (<=1kb)	5	145231715	145238322	6608	1	ENSMUST00000200039.4	0	Zfp655	ENSMUSG00000007812.16
chr9	108303680	108312226	Pilot_H3_BAM_peak_22927	1785	.	18.5002	180.868	178.543	Promoter (<=1kb)	9	108306129	108337934	31806	1	ENSMUST00000007959.13	0	Rhoa	ENSMUSG00000007815.13
chr14	25456609	25462776	Pilot_H3_BAM_peak_6679	3058	.	21.5086	308.455	305.815	Promoter (<=1kb)	14	25459185	25538492	79308	1	ENSMUST00000161766.7	0	Zmiz1	ENSMUSG00000007817.15
chr14	25496092	25498012	Pilot_H3_BAM_peak_6685	21	.	2.23095	3.98373	2.14581	Intron (ENSMUST00000161766.7/ENSMUSG00000007817.15, intron 1 of 2)	14	25502655	25572030	69376	1	ENSMUST00000160680.2	-4643	Zmiz1	ENSMUSG00000007817.15
chr14	25516767	25517066	Pilot_H3_BAM_peak_6686	23	.	2.28125	4.16377	2.32082	Intron (ENSMUST00000161766.7/ENSMUSG00000007817.15, intron 2 of 2)	14	25502655	25572030	69376	1	ENSMUST00000160680.2	14113	Zmiz1	ENSMUSG00000007817.15
chr14	25606291	25609179	Pilot_H3_BAM_peak_6691	884	.	9.79988	90.572	88.4147	Promoter (<=1kb)	14	25607357	25643657	36301	1	ENSMUST00000160190.1	0	Zmiz1	ENSMUSG00000007817.15
chr14	25586631	25589778	Pilot_H3_BAM_peak_6689	78	.	3.16174	9.80045	7.88066	Intron (ENSMUST00000162645.7/ENSMUSG00000007817.15, intron 6 of 23)	14	25607357	25643657	36301	1	ENSMUST00000160190.1	-17579	Zmiz1	ENSMUSG00000007817.15
chr14	25603103	25603877	Pilot_H3_BAM_peak_6690	31	.	2.40022	5.04085	3.18052	Intron (ENSMUST00000162645.7/ENSMUSG00000007817.15, intron 6 of 23)	14	25607357	25643657	36301	1	ENSMUST00000160190.1	-3480	Zmiz1	ENSMUSG00000007817.15
chr6	118560582	118563778	Pilot_H3_BAM_peak_18910	1935	.	16.8799	195.948	193.565	Promoter (<=1kb)	6	118501308	118562226	60919	2	ENSMUST00000112830.2	0	Ankrd26	ENSMUSG00000007827.10
chr13	58125255	58130313	Pilot_H3_BAM_peak_6108	1441	.	14.676	146.417	144.147	Promoter (<=1kb)	13	58125879	58128556	2678	2	ENSMUST00000007980.6	0	Hnrnpa0	ENSMUSG00000007836.6
chr11	50376253	50382108	Pilot_H3_BAM_peak_3033	1786	.	16.0404	181.006	178.669	Promoter (<=1kb)	11	50376990	50386528	9539	1	ENSMUST00000109142.7	0	Hnrnph1	ENSMUSG00000007850.16
chr12	86082198	86083967	Pilot_H3_BAM_peak_5314	1952	.	19.2162	197.591	195.201	Promoter (<=1kb)	12	86082541	86092487	9947	1	ENSMUST00000221194.1	0	Ift43	ENSMUSG00000007867.9
chr12	86091609	86092055	Pilot_H3_BAM_peak_5315	21	.	2.21434	3.97532	2.1343	Promoter (<=1kb)	12	86092122	86161512	69391	1	ENSMUST00000221161.1	-67	Ift43	ENSMUSG00000007867.9
chr4	136139729	136148489	Pilot_H3_BAM_peak_16170	1559	.	15.0603	158.292	155.972	Promoter (<=1kb)	4	136143497	136145392	1896	1	ENSMUST00000008016.2	0	Id3	ENSMUSG00000007872.3
chr4	133729729	133730576	Pilot_H3_BAM_peak_16073	45	.	2.79109	6.48531	4.59836	Intron (ENSMUST00000105897.9/ENSMUSG00000007880.16, intron 1 of 19)	4	133720779	133723879	3101	2	ENSMUST00000139709.2	-5851	Arid1a	ENSMUSG00000007880.16
chr4	133749949	133758078	Pilot_H3_BAM_peak_16074	1555	.	15.0334	157.888	155.598	Promoter (<=1kb)	4	133679008	133753611	74604	2	ENSMUST00000105897.9	0	Arid1a	ENSMUSG00000007880.16
chr8	70492085	70497184	Pilot_H3_BAM_peak_21085	2079	.	19.1067	210.369	207.978	Promoter (<=1kb)	8	70493158	70504081	10924	1	ENSMUST00000008032.13	0	Crlf1	ENSMUSG00000007888.15
chr7	142384312	142388375	Pilot_H3_BAM_peak_20593	1673	.	17.101	169.678	167.348	Promoter (<=1kb)	7	142375911	142388038	12128	2	ENSMUST00000151120.8	0	Ctsd	ENSMUSG00000007891.16
chr9	61911714	61915842	Pilot_H3_BAM_peak_22433	1292	.	15.5819	131.439	129.216	Promoter (<=1kb)	9	61913284	61914542	1259	2	ENSMUST00000008036.8	0	Rplp1	ENSMUSG00000007892.8
chr9	76003228	76004156	Pilot_H3_BAM_peak_22641	86	.	3.66982	10.6139	8.67812	Exon (ENSMUST00000180749.1/ENSMUSG00000097836.1, exon 2 of 5)	9	76014855	76136350	121496	1	ENSMUST00000008052.12	-10699	Hmgcll1	ENSMUSG00000007908.14
chr7	101821833	101822273	Pilot_H3_BAM_peak_20144	30	.	2.39588	4.86982	3.00727	Promoter (1-2kb)	7	101820746	101821359	614	1	ENSMUST00000209878.1	1088	Phox2a	ENSMUSG00000007946.11
chr8	71442620	71443103	Pilot_H3_BAM_peak_21129	19	.	2.17276	3.77855	1.94308	Distal Intergenic	8	71457325	71458907	1583	2	ENSMUST00000212321.1	15804	Abhd8	ENSMUSG00000007950.9
chr8	71462371	71466172	Pilot_H3_BAM_peak_21130	1918	.	16.2639	194.203	191.835	Promoter (<=1kb)	8	71456705	71463655	6951	2	ENSMUST00000008094.9	0	Abhd8	ENSMUSG00000007950.9
chr5	136907589	136909522	Pilot_H3_BAM_peak_17782	1042	.	11.8029	106.461	104.29	Promoter (<=1kb)	5	136908150	136915404	7255	1	ENSMUST00000200157.4	0	Ift22	ENSMUSG00000007987.12
chr14	65261306	65263084	Pilot_H3_BAM_peak_7075	787	.	10.5502	80.9175	78.7714	Promoter (<=1kb)	14	65192449	65262463	70015	2	ENSMUST00000131309.2	0	Fzd3	ENSMUSG00000007989.7
chr7	44373530	44375205	Pilot_H3_BAM_peak_19682	345	.	6.92726	36.5373	34.5068	Promoter (<=1kb)	7	44360043	44375030	14988	2	ENSMUST00000107933.7	0	AC152939.5	ENSMUSG00000008028.15
chrX	10714493	10720018	Pilot_H3_BAM_peak_23183	1096	.	11.5861	111.838	109.646	Promoter (<=1kb)	20	10715013	10716448	1436	1	ENSMUST00000125623.1	0	Mid1ip1	ENSMUSG00000008035.12
chr7	16737647	16740212	Pilot_H3_BAM_peak_19309	1252	.	11.2015	127.419	125.211	Promoter (<=1kb)	7	16738410	16749294	10885	1	ENSMUST00000086112.7	0	Ap2s1	ENSMUSG00000008036.11
chr5	108691807	108695587	Pilot_H3_BAM_peak_17295	837	.	9.48792	85.8994	83.7557	Promoter (<=1kb)	5	108692382	108703536	11155	1	ENSMUST00000196222.4	0	Fgfrl1	ENSMUSG00000008090.14
chr8	84146369	84148433	Pilot_H3_BAM_peak_21269	1529	.	10.7018	155.174	152.902	Promoter (<=1kb)	8	84148025	84162347	14323	1	ENSMUST00000143833.7	0	AC159266.3	ENSMUSG00000008129.14
chr1	43140801	43142517	Pilot_H3_BAM_peak_194	47	.	2.57036	6.65132	4.76634	5' UTR	1	43123074	43163961	40888	2	ENSMUST00000008280.13	21444	Fhl2	ENSMUSG00000008136.14
chr1	43159608	43164495	Pilot_H3_BAM_peak_195	1850	.	15.7935	187.456	185.057	Promoter (<=1kb)	1	43123074	43163961	40888	2	ENSMUST00000008280.13	0	Fhl2	ENSMUSG00000008136.14
chr1	43168849	43169790	Pilot_H3_BAM_peak_196	28	.	2.23777	4.69112	2.83511	Intron (ENSMUST00000185893.1/ENSMUSG00000008136.14, intron 1 of 5)	1	43123074	43163961	40888	2	ENSMUST00000008280.13	-4889	Fhl2	ENSMUSG00000008136.14
chr7	44495195	44497577	Pilot_H3_BAM_peak_19685	1433	.	14.245	145.597	143.337	Promoter (<=1kb)	7	44489937	44496529	6593	2	ENSMUST00000118808.7	0	Emc10	ENSMUSG00000008140.17
chr6	124474039	124477678	Pilot_H3_BAM_peak_18969	711	.	8.77448	73.2203	71.1146	Distal Intergenic	6	124430759	124464794	34036	2	ENSMUST00000008297.4	-9246	Clstn3	ENSMUSG00000008153.11
chr8	85058919	85063144	Pilot_H3_BAM_peak_21334	1531	.	11.0998	155.458	153.193	Promoter (<=1kb)	8	85060055	85067121	7067	1	ENSMUST00000095220.3	0	Fbxw9	ENSMUSG00000008167.14
chr2	90744181	90747480	Pilot_H3_BAM_peak_12742	2159	.	19.3017	218.43	215.982	Promoter (<=1kb)	2	90745370	90781021	35652	1	ENSMUST00000013759.5	0	Fnbp4	ENSMUSG00000008200.14
chr8	4493179	4493566	Pilot_H3_BAM_peak_20665	16	.	2.02471	3.43259	1.60802	Promoter (<=1kb)	8	4493199	4531680	38482	1	ENSMUST00000008350.15	0	Cers4	ENSMUSG00000008206.16
chr2	73311410	73313798	Pilot_H3_BAM_peak_12624	2056	.	18.7241	208.059	205.667	Promoter (<=1kb)	2	73312601	73337818	25218	1	ENSMUST00000090811.10	0	Scrn3	ENSMUSG00000008226.14
chr18	56572054	56574899	Pilot_H3_BAM_peak_10748	1827	.	17.1378	185.101	182.753	Promoter (<=1kb)	18	56572822	56587712	14891	1	ENSMUST00000008445.6	0	Phax	ENSMUSG00000008301.11
chr4	72195179	72195527	Pilot_H3_BAM_peak_15446	19	.	2.30579	3.80182	1.96529	Intron (ENSMUST00000074216.13/ENSMUSG00000008305.18, intron 4 of 19)	4	72117810	72199092	81283	2	ENSMUST00000132550.7	3565	Tle1	ENSMUSG00000008305.18
chr4	72197665	72202976	Pilot_H3_BAM_peak_15447	2549	.	19.2276	257.428	254.91	Promoter (<=1kb)	4	72117142	72200919	83778	2	ENSMUST00000074216.13	0	Tle1	ENSMUSG00000008305.18
chr7	100839634	100840843	Pilot_H3_BAM_peak_20120	27	.	2.37978	4.56981	2.71654	3' UTR	7	100851112	100855429	4318	2	ENSMUST00000156855.7	14586	Relt	ENSMUSG00000008318.10
chr7	100861312	100863615	Pilot_H3_BAM_peak_20121	1382	.	15.4775	140.513	138.268	Promoter (<=1kb)	7	100845847	100863446	17600	2	ENSMUST00000008462.10	0	Relt	ENSMUSG00000008318.10
chr2	143062720	143064523	Pilot_H3_BAM_peak_13272	1958	.	16.9703	198.195	195.819	Promoter (<=1kb)	2	143063039	143072853	9815	1	ENSMUST00000008477.12	0	Snrpb2	ENSMUSG00000008333.12
chr5	125382595	125386358	Pilot_H3_BAM_peak_17647	223	.	5.39904	24.374	22.3758	Promoter (2-3kb)	5	125387659	125389186	1528	2	ENSMUST00000108707.2	2828	Ubc	ENSMUSG00000008348.9
chr5	125387463	125395507	Pilot_H3_BAM_peak_17648	803	.	10.0347	82.5352	80.3889	Promoter (<=1kb)	5	125385965	125390014	4050	2	ENSMUST00000136312.1	0	Ubc	ENSMUSG00000008348.9
chr7	27480609	27482659	Pilot_H3_BAM_peak_19465	369	.	7.05661	39.0103	36.9798	Distal Intergenic	7	27486910	27490316	3407	1	ENSMUST00000008528.7	-4251	Sertad1	ENSMUSG00000008384.8
chr7	27485373	27491865	Pilot_H3_BAM_peak_19466	1655	.	17.2554	167.898	165.532	Promoter (<=1kb)	7	27486910	27490316	3407	1	ENSMUST00000008528.7	0	Sertad1	ENSMUSG00000008384.8
chr16	8666348	8672819	Pilot_H3_BAM_peak_8562	1307	.	11.3155	132.977	130.76	Promoter (<=1kb)	16	8658580	8672155	13576	2	ENSMUST00000008537.9	0	Carhsp1	ENSMUSG00000008393.9
chr10	93271352	93273637	Pilot_H3_BAM_peak_2300	25	.	2.27518	4.44493	2.59492	Intron (ENSMUST00000008542.11/ENSMUSG00000008398.15, intron 2 of 4)	10	93254744	93284975	30232	2	ENSMUST00000223340.1	11338	Elk3	ENSMUSG00000008398.15
chr10	93287702	93288376	Pilot_H3_BAM_peak_2301	42	.	2.51095	6.14592	4.26659	Promoter (2-3kb)	10	93254744	93284975	30232	2	ENSMUST00000223340.1	-2728	Elk3	ENSMUSG00000008398.15
chr10	93305705	93312074	Pilot_H3_BAM_peak_2302	1206	.	12.2945	122.9	120.676	Promoter (<=1kb)	10	93247414	93311135	63722	2	ENSMUST00000008542.11	0	Elk3	ENSMUSG00000008398.15
chr9	25148290	25153321	Pilot_H3_BAM_peak_22063	1327	.	14.9487	134.959	132.729	Promoter (<=1kb)	9	25108132	25151820	43689	2	ENSMUST00000008573.8	0	Herpud2	ENSMUSG00000008429.8
chr7	4443887	4446068	Pilot_H3_BAM_peak_19219	1558	.	16.4207	158.149	155.875	Promoter (<=1kb)	7	4424770	4445601	20832	2	ENSMUST00000119485.7	0	Rdh13	ENSMUSG00000008435.15
chr8	105859345	105862826	Pilot_H3_BAM_peak_21548	2413	.	19.0734	243.895	241.387	Promoter (<=1kb)	8	105860580	105879330	18751	1	ENSMUST00000008594.8	0	Nutf2	ENSMUSG00000008450.8
chr1	152764713	152768659	Pilot_H3_BAM_peak_960	1683	.	14.9714	170.639	168.33	Promoter (<=1kb)	1	152766542	152775597	9056	1	ENSMUST00000077755.10	0	Arpc5	ENSMUSG00000008475.13
chr17	24717967	24724954	Pilot_H3_BAM_peak_9497	2111	.	18.6395	213.614	211.18	Promoter (<=1kb)	17	24715839	24718057	2219	2	ENSMUST00000008626.8	0	Rnf151	ENSMUSG00000008482.8
chr7	25179072	25180017	Pilot_H3_BAM_peak_19425	40	.	2.69084	5.91964	4.04105	Promoter (<=1kb)	7	25120618	25179726	59109	2	ENSMUST00000175754.3	0	Pou2f2	ENSMUSG00000008496.19
chr6	138140230	138141402	Pilot_H3_BAM_peak_19124	47	.	2.72357	6.63158	4.74183	Promoter (<=1kb)	6	138140316	138156755	16440	1	ENSMUST00000008684.10	0	Mgst1	ENSMUSG00000008540.11
chr4	82483963	82484361	Pilot_H3_BAM_peak_15467	38	.	2.77986	5.77696	3.89568	Intron (ENSMUST00000050872.14/ENSMUSG00000008575.17, intron 2 of 11)	4	82498544	82499316	773	2	ENSMUST00000152588.1	14955	Nfib	ENSMUSG00000008575.17
chr4	82500421	82501082	Pilot_H3_BAM_peak_15468	19	.	2.26619	3.79533	1.96022	Promoter (1-2kb)	4	82498544	82499316	773	2	ENSMUST00000152588.1	-1106	Nfib	ENSMUSG00000008575.17
chr4	82502460	82507205	Pilot_H3_BAM_peak_15469	1650	.	15.5545	167.347	165.034	Promoter (<=1kb)	4	82290173	82505308	215136	2	ENSMUST00000050872.14	0	Nfib	ENSMUSG00000008575.17
chr4	82702771	82703376	Pilot_H3_BAM_peak_15471	22	.	2.3732	4.07011	2.22655	Promoter (2-3kb)	4	82498321	82705750	207430	2	ENSMUST00000155821.1	2374	Nfib	ENSMUSG00000008575.17
chr3	88551460	88555590	Pilot_H3_BAM_peak_14252	2230	.	16.6251	225.525	223.066	Promoter (<=1kb)	3	88553758	88569725	15968	1	ENSMUST00000008748.7	0	Ubqln4	ENSMUSG00000008604.11
chr17	33949618	33957557	Pilot_H3_BAM_peak_9762	1437	.	14.2195	146.021	143.753	Promoter (<=1kb)	17	33951999	33952689	691	2	ENSMUST00000174758.7	0	Rps18	ENSMUSG00000008668.14
chrX	74269533	74274465	Pilot_H3_BAM_peak_23367	714	.	10.3701	73.6082	71.4854	Promoter (<=1kb)	20	74270812	74273135	2324	1	ENSMUST00000008826.13	0	Rpl10	ENSMUSG00000008682.13
chr7	118110792	118116971	Pilot_H3_BAM_peak_20281	916	.	11.9562	93.8585	91.6977	Promoter (<=1kb)	7	118104372	118116188	11817	2	ENSMUST00000131374.7	0	Rps15a	ENSMUSG00000008683.16
chr15	89353839	89357816	Pilot_H3_BAM_peak_8176	3555	.	24.3874	358.432	355.587	Promoter (<=1kb)	15	89355719	89372826	17108	1	ENSMUST00000036987.11	0	Ncaph2	ENSMUSG00000008690.15
chr3	103788757	103792302	Pilot_H3_BAM_peak_14551	1822	.	15.474	184.622	182.26	Promoter (<=1kb)	3	103739815	103791563	51749	2	ENSMUST00000118317.7	0	Hipk1	ENSMUSG00000008730.17
chr7	118992864	118996295	Pilot_H3_BAM_peak_20301	1779	.	17.443	180.329	177.953	Promoter (<=1kb)	7	118972047	118995211	23165	2	ENSMUST00000008878.9	0	Gprc5b	ENSMUSG00000008734.9
chr3	100681237	100686679	Pilot_H3_BAM_peak_14514	1947	.	16.9339	197.177	194.764	Promoter (<=1kb)	3	100562208	100685503	123296	2	ENSMUST00000008907.13	0	Man1a2	ENSMUSG00000008763.16
chr12	85278980	85281236	Pilot_H3_BAM_peak_5284	1463	.	13.2769	148.62	146.375	Promoter (<=1kb)	12	85272398	85280435	8038	2	ENSMUST00000008966.12	0	Acyp1	ENSMUSG00000008822.15
chr12	85286713	85290365	Pilot_H3_BAM_peak_5285	1335	.	13.3479	135.74	133.511	Promoter (<=1kb)	12	85272547	85288438	15892	2	ENSMUST00000121930.1	0	Acyp1	ENSMUSG00000008822.15
chr6	124320386	124322293	Pilot_H3_BAM_peak_18967	319	.	6.15407	33.988	31.9634	Promoter (<=1kb)	6	124320487	124330519	10033	1	ENSMUST00000203210.1	0	Cd163	ENSMUSG00000008845.9
chr11	102207458	102210220	Pilot_H3_BAM_peak_4194	144	.	3.79512	16.4186	14.4497	Intron (ENSMUST00000107151.8/ENSMUSG00000008855.17, intron 3 of 24)	11	102199390	102200816	1427	2	ENSMUST00000133651.1	-6643	Hdac5	ENSMUSG00000008855.17
chr11	102214795	102219348	Pilot_H3_BAM_peak_4195	811	.	9.60802	83.2503	81.1198	Promoter (<=1kb)	11	102195749	102218929	23181	2	ENSMUST00000149087.7	0	Hdac5	ENSMUSG00000008855.17
chr11	102224378	102225799	Pilot_H3_BAM_peak_4196	33	.	2.49276	5.20265	3.33748	5' UTR	11	102195744	102230124	34381	2	ENSMUST00000008999.11	4325	Hdac5	ENSMUSG00000008855.17
chr11	102227116	102230956	Pilot_H3_BAM_peak_4197	1039	.	11.2028	106.138	103.956	Promoter (<=1kb)	11	102194432	102230166	35735	2	ENSMUST00000107151.8	0	Hdac5	ENSMUSG00000008855.17
chr13	17942393	17945536	Pilot_H3_BAM_peak_5666	2219	.	19.6496	224.365	221.939	Promoter (<=1kb)	13	17880571	17944239	63669	2	ENSMUST00000009003.8	0	Rala	ENSMUSG00000008859.8
chr8	22591435	22594785	Pilot_H3_BAM_peak_20765	2120	.	17.5916	214.526	212.076	Promoter (<=1kb)	8	22577075	22593813	16739	2	ENSMUST00000179233.1	0	Vdac3	ENSMUSG00000008892.12
chr3	95109931	95113652	Pilot_H3_BAM_peak_14377	1530	.	12.1302	155.333	153.006	Promoter (<=1kb)	3	95111022	95123051	12030	1	ENSMUST00000009102.8	0	Vps72	ENSMUSG00000008958.14
chr3	95117198	95118216	Pilot_H3_BAM_peak_14378	27	.	2.24092	4.58246	2.72852	Promoter (<=1kb)	3	95116526	95119302	2777	1	ENSMUST00000152333.1	673	Vps72	ENSMUSG00000008958.14
chr16	84832441	84836816	Pilot_H3_BAM_peak_9106	2481	.	19.0434	250.651	248.149	Promoter (<=1kb)	16	84834925	84861315	26391	1	ENSMUST00000114184.7	0	Gabpa	ENSMUSG00000008976.16
chr16	84874934	84875656	Pilot_H3_BAM_peak_9107	136	.	4.48559	15.6037	13.6372	Distal Intergenic	16	84860045	84862465	2421	1	ENSMUST00000139101.1	14890	Gabpa	ENSMUSG00000008976.16
chr5	115297816	115302392	Pilot_H3_BAM_peak_17417	1474	.	13.962	149.744	147.483	Promoter (<=1kb)	5	115297110	115300999	3890	2	ENSMUST00000009157.3	0	Dynll1	ENSMUSG00000009013.5
chr2	37357897	37360054	Pilot_H3_BAM_peak_12408	1638	.	13.5555	166.191	163.89	Promoter (<=1kb)	2	37350074	37359332	9259	2	ENSMUST00000009174.14	0	Pdcl	ENSMUSG00000009030.14
chr15	79368390	79369259	Pilot_H3_BAM_peak_7949	129	.	3.60476	14.903	12.9402	Promoter (<=1kb)	15	79369089	79369993	905	2	ENSMUST00000226929.1	734	Tmem184b	ENSMUSG00000009035.15
chr15	79391180	79392579	Pilot_H3_BAM_peak_7950	31	.	2.09656	5.03164	3.17234	Intron (ENSMUST00000074991.9/ENSMUSG00000009035.15, intron 1 of 8)	15	79369985	79396856	26872	2	ENSMUST00000228472.1	4277	Tmem184b	ENSMUSG00000009035.15
chr15	79399614	79404548	Pilot_H3_BAM_peak_7951	1866	.	13.8013	189.08	186.694	Promoter (<=1kb)	15	79360684	79403569	42886	2	ENSMUST00000074991.9	0	Tmem184b	ENSMUSG00000009035.15
chr11	4847019	4850649	Pilot_H3_BAM_peak_2721	2100	.	17.7849	212.47	210.012	Promoter (<=1kb)	11	4765845	4849536	83692	2	ENSMUST00000109910.8	0	Nf2	ENSMUSG00000009073.16
chr11	4702410	4705794	Pilot_H3_BAM_peak_2720	2756	.	21.1009	278.171	275.605	Promoter (<=1kb)	11	4704678	4737669	32992	1	ENSMUST00000009220.4	0	Zmat5	ENSMUSG00000009076.10
chr11	5095904	5101683	Pilot_H3_BAM_peak_2730	2396	.	19.0329	242.182	239.682	Promoter (<=1kb)	11	5069689	5099266	29578	2	ENSMUST00000079949.12	0	Ewsr1	ENSMUSG00000009079.16
chr11	4986391	4988217	Pilot_H3_BAM_peak_2724	1278	.	13.7824	130.066	127.827	Promoter (<=1kb)	11	4986824	5042729	55906	1	ENSMUST00000109897.7	0	Ap1b1	ENSMUSG00000009090.17
chr11	5009479	5010252	Pilot_H3_BAM_peak_2725	72	.	3.02669	9.14115	7.23142	Promoter (<=1kb)	11	5009530	5042729	33200	1	ENSMUST00000101613.2	0	Ap1b1	ENSMUSG00000009090.17
chr11	5015709	5017351	Pilot_H3_BAM_peak_2726	55	.	2.57927	7.45002	5.5569	Exon (ENSMUST00000109897.7/ENSMUSG00000009090.17, exon 4 of 21)	11	5009530	5042729	33200	1	ENSMUST00000101613.2	6180	Ap1b1	ENSMUSG00000009090.17
chr10	75898210	75899501	Pilot_H3_BAM_peak_1980	47	.	2.56732	6.67974	4.79598	Intron (ENSMUST00000000925.9/ENSMUSG00000000902.13, intron 7 of 8)	10	75894574	75895294	721	1	ENSMUST00000220190.1	3637	Derl3	ENSMUSG00000009092.5
chr16	18584434	18587674	Pilot_H3_BAM_peak_8686	1923	.	17.3393	194.685	192.316	Promoter (<=1kb)	16	18580979	18586969	5991	2	ENSMUST00000232335.1	0	Tbx1	ENSMUSG00000009097.10
chr6	120835519	120837842	Pilot_H3_BAM_peak_18938	2140	.	20.1754	216.536	214.088	Promoter (<=1kb)	6	120836212	120865609	29398	1	ENSMUST00000203584.2	0	Bcl2l13	ENSMUSG00000009112.4
chr6	120856114	120856566	Pilot_H3_BAM_peak_18939	30	.	2.29372	4.94744	3.08934	Intron (ENSMUST00000203584.2/ENSMUSG00000009112.4, intron 2 of 2)	6	120836238	120892842	56605	1	ENSMUST00000009256.3	19877	Bcl2l13	ENSMUSG00000009112.4
chr6	120865923	120866693	Pilot_H3_BAM_peak_18940	44	.	2.8208	6.37543	4.49004	Exon (ENSMUST00000204004.1/ENSMUSG00000009112.4, exon 4 of 4)	6	120836238	120892842	56605	1	ENSMUST00000009256.3	29686	Bcl2l13	ENSMUSG00000009112.4
chr11	82115629	82116507	Pilot_H3_BAM_peak_3690	29	.	2.37102	4.83907	2.97933	Promoter (<=1kb)	11	82115185	82116799	1615	1	ENSMUST00000009329.2	445	Ccl8	ENSMUSG00000009185.2
chr11	82139209	82139902	Pilot_H3_BAM_peak_3691	18	.	2.20588	3.71698	1.88398	Distal Intergenic	11	82115185	82116799	1615	1	ENSMUST00000009329.2	24025	Ccl8	ENSMUSG00000009185.2
chr2	74576741	74579687	Pilot_H3_BAM_peak_12639	1922	.	16.4835	194.584	192.227	Promoter (<=1kb)	2	74520291	74578948	58658	2	ENSMUST00000111993.8	0	Lnpk	ENSMUSG00000009207.15
chr2	27058582	27058911	Pilot_H3_BAM_peak_12103	15	.	2.03688	3.33099	1.51106	Downstream (2-3kb)	2	27061638	27067868	6231	2	ENSMUST00000163967.1	8957	Tmem8c	ENSMUSG00000009214.9
chr2	27069376	27070000	Pilot_H3_BAM_peak_12104	37	.	2.56807	5.5759	3.70337	Promoter (1-2kb)	2	27061638	27067868	6231	2	ENSMUST00000163967.1	-1509	Tmem8c	ENSMUSG00000009214.9
chr6	48579067	48579977	Pilot_H3_BAM_peak_18345	151	.	4.2433	17.0929	15.1515	Distal Intergenic	6	48569710	48572789	3080	2	ENSMUST00000204182.1	-6279	Rarres2	ENSMUSG00000009281.6
chr10	77581000	77584390	Pilot_H3_BAM_peak_2017	1720	.	13.3703	174.45	172.054	Promoter (<=1kb)	10	77581720	77598732	17013	1	ENSMUST00000009435.11	0	Pttg1ip	ENSMUSG00000009291.13
chr10	77621519	77625072	Pilot_H3_BAM_peak_2019	1084	.	9.39951	110.609	108.429	Promoter (<=1kb)	10	77622275	77645993	23719	1	ENSMUST00000174510.7	0	Ube2g2	ENSMUSG00000009293.17
chr6	17461468	17466848	Pilot_H3_BAM_peak_18119	2030	.	18.6251	205.47	203.059	Promoter (<=1kb)	6	17463800	17573980	110181	1	ENSMUST00000115443.7	0	Met	ENSMUSG00000009376.15
chr6	17478172	17479611	Pilot_H3_BAM_peak_18120	301	.	6.12322	32.1697	30.1528	Intron (ENSMUST00000115443.7/ENSMUSG00000009376.15, intron 1 of 21)	6	17491241	17571823	80583	1	ENSMUST00000080469.11	-11630	Met	ENSMUSG00000009376.15
chr6	17583721	17584395	Pilot_H3_BAM_peak_18121	79	.	3.52872	9.8683	7.94511	Distal Intergenic	6	17546973	17553430	6458	1	ENSMUST00000148903.1	36749	Met	ENSMUSG00000009376.15
chr6	115134822	115135106	Pilot_H3_BAM_peak_18857	16	.	2.1131	3.48257	1.65682	Promoter (<=1kb)	6	115134902	115275091	140190	1	ENSMUST00000203768.2	0	Syn2	ENSMUSG00000009394.13
chr6	115284455	115284715	Pilot_H3_BAM_peak_18859	15	.	2.13	3.39357	1.56965	Distal Intergenic	6	115252995	115278709	25715	1	ENSMUST00000204726.1	31461	Syn2	ENSMUSG00000009394.13
chrX	20949330	20951332	Pilot_H3_BAM_peak_23239	859	.	10.5192	88.096	85.9433	Promoter (<=1kb)	20	20933395	20950608	17214	2	ENSMUST00000009550.13	0	Elk1	ENSMUSG00000009406.13
chr1	135467035	135468458	Pilot_H3_BAM_peak_855	50	.	2.63789	6.96362	5.07874	Promoter (<=1kb)	1	135455316	135467673	12358	2	ENSMUST00000189252.1	0	Nav1	ENSMUSG00000009418.15
chr1	135594117	135594368	Pilot_H3_BAM_peak_860	18	.	2.16074	3.71947	1.88823	Intron (ENSMUST00000067468.5/ENSMUSG00000054412.5, intron 2 of 5)	1	135434580	135585705	151126	2	ENSMUST00000067414.12	-8413	Nav1	ENSMUSG00000009418.15
chr1	135620146	135620410	Pilot_H3_BAM_peak_861	21	.	2.31987	3.95064	2.11021	Intron (ENSMUST00000112103.1/ENSMUSG00000090399.1, intron 1 of 1)	1	135438848	135607295	168448	2	ENSMUST00000190298.6	-12852	Nav1	ENSMUSG00000009418.15
chr1	135625941	135626310	Pilot_H3_BAM_peak_862	22	.	2.25686	4.08034	2.23662	Intron (ENSMUST00000112103.1/ENSMUSG00000090399.1, intron 1 of 1)	1	135438848	135607295	168448	2	ENSMUST00000190298.6	-18647	Nav1	ENSMUSG00000009418.15
chr1	135583201	135586256	Pilot_H3_BAM_peak_859	415	.	6.71251	43.5871	41.521	Promoter (<=1kb)	1	135434580	135585355	150776	2	ENSMUST00000040599.14	0	Nav1	ENSMUSG00000009418.15
chr1	135635428	135638080	Pilot_H3_BAM_peak_863	33	.	2.55471	5.2322	3.36627	Intron (ENSMUST00000112103.1/ENSMUSG00000090399.1, intron 1 of 1)	1	135438848	135607295	168448	2	ENSMUST00000190298.6	-28134	Nav1	ENSMUSG00000009418.15
chr13	98888767	98892786	Pilot_H3_BAM_peak_6386	1000	.	11.2739	102.218	100.046	Promoter (<=1kb)	13	98839019	98891040	52022	2	ENSMUST00000109399.8	0	Tnpo1	ENSMUSG00000009470.17
chr13	98923751	98927299	Pilot_H3_BAM_peak_6387	1677	.	15.7405	170.061	167.764	Promoter (<=1kb)	13	98839019	98926384	87366	2	ENSMUST00000109401.7	0	Tnpo1	ENSMUSG00000009470.17
chr7	46375066	46380687	Pilot_H3_BAM_peak_19766	611	.	9.90319	63.2168	61.1122	Promoter (<=1kb)	7	46376474	46379099	2626	1	ENSMUST00000072514.2	0	Myod1	ENSMUSG00000009471.4
chr18	68298415	68301969	Pilot_H3_BAM_peak_10909	2476	.	22.7689	250.132	247.625	Promoter (<=1kb)	18	68300355	68324852	24498	1	ENSMUST00000009679.10	0	Rnmt	ENSMUSG00000009535.13
chr2	118478385	118480282	Pilot_H3_BAM_peak_12958	1343	.	13.9566	136.619	134.367	Promoter (<=1kb)	2	118475850	118479711	3862	2	ENSMUST00000009693.14	0	Srp14	ENSMUSG00000009549.14
chr2	32741014	32741404	Pilot_H3_BAM_peak_12323	10	.	1.93711	2.83947	1.03742	Promoter (<=1kb)	2	32732620	32741016	8397	2	ENSMUST00000009695.2	0	RP23-17P12.8	ENSMUSG00000009551.2
chr2	32710376	32715640	Pilot_H3_BAM_peak_12320	1531	.	13.1448	155.423	153.152	Promoter (<=1kb)	2	32705784	32711047	5264	2	ENSMUST00000125058.7	0	Cdk9	ENSMUSG00000009555.16
chr2	32756874	32758503	Pilot_H3_BAM_peak_12324	971	.	9.13938	99.2962	97.1694	Promoter (<=1kb)	2	32757234	32762244	5011	1	ENSMUST00000009707.13	0	Tor2a	ENSMUSG00000009563.16
chr2	32679888	32681040	Pilot_H3_BAM_peak_12317	100	.	3.34922	11.94	10.0078	Exon (ENSMUST00000113272.7/ENSMUSG00000026814.16, exon 13 of 14)	2	32683302	32685004	1703	2	ENSMUST00000142186.1	3964	Fpgs	ENSMUSG00000009566.12
chr2	32689559	32689802	Pilot_H3_BAM_peak_12318	18	.	2.08788	3.63326	1.80236	Promoter (1-2kb)	2	32687014	32687837	824	2	ENSMUST00000156792.2	-1723	Fpgs	ENSMUSG00000009566.12
chr2	32691847	32694897	Pilot_H3_BAM_peak_12319	1488	.	11.4357	151.087	148.824	Promoter (<=1kb)	2	32682609	32694185	11577	2	ENSMUST00000028148.10	0	Fpgs	ENSMUSG00000009566.12
chr16	13207852	13208366	Pilot_H3_BAM_peak_8594	20	.	2.08589	3.90248	2.06503	Distal Intergenic	16	13256481	13415063	158583	1	ENSMUST00000009713.13	-48115	Mkl2	ENSMUSG00000009569.14
chr16	13240076	13240636	Pilot_H3_BAM_peak_8595	34	.	2.55292	5.28461	3.41777	Distal Intergenic	16	13256481	13415063	158583	1	ENSMUST00000009713.13	-15845	Mkl2	ENSMUSG00000009569.14
chr16	13255406	13258224	Pilot_H3_BAM_peak_8596	1409	.	14.4193	143.211	140.956	Promoter (<=1kb)	16	13256481	13415063	158583	1	ENSMUST00000009713.13	0	Mkl2	ENSMUSG00000009569.14
chr16	13310177	13310693	Pilot_H3_BAM_peak_8597	15	.	2.08969	3.32211	1.50203	Intron (ENSMUST00000009713.13/ENSMUSG00000009569.14, intron 2 of 16)	16	13265076	13332919	67844	1	ENSMUST00000056715.6	45102	Mkl2	ENSMUSG00000009569.14
chr16	13357882	13358476	Pilot_H3_BAM_peak_8598	49	.	2.65325	6.82152	4.92958	Promoter (<=1kb)	16	13358421	13417529	59109	1	ENSMUST00000149359.1	0	Mkl2	ENSMUSG00000009569.14
chr15	103213604	103216485	Pilot_H3_BAM_peak_8486	690	.	8.24638	71.1278	69.0194	Promoter (<=1kb)	15	103196687	103215352	18666	2	ENSMUST00000108813.9	0	Cbx5	ENSMUSG00000009575.14
chr15	103220216	103222158	Pilot_H3_BAM_peak_8487	152	.	3.72355	17.1656	15.2251	Intron (ENSMUST00000118152.7/ENSMUSG00000009575.14, intron 1 of 4)	15	103213082	103215366	2285	2	ENSMUST00000127191.1	-4851	Cbx5	ENSMUSG00000009575.14
chr15	103227569	103227859	Pilot_H3_BAM_peak_8488	25	.	2.34384	4.42718	2.57462	Intron (ENSMUST00000118152.7/ENSMUSG00000009575.14, intron 1 of 4)	15	103191544	103239816	48273	2	ENSMUST00000118152.7	11957	Cbx5	ENSMUSG00000009575.14
chr15	103237052	103246085	Pilot_H3_BAM_peak_8489	2083	.	16.7576	210.757	208.361	Promoter (<=1kb)	15	103191544	103239816	48273	2	ENSMUST00000118152.7	0	Cbx5	ENSMUSG00000009575.14
chr15	79891094	79894662	Pilot_H3_BAM_peak_7973	2870	.	20.2104	289.794	287.075	Promoter (<=1kb)	15	79891659	79905547	13889	1	ENSMUST00000177350.7	0	Apobec3	ENSMUSG00000009585.18
chr2	27246575	27247580	Pilot_H3_BAM_peak_12106	29	.	2.23081	4.80132	2.94354	Promoter (<=1kb)	2	27188393	27247266	58874	2	ENSMUST00000102886.9	0	Sardh	ENSMUSG00000009614.16
chr2	27413867	27415308	Pilot_H3_BAM_peak_12110	122	.	3.72926	14.2417	12.2828	Intron (ENSMUST00000185188.7/ENSMUSG00000009621.18, intron 1 of 29)	2	27262104	27426912	164809	2	ENSMUST00000185188.7	11604	Vav2	ENSMUSG00000009621.18
chr2	27416300	27416836	Pilot_H3_BAM_peak_12111	25	.	2.23424	4.40258	2.55458	Intron (ENSMUST00000185188.7/ENSMUSG00000009621.18, intron 1 of 29)	2	27262104	27426912	164809	2	ENSMUST00000185188.7	10076	Vav2	ENSMUSG00000009621.18
chr2	27424150	27428465	Pilot_H3_BAM_peak_12112	1946	.	14.7341	196.98	194.612	Promoter (<=1kb)	2	27262104	27426912	164809	2	ENSMUST00000185188.7	0	Vav2	ENSMUSG00000009621.18
chr8	33599146	33602187	Pilot_H3_BAM_peak_20853	1419	.	14.2704	144.186	141.912	Promoter (<=1kb)	8	33599625	33619441	19817	1	ENSMUST00000009774.10	0	Ppp2cb	ENSMUSG00000009630.10
chr8	33608575	33608809	Pilot_H3_BAM_peak_20854	18	.	2.24136	3.7323	1.89866	Intron (ENSMUST00000009774.10/ENSMUSG00000009630.10, intron 1 of 6)	8	33599625	33619441	19817	1	ENSMUST00000009774.10	8951	Ppp2cb	ENSMUSG00000009630.10
chr1	193271525	193273746	Pilot_H3_BAM_peak_1431	1661	.	18.1229	168.495	166.166	Promoter (<=1kb)	1	193272161	193273217	1057	2	ENSMUST00000009777.3	0	G0s2	ENSMUSG00000009633.3
chr4	117681035	117682899	Pilot_H3_BAM_peak_15735	1192	.	12.1665	121.505	119.299	Promoter (<=1kb)	4	117674681	117682253	7573	2	ENSMUST00000135582.7	0	Dmap1	ENSMUSG00000009640.11
chr10	59509394	59509644	Pilot_H3_BAM_peak_1792	44	.	2.58851	6.33633	4.44762	Intron (ENSMUST00000020312.12/ENSMUSG00000009647.13, intron 1 of 7)	10	59448597	59458160	9564	2	ENSMUST00000009791.6	-51235	Mcu	ENSMUSG00000009647.13
chr10	59642523	59642964	Pilot_H3_BAM_peak_1797	19	.	2.0385	3.77332	1.93826	Distal Intergenic	10	59446984	59616692	169709	2	ENSMUST00000020312.12	-25832	Mcu	ENSMUSG00000009647.13
chr10	59614207	59617395	Pilot_H3_BAM_peak_1795	1868	.	14.5436	189.247	186.89	Promoter (<=1kb)	10	59446984	59616692	169709	2	ENSMUST00000020312.12	0	Mcu	ENSMUSG00000009647.13
chr10	59638035	59639001	Pilot_H3_BAM_peak_1796	34	.	2.37602	5.36468	3.49588	Distal Intergenic	10	59446984	59616692	169709	2	ENSMUST00000020312.12	-21344	Mcu	ENSMUSG00000009647.13
chr10	59430599	59431764	Pilot_H3_BAM_peak_1791	26	.	2.19651	4.47776	2.62799	Promoter (<=1kb)	10	59428293	59431086	2794	2	ENSMUST00000162493.1	0	Oit3	ENSMUSG00000009654.4
chr10	75059317	75064285	Pilot_H3_BAM_peak_1956	527	.	7.45431	54.8935	52.7981	Promoter (<=1kb)	10	75060592	75184921	124330	1	ENSMUST00000164107.2	0	Bcr	ENSMUSG00000009681.10
chr10	75068955	75070884	Pilot_H3_BAM_peak_1957	68	.	2.81332	8.76813	6.86255	Intron (ENSMUST00000164107.2/ENSMUSG00000009681.10, intron 1 of 22)	10	75060592	75184921	124330	1	ENSMUST00000164107.2	8364	Bcr	ENSMUSG00000009681.10
chr10	75105151	75105563	Pilot_H3_BAM_peak_1958	17	.	2.13266	3.57015	1.74096	Intron (ENSMUST00000164107.2/ENSMUSG00000009681.10, intron 1 of 22)	10	75060592	75184921	124330	1	ENSMUST00000164107.2	44560	Bcr	ENSMUSG00000009681.10
chr10	75170014	75171029	Pilot_H3_BAM_peak_1959	32	.	2.36615	5.10131	3.24296	Promoter (2-3kb)	10	75173965	75182782	8818	1	ENSMUST00000218465.1	-2936	Bcr	ENSMUSG00000009681.10
chr7	31017033	31017528	Pilot_H3_BAM_peak_19590	39	.	2.75926	5.84137	3.96249	Distal Intergenic	7	31032730	31037938	5209	2	ENSMUST00000205301.1	20410	Fxyd5	ENSMUSG00000009687.14
chr7	31040832	31042938	Pilot_H3_BAM_peak_19591	618	.	9.81776	63.9704	61.8599	Promoter (<=1kb)	7	31032722	31041839	9118	2	ENSMUST00000161805.7	0	Fxyd5	ENSMUSG00000009687.14
chrX	7822051	7822640	Pilot_H3_BAM_peak_23158	15	.	2.12761	3.4074	1.58407	Promoter (<=1kb)	20	7822289	7838280	15992	1	ENSMUST00000009875.4	0	Kcnd1	ENSMUSG00000009731.4
chr15	100550224	100552912	Pilot_H3_BAM_peak_8386	2447	.	16.5942	247.314	244.759	Promoter (<=1kb)	15	100502747	100552008	49262	2	ENSMUST00000229696.1	0	Tfcp2	ENSMUSG00000009733.9
chr15	100598494	100600667	Pilot_H3_BAM_peak_8387	841	.	9.19002	86.2654	84.1221	Promoter (<=1kb)	15	100575318	100599984	24667	2	ENSMUST00000073837.12	0	Pou6f1	ENSMUSG00000009739.17
chr9	113929904	113934416	Pilot_H3_BAM_peak_23001	2133	.	20.5487	215.784	213.322	Promoter (<=1kb)	9	113930934	113977199	46266	1	ENSMUST00000009885.13	0	Ubp1	ENSMUSG00000009741.15
chr1	132312598	132313044	Pilot_H3_BAM_peak_783	14	.	2.01122	3.22753	1.40938	Distal Intergenic	1	132316126	132333293	17168	1	ENSMUST00000072177.13	-3082	Nuak2	ENSMUSG00000009772.15
chr1	132315715	132319452	Pilot_H3_BAM_peak_784	1866	.	15.5329	188.981	186.621	Promoter (<=1kb)	1	132316126	132333293	17168	1	ENSMUST00000072177.13	0	Nuak2	ENSMUSG00000009772.15
chr9	78112784	78114804	Pilot_H3_BAM_peak_22658	809	.	9.40178	83.1084	80.9941	Promoter (<=1kb)	9	78112843	78118469	5627	1	ENSMUST00000149821.1	0	Ick	ENSMUSG00000009828.15
chr4	140960378	140963167	Pilot_H3_BAM_peak_16288	1597	.	14.3679	162.047	159.738	Promoter (<=1kb)	4	140961203	140979193	17991	1	ENSMUST00000010007.8	0	Sdhb	ENSMUSG00000009863.14
chr11	59411059	59413401	Pilot_H3_BAM_peak_3191	13	.	1.99859	3.15388	1.33929	Intron (ENSMUST00000010038.9/ENSMUSG00000009894.15, intron 4 of 4)	11	59438256	59447491	9236	2	ENSMUST00000145550.1	34090	Snap47	ENSMUSG00000009894.15
chr11	59418419	59418921	Pilot_H3_BAM_peak_3192	12	.	2.02896	3.06737	1.25628	Intron (ENSMUST00000010038.9/ENSMUSG00000009894.15, intron 4 of 4)	11	59438256	59447491	9236	2	ENSMUST00000145550.1	28570	Snap47	ENSMUSG00000009894.15
chr11	59448803	59451875	Pilot_H3_BAM_peak_3193	1483	.	11.8772	150.601	148.347	Promoter (<=1kb)	11	59407134	59449999	42866	2	ENSMUST00000010038.9	0	Snap47	ENSMUSG00000009894.15
chr11	59458979	59459440	Pilot_H3_BAM_peak_3194	25	.	2.40513	4.35762	2.50849	Downstream (1-2kb)	11	59438449	59451186	12738	2	ENSMUST00000125846.1	-7794	Snap47	ENSMUSG00000009894.15
chr11	59293830	59294154	Pilot_H3_BAM_peak_3189	52	.	2.80333	7.16167	5.26614	Distal Intergenic	11	59248033	59290752	42720	2	ENSMUST00000010044.7	-3079	Wnt3a	ENSMUSG00000009900.7
chr1	106758074	106760915	Pilot_H3_BAM_peak_685	1957	.	16.8653	198.164	195.789	Promoter (<=1kb)	1	106720459	106759727	39269	2	ENSMUST00000010049.5	0	Kdsr	ENSMUSG00000009905.5
chr1	106794439	106797738	Pilot_H3_BAM_peak_686	1756	.	17.7562	177.992	175.653	Promoter (<=1kb)	1	106764071	106796667	32597	2	ENSMUST00000112736.7	0	Vps4b	ENSMUSG00000009907.17
chr9	44405193	44409889	Pilot_H3_BAM_peak_22195	2348	.	20.6677	237.352	234.835	Promoter (<=1kb)	9	44407139	44410427	3289	1	ENSMUST00000080300.8	0	Rps25	ENSMUSG00000009927.9
chrX	74278136	74284735	Pilot_H3_BAM_peak_23368	1325	.	13.0014	134.798	132.579	Promoter (<=1kb)	20	74281912	74282865	954	1	ENSMUST00000146260.1	0	Taz	ENSMUSG00000009995.17
chr11	114765073	114765449	Pilot_H3_BAM_peak_4417	15	.	1.96348	3.32973	1.50828	Promoter (<=1kb)	11	114765388	114786179	20792	1	ENSMUST00000126555.7	0	Kif19a	ENSMUSG00000010021.13
chr11	61231301	61231866	Pilot_H3_BAM_peak_3251	29	.	2.41678	4.83582	2.97775	Intron (ENSMUST00000066277.9/ENSMUSG00000010025.19, intron 9 of 9)	11	61244853	61251010	6158	2	ENSMUST00000208086.1	19144	Aldh3a2	ENSMUSG00000010025.19
chr11	61265802	61268232	Pilot_H3_BAM_peak_3252	2237	.	20.4977	226.246	223.746	Promoter (<=1kb)	11	61223417	61267185	43769	2	ENSMUST00000066277.9	0	Aldh3a2	ENSMUSG00000010025.19
chr11	61277979	61279038	Pilot_H3_BAM_peak_3253	128	.	3.77121	14.8368	12.8741	Distal Intergenic	11	61256835	61267464	10630	2	ENSMUST00000147291.7	-10516	Aldh3a2	ENSMUSG00000010025.19
chr9	107546561	107548348	Pilot_H3_BAM_peak_22884	33	.	2.45403	5.19391	3.32967	Promoter (<=1kb)	9	107547298	107551319	4022	1	ENSMUST00000010188.8	0	Zmynd10	ENSMUSG00000010044.12
chr9	107550373	107557675	Pilot_H3_BAM_peak_22885	2808	.	24.0239	283.454	280.882	Promoter (<=1kb)	9	107550489	107551219	731	1	ENSMUST00000192445.1	0	Zmynd10	ENSMUSG00000010044.12
chr9	107533483	107537842	Pilot_H3_BAM_peak_22882	2636	.	21.5813	266.243	263.674	Promoter (<=1kb)	9	107533945	107538673	4729	1	ENSMUST00000010189.2	0	Tmem115	ENSMUSG00000010045.2
chr9	107565988	107571300	Pilot_H3_BAM_peak_22887	2185	.	18.3757	220.942	218.506	Promoter (<=1kb)	9	107567945	107570394	2450	1	ENSMUST00000192887.5	0	Hyal2	ENSMUSG00000010047.12
chr9	107586583	107589628	Pilot_H3_BAM_peak_22890	1576	.	14.7927	159.936	157.656	Promoter (<=1kb)	9	107587642	107593038	5397	1	ENSMUST00000010192.10	0	Ifrd2	ENSMUSG00000010048.10
chr9	107576054	107577715	Pilot_H3_BAM_peak_22888	368	.	6.49217	38.8758	36.8345	Promoter (<=1kb)	9	107576927	107581710	4784	1	ENSMUST00000112387.8	0	Hyal1	ENSMUSG00000010051.15
chr9	107579295	107582407	Pilot_H3_BAM_peak_22889	1361	.	12.7325	138.436	136.186	Promoter (<=1kb)	9	107579597	107581674	2078	1	ENSMUST00000184695.1	0	Hyal1	ENSMUSG00000010051.15
chr9	107562456	107564564	Pilot_H3_BAM_peak_22886	1550	.	15.1919	157.382	155.1	Promoter (<=1kb)	9	107563255	107566112	2858	1	ENSMUST00000010198.4	0	Tusc2	ENSMUSG00000010054.4
chr9	107540704	107543190	Pilot_H3_BAM_peak_22883	1458	.	14.0967	148.104	145.843	Promoter (<=1kb)	9	107542226	107545706	3481	1	ENSMUST00000010201.8	0	Nprl2	ENSMUSG00000010057.8
chr9	107666781	107667411	Pilot_H3_BAM_peak_22899	22	.	2.23603	4.05467	2.21317	Promoter (<=1kb)	9	107651155	107667374	16220	2	ENSMUST00000010208.13	0	Slc38a3	ENSMUSG00000010064.15
chr9	107493469	107493995	Pilot_H3_BAM_peak_22880	27	.	2.43135	4.62831	2.77164	Intron (ENSMUST00000010210.12/ENSMUSG00000010066.15, intron 3 of 37)	9	107505604	107513534	7931	1	ENSMUST00000169354.7	-11609	Cacna2d2	ENSMUSG00000010066.15
chr9	107526737	107527159	Pilot_H3_BAM_peak_22881	23	.	2.34752	4.22066	2.37309	Promoter (<=1kb)	9	107526657	107527567	911	1	ENSMUST00000168959.1	81	Cacna2d2	ENSMUSG00000010066.15
chr11	94498523	94498763	Pilot_H3_BAM_peak_3871	26	.	2.27814	4.47379	2.62135	Promoter (<=1kb)	11	94496002	94498250	2249	2	ENSMUST00000142992.1	-274	Epn3	ENSMUSG00000010080.15
chr19	8702508	8702785	Pilot_H3_BAM_peak_11294	14	.	2.01668	3.28751	1.46817	Distal Intergenic	19	8707587	8712985	5399	2	ENSMUST00000206598.1	10200	Slc3a2	ENSMUSG00000010095.13
chr19	8709623	8715211	Pilot_H3_BAM_peak_11295	1902	.	16.4885	192.645	190.287	Promoter (<=1kb)	19	8707587	8712985	5399	2	ENSMUST00000206598.1	0	Slc3a2	ENSMUSG00000010095.13
chr19	8717825	8718746	Pilot_H3_BAM_peak_11296	29	.	2.44422	4.81912	2.96728	Intron (ENSMUST00000170157.7/ENSMUSG00000010095.13, intron 1 of 9)	19	8709766	8714433	4668	2	ENSMUST00000206797.1	-3393	Slc3a2	ENSMUSG00000010095.13
chr19	8720984	8727698	Pilot_H3_BAM_peak_11297	1877	.	17.4797	190.161	187.798	Promoter (<=1kb)	19	8706882	8723369	16488	2	ENSMUST00000170157.7	0	Slc3a2	ENSMUSG00000010095.13
chr19	8755756	8758802	Pilot_H3_BAM_peak_11300	1334	.	16.3819	135.645	133.401	Promoter (<=1kb)	19	8757073	8770922	13850	1	ENSMUST00000010241.13	0	Nxf1	ENSMUSG00000010097.14
chr19	8740962	8743194	Pilot_H3_BAM_peak_11299	1146	.	14.5335	116.807	114.622	Promoter (<=1kb)	19	8741413	8755586	14174	1	ENSMUST00000177322.7	0	Stx5a	ENSMUSG00000010110.17
chr11	61104289	61104529	Pilot_H3_BAM_peak_3248	11	.	2.06568	2.9713	1.16428	Distal Intergenic	11	61126755	61149372	22618	1	ENSMUST00000010286.7	-22226	Tnfrsf13b	ENSMUSG00000010142.12
chr8	123330125	123334165	Pilot_H3_BAM_peak_21818	747	.	9.96579	76.8595	74.7383	Promoter (<=1kb)	8	123332713	123369515	36803	1	ENSMUST00000010298.6	0	Spire2	ENSMUSG00000010154.7
chr8	123345824	123346261	Pilot_H3_BAM_peak_21819	13	.	2.12875	3.20131	1.38461	Intron (ENSMUST00000127664.1/ENSMUSG00000092329.1, intron 1 of 15)	8	123350251	123369515	19265	1	ENSMUST00000212404.1	-3990	Spire2	ENSMUSG00000010154.7
chr1	190168884	190171281	Pilot_H3_BAM_peak_1384	268	.	5.67944	28.8678	26.8691	Promoter (<=1kb)	1	190118035	190170714	52680	2	ENSMUST00000175916.7	0	Prox1	ENSMUSG00000010175.13
chr9	21090080	21092737	Pilot_H3_BAM_peak_21986	1623	.	15.2517	164.638	162.325	Promoter (<=1kb)	9	21074158	21092008	17851	2	ENSMUST00000115487.2	0	Raver1	ENSMUSG00000010205.11
chr11	78260800	78263480	Pilot_H3_BAM_peak_3616	1614	.	13.2481	163.733	161.427	Promoter (<=1kb)	11	78261752	78264032	2281	1	ENSMUST00000125459.1	0	RP23-185A18.9	ENSMUSG00000010277.7
chr1	43097333	43100010	Pilot_H3_BAM_peak_192	2567	.	18.087	259.288	256.741	Promoter (<=1kb)	1	43098710	43115947	17238	1	ENSMUST00000010434.7	0	AC161207.1	ENSMUSG00000010290.7
chr1	43128181	43128698	Pilot_H3_BAM_peak_193	15	.	2.01028	3.39273	1.57036	Exon (ENSMUST00000008280.13/ENSMUSG00000008136.14, exon 5 of 6)	1	43098710	43115947	17238	1	ENSMUST00000010434.7	29472	AC161207.1	ENSMUSG00000010290.7
chr7	47050114	47052678	Pilot_H3_BAM_peak_19781	503	.	7.64512	52.364	50.3105	Promoter (<=1kb)	7	47050601	47054777	4177	1	ENSMUST00000010451.7	0	Tmem86a	ENSMUSG00000010307.7
chr1	133908656	133909040	Pilot_H3_BAM_peak_810	43	.	2.5471	6.20262	4.31569	Promoter (<=1kb)	1	133897200	133907999	10800	2	ENSMUST00000153617.8	-658	Optc	ENSMUSG00000010311.15
chr11	87522956	87523215	Pilot_H3_BAM_peak_3791	19	.	2.26362	3.77224	1.93836	Intron (ENSMUST00000060835.11/ENSMUSG00000010342.16, intron 18 of 30)	11	87536724	87554957	18234	1	ENSMUST00000131973.1	-13509	Tex14	ENSMUSG00000010342.16
chr11	101447919	101449809	Pilot_H3_BAM_peak_4159	1369	.	13.0803	139.162	136.916	Promoter (<=1kb)	11	101448407	101458698	10292	1	ENSMUST00000010502.12	0	Ifi35	ENSMUSG00000010358.13
chr11	101626729	101630138	Pilot_H3_BAM_peak_4165	355	.	6.07502	37.5771	35.5691	Promoter (<=1kb)	11	101627195	101630900	3706	1	ENSMUST00000152484.7	0	Rdm1	ENSMUSG00000010362.9
chr14	55664821	55665214	Pilot_H3_BAM_peak_6956	18	.	2.08317	3.63067	1.80001	Promoter (<=1kb)	14	55662403	55664296	1894	2	ENSMUST00000227157.1	-526	Nedd8	ENSMUSG00000010376.15
chr11	76762034	76765397	Pilot_H3_BAM_peak_3571	1753	.	15.8405	177.642	175.303	Promoter (<=1kb)	11	76726602	76763579	36978	2	ENSMUST00000010536.8	0	Gosr1	ENSMUSG00000010392.8
chr14	54425631	54428581	Pilot_H3_BAM_peak_6914	1859	.	17.0695	188.266	185.911	Promoter (<=1kb)	14	54426909	54429756	2848	1	ENSMUST00000010550.11	0	Mrpl52	ENSMUSG00000010406.12
chr1	36366887	36369662	Pilot_H3_BAM_peak_127	1780	.	17.5196	180.353	178.013	Promoter (<=1kb)	1	36335730	36369157	33428	2	ENSMUST00000185912.6	0	Kansl3	ENSMUSG00000010453.12
chr10	23076676	23077836	Pilot_H3_BAM_peak_1588	307	.	6.47583	32.8389	30.7967	Distal Intergenic	10	23112594	23115196	2603	2	ENSMUST00000218867.1	37360	Eya4	ENSMUSG00000010461.15
chr10	23176389	23178224	Pilot_H3_BAM_peak_1589	119	.	3.91157	13.9184	11.9855	Intron (ENSMUST00000092665.11/ENSMUSG00000010461.15, intron 3 of 18)	10	23183492	23185566	2075	2	ENSMUST00000218956.1	7342	Eya4	ENSMUSG00000010461.15
chr10	23202869	23204241	Pilot_H3_BAM_peak_1590	53	.	3.04312	7.22192	5.32509	Intron (ENSMUST00000092665.11/ENSMUSG00000010461.15, intron 3 of 18)	10	23170009	23185606	15598	2	ENSMUST00000220038.1	-17264	Eya4	ENSMUSG00000010461.15
chr10	23233425	23233731	Pilot_H3_BAM_peak_1591	16	.	2.2196	3.48411	1.65735	Intron (ENSMUST00000092665.11/ENSMUSG00000010461.15, intron 2 of 18)	10	23159146	23237075	77930	2	ENSMUST00000218049.1	3344	Eya4	ENSMUSG00000010461.15
chr10	23285027	23285261	Pilot_H3_BAM_peak_1592	26	.	2.47907	4.50056	2.64652	Intron (ENSMUST00000092665.11/ENSMUSG00000010461.15, intron 2 of 18)	10	23159146	23237075	77930	2	ENSMUST00000218049.1	-47953	Eya4	ENSMUSG00000010461.15
chr10	23335811	23337150	Pilot_H3_BAM_peak_1593	19	.	2.26246	3.81335	1.97926	Intron (ENSMUST00000092665.11/ENSMUSG00000010461.15, intron 1 of 18)	10	23104763	23349887	245125	2	ENSMUST00000074366.6	12737	Eya4	ENSMUSG00000010461.15
chr10	23345521	23351194	Pilot_H3_BAM_peak_1594	2347	.	21.3576	237.243	234.734	Promoter (<=1kb)	10	23102963	23349903	246941	2	ENSMUST00000092665.11	0	Eya4	ENSMUSG00000010461.15
chr10	23449252	23450578	Pilot_H3_BAM_peak_1595	67	.	2.90821	8.61458	6.70637	Distal Intergenic	10	23104763	23350786	246024	2	ENSMUST00000220299.1	-98467	Eya4	ENSMUSG00000010461.15
chr7	137303291	137306828	Pilot_H3_BAM_peak_20508	79	.	3.47444	9.84501	7.93051	Intron (ENSMUST00000169486.8/ENSMUSG00000010476.14, intron 6 of 15)	7	137298711	137313916	15206	2	ENSMUST00000209864.1	7088	Ebf3	ENSMUSG00000010476.14
chr7	137307903	137314921	Pilot_H3_BAM_peak_20509	1801	.	18.7577	182.497	180.161	Promoter (<=1kb)	7	137193673	137314445	120773	2	ENSMUST00000169486.8	0	Ebf3	ENSMUSG00000010476.14
chr2	181580077	181582580	Pilot_H3_BAM_peak_13770	1977	.	15.5158	200.126	197.726	Promoter (<=1kb)	2	181582241	181585170	2930	1	ENSMUST00000136759.1	0	Uckl1os	ENSMUSG00000010492.10
chr2	181758350	181758872	Pilot_H3_BAM_peak_13778	11	.	2.03346	2.92593	1.11987	Distal Intergenic	2	181763332	181827797	64466	1	ENSMUST00000081125.10	-4460	Myt1	ENSMUSG00000010505.16
chr4	109675418	109679077	Pilot_H3_BAM_peak_15673	1971	.	17.7301	199.546	197.142	Promoter (<=1kb)	4	109676588	109963960	287373	1	ENSMUST00000102724.4	0	Faf1	ENSMUSG00000010517.7
chr12	111485504	111486777	Pilot_H3_BAM_peak_5496	94	.	3.19157	11.3466	9.41559	Promoter (<=1kb)	12	111484609	111485823	1215	2	ENSMUST00000010673.6	0	RP23-41J14.5	ENSMUSG00000010529.6
chr11	74769655	74772749	Pilot_H3_BAM_peak_3497	1259	.	12.0962	128.209	125.998	Promoter (<=1kb)	11	74770830	74817894	47065	1	ENSMUST00000010698.12	0	Mettl16	ENSMUSG00000010554.14
chr15	77397545	77398361	Pilot_H3_BAM_peak_7881	65	.	3.02782	8.50514	6.59808	Promoter (<=1kb)	15	77393415	77398451	5037	2	ENSMUST00000175789.1	90	Apol7a	ENSMUSG00000010601.14
chr9	22155653	22157903	Pilot_H3_BAM_peak_22046	805	.	9.75124	82.6491	80.529	Promoter (<=1kb)	9	22156846	22158358	1513	1	ENSMUST00000123680.1	0	Pigyl	ENSMUSG00000010607.8
chr12	83631287	83634584	Pilot_H3_BAM_peak_5233	2149	.	19.8407	217.432	214.987	Promoter (<=1kb)	12	83631339	83646232	14894	1	ENSMUST00000182004.7	0	Rbm25	ENSMUSG00000010608.15
chr1	180225669	180226261	Pilot_H3_BAM_peak_1273	54	.	2.93815	7.35422	5.45229	Downstream (<1kb)	1	180227006	180229568	2563	2	ENSMUST00000193897.1	3307	Psen2	ENSMUSG00000010609.15
chr1	180249844	180250549	Pilot_H3_BAM_peak_1274	79	.	3.12449	9.91718	7.98715	Promoter (1-2kb)	1	180227443	180248150	20708	2	ENSMUST00000111105.7	-1695	Psen2	ENSMUSG00000010609.15
chr1	180255209	180257077	Pilot_H3_BAM_peak_1275	914	.	9.16521	93.6113	91.4468	Promoter (<=1kb)	1	180227004	180256300	29297	2	ENSMUST00000111108.9	0	Psen2	ENSMUSG00000010609.15
chr9	119156445	119157069	Pilot_H3_BAM_peak_23045	77	.	3.48064	9.66757	7.73495	Promoter (<=1kb)	9	119148023	119157093	9071	2	ENSMUST00000010795.4	24	Acaa1b	ENSMUSG00000010651.4
chr9	119088320	119089922	Pilot_H3_BAM_peak_23041	156	.	4.33524	17.573	15.6108	Promoter (<=1kb)	9	119071527	119088261	16735	2	ENSMUST00000214470.1	-60	Plcd1	ENSMUSG00000010660.3
chr9	119091430	119094214	Pilot_H3_BAM_peak_23042	1382	.	13.4244	140.496	138.233	Promoter (<=1kb)	9	119071527	119093502	21976	2	ENSMUST00000010804.3	0	Plcd1	ENSMUSG00000010660.3
chr19	10182124	10184829	Pilot_H3_BAM_peak_11341	2719	.	18.8249	274.566	271.96	Promoter (<=1kb)	19	10182888	10196870	13983	1	ENSMUST00000010807.4	0	Fads1	ENSMUSG00000010663.4
chr5	29377125	29379183	Pilot_H3_BAM_peak_16721	396	.	5.95725	41.7133	39.6702	Promoter (<=1kb)	5	29229802	29378384	148583	2	ENSMUST00000055195.10	0	Lmbr1	ENSMUSG00000010721.15
chr7	143648615	143649908	Pilot_H3_BAM_peak_20611	1840	.	20.5001	186.367	184.015	Promoter (<=1kb)	7	143634808	143649661	14854	2	ENSMUST00000075588.12	0	Tnfrsf22	ENSMUSG00000010751.15
chr7	143598303	143601619	Pilot_H3_BAM_peak_20609	1649	.	15.0662	167.319	164.995	Promoter (<=1kb)	7	143557230	143600090	42861	2	ENSMUST00000010899.13	0	Cars	ENSMUSG00000010755.17
chr7	143501837	143503001	Pilot_H3_BAM_peak_20607	58	.	3.10048	7.78254	5.87741	Promoter (<=1kb)	7	143501545	143502541	997	2	ENSMUST00000010904.4	0	Phlda2	ENSMUSG00000010760.5
chr11	42181763	42182615	Pilot_H3_BAM_peak_2960	111	.	3.88844	13.0775	11.1332	Promoter (<=1kb)	11	42130939	42182163	51225	2	ENSMUST00000205546.1	0	Gabra1	ENSMUSG00000010803.13
chr5	143363953	143364445	Pilot_H3_BAM_peak_17926	22	.	2.27321	4.13281	2.28839	Promoter (<=1kb)	5	143363908	143391798	27891	1	ENSMUST00000010969.14	46	Grid2ip	ENSMUSG00000010825.17
chr15	79515827	79520134	Pilot_H3_BAM_peak_7957	2195	.	13.9893	222.057	219.588	Promoter (<=1kb)	15	79516411	79527739	11329	1	ENSMUST00000010974.8	0	Kdelr3	ENSMUSG00000010830.8
chr2	103071577	103074832	Pilot_H3_BAM_peak_12848	2601	.	19.985	262.72	260.176	Promoter (<=1kb)	2	103073675	103092644	18970	1	ENSMUST00000011055.6	0	Apip	ENSMUSG00000010911.12
chr8	110617975	110620657	Pilot_H3_BAM_peak_21621	1572	.	15.2755	159.551	157.263	Promoter (<=1kb)	8	110618585	110720396	101812	1	ENSMUST00000213003.1	0	Vac14	ENSMUSG00000010936.11
chr8	110630714	110631541	Pilot_H3_BAM_peak_21622	121	.	3.52359	14.063	12.129	Intron (ENSMUST00000213003.1/ENSMUSG00000010936.11, intron 1 of 18)	8	110618612	110720394	101783	1	ENSMUST00000212829.1	12103	Vac14	ENSMUSG00000010936.11
chr3	146177307	146178334	Pilot_H3_BAM_peak_14953	98	.	3.76331	11.7898	9.84263	Intron (ENSMUST00000011152.13/ENSMUSG00000011008.13, intron 7 of 13)	3	146190365	146192486	2122	1	ENSMUST00000170972.1	-12031	Mcoln2	ENSMUSG00000011008.13
chr7	44847619	44852165	Pilot_H3_BAM_peak_19696	2127	.	19.5361	215.159	212.755	Promoter (<=1kb)	7	44848991	44855408	6418	1	ENSMUST00000107885.7	0	Akt1s1	ENSMUSG00000011096.17
chr9	37655358	37657832	Pilot_H3_BAM_peak_22119	2121	.	21.6308	214.567	212.158	Promoter (<=1kb)	9	37648763	37657312	8550	2	ENSMUST00000117654.2	0	Tbrg1	ENSMUSG00000011114.18
chr12	112618078	112623004	Pilot_H3_BAM_peak_5525	665	.	7.60577	68.6255	66.5425	Promoter (<=1kb)	12	112620045	112641339	21295	1	ENSMUST00000021726.7	0	Adssl1	ENSMUSG00000011148.14
chr12	112629363	112629808	Pilot_H3_BAM_peak_5526	17	.	2.12815	3.52862	1.70068	Intron (ENSMUST00000021726.7/ENSMUSG00000011148.14, intron 2 of 12)	12	112620093	112641360	21268	1	ENSMUST00000180015.8	9271	Adssl1	ENSMUSG00000011148.14
chr12	112998550	113001905	Pilot_H3_BAM_peak_5548	1193	.	11.2662	121.59	119.376	Promoter (<=1kb)	12	112960085	113000704	40620	2	ENSMUST00000011302.8	0	Brf1	ENSMUSG00000011158.8
chr12	17543882	17547768	Pilot_H3_BAM_peak_4834	1329	.	13.1076	135.197	132.952	Promoter (<=1kb)	12	17544794	17551084	6291	1	ENSMUST00000171737.2	0	Odc1	ENSMUSG00000011179.8
chr12	17549211	17549454	Pilot_H3_BAM_peak_4835	31	.	2.45774	4.99748	3.133	Promoter (<=1kb)	12	17549458	17550077	620	1	ENSMUST00000222250.1	-4	Odc1	ENSMUSG00000011179.8
chr11	45954640	45956111	Pilot_H3_BAM_peak_2988	779	.	10.5876	80.1124	77.9867	Promoter (<=1kb)	11	45946843	45955188	8346	2	ENSMUST00000109254.1	0	Thg1l	ENSMUSG00000011254.16
chr11	46055402	46058713	Pilot_H3_BAM_peak_2991	2942	.	25.8977	296.934	294.29	Promoter (<=1kb)	11	46055992	46147343	91352	1	ENSMUST00000011400.7	0	Adam19	ENSMUSG00000011256.16
chr11	46063470	46063691	Pilot_H3_BAM_peak_2992	25	.	2.1584	4.45095	2.59997	Intron (ENSMUST00000011400.7/ENSMUSG00000011256.16, intron 2 of 22)	11	46056058	46065082	9025	1	ENSMUST00000137014.1	7413	Adam19	ENSMUSG00000011256.16
chr11	46065028	46066015	Pilot_H3_BAM_peak_2993	78	.	3.1387	9.75514	7.83669	Exon (ENSMUST00000011400.7/ENSMUSG00000011256.16, exon 3 of 23)	11	46056058	46065082	9025	1	ENSMUST00000137014.1	8971	Adam19	ENSMUSG00000011256.16
chr11	46072210	46073968	Pilot_H3_BAM_peak_2994	53	.	2.82144	7.23493	5.33858	Intron (ENSMUST00000011400.7/ENSMUSG00000011256.16, intron 3 of 22)	11	46056058	46065082	9025	1	ENSMUST00000137014.1	16153	Adam19	ENSMUSG00000011256.16
chr4	123282402	123286715	Pilot_H3_BAM_peak_15821	1161	.	13.8602	118.407	116.2	Promoter (<=1kb)	4	123282825	123298925	16101	1	ENSMUST00000106243.7	0	Pabpc4	ENSMUSG00000011257.19
chr7	19576787	19578479	Pilot_H3_BAM_peak_19371	450	.	7.17668	47.0715	45.0017	Promoter (<=1kb)	7	19577287	19580656	3370	1	ENSMUST00000108453.1	0	Zfp296	ENSMUSG00000011267.8
chr8	70040799	70044756	Pilot_H3_BAM_peak_21061	2392	.	18.1396	241.706	239.207	Promoter (<=1kb)	8	70042813	70072347	29535	1	ENSMUST00000011450.7	0	Sugp1	ENSMUSG00000011306.7
chr7	45474920	45475454	Pilot_H3_BAM_peak_19738	51	.	2.99682	7.08557	5.19434	3' UTR	7	45475630	45479931	4302	2	ENSMUST00000209450.1	4477	Dhdh	ENSMUSG00000011382.8
chr7	29814815	29817412	Pilot_H3_BAM_peak_19548	1769	.	18.9747	179.337	176.984	Promoter (<=1kb)	7	29816114	29831005	14892	1	ENSMUST00000178162.2	0	Zfp790	ENSMUSG00000011427.16
chr7	29818535	29819760	Pilot_H3_BAM_peak_19549	956	.	12.2944	97.8246	95.6491	Promoter (<=1kb)	7	29818991	29823148	4158	1	ENSMUST00000207328.1	0	Zfp790	ENSMUSG00000011427.16
chr7	24546084	24548325	Pilot_H3_BAM_peak_19410	660	.	9.22105	68.1994	66.0926	Promoter (<=1kb)	7	24541658	24546118	4461	2	ENSMUST00000011776.7	0	Pinlyp	ENSMUSG00000011632.7
chr7	44895240	44897973	Pilot_H3_BAM_peak_19701	1146	.	13.283	116.864	114.665	Promoter (<=1kb)	7	44896079	44900624	4546	1	ENSMUST00000071207.13	0	Fuz	ENSMUSG00000011658.16
chr7	27408360	27408976	Pilot_H3_BAM_peak_19462	69	.	3.33182	8.82151	6.91075	Exon (ENSMUST00000011895.13/ENSMUSG00000011751.16, exon 14 of 36)	7	27356383	27396553	40171	2	ENSMUST00000108363.7	-11808	Sptbn4	ENSMUSG00000011751.16
chr7	27446290	27449443	Pilot_H3_BAM_peak_19463	291	.	5.64365	31.1111	29.1093	Promoter (<=1kb)	7	27356383	27446599	90217	2	ENSMUST00000011895.13	0	Sptbn4	ENSMUSG00000011751.16
chr19	41911144	41915430	Pilot_H3_BAM_peak_11598	2742	.	23.3644	276.942	274.292	Promoter (<=1kb)	19	41911871	41918664	6794	1	ENSMUST00000011896.6	0	Pgam1	ENSMUSG00000011752.6
chr5	107867152	107870037	Pilot_H3_BAM_peak_17277	1075	.	11.4984	109.736	107.57	Promoter (<=1kb)	5	107788287	107869168	80882	2	ENSMUST00000128723.7	0	Evi5	ENSMUSG00000011831.16
chr8	4165051	4167681	Pilot_H3_BAM_peak_20656	919	.	10.146	94.1264	91.954	Promoter (<=1kb)	8	4166567	4186880	20314	1	ENSMUST00000177499.7	0	Evi5l	ENSMUSG00000011832.15
chr8	4252059	4254469	Pilot_H3_BAM_peak_20660	1928	.	17.0194	195.216	192.823	Promoter (<=1kb)	8	4253080	4256220	3141	1	ENSMUST00000011981.4	0	Snapc2	ENSMUSG00000011837.4
chr11	77485188	77497833	Pilot_H3_BAM_peak_3587	1711	.	15.1916	173.472	171.126	Promoter (<=1kb)	11	77493562	77507786	14225	1	ENSMUST00000037285.9	0	Git1	ENSMUSG00000011877.13
chr11	77501202	77501513	Pilot_H3_BAM_peak_3588	15	.	2.04265	3.3811	1.55815	Promoter (<=1kb)	11	77500988	77505085	4098	1	ENSMUST00000127302.7	215	Git1	ENSMUSG00000011877.13
chr5	114689048	114691659	Pilot_H3_BAM_peak_17390	1345	.	11.8398	136.746	134.516	Promoter (<=1kb)	5	114669398	114690984	21587	2	ENSMUST00000012028.13	0	Gltp	ENSMUSG00000011884.13
chr9	69988803	69995034	Pilot_H3_BAM_peak_22565	1186	.	11.4993	120.85	118.661	Promoter (<=1kb)	9	69989466	70008317	18852	1	ENSMUST00000034754.11	0	Bnip2	ENSMUSG00000011958.17
chr15	98540752	98542235	Pilot_H3_BAM_peak_8272	43	.	2.65863	6.2029	4.32175	Promoter (<=1kb)	15	98538699	98543020	4322	2	ENSMUST00000163180.1	785	Ccnt1	ENSMUSG00000011960.12
chr15	98563830	98570129	Pilot_H3_BAM_peak_8273	2093	.	16.0924	211.789	209.365	Promoter (<=1kb)	15	98543211	98567636	24426	2	ENSMUST00000012104.6	0	Ccnt1	ENSMUSG00000011960.12
chr16	17796454	17799804	Pilot_H3_BAM_peak_8661	1208	.	12.3009	123.095	120.886	Promoter (<=1kb)	16	17797282	17808293	11012	1	ENSMUST00000012161.4	0	Scarf2	ENSMUSG00000012017.4
chr16	17810084	17810494	Pilot_H3_BAM_peak_8662	26	.	2.18449	4.4581	2.61019	Distal Intergenic	16	17804809	17806961	2153	1	ENSMUST00000231301.1	5276	Scarf2	ENSMUSG00000012017.4
chr3	138197340	138198542	Pilot_H3_BAM_peak_14878	56	.	2.82612	7.50883	5.60525	Distal Intergenic	3	138183733	138193825	10093	2	ENSMUST00000199804.1	-3516	RP24-553B2.4	ENSMUSG00000012042.8
chr12	55835615	55838123	Pilot_H3_BAM_peak_5006	1641	.	15.3728	166.446	164.154	Promoter (<=1kb)	12	55836324	55869736	33413	1	ENSMUST00000059250.7	0	Brms1l	ENSMUSG00000012076.8
chr16	17720644	17723569	Pilot_H3_BAM_peak_8657	2470	.	18.8934	249.627	247.088	Promoter (<=1kb)	16	17651208	17722900	71693	2	ENSMUST00000232645.1	0	Med15	ENSMUSG00000012114.17
chr16	17732341	17733100	Pilot_H3_BAM_peak_8659	13	.	1.96474	3.16002	1.34507	Promoter (<=1kb)	16	17680690	17732891	52202	2	ENSMUST00000231413.1	0	Med15	ENSMUSG00000012114.17
chr4	133980660	133980960	Pilot_H3_BAM_peak_16079	14	.	2.15134	3.2342	1.41546	Promoter (<=1kb)	4	133969058	133980610	11553	2	ENSMUST00000134096.1	-51	Dhdds	ENSMUSG00000012117.13
chr4	133999647	134001413	Pilot_H3_BAM_peak_16080	1516	.	13.4685	153.983	151.689	Promoter (<=1kb)	4	133969028	134000890	31863	2	ENSMUST00000144668.7	0	Dhdds	ENSMUSG00000012117.13
chr4	134081676	134082436	Pilot_H3_BAM_peak_16081	15	.	2.06077	3.33075	1.51027	Promoter (<=1kb)	4	134082312	134091096	8785	1	ENSMUST00000153392.7	0	Crybg2	ENSMUSG00000012123.17
chr4	134102264	134103597	Pilot_H3_BAM_peak_16082	889	.	10.4213	91.1206	88.9779	Promoter (<=1kb)	4	134102570	134125165	22596	1	ENSMUST00000131329.7	0	Ubxn11	ENSMUSG00000012126.16
chr4	134124201	134124417	Pilot_H3_BAM_peak_16083	27	.	2.39445	4.65401	2.79412	Promoter (<=1kb)	4	134124051	134126500	2450	1	ENSMUST00000151113.1	151	Ubxn11	ENSMUSG00000012126.16
chr1	78532103	78532948	Pilot_H3_BAM_peak_482	19	.	2.04609	3.82871	1.99208	Intron (ENSMUST00000113524.7/ENSMUSG00000012187.13, intron 6 of 6)	1	78537628	78538173	546	1	ENSMUST00000125458.1	-4680	Mogat1	ENSMUSG00000012187.13
chr1	78536994	78538909	Pilot_H3_BAM_peak_483	173	.	4.51291	19.318	17.3293	Promoter (<=1kb)	1	78537628	78538173	546	1	ENSMUST00000125458.1	0	Mogat1	ENSMUSG00000012187.13
chr17	46265831	46267996	Pilot_H3_BAM_peak_9956	50	.	2.65163	6.89618	5.00291	Promoter (1-2kb)	17	46261550	46269808	8259	2	ENSMUST00000225915.1	1812	Tjap1	ENSMUSG00000012296.16
chr17	46269029	46270574	Pilot_H3_BAM_peak_9957	61	.	2.84583	8.05854	6.15005	Promoter (<=1kb)	17	46261550	46269808	8259	2	ENSMUST00000225915.1	0	Tjap1	ENSMUSG00000012296.16
chr17	46277309	46283424	Pilot_H3_BAM_peak_9959	1396	.	12.4227	141.916	139.648	Promoter (<=1kb)	17	46257851	46283026	25176	2	ENSMUST00000180283.1	0	Tjap1	ENSMUSG00000012296.16
chr14	18268110	18272346	Pilot_H3_BAM_peak_6596	1865	.	15.8607	188.873	186.526	Promoter (<=1kb)	14	18267823	18271067	3245	2	ENSMUST00000080281.13	0	Rpl15	ENSMUSG00000012405.16
chr13	90088149	90092045	Pilot_H3_BAM_peak_6303	1911	.	19.024	193.555	191.188	Promoter (<=1kb)	13	90089123	90112257	23135	1	ENSMUST00000161568.7	0	Tmem167	ENSMUSG00000012422.14
chr13	17693690	17698216	Pilot_H3_BAM_peak_5662	1483	.	13.8502	150.631	148.367	Promoter (<=1kb)	13	17695192	17697256	2065	1	ENSMUST00000221480.1	0	Mplkip	ENSMUSG00000012429.9
chr19	37375014	37379826	Pilot_H3_BAM_peak_11550	2284	.	19.8309	230.904	228.45	Promoter (<=1kb)	19	37376403	37421859	45457	1	ENSMUST00000012587.3	0	Kif11	ENSMUSG00000012443.3
chr6	8257830	8260894	Pilot_H3_BAM_peak_18087	2432	.	21.5487	245.753	243.251	Promoter (<=1kb)	6	8255936	8259173	3238	2	ENSMUST00000012627.4	0	Rpa3	ENSMUSG00000012483.4
chr8	111335985	111338928	Pilot_H3_BAM_peak_21647	1898	.	18.3048	192.263	189.875	Promoter (<=1kb)	8	111311797	111338177	26381	2	ENSMUST00000056157.13	0	Mlkl	ENSMUSG00000012519.14
chr6	29606901	29610695	Pilot_H3_BAM_peak_18170	1780	.	15.9034	180.43	178.088	Promoter (<=1kb)	6	29540827	29609607	68781	2	ENSMUST00000115251.7	0	Tnpo3	ENSMUSG00000012535.14
chr12	85822923	85826211	Pilot_H3_BAM_peak_5305	2637	.	20.9464	266.327	263.778	Promoter (<=1kb)	12	85824659	85857405	32747	1	ENSMUST00000177188.7	0	Ttll5	ENSMUSG00000012609.19
chr12	85869447	85870125	Pilot_H3_BAM_peak_5306	19	.	2.27295	3.81781	1.9825	Exon (ENSMUST00000176008.7/ENSMUSG00000012609.19, exon 10 of 10)	12	85878986	85892199	13214	1	ENSMUST00000175899.1	-8861	Ttll5	ENSMUSG00000012609.19
chr12	85958808	85962466	Pilot_H3_BAM_peak_5307	292	.	5.68999	31.2943	29.2796	Promoter (<=1kb)	12	85962001	86053522	91522	1	ENSMUST00000220906.1	0	Ttll5	ENSMUSG00000012609.19
chr12	85969578	85970425	Pilot_H3_BAM_peak_5308	20	.	2.21376	3.86648	2.02992	Intron (ENSMUST00000040179.13/ENSMUSG00000012609.19, intron 29 of 33)	12	85962001	86053522	91522	1	ENSMUST00000220906.1	7578	Ttll5	ENSMUSG00000012609.19
chr7	43311424	43314023	Pilot_H3_BAM_peak_19671	1168	.	12.9442	119.04	116.845	Promoter (<=1kb)	7	43296197	43313247	17051	2	ENSMUST00000012796.13	0	Zfp715	ENSMUSG00000012640.16
chr7	12920403	12924979	Pilot_H3_BAM_peak_19273	1401	.	16.0549	142.403	140.157	Promoter (<=1kb)	7	12922290	12926685	4396	1	ENSMUST00000108539.7	0	Rps5	ENSMUSG00000012848.15
chr8	84125301	84127136	Pilot_H3_BAM_peak_21268	268	.	4.0559	28.8597	26.8436	Promoter (<=1kb)	8	84125989	84132527	6539	1	ENSMUST00000093380.4	0	Podnl1	ENSMUSG00000012889.8
chr8	83898870	83903351	Pilot_H3_BAM_peak_21252	1037	.	8.93178	105.891	103.713	Promoter (<=1kb)	8	83900105	83941954	41850	1	ENSMUST00000141158.7	0	Adgrl1	ENSMUSG00000013033.16
chr9	14585522	14586187	Pilot_H3_BAM_peak_21943	26	.	2.42883	4.45133	2.60029	Intron (ENSMUST00000013220.7/ENSMUSG00000013076.17, intron 3 of 12)	9	14555673	14559051	3379	2	ENSMUST00000161171.1	-26472	Amotl1	ENSMUSG00000013076.17
chr9	14588590	14589406	Pilot_H3_BAM_peak_21944	23	.	2.33562	4.16237	2.31863	Intron (ENSMUST00000013220.7/ENSMUSG00000013076.17, intron 3 of 12)	9	14593478	14614586	21109	2	ENSMUST00000162802.1	25180	Amotl1	ENSMUSG00000013076.17
chr9	14604414	14604757	Pilot_H3_BAM_peak_21945	27	.	2.40785	4.61941	2.76373	Intron (ENSMUST00000013220.7/ENSMUSG00000013076.17, intron 1 of 12)	9	14593478	14614586	21109	2	ENSMUST00000162802.1	9829	Amotl1	ENSMUSG00000013076.17
chr9	14611463	14615772	Pilot_H3_BAM_peak_21946	2630	.	21.3173	265.595	263.047	Promoter (<=1kb)	9	14541966	14615006	73041	2	ENSMUST00000013220.7	0	Amotl1	ENSMUSG00000013076.17
chr9	14641774	14641999	Pilot_H3_BAM_peak_21948	17	.	2.10842	3.56509	1.73674	Promoter (1-2kb)	9	14547505	14643529	96025	2	ENSMUST00000160770.8	1530	Amotl1	ENSMUSG00000013076.17
chr16	22389217	22389568	Pilot_H3_BAM_peak_8744	12	.	2.03719	3.06694	1.25538	Intron (ENSMUST00000079601.12/ENSMUSG00000013089.15, intron 11 of 12)	16	22383579	22401829	18251	2	ENSMUST00000170803.1	12261	Etv5	ENSMUSG00000013089.15
chr16	22437907	22440913	Pilot_H3_BAM_peak_8745	1308	.	12.1452	133.117	130.868	Promoter (<=1kb)	16	22381309	22439719	58411	2	ENSMUST00000079601.12	0	Etv5	ENSMUSG00000013089.15
chr8	105742906	105744091	Pilot_H3_BAM_peak_21541	14	.	2.11199	3.26572	1.44613	Intron (ENSMUST00000013294.15/ENSMUSG00000013150.15, intron 1 of 2)	8	105727101	105758596	31496	2	ENSMUST00000135959.1	14505	Gfod2	ENSMUSG00000013150.15
chr8	105750354	105750994	Pilot_H3_BAM_peak_21542	12	.	1.97321	3.11272	1.29883	Intron (ENSMUST00000013294.15/ENSMUSG00000013150.15, intron 1 of 2)	8	105727101	105758596	31496	2	ENSMUST00000135959.1	7602	Gfod2	ENSMUSG00000013150.15
chr8	105757149	105759579	Pilot_H3_BAM_peak_21543	1286	.	12.1558	130.872	128.647	Promoter (<=1kb)	8	105713854	105758664	44811	2	ENSMUST00000013294.15	0	Gfod2	ENSMUSG00000013150.15
chr8	105706162	105708640	Pilot_H3_BAM_peak_21540	1435	.	13.6101	145.862	143.599	Promoter (<=1kb)	8	105703651	105708025	4375	2	ENSMUST00000212162.1	0	Enkd1	ENSMUSG00000013155.10
chr8	105545228	105545512	Pilot_H3_BAM_peak_21532	16	.	2.20821	3.48949	1.66248	Intron (ENSMUST00000013304.7/ENSMUSG00000013160.7, intron 1 of 7)	8	105530651	105539476	8826	2	ENSMUST00000144486.1	-5753	Atp6v0d1	ENSMUSG00000013160.7
chr8	105563601	105567328	Pilot_H3_BAM_peak_21533	1551	.	14.3032	157.483	155.2	Promoter (<=1kb)	8	105524465	105566047	41583	2	ENSMUST00000013304.7	0	Atp6v0d1	ENSMUSG00000013160.7
chr17	56460533	56463505	Pilot_H3_BAM_peak_10066	1036	.	9.34924	105.816	103.634	Promoter (<=1kb)	17	56412431	56462216	49786	2	ENSMUST00000086828.9	0	Ptprs	ENSMUSG00000013236.17
chr17	56472868	56476680	Pilot_H3_BAM_peak_10067	1284	.	11.143	130.66	128.445	Promoter (<=1kb)	17	56412426	56476439	64014	2	ENSMUST00000223859.1	0	Ptprs	ENSMUSG00000013236.17
chr17	56478343	56479568	Pilot_H3_BAM_peak_10068	43	.	2.59011	6.21558	4.33121	Promoter (1-2kb)	17	56412433	56476483	64051	2	ENSMUST00000067538.5	-1861	Ptprs	ENSMUSG00000013236.17
chr17	56490366	56490906	Pilot_H3_BAM_peak_10069	27	.	2.15679	4.63394	2.77873	Distal Intergenic	17	56412433	56476483	64051	2	ENSMUST00000067538.5	-13884	Ptprs	ENSMUSG00000013236.17
chr1	131827224	131829758	Pilot_H3_BAM_peak_766	2026	.	16.6017	204.997	202.6	Promoter (<=1kb)	1	131827493	131830276	2784	1	ENSMUST00000132585.1	0	Slc41a1	ENSMUSG00000013275.9
chr9	121757633	121761826	Pilot_H3_BAM_peak_23096	982	.	10.9711	100.442	98.2803	Promoter (<=1kb)	9	121759330	121767556	8227	1	ENSMUST00000214732.1	0	Zfp651	ENSMUSG00000013419.7
chr2	25209360	25212097	Pilot_H3_BAM_peak_12035	2157	.	18.6788	218.225	215.776	Promoter (<=1kb)	2	25199712	25211489	11778	2	ENSMUST00000059849.14	0	Nelfb	ENSMUSG00000013465.19
chr11	119305289	119305588	Pilot_H3_BAM_peak_4613	15	.	2.04427	3.3485	1.52706	Promoter (2-3kb)	11	119307768	119345375	37608	1	ENSMUST00000106250.7	-2180	Card14	ENSMUSG00000013483.14
chr11	119316873	119317184	Pilot_H3_BAM_peak_4614	15	.	2.03959	3.39073	1.56755	Promoter (2-3kb)	11	119314787	119345375	30589	1	ENSMUST00000053245.6	2087	Card14	ENSMUSG00000013483.14
chr5	108627318	108631008	Pilot_H3_BAM_peak_17292	2630	.	19.6152	265.585	263.033	Promoter (<=1kb)	5	108629770	108644030	14261	1	ENSMUST00000146207.5	0	Tmem175	ENSMUSG00000013495.15
chr2	170319627	170319851	Pilot_H3_BAM_peak_13676	23	.	2.36427	4.18833	2.34359	Distal Intergenic	2	170347931	170349740	1810	2	ENSMUST00000156657.7	29889	Bcas1	ENSMUSG00000013523.13
chr2	170322130	170322565	Pilot_H3_BAM_peak_13677	16	.	2.0681	3.48173	1.65615	Distal Intergenic	2	170347931	170349740	1810	2	ENSMUST00000156657.7	27175	Bcas1	ENSMUSG00000013523.13
chr16	18342408	18344490	Pilot_H3_BAM_peak_8679	1351	.	11.5509	137.374	135.145	Promoter (<=1kb)	16	18300827	18344042	43216	2	ENSMUST00000115628.9	0	Tango2	ENSMUSG00000013539.14
chr5	31053892	31057309	Pilot_H3_BAM_peak_16759	2460	.	20.1367	248.593	246.063	Promoter (<=1kb)	5	31054780	31078479	23700	1	ENSMUST00000013773.11	0	Cad	ENSMUSG00000013629.16
chr11	58328626	58332815	Pilot_H3_BAM_peak_3172	2865	.	24.5051	289.177	286.529	Promoter (<=1kb)	11	58330724	58347728	17005	1	ENSMUST00000116376.8	0	Sh3bp5l	ENSMUSG00000013646.17
chr11	58334562	58335075	Pilot_H3_BAM_peak_3173	45	.	2.77297	6.41928	4.53122	Intron (ENSMUST00000116376.8/ENSMUSG00000013646.17, intron 2 of 6)	11	58331275	58347720	16446	1	ENSMUST00000154278.7	3288	Sh3bp5l	ENSMUSG00000013646.17
chr19	32710314	32713278	Pilot_H3_BAM_peak_11506	1874	.	15.4788	189.807	187.436	Promoter (<=1kb)	19	32672563	32712298	39736	2	ENSMUST00000070210.4	0	Atad1	ENSMUSG00000013662.5
chr19	32755327	32761636	Pilot_H3_BAM_peak_11507	2901	.	24.9175	292.784	290.15	Promoter (<=1kb)	19	32757497	32826160	68664	1	ENSMUST00000013807.7	0	Pten	ENSMUSG00000013663.7
chr1	172203607	172207653	Pilot_H3_BAM_peak_1205	1610	.	15.1378	163.37	161.07	Promoter (<=1kb)	1	172196728	172206804	10077	2	ENSMUST00000013842.11	0	Pea15a	ENSMUSG00000013698.12
chr14	32199351	32203906	Pilot_H3_BAM_peak_6770	2146	.	17.9881	217.039	214.625	Promoter (<=1kb)	14	32180162	32201898	21737	2	ENSMUST00000013845.12	0	Timm23	ENSMUSG00000013701.13
chr6	106768630	106771004	Pilot_H3_BAM_peak_18786	1432	.	14.3889	145.489	143.236	Promoter (<=1kb)	6	106769120	106777681	8562	1	ENSMUST00000113247.7	0	Trnt1	ENSMUSG00000013736.16
chr17	34893574	34901031	Pilot_H3_BAM_peak_9794	1933	.	16.541	195.772	193.374	Promoter (<=1kb)	17	34898469	34914051	15583	1	ENSMUST00000114033.8	0	Ehmt2	ENSMUSG00000013787.15
chr9	22115616	22118271	Pilot_H3_BAM_peak_22045	1803	.	16.6918	182.699	180.361	Promoter (<=1kb)	9	22112991	22117172	4182	2	ENSMUST00000013966.7	0	Elof1	ENSMUSG00000013822.7
chr10	79907981	79909675	Pilot_H3_BAM_peak_2063	852	.	8.49447	87.3854	85.2623	Promoter (<=1kb)	10	79894708	79908921	14214	2	ENSMUST00000105378.8	0	Med16	ENSMUSG00000013833.15
chr15	67174413	67179221	Pilot_H3_BAM_peak_7739	4389	.	22.7305	442.044	438.944	Promoter (<=1kb)	15	67102875	67176830	73956	2	ENSMUST00000229028.1	0	St3gal1	ENSMUSG00000013846.10
chr8	26116483	26121820	Pilot_H3_BAM_peak_20823	2186	.	18.1923	221.087	218.637	Promoter (<=1kb)	8	26119368	26143871	24504	1	ENSMUST00000014022.14	0	Rnf170	ENSMUSG00000013878.18
chr7	30291276	30292562	Pilot_H3_BAM_peak_19571	401	.	7.5222	42.2027	40.145	Promoter (<=1kb)	7	30291728	30292673	946	1	ENSMUST00000145253.1	0	Clip3	ENSMUSG00000013921.15
chr7	30279026	30281579	Pilot_H3_BAM_peak_19570	1484	.	15.3024	150.758	148.479	Promoter (<=1kb)	7	30280094	30290237	10144	1	ENSMUST00000014072.5	0	Thap8	ENSMUSG00000013928.13
chr5	122085553	122086235	Pilot_H3_BAM_peak_17530	23	.	2.35778	4.15777	2.31502	Distal Intergenic	5	122100951	122106854	5904	1	ENSMUST00000014080.12	-14716	Myl2	ENSMUSG00000013936.12
chr1	171327099	171332319	Pilot_H3_BAM_peak_1193	2899	.	24.9411	292.641	289.969	Promoter (<=1kb)	1	171329145	171342331	13187	1	ENSMUST00000111300.7	0	Dedd	ENSMUSG00000013973.12
chr16	97849546	97853106	Pilot_H3_BAM_peak_9245	2312	.	19.8083	233.738	231.268	Promoter (<=1kb)	16	97791467	97851227	59761	2	ENSMUST00000095849.9	0	Prdm15	ENSMUSG00000014039.18
chr16	32276893	32280117	Pilot_H3_BAM_peak_8836	1976	.	16.5852	200.059	197.636	Promoter (<=1kb)	16	32277459	32289194	11736	1	ENSMUST00000155649.7	0	Rnf168	ENSMUSG00000014074.17
chr16	32419290	32421133	Pilot_H3_BAM_peak_8838	1729	.	16.2186	175.323	172.979	Promoter (<=1kb)	16	32419702	32429099	9398	1	ENSMUST00000014220.14	0	Tctex1d2	ENSMUSG00000014075.15
chr2	119546586	119549622	Pilot_H3_BAM_peak_13005	1728	.	15.3088	175.223	172.881	Promoter (<=1kb)	2	119547697	119587027	39331	1	ENSMUST00000014221.12	0	Chp1	ENSMUSG00000014077.13
chr5	114639334	114639769	Pilot_H3_BAM_peak_17386	11	.	1.99918	2.99294	1.18371	Intron (ENSMUST00000071968.8/ENSMUSG00000014158.12, intron 3 of 15)	5	114622157	114636261	14105	2	ENSMUST00000133019.7	-3074	Trpv4	ENSMUSG00000014158.12
chr5	114651170	114651538	Pilot_H3_BAM_peak_17387	13	.	2.08278	3.20312	1.3855	Intron (ENSMUST00000071968.8/ENSMUSG00000014158.12, intron 1 of 15)	5	114636132	114644899	8768	2	ENSMUST00000212469.1	-6272	Trpv4	ENSMUSG00000014158.12
chr5	114657868	114658369	Pilot_H3_BAM_peak_17388	44	.	2.76229	6.31314	4.42464	Promoter (<=1kb)	5	114622154	114658418	36265	2	ENSMUST00000112225.7	49	Trpv4	ENSMUSG00000014158.12
chr5	114666860	114667745	Pilot_H3_BAM_peak_17389	71	.	3.25036	9.0657	7.16051	Downstream (1-2kb)	5	114622152	114658421	36270	2	ENSMUST00000071968.8	-8440	Trpv4	ENSMUSG00000014158.12
chr13	58113000	58114038	Pilot_H3_BAM_peak_6107	30	.	2.18472	4.88313	3.02485	Promoter (<=1kb)	13	58000228	58113592	113365	2	ENSMUST00000160860.8	0	Klhl3	ENSMUSG00000014164.15
chr11	62879062	62881009	Pilot_H3_BAM_peak_3297	1440	.	12.5431	146.311	144.063	Promoter (<=1kb)	11	62879455	62895185	15731	1	ENSMUST00000014321.4	0	Tvp23b	ENSMUSG00000014177.10
chr11	100617548	100620785	Pilot_H3_BAM_peak_4107	3208	.	24.2652	323.552	320.809	Promoter (<=1kb)	11	100582818	100620168	37351	2	ENSMUST00000014339.14	0	Dnajc7	ENSMUSG00000014195.15
chr11	100651610	100651906	Pilot_H3_BAM_peak_4109	24	.	2.33518	4.30933	2.46034	Promoter (<=1kb)	11	100629957	100651684	21728	2	ENSMUST00000148560.1	0	Zfp385c	ENSMUSG00000014198.15
chr1	160209829	160214435	Pilot_H3_BAM_peak_1037	2442	.	20.0967	246.775	244.271	Promoter (<=1kb)	1	160202367	160212875	10509	2	ENSMUST00000014370.10	0	Cacybp	ENSMUSG00000014226.10
chr11	62280125	62282805	Pilot_H3_BAM_peak_3277	895	.	9.72913	91.6945	89.5332	Promoter (<=1kb)	11	62267224	62281375	14152	2	ENSMUST00000072916.4	0	Zswim7	ENSMUSG00000014243.5
chr11	62455017	62460258	Pilot_H3_BAM_peak_3278	3041	.	22.9545	306.852	304.175	Promoter (<=1kb)	11	62458460	62514417	55958	1	ENSMUST00000014389.5	0	Pigl	ENSMUSG00000014245.8
chr18	36739762	36739993	Pilot_H3_BAM_peak_10608	21	.	2.26057	3.99878	2.1582	Intron (ENSMUST00000007046.7/ENSMUSG00000006850.7, intron 9 of 11)	18	36742332	36744557	2226	2	ENSMUST00000014438.4	4564	Ndufa2	ENSMUSG00000014294.4
chr18	36743000	36746390	Pilot_H3_BAM_peak_10609	2448	.	22.8002	247.332	244.825	Promoter (<=1kb)	18	36742332	36744557	2226	2	ENSMUST00000014438.4	0	Ndufa2	ENSMUSG00000014294.4
chr16	4623237	4625467	Pilot_H3_BAM_peak_8532	1826	.	17.2918	185.008	182.664	Promoter (<=1kb)	16	4616464	4624936	8473	2	ENSMUST00000156889.7	0	Pam16	ENSMUSG00000014301.13
chr16	4585743	4588411	Pilot_H3_BAM_peak_8529	213	.	4.15326	23.293	21.3156	Distal Intergenic	16	4594713	4615957	21245	1	ENSMUST00000014447.12	-6302	Glis2	ENSMUSG00000014303.13
chr16	4592426	4599193	Pilot_H3_BAM_peak_8530	2399	.	18.255	242.45	239.919	Promoter (<=1kb)	16	4594713	4615957	21245	1	ENSMUST00000014447.12	0	Glis2	ENSMUSG00000014303.13
chr16	4607813	4608397	Pilot_H3_BAM_peak_8531	27	.	2.25551	4.63254	2.77549	Promoter (<=1kb)	16	4608627	4615942	7316	1	ENSMUST00000122896.1	-230	Glis2	ENSMUSG00000014303.13
chr15	35936211	35938682	Pilot_H3_BAM_peak_7516	1712	.	13.0772	173.575	171.254	Promoter (<=1kb)	15	35931976	35938246	6271	2	ENSMUST00000014457.14	0	Cox6c	ENSMUSG00000014313.15
chr10	71145944	71147707	Pilot_H3_BAM_peak_1944	127	.	3.95062	14.6997	12.7366	Promoter (<=1kb)	10	70925102	71146860	221759	2	ENSMUST00000131445.7	0	Bicc1	ENSMUSG00000014329.14
chr10	71158732	71160304	Pilot_H3_BAM_peak_1945	461	.	6.87059	48.1921	46.1519	Promoter (<=1kb)	10	70922832	71159700	236869	2	ENSMUST00000143791.7	0	Bicc1	ENSMUSG00000014329.14
chr11	96062659	96066291	Pilot_H3_BAM_peak_3934	2350	.	18.5767	237.601	235.059	Promoter (<=1kb)	11	96047432	96065388	17957	2	ENSMUST00000100528.4	0	Ube2z	ENSMUSG00000014349.7
chr11	96018097	96018348	Pilot_H3_BAM_peak_3932	17	.	2.11527	3.62485	1.79611	Distal Intergenic	11	96024545	96030831	6287	1	ENSMUST00000103157.9	-6197	Gip	ENSMUSG00000014351.12
chr2	128817001	128819925	Pilot_H3_BAM_peak_13168	2724	.	20.3534	275.067	272.457	Promoter (<=1kb)	2	128818118	128854261	36144	1	ENSMUST00000110325.7	0	Tmem87b	ENSMUSG00000014353.14
chr2	128685478	128688411	Pilot_H3_BAM_peak_13162	1089	.	12.015	111.146	108.978	Promoter (<=1kb)	2	128610104	128687391	77288	2	ENSMUST00000014499.9	0	Anapc1	ENSMUSG00000014355.10
chr2	128697924	128701512	Pilot_H3_BAM_peak_13163	2256	.	16.6476	228.103	225.647	Promoter (<=1kb)	2	128698956	128802894	103939	1	ENSMUST00000014505.4	0	Mertk	ENSMUSG00000014361.5
chr2	128770606	128771661	Pilot_H3_BAM_peak_13167	21	.	2.33	4.03417	2.19449	Promoter (<=1kb)	2	128771313	128802678	31366	1	ENSMUST00000140221.1	0	Mertk	ENSMUSG00000014361.5
chr7	46916600	46920828	Pilot_H3_BAM_peak_19773	1611	.	16.656	163.398	161.105	Promoter (<=1kb)	7	46888949	46919969	31021	2	ENSMUST00000014546.14	0	Tsg101	ENSMUSG00000014402.15
chr7	46760972	46761473	Pilot_H3_BAM_peak_19769	17	.	2.15156	3.62327	1.7931	3' UTR	7	46766982	46768463	1482	2	ENSMUST00000143627.1	6990	Hps5	ENSMUSG00000014418.16
chr17	12316703	12320252	Pilot_H3_BAM_peak_9339	1478	.	14.5502	150.088	147.824	Promoter (<=1kb)	17	12227621	12318660	91040	2	ENSMUST00000089058.5	0	Map3k4	ENSMUSG00000014426.8
chr8	122546092	122552159	Pilot_H3_BAM_peak_21793	1447	.	13.9191	146.984	144.709	Promoter (<=1kb)	8	122481698	122551329	69632	2	ENSMUST00000067252.13	0	Piezo1	ENSMUSG00000014444.17
chr8	122556034	122557504	Pilot_H3_BAM_peak_21794	145	.	4.20971	16.5615	14.5971	Intron (ENSMUST00000127664.1/ENSMUSG00000092329.1, intron 1 of 15)	8	122481698	122551329	69632	2	ENSMUST00000156333.8	-4706	Piezo1	ENSMUSG00000014444.17
chr14	63408990	63410050	Pilot_H3_BAM_peak_7053	31	.	2.4484	4.96643	3.11002	Intron (ENSMUST00000014597.4/ENSMUSG00000014453.4, intron 1 of 12)	14	63372836	63417037	44202	2	ENSMUST00000014597.4	6987	Blk	ENSMUSG00000014453.4
chr8	122474528	122477630	Pilot_H3_BAM_peak_21791	1402	.	14.3196	142.473	140.212	Promoter (<=1kb)	8	122466147	122476064	9918	2	ENSMUST00000014614.3	0	Rnf166	ENSMUSG00000014470.4
chr14	31768478	31768776	Pilot_H3_BAM_peak_6753	52	.	2.97889	7.11893	5.21785	Intron (ENSMUST00000227863.1/ENSMUSG00000014496.8, intron 2 of 27)	14	31698768	31780393	81626	2	ENSMUST00000227863.1	11617	Ankrd28	ENSMUSG00000014496.8
chr14	31775085	31775476	Pilot_H3_BAM_peak_6754	27	.	2.49747	4.59001	2.73485	Intron (ENSMUST00000227863.1/ENSMUSG00000014496.8, intron 2 of 27)	14	31698768	31780393	81626	2	ENSMUST00000227863.1	4917	Ankrd28	ENSMUSG00000014496.8
chr14	31776716	31782755	Pilot_H3_BAM_peak_6755	2469	.	23.1809	249.543	246.996	Promoter (<=1kb)	14	31698768	31780393	81626	2	ENSMUST00000227863.1	0	Ankrd28	ENSMUSG00000014496.8
chr14	31785735	31787347	Pilot_H3_BAM_peak_6756	55	.	3.10921	7.491	5.59098	Intron (ENSMUST00000014640.8/ENSMUSG00000014496.8, intron 1 of 27)	14	31701846	31781915	80070	2	ENSMUST00000227089.1	-3821	Ankrd28	ENSMUSG00000014496.8
chr14	31828841	31831847	Pilot_H3_BAM_peak_6758	2029	.	19.2786	205.309	202.925	Promoter (<=1kb)	14	31698768	31830651	131884	2	ENSMUST00000014640.8	0	Ankrd28	ENSMUSG00000014496.8
chr10	128375985	128379470	Pilot_H3_BAM_peak_2632	1726	.	12.9545	174.989	172.645	Promoter (<=1kb)	10	128377115	128385496	8382	1	ENSMUST00000167990.1	0	Ankrd52	ENSMUSG00000014498.9
chr18	34408841	34410329	Pilot_H3_BAM_peak_10532	688	.	7.99782	70.9434	68.8309	Promoter (<=1kb)	18	34409423	34441794	32372	1	ENSMUST00000166156.7	0	Pkd2l2	ENSMUSG00000014503.14
chr18	34329639	34332771	Pilot_H3_BAM_peak_10529	1389	.	12.789	141.211	138.966	Promoter (<=1kb)	18	34330847	34336345	5499	1	ENSMUST00000126518.7	0	Srp19	ENSMUSG00000014504.16
chr14	62836809	62839648	Pilot_H3_BAM_peak_7033	1683	.	14.2835	170.725	168.393	Promoter (<=1kb)	14	62837678	62961509	123832	1	ENSMUST00000014691.9	0	Wdfy2	ENSMUSG00000014547.10
chr6	92213206	92215515	Pilot_H3_BAM_peak_18729	1394	.	12.1848	141.697	139.448	Promoter (<=1kb)	6	92186712	92214925	28214	2	ENSMUST00000014694.10	0	Rbsn	ENSMUSG00000014550.14
chr6	92182464	92184615	Pilot_H3_BAM_peak_18728	1573	.	13.4772	159.677	157.38	Promoter (<=1kb)	6	92169525	92184033	14509	2	ENSMUST00000140438.1	0	Mrps25	ENSMUSG00000014551.8
chr6	83495913	83497430	Pilot_H3_BAM_peak_18581	31	.	2.32432	4.98028	3.11758	Promoter (2-3kb)	6	83480865	83493677	12813	2	ENSMUST00000206397.1	-2237	Dguok	ENSMUSG00000014554.13
chr6	83505614	83507501	Pilot_H3_BAM_peak_18582	1536	.	16.486	155.902	153.601	Promoter (<=1kb)	6	83480217	83506969	26753	2	ENSMUST00000014698.9	0	Dguok	ENSMUSG00000014554.13
chr4	151859991	151863798	Pilot_H3_BAM_peak_16460	792	.	9.72821	81.3983	79.2568	Promoter (<=1kb)	4	150917322	151861669	944348	2	ENSMUST00000169423.8	0	Camta1	ENSMUSG00000014592.20
chr3	107733378	107733628	Pilot_H3_BAM_peak_14612	21	.	2.33223	3.9958	2.15652	Distal Intergenic	3	107748542	107750741	2200	2	ENSMUST00000156820.1	17113	Csf1	ENSMUSG00000014599.10
chr3	107737775	107739819	Pilot_H3_BAM_peak_14613	15	.	2.09902	3.40014	1.57745	Downstream (1-2kb)	3	107748542	107750741	2200	2	ENSMUST00000156820.1	10922	Csf1	ENSMUSG00000014599.10
chr3	107740729	107741000	Pilot_H3_BAM_peak_14614	14	.	2.03192	3.28501	1.46486	Downstream (<1kb)	3	107748542	107750741	2200	2	ENSMUST00000156820.1	9741	Csf1	ENSMUSG00000014599.10
chr3	107753087	107761255	Pilot_H3_BAM_peak_14615	2503	.	20.3106	252.879	250.336	Promoter (<=1kb)	3	107741048	107760236	19189	2	ENSMUST00000118593.7	0	Csf1	ENSMUSG00000014599.10
chr3	107763472	107763784	Pilot_H3_BAM_peak_14616	10	.	1.88664	2.85262	1.04963	Distal Intergenic	3	107741048	107760469	19422	2	ENSMUST00000014743.9	-3004	Csf1	ENSMUSG00000014599.10
chr3	107630075	107632560	Pilot_H3_BAM_peak_14606	1608	.	12.8131	163.113	160.819	Promoter (<=1kb)	3	107612532	107631694	19163	2	ENSMUST00000064759.6	0	Strip1	ENSMUSG00000014601.13
chr1	93100223	93102714	Pilot_H3_BAM_peak_642	315	.	5.28023	33.5309	31.5076	Promoter (<=1kb)	1	93015464	93101822	86359	2	ENSMUST00000171796.7	0	Kif1a	ENSMUSG00000014602.15
chr11	70645572	70662185	Pilot_H3_BAM_peak_3443	2145	.	16.8087	216.951	214.524	Promoter (<=1kb)	11	70644196	70647058	2863	2	ENSMUST00000014750.14	0	Slc25a11	ENSMUSG00000014606.14
chr11	70621854	70622483	Pilot_H3_BAM_peak_3442	21	.	2.11627	3.96714	2.12699	Promoter (2-3kb)	11	70614883	70619216	4334	2	ENSMUST00000014753.8	-2639	Chrne	ENSMUSG00000014609.16
chr8	116905080	116905974	Pilot_H3_BAM_peak_21675	45	.	2.88126	6.40401	4.51891	Intron (ENSMUST00000148235.7/ENSMUSG00000014633.15, intron 2 of 3)	8	116888685	116894524	5840	2	ENSMUST00000155260.1	-10557	Cmc2	ENSMUSG00000014633.15
chr8	116919817	116923197	Pilot_H3_BAM_peak_21676	2343	.	19.1775	236.792	234.338	Promoter (<=1kb)	8	116888685	116921455	32771	2	ENSMUST00000148235.7	0	Cmc2	ENSMUSG00000014633.15
chr5	110134808	110137576	Pilot_H3_BAM_peak_17310	1424	.	13.957	144.713	142.427	Promoter (<=1kb)	5	110135842	110136563	722	1	ENSMUST00000200038.1	0	Chfr	ENSMUSG00000014668.15
chr6	83773811	83776702	Pilot_H3_BAM_peak_18586	2349	.	19.758	237.464	234.978	Promoter (<=1kb)	6	83768885	83775813	6929	2	ENSMUST00000014892.7	0	Tex261	ENSMUSG00000014748.13
chr17	15395472	15398258	Pilot_H3_BAM_peak_9380	1618	.	15.0911	164.193	161.869	Promoter (<=1kb)	17	15396202	15433438	37237	1	ENSMUST00000055352.7	0	Fam120b	ENSMUSG00000014763.8
chr17	15496186	15501839	Pilot_H3_BAM_peak_9381	2100	.	19.817	212.43	210.017	Promoter (<=1kb)	17	15499888	15504605	4718	1	ENSMUST00000159197.7	0	Tbp	ENSMUSG00000014767.17
chr17	15510447	15511783	Pilot_H3_BAM_peak_9382	85	.	3.51679	10.5242	8.59106	Intron (ENSMUST00000014911.11/ENSMUSG00000014767.17, intron 5 of 8)	17	15515483	15516935	1453	1	ENSMUST00000149518.1	-3700	Tbp	ENSMUSG00000014767.17
chr17	15524607	15528495	Pilot_H3_BAM_peak_9383	1505	.	14.6994	152.79	150.524	Promoter (<=1kb)	17	15519208	15527281	8074	2	ENSMUST00000154293.7	0	Pdcd2	ENSMUSG00000014771.13
chr17	15365586	15366214	Pilot_H3_BAM_peak_9377	24	.	2.33138	4.25974	2.41534	Promoter (2-3kb)	17	15367525	15368390	866	2	ENSMUST00000140784.1	2176	Dll1	ENSMUSG00000014773.13
chr17	15373952	15376936	Pilot_H3_BAM_peak_9378	1354	.	12.7853	137.733	135.495	Promoter (<=1kb)	17	15367354	15375976	8623	2	ENSMUST00000014917.7	0	Dll1	ENSMUSG00000014773.13
chr17	15380589	15380890	Pilot_H3_BAM_peak_9379	18	.	2.1645	3.6487	1.81834	Distal Intergenic	17	15374794	15376872	2079	2	ENSMUST00000143460.1	-3718	Dll1	ENSMUSG00000014773.13
chr8	105275413	105277377	Pilot_H3_BAM_peak_21518	327	.	6.04954	34.8127	32.7891	Promoter (<=1kb)	8	105276140	105281939	5800	1	ENSMUST00000014920.7	0	Nol3	ENSMUSG00000014776.7
chr8	105340133	105341504	Pilot_H3_BAM_peak_21522	27	.	2.14687	4.56094	2.71083	Promoter (2-3kb)	8	105336553	105337907	1355	2	ENSMUST00000136439.1	-2227	Fhod1	ENSMUSG00000014778.10
chr8	105344023	105351306	Pilot_H3_BAM_peak_21523	3829	.	21.847	386	382.971	Promoter (<=1kb)	8	105329163	105347909	18747	2	ENSMUST00000132777.7	0	Fhod1	ENSMUSG00000014778.10
chr8	105372054	105373373	Pilot_H3_BAM_peak_21524	49	.	2.27306	6.82066	4.92696	Promoter (<=1kb)	8	105373274	105375560	2287	1	ENSMUST00000160650.1	0	Plekhg4	ENSMUSG00000014782.16
chr8	105287010	105291204	Pilot_H3_BAM_peak_21519	880	.	9.71154	90.2369	88.0902	Promoter (<=1kb)	8	105280409	105289050	8642	2	ENSMUST00000212922.1	0	RP23-127B8.5	ENSMUSG00000014837.15
chr8	105469269	105471843	Pilot_H3_BAM_peak_21527	941	.	8.10708	96.3229	94.1571	Promoter (<=1kb)	8	105467493	105471526	4034	2	ENSMUST00000014990.12	0	Tppp3	ENSMUSG00000014846.12
chr8	105474242	105475009	Pilot_H3_BAM_peak_21528	28	.	2.11781	4.75041	2.89259	Promoter (2-3kb)	8	105467493	105471526	4034	2	ENSMUST00000014990.12	-2717	Tppp3	ENSMUSG00000014846.12
chr13	92353646	92357043	Pilot_H3_BAM_peak_6316	1749	.	16.8749	177.286	174.966	Promoter (<=1kb)	13	92211872	92354995	143124	2	ENSMUST00000185852.6	0	Msh3	ENSMUSG00000014850.15
chr8	105324644	105328551	Pilot_H3_BAM_peak_21521	2808	.	16.7503	283.444	280.821	Promoter (<=1kb)	8	105326354	105329057	2704	1	ENSMUST00000015000.11	0	Tmem208	ENSMUSG00000014856.12
chr8	105296656	105300015	Pilot_H3_BAM_peak_21520	1800	.	15.904	182.356	180.024	Promoter (<=1kb)	8	105297663	105305370	7708	1	ENSMUST00000015003.9	0	E2f4	ENSMUSG00000014859.9
chr2	26930463	26934094	Pilot_H3_BAM_peak_12098	1399	.	11.8835	142.207	139.966	Promoter (<=1kb)	2	26920040	26933928	13889	2	ENSMUST00000015011.9	0	Surf4	ENSMUSG00000014867.9
chr2	26907351	26918871	Pilot_H3_BAM_peak_12097	2132	.	18.0901	215.658	213.217	Promoter (<=1kb)	2	26916367	26920183	3817	1	ENSMUST00000015017.7	0	Surf2	ENSMUSG00000014873.15
chr12	44208330	44210811	Pilot_H3_BAM_peak_4941	1308	.	13.1251	133.043	130.812	Promoter (<=1kb)	12	44205559	44210326	4768	2	ENSMUST00000015049.4	0	Dnajb9	ENSMUSG00000014905.4
chr8	66859636	66862974	Pilot_H3_BAM_peak_21018	884	.	11.5095	90.5918	88.4417	Promoter (<=1kb)	8	66860217	66890564	30348	1	ENSMUST00000118009.1	0	Naf1	ENSMUSG00000014907.10
chr5	32610082	32612922	Pilot_H3_BAM_peak_16796	1999	.	15.6963	202.3	199.915	Promoter (<=1kb)	5	32611171	32685577	74407	1	ENSMUST00000202543.3	0	Yes1	ENSMUSG00000014932.15
chr5	32458239	32461493	Pilot_H3_BAM_peak_16795	1498	.	14.0394	152.176	149.894	Promoter (<=1kb)	5	32458843	32495523	36681	1	ENSMUST00000015100.14	0	Ppp1cb	ENSMUSG00000014956.15
chr2	70660676	70664013	Pilot_H3_BAM_peak_12585	1668	.	16.2514	169.153	166.825	Promoter (<=1kb)	2	70661576	70691725	30150	1	ENSMUST00000112201.7	0	Gorasp2	ENSMUSG00000014959.12
chr1	152385342	152387077	Pilot_H3_BAM_peak_954	1473	.	14.0713	149.581	147.322	Promoter (<=1kb)	1	152370735	152386682	15948	2	ENSMUST00000015124.14	0	Tsen15	ENSMUSG00000014980.14
chr15	65744555	65745024	Pilot_H3_BAM_peak_7730	16	.	2.21345	3.45544	1.62939	Distal Intergenic	15	65787034	65791351	4318	1	ENSMUST00000174135.1	-42010	Efr3a	ENSMUSG00000015002.18
chr15	65786479	65788751	Pilot_H3_BAM_peak_7731	1491	.	11.4124	151.446	149.17	Promoter (<=1kb)	15	65787034	65791351	4318	1	ENSMUST00000174135.1	0	Efr3a	ENSMUSG00000015002.18
chr8	122610122	122613317	Pilot_H3_BAM_peak_21798	1407	.	13.4051	143.002	140.755	Promoter (<=1kb)	8	122611640	122614270	2631	1	ENSMUST00000212477.1	0	Trappc2l	ENSMUSG00000015013.9
chr8	122774522	122776612	Pilot_H3_BAM_peak_21800	720	.	9.49661	74.1448	72.0455	Promoter (<=1kb)	8	122775486	122791281	15796	1	ENSMUST00000212903.1	0	Acsf3	ENSMUSG00000015016.8
chr8	110996126	110998621	Pilot_H3_BAM_peak_21635	2022	.	18.1354	204.671	202.29	Promoter (<=1kb)	8	110974996	110997800	22805	2	ENSMUST00000040416.7	0	Ddx19a	ENSMUSG00000015023.7
chr8	122585043	122586082	Pilot_H3_BAM_peak_21797	132	.	3.85288	15.2072	13.2459	Intron (ENSMUST00000127664.1/ENSMUSG00000092329.1, intron 1 of 15)	8	122578938	122581078	2141	2	ENSMUST00000211906.1	-3966	Galns	ENSMUSG00000015027.11
chr6	88196051	88204260	Pilot_H3_BAM_peak_18671	1294	.	11.6878	131.671	129.44	Promoter (<=1kb)	6	88198334	88199663	1330	1	ENSMUST00000203480.1	0	Gata2	ENSMUSG00000015053.14
chr2	25500288	25502983	Pilot_H3_BAM_peak_12055	1562	.	12.7314	158.567	156.284	Promoter (<=1kb)	2	25498651	25500613	1963	2	ENSMUST00000040042.10	0	C8g	ENSMUSG00000015083.11
chr2	25606151	25608933	Pilot_H3_BAM_peak_12064	1335	.	12.816	135.728	133.504	Promoter (<=1kb)	2	25583018	25608521	25504	2	ENSMUST00000058137.8	0	Rabl6	ENSMUSG00000015087.14
chr2	25556332	25559654	Pilot_H3_BAM_peak_12060	2159	.	17.4693	218.362	215.95	Promoter (<=1kb)	2	25557847	25562082	4236	1	ENSMUST00000015236.3	0	Edf1	ENSMUSG00000015092.9
chr2	25562305	25562729	Pilot_H3_BAM_peak_12061	35	.	2.42572	5.42708	3.55763	Promoter (1-2kb)	2	25560585	25562082	1498	1	ENSMUST00000142288.1	1721	Edf1	ENSMUSG00000015092.9
chr2	25400641	25401471	Pilot_H3_BAM_peak_12050	36	.	2.47011	5.5566	3.68889	Promoter (<=1kb)	2	25400469	25408178	7710	1	ENSMUST00000132287.7	173	Npdc1	ENSMUSG00000015094.16
chr2	25402393	25404887	Pilot_H3_BAM_peak_12051	1757	.	15.8301	178.028	175.706	Promoter (<=1kb)	2	25403071	25409494	6424	1	ENSMUST00000071442.11	0	Npdc1	ENSMUSG00000015094.16
chr6	6216265	6217161	Pilot_H3_BAM_peak_18079	96	.	3.50607	11.6028	9.66858	Promoter (<=1kb)	6	6041218	6217118	175901	2	ENSMUST00000015256.14	0	Slc25a13	ENSMUSG00000015112.15
chr17	25269754	25274854	Pilot_H3_BAM_peak_9516	2349	.	18.5562	237.465	234.972	Promoter (<=1kb)	17	25261916	25274310	12395	2	ENSMUST00000049911.15	0	Ube2i	ENSMUSG00000015120.15
chr17	25238915	25241848	Pilot_H3_BAM_peak_9515	2262	.	19.4839	228.761	226.295	Promoter (<=1kb)	17	25240170	25242798	2629	1	ENSMUST00000063574.6	0	Tsr3	ENSMUSG00000015126.9
chr17	25186823	25190345	Pilot_H3_BAM_peak_9513	1560	.	12.5266	158.338	156.05	Promoter (<=1kb)	17	25188397	25234443	46047	1	ENSMUST00000039734.11	0	Unkl	ENSMUSG00000015127.14
chr17	25211650	25212067	Pilot_H3_BAM_peak_9514	39	.	2.49179	5.81313	3.93673	Promoter (<=1kb)	17	25210685	25213378	2694	1	ENSMUST00000162838.1	966	Unkl	ENSMUSG00000015127.14
chr7	66293237	66293562	Pilot_H3_BAM_peak_19852	15	.	2.13406	3.34753	1.52636	Intron (ENSMUST00000015277.13/ENSMUSG00000015133.17, intron 15 of 33)	7	66259184	66282217	23034	2	ENSMUST00000145954.1	-11021	Lrrk1	ENSMUSG00000015133.17
chr7	66339651	66340363	Pilot_H3_BAM_peak_19854	43	.	2.86235	6.23504	4.34525	Promoter (2-3kb)	7	66340680	66343265	2586	2	ENSMUST00000130438.2	2902	Lrrk1	ENSMUSG00000015133.17
chr7	66343015	66343851	Pilot_H3_BAM_peak_19855	60	.	3.2196	7.95437	6.04368	Promoter (<=1kb)	7	66340680	66343265	2586	2	ENSMUST00000130438.2	0	Lrrk1	ENSMUSG00000015133.17
chr7	66383887	66389542	Pilot_H3_BAM_peak_19858	1303	.	13.8659	132.587	130.387	Promoter (<=1kb)	7	66258745	66388350	129606	2	ENSMUST00000015277.13	0	Lrrk1	ENSMUSG00000015133.17
chr7	66426912	66428124	Pilot_H3_BAM_peak_19859	193	.	5.1484	21.3904	19.3994	Promoter (<=1kb)	7	66390890	66427517	36628	2	ENSMUST00000015278.14	0	Aldh1a3	ENSMUSG00000015134.15
chr12	80153866	80154091	Pilot_H3_BAM_peak_5192	25	.	2.3792	4.42369	2.56983	Distal Intergenic	12	80168365	80170151	1787	2	ENSMUST00000219382.1	16060	Actn1	ENSMUSG00000015143.15
chr12	80255511	80261705	Pilot_H3_BAM_peak_5197	2762	.	20.409	278.878	276.281	Promoter (<=1kb)	12	80167547	80260371	92825	2	ENSMUST00000021554.15	0	Actn1	ENSMUSG00000015143.15
chr12	80292066	80292287	Pilot_H3_BAM_peak_5198	25	.	2.36305	4.36883	2.51994	Distal Intergenic	12	80167547	80260371	92825	2	ENSMUST00000021554.15	-31696	Actn1	ENSMUSG00000015143.15
chr12	80243762	80244533	Pilot_H3_BAM_peak_5196	17	.	2.17065	3.52814	1.70127	Intron (ENSMUST00000021554.15/ENSMUSG00000015143.15, intron 1 of 20)	12	80196949	80258784	61836	2	ENSMUST00000220351.1	14251	Actn1	ENSMUSG00000015143.15
chr7	28765166	28768273	Pilot_H3_BAM_peak_19508	1740	.	18.1439	176.39	174.063	Promoter (<=1kb)	7	28766735	28788660	21926	1	ENSMUST00000122915.7	0	Sirt2	ENSMUSG00000015149.14
chr7	28780240	28780529	Pilot_H3_BAM_peak_19509	19	.	2.29218	3.75237	1.91733	Intron (ENSMUST00000122915.7/ENSMUSG00000015149.14, intron 7 of 14)	7	28777008	28783339	6332	1	ENSMUST00000153956.1	3233	Sirt2	ENSMUSG00000015149.14
chr7	28807715	28813823	Pilot_H3_BAM_peak_19511	1841	.	20.1046	186.451	184.102	Promoter (<=1kb)	7	28808541	28822266	13726	1	ENSMUST00000174548.7	0	Hnrnpl	ENSMUSG00000015165.16
chr7	28820326	28821904	Pilot_H3_BAM_peak_19512	34	.	2.59255	5.29389	3.42872	Promoter (<=1kb)	7	28821213	28822244	1032	1	ENSMUST00000174526.1	0	Hnrnpl	ENSMUSG00000015165.16
chr19	46075420	46078370	Pilot_H3_BAM_peak_11693	1981	.	16.3425	200.541	198.165	Promoter (<=1kb)	19	46075863	46085528	9666	1	ENSMUST00000165017.1	0	Nolc1	ENSMUSG00000015176.10
chr6	4600330	4602461	Pilot_H3_BAM_peak_18069	658	.	9.53744	67.9332	65.8185	Promoter (<=1kb)	6	4600839	4643355	42517	1	ENSMUST00000015333.11	0	Casd1	ENSMUSG00000015189.12
chr10	7113463	7113836	Pilot_H3_BAM_peak_1468	22	.	2.20512	4.12141	2.27669	Distal Intergenic	10	7119063	7135506	16444	2	ENSMUST00000150282.1	21670	Cnksr3	ENSMUSG00000015202.13
chr10	7118567	7119519	Pilot_H3_BAM_peak_1469	17	.	2.22999	3.58651	1.75797	3' UTR	10	7119063	7135506	16444	2	ENSMUST00000150282.1	15987	Cnksr3	ENSMUSG00000015202.13
chr10	7122557	7122907	Pilot_H3_BAM_peak_1470	12	.	1.95554	3.11105	1.29752	Intron (ENSMUST00000150282.1/ENSMUSG00000015202.13, intron 5 of 5)	10	7119063	7135506	16444	2	ENSMUST00000150282.1	12599	Cnksr3	ENSMUSG00000015202.13
chr10	7158490	7159372	Pilot_H3_BAM_peak_1471	65	.	3.06044	8.45898	6.55182	Intron (ENSMUST00000015346.11/ENSMUSG00000015202.13, intron 2 of 12)	10	7119063	7135506	16444	2	ENSMUST00000150282.1	-22985	Cnksr3	ENSMUSG00000015202.13
chr10	7182628	7184228	Pilot_H3_BAM_peak_1472	62	.	3.01908	8.11914	6.20702	Intron (ENSMUST00000015346.11/ENSMUSG00000015202.13, intron 1 of 12)	10	7119063	7212237	93175	2	ENSMUST00000015346.11	28009	Cnksr3	ENSMUSG00000015202.13
chr10	7189098	7189641	Pilot_H3_BAM_peak_1473	30	.	2.33285	4.8594	3.00226	Intron (ENSMUST00000015346.11/ENSMUSG00000015202.13, intron 1 of 12)	10	7119063	7212237	93175	2	ENSMUST00000015346.11	22596	Cnksr3	ENSMUSG00000015202.13
chr10	7209056	7213404	Pilot_H3_BAM_peak_1474	2902	.	19.7547	292.9	290.212	Promoter (<=1kb)	10	7119063	7212237	93175	2	ENSMUST00000015346.11	0	Cnksr3	ENSMUSG00000015202.13
chrX	71364225	71365956	Pilot_H3_BAM_peak_23337	470	.	7.39518	49.153	47.0973	Promoter (<=1kb)	20	71364760	71388756	23997	1	ENSMUST00000146213.7	0	Mtmr1	ENSMUSG00000015214.14
chrX	71555293	71558137	Pilot_H3_BAM_peak_23339	853	.	11.5153	87.4727	85.3105	Promoter (<=1kb)	20	71555918	71560676	4759	1	ENSMUST00000072699.12	0	Hmgb3	ENSMUSG00000015217.11
chr1	66175064	66176380	Pilot_H3_BAM_peak_358	34	.	2.56092	5.29636	3.43027	Promoter (<=1kb)	1	66175273	66380617	205345	1	ENSMUST00000156636.8	0	Map2	ENSMUSG00000015222.17
chr4	53158903	53160219	Pilot_H3_BAM_peak_15309	74	.	3.11353	9.33616	7.41941	Promoter (<=1kb)	4	53030787	53159895	129109	2	ENSMUST00000030010.3	0	Abca1	ENSMUSG00000015243.4
chr4	53181662	53181895	Pilot_H3_BAM_peak_15310	41	.	2.78118	5.99999	4.11772	Distal Intergenic	4	53030787	53159895	129109	2	ENSMUST00000030010.3	-21768	Abca1	ENSMUSG00000015243.4
chr4	53011191	53013164	Pilot_H3_BAM_peak_15308	763	.	10.9952	78.479	76.3496	Promoter (<=1kb)	4	53011880	53022060	10181	1	ENSMUST00000015391.9	0	Nipsnap3b	ENSMUSG00000015247.10
chrX	74352147	74353979	Pilot_H3_BAM_peak_23373	1009	.	11.4645	103.075	100.901	Promoter (<=1kb)	20	74351276	74353594	2319	2	ENSMUST00000114153.1	0	Lage3	ENSMUSG00000015289.4
chrX	74366855	74369069	Pilot_H3_BAM_peak_23374	1037	.	11.214	105.905	103.725	Promoter (<=1kb)	20	74365718	74368673	2956	2	ENSMUST00000155676.7	0	Ubl4a	ENSMUSG00000015290.15
chrX	74371863	74373743	Pilot_H3_BAM_peak_23375	580	.	7.76214	60.1236	58.0628	Promoter (<=1kb)	20	74367465	74373218	5754	2	ENSMUST00000178691.1	0	Ubl4a	ENSMUSG00000015290.15
chrX	74304728	74307228	Pilot_H3_BAM_peak_23370	872	.	11.717	89.3566	87.2036	Promoter (<=1kb)	20	74304998	74311862	6865	1	ENSMUST00000015435.10	0	Gdi1	ENSMUSG00000015291.10
chr10	8760399	8763355	Pilot_H3_BAM_peak_1489	1007	.	11.3046	102.975	100.798	Promoter (<=1kb)	10	8751159	8762474	11316	2	ENSMUST00000212553.1	0	Sash1	ENSMUSG00000015305.6
chr10	8884517	8887322	Pilot_H3_BAM_peak_1491	1349	.	12.3345	137.181	134.95	Promoter (<=1kb)	10	8722219	8886070	163852	2	ENSMUST00000015449.5	0	Sash1	ENSMUSG00000015305.6
chr10	80927417	80933829	Pilot_H3_BAM_peak_2142	1393	.	11.7786	141.606	139.347	Promoter (<=1kb)	10	80930073	80932204	2132	1	ENSMUST00000015456.9	0	Gadd45b	ENSMUSG00000015312.9
chr10	80936582	80936867	Pilot_H3_BAM_peak_2143	13	.	1.94296	3.20187	1.38551	Distal Intergenic	10	80930812	80931759	948	1	ENSMUST00000219449.1	5771	Gadd45b	ENSMUSG00000015312.9
chr10	80938509	80941610	Pilot_H3_BAM_peak_2144	76	.	2.84393	9.60854	7.68889	Distal Intergenic	10	80930812	80931759	948	1	ENSMUST00000219449.1	7698	Gadd45b	ENSMUSG00000015312.9
chr2	30092218	30096230	Pilot_H3_BAM_peak_12181	1874	.	16.2198	189.81	187.458	Promoter (<=1kb)	2	30090944	30093019	2076	2	ENSMUST00000148717.7	0	Zdhhc12	ENSMUSG00000015335.16
chr2	30171097	30172737	Pilot_H3_BAM_peak_12184	1013	.	11.1086	103.519	101.344	Promoter (<=1kb)	2	30171493	30174069	2577	1	ENSMUST00000015481.5	0	Endog	ENSMUSG00000015337.5
chr8	23255135	23258008	Pilot_H3_BAM_peak_20784	3065	.	24.1805	309.29	306.594	Promoter (<=1kb)	8	23241346	23257074	15729	2	ENSMUST00000051094.8	0	Golga7	ENSMUSG00000015341.17
chrX	9272184	9273029	Pilot_H3_BAM_peak_23176	50	.	2.83894	6.95297	5.05932	Promoter (<=1kb)	20	9272756	9313250	40495	1	ENSMUST00000015486.6	0	Xk	ENSMUSG00000015342.6
chr9	95637079	95641276	Pilot_H3_BAM_peak_22756	1055	.	10.8348	107.77	105.581	Promoter (<=1kb)	9	95637601	95698096	60496	1	ENSMUST00000015498.8	0	Pcolce2	ENSMUSG00000015354.8
chr9	65292881	65296181	Pilot_H3_BAM_peak_22499	2139	.	22.0454	216.349	213.932	Promoter (<=1kb)	9	65294260	65330657	36398	1	ENSMUST00000015501.10	0	Clpx	ENSMUSG00000015357.10
chr15	89074614	89078801	Pilot_H3_BAM_peak_8162	2814	.	20.5662	284.107	281.452	Promoter (<=1kb)	15	89075124	89085309	10186	1	ENSMUST00000168863.7	0	Trabd	ENSMUSG00000015363.13
chr15	89195348	89197515	Pilot_H3_BAM_peak_8172	2018	.	13.293	204.301	201.897	Promoter (<=1kb)	15	89182213	89196448	14236	2	ENSMUST00000078953.8	0	Dennd6b	ENSMUSG00000015377.10
chr13	43775115	43775713	Pilot_H3_BAM_peak_5946	12	.	1.9965	3.04012	1.22964	Distal Intergenic	13	43784775	43803132	18358	1	ENSMUST00000015540.3	-9062	Cd83	ENSMUSG00000015396.4
chr13	43784739	43785444	Pilot_H3_BAM_peak_5947	25	.	2.34406	4.44771	2.59897	Promoter (<=1kb)	13	43784775	43803132	18358	1	ENSMUST00000015540.3	0	Cd83	ENSMUSG00000015396.4
chr17	34644533	34648388	Pilot_H3_BAM_peak_9782	1163	.	11.5157	118.593	116.391	Promoter (<=1kb)	17	34647146	34655074	7929	1	ENSMUST00000015605.14	0	Atf6b	ENSMUSG00000015461.15
chr17	34655334	34655835	Pilot_H3_BAM_peak_9783	53	.	2.70903	7.22384	5.32446	Distal Intergenic	17	34651627	34652103	477	1	ENSMUST00000174156.1	3708	Atf6b	ENSMUSG00000015461.15
chr17	34586246	34588847	Pilot_H3_BAM_peak_9777	1599	.	14.2431	162.21	159.924	Promoter (<=1kb)	17	34586275	34587473	1199	1	ENSMUST00000141768.1	0	Notch4	ENSMUSG00000015468.14
chr17	34626260	34629130	Pilot_H3_BAM_peak_9780	1374	.	12.901	139.672	137.421	Promoter (<=1kb)	17	34616662	34627435	10774	2	ENSMUST00000171121.8	0	Ppt2	ENSMUSG00000015474.16
chr17	34602288	34607591	Pilot_H3_BAM_peak_9779	2701	.	19.6403	272.723	270.16	Promoter (<=1kb)	17	34601091	34603690	2600	2	ENSMUST00000015622.7	0	Rnf5	ENSMUSG00000015478.13
chr2	27009000	27011624	Pilot_H3_BAM_peak_12101	1451	.	12.3257	147.385	145.128	Promoter (<=1kb)	2	27009926	27016849	6924	1	ENSMUST00000114005.8	0	Cacfd1	ENSMUSG00000015488.14
chr10	13963762	13969234	Pilot_H3_BAM_peak_1522	3544	.	27.223	357.269	354.45	Promoter (<=1kb)	10	13966075	14150589	184515	1	ENSMUST00000187083.6	0	Hivep2	ENSMUSG00000015501.10
chr10	13982383	13984140	Pilot_H3_BAM_peak_1523	532	.	7.53545	55.2791	53.2059	Intron (ENSMUST00000187083.6/ENSMUSG00000015501.10, intron 1 of 12)	10	13967024	14079675	112652	1	ENSMUST00000191464.1	15360	Hivep2	ENSMUSG00000015501.10
chr3	95433303	95436225	Pilot_H3_BAM_peak_14393	2020	.	17.3043	204.51	202.086	Promoter (<=1kb)	3	95434388	95491622	57235	1	ENSMUST00000147765.7	0	Arnt	ENSMUSG00000015522.18
chr13	114931631	114932335	Pilot_H3_BAM_peak_6542	57	.	3.06859	7.67894	5.77325	Promoter (<=1kb)	13	114833081	114932100	99020	2	ENSMUST00000056117.9	0	Itga2	ENSMUSG00000015533.9
chr13	114817169	114819497	Pilot_H3_BAM_peak_6541	1683	.	15.6058	170.686	168.386	Promoter (<=1kb)	13	114818236	114828723	10488	1	ENSMUST00000166104.8	0	Mocs2	ENSMUSG00000015536.14
chr11	115186029	115188765	Pilot_H3_BAM_peak_4426	1681	.	13.798	170.495	168.193	Promoter (<=1kb)	11	115182832	115187332	4501	2	ENSMUST00000103038.7	0	Nat9	ENSMUSG00000015542.17
chr8	68880237	68882123	Pilot_H3_BAM_peak_21036	332	.	5.85562	35.2602	33.2138	Promoter (<=1kb)	8	68880491	68906934	26444	1	ENSMUST00000015712.14	0	Lpl	ENSMUSG00000015568.16
chr17	26662703	26665447	Pilot_H3_BAM_peak_9576	1596	.	12.8209	161.939	159.639	Distal Intergenic	17	26676396	26699644	23249	1	ENSMUST00000015719.14	-10949	Atp6v0e	ENSMUSG00000015575.14
chr17	26675718	26678469	Pilot_H3_BAM_peak_9577	1629	.	15.0086	165.275	162.958	Promoter (<=1kb)	17	26676396	26699644	23249	1	ENSMUST00000015719.14	0	Atp6v0e	ENSMUSG00000015575.14
chr17	26839811	26841567	Pilot_H3_BAM_peak_9581	27	.	2.31435	4.64446	2.78899	Promoter (<=1kb)	17	26838664	26841565	2902	2	ENSMUST00000015723.4	0	Nkx2-5	ENSMUSG00000015579.4
chr17	26849990	26850653	Pilot_H3_BAM_peak_9582	33	.	2.51893	5.17799	3.3175	Distal Intergenic	17	26838664	26841565	2902	2	ENSMUST00000015723.4	-8426	Nkx2-5	ENSMUSG00000015579.4
chr17	46382625	46385538	Pilot_H3_BAM_peak_9962	1250	.	12.59	127.275	125.049	Promoter (<=1kb)	17	46383731	46414814	31084	1	ENSMUST00000113481.7	0	Zfp318	ENSMUSG00000015597.16
chr17	46551669	46557222	Pilot_H3_BAM_peak_9965	3117	.	22.5118	314.383	311.702	Promoter (<=1kb)	17	46546839	46556162	9324	2	ENSMUST00000015749.5	0	Srf	ENSMUSG00000015605.5
chr2	9875305	9880553	Pilot_H3_BAM_peak_11934	2122	.	18.2731	214.699	212.287	Promoter (<=1kb)	2	9857078	9878600	21523	2	ENSMUST00000102976.3	0	Gata3	ENSMUSG00000015619.10
chr2	9889058	9890109	Pilot_H3_BAM_peak_11935	72	.	2.92217	9.20735	7.29817	Promoter (<=1kb)	2	9874702	9890034	15333	2	ENSMUST00000130615.1	0	Gata3	ENSMUSG00000015619.10
chr2	180213764	180216240	Pilot_H3_BAM_peak_13742	37	.	2.48008	5.65002	3.77562	Intron (ENSMUST00000015791.5/ENSMUSG00000015647.9, intron 2 of 78)	2	180176373	180225859	49487	2	ENSMUST00000015791.5	9619	Lama5	ENSMUSG00000015647.9
chr2	180217522	180218052	Pilot_H3_BAM_peak_13743	34	.	2.31828	5.34936	3.47853	Intron (ENSMUST00000015791.5/ENSMUSG00000015647.9, intron 2 of 78)	2	180176373	180225859	49487	2	ENSMUST00000015791.5	7807	Lama5	ENSMUSG00000015647.9
chr2	180222511	180229375	Pilot_H3_BAM_peak_13744	1003	.	9.45148	102.558	100.381	Promoter (<=1kb)	2	180176373	180225859	49487	2	ENSMUST00000015791.5	0	Lama5	ENSMUSG00000015647.9
chr5	5746910	5750442	Pilot_H3_BAM_peak_16597	1531	.	14.7393	155.383	153.105	Promoter (<=1kb)	5	5736317	5749326	13010	2	ENSMUST00000015796.8	0	Steap1	ENSMUSG00000015652.9
chr5	5684931	5685481	Pilot_H3_BAM_peak_16594	17	.	2.05744	3.60679	1.7786	Promoter (1-2kb)	5	5664831	5683063	18233	2	ENSMUST00000164219.7	-1869	Steap2	ENSMUSG00000015653.13
chr5	5686912	5695335	Pilot_H3_BAM_peak_16595	1169	.	11.5971	119.069	116.908	Promoter (<=1kb)	5	5664829	5694578	29750	2	ENSMUST00000115426.8	0	Steap2	ENSMUSG00000015653.13
chr9	40795248	40795495	Pilot_H3_BAM_peak_22135	16	.	2.17124	3.45441	1.62944	Distal Intergenic	9	40800984	40805200	4217	1	ENSMUST00000015800.15	-5489	Hspa8	ENSMUSG00000015656.17
chr9	40799465	40805540	Pilot_H3_BAM_peak_22136	1264	.	14.523	128.719	126.478	Promoter (<=1kb)	9	40800984	40805200	4217	1	ENSMUST00000015800.15	0	Hspa8	ENSMUSG00000015656.17
chr17	6055057	6055302	Pilot_H3_BAM_peak_9289	55	.	2.98022	7.49628	5.59262	Intron (ENSMUST00000097432.9/ENSMUSG00000015659.12, intron 11 of 16)	17	6050027	6051388	1362	2	ENSMUST00000144284.1	-3670	Serac1	ENSMUSG00000015659.12
chr17	6078081	6081119	Pilot_H3_BAM_peak_9290	2736	.	23.8058	276.268	273.639	Promoter (<=1kb)	17	6042196	6079741	37546	2	ENSMUST00000097432.9	0	Serac1	ENSMUSG00000015659.12
chrX	100624594	100628771	Pilot_H3_BAM_peak_23443	1413	.	16.0865	143.593	141.341	Promoter (<=1kb)	20	100622883	100625938	3056	2	ENSMUST00000144643.7	0	Pdzd11	ENSMUSG00000015668.13
chr13	14611654	14615704	Pilot_H3_BAM_peak_5649	1560	.	15.2496	158.367	156.074	Promoter (<=1kb)	13	14613240	14627636	14397	1	ENSMUST00000170836.3	0	Psma2	ENSMUSG00000015671.11
chr3	95355309	95357458	Pilot_H3_BAM_peak_14392	420	.	7.14708	44.1071	42.0618	Promoter (<=1kb)	3	95323525	95357155	33631	2	ENSMUST00000124638.7	0	Setdb1	ENSMUSG00000015697.14
chr7	84409319	84410741	Pilot_H3_BAM_peak_20004	547	.	9.36102	56.8368	54.7404	Promoter (<=1kb)	7	84246278	84410119	163842	2	ENSMUST00000085077.4	0	Arnt2	ENSMUSG00000015709.9
chr3	95279529	95285051	Pilot_H3_BAM_peak_14388	2751	.	21.2405	277.788	275.176	Promoter (<=1kb)	3	95253674	95282076	28403	2	ENSMUST00000015855.7	0	Prune	ENSMUSG00000015711.8
chr3	95310823	95311296	Pilot_H3_BAM_peak_14390	24	.	2.32369	4.32921	2.48195	Intron (ENSMUST00000198947.1/ENSMUSG00000093424.3, intron 1 of 1)	3	95314791	95321880	7090	1	ENSMUST00000129267.7	-3495	Cers2	ENSMUSG00000015714.11
chr3	95312524	95318060	Pilot_H3_BAM_peak_14391	1876	.	15.5557	190.092	187.653	Promoter (<=1kb)	3	95314791	95321880	7090	1	ENSMUST00000129267.7	0	Cers2	ENSMUSG00000015714.11
chr6	17636668	17639901	Pilot_H3_BAM_peak_18122	1857	.	19.1939	188.133	185.747	Promoter (<=1kb)	6	17636983	17666972	29990	1	ENSMUST00000015877.13	0	Capza2	ENSMUSG00000015733.13
chr3	95980252	95980745	Pilot_H3_BAM_peak_14418	25	.	2.21555	4.37827	2.52716	Distal Intergenic	3	95988819	95995668	6850	2	ENSMUST00000123006.7	14923	Plekho1	ENSMUSG00000015745.9
chr3	95985594	95985939	Pilot_H3_BAM_peak_14419	17	.	2.06572	3.60267	1.77324	Downstream (2-3kb)	3	95988819	95995668	6850	2	ENSMUST00000123006.7	9729	Plekho1	ENSMUSG00000015745.9
chr3	95990468	95997836	Pilot_H3_BAM_peak_14420	1805	.	16.9651	182.9	180.517	Promoter (<=1kb)	3	95988429	95996001	7573	2	ENSMUST00000015889.9	0	Plekho1	ENSMUSG00000015745.9
chr3	96000363	96002432	Pilot_H3_BAM_peak_14421	45	.	2.7684	6.46015	4.58068	Intron (ENSMUST00000015891.5/ENSMUSG00000015747.5, intron 14 of 14)	3	95988429	95996001	7573	2	ENSMUST00000015889.9	-4363	Plekho1	ENSMUSG00000015745.9
chr3	96055665	96059444	Pilot_H3_BAM_peak_14422	1840	.	15.7884	186.376	184.021	Promoter (<=1kb)	3	95999832	96058466	58635	2	ENSMUST00000015891.5	0	Vps45	ENSMUSG00000015747.5
chr3	96065257	96066468	Pilot_H3_BAM_peak_14423	147	.	4.25214	16.7039	14.7405	Distal Intergenic	3	95999832	96058466	58635	2	ENSMUST00000015891.5	-6792	Vps45	ENSMUSG00000015747.5
chr3	96069688	96070403	Pilot_H3_BAM_peak_14424	16	.	2.17552	3.46732	1.6411	Distal Intergenic	3	95999832	96058466	58635	2	ENSMUST00000015891.5	-11223	Vps45	ENSMUSG00000015747.5
chr3	95854305	95856789	Pilot_H3_BAM_peak_14408	1510	.	16.3203	153.352	151.067	Promoter (<=1kb)	3	95830124	95855885	25762	2	ENSMUST00000015892.13	0	Prpf3	ENSMUSG00000015748.13
chr3	95928268	95932589	Pilot_H3_BAM_peak_14414	1547	.	13.4653	157.04	154.775	Promoter (<=1kb)	3	95929246	95947390	18145	1	ENSMUST00000165307.7	0	Anp32e	ENSMUSG00000015749.12
chr3	95947498	95949361	Pilot_H3_BAM_peak_14415	37	.	2.58756	5.58078	3.71393	Distal Intergenic	3	95944204	95945523	1320	1	ENSMUST00000168471.1	3295	Anp32e	ENSMUSG00000015749.12
chr3	95950298	95951870	Pilot_H3_BAM_peak_14416	354	.	6.45869	37.4539	35.423	Distal Intergenic	3	95944204	95945523	1320	1	ENSMUST00000168471.1	6095	Anp32e	ENSMUSG00000015749.12
chr3	95891114	95895804	Pilot_H3_BAM_peak_14412	1793	.	15.3062	181.703	179.305	Promoter (<=1kb)	3	95893969	95898288	4320	1	ENSMUST00000015894.11	0	Aph1a	ENSMUSG00000015750.15
chr10	7942619	7943271	Pilot_H3_BAM_peak_1485	44	.	2.59936	6.3418	4.45988	Intron (ENSMUST00000146444.7/ENSMUSG00000015755.16, intron 1 of 6)	10	7911492	7955893	44402	2	ENSMUST00000147938.1	12622	Tab2	ENSMUSG00000015755.16
chr10	7953629	7958038	Pilot_H3_BAM_peak_1486	1755	.	17.3062	177.887	175.54	Promoter (<=1kb)	10	7905653	7956230	50578	2	ENSMUST00000146444.7	0	Tab2	ENSMUSG00000015755.16
chr10	7791342	7794447	Pilot_H3_BAM_peak_1484	2013	.	17.2963	203.697	201.326	Promoter (<=1kb)	10	7792891	7823135	30245	1	ENSMUST00000015901.10	0	Ppil4	ENSMUSG00000015757.10
chr14	46786020	46788960	Pilot_H3_BAM_peak_6827	1715	.	15.3207	173.886	171.56	Promoter (<=1kb)	14	46775567	46788411	12845	2	ENSMUST00000015903.11	0	Cnih1	ENSMUSG00000015759.11
chr14	46790442	46790895	Pilot_H3_BAM_peak_6828	43	.	2.69999	6.2762	4.39354	Promoter (2-3kb)	14	46775567	46788411	12845	2	ENSMUST00000015903.11	-2032	Cnih1	ENSMUSG00000015759.11
chr6	137514820	137520728	Pilot_H3_BAM_peak_19118	1141	.	12.1317	116.326	114.122	Promoter (<=1kb)	6	137514340	137519760	5421	2	ENSMUST00000127179.1	0	Eps8	ENSMUSG00000015766.14
chr6	137558821	137561404	Pilot_H3_BAM_peak_19119	133	.	4.26021	15.2649	13.3105	Intron (ENSMUST00000058210.12/ENSMUSG00000015766.14, intron 2 of 21)	6	137567140	137570759	3620	2	ENSMUST00000205037.1	9355	Eps8	ENSMUSG00000015766.14
chr6	137581521	137583445	Pilot_H3_BAM_peak_19120	101	.	3.58089	12.1209	10.1924	Intron (ENSMUST00000058210.12/ENSMUSG00000015766.14, intron 2 of 21)	6	137522862	137589026	66165	2	ENSMUST00000146442.3	5581	Eps8	ENSMUSG00000015766.14
chr6	137646250	137649988	Pilot_H3_BAM_peak_19121	2532	.	23.7028	255.86	253.291	Promoter (<=1kb)	6	137477245	137649285	172041	2	ENSMUST00000058210.12	0	Eps8	ENSMUSG00000015766.14
chr5	45519643	45522296	Pilot_H3_BAM_peak_16919	1458	.	15.1149	148.09	145.821	Promoter (<=1kb)	5	45520229	45529276	9048	1	ENSMUST00000156481.7	0	Med28	ENSMUSG00000015804.14
chr5	45448849	45450860	Pilot_H3_BAM_peak_16916	771	.	8.64348	79.2299	77.1013	Promoter (<=1kb)	5	45434021	45450176	16156	2	ENSMUST00000198258.4	0	Qdpr	ENSMUSG00000015806.12
chr1	159888898	159890616	Pilot_H3_BAM_peak_1034	31	.	2.58186	5.04147	3.17741	Exon (ENSMUST00000192069.5/ENSMUSG00000015829.13, exon 14 of 23)	1	159850397	159863649	13253	1	ENSMUST00000192457.1	38502	Tnr	ENSMUSG00000015829.13
chr11	50204967	50206184	Pilot_H3_BAM_peak_3023	16	.	2.09802	3.46726	1.643	Promoter (<=1kb)	11	50202312	50206100	3789	2	ENSMUST00000131214.1	0	Sqstm1	ENSMUSG00000015837.15
chr11	50207452	50213839	Pilot_H3_BAM_peak_3024	1298	.	11.5528	132.071	129.813	Promoter (<=1kb)	11	50199366	50210791	11426	2	ENSMUST00000015981.11	0	Sqstm1	ENSMUSG00000015837.15
chr2	75698765	75699480	Pilot_H3_BAM_peak_12654	18	.	2.22585	3.70027	1.8681	Intron (ENSMUST00000102672.4/ENSMUSG00000015839.6, intron 1 of 4)	2	75691052	75704489	13438	2	ENSMUST00000152371.1	5009	Nfe2l2	ENSMUSG00000015839.6
chr2	75700478	75705693	Pilot_H3_BAM_peak_12655	1906	.	16.4172	193.031	190.676	Promoter (<=1kb)	2	75675513	75704641	29129	2	ENSMUST00000102672.4	0	Nfe2l2	ENSMUSG00000015839.6
chr2	27671757	27672123	Pilot_H3_BAM_peak_12120	19	.	1.95159	3.74185	1.90774	Distal Intergenic	2	27676440	27741898	65459	1	ENSMUST00000129514.7	-4317	Rxra	ENSMUSG00000015846.14
chr2	27675806	27680883	Pilot_H3_BAM_peak_12121	799	.	9.60154	82.0884	79.9543	Promoter (<=1kb)	2	27676440	27741898	65459	1	ENSMUST00000129514.7	0	Rxra	ENSMUSG00000015846.14
chr2	27774641	27775938	Pilot_H3_BAM_peak_12122	30	.	2.29568	4.93685	3.07582	Distal Intergenic	2	27740201	27748671	8471	1	ENSMUST00000148756.1	34441	Rxra	ENSMUSG00000015846.14
chr2	27785559	27786873	Pilot_H3_BAM_peak_12123	23	.	2.25951	4.24086	2.39575	Distal Intergenic	2	27740201	27748671	8471	1	ENSMUST00000148756.1	45359	Rxra	ENSMUSG00000015846.14
chr3	95673776	95676579	Pilot_H3_BAM_peak_14399	156	.	4.11475	17.5979	15.6355	Promoter (<=1kb)	3	95676750	95677151	402	2	ENSMUST00000151054.1	572	Adamtsl4	ENSMUSG00000015850.11
chr3	95685782	95689730	Pilot_H3_BAM_peak_14400	876	.	9.96125	89.7504	87.6172	Promoter (<=1kb)	3	95676201	95687917	11717	2	ENSMUST00000117782.7	0	Adamtsl4	ENSMUSG00000015850.11
chr3	95695550	95697031	Pilot_H3_BAM_peak_14401	48	.	2.84834	6.78707	4.89609	Distal Intergenic	3	95676201	95687917	11717	2	ENSMUST00000117782.7	-7634	Adamtsl4	ENSMUSG00000015850.11
chr3	95701611	95702696	Pilot_H3_BAM_peak_14402	59	.	2.84128	7.88021	5.98267	Distal Intergenic	3	95676201	95687917	11717	2	ENSMUST00000117782.7	-13695	Adamtsl4	ENSMUSG00000015850.11
chr3	95707492	95707981	Pilot_H3_BAM_peak_14403	24	.	2.31363	4.24707	2.40049	Distal Intergenic	3	95676201	95687917	11717	2	ENSMUST00000117782.7	-19576	Adamtsl4	ENSMUSG00000015850.11
chr11	116488811	116491296	Pilot_H3_BAM_peak_4495	2919	.	22.0474	294.599	291.957	Promoter (<=1kb)	11	116470845	116490314	19470	2	ENSMUST00000152874.7	0	Prpsap1	ENSMUSG00000015869.16
chr11	116493896	116494345	Pilot_H3_BAM_peak_4496	40	.	2.66606	5.9157	4.0401	Promoter (<=1kb)	11	116478060	116494202	16143	2	ENSMUST00000152496.7	0	Prpsap1	ENSMUSG00000015869.16
chr5	45668285	45672157	Pilot_H3_BAM_peak_16920	2225	.	21.254	224.975	222.537	Promoter (<=1kb)	5	45669919	45700546	30628	1	ENSMUST00000117396.2	0	Ncapg	ENSMUSG00000015880.13
chr5	45855136	45858405	Pilot_H3_BAM_peak_16921	2211	.	19.7746	223.584	221.144	Promoter (<=1kb)	5	45697181	45857615	160435	2	ENSMUST00000045586.12	0	Lcorl	ENSMUSG00000015882.17
chr10	93452279	93455539	Pilot_H3_BAM_peak_2306	2087	.	18.1501	211.249	208.779	Promoter (<=1kb)	10	93453411	93484874	31464	1	ENSMUST00000016033.8	0	Lta4h	ENSMUSG00000015889.8
chr10	93539566	93540479	Pilot_H3_BAM_peak_2307	151	.	3.88734	17.1163	15.1287	Promoter (<=1kb)	10	93523338	93540033	16696	2	ENSMUST00000016034.2	0	Amdhd1	ENSMUSG00000015890.2
chr2	143914003	143919406	Pilot_H3_BAM_peak_13276	1958	.	16.6459	198.232	195.85	Promoter (<=1kb)	2	143915320	143943324	28005	1	ENSMUST00000103172.3	0	Dstn	ENSMUSG00000015932.8
chr13	56133445	56136257	Pilot_H3_BAM_peak_6103	1325	.	13.4189	134.787	132.543	Promoter (<=1kb)	13	56073619	56135631	62013	2	ENSMUST00000016081.12	0	H2afy	ENSMUSG00000015937.15
chr5	134182541	134184988	Pilot_H3_BAM_peak_17697	784	.	8.58558	80.6031	78.4769	Promoter (<=1kb)	5	134184019	134224355	40337	1	ENSMUST00000123941.7	0	Gtf2ird2	ENSMUSG00000015942.9
chr3	96195854	96198451	Pilot_H3_BAM_peak_14433	656	.	7.70714	67.7193	65.6391	Promoter (<=1kb)	3	96196588	96197586	999	2	ENSMUST00000016087.3	0	Bola1	ENSMUSG00000015943.11
chr3	96218321	96223636	Pilot_H3_BAM_peak_14434	1685	.	17.2702	170.885	168.567	Promoter (<=1kb)	3	96196863	96219709	22847	2	ENSMUST00000177442.1	0	Bola1	ENSMUSG00000015943.11
chr5	134098840	134100727	Pilot_H3_BAM_peak_17695	943	.	10.5944	96.5194	94.3321	Promoter (<=1kb)	5	134099711	134144343	44633	1	ENSMUST00000016088.8	0	Gatsl2	ENSMUSG00000015944.9
chr7	98805137	98805391	Pilot_H3_BAM_peak_20079	17	.	2.18678	3.59115	1.76143	Distal Intergenic	7	98835112	98846587	11476	1	ENSMUST00000165122.7	-29721	Wnt11	ENSMUSG00000015957.12
chr7	98814377	98817763	Pilot_H3_BAM_peak_20080	811	.	9.63404	83.2836	81.1537	Distal Intergenic	7	98835112	98846587	11476	1	ENSMUST00000165122.7	-17349	Wnt11	ENSMUSG00000015957.12
chr7	98834670	98837087	Pilot_H3_BAM_peak_20081	488	.	8.32986	50.9313	48.8449	Promoter (<=1kb)	7	98835112	98846587	11476	1	ENSMUST00000165122.7	0	Wnt11	ENSMUSG00000015957.12
chr7	98837950	98839145	Pilot_H3_BAM_peak_20082	26	.	2.34781	4.49579	2.64737	Promoter (<=1kb)	7	98838845	98853751	14907	1	ENSMUST00000167303.7	0	Wnt11	ENSMUSG00000015957.12
chr1	177792256	177797501	Pilot_H3_BAM_peak_1244	2127	.	17.2735	215.117	212.718	Promoter (<=1kb)	1	177762962	177796511	33550	2	ENSMUST00000016105.8	0	Adss	ENSMUSG00000015961.8
chr1	177702161	177703735	Pilot_H3_BAM_peak_1241	260	.	4.79847	28.0427	26.0339	Distal Intergenic	1	177729814	177753324	23511	1	ENSMUST00000016106.5	-26079	AC115818.1	ENSMUSG00000015962.5
chr1	177708541	177709248	Pilot_H3_BAM_peak_1242	29	.	2.37161	4.76773	2.90845	Distal Intergenic	1	177729814	177753324	23511	1	ENSMUST00000016106.5	-20566	AC115818.1	ENSMUSG00000015962.5
chr1	177711269	177711793	Pilot_H3_BAM_peak_1243	21	.	2.26391	4.02176	2.1808	Distal Intergenic	1	177729814	177753324	23511	1	ENSMUST00000016106.5	-18021	AC115818.1	ENSMUSG00000015962.5
chr14	29977631	29979984	Pilot_H3_BAM_peak_6724	1430	.	12.6534	145.301	143.053	Promoter (<=1kb)	14	29978337	29993219	14883	1	ENSMUST00000016115.5	0	Actr8	ENSMUSG00000015971.5
chr7	139212256	139213767	Pilot_H3_BAM_peak_20516	772	.	9.25925	79.3485	77.2227	Promoter (<=1kb)	7	139212988	139242979	29992	1	ENSMUST00000016124.14	0	Lrrc27	ENSMUSG00000015980.14
chr7	139233866	139234145	Pilot_H3_BAM_peak_20517	72	.	3.15332	9.17231	7.25607	Promoter (<=1kb)	7	139233943	139242971	9029	1	ENSMUST00000126213.7	0	Lrrc27	ENSMUSG00000015980.14
chr7	139187499	139189043	Pilot_H3_BAM_peak_20515	386	.	7.49888	40.7169	38.6647	Promoter (<=1kb)	7	139103638	139188517	84880	2	ENSMUST00000016125.11	0	Stk32c	ENSMUSG00000015981.12
chr8	26014019	26016273	Pilot_H3_BAM_peak_20822	1734	.	16.6014	175.778	173.415	Promoter (<=1kb)	8	25998722	26015650	16929	2	ENSMUST00000016138.10	0	Fnta	ENSMUSG00000015994.10
chr13	112924928	112929402	Pilot_H3_BAM_peak_6524	2208	.	20.463	223.307	220.862	Promoter (<=1kb)	13	112867418	112927398	59981	2	ENSMUST00000022281.4	0	Skiv2l2	ENSMUSG00000016018.4
chr5	151069388	151069892	Pilot_H3_BAM_peak_18045	18	.	2.15715	3.68349	1.85166	Intron (ENSMUST00000110483.8/ENSMUSG00000016128.14, intron 4 of 13)	5	151063543	151089262	25720	2	ENSMUST00000202385.3	19370	Stard13	ENSMUSG00000016128.14
chr5	151111645	151113314	Pilot_H3_BAM_peak_18046	140	.	3.87266	16.032	14.08	Promoter (2-3kb)	5	151095421	151108735	13315	2	ENSMUST00000202866.1	-2911	Stard13	ENSMUSG00000016128.14
chr5	151126235	151127861	Pilot_H3_BAM_peak_18047	270	.	5.85025	29.046	27.0411	Promoter (<=1kb)	5	151039643	151127543	87901	2	ENSMUST00000202111.3	0	Stard13	ENSMUSG00000016128.14
chr5	151154877	151155362	Pilot_H3_BAM_peak_18048	30	.	2.48245	4.94035	3.081	Intron (ENSMUST00000110483.8/ENSMUSG00000016128.14, intron 1 of 13)	5	151039643	151127543	87901	2	ENSMUST00000202111.3	-27335	Stard13	ENSMUSG00000016128.14
chr5	151173847	151175102	Pilot_H3_BAM_peak_18049	22	.	2.31186	4.09883	2.25728	Intron (ENSMUST00000110483.8/ENSMUSG00000016128.14, intron 1 of 13)	5	151071264	151190150	118887	2	ENSMUST00000146814.4	15048	Stard13	ENSMUSG00000016128.14
chr5	151184967	151192490	Pilot_H3_BAM_peak_18050	1286	.	12.0328	130.934	128.7	Promoter (<=1kb)	5	151037510	151190269	152760	2	ENSMUST00000110483.8	0	Stard13	ENSMUSG00000016128.14
chr5	151233161	151234140	Pilot_H3_BAM_peak_18051	150	.	4.40543	17.0282	15.0549	Promoter (<=1kb)	5	151063546	151233774	170229	2	ENSMUST00000129088.7	0	Stard13	ENSMUSG00000016128.14
chr1	193382257	193383201	Pilot_H3_BAM_peak_1433	26	.	2.20773	4.4731	2.6213	Distal Intergenic	1	193346346	193370298	23953	2	ENSMUST00000016323.10	-11960	Camk1g	ENSMUSG00000016179.11
chr1	193413960	193414270	Pilot_H3_BAM_peak_1434	12	.	1.96788	3.02959	1.21909	Distal Intergenic	1	193346346	193370298	23953	2	ENSMUST00000016323.10	-43663	Camk1g	ENSMUSG00000016179.11
chr1	193128696	193130928	Pilot_H3_BAM_peak_1429	1359	.	13.5105	138.197	135.957	Promoter (<=1kb)	1	193104402	193130272	25871	2	ENSMUST00000085555.6	0	Diexf	ENSMUSG00000016181.9
chr17	37269491	37271309	Pilot_H3_BAM_peak_9889	951	.	10.4472	97.272	95.1106	Promoter (<=1kb)	17	37270220	37274484	4265	1	ENSMUST00000038580.6	0	H2-M3	ENSMUSG00000016206.6
chrX	36328052	36330813	Pilot_H3_BAM_peak_23252	318	.	5.75819	33.8754	31.8485	Promoter (<=1kb)	20	36328353	36342611	14259	1	ENSMUST00000135758.1	0	Lonrf3	ENSMUSG00000016239.11
chr2	174462556	174464570	Pilot_H3_BAM_peak_13711	1195	.	12.2218	121.785	119.577	Promoter (<=1kb)	2	174461072	174464105	3034	2	ENSMUST00000016396.7	0	Atp5e	ENSMUSG00000016252.7
chr2	174415495	174417226	Pilot_H3_BAM_peak_13709	1288	.	12.5849	131.127	128.896	Promoter (<=1kb)	2	174415804	174427502	11699	1	ENSMUST00000109075.7	0	Nelfcd	ENSMUSG00000016253.12
chr2	174437483	174439707	Pilot_H3_BAM_peak_13710	1096	.	11.9583	111.834	109.653	Promoter (<=1kb)	2	174427493	174439039	11547	2	ENSMUST00000016400.8	0	Ctsz	ENSMUSG00000016256.10
chr2	174471483	174473943	Pilot_H3_BAM_peak_13712	942	.	9.9591	96.3758	94.2121	Promoter (<=1kb)	2	174465067	174473081	8015	2	ENSMUST00000016401.14	0	Prelid3b	ENSMUSG00000016257.15
chr1	192849613	192850276	Pilot_H3_BAM_peak_1426	18	.	2.19363	3.64754	1.81623	Promoter (1-2kb)	1	192844489	192851747	7259	2	ENSMUST00000016406.13	1471	Sertad4	ENSMUSG00000016262.14
chr1	192851479	192852339	Pilot_H3_BAM_peak_1427	27	.	2.36436	4.5618	2.70617	Promoter (<=1kb)	1	192844489	192851747	7259	2	ENSMUST00000016406.13	0	Sertad4	ENSMUSG00000016262.14
chr1	192853391	192857657	Pilot_H3_BAM_peak_1428	1034	.	10.6816	105.63	103.457	Promoter (<=1kb)	1	192844488	192855756	11269	2	ENSMUST00000155579.7	0	Sertad4	ENSMUSG00000016262.14
chrX	36795312	36797822	Pilot_H3_BAM_peak_23257	771	.	9.9146	79.2637	77.1358	Promoter (<=1kb)	20	36795651	36798807	3157	1	ENSMUST00000016463.3	0	Slc25a5	ENSMUSG00000016319.3
chr2	181186470	181188935	Pilot_H3_BAM_peak_13760	2579	.	20.1297	260.43	257.917	Promoter (<=1kb)	2	181187247	181188771	1525	1	ENSMUST00000016488.12	0	Ppdpf	ENSMUSG00000016344.14
chrX	75833441	75835024	Pilot_H3_BAM_peak_23389	23	.	2.31244	4.18939	2.34442	Intron (ENSMUST00000114059.9/ENSMUSG00000016382.15, intron 1 of 15)	20	75785663	75826953	41291	2	ENSMUST00000114058.7	-6489	Pls3	ENSMUSG00000016382.15
chrX	75843040	75843309	Pilot_H3_BAM_peak_23390	13	.	2.12905	3.14927	1.33331	Promoter (<=1kb)	20	75785668	75843063	57396	2	ENSMUST00000114057.7	0	Pls3	ENSMUSG00000016382.15
chrX	75871700	75876056	Pilot_H3_BAM_peak_23391	1475	.	14.1068	149.793	147.525	Promoter (<=1kb)	20	75785654	75875182	89529	2	ENSMUST00000114059.9	0	Pls3	ENSMUSG00000016382.15
chrX	37126553	37128774	Pilot_H3_BAM_peak_23265	1154	.	12.2058	117.67	115.48	Promoter (<=1kb)	20	37126795	37150746	23952	1	ENSMUST00000016553.4	0	Nkap	ENSMUSG00000016409.4
chrX	37190062	37192591	Pilot_H3_BAM_peak_23266	1063	.	11.9566	108.5	106.3	Promoter (<=1kb)	20	37187588	37191163	3576	2	ENSMUST00000016571.7	0	Ndufa1	ENSMUSG00000016427.7
chr13	29981702	29987516	Pilot_H3_BAM_peak_5805	2344	.	18.7561	236.92	234.453	Promoter (<=1kb)	13	29906575	29984391	77817	2	ENSMUST00000221536.1	0	E2f3	ENSMUSG00000016477.18
chr13	30003107	30003552	Pilot_H3_BAM_peak_5806	51	.	2.87761	7.00772	5.11044	Distal Intergenic	13	29906575	29986063	79489	2	ENSMUST00000102948.10	-17045	E2f3	ENSMUSG00000016477.18
chr1	195129737	195132355	Pilot_H3_BAM_peak_1444	1768	.	15.8111	179.202	176.861	Promoter (<=1kb)	1	195097382	195131344	33963	2	ENSMUST00000193094.5	0	Cr1l	ENSMUSG00000016481.15
chr6	146883574	146885825	Pilot_H3_BAM_peak_19176	82	.	3.08104	10.1176	8.20013	Promoter (2-3kb)	6	146888487	147032025	143539	1	ENSMUST00000016631.13	-2662	Ppfibp1	ENSMUSG00000016487.15
chr6	146886699	146892475	Pilot_H3_BAM_peak_19177	2146	.	18.4994	217.069	214.613	Promoter (<=1kb)	6	146888487	147032025	143539	1	ENSMUST00000016631.13	0	Ppfibp1	ENSMUSG00000016487.15
chr6	146908680	146910514	Pilot_H3_BAM_peak_19178	32	.	2.52702	5.07141	3.20965	Intron (ENSMUST00000016631.13/ENSMUSG00000016487.15, intron 1 of 26)	6	146888589	147032025	143437	1	ENSMUST00000111623.8	20092	Ppfibp1	ENSMUSG00000016487.15
chr6	146913317	146913886	Pilot_H3_BAM_peak_19179	26	.	2.39932	4.46429	2.61183	Intron (ENSMUST00000016631.13/ENSMUSG00000016487.15, intron 1 of 26)	6	146888589	147032025	143437	1	ENSMUST00000111623.8	24729	Ppfibp1	ENSMUSG00000016487.15
chr1	194938517	194942539	Pilot_H3_BAM_peak_1442	194	.	4.9248	21.4066	19.4471	Promoter (<=1kb)	1	194938819	194961279	22461	1	ENSMUST00000016638.7	0	Cd34	ENSMUSG00000016494.9
chr19	29354996	29355785	Pilot_H3_BAM_peak_11473	201	.	4.40332	22.0777	20.1019	Intron (ENSMUST00000143467.7/ENSMUSG00000016495.12, intron 3 of 5)	19	29350397	29351865	1469	2	ENSMUST00000141838.1	-3132	Plgrkt	ENSMUSG00000016495.12
chr19	29360657	29362818	Pilot_H3_BAM_peak_11474	1163	.	11.6032	118.575	116.388	Promoter (<=1kb)	19	29348599	29361970	13372	2	ENSMUST00000143467.7	0	Plgrkt	ENSMUSG00000016495.12
chr19	29366511	29368138	Pilot_H3_BAM_peak_11475	815	.	11.1502	83.6488	81.5173	Promoter (<=1kb)	19	29358376	29367308	8933	2	ENSMUST00000138051.1	0	Plgrkt	ENSMUSG00000016495.12
chr19	29371591	29372434	Pilot_H3_BAM_peak_11476	119	.	4.15203	13.9117	11.9485	Intron (ENSMUST00000016640.7/ENSMUSG00000016496.7, intron 1 of 6)	19	29367455	29388095	20641	1	ENSMUST00000016640.7	4137	Cd274	ENSMUSG00000016496.7
chr5	146948248	146950359	Pilot_H3_BAM_peak_17982	1704	.	16.4954	172.777	170.467	Promoter (<=1kb)	5	146948657	146955614	6958	1	ENSMUST00000146511.7	0	Gtf3a	ENSMUSG00000016503.16
chr5	146962192	146964374	Pilot_H3_BAM_peak_17983	1532	.	16.8122	155.551	153.276	Promoter (<=1kb)	5	146951573	146963785	12213	2	ENSMUST00000066675.9	0	Mtif3	ENSMUSG00000016510.11
chr5	146993225	146993782	Pilot_H3_BAM_peak_17984	22	.	2.29081	4.0866	2.2436	Distal Intergenic	5	147018264	147019035	772	2	ENSMUST00000123092.1	25253	Lnx2	ENSMUSG00000016520.7
chr5	147055918	147056159	Pilot_H3_BAM_peak_17985	43	.	2.73306	6.23525	4.35322	Intron (ENSMUST00000016664.7/ENSMUSG00000016520.7, intron 1 of 9)	5	147016655	147076586	59932	2	ENSMUST00000016664.7	20427	Lnx2	ENSMUSG00000016520.7
chr5	147063267	147063644	Pilot_H3_BAM_peak_17986	42	.	2.66092	6.13035	4.24755	Intron (ENSMUST00000016664.7/ENSMUSG00000016520.7, intron 1 of 9)	5	147016655	147076586	59932	2	ENSMUST00000016664.7	12942	Lnx2	ENSMUSG00000016520.7
chr5	147074769	147079060	Pilot_H3_BAM_peak_17987	2928	.	22.4064	295.451	292.833	Promoter (<=1kb)	5	147016655	147076586	59932	2	ENSMUST00000016664.7	0	Lnx2	ENSMUSG00000016520.7
chr1	131126054	131127058	Pilot_H3_BAM_peak_755	58	.	2.92449	7.73564	5.83572	Downstream (<1kb)	1	131129875	131138245	8371	2	ENSMUST00000189756.1	11187	Dyrk3	ENSMUSG00000016526.8
chr1	131135084	131140393	Pilot_H3_BAM_peak_756	1043	.	10.9523	106.512	104.351	Promoter (<=1kb)	1	131127455	131138340	10886	2	ENSMUST00000016670.8	0	Dyrk3	ENSMUSG00000016526.8
chr1	131095488	131098337	Pilot_H3_BAM_peak_754	2013	.	15.8747	203.811	201.388	Promoter (<=1kb)	1	131053700	131097826	44127	2	ENSMUST00000016672.10	0	Mapkapk2	ENSMUSG00000016528.10
chrX	38454314	38456736	Pilot_H3_BAM_peak_23270	1115	.	12.9629	113.783	111.58	Promoter (<=1kb)	20	38401357	38456454	55098	2	ENSMUST00000074913.11	0	Lamp2	ENSMUSG00000016534.15
chr15	85335595	85337957	Pilot_H3_BAM_peak_8118	2157	.	14.814	218.199	215.744	Promoter (<=1kb)	15	85336245	85463212	126968	1	ENSMUST00000163242.2	0	Atxn10	ENSMUSG00000016541.10
chr15	77944833	77946380	Pilot_H3_BAM_peak_7902	97	.	3.35092	11.645	9.71153	Promoter (<=1kb)	15	77940526	77945888	5363	2	ENSMUST00000140096.1	0	Foxred2	ENSMUSG00000016552.13
chr15	77955614	77957131	Pilot_H3_BAM_peak_7903	101	.	2.8972	12.0598	10.1183	Promoter (<=1kb)	15	77940522	77956722	16201	2	ENSMUST00000016696.12	0	Foxred2	ENSMUSG00000016552.13
chr15	77968513	77972237	Pilot_H3_BAM_peak_7904	3045	.	20.2046	307.267	304.566	Promoter (<=1kb)	15	77958998	77970813	11816	2	ENSMUST00000100484.5	0	Eif3d	ENSMUSG00000016554.9
chr11	116019373	116024912	Pilot_H3_BAM_peak_4468	813	.	9.42643	83.4974	81.38	Promoter (<=1kb)	11	116021961	116024504	2544	2	ENSMUST00000016703.7	0	H3f3b	ENSMUSG00000016559.14
chr15	84921876	84926089	Pilot_H3_BAM_peak_8110	2439	.	17.8712	246.478	243.971	Promoter (<=1kb)	15	84923411	84942963	19553	1	ENSMUST00000165443.3	0	Nup50	ENSMUSG00000016619.10
chr15	84852855	84857064	Pilot_H3_BAM_peak_8109	507	.	6.45463	52.7978	50.7037	Promoter (<=1kb)	15	84785381	84855110	69730	2	ENSMUST00000016768.11	0	Phf21b	ENSMUSG00000016624.15
chr15	78172744	78175321	Pilot_H3_BAM_peak_7906	1141	.	9.27752	116.357	114.147	Promoter (<=1kb)	15	78159463	78173473	14011	2	ENSMUST00000230844.1	0	Ift27	ENSMUSG00000016637.7
chr15	83417194	83418418	Pilot_H3_BAM_peak_8081	43	.	2.37809	6.26264	4.38041	Intron (ENSMUST00000171436.7/ENSMUSG00000016664.16, intron 1 of 10)	15	83388550	83423790	35241	2	ENSMUST00000230816.1	5372	Pacsin2	ENSMUSG00000016664.16
[truncated: 21,652 more rows]
