# Supplementary material for: PSME3 regulates migration and differentiation of myoblasts
Source: Life Sci Alliance. 2025 Jun 19;8(9):e202503208. doi: 10.26508/lsa.202503208 (PMC12179657; doi:10.26508/lsa.202503208)
Supplement: Supplementary file 1 [file LSA-2025-03208_SdataF1.zip › Figure_1_Source_Data/Cycling_H3K4me3_Comp_Peaks.bed]

Chrom	Start	End	Name	Score	Strand	ThickStart	ThickEnd	ItemRGB	BlockCount	BlockSizes	BlockStarts
chr1	4571367	4572105	Pilot_H3_BAM_peak_1	109	.	3.85345	12.9216	10.9682
chr1	4783987	4786935	Pilot_H3_BAM_peak_2	1766	.	15.9995	178.967	176.633
chr1	4807191	4809306	Pilot_H3_BAM_peak_3	1558	.	14.5042	158.156	155.869
chr1	4856378	4860051	Pilot_H3_BAM_peak_4	1738	.	15.3088	176.191	173.869
chr1	5015404	5015991	Pilot_H3_BAM_peak_5	19	.	2.26859	3.80168	1.96552
chr1	5017452	5021654	Pilot_H3_BAM_peak_6	2798	.	21.959	282.484	279.865
chr1	5022799	5023297	Pilot_H3_BAM_peak_7	46	.	2.75993	6.54917	4.66086
chr1	5082636	5084840	Pilot_H3_BAM_peak_8	1277	.	13.6862	129.95	127.72
chr1	6212258	6216776	Pilot_H3_BAM_peak_9	2299	.	19.6501	232.377	229.904
chr1	6279813	6280721	Pilot_H3_BAM_peak_10	63	.	2.94736	8.28067	6.36797
chr1	6382336	6383558	Pilot_H3_BAM_peak_11	492	.	7.66592	51.3188	49.2566
chr1	6406430	6406719	Pilot_H3_BAM_peak_12	16	.	2.15407	3.47835	1.65348
chr1	7026138	7029105	Pilot_H3_BAM_peak_13	69	.	3.20224	8.84934	6.94362
chr1	7087807	7091136	Pilot_H3_BAM_peak_14	1932	.	18.7606	195.668	193.28
chr1	7206319	7207000	Pilot_H3_BAM_peak_15	63	.	3.1571	8.25189	6.33548
chr1	7396621	7399080	Pilot_H3_BAM_peak_16	1002	.	11.6084	102.403	100.225
chr1	9544348	9549118	Pilot_H3_BAM_peak_17	1888	.	17.2224	191.237	188.859
chr1	9698630	9701787	Pilot_H3_BAM_peak_18	1836	.	16.9252	185.951	183.61
chr1	9743501	9749156	Pilot_H3_BAM_peak_19	1727	.	17.528	175.118	172.757
chr1	9797306	9799405	Pilot_H3_BAM_peak_20	697	.	8.75718	71.8995	69.7678
chr1	9941018	9944867	Pilot_H3_BAM_peak_21	1612	.	17.1064	163.518	161.211
chr1	10008741	10009344	Pilot_H3_BAM_peak_22	35	.	2.65457	5.43206	3.56098
chr1	10036140	10040453	Pilot_H3_BAM_peak_23	2907	.	22.6837	293.346	290.713
chr1	10230907	10234149	Pilot_H3_BAM_peak_24	2067	.	18.0199	209.18	206.786
chr1	10261500	10261808	Pilot_H3_BAM_peak_25	15	.	2.16575	3.36697	1.54359
chr1	10993441	10994107	Pilot_H3_BAM_peak_26	56	.	2.9158	7.56022	5.65544
chr1	12276010	12276662	Pilot_H3_BAM_peak_27	16	.	2.21942	3.47411	1.64724
chr1	12691756	12694404	Pilot_H3_BAM_peak_28	1053	.	13.1329	107.518	105.33
chr1	12717907	12719395	Pilot_H3_BAM_peak_29	153	.	4.23612	17.317	15.3384
chr1	12991075	12993122	Pilot_H3_BAM_peak_30	1252	.	12.628	127.477	125.254
chr1	13371483	13375236	Pilot_H3_BAM_peak_31	2504	.	20.2338	252.952	250.456
chr1	13425808	13427264	Pilot_H3_BAM_peak_32	165	.	4.59416	18.5048	16.5549
chr1	13587378	13590460	Pilot_H3_BAM_peak_33	1075	.	11.955	109.718	107.533
chr1	13658452	13660928	Pilot_H3_BAM_peak_34	1516	.	13.7017	153.964	151.685
chr1	14011075	14011888	Pilot_H3_BAM_peak_35	20	.	2.28839	3.88283	2.04504
chr1	14302683	14310774	Pilot_H3_BAM_peak_36	1881	.	19.012	190.573	188.196
chr1	14484210	14484733	Pilot_H3_BAM_peak_37	46	.	2.66571	6.53794	4.65381
chr1	14753451	14758318	Pilot_H3_BAM_peak_38	464	.	6.53586	48.5399	46.4899
chr1	15072657	15073771	Pilot_H3_BAM_peak_39	103	.	3.98021	12.2961	10.3491
chr1	15719867	15720123	Pilot_H3_BAM_peak_40	16	.	2.16653	3.4297	1.60485
chr1	15805266	15807618	Pilot_H3_BAM_peak_41	1740	.	15.1182	176.341	174.016
chr1	16101384	16109652	Pilot_H3_BAM_peak_42	1791	.	16.2908	181.49	179.155
chr1	16228289	16230124	Pilot_H3_BAM_peak_43	69	.	3.35222	8.88669	6.96875
chr1	16517793	16520832	Pilot_H3_BAM_peak_44	717	.	9.71342	73.8825	71.7788
chr1	16616453	16620101	Pilot_H3_BAM_peak_45	1722	.	14.5157	174.545	172.236
chr1	16654652	16657969	Pilot_H3_BAM_peak_46	2326	.	20.5994	235.147	232.612
chr1	16661182	16662166	Pilot_H3_BAM_peak_47	116	.	4.08427	13.5804	11.6266
chr1	16664734	16667409	Pilot_H3_BAM_peak_48	1936	.	18.0683	196.049	193.673
chr1	16687285	16690245	Pilot_H3_BAM_peak_49	900	.	12.4025	92.2174	90.0591
chr1	17096068	17098389	Pilot_H3_BAM_peak_50	1912	.	17.5118	193.642	191.288
chr1	17489234	17489764	Pilot_H3_BAM_peak_51	15	.	2.16304	3.36782	1.54532
chr1	17601227	17603661	Pilot_H3_BAM_peak_52	57	.	3.04672	7.67078	5.77334
chr1	18421279	18424795	Pilot_H3_BAM_peak_53	63	.	3.22855	8.24096	6.33275
chr1	20670068	20675140	Pilot_H3_BAM_peak_54	224	.	5.37395	24.4699	22.4791
chr1	20818246	20820808	Pilot_H3_BAM_peak_55	1028	.	11.7339	104.993	102.824
chr1	20889975	20892290	Pilot_H3_BAM_peak_56	1093	.	11.8831	111.544	109.38
chr1	20922961	20923888	Pilot_H3_BAM_peak_57	89	.	3.68368	10.8578	8.92531
chr1	20951641	20952122	Pilot_H3_BAM_peak_58	51	.	2.64521	7.03543	5.14092
chr1	21052083	21052773	Pilot_H3_BAM_peak_59	52	.	2.75862	7.09588	5.20276
chr1	21076017	21079965	Pilot_H3_BAM_peak_60	1015	.	10.0015	103.737	101.578
chr1	21218208	21219568	Pilot_H3_BAM_peak_61	631	.	9.5352	65.2685	63.1684
chr1	23188080	23188563	Pilot_H3_BAM_peak_62	25	.	2.33061	4.38767	2.54081
chr1	23202382	23203105	Pilot_H3_BAM_peak_63	67	.	3.15695	8.62908	6.71546
chr1	23214474	23215015	Pilot_H3_BAM_peak_64	62	.	3.02542	8.17948	6.28129
chr1	23255770	23260167	Pilot_H3_BAM_peak_65	1605	.	15.2574	162.879	160.567
chr1	23270545	23272491	Pilot_H3_BAM_peak_66	381	.	7.15814	40.2548	38.1976
chr1	23382046	23383808	Pilot_H3_BAM_peak_67	472	.	7.34546	49.2807	47.2155
chr1	23762016	23762910	Pilot_H3_BAM_peak_68	44	.	2.43324	6.3673	4.47752
chr1	23920312	23922864	Pilot_H3_BAM_peak_69	817	.	9.84519	83.9107	81.7844
chr1	24004501	24005980	Pilot_H3_BAM_peak_70	1225	.	11.7819	124.776	122.555
chr1	24098667	24101213	Pilot_H3_BAM_peak_71	1426	.	11.9137	144.863	142.613
chr1	24102681	24103105	Pilot_H3_BAM_peak_72	38	.	2.72505	5.74746	3.8766
chr1	24107537	24108309	Pilot_H3_BAM_peak_73	20	.	2.21916	3.86248	2.0246
chr1	24553556	24554050	Pilot_H3_BAM_peak_74	65	.	3.27873	8.42257	6.5127
chr1	24586315	24587239	Pilot_H3_BAM_peak_75	92	.	3.48534	11.1466	9.20805
chr1	24677631	24680143	Pilot_H3_BAM_peak_76	1195	.	12.2819	121.804	119.585
chr1	30871338	30874877	Pilot_H3_BAM_peak_77	1276	.	12.9431	129.918	127.691
chr1	30946529	30951178	Pilot_H3_BAM_peak_78	1556	.	17.6705	157.921	155.62
chr1	31019227	31019960	Pilot_H3_BAM_peak_79	26	.	2.39987	4.47123	2.61877
chr1	33657657	33658535	Pilot_H3_BAM_peak_80	186	.	4.35795	20.6474	18.6816
chr1	33668618	33670900	Pilot_H3_BAM_peak_81	2597	.	20.7128	262.328	259.792
chr1	33689551	33690199	Pilot_H3_BAM_peak_82	21	.	2.14863	3.97841	2.13886
chr1	33719434	33721471	Pilot_H3_BAM_peak_83	1579	.	16.7459	160.238	157.952
chr1	33755469	33758842	Pilot_H3_BAM_peak_84	1412	.	12.6435	143.519	141.265
chr1	33812703	33815033	Pilot_H3_BAM_peak_85	2131	.	18.7191	215.555	213.11
chr1	33883230	33883926	Pilot_H3_BAM_peak_86	97	.	3.84654	11.7027	9.75879
chr1	33900176	33900751	Pilot_H3_BAM_peak_87	14	.	2.11297	3.30125	1.48032
chr1	33902986	33912222	Pilot_H3_BAM_peak_88	1443	.	12.4985	146.602	144.316
chr1	33989743	33990213	Pilot_H3_BAM_peak_89	19	.	2.18441	3.82648	1.99322
chr1	34005359	34006557	Pilot_H3_BAM_peak_90	122	.	4.07371	14.2104	12.2582
chr1	34010721	34014173	Pilot_H3_BAM_peak_91	1683	.	17.4366	170.689	168.359
chr1	34016761	34017092	Pilot_H3_BAM_peak_92	30	.	2.55648	4.96115	3.09958
chr1	34040974	34041580	Pilot_H3_BAM_peak_93	34	.	2.64187	5.3281	3.45754
chr1	34043443	34044900	Pilot_H3_BAM_peak_94	26	.	2.44622	4.49371	2.64489
chr1	34060428	34060974	Pilot_H3_BAM_peak_95	18	.	2.17111	3.63302	1.80236
chr1	34073580	34074133	Pilot_H3_BAM_peak_96	37	.	2.56982	5.63095	3.75275
chr1	34094189	34095526	Pilot_H3_BAM_peak_97	33	.	2.54452	5.20209	3.3385
chr1	34109622	34111188	Pilot_H3_BAM_peak_98	32	.	2.43157	5.0654	3.20152
chr1	34119694	34124235	Pilot_H3_BAM_peak_99	806	.	10.7051	82.7889	80.65
chr1	34127276	34128969	Pilot_H3_BAM_peak_100	157	.	4.49079	17.7456	15.7652
chr1	34138954	34140250	Pilot_H3_BAM_peak_101	50	.	2.93743	6.96641	5.07577
chr1	34150498	34150905	Pilot_H3_BAM_peak_102	23	.	2.38152	4.16343	2.31771
chr1	34236110	34237147	Pilot_H3_BAM_peak_103	264	.	5.9895	28.4268	26.417
chr1	34409678	34410056	Pilot_H3_BAM_peak_104	24	.	2.41914	4.25271	2.40431
chr1	34434195	34436072	Pilot_H3_BAM_peak_105	647	.	8.20038	66.838	64.7703
chr1	34438185	34441346	Pilot_H3_BAM_peak_106	1885	.	15.4295	190.983	188.596
chr1	34459128	34460338	Pilot_H3_BAM_peak_107	428	.	6.57894	44.9143	42.8359
chr1	34472777	34473232	Pilot_H3_BAM_peak_108	35	.	2.69051	5.43464	3.56155
chr1	34801287	34802573	Pilot_H3_BAM_peak_109	361	.	6.08407	38.1651	36.1176
chr1	34840192	34844057	Pilot_H3_BAM_peak_110	2076	.	18.6483	210.095	207.684
chr1	34849489	34852909	Pilot_H3_BAM_peak_111	1964	.	16.7536	198.865	196.478
chr1	35206818	35207817	Pilot_H3_BAM_peak_112	112	.	3.72035	13.1495	11.2107
chr1	35913758	35914068	Pilot_H3_BAM_peak_113	20	.	2.29235	3.86167	2.02426
chr1	36030437	36031409	Pilot_H3_BAM_peak_114	103	.	3.80648	12.3073	10.3584
chr1	36064340	36065555	Pilot_H3_BAM_peak_115	37	.	2.40722	5.61919	3.74747
chr1	36067808	36071962	Pilot_H3_BAM_peak_116	1698	.	16.1944	172.096	169.801
chr1	36072969	36073858	Pilot_H3_BAM_peak_117	25	.	2.14934	4.3559	2.51091
chr1	36130154	36130623	Pilot_H3_BAM_peak_118	15	.	2.0147	3.34624	1.52462
chr1	36241893	36245038	Pilot_H3_BAM_peak_119	1575	.	14.0521	159.799	157.507
chr1	36254881	36255195	Pilot_H3_BAM_peak_120	23	.	2.18327	4.22393	2.37684
chr1	36262020	36262297	Pilot_H3_BAM_peak_121	24	.	2.41982	4.25187	2.40335
chr1	36264319	36264563	Pilot_H3_BAM_peak_122	14	.	2.15214	3.23092	1.4121
chr1	36273184	36273531	Pilot_H3_BAM_peak_123	18	.	2.17891	3.70023	1.8685
chr1	36303223	36303552	Pilot_H3_BAM_peak_124	35	.	2.42898	5.41682	3.54419
chr1	36307150	36310256	Pilot_H3_BAM_peak_125	1877	.	14.4895	190.077	187.734
chr1	36325964	36326544	Pilot_H3_BAM_peak_126	15	.	2.06187	3.32812	1.50802
chr1	36366887	36369662	Pilot_H3_BAM_peak_127	1780	.	17.5196	180.353	178.013
chr1	36444210	36445644	Pilot_H3_BAM_peak_128	1236	.	12.9352	125.893	123.682
chr1	36457272	36458130	Pilot_H3_BAM_peak_129	24	.	2.30772	4.32232	2.47605
chr1	36469977	36476402	Pilot_H3_BAM_peak_130	996	.	11.0929	101.867	99.6809
chr1	36492429	36492875	Pilot_H3_BAM_peak_131	28	.	2.34295	4.68158	2.82649
chr1	36511288	36514115	Pilot_H3_BAM_peak_132	1459	.	14.1128	148.178	145.905
chr1	36545619	36547718	Pilot_H3_BAM_peak_133	758	.	7.87238	77.9083	75.8005
chr1	36554544	36561489	Pilot_H3_BAM_peak_134	2291	.	16.4994	231.646	229.125
chr1	36562549	36564362	Pilot_H3_BAM_peak_135	69	.	2.94201	8.83429	6.92427
chr1	36569578	36570050	Pilot_H3_BAM_peak_136	16	.	1.97063	3.48182	1.65574
chr1	36571772	36572214	Pilot_H3_BAM_peak_137	24	.	2.33081	4.28745	2.44026
chr1	36691011	36693158	Pilot_H3_BAM_peak_138	1689	.	13.6041	171.237	168.925
chr1	36708376	36710638	Pilot_H3_BAM_peak_139	2219	.	16.9263	224.38	221.926
chr1	36784861	36785091	Pilot_H3_BAM_peak_140	35	.	2.49889	5.3784	3.50448
chr1	36936814	36940737	Pilot_H3_BAM_peak_141	1732	.	17.429	175.562	173.232
chr1	36965681	36966096	Pilot_H3_BAM_peak_142	20	.	2.15631	3.89159	2.05388
chr1	37028981	37030512	Pilot_H3_BAM_peak_143	88	.	3.39671	10.7298	8.8021
chr1	37231407	37231819	Pilot_H3_BAM_peak_144	108	.	4.00777	12.7817	10.8386
chr1	37299541	37301144	Pilot_H3_BAM_peak_145	1178	.	13.4194	120.024	117.817
chr1	37428652	37431910	Pilot_H3_BAM_peak_146	2088	.	17.4173	211.277	208.872
chr1	37540448	37541618	Pilot_H3_BAM_peak_147	87	.	3.51133	10.6173	8.70552
chr1	37864044	37867303	Pilot_H3_BAM_peak_148	1329	.	12.4675	135.133	132.903
chr1	37871089	37874034	Pilot_H3_BAM_peak_149	1507	.	16.2784	153.002	150.722
chr1	37889136	37891954	Pilot_H3_BAM_peak_150	1896	.	16.139	191.969	189.605
chr1	37995933	38000414	Pilot_H3_BAM_peak_151	2548	.	22.1848	257.384	254.878
chr1	38127537	38130725	Pilot_H3_BAM_peak_152	740	.	9.42546	76.1452	74.0168
chr1	38897689	38898303	Pilot_H3_BAM_peak_153	25	.	2.19306	4.41544	2.56396
chr1	38979891	38980811	Pilot_H3_BAM_peak_154	23	.	2.32668	4.20466	2.36016
chr1	38986847	38989723	Pilot_H3_BAM_peak_155	1769	.	16.9669	179.268	176.918
chr1	39105409	39106194	Pilot_H3_BAM_peak_156	40	.	2.38978	5.92744	4.05713
chr1	39192840	39194802	Pilot_H3_BAM_peak_157	117	.	3.59825	13.6554	11.707
chr1	39255974	39257728	Pilot_H3_BAM_peak_158	33	.	2.41283	5.24776	3.38381
chr1	39281544	39282032	Pilot_H3_BAM_peak_159	35	.	2.36567	5.44254	3.57058
chr1	39366769	39370847	Pilot_H3_BAM_peak_160	1580	.	17.4422	160.292	158.002
chr1	39477782	39479399	Pilot_H3_BAM_peak_161	563	.	7.39398	58.4312	56.3447
chr1	39534954	39537788	Pilot_H3_BAM_peak_162	1145	.	11.2934	116.697	114.506
chr1	39555489	39556722	Pilot_H3_BAM_peak_163	109	.	3.8002	12.8925	10.944
chr1	39574719	39578021	Pilot_H3_BAM_peak_164	1786	.	16.7038	180.957	178.617
chr1	39649843	39651206	Pilot_H3_BAM_peak_165	104	.	3.19305	12.3853	10.4485
chr1	39687211	39687841	Pilot_H3_BAM_peak_166	21	.	2.11519	4.00212	2.16178
chr1	39713905	39714807	Pilot_H3_BAM_peak_167	22	.	2.27127	4.05313	2.21466
chr1	39746404	39746737	Pilot_H3_BAM_peak_168	12	.	1.8826	3.06174	1.24934
chr1	39759102	39762435	Pilot_H3_BAM_peak_169	152	.	4.22059	17.2219	15.2646
chr1	39805069	39805873	Pilot_H3_BAM_peak_170	32	.	2.55404	5.07435	3.21449
chr1	39888676	39890204	Pilot_H3_BAM_peak_171	33	.	2.60796	5.2628	3.3968
chr1	39895186	39895520	Pilot_H3_BAM_peak_172	30	.	2.41584	4.94987	3.09048
chr1	39899737	39907498	Pilot_H3_BAM_peak_173	2112	.	18.0673	213.73	211.273
chr1	39935452	39936931	Pilot_H3_BAM_peak_174	145	.	4.22868	16.5041	14.5457
chr1	40085447	40086292	Pilot_H3_BAM_peak_175	82	.	2.9784	10.1297	8.20036
chr1	40224726	40226069	Pilot_H3_BAM_peak_176	286	.	5.88021	30.651	28.6157
chr1	40266126	40268587	Pilot_H3_BAM_peak_177	1000	.	11.0869	102.249	100.08
chr1	40275012	40276151	Pilot_H3_BAM_peak_178	33	.	2.46889	5.23939	3.37396
chr1	40281953	40282284	Pilot_H3_BAM_peak_179	20	.	2.2261	3.93267	2.09215
chr1	40444606	40445249	Pilot_H3_BAM_peak_180	51	.	2.96729	7.06694	5.16968
chr1	40514695	40516698	Pilot_H3_BAM_peak_181	129	.	4.20869	14.9287	12.9747
chr1	40586247	40587113	Pilot_H3_BAM_peak_182	54	.	2.87768	7.30574	5.41632
chr1	40600696	40601299	Pilot_H3_BAM_peak_183	34	.	2.53143	5.29564	3.42863
chr1	40680234	40683360	Pilot_H3_BAM_peak_184	1023	.	10.1593	104.493	102.307
chr1	40691505	40691892	Pilot_H3_BAM_peak_185	35	.	2.69005	5.44727	3.5728
chr1	40714774	40715266	Pilot_H3_BAM_peak_186	38	.	2.69213	5.7493	3.87517
chr1	40789620	40791275	Pilot_H3_BAM_peak_187	776	.	10.2798	79.7838	77.6536
chr1	40847047	40848374	Pilot_H3_BAM_peak_188	96	.	3.48091	11.6006	9.68307
chr1	40855049	40855475	Pilot_H3_BAM_peak_189	25	.	2.30107	4.3896	2.54365
chr1	42850768	42852838	Pilot_H3_BAM_peak_190	1800	.	15.5373	182.359	180.023
chr1	43091198	43093736	Pilot_H3_BAM_peak_191	1620	.	13.4904	164.364	162.063
chr1	43097333	43100010	Pilot_H3_BAM_peak_192	2567	.	18.087	259.288	256.741
chr1	43128181	43128698	Pilot_H3_BAM_peak_193	15	.	2.01028	3.39273	1.57036
chr1	43140801	43142517	Pilot_H3_BAM_peak_194	47	.	2.57036	6.65132	4.76634
chr1	43159608	43164495	Pilot_H3_BAM_peak_195	1850	.	15.7935	187.456	185.057
chr1	43168849	43169790	Pilot_H3_BAM_peak_196	28	.	2.23777	4.69112	2.83511
chr1	43444864	43448011	Pilot_H3_BAM_peak_197	1914	.	16.9333	193.859	191.464
chr1	43462753	43463123	Pilot_H3_BAM_peak_198	16	.	2.14204	3.45591	1.63123
chr1	43818348	43819773	Pilot_H3_BAM_peak_199	17	.	2.17424	3.62325	1.79353
chr1	43825735	43828866	Pilot_H3_BAM_peak_200	1410	.	13.8494	143.359	141.097
chr1	43932701	43936426	Pilot_H3_BAM_peak_201	1686	.	15.6453	170.965	168.646
chr1	44041940	44042698	Pilot_H3_BAM_peak_202	83	.	3.56406	10.2594	8.33699
chr1	44100564	44103599	Pilot_H3_BAM_peak_203	1451	.	15.3624	147.402	145.127
chr1	44117136	44121482	Pilot_H3_BAM_peak_204	2617	.	22.5503	264.269	261.734
chr1	44146972	44149170	Pilot_H3_BAM_peak_205	1779	.	15.0057	180.322	177.977
chr1	44551053	44553489	Pilot_H3_BAM_peak_206	1649	.	16.7159	167.264	164.968
chr1	45308842	45309691	Pilot_H3_BAM_peak_207	69	.	3.34423	8.91125	6.98978
chr1	45310782	45316108	Pilot_H3_BAM_peak_208	1680	.	17.5244	170.309	168.003
chr1	45495050	45496168	Pilot_H3_BAM_peak_209	80	.	3.42995	9.93956	8.01932
chr1	45499171	45505205	Pilot_H3_BAM_peak_210	2733	.	24.7468	275.964	273.327
chr1	45625651	45626994	Pilot_H3_BAM_peak_211	138	.	4.39398	15.7943	13.8295
chr1	45794561	45797618	Pilot_H3_BAM_peak_212	1686	.	15.1185	170.92	168.613
chr1	45924923	45926398	Pilot_H3_BAM_peak_213	568	.	8.16735	58.9243	56.8362
chr1	46851732	46854886	Pilot_H3_BAM_peak_214	1427	.	14.6241	145.036	142.771
chr1	47853761	47854543	Pilot_H3_BAM_peak_215	70	.	3.38038	9.00902	7.09253
chr1	50025699	50026049	Pilot_H3_BAM_peak_216	44	.	2.73325	6.29341	4.40654
chr1	50926824	50929379	Pilot_H3_BAM_peak_217	846	.	9.21826	86.7632	84.6369
chr1	50962472	50963885	Pilot_H3_BAM_peak_218	196	.	5.01391	21.6303	19.6239
chr1	51125835	51126760	Pilot_H3_BAM_peak_219	19	.	2.28461	3.80938	1.97363
chr1	51288671	51292658	Pilot_H3_BAM_peak_220	258	.	5.34662	27.9011	25.8954
chr1	51333354	51334392	Pilot_H3_BAM_peak_221	84	.	3.55045	10.4052	8.48518
chr1	51473424	51479614	Pilot_H3_BAM_peak_222	1254	.	12.1156	127.672	125.465
chr1	51594005	51594324	Pilot_H3_BAM_peak_223	14	.	2.14879	3.25049	1.43167
chr1	51788757	51789722	Pilot_H3_BAM_peak_224	99	.	3.532	11.8564	9.91246
chr1	51914634	51916336	Pilot_H3_BAM_peak_225	1051	.	11.441	107.298	105.119
chr1	52113118	52114295	Pilot_H3_BAM_peak_226	218	.	5.18077	23.8278	21.8302
chr1	52118675	52120971	Pilot_H3_BAM_peak_227	1559	.	15.7858	158.217	155.938
chr1	52229593	52234019	Pilot_H3_BAM_peak_228	1766	.	17.5003	179.021	176.667
chr1	52302783	52303557	Pilot_H3_BAM_peak_229	85	.	3.2783	10.4384	8.51529
chr1	52498117	52501416	Pilot_H3_BAM_peak_230	1438	.	14.5595	146.123	143.836
chr1	52597444	52599054	Pilot_H3_BAM_peak_231	49	.	2.96611	6.82568	4.93643
chr1	52630401	52631850	Pilot_H3_BAM_peak_232	941	.	9.47612	96.2523	94.1033
chr1	52725984	52727873	Pilot_H3_BAM_peak_233	556	.	8.34214	57.7324	55.6459
chr1	52734109	52734354	Pilot_H3_BAM_peak_234	30	.	2.54777	4.91235	3.04921
chr1	52764123	52764600	Pilot_H3_BAM_peak_235	30	.	2.52046	4.93813	3.07969
chr1	52799364	52800227	Pilot_H3_BAM_peak_236	32	.	2.48568	5.07273	3.20814
chr1	52816234	52818204	Pilot_H3_BAM_peak_237	1566	.	15.8794	158.912	156.622
chr1	52844313	52846324	Pilot_H3_BAM_peak_238	1442	.	15.343	146.503	144.222
chr1	53295969	53298456	Pilot_H3_BAM_peak_239	1888	.	16.5078	191.213	188.844
chr1	53313003	53314788	Pilot_H3_BAM_peak_240	1720	.	18.4217	174.391	172.039
chr1	53351256	53353188	Pilot_H3_BAM_peak_241	1230	.	14.7325	125.263	123.041
chr1	53720580	53721820	Pilot_H3_BAM_peak_242	12	.	2.07604	3.04513	1.23388
chr1	53773489	53774861	Pilot_H3_BAM_peak_243	89	.	3.65669	10.8762	8.95038
chr1	53782146	53785782	Pilot_H3_BAM_peak_244	1493	.	12.9594	151.651	149.367
chr1	53823705	53824057	Pilot_H3_BAM_peak_245	20	.	2.32054	3.86488	2.02651
chr1	53837949	53839192	Pilot_H3_BAM_peak_246	70	.	3.22955	8.94621	7.02578
chr1	53845285	53846206	Pilot_H3_BAM_peak_247	30	.	2.53062	4.91125	3.05433
chr1	53939624	53940537	Pilot_H3_BAM_peak_248	38	.	2.69915	5.69192	3.8154
chr1	54128678	54129277	Pilot_H3_BAM_peak_249	25	.	2.37645	4.4169	2.56664
chr1	54187763	54188193	Pilot_H3_BAM_peak_250	49	.	2.89288	6.88791	4.99603
chr1	54193001	54196256	Pilot_H3_BAM_peak_251	1319	.	14.4162	134.158	131.92
chr1	54249955	54251669	Pilot_H3_BAM_peak_252	487	.	6.90882	50.8562	48.7856
chr1	54436729	54439411	Pilot_H3_BAM_peak_253	1261	.	12.9388	128.402	126.187
chr1	54555613	54558513	Pilot_H3_BAM_peak_254	1268	.	11.6131	129.088	126.868
chr1	54713185	54713964	Pilot_H3_BAM_peak_255	48	.	2.76182	6.76876	4.88031
chr1	54922097	54923008	Pilot_H3_BAM_peak_256	26	.	2.35427	4.47586	2.62637
chr1	54924673	54927127	Pilot_H3_BAM_peak_257	942	.	9.56122	96.4424	94.299
chr1	55024692	55028139	Pilot_H3_BAM_peak_258	2296	.	20.6816	232.169	229.698
chr1	55051885	55055152	Pilot_H3_BAM_peak_259	1339	.	13.2979	136.155	133.906
chr1	55083964	55090768	Pilot_H3_BAM_peak_260	1849	.	16.1524	187.346	184.978
chr1	55130519	55133988	Pilot_H3_BAM_peak_261	1470	.	14.8428	149.388	147.095
chr1	55201400	55203263	Pilot_H3_BAM_peak_262	372	.	6.25563	39.3098	37.2786
chr1	55224073	55229678	Pilot_H3_BAM_peak_263	2075	.	20.5966	210.002	207.553
chr1	55236359	55241358	Pilot_H3_BAM_peak_264	2300	.	19.9964	232.529	230.047
chr1	55404633	55407446	Pilot_H3_BAM_peak_265	979	.	10.119	100.126	97.9668
chr1	56681070	56682164	Pilot_H3_BAM_peak_266	93	.	3.73254	11.3083	9.37412
chr1	56969230	56975582	Pilot_H3_BAM_peak_267	2382	.	21.001	240.77	238.281
chr1	56977288	56977941	Pilot_H3_BAM_peak_268	46	.	2.8804	6.53897	4.65364
chr1	56980674	56980981	Pilot_H3_BAM_peak_269	14	.	2.15071	3.23659	1.41813
chr1	57376717	57379180	Pilot_H3_BAM_peak_270	926	.	10.1404	94.7784	92.6314
chr1	57405060	57409303	Pilot_H3_BAM_peak_271	1848	.	17.4587	187.236	184.899
chr1	57429187	57430158	Pilot_H3_BAM_peak_272	22	.	2.24005	4.13383	2.29029
chr1	57436209	57437377	Pilot_H3_BAM_peak_273	224	.	5.47673	24.4307	22.4213
chr1	57774107	57776071	Pilot_H3_BAM_peak_274	321	.	5.45725	34.1503	32.1117
chr1	57968591	57970475	Pilot_H3_BAM_peak_275	1497	.	14.3216	151.999	149.731
chr1	57989209	57989746	Pilot_H3_BAM_peak_276	24	.	2.37218	4.26129	2.41435
chr1	57995431	57998161	Pilot_H3_BAM_peak_277	1828	.	16.442	185.199	182.851
chr1	58029087	58031602	Pilot_H3_BAM_peak_278	987	.	11.2875	100.873	98.7217
chr1	58147597	58148125	Pilot_H3_BAM_peak_279	23	.	2.33183	4.23718	2.39081
chr1	58303970	58304545	Pilot_H3_BAM_peak_280	57	.	2.80941	7.67911	5.77323
chr1	58359340	58359925	Pilot_H3_BAM_peak_281	29	.	2.45348	4.83929	2.97988
chr1	58391182	58395297	Pilot_H3_BAM_peak_282	2118	.	18.8036	214.264	211.854
chr1	58421317	58424500	Pilot_H3_BAM_peak_283	1394	.	14.0039	141.73	139.496
chr1	58443721	58447282	Pilot_H3_BAM_peak_284	2764	.	24.2611	279.073	276.433
chr1	58502601	58506069	Pilot_H3_BAM_peak_285	2394	.	19.5977	241.9	239.415
chr1	58584453	58588083	Pilot_H3_BAM_peak_286	2477	.	21.1288	250.283	247.743
chr1	58651567	58654079	Pilot_H3_BAM_peak_287	903	.	10.3858	92.4352	90.3013
chr1	58698775	58699415	Pilot_H3_BAM_peak_288	19	.	2.30965	3.82352	1.9869
chr1	58710443	58716603	Pilot_H3_BAM_peak_289	2046	.	18.104	207.063	204.628
chr1	58720747	58721225	Pilot_H3_BAM_peak_290	14	.	2.15415	3.24486	1.42657
chr1	58722766	58724329	Pilot_H3_BAM_peak_291	16	.	2.1914	3.43132	1.60734
chr1	58725508	58729809	Pilot_H3_BAM_peak_292	977	.	12.4663	99.95	97.7638
chr1	58742454	58742783	Pilot_H3_BAM_peak_293	25	.	2.40295	4.4201	2.56892
chr1	58794819	58797801	Pilot_H3_BAM_peak_294	1798	.	16.5947	182.162	179.808
chr1	58946082	58946928	Pilot_H3_BAM_peak_295	16	.	2.1891	3.51843	1.69101
chr1	58951026	58953440	Pilot_H3_BAM_peak_296	23	.	2.35233	4.14975	2.30487
chr1	58961056	58961813	Pilot_H3_BAM_peak_297	16	.	2.17906	3.50426	1.67814
chr1	58971492	58974767	Pilot_H3_BAM_peak_298	2559	.	19.9831	258.502	255.964
chr1	59118900	59121290	Pilot_H3_BAM_peak_299	1471	.	13.9329	149.421	147.163
chr1	59161903	59163493	Pilot_H3_BAM_peak_300	58	.	3.00524	7.77484	5.87587
chr1	59235758	59238350	Pilot_H3_BAM_peak_301	2082	.	18.7605	210.641	208.262
chr1	59256739	59257559	Pilot_H3_BAM_peak_302	84	.	3.32783	10.3973	8.46955
chr1	59340808	59341529	Pilot_H3_BAM_peak_303	40	.	2.50272	5.97037	4.08951
chr1	59410130	59411030	Pilot_H3_BAM_peak_304	17	.	2.21272	3.53336	1.70489
chr1	59443615	59444910	Pilot_H3_BAM_peak_305	40	.	2.68468	5.91256	4.03846
chr1	59464332	59465336	Pilot_H3_BAM_peak_306	19	.	2.23379	3.74632	1.91498
chr1	59479746	59488253	Pilot_H3_BAM_peak_307	2066	.	18.6335	209.02	206.613
chr1	59515849	59517049	Pilot_H3_BAM_peak_308	228	.	4.62471	24.8129	22.8074
chr1	59579982	59580495	Pilot_H3_BAM_peak_309	18	.	2.25675	3.63162	1.80023
chr1	59668327	59672232	Pilot_H3_BAM_peak_310	2158	.	18.0646	218.283	215.849
chr1	59683970	59688907	Pilot_H3_BAM_peak_311	2026	.	19.4616	205.014	202.625
chr1	59762068	59767322	Pilot_H3_BAM_peak_312	2234	.	18.0454	225.952	223.466
chr1	59895511	59895764	Pilot_H3_BAM_peak_313	20	.	2.27069	3.925	2.08561
chr1	59911779	59916260	Pilot_H3_BAM_peak_314	1125	.	10.3007	114.749	112.562
chr1	60000168	60001021	Pilot_H3_BAM_peak_315	23	.	2.28908	4.1771	2.33245
chr1	60042234	60043916	Pilot_H3_BAM_peak_316	444	.	7.94576	46.5062	44.4451
chr1	60095721	60100021	Pilot_H3_BAM_peak_317	2358	.	19.8592	238.319	235.836
chr1	60179413	60182436	Pilot_H3_BAM_peak_318	1416	.	13.7105	143.931	141.664
chr1	60342413	60345016	Pilot_H3_BAM_peak_319	1600	.	14.841	162.353	160.07
chr1	60408791	60411436	Pilot_H3_BAM_peak_320	1305	.	13.7434	132.792	130.555
chr1	60563699	60568007	Pilot_H3_BAM_peak_321	2122	.	15.5551	214.762	212.291
chr1	60572388	60573469	Pilot_H3_BAM_peak_322	30	.	2.36845	4.91657	3.05663
chr1	60825736	60826001	Pilot_H3_BAM_peak_323	47	.	2.84386	6.60612	4.71893
chr1	61480090	61480617	Pilot_H3_BAM_peak_324	24	.	2.42689	4.33591	2.48575
chr1	61638306	61639968	Pilot_H3_BAM_peak_325	366	.	6.98558	38.7035	36.6592
chr1	62466363	62466591	Pilot_H3_BAM_peak_326	23	.	2.40347	4.20098	2.35454
chr1	62551563	62551972	Pilot_H3_BAM_peak_327	10	.	2.0026	2.83919	1.03773
chr1	62701532	62709104	Pilot_H3_BAM_peak_328	3534	.	26.5675	356.28	353.475
chr1	62710915	62713907	Pilot_H3_BAM_peak_329	136	.	4.27362	15.606	13.6522
chr1	62716764	62718712	Pilot_H3_BAM_peak_330	20	.	2.17798	3.90735	2.06926
chr1	62720313	62722295	Pilot_H3_BAM_peak_331	84	.	3.22891	10.348	8.4461
chr1	62724356	62725315	Pilot_H3_BAM_peak_332	26	.	2.3106	4.4796	2.62848
chr1	63112150	63117000	Pilot_H3_BAM_peak_333	2537	.	22.3857	256.234	253.725
chr1	63174827	63181256	Pilot_H3_BAM_peak_334	1674	.	16.0812	169.703	167.405
chr1	63445770	63446570	Pilot_H3_BAM_peak_335	18	.	2.08514	3.706	1.8745
chr1	63705921	63706263	Pilot_H3_BAM_peak_336	47	.	2.87841	6.61689	4.72895
chr1	63729936	63732704	Pilot_H3_BAM_peak_337	1116	.	12.0384	113.804	111.629
chr1	63776314	63777443	Pilot_H3_BAM_peak_338	92	.	3.70488	11.2288	9.29226
chr1	64088373	64088786	Pilot_H3_BAM_peak_339	33	.	2.61847	5.17313	3.30427
chr1	64117064	64123102	Pilot_H3_BAM_peak_340	2489	.	19.8592	251.435	248.92
chr1	64225909	64226924	Pilot_H3_BAM_peak_341	27	.	2.34472	4.63258	2.77836
chr1	64304964	64306125	Pilot_H3_BAM_peak_342	61	.	2.99238	8.08868	6.17898
chr1	64374103	64374550	Pilot_H3_BAM_peak_343	31	.	2.5956	5.03984	3.17684
chr1	64531298	64535456	Pilot_H3_BAM_peak_344	1677	.	13.5328	170.052	167.74
chr1	64601243	64602101	Pilot_H3_BAM_peak_345	26	.	2.424	4.54821	2.69518
chr1	64609033	64609870	Pilot_H3_BAM_peak_346	26	.	2.34766	4.47169	2.62147
chr1	64613211	64619130	Pilot_H3_BAM_peak_347	2191	.	18.5738	221.595	219.167
chr1	64623559	64624331	Pilot_H3_BAM_peak_348	34	.	2.35139	5.35838	3.48965
chr1	64689103	64694247	Pilot_H3_BAM_peak_349	1902	.	16.8328	192.627	190.242
chr1	64735876	64739072	Pilot_H3_BAM_peak_350	2092	.	18.3157	211.725	209.287
chr1	64826188	64826822	Pilot_H3_BAM_peak_351	14	.	2.15927	3.27956	1.46061
chr1	64950111	64951082	Pilot_H3_BAM_peak_352	46	.	2.79338	6.53255	4.64411
chr1	64955789	64957341	Pilot_H3_BAM_peak_353	1134	.	12.7395	115.636	113.427
chr1	65112168	65113379	Pilot_H3_BAM_peak_354	145	.	4.48839	16.5364	14.5626
chr1	65123015	65123288	Pilot_H3_BAM_peak_355	46	.	2.91052	6.52979	4.64155
chr1	65176515	65180225	Pilot_H3_BAM_peak_356	2077	.	17.2964	210.157	207.73
chr1	65185505	65188562	Pilot_H3_BAM_peak_357	1929	.	16.5562	195.349	192.973
chr1	66175064	66176380	Pilot_H3_BAM_peak_358	34	.	2.56092	5.29636	3.43027
chr1	66700500	66702697	Pilot_H3_BAM_peak_359	1596	.	14.9872	161.953	159.662
chr1	66813517	66818580	Pilot_H3_BAM_peak_360	2035	.	20.2403	205.931	203.535
chr1	66838276	66838663	Pilot_H3_BAM_peak_361	38	.	2.74858	5.68229	3.80553
chr1	66845939	66846798	Pilot_H3_BAM_peak_362	21	.	2.29409	3.94565	2.10587
chr1	66860881	66864031	Pilot_H3_BAM_peak_363	1824	.	17.0516	184.763	182.423
chr1	67037819	67039614	Pilot_H3_BAM_peak_364	1873	.	19.1362	189.698	187.346
chr1	69106316	69108199	Pilot_H3_BAM_peak_365	15	.	1.99906	3.39486	1.57305
chr1	69241997	69242282	Pilot_H3_BAM_peak_366	18	.	2.19263	3.72057	1.88722
chr1	69684714	69689244	Pilot_H3_BAM_peak_367	1934	.	20.4479	195.813	193.431
chr1	69759340	69760015	Pilot_H3_BAM_peak_368	136	.	4.28739	15.635	13.6747
chr1	70257478	70257819	Pilot_H3_BAM_peak_369	18	.	2.25839	3.63231	1.80108
chr1	70916266	70918541	Pilot_H3_BAM_peak_370	187	.	4.89909	20.735	18.7427
chr1	71000095	71000414	Pilot_H3_BAM_peak_371	17	.	2.16991	3.57282	1.74489
chr1	71004171	71004413	Pilot_H3_BAM_peak_372	24	.	2.40303	4.27983	2.43267
chr1	71095545	71096585	Pilot_H3_BAM_peak_373	14	.	2.1496	3.29379	1.47387
chr1	71099089	71103977	Pilot_H3_BAM_peak_374	1973	.	20.7378	199.708	197.301
chr1	71556464	71558961	Pilot_H3_BAM_peak_375	1612	.	16.2014	163.501	161.209
chr1	71647303	71654707	Pilot_H3_BAM_peak_376	1697	.	16.34	172.071	169.757
chr1	71800786	71801671	Pilot_H3_BAM_peak_377	50	.	2.94617	6.94567	5.05664
chr1	71813590	71814795	Pilot_H3_BAM_peak_378	98	.	3.74062	11.773	9.85244
chr1	71880585	71880819	Pilot_H3_BAM_peak_379	14	.	2.17491	3.31461	1.49316
chr1	71909602	71909869	Pilot_H3_BAM_peak_380	16	.	2.17248	3.45424	1.62931
chr1	72085248	72085733	Pilot_H3_BAM_peak_381	15	.	2.15199	3.33108	1.50984
chr1	72144658	72145104	Pilot_H3_BAM_peak_382	27	.	2.43035	4.60904	2.75722
chr1	72183011	72183496	Pilot_H3_BAM_peak_383	22	.	2.28975	4.14174	2.29697
chr1	72202328	72203402	Pilot_H3_BAM_peak_384	56	.	2.81287	7.52124	5.62446
chr1	72210516	72212888	Pilot_H3_BAM_peak_385	1153	.	10.4754	117.594	115.397
chr1	72225395	72226561	Pilot_H3_BAM_peak_386	213	.	4.77653	23.2663	21.3051
chr1	72235981	72238622	Pilot_H3_BAM_peak_387	470	.	7.46847	49.1125	47.0643
chr1	72242825	72244894	Pilot_H3_BAM_peak_388	75	.	3.11715	9.48078	7.56457
chr1	72253654	72256342	Pilot_H3_BAM_peak_389	246	.	5.26857	26.6252	24.6218
chr1	72283694	72285053	Pilot_H3_BAM_peak_390	1093	.	12.8877	111.59	109.395
chr1	72306515	72310237	Pilot_H3_BAM_peak_391	1186	.	13.772	120.875	118.643
chr1	72465158	72465389	Pilot_H3_BAM_peak_392	15	.	2.16427	3.33103	1.50963
chr1	72582689	72584812	Pilot_H3_BAM_peak_393	1175	.	11.7622	119.817	117.59
chr1	72593377	72593761	Pilot_H3_BAM_peak_394	26	.	2.24271	4.47694	2.62525
chr1	72608680	72609439	Pilot_H3_BAM_peak_395	37	.	2.62097	5.631	3.76391
chr1	72710905	72714839	Pilot_H3_BAM_peak_396	1577	.	14.9484	160.065	157.778
chr1	72755272	72757000	Pilot_H3_BAM_peak_397	37	.	2.5751	5.57158	3.70625
chr1	72783502	72784226	Pilot_H3_BAM_peak_398	33	.	2.49623	5.26014	3.39279
chr1	72824153	72828439	Pilot_H3_BAM_peak_399	1037	.	11.7618	105.91	103.732
chr1	72868720	72875379	Pilot_H3_BAM_peak_400	1494	.	15.4832	151.716	149.417
chr1	72877802	72879461	Pilot_H3_BAM_peak_401	113	.	3.77086	13.3425	11.3906
chr1	73024418	73025808	Pilot_H3_BAM_peak_402	71	.	3.30844	9.09712	7.1754
chr1	73962514	73963888	Pilot_H3_BAM_peak_403	83	.	3.12045	10.2826	8.35179
chr1	73997738	73999228	Pilot_H3_BAM_peak_404	78	.	2.98977	9.77724	7.8572
chr1	74000501	74001849	Pilot_H3_BAM_peak_405	64	.	3.04696	8.40504	6.49993
chr1	74005077	74005351	Pilot_H3_BAM_peak_406	22	.	2.166	4.08231	2.238
chr1	74008221	74009154	Pilot_H3_BAM_peak_407	57	.	2.85765	7.70411	5.79852
chr1	74012066	74017247	Pilot_H3_BAM_peak_408	1158	.	13.273	118.084	115.877
chr1	74025741	74026177	Pilot_H3_BAM_peak_409	18	.	2.16581	3.70895	1.87546
chr1	74027081	74029719	Pilot_H3_BAM_peak_410	61	.	2.85665	8.06274	6.15927
chr1	74033542	74037824	Pilot_H3_BAM_peak_411	1943	.	16.8916	196.757	194.354
chr1	74042213	74043405	Pilot_H3_BAM_peak_412	27	.	2.29638	4.61018	2.75534
chr1	74066106	74070226	Pilot_H3_BAM_peak_413	239	.	4.76538	25.9428	23.954
chr1	74098142	74099190	Pilot_H3_BAM_peak_414	132	.	3.80192	15.162	13.2048
chr1	74122151	74122799	Pilot_H3_BAM_peak_415	28	.	2.28931	4.69953	2.84187
chr1	74123995	74125535	Pilot_H3_BAM_peak_416	272	.	4.55039	29.2419	27.2431
chr1	74235683	74241807	Pilot_H3_BAM_peak_417	2176	.	18.9263	220.176	217.683
chr1	74247733	74249911	Pilot_H3_BAM_peak_418	52	.	2.96505	7.17964	5.28475
chr1	74283482	74286631	Pilot_H3_BAM_peak_419	2323	.	20.1103	234.796	232.348
chr1	74294882	74305139	Pilot_H3_BAM_peak_420	875	.	8.55996	89.6359	87.5114
chr1	74332192	74333757	Pilot_H3_BAM_peak_421	845	.	9.64433	86.6789	84.5291
chr1	74376552	74376959	Pilot_H3_BAM_peak_422	14	.	2.05564	3.25666	1.43826
chr1	74386362	74388161	Pilot_H3_BAM_peak_423	954	.	9.67961	97.5973	95.4558
chr1	74390055	74393658	Pilot_H3_BAM_peak_424	1768	.	14.4844	179.251	176.882
chr1	74396977	74398350	Pilot_H3_BAM_peak_425	434	.	6.02728	45.4911	43.434
chr1	74503563	74509108	Pilot_H3_BAM_peak_426	2608	.	20.5944	263.445	260.892
chr1	74585852	74589460	Pilot_H3_BAM_peak_427	2302	.	19.1273	232.728	230.226
chr1	74600148	74602317	Pilot_H3_BAM_peak_428	1617	.	14.5489	164.031	161.735
chr1	74661129	74663616	Pilot_H3_BAM_peak_429	2086	.	19.1292	211.063	208.655
chr1	74748514	74749777	Pilot_H3_BAM_peak_430	242	.	5.0886	26.2143	24.2134
chr1	74771235	74773726	Pilot_H3_BAM_peak_431	196	.	4.72434	21.6321	19.6532
chr1	74784034	74784637	Pilot_H3_BAM_peak_432	112	.	3.4745	13.1945	11.2339
chr1	74791524	74794754	Pilot_H3_BAM_peak_433	162	.	4.29597	18.2041	16.227
chr1	74806510	74808563	Pilot_H3_BAM_peak_434	57	.	2.79147	7.65581	5.75561
chr1	74816573	74817882	Pilot_H3_BAM_peak_435	714	.	8.60381	73.5115	71.4183
chr1	74854937	74855276	Pilot_H3_BAM_peak_436	21	.	2.15437	4.02201	2.18062
chr1	74893233	74893496	Pilot_H3_BAM_peak_437	17	.	2.01172	3.59851	1.76954
chr1	75040373	75040898	Pilot_H3_BAM_peak_438	12	.	1.97939	3.07544	1.26366
chr1	75051927	75052228	Pilot_H3_BAM_peak_439	19	.	2.26128	3.73455	1.90136
chr1	75124190	75125807	Pilot_H3_BAM_peak_440	666	.	6.71692	68.6931	66.6015
chr1	75139976	75144669	Pilot_H3_BAM_peak_441	3005	.	23.3024	303.196	300.573
chr1	75168000	75169945	Pilot_H3_BAM_peak_442	880	.	9.7402	90.1701	88.0296
chr1	75178619	75181051	Pilot_H3_BAM_peak_443	1370	.	11.7291	139.286	137.057
chr1	75190553	75193743	Pilot_H3_BAM_peak_444	2242	.	17.3505	226.744	224.285
chr1	75209827	75212743	Pilot_H3_BAM_peak_445	1711	.	15.7765	173.426	171.123
chr1	75214610	75215635	Pilot_H3_BAM_peak_446	47	.	2.61026	6.63819	4.75622
chr1	75217084	75220286	Pilot_H3_BAM_peak_447	2206	.	17.2636	223.066	220.618
chr1	75221599	75221976	Pilot_H3_BAM_peak_448	10	.	1.89635	2.8827	1.07749
chr1	75230706	75232103	Pilot_H3_BAM_peak_449	52	.	2.68829	7.18377	5.29288
chr1	75234538	75237973	Pilot_H3_BAM_peak_450	1553	.	13.7285	157.582	155.311
chr1	75247897	75248758	Pilot_H3_BAM_peak_451	47	.	2.58011	6.68668	4.79465
chr1	75254151	75254676	Pilot_H3_BAM_peak_452	15	.	2.08781	3.36264	1.54079
chr1	75262748	75264556	Pilot_H3_BAM_peak_453	1042	.	11.6351	106.418	104.254
chr1	75315658	75318459	Pilot_H3_BAM_peak_454	2209	.	14.1648	223.456	220.966
chr1	75337781	75338363	Pilot_H3_BAM_peak_455	16	.	2.17481	3.4352	1.61085
chr1	75342911	75345637	Pilot_H3_BAM_peak_456	166	.	3.78325	18.6667	16.6955
chr1	75347235	75347763	Pilot_H3_BAM_peak_457	53	.	2.78121	7.22889	5.33856
chr1	75359163	75364428	Pilot_H3_BAM_peak_458	1695	.	14.0905	171.868	169.571
chr1	75370077	75371472	Pilot_H3_BAM_peak_459	52	.	2.75781	7.15671	5.2566
chr1	75380854	75383887	Pilot_H3_BAM_peak_460	1795	.	14.2053	181.968	179.586
chr1	75391963	75393803	Pilot_H3_BAM_peak_461	55	.	2.66459	7.42708	5.52927
chr1	75398775	75401134	Pilot_H3_BAM_peak_462	182	.	4.57618	20.2791	18.2864
chr1	75435519	75437266	Pilot_H3_BAM_peak_463	2005	.	17.9314	202.999	200.578
chr1	75447452	75447906	Pilot_H3_BAM_peak_464	21	.	2.12847	4.01656	2.17567
chr1	75457472	75459004	Pilot_H3_BAM_peak_465	132	.	3.72833	15.1982	13.2393
chr1	75477145	75480195	Pilot_H3_BAM_peak_466	1567	.	14.1006	159.065	156.763
chr1	75486863	75488401	Pilot_H3_BAM_peak_467	623	.	8.32295	64.4668	62.3627
chr1	75504710	75507130	Pilot_H3_BAM_peak_468	1711	.	16.0517	173.423	171.116
chr1	75520918	75522859	Pilot_H3_BAM_peak_469	2416	.	22.4716	244.194	241.675
chr1	75545845	75547349	Pilot_H3_BAM_peak_470	1020	.	10.7818	104.268	102.091
chr1	75559468	75559965	Pilot_H3_BAM_peak_471	17	.	2.09792	3.54357	1.71587
chr1	77460907	77462624	Pilot_H3_BAM_peak_472	64	.	3.20497	8.34748	6.43591
chr1	77471215	77471574	Pilot_H3_BAM_peak_473	41	.	2.66744	6.02422	4.14485
chr1	77511261	77516499	Pilot_H3_BAM_peak_474	2212	.	20.1206	223.659	221.205
chr1	78181923	78182355	Pilot_H3_BAM_peak_475	48	.	2.90284	6.73495	4.8498
chr1	78188547	78190239	Pilot_H3_BAM_peak_476	955	.	10.5785	97.7259	95.5506
chr1	78193950	78194539	Pilot_H3_BAM_peak_477	26	.	2.4546	4.53516	2.68403
chr1	78203178	78204708	Pilot_H3_BAM_peak_478	703	.	10.0832	72.4588	70.3531
chr1	78215767	78218816	Pilot_H3_BAM_peak_479	908	.	11.0121	93.0002	90.8296
chr1	78346946	78347580	Pilot_H3_BAM_peak_480	24	.	2.23194	4.29478	2.45141
chr1	78487355	78490237	Pilot_H3_BAM_peak_481	2154	.	18.5629	217.842	215.429
chr1	78532103	78532948	Pilot_H3_BAM_peak_482	19	.	2.04609	3.82871	1.99208
chr1	78536994	78538909	Pilot_H3_BAM_peak_483	173	.	4.51291	19.318	17.3293
chr1	78649284	78649768	Pilot_H3_BAM_peak_484	49	.	2.90251	6.8111	4.9182
chr1	78656503	78660921	Pilot_H3_BAM_peak_485	1467	.	12.2193	149.034	146.782
chr1	78705225	78705520	Pilot_H3_BAM_peak_486	16	.	2.16069	3.49497	1.66678
chr1	78811785	78812571	Pilot_H3_BAM_peak_487	36	.	2.50478	5.55523	3.68321
chr1	78913208	78913984	Pilot_H3_BAM_peak_488	17	.	2.23723	3.54378	1.71495
chr1	79581106	79581626	Pilot_H3_BAM_peak_489	70	.	3.11277	8.96657	7.04319
chr1	79670879	79672552	Pilot_H3_BAM_peak_490	1613	.	16.1558	163.685	161.38
chr1	79759012	79762465	Pilot_H3_BAM_peak_491	1764	.	14.7335	178.788	176.447
chr1	79775771	79777677	Pilot_H3_BAM_peak_492	1126	.	11.5146	114.796	112.603
chr1	79822904	79824654	Pilot_H3_BAM_peak_493	248	.	5.39835	26.8969	24.8819
chr1	79858037	79858939	Pilot_H3_BAM_peak_494	83	.	3.36415	10.3273	8.39754
chr1	80337529	80341763	Pilot_H3_BAM_peak_495	1512	.	16.0773	153.534	151.222
chr1	80757021	80758719	Pilot_H3_BAM_peak_496	146	.	4.49556	16.6394	14.6609
chr1	81744536	81745981	Pilot_H3_BAM_peak_497	16	.	2.10299	3.44844	1.62335
chr1	82041114	82041764	Pilot_H3_BAM_peak_498	48	.	2.9291	6.71076	4.81865
chr1	82281510	82292996	Pilot_H3_BAM_peak_499	3781	.	28.7376	381.027	378.146
chr1	82315904	82318544	Pilot_H3_BAM_peak_500	1151	.	12.2756	117.374	115.178
chr1	82724280	82726531	Pilot_H3_BAM_peak_501	1677	.	15.4554	170.096	167.786
chr1	82832016	82832482	Pilot_H3_BAM_peak_502	15	.	1.97702	3.32507	1.50429
chr1	82834698	82834916	Pilot_H3_BAM_peak_503	20	.	1.98727	3.86871	2.03199
chr1	82838930	82841761	Pilot_H3_BAM_peak_504	1356	.	13.0336	137.85	135.618
chr1	83038202	83038585	Pilot_H3_BAM_peak_505	24	.	2.3496	4.26226	2.41373
chr1	84284049	84284807	Pilot_H3_BAM_peak_506	70	.	3.10029	8.91737	7.00058
chr1	84836619	84841464	Pilot_H3_BAM_peak_507	2449	.	20.3965	247.433	244.924
chr1	84881438	84882476	Pilot_H3_BAM_peak_508	91	.	3.25669	11.0611	9.13103
chr1	84933688	84935908	Pilot_H3_BAM_peak_509	231	.	4.78163	25.1545	23.1622
chr1	85792971	85795734	Pilot_H3_BAM_peak_510	2216	.	18.7167	224.143	221.659
chr1	85894002	85896124	Pilot_H3_BAM_peak_511	1965	.	17.251	198.936	196.555
chr1	86059050	86059686	Pilot_H3_BAM_peak_512	23	.	2.33847	4.22173	2.37975
chr1	86064112	86066906	Pilot_H3_BAM_peak_513	2134	.	16.3988	215.913	213.499
chr1	86147108	86147339	Pilot_H3_BAM_peak_514	11	.	1.99629	2.96582	1.15748
chr1	86153670	86156439	Pilot_H3_BAM_peak_515	959	.	11.1055	98.1117	95.9564
chr1	86355484	86361283	Pilot_H3_BAM_peak_516	1880	.	14.0295	190.461	188.094
chr1	86433951	86435895	Pilot_H3_BAM_peak_517	356	.	5.84286	37.6955	35.6472
chr1	86439636	86443782	Pilot_H3_BAM_peak_518	831	.	9.98013	85.3112	83.1617
chr1	86448100	86448524	Pilot_H3_BAM_peak_519	42	.	2.6673	6.17512	4.29359
chr1	86470155	86473049	Pilot_H3_BAM_peak_520	285	.	5.05363	30.6143	28.5928
chr1	86486704	86489223	Pilot_H3_BAM_peak_521	1536	.	14.4228	155.932	153.639
chr1	86501412	86501990	Pilot_H3_BAM_peak_522	24	.	2.20321	4.25744	2.41058
chr1	86503499	86505752	Pilot_H3_BAM_peak_523	374	.	5.77761	39.5519	37.4932
chr1	86522316	86522621	Pilot_H3_BAM_peak_524	13	.	2.00188	3.17947	1.36334
chr1	86524730	86532640	Pilot_H3_BAM_peak_525	1340	.	12.487	136.311	134.064
chr1	86557517	86558288	Pilot_H3_BAM_peak_526	73	.	3.1772	9.29794	7.37694
chr1	86581027	86583892	Pilot_H3_BAM_peak_527	2278	.	18.1969	230.458	227.895
chr1	86586466	86588386	Pilot_H3_BAM_peak_528	1426	.	15.2802	144.893	142.642
chr1	86622383	86623770	Pilot_H3_BAM_peak_529	165	.	4.03729	18.4918	16.5172
chr1	86669609	86670647	Pilot_H3_BAM_peak_530	79	.	2.96182	9.84524	7.91656
chr1	86702967	86705500	Pilot_H3_BAM_peak_531	1661	.	16.5937	168.441	166.137
chr1	87051171	87051612	Pilot_H3_BAM_peak_532	13	.	2.00908	3.1575	1.34221
chr1	87077521	87078999	Pilot_H3_BAM_peak_533	180	.	5.06218	20.0829	18.1
chr1	87175893	87176185	Pilot_H3_BAM_peak_534	22	.	2.19309	4.12788	2.28314
chr1	87180582	87181135	Pilot_H3_BAM_peak_535	24	.	2.15092	4.27302	2.42536
chr1	87186437	87187250	Pilot_H3_BAM_peak_536	143	.	3.94486	16.2708	14.3132
chr1	87190528	87192120	Pilot_H3_BAM_peak_537	107	.	3.25051	12.6655	10.7269
chr1	87212823	87218075	Pilot_H3_BAM_peak_538	1601	.	13.9921	162.427	160.133
chr1	87263870	87266034	Pilot_H3_BAM_peak_539	471	.	6.77756	49.1756	47.1242
chr1	87270528	87271879	Pilot_H3_BAM_peak_540	62	.	3.1303	8.15532	6.24804
chr1	87326550	87329113	Pilot_H3_BAM_peak_541	1897	.	14.7381	192.094	189.72
chr1	87507788	87511593	Pilot_H3_BAM_peak_542	1082	.	10.8398	110.458	108.27
chr1	87520773	87521839	Pilot_H3_BAM_peak_543	91	.	3.74161	11.0897	9.15637
chr1	87550887	87551538	Pilot_H3_BAM_peak_544	21	.	2.21007	3.95073	2.11204
chr1	87607582	87608459	Pilot_H3_BAM_peak_545	51	.	2.76171	7.02193	5.12459
chr1	87755301	87757790	Pilot_H3_BAM_peak_546	1694	.	17.6612	171.793	169.473
chr1	87851922	87855231	Pilot_H3_BAM_peak_547	1321	.	13.7777	134.372	132.126
chr1	87900901	87901305	Pilot_H3_BAM_peak_548	16	.	2.12798	3.49789	1.67158
chr1	88006894	88009107	Pilot_H3_BAM_peak_549	1505	.	14.6989	152.785	150.519
chr1	88275387	88278104	Pilot_H3_BAM_peak_550	4786	.	14.5185	482.145	478.686
chr1	88361106	88361643	Pilot_H3_BAM_peak_551	18	.	2.11757	3.70861	1.87568
chr1	88474275	88475723	Pilot_H3_BAM_peak_552	26	.	2.30032	4.53804	2.68642
chr1	88534108	88534567	Pilot_H3_BAM_peak_553	33	.	2.52486	5.1905	3.32686
chr1	88556509	88557203	Pilot_H3_BAM_peak_554	42	.	2.6655	6.17882	4.29659
chr1	88560882	88561513	Pilot_H3_BAM_peak_555	19	.	2.18627	3.79284	1.95856
chr1	88639556	88639816	Pilot_H3_BAM_peak_556	28	.	2.34012	4.7307	2.87328
chr1	88663166	88663687	Pilot_H3_BAM_peak_557	15	.	2.14215	3.4098	1.58601
chr1	88697721	88703357	Pilot_H3_BAM_peak_558	2817	.	21.9173	284.321	281.732
chr1	89068947	89072624	Pilot_H3_BAM_peak_559	1738	.	14.4637	176.177	173.809
chr1	89080439	89081277	Pilot_H3_BAM_peak_560	26	.	2.27694	4.48361	2.63034
chr1	89108093	89108870	Pilot_H3_BAM_peak_561	50	.	2.55254	6.95628	5.06101
chr1	89121264	89122485	Pilot_H3_BAM_peak_562	30	.	2.39971	4.88638	3.02894
chr1	89124066	89125854	Pilot_H3_BAM_peak_563	49	.	2.7372	6.84633	4.96687
chr1	89130799	89131027	Pilot_H3_BAM_peak_564	27	.	2.32453	4.64757	2.79428
chr1	89453827	89457479	Pilot_H3_BAM_peak_565	1645	.	16.1413	166.829	164.533
chr1	89521440	89521699	Pilot_H3_BAM_peak_566	12	.	1.92709	3.01619	1.20675
chr1	89555094	89555728	Pilot_H3_BAM_peak_567	63	.	3.06143	8.22192	6.30593
chr1	89570260	89571259	Pilot_H3_BAM_peak_568	24	.	2.33485	4.3025	2.45395
chr1	89576879	89577296	Pilot_H3_BAM_peak_569	68	.	2.98439	8.73354	6.82286
chr1	89579722	89582457	Pilot_H3_BAM_peak_570	1083	.	11.1515	110.572	108.377
chr1	89602840	89603287	Pilot_H3_BAM_peak_571	16	.	2.03408	3.50317	1.6769
chr1	89656731	89657031	Pilot_H3_BAM_peak_572	14	.	2.05057	3.24415	1.42503
chr1	89930265	89931161	Pilot_H3_BAM_peak_573	110	.	3.36449	13.0089	11.0661
chr1	90162743	90163158	Pilot_H3_BAM_peak_574	28	.	2.19714	4.65655	2.80172
chr1	90164072	90164310	Pilot_H3_BAM_peak_575	15	.	2.10602	3.33684	1.51563
chr1	90203728	90208088	Pilot_H3_BAM_peak_576	1186	.	12.9287	120.841	118.634
chr1	90225471	90225990	Pilot_H3_BAM_peak_577	21	.	2.30844	3.96589	2.12554
chr1	90288661	90289394	Pilot_H3_BAM_peak_578	18	.	2.10572	3.6354	1.80578
chr1	90602668	90605181	Pilot_H3_BAM_peak_579	968	.	10.5785	99.0691	96.8972
chr1	90633715	90634342	Pilot_H3_BAM_peak_580	17	.	1.94929	3.60479	1.77462
chr1	90676329	90678135	Pilot_H3_BAM_peak_581	36	.	2.38226	5.56417	3.69271
chr1	90705986	90706646	Pilot_H3_BAM_peak_582	13	.	2.06948	3.13857	1.32406
chr1	90734347	90734580	Pilot_H3_BAM_peak_583	21	.	2.3433	3.96581	2.12593
chr1	90834901	90835414	Pilot_H3_BAM_peak_584	18	.	1.96671	3.63512	1.80514
chr1	90837772	90844591	Pilot_H3_BAM_peak_585	1662	.	14.7856	168.608	166.262
chr1	90866591	90867283	Pilot_H3_BAM_peak_586	22	.	2.2879	4.07087	2.22869
chr1	90900491	90900973	Pilot_H3_BAM_peak_587	34	.	2.60208	5.3238	3.45309
chr1	90909243	90910277	Pilot_H3_BAM_peak_588	60	.	2.69219	7.90642	6.00239
chr1	90928283	90928517	Pilot_H3_BAM_peak_589	13	.	1.91646	3.135	1.32043
chr1	90973261	90973483	Pilot_H3_BAM_peak_590	13	.	2.05645	3.18987	1.37381
chr1	90975103	90975405	Pilot_H3_BAM_peak_591	23	.	2.13486	4.15146	2.30575
chr1	90997911	91001163	Pilot_H3_BAM_peak_592	1803	.	15.4771	182.66	180.312
chr1	91022315	91024833	Pilot_H3_BAM_peak_593	95	.	3.32309	11.4663	9.52645
chr1	91040737	91042253	Pilot_H3_BAM_peak_594	25	.	2.37098	4.42295	2.57236
chr1	91049348	91049794	Pilot_H3_BAM_peak_595	13	.	1.99774	3.1396	1.32464
chr1	91051465	91062847	Pilot_H3_BAM_peak_596	1887	.	15.5308	191.143	188.704
chr1	91064591	91065502	Pilot_H3_BAM_peak_597	40	.	2.67757	5.92874	4.05056
chr1	91077232	91077631	Pilot_H3_BAM_peak_598	49	.	2.78284	6.89378	4.99738
chr1	91095326	91095753	Pilot_H3_BAM_peak_599	36	.	2.57477	5.4741	3.60407
chr1	91216680	91216968	Pilot_H3_BAM_peak_600	15	.	2.16861	3.38921	1.56552
chr1	91248081	91252546	Pilot_H3_BAM_peak_601	1832	.	16.5173	185.594	183.217
chr1	91272003	91272830	Pilot_H3_BAM_peak_602	13	.	2.06356	3.1953	1.37869
chr1	91297577	91299722	Pilot_H3_BAM_peak_603	1404	.	12.8998	142.744	140.483
chr1	91350741	91353228	Pilot_H3_BAM_peak_604	609	.	7.40047	63.0078	60.9286
chr1	91365980	91367608	Pilot_H3_BAM_peak_605	975	.	10.0868	99.6996	97.5371
chr1	91396656	91399619	Pilot_H3_BAM_peak_606	1961	.	17.7593	198.587	196.193
chr1	91404778	91405551	Pilot_H3_BAM_peak_607	10	.	1.98876	2.86682	1.06402
chr1	91411597	91414879	Pilot_H3_BAM_peak_608	1409	.	11.6253	143.211	140.957
chr1	91455954	91460677	Pilot_H3_BAM_peak_609	716	.	8.17594	73.7466	71.6477
chr1	91494131	91496251	Pilot_H3_BAM_peak_610	1352	.	12.3209	137.505	135.272
chr1	91539475	91542369	Pilot_H3_BAM_peak_611	1527	.	13.6707	155.012	152.743
chr1	91692499	91693059	Pilot_H3_BAM_peak_612	10	.	1.98047	2.89613	1.09157
chr1	91799428	91805603	Pilot_H3_BAM_peak_613	1884	.	15.7619	190.859	188.487
chr1	91815644	91817608	Pilot_H3_BAM_peak_614	28	.	2.22902	4.67172	2.81876
chr1	91823341	91823723	Pilot_H3_BAM_peak_615	13	.	2.03936	3.20799	1.39238
chr1	91860497	91860878	Pilot_H3_BAM_peak_616	20	.	2.1566	3.89072	2.05354
chr1	92041537	92042751	Pilot_H3_BAM_peak_617	29	.	2.51935	4.84955	2.9882
chr1	92075330	92075987	Pilot_H3_BAM_peak_618	28	.	2.49995	4.69154	2.83683
chr1	92178157	92181734	Pilot_H3_BAM_peak_619	1331	.	12.7229	135.353	133.104
chr1	92195193	92196137	Pilot_H3_BAM_peak_620	41	.	2.75402	6.01554	4.13633
chr1	92372220	92372917	Pilot_H3_BAM_peak_621	24	.	2.23905	4.26445	2.41833
chr1	92379288	92379520	Pilot_H3_BAM_peak_622	18	.	1.98485	3.70037	1.86706
chr1	92472155	92474637	Pilot_H3_BAM_peak_623	1608	.	15.686	163.147	160.848
chr1	92640289	92642808	Pilot_H3_BAM_peak_624	1763	.	14.1972	178.73	176.385
chr1	92669783	92670137	Pilot_H3_BAM_peak_625	16	.	2.10102	3.47934	1.65266
chr1	92683124	92683544	Pilot_H3_BAM_peak_626	16	.	2.03278	3.47737	1.65166
chr1	92699210	92699764	Pilot_H3_BAM_peak_627	13	.	1.96478	3.19782	1.38184
chr1	92703318	92704794	Pilot_H3_BAM_peak_628	72	.	3.19661	9.20761	7.28749
chr1	92712245	92712676	Pilot_H3_BAM_peak_629	25	.	2.23222	4.38592	2.5343
chr1	92744795	92745972	Pilot_H3_BAM_peak_630	39	.	2.55436	5.85252	3.97818
chr1	92751831	92752763	Pilot_H3_BAM_peak_631	27	.	2.24783	4.65239	2.79836
chr1	92769133	92769702	Pilot_H3_BAM_peak_632	22	.	2.24635	4.07862	2.2363
chr1	92774842	92775095	Pilot_H3_BAM_peak_633	23	.	2.27466	4.17487	2.32968
chr1	92786990	92787502	Pilot_H3_BAM_peak_634	30	.	2.36931	4.88538	3.02715
chr1	92799678	92800189	Pilot_H3_BAM_peak_635	14	.	2.00898	3.22554	1.40895
chr1	92814714	92816291	Pilot_H3_BAM_peak_636	35	.	2.66095	5.41096	3.5405
chr1	92830662	92834923	Pilot_H3_BAM_peak_637	3544	.	25.5325	357.346	354.426
chr1	92903123	92904146	Pilot_H3_BAM_peak_638	28	.	2.29767	4.65533	2.80195
chr1	92906496	92908042	Pilot_H3_BAM_peak_639	1252	.	11.1317	127.493	125.263
chr1	92909443	92913018	Pilot_H3_BAM_peak_640	1799	.	16.2478	182.242	179.916
chr1	92933476	92936241	Pilot_H3_BAM_peak_641	2015	.	16.7161	203.896	201.505
chr1	93100223	93102714	Pilot_H3_BAM_peak_642	315	.	5.28023	33.5309	31.5076
chr1	93115164	93115825	Pilot_H3_BAM_peak_643	112	.	3.68412	13.1543	11.2299
chr1	93166289	93167221	Pilot_H3_BAM_peak_644	16	.	2.00381	3.46694	1.64145
chr1	93174036	93174517	Pilot_H3_BAM_peak_645	29	.	2.3056	4.75795	2.90113
chr1	93184066	93184682	Pilot_H3_BAM_peak_646	26	.	2.2252	4.47816	2.62668
chr1	93235238	93237174	Pilot_H3_BAM_peak_647	474	.	6.51538	49.4805	47.4267
chr1	93304793	93306479	Pilot_H3_BAM_peak_648	1293	.	14.3387	131.616	129.369
chr1	93341215	93345148	Pilot_H3_BAM_peak_649	2144	.	16.8554	216.861	214.441
chr1	93442565	93446641	Pilot_H3_BAM_peak_650	1945	.	17.3312	196.904	194.54
chr1	93476390	93481691	Pilot_H3_BAM_peak_651	2879	.	21.4358	290.568	287.904
chr1	93510921	93513455	Pilot_H3_BAM_peak_652	1096	.	9.51574	111.887	109.699
chr1	93633108	93636715	Pilot_H3_BAM_peak_653	1878	.	14.8793	190.176	187.812
chr1	93668719	93669359	Pilot_H3_BAM_peak_654	284	.	4.60101	30.508	28.4945
chr1	93680014	93680737	Pilot_H3_BAM_peak_655	31	.	2.27633	4.95825	3.10208
chr1	93685078	93688911	Pilot_H3_BAM_peak_656	2348	.	18.9491	237.319	234.817
chr1	93752403	93756599	Pilot_H3_BAM_peak_657	2240	.	18.6814	226.499	224.067
chr1	93800769	93805788	Pilot_H3_BAM_peak_658	978	.	10.0793	100.033	97.8598
chr1	93824580	93826290	Pilot_H3_BAM_peak_659	1558	.	15.0503	158.121	155.829
chr1	94035172	94035604	Pilot_H3_BAM_peak_660	16	.	1.91074	3.50359	1.67699
chr1	95313142	95315004	Pilot_H3_BAM_peak_661	1249	.	12.0073	127.122	124.909
chr1	97650141	97650795	Pilot_H3_BAM_peak_662	34	.	2.60494	5.31725	3.44964
chr1	97657313	97662871	Pilot_H3_BAM_peak_663	2373	.	21.4571	239.835	237.339
chr1	97768314	97771729	Pilot_H3_BAM_peak_664	2825	.	25.3936	285.14	282.536
chr1	97975702	97977870	Pilot_H3_BAM_peak_665	1153	.	13.8646	117.562	115.366
chr1	98047735	98048444	Pilot_H3_BAM_peak_666	28	.	2.53598	4.75127	2.89255
chr1	98093576	98096473	Pilot_H3_BAM_peak_667	1827	.	15.2678	185.108	182.755
chr1	98589210	98591445	Pilot_H3_BAM_peak_668	1244	.	15.0884	126.648	124.433
chr1	100231701	100231957	Pilot_H3_BAM_peak_669	130	.	4.30716	15.0205	13.0694
chr1	101902109	101902964	Pilot_H3_BAM_peak_670	64	.	3.24855	8.38705	6.47541
chr1	105355594	105357214	Pilot_H3_BAM_peak_671	249	.	5.15563	26.9626	24.9519
chr1	105661607	105665662	Pilot_H3_BAM_peak_672	2323	.	19.3641	234.872	232.392
chr1	105843617	105844289	Pilot_H3_BAM_peak_673	19	.	2.24419	3.7866	1.95163
chr1	105925550	105925975	Pilot_H3_BAM_peak_674	24	.	2.38614	4.28756	2.43773
chr1	105971404	105972549	Pilot_H3_BAM_peak_675	241	.	5.39918	26.1512	24.1409
chr1	105983134	105984462	Pilot_H3_BAM_peak_676	19	.	2.29847	3.81333	1.97682
chr1	105987213	105996115	Pilot_H3_BAM_peak_677	2564	.	21.237	259.004	256.451
chr1	106170979	106175707	Pilot_H3_BAM_peak_678	1188	.	11.1665	121.042	118.838
chr1	106210385	106211512	Pilot_H3_BAM_peak_679	27	.	2.41469	4.641	2.78714
chr1	106316996	106317456	Pilot_H3_BAM_peak_680	21	.	2.28983	3.98124	2.14098
chr1	106400856	106401637	Pilot_H3_BAM_peak_681	19	.	2.28028	3.78944	1.95489
chr1	106629095	106630640	Pilot_H3_BAM_peak_682	50	.	2.66876	6.90563	5.01555
chr1	106700781	106701037	Pilot_H3_BAM_peak_683	42	.	2.84585	6.12297	4.23843
chr1	106711198	106715371	Pilot_H3_BAM_peak_684	975	.	10.8135	99.6727	97.5303
chr1	106758074	106760915	Pilot_H3_BAM_peak_685	1957	.	16.8653	198.164	195.789
chr1	106794439	106797738	Pilot_H3_BAM_peak_686	1756	.	17.7562	177.992	175.653
chr1	107511282	107512964	Pilot_H3_BAM_peak_687	90	.	3.67438	10.9691	9.0429
chr1	107589750	107593623	Pilot_H3_BAM_peak_688	1223	.	13.1347	124.549	122.322
chr1	111863787	111865443	Pilot_H3_BAM_peak_689	1763	.	16.888	178.639	176.307
chr1	118309405	118312025	Pilot_H3_BAM_peak_690	1338	.	13.0062	136.111	133.876
chr1	118321430	118323512	Pilot_H3_BAM_peak_691	1929	.	16.2357	195.328	192.964
chr1	118368434	118369184	Pilot_H3_BAM_peak_692	39	.	2.48203	5.82366	3.95281
chr1	118387476	118391143	Pilot_H3_BAM_peak_693	2772	.	23.3809	279.796	277.214
chr1	118458762	118459425	Pilot_H3_BAM_peak_694	53	.	2.84358	7.24186	5.34594
chr1	118627795	118628485	Pilot_H3_BAM_peak_695	26	.	2.21568	4.47517	2.6236
chr1	119052206	119053992	Pilot_H3_BAM_peak_696	77	.	2.92451	9.70663	7.7794
chr1	119108354	119109386	Pilot_H3_BAM_peak_697	32	.	2.45264	5.07983	3.21525
chr1	119151669	119153152	Pilot_H3_BAM_peak_698	174	.	4.40313	19.4283	17.4341
chr1	119419452	119423740	Pilot_H3_BAM_peak_699	645	.	8.03566	66.6518	64.5512
chr1	119457303	119458178	Pilot_H3_BAM_peak_700	22	.	2.17639	4.07824	2.23606
chr1	119502719	119505398	Pilot_H3_BAM_peak_701	2553	.	19.1554	257.873	255.311
chr1	119524941	119526773	Pilot_H3_BAM_peak_702	563	.	7.74359	58.4781	56.3893
chr1	119647729	119649449	Pilot_H3_BAM_peak_703	1212	.	12.3027	123.48	121.263
chr1	119798989	119799330	Pilot_H3_BAM_peak_704	14	.	2.17359	3.31035	1.48902
chr1	119834968	119838102	Pilot_H3_BAM_peak_705	2030	.	18.9097	205.417	203.02
chr1	119911790	119913735	Pilot_H3_BAM_peak_706	1006	.	12.1338	102.787	100.608
chr1	119997044	119997643	Pilot_H3_BAM_peak_707	110	.	3.47524	12.9588	11.0147
chr1	120072233	120074933	Pilot_H3_BAM_peak_708	1012	.	11.366	103.466	101.291
chr1	120083322	120083807	Pilot_H3_BAM_peak_709	10	.	1.87132	2.88488	1.07989
chr1	120119032	120122847	Pilot_H3_BAM_peak_710	2288	.	18.5276	231.332	228.843
chr1	120236206	120236913	Pilot_H3_BAM_peak_711	29	.	2.19964	4.80813	2.94929
chr1	120257151	120259362	Pilot_H3_BAM_peak_712	604	.	7.78979	62.5275	60.4557
chr1	120263117	120266127	Pilot_H3_BAM_peak_713	1272	.	11.7326	129.505	127.289
chr1	120550227	120550452	Pilot_H3_BAM_peak_714	34	.	2.53625	5.35519	3.4851
chr1	120596118	120597902	Pilot_H3_BAM_peak_715	543	.	8.39326	56.4469	54.3538
chr1	120601542	120608569	Pilot_H3_BAM_peak_716	2810	.	24.7773	283.604	281.001
chr1	120757403	120758064	Pilot_H3_BAM_peak_717	67	.	2.79035	8.6224	6.70882
chr1	120964190	120964583	Pilot_H3_BAM_peak_718	11	.	2.03618	2.95471	1.14837
chr1	121325925	121329619	Pilot_H3_BAM_peak_719	2135	.	19.9583	216.007	213.559
chr1	121377706	121378088	Pilot_H3_BAM_peak_720	28	.	2.30455	4.7202	2.86202
chr1	121398877	121399369	Pilot_H3_BAM_peak_721	15	.	2.09114	3.35147	1.53056
chr1	121430015	121433294	Pilot_H3_BAM_peak_722	1935	.	16.597	195.928	193.547
chr1	121566360	121568511	Pilot_H3_BAM_peak_723	1221	.	12.4568	124.363	122.142
chr1	125430743	125436778	Pilot_H3_BAM_peak_724	1907	.	18.7084	193.144	190.743
chr1	125450341	125450687	Pilot_H3_BAM_peak_725	22	.	2.34496	4.12539	2.2819
chr1	125508258	125508658	Pilot_H3_BAM_peak_726	19	.	2.18709	3.74498	1.91147
chr1	125559396	125562875	Pilot_H3_BAM_peak_727	1585	.	14.6893	160.809	158.528
chr1	125676649	125680458	Pilot_H3_BAM_peak_728	545	.	8.41111	56.6449	54.5518
chr1	125688077	125688526	Pilot_H3_BAM_peak_729	17	.	2.10093	3.61873	1.78819
chr1	126817262	126818275	Pilot_H3_BAM_peak_730	42	.	2.53969	6.0852	4.21358
chr1	126830072	126830890	Pilot_H3_BAM_peak_731	73	.	3.14606	9.22138	7.30184
chr1	127203942	127207174	Pilot_H3_BAM_peak_732	1871	.	16.0378	189.523	187.178
chr1	127425058	127425475	Pilot_H3_BAM_peak_733	33	.	2.44897	5.25373	3.38416
chr1	127677124	127677584	Pilot_H3_BAM_peak_734	15	.	2.0206	3.40643	1.58333
chr1	127772566	127777309	Pilot_H3_BAM_peak_735	2263	.	17.7818	228.811	226.354
chr1	127860008	127860675	Pilot_H3_BAM_peak_736	35	.	2.59289	5.37246	3.5078
chr1	127868470	127869937	Pilot_H3_BAM_peak_737	1293	.	12.0973	131.534	129.302
chr1	128101335	128105193	Pilot_H3_BAM_peak_738	1931	.	16.8691	195.538	193.176
chr1	128243473	128246570	Pilot_H3_BAM_peak_739	1852	.	17.1962	187.615	185.24
chr1	128356884	128360186	Pilot_H3_BAM_peak_740	1698	.	16.2104	172.198	169.885
chr1	128399359	128399970	Pilot_H3_BAM_peak_741	58	.	3.11557	7.76423	5.86152
chr1	128415654	128417528	Pilot_H3_BAM_peak_742	1841	.	16.3237	186.48	184.12
chr1	128444128	128444696	Pilot_H3_BAM_peak_743	33	.	2.60339	5.25676	3.3873
chr1	128472204	128473321	Pilot_H3_BAM_peak_744	256	.	5.40728	27.6742	25.6624
chr1	128508489	128509118	Pilot_H3_BAM_peak_745	27	.	2.1923	4.57994	2.7258
chr1	128589011	128593908	Pilot_H3_BAM_peak_746	2159	.	16.8637	218.418	215.994
chr1	128824382	128825774	Pilot_H3_BAM_peak_747	97	.	3.55762	11.6651	9.71631
chr1	128832396	128833464	Pilot_H3_BAM_peak_748	47	.	2.6626	6.64073	4.76338
chr1	129273453	129273902	Pilot_H3_BAM_peak_749	35	.	2.43013	5.42841	3.55965
chr1	130462074	130463339	Pilot_H3_BAM_peak_750	896	.	10.8535	91.7837	89.6109
chr1	130714475	130719384	Pilot_H3_BAM_peak_751	2614	.	20.4471	263.983	261.456
chr1	130733610	130735319	Pilot_H3_BAM_peak_752	107	.	3.91335	12.7493	10.793
chr1	131089989	131091245	Pilot_H3_BAM_peak_753	43	.	2.59598	6.20189	4.31833
chr1	131095488	131098337	Pilot_H3_BAM_peak_754	2013	.	15.8747	203.811	201.388
chr1	131126054	131127058	Pilot_H3_BAM_peak_755	58	.	2.92449	7.73564	5.83572
chr1	131135084	131140393	Pilot_H3_BAM_peak_756	1043	.	10.9523	106.512	104.351
chr1	131152452	131155179	Pilot_H3_BAM_peak_757	1411	.	16.0051	143.385	141.134
chr1	131184356	131184920	Pilot_H3_BAM_peak_758	29	.	2.34883	4.82431	2.96427
chr1	131236331	131236833	Pilot_H3_BAM_peak_759	22	.	2.13114	4.07006	2.22747
chr1	131238547	131240051	Pilot_H3_BAM_peak_760	266	.	5.49554	28.6408	26.6287
chr1	131242835	131247040	Pilot_H3_BAM_peak_761	1088	.	11.6458	111.046	108.857
chr1	131278233	131279973	Pilot_H3_BAM_peak_762	1041	.	9.86872	106.379	104.195
chr1	131521829	131530178	Pilot_H3_BAM_peak_763	2411	.	17.7167	243.657	241.124
chr1	131688378	131691902	Pilot_H3_BAM_peak_764	488	.	7.88058	50.9114	48.8366
chr1	131714326	131714765	Pilot_H3_BAM_peak_765	30	.	2.42939	4.90264	3.04095
chr1	131827224	131829758	Pilot_H3_BAM_peak_766	2026	.	16.6017	204.997	202.6
chr1	131867134	131868255	Pilot_H3_BAM_peak_767	226	.	5.50464	24.6705	22.6727
chr1	131909936	131913839	Pilot_H3_BAM_peak_768	2237	.	18.5602	226.246	223.777
chr1	131942154	131943098	Pilot_H3_BAM_peak_769	28	.	2.3275	4.68919	2.83228
chr1	131962487	131964404	Pilot_H3_BAM_peak_770	560	.	8.09745	58.1477	56.0542
chr1	132006072	132011179	Pilot_H3_BAM_peak_771	1663	.	16.7298	168.693	166.358
chr1	132067421	132068288	Pilot_H3_BAM_peak_772	73	.	3.33726	9.29691	7.37611
chr1	132133536	132134192	Pilot_H3_BAM_peak_773	14	.	1.99042	3.23498	1.41694
chr1	132136778	132140279	Pilot_H3_BAM_peak_774	3225	.	23.0404	325.298	322.51
chr1	132150022	132152225	Pilot_H3_BAM_peak_775	40	.	2.58554	5.91151	4.03468
chr1	132190205	132191383	Pilot_H3_BAM_peak_776	63	.	2.86372	8.30118	6.39557
chr1	132199468	132200349	Pilot_H3_BAM_peak_777	25	.	2.29153	4.39347	2.54621
chr1	132212313	132212581	Pilot_H3_BAM_peak_778	45	.	2.89884	6.40335	4.51387
chr1	132266687	132267247	Pilot_H3_BAM_peak_779	35	.	2.49771	5.40375	3.53787
chr1	132287525	132293482	Pilot_H3_BAM_peak_780	485	.	7.29418	50.6298	48.5674
chr1	132295790	132296702	Pilot_H3_BAM_peak_781	49	.	2.76213	6.87608	4.98379
chr1	132297876	132302108	Pilot_H3_BAM_peak_782	1803	.	15.4239	182.665	180.322
chr1	132312598	132313044	Pilot_H3_BAM_peak_783	14	.	2.01122	3.22753	1.40938
chr1	132315715	132319452	Pilot_H3_BAM_peak_784	1866	.	15.5329	188.981	186.621
chr1	132333942	132335734	Pilot_H3_BAM_peak_785	15	.	1.91093	3.34863	1.527
chr1	132341482	132344065	Pilot_H3_BAM_peak_786	270	.	5.41353	29.0518	27.0297
chr1	132345716	132347417	Pilot_H3_BAM_peak_787	153	.	3.99995	17.3214	15.3474
chr1	132353256	132353794	Pilot_H3_BAM_peak_788	36	.	2.35131	5.50996	3.6379
chr1	132388116	132392752	Pilot_H3_BAM_peak_789	1496	.	12.5638	151.929	149.642
chr1	132416609	132421135	Pilot_H3_BAM_peak_790	1250	.	11.1418	127.235	125.011
chr1	132431772	132432433	Pilot_H3_BAM_peak_791	40	.	2.70623	5.93984	4.06338
chr1	132475530	132479541	Pilot_H3_BAM_peak_792	1694	.	15.0554	171.796	169.492
chr1	133023612	133026731	Pilot_H3_BAM_peak_793	1594	.	15.9467	161.753	159.439
chr1	133032708	133034357	Pilot_H3_BAM_peak_794	1371	.	12.7589	139.442	137.195
chr1	133044531	133047254	Pilot_H3_BAM_peak_795	632	.	8.75792	65.3899	63.2998
chr1	133130253	133136599	Pilot_H3_BAM_peak_796	2733	.	23.0795	275.87	273.303
chr1	133163559	133164503	Pilot_H3_BAM_peak_797	74	.	3.0021	9.4148	7.49276
chr1	133181115	133182541	Pilot_H3_BAM_peak_798	121	.	3.66549	14.0899	12.1302
chr1	133228999	133229315	Pilot_H3_BAM_peak_799	20	.	2.23029	3.9284	2.08881
chr1	133363219	133363963	Pilot_H3_BAM_peak_800	32	.	2.25465	5.11155	3.24925
chr1	133422645	133424978	Pilot_H3_BAM_peak_801	575	.	8.13697	59.6727	57.5913
chr1	133470638	133471632	Pilot_H3_BAM_peak_802	33	.	2.56647	5.21844	3.35622
chr1	133608566	133610865	Pilot_H3_BAM_peak_803	1633	.	14.9314	165.72	163.396
chr1	133659057	133662072	Pilot_H3_BAM_peak_804	1484	.	14.4176	150.7	148.425
chr1	133771679	133772172	Pilot_H3_BAM_peak_805	30	.	2.4884	4.95757	3.09437
chr1	133777616	133778081	Pilot_H3_BAM_peak_806	14	.	1.97545	3.23453	1.41625
chr1	133793598	133793854	Pilot_H3_BAM_peak_807	31	.	2.61416	5.06301	3.19645
chr1	133798446	133801632	Pilot_H3_BAM_peak_808	724	.	8.63639	74.5504	72.4484
chr1	133854976	133856540	Pilot_H3_BAM_peak_809	40	.	2.67186	5.96176	4.08244
chr1	133908656	133909040	Pilot_H3_BAM_peak_810	43	.	2.5471	6.20262	4.31569
chr1	133941057	133942037	Pilot_H3_BAM_peak_811	36	.	2.43193	5.47617	3.60266
chr1	133953457	133953855	Pilot_H3_BAM_peak_812	15	.	2.09856	3.38108	1.55759
chr1	133959444	133959821	Pilot_H3_BAM_peak_813	25	.	2.37051	4.40899	2.55671
chr1	133961647	133962075	Pilot_H3_BAM_peak_814	17	.	2.05073	3.53549	1.70829
chr1	133978067	133978868	Pilot_H3_BAM_peak_815	12	.	1.97648	3.08581	1.27333
chr1	134060768	134061427	Pilot_H3_BAM_peak_816	142	.	3.76361	16.1787	14.2038
chr1	134070844	134071800	Pilot_H3_BAM_peak_817	15	.	2.0755	3.40389	1.5806
chr1	134076369	134079627	Pilot_H3_BAM_peak_818	1860	.	16.2293	188.354	186.007
chr1	134086407	134087544	Pilot_H3_BAM_peak_819	239	.	4.72892	25.9556	23.9594
chr1	134092072	134093437	Pilot_H3_BAM_peak_820	67	.	3.11887	8.61877	6.71152
chr1	134098386	134100343	Pilot_H3_BAM_peak_821	267	.	5.65798	28.7258	26.7003
chr1	134332666	134333208	Pilot_H3_BAM_peak_822	31	.	2.3232	5.00453	3.14401
chr1	134346475	134346687	Pilot_H3_BAM_peak_823	12	.	2.11075	3.08457	1.27088
chr1	134360386	134363067	Pilot_H3_BAM_peak_824	1386	.	13.851	140.857	138.605
chr1	134405610	134407926	Pilot_H3_BAM_peak_825	2613	.	21.7011	263.858	261.306
chr1	134414430	134417101	Pilot_H3_BAM_peak_826	1632	.	15.6068	165.523	163.22
chr1	134418765	134419805	Pilot_H3_BAM_peak_827	22	.	2.29765	4.12898	2.28715
chr1	134454443	134456745	Pilot_H3_BAM_peak_828	1978	.	19.0677	200.239	197.878
chr1	134493802	134496373	Pilot_H3_BAM_peak_829	1668	.	14.8324	169.21	166.882
chr1	134555913	134557574	Pilot_H3_BAM_peak_830	1256	.	11.9659	127.847	125.628
chr1	134559409	134562492	Pilot_H3_BAM_peak_831	1145	.	12.4772	116.726	114.536
chr1	134583556	134583924	Pilot_H3_BAM_peak_832	24	.	2.31347	4.26277	2.41777
chr1	134804369	134804606	Pilot_H3_BAM_peak_833	19	.	2.23955	3.82087	1.98548
chr1	134902393	134902716	Pilot_H3_BAM_peak_834	39	.	2.73523	5.87265	3.99777
chr1	134908778	134910330	Pilot_H3_BAM_peak_835	168	.	4.59338	18.7949	16.8359
chr1	134932530	134933056	Pilot_H3_BAM_peak_836	48	.	2.73552	6.7477	4.86274
chr1	134954114	134956719	Pilot_H3_BAM_peak_837	1669	.	15.8956	169.249	166.952
chr1	134961672	134964052	Pilot_H3_BAM_peak_838	1219	.	13.6631	124.17	121.957
chr1	135016661	135017401	Pilot_H3_BAM_peak_839	25	.	2.30169	4.35294	2.50324
chr1	135020438	135022240	Pilot_H3_BAM_peak_840	128	.	3.69228	14.7815	12.8223
chr1	135083007	135084579	Pilot_H3_BAM_peak_841	65	.	2.9501	8.41707	6.51998
chr1	135089457	135089948	Pilot_H3_BAM_peak_842	22	.	2.2895	4.14502	2.29991
chr1	135100724	135106318	Pilot_H3_BAM_peak_843	1612	.	13.9958	163.569	161.281
chr1	135145327	135150760	Pilot_H3_BAM_peak_844	1848	.	16.3271	187.168	184.806
chr1	135183655	135184550	Pilot_H3_BAM_peak_845	50	.	2.6943	6.89185	5.00157
chr1	135280844	135281299	Pilot_H3_BAM_peak_846	40	.	2.79791	5.93583	4.05471
chr1	135282342	135285066	Pilot_H3_BAM_peak_847	1554	.	14.2134	157.743	155.468
chr1	135312070	135315185	Pilot_H3_BAM_peak_848	2248	.	17.4914	227.288	224.817
chr1	135324681	135325142	Pilot_H3_BAM_peak_849	13	.	1.96993	3.21415	1.39698
chr1	135347455	135348382	Pilot_H3_BAM_peak_850	43	.	2.79218	6.24843	4.36268
chr1	135367114	135369489	Pilot_H3_BAM_peak_851	284	.	5.2216	30.4793	28.4877
chr1	135372949	135375710	Pilot_H3_BAM_peak_852	1491	.	13.1486	151.417	149.175
chr1	135410908	135411527	Pilot_H3_BAM_peak_853	20	.	2.19131	3.87104	2.03562
chr1	135428276	135431674	Pilot_H3_BAM_peak_854	2282	.	19.5569	230.736	228.259
chr1	135467035	135468458	Pilot_H3_BAM_peak_855	50	.	2.63789	6.96362	5.07874
chr1	135491680	135492994	Pilot_H3_BAM_peak_856	104	.	3.55152	12.3717	10.4205
chr1	135535061	135535466	Pilot_H3_BAM_peak_857	18	.	2.07303	3.66178	1.8321
chr1	135568390	135568682	Pilot_H3_BAM_peak_858	48	.	2.71679	6.77476	4.88351
chr1	135583201	135586256	Pilot_H3_BAM_peak_859	415	.	6.71251	43.5871	41.521
chr1	135594117	135594368	Pilot_H3_BAM_peak_860	18	.	2.16074	3.71947	1.88823
chr1	135620146	135620410	Pilot_H3_BAM_peak_861	21	.	2.31987	3.95064	2.11021
chr1	135625941	135626310	Pilot_H3_BAM_peak_862	22	.	2.25686	4.08034	2.23662
chr1	135635428	135638080	Pilot_H3_BAM_peak_863	33	.	2.55471	5.2322	3.36627
chr1	135659560	135660357	Pilot_H3_BAM_peak_864	15	.	2.06551	3.33111	1.51003
chr1	135668369	135670568	Pilot_H3_BAM_peak_865	43	.	2.52205	6.2305	4.34611
chr1	135675188	135676243	Pilot_H3_BAM_peak_866	44	.	2.56872	6.33555	4.45442
chr1	135684423	135692101	Pilot_H3_BAM_peak_867	2308	.	18.2587	233.446	230.887
chr1	135698141	135700785	Pilot_H3_BAM_peak_868	103	.	3.59303	12.2567	10.3098
chr1	135702182	135703065	Pilot_H3_BAM_peak_869	33	.	2.63601	5.19662	3.32769
chr1	135728010	135734864	Pilot_H3_BAM_peak_870	1375	.	14.2165	139.77	137.521
chr1	135760194	135760601	Pilot_H3_BAM_peak_871	30	.	2.41834	4.92846	3.06784
chr1	135763708	135772474	Pilot_H3_BAM_peak_872	2067	.	16.9593	209.222	206.743
chr1	135778899	135779736	Pilot_H3_BAM_peak_873	37	.	2.49972	5.6313	3.76356
chr1	135782856	135783602	Pilot_H3_BAM_peak_874	34	.	2.57956	5.32094	3.45204
chr1	135794166	135794752	Pilot_H3_BAM_peak_875	43	.	2.63641	6.21608	4.3321
chr1	135844111	135852608	Pilot_H3_BAM_peak_876	980	.	10.0784	100.211	98.0726
chr1	135856905	135857467	Pilot_H3_BAM_peak_877	20	.	2.12753	3.83557	2
chr1	135861862	135862704	Pilot_H3_BAM_peak_878	40	.	2.62764	5.90188	4.02322
chr1	135895726	135896125	Pilot_H3_BAM_peak_879	17	.	2.15151	3.60746	1.77716
chr1	135906755	135907105	Pilot_H3_BAM_peak_880	21	.	2.22991	3.9495	2.11167
chr1	135915963	135919939	Pilot_H3_BAM_peak_881	1201	.	11.9112	122.365	120.152
chr1	136007205	136008809	Pilot_H3_BAM_peak_882	667	.	9.05836	68.8756	66.7615
chr1	136017370	136019327	Pilot_H3_BAM_peak_883	1526	.	14.3687	154.966	152.68
chr1	136130888	136132431	Pilot_H3_BAM_peak_884	412	.	6.57018	43.3119	41.2614
chr1	136136298	136137616	Pilot_H3_BAM_peak_885	47	.	2.55697	6.68298	4.7955
chr1	136139719	136140792	Pilot_H3_BAM_peak_886	541	.	8.03885	56.2654	54.1922
chr1	136228415	136229039	Pilot_H3_BAM_peak_887	146	.	4.19345	16.5851	14.6183
chr1	136232292	136235011	Pilot_H3_BAM_peak_888	1573	.	14.3626	159.639	157.339
chr1	136343218	136347005	Pilot_H3_BAM_peak_889	2271	.	18.2375	229.604	227.135
chr1	136414465	136416355	Pilot_H3_BAM_peak_890	642	.	8.8891	66.3949	64.2751
chr1	136465460	136467785	Pilot_H3_BAM_peak_891	1460	.	15.1039	148.352	146.083
chr1	136613380	136614014	Pilot_H3_BAM_peak_892	41	.	2.55242	6.04549	4.16068
chr1	136624107	136629456	Pilot_H3_BAM_peak_893	794	.	9.0669	81.4979	79.4058
chr1	136656570	136656982	Pilot_H3_BAM_peak_894	25	.	2.40147	4.35499	2.50716
chr1	136683351	136686320	Pilot_H3_BAM_peak_895	192	.	4.66627	21.2498	19.2818
chr1	137079232	137080023	Pilot_H3_BAM_peak_896	25	.	2.32293	4.43925	2.58715
chr1	137898040	137901824	Pilot_H3_BAM_peak_897	2591	.	23.9249	261.706	259.194
chr1	138022743	138022966	Pilot_H3_BAM_peak_898	24	.	2.42277	4.27586	2.42755
chr1	138348412	138349094	Pilot_H3_BAM_peak_899	73	.	3.1049	9.25019	7.33982
chr1	138355792	138356790	Pilot_H3_BAM_peak_900	14	.	2.15147	3.2486	1.43029
chr1	138506832	138507452	Pilot_H3_BAM_peak_901	28	.	2.29271	4.6625	2.80774
chr1	138515236	138515767	Pilot_H3_BAM_peak_902	22	.	2.36781	4.06004	2.21729
chr1	138535800	138537210	Pilot_H3_BAM_peak_903	403	.	6.69223	42.4295	40.3666
chr1	138579671	138580232	Pilot_H3_BAM_peak_904	28	.	2.5044	4.65831	2.80249
chr1	138595887	138596990	Pilot_H3_BAM_peak_905	29	.	2.36811	4.81377	2.95755
chr1	138616789	138620528	Pilot_H3_BAM_peak_906	2632	.	22.1535	265.77	263.236
chr1	138831211	138831731	Pilot_H3_BAM_peak_907	56	.	2.98228	7.55142	5.64847
chr1	138840816	138844302	Pilot_H3_BAM_peak_908	1146	.	12.6252	116.832	114.623
chr1	138855016	138857307	Pilot_H3_BAM_peak_909	192	.	4.7911	21.204	19.2361
chr1	138928568	138931144	Pilot_H3_BAM_peak_910	59	.	2.95964	7.8235	5.924
chr1	138935965	138936232	Pilot_H3_BAM_peak_911	13	.	2.1278	3.17803	1.3627
chr1	138962160	138965528	Pilot_H3_BAM_peak_912	1730	.	15.579	175.399	173.076
chr1	138982621	138983826	Pilot_H3_BAM_peak_913	67	.	3.12818	8.66821	6.75879
chr1	139421352	139426163	Pilot_H3_BAM_peak_914	2024	.	20.0911	204.837	202.421
chr1	139453783	139456660	Pilot_H3_BAM_peak_915	2202	.	21.1986	222.735	220.273
chr1	140182247	140183321	Pilot_H3_BAM_peak_916	18	.	2.26363	3.64162	1.80973
chr1	140774789	140775569	Pilot_H3_BAM_peak_917	26	.	2.46801	4.47226	2.61908
chr1	143700257	143703707	Pilot_H3_BAM_peak_918	2080	.	21.0803	210.479	208.036
chr1	143738668	143740781	Pilot_H3_BAM_peak_919	1751	.	14.6323	177.535	175.194
chr1	143773801	143779320	Pilot_H3_BAM_peak_920	1455	.	14.2513	147.813	145.545
chr1	143941440	143941885	Pilot_H3_BAM_peak_921	32	.	2.47159	5.08857	3.22875
chr1	144003139	144005130	Pilot_H3_BAM_peak_922	245	.	5.28835	26.5235	24.527
chr1	144006589	144007064	Pilot_H3_BAM_peak_923	47	.	2.93307	6.64154	4.74874
chr1	144343350	144343875	Pilot_H3_BAM_peak_924	12	.	2.07002	3.07933	1.2666
chr1	144976978	144978584	Pilot_H3_BAM_peak_925	374	.	7.59888	39.5239	37.4539
chr1	145614482	145614812	Pilot_H3_BAM_peak_926	24	.	2.40294	4.28427	2.43618
chr1	146491143	146509673	Pilot_H3_BAM_peak_927	706	.	9.76503	72.717	70.6105
chr1	146513825	146515598	Pilot_H3_BAM_peak_928	89	.	3.62368	10.8779	8.95362
chr1	146525990	146526333	Pilot_H3_BAM_peak_929	18	.	2.26089	3.63223	1.80061
chr1	146707221	146707721	Pilot_H3_BAM_peak_930	36	.	2.68686	5.50457	3.6342
chr1	149846621	149847207	Pilot_H3_BAM_peak_931	65	.	3.0137	8.44492	6.53147
chr1	149862313	149862906	Pilot_H3_BAM_peak_932	29	.	2.44441	4.76881	2.91362
chr1	149946517	149947376	Pilot_H3_BAM_peak_933	32	.	2.5479	5.0951	3.23374
chr1	149959247	149961671	Pilot_H3_BAM_peak_934	553	.	8.60552	57.3922	55.3354
chr1	150096806	150104542	Pilot_H3_BAM_peak_935	1796	.	16.9442	181.977	179.635
chr1	150115313	150115768	Pilot_H3_BAM_peak_936	15	.	2.11502	3.32729	1.50706
chr1	150163628	150165449	Pilot_H3_BAM_peak_937	279	.	6.16586	29.9266	27.9062
chr1	150391640	150395389	Pilot_H3_BAM_peak_938	1889	.	16.1296	191.249	188.903
chr1	150472442	150472709	Pilot_H3_BAM_peak_939	12	.	2.07432	3.05295	1.24201
chr1	150496810	150497202	Pilot_H3_BAM_peak_940	21	.	2.35893	4.00637	2.16334
chr1	150991866	150993933	Pilot_H3_BAM_peak_941	359	.	6.84235	37.9662	35.9072
chr1	151125071	151125902	Pilot_H3_BAM_peak_942	21	.	2.18083	3.98874	2.14693
chr1	151171580	151172457	Pilot_H3_BAM_peak_943	28	.	2.53648	4.75278	2.8941
chr1	151228652	151229081	Pilot_H3_BAM_peak_944	18	.	2.24633	3.65429	1.82177
chr1	151236213	151236822	Pilot_H3_BAM_peak_945	28	.	2.13271	4.68228	2.82603
chr1	151249472	151251429	Pilot_H3_BAM_peak_946	125	.	4.14701	14.4681	12.5183
chr1	151342894	151349002	Pilot_H3_BAM_peak_947	1933	.	20.1283	195.691	193.33
chr1	151426873	151431043	Pilot_H3_BAM_peak_948	3114	.	26.802	314.185	311.488
chr1	151498395	151501707	Pilot_H3_BAM_peak_949	1513	.	13.2797	153.599	151.328
chr1	151678048	151678333	Pilot_H3_BAM_peak_950	15	.	2.14749	3.32978	1.50858
chr1	151686424	151687316	Pilot_H3_BAM_peak_951	31	.	2.31837	5.02946	3.16776
chr1	151754226	151757197	Pilot_H3_BAM_peak_952	1862	.	14.403	188.628	186.289
chr1	152088642	152091349	Pilot_H3_BAM_peak_953	1826	.	17.7798	184.956	182.608
chr1	152385342	152387077	Pilot_H3_BAM_peak_954	1473	.	14.0713	149.581	147.322
chr1	152436904	152438004	Pilot_H3_BAM_peak_955	493	.	7.90621	51.4686	49.3878
chr1	152497398	152497783	Pilot_H3_BAM_peak_956	14	.	2.08716	3.2349	1.41696
chr1	152556072	152556597	Pilot_H3_BAM_peak_957	15	.	2.05346	3.38966	1.56658
chr1	152622648	152625806	Pilot_H3_BAM_peak_958	1365	.	12.7653	138.823	136.575
chr1	152669163	152670099	Pilot_H3_BAM_peak_959	51	.	2.97318	7.03912	5.14603
chr1	152764713	152768659	Pilot_H3_BAM_peak_960	1683	.	14.9714	170.639	168.33
chr1	152900261	152905144	Pilot_H3_BAM_peak_961	2028	.	17.8341	205.282	202.891
chr1	152953836	152956674	Pilot_H3_BAM_peak_962	1753	.	15.519	177.645	175.315
chr1	153091769	153092770	Pilot_H3_BAM_peak_963	31	.	2.37738	5.03226	3.16945
chr1	153120607	153121501	Pilot_H3_BAM_peak_964	17	.	2.13285	3.61708	1.78803
chr1	153126771	153127126	Pilot_H3_BAM_peak_965	14	.	2.08409	3.25336	1.43476
chr1	153129449	153130907	Pilot_H3_BAM_peak_966	49	.	2.77733	6.80882	4.91681
chr1	153173241	153173782	Pilot_H3_BAM_peak_967	27	.	2.50306	4.63517	2.77854
chr1	153266762	153267426	Pilot_H3_BAM_peak_968	55	.	2.71213	7.47394	5.58103
chr1	153291910	153292846	Pilot_H3_BAM_peak_969	15	.	2.18657	3.35603	1.5332
chr1	153300668	153300954	Pilot_H3_BAM_peak_970	32	.	2.58815	5.06724	3.20255
chr1	153308046	153309479	Pilot_H3_BAM_peak_971	28	.	2.48391	4.66722	2.81477
chr1	153329402	153334047	Pilot_H3_BAM_peak_972	2815	.	22.3746	284.21	281.59
chr1	153424685	153425230	Pilot_H3_BAM_peak_973	78	.	3.4861	9.8236	7.89381
chr1	153484195	153488002	Pilot_H3_BAM_peak_974	1697	.	14.7913	172.093	169.769
chr1	153642121	153642465	Pilot_H3_BAM_peak_975	19	.	2.29451	3.78974	1.95516
chr1	153739785	153743352	Pilot_H3_BAM_peak_976	880	.	10.6378	90.1544	88.0226
chr1	153748977	153749852	Pilot_H3_BAM_peak_977	137	.	4.07978	15.6894	13.7272
chr1	153751450	153752728	Pilot_H3_BAM_peak_978	534	.	8.76387	55.5492	53.473
chr1	153899077	153902111	Pilot_H3_BAM_peak_979	2040	.	17.3542	206.468	204.077
chr1	154065011	154066080	Pilot_H3_BAM_peak_980	26	.	2.25102	4.52065	2.67061
chr1	154150299	154150659	Pilot_H3_BAM_peak_981	80	.	3.57427	9.99784	8.07042
chr1	154156475	154156917	Pilot_H3_BAM_peak_982	31	.	2.58424	4.99508	3.13337
chr1	155040576	155041355	Pilot_H3_BAM_peak_983	39	.	2.70901	5.85915	3.98014
chr1	155051427	155053406	Pilot_H3_BAM_peak_984	98	.	3.40737	11.8397	9.8899
chr1	155082856	155084659	Pilot_H3_BAM_peak_985	297	.	5.42792	31.8042	29.7816
chr1	155091673	155094273	Pilot_H3_BAM_peak_986	71	.	3.04963	9.0143	7.112
chr1	155096023	155100118	Pilot_H3_BAM_peak_987	1982	.	15.8317	200.641	198.257
chr1	155107641	155110493	Pilot_H3_BAM_peak_988	182	.	4.6563	20.2404	18.2542
chr1	155145163	155147116	Pilot_H3_BAM_peak_989	998	.	12.7753	102.024	99.8588
chr1	155158115	155160019	Pilot_H3_BAM_peak_990	1207	.	11.5469	122.911	120.712
chr1	155234157	155234384	Pilot_H3_BAM_peak_991	13	.	1.97082	3.1455	1.33176
chr1	155243178	155245523	Pilot_H3_BAM_peak_992	1103	.	11.4831	112.5	110.3
chr1	155415539	155417602	Pilot_H3_BAM_peak_993	1878	.	15.4413	190.211	187.86
chr1	155493626	155494483	Pilot_H3_BAM_peak_994	50	.	2.97864	6.99047	5.09212
chr1	155557418	155560246	Pilot_H3_BAM_peak_995	1359	.	15.0367	138.151	135.918
chr1	155740754	155743344	Pilot_H3_BAM_peak_996	248	.	5.4436	26.8218	24.8069
chr1	155809559	155814095	Pilot_H3_BAM_peak_997	2584	.	21.5732	261.069	258.477
chr1	155971263	155974374	Pilot_H3_BAM_peak_998	1733	.	16.0397	175.676	173.34
chr1	156033966	156038370	Pilot_H3_BAM_peak_999	1990	.	17.3269	201.39	199.009
chr1	156040230	156043532	Pilot_H3_BAM_peak_1000	988	.	11.6363	101.026	98.8632
chr1	156045979	156046380	Pilot_H3_BAM_peak_1001	12	.	1.98763	3.10499	1.29143
chr1	156407891	156408240	Pilot_H3_BAM_peak_1002	20	.	2.27471	3.88662	2.04815
chr1	156420143	156421630	Pilot_H3_BAM_peak_1003	554	.	9.1578	57.5765	55.4868
chr1	156454299	156454882	Pilot_H3_BAM_peak_1004	31	.	2.50884	4.99487	3.13184
chr1	156469004	156475202	Pilot_H3_BAM_peak_1005	1450	.	13.631	147.329	145.061
chr1	156494853	156495732	Pilot_H3_BAM_peak_1006	49	.	2.78791	6.85737	4.96611
chr1	156558282	156560254	Pilot_H3_BAM_peak_1007	1650	.	15.5526	167.401	165.096
chr1	156614226	156620020	Pilot_H3_BAM_peak_1008	1794	.	17.9297	181.779	179.431
chr1	156639501	156640066	Pilot_H3_BAM_peak_1009	22	.	2.31708	4.12728	2.28556
chr1	156667183	156667924	Pilot_H3_BAM_peak_1010	33	.	2.45781	5.18677	3.32052
chr1	156672461	156675304	Pilot_H3_BAM_peak_1011	3398	.	23.8344	342.628	339.824
chr1	156679195	156679610	Pilot_H3_BAM_peak_1012	16	.	2.17675	3.43211	1.60808
chr1	156717362	156719776	Pilot_H3_BAM_peak_1013	1888	.	18.8984	191.264	188.863
chr1	156752319	156752753	Pilot_H3_BAM_peak_1014	46	.	2.80722	6.55177	4.66466
chr1	156788472	156789263	Pilot_H3_BAM_peak_1015	44	.	2.659	6.29829	4.41913
chr1	156937594	156940505	Pilot_H3_BAM_peak_1016	706	.	8.91107	72.7372	70.6265
chr1	156959336	156959765	Pilot_H3_BAM_peak_1017	108	.	4.00787	12.7493	10.8015
chr1	157001170	157001411	Pilot_H3_BAM_peak_1018	11	.	2.02154	2.94524	1.13806
chr1	157004527	157004831	Pilot_H3_BAM_peak_1019	10	.	1.97084	2.89693	1.09162
chr1	157061467	157062430	Pilot_H3_BAM_peak_1020	17	.	2.09909	3.56749	1.73948
chr1	157081005	157081736	Pilot_H3_BAM_peak_1021	30	.	2.42143	4.94295	3.07912
chr1	157101064	157101715	Pilot_H3_BAM_peak_1022	56	.	3.01833	7.56943	5.6689
chr1	157232548	157233045	Pilot_H3_BAM_peak_1023	22	.	2.37229	4.07627	2.23243
chr1	157255960	157257560	Pilot_H3_BAM_peak_1024	61	.	3.02398	8.01236	6.11337
chr1	157318717	157319085	Pilot_H3_BAM_peak_1025	24	.	2.41741	4.27043	2.42213
chr1	157343288	157343786	Pilot_H3_BAM_peak_1026	14	.	2.17422	3.30954	1.48801
chr1	157380214	157380971	Pilot_H3_BAM_peak_1027	56	.	3.13755	7.55727	5.65163
chr1	157409506	157414707	Pilot_H3_BAM_peak_1028	2172	.	20.0417	219.73	217.274
chr1	157506550	157508333	Pilot_H3_BAM_peak_1029	317	.	5.78156	33.7602	31.7344
chr1	159230948	159235004	Pilot_H3_BAM_peak_1030	1682	.	16.8395	170.562	168.225
chr1	159253059	159253465	Pilot_H3_BAM_peak_1031	18	.	2.28763	3.73166	1.89703
chr1	159255064	159255645	Pilot_H3_BAM_peak_1032	24	.	2.4022	4.29072	2.4438
chr1	159393251	159393685	Pilot_H3_BAM_peak_1033	34	.	2.65884	5.29125	3.42152
chr1	159888898	159890616	Pilot_H3_BAM_peak_1034	31	.	2.58186	5.04147	3.17741
chr1	160044079	160045588	Pilot_H3_BAM_peak_1035	386	.	6.74752	40.6794	38.6217
chr1	160194345	160196395	Pilot_H3_BAM_peak_1036	1314	.	12.3316	133.682	131.44
chr1	160209829	160214435	Pilot_H3_BAM_peak_1037	2442	.	20.0967	246.775	244.271
chr1	160263597	160264059	Pilot_H3_BAM_peak_1038	14	.	2.05454	3.31805	1.49688
chr1	160351975	160352311	Pilot_H3_BAM_peak_1039	16	.	2.22126	3.52376	1.69613
chr1	160520789	160521365	Pilot_H3_BAM_peak_1040	43	.	2.85671	6.19787	4.31018
chr1	160791187	160793861	Pilot_H3_BAM_peak_1041	1454	.	15.3088	147.732	145.48
chr1	160878533	160878918	Pilot_H3_BAM_peak_1042	13	.	2.11625	3.11853	1.30493
chr1	160905460	160909405	Pilot_H3_BAM_peak_1043	2207	.	16.8003	223.166	220.703
chr1	161032976	161041198	Pilot_H3_BAM_peak_1044	2123	.	20.6664	214.727	212.315
chr1	161069221	161074353	Pilot_H3_BAM_peak_1045	2387	.	19.4758	241.243	238.76
chr1	161129483	161132205	Pilot_H3_BAM_peak_1046	1722	.	16.6993	174.602	172.245
chr1	161170645	161171101	Pilot_H3_BAM_peak_1047	50	.	2.65867	6.94403	5.05349
chr1	161183320	161183802	Pilot_H3_BAM_peak_1048	21	.	2.35305	4.00227	2.16137
chr1	161194963	161196390	Pilot_H3_BAM_peak_1049	539	.	8.22298	56.0785	53.9931
chr1	161247747	161251788	Pilot_H3_BAM_peak_1050	2416	.	20.4641	244.108	241.601
chr1	161327713	161328176	Pilot_H3_BAM_peak_1051	22	.	2.27253	4.06373	2.22134
chr1	161734640	161735576	Pilot_H3_BAM_peak_1052	112	.	3.8264	13.2134	11.2621
chr1	161874045	161877916	Pilot_H3_BAM_peak_1053	2166	.	18.4651	219.079	216.639
chr1	161968534	161970543	Pilot_H3_BAM_peak_1054	1684	.	16.0965	170.767	168.458
chr1	161976336	161977059	Pilot_H3_BAM_peak_1055	14	.	2.13585	3.31695	1.49671
chr1	162005332	162005688	Pilot_H3_BAM_peak_1056	43	.	2.83271	6.27128	4.38928
chr1	162038757	162039954	Pilot_H3_BAM_peak_1057	66	.	3.19836	8.54503	6.63457
chr1	162040876	162041723	Pilot_H3_BAM_peak_1058	16	.	2.18734	3.43631	1.61093
chr1	162042713	162044425	Pilot_H3_BAM_peak_1059	23	.	2.33918	4.2463	2.39876
chr1	162076560	162077165	Pilot_H3_BAM_peak_1060	33	.	2.53629	5.24888	3.38034
chr1	162132452	162133806	Pilot_H3_BAM_peak_1061	144	.	4.48849	16.3895	14.4251
chr1	162186858	162187798	Pilot_H3_BAM_peak_1062	13	.	2.07616	3.21681	1.3995
chr1	162207200	162208125	Pilot_H3_BAM_peak_1063	78	.	3.48626	9.78607	7.86488
chr1	162215721	162226281	Pilot_H3_BAM_peak_1064	1937	.	18.5079	196.139	193.703
chr1	162299768	162300532	Pilot_H3_BAM_peak_1065	45	.	2.89196	6.46809	4.58396
chr1	162476696	162478333	Pilot_H3_BAM_peak_1066	935	.	10.4994	95.7204	93.5967
chr1	162509363	162510262	Pilot_H3_BAM_peak_1067	93	.	3.7928	11.3376	9.39889
chr1	162546858	162550130	Pilot_H3_BAM_peak_1068	1600	.	12.9747	162.345	160.038
chr1	162560077	162560547	Pilot_H3_BAM_peak_1069	28	.	2.36036	4.73164	2.87759
chr1	162566649	162572430	Pilot_H3_BAM_peak_1070	1820	.	17.4726	184.448	182.091
chr1	162736945	162741362	Pilot_H3_BAM_peak_1071	1985	.	19.1643	200.975	198.566
chr1	162745713	162746461	Pilot_H3_BAM_peak_1072	15	.	2.16377	3.3317	1.51146
chr1	162792503	162792948	Pilot_H3_BAM_peak_1073	22	.	2.35032	4.073	2.22989
chr1	162858238	162859971	Pilot_H3_BAM_peak_1074	182	.	4.85017	20.2214	18.2436
chr1	163112776	163113681	Pilot_H3_BAM_peak_1075	17	.	2.22009	3.54303	1.71512
chr1	163126542	163127120	Pilot_H3_BAM_peak_1076	45	.	2.70624	6.4573	4.57146
chr1	163150261	163150825	Pilot_H3_BAM_peak_1077	94	.	3.55962	11.4007	9.47433
chr1	163208899	163209840	Pilot_H3_BAM_peak_1078	40	.	2.73443	5.95664	4.08247
chr1	163221593	163222731	Pilot_H3_BAM_peak_1079	16	.	2.16098	3.46086	1.63489
chr1	163280109	163282639	Pilot_H3_BAM_peak_1080	22	.	2.25926	4.06041	2.22087
chr1	163292078	163292329	Pilot_H3_BAM_peak_1081	19	.	2.30155	3.79003	1.95412
chr1	163309725	163314636	Pilot_H3_BAM_peak_1082	1995	.	19.9287	201.889	199.514
chr1	163399678	163404488	Pilot_H3_BAM_peak_1083	1716	.	15.4651	173.949	171.638
chr1	163560558	163562585	Pilot_H3_BAM_peak_1084	20	.	2.31748	3.89812	2.06039
chr1	163656830	163657192	Pilot_H3_BAM_peak_1085	15	.	2.14985	3.35834	1.53542
chr1	163779055	163781339	Pilot_H3_BAM_peak_1086	1143	.	13.1203	116.508	114.325
chr1	163898110	163898929	Pilot_H3_BAM_peak_1087	44	.	2.79408	6.32656	4.44821
chr1	163928487	163931906	Pilot_H3_BAM_peak_1088	1567	.	15.7706	158.997	156.711
chr1	163993490	163996039	Pilot_H3_BAM_peak_1089	1899	.	16.0155	192.29	189.937
chr1	164114476	164119391	Pilot_H3_BAM_peak_1090	416	.	7.00723	43.6719	41.6236
chr1	164135145	164136339	Pilot_H3_BAM_peak_1091	42	.	2.66018	6.10311	4.22473
chr1	164223749	164225220	Pilot_H3_BAM_peak_1092	550	.	9.06332	57.1297	55.0674
chr1	164247966	164251392	Pilot_H3_BAM_peak_1093	2108	.	17.9277	213.273	210.834
chr1	164275199	164276835	Pilot_H3_BAM_peak_1094	699	.	9.35925	72.0493	69.9672
chr1	164305679	164308794	Pilot_H3_BAM_peak_1095	2459	.	20.0925	248.54	245.989
chr1	164419566	164420001	Pilot_H3_BAM_peak_1096	29	.	2.47848	4.81152	2.95159
chr1	164455874	164458802	Pilot_H3_BAM_peak_1097	1379	.	13.4724	140.229	137.996
chr1	164461664	164462281	Pilot_H3_BAM_peak_1098	47	.	2.71826	6.64093	4.75225
chr1	164481495	164481792	Pilot_H3_BAM_peak_1099	19	.	2.30507	3.79911	1.96238
chr1	164631678	164632275	Pilot_H3_BAM_peak_1100	20	.	2.26294	3.88094	2.04434
chr1	164898781	164899625	Pilot_H3_BAM_peak_1101	205	.	4.68307	22.5784	20.5904
chr1	165046197	165046993	Pilot_H3_BAM_peak_1102	20	.	2.26196	3.93237	2.09409
chr1	165192138	165195773	Pilot_H3_BAM_peak_1103	1899	.	18.2304	192.345	189.941
chr1	165235171	165237719	Pilot_H3_BAM_peak_1104	2261	.	21.6795	228.636	226.148
chr1	165252296	165252602	Pilot_H3_BAM_peak_1105	15	.	1.94549	3.34704	1.52501
chr1	165280996	165283633	Pilot_H3_BAM_peak_1106	1416	.	12.946	143.872	141.621
chr1	165438636	165439057	Pilot_H3_BAM_peak_1107	24	.	2.41721	4.32426	2.47469
chr1	165458688	165463235	Pilot_H3_BAM_peak_1108	2221	.	17.7971	224.591	222.157
chr1	165536046	165536569	Pilot_H3_BAM_peak_1109	30	.	2.51155	4.93903	3.07934
chr1	165633020	165635203	Pilot_H3_BAM_peak_1110	1569	.	14.4446	159.252	156.96
chr1	165640863	165644306	Pilot_H3_BAM_peak_1111	1649	.	14.5678	167.312	164.99
chr1	165702688	165702929	Pilot_H3_BAM_peak_1112	19	.	2.21707	3.74299	1.90997
chr1	165707738	165708395	Pilot_H3_BAM_peak_1113	30	.	2.45975	4.93788	3.07963
chr1	165763207	165765000	Pilot_H3_BAM_peak_1114	1301	.	14.4402	132.342	130.109
chr1	165768132	165768964	Pilot_H3_BAM_peak_1115	50	.	2.94129	6.93926	5.04558
chr1	165771579	165771797	Pilot_H3_BAM_peak_1116	29	.	2.48198	4.85962	2.99769
chr1	165780018	165780837	Pilot_H3_BAM_peak_1117	356	.	6.39417	37.7394	35.69
chr1	165814543	165815008	Pilot_H3_BAM_peak_1118	32	.	2.56893	5.07397	3.21029
chr1	165844205	165845821	Pilot_H3_BAM_peak_1119	460	.	7.38102	48.0934	46.0182
chr1	165999767	166004196	Pilot_H3_BAM_peak_1120	1218	.	11.8515	124.101	121.895
chr1	166043680	166049808	Pilot_H3_BAM_peak_1121	1492	.	14.7841	151.515	149.218
chr1	166127230	166128077	Pilot_H3_BAM_peak_1122	122	.	3.98915	14.174	12.2254
chr1	166137754	166138810	Pilot_H3_BAM_peak_1123	225	.	5.20822	24.5087	22.5066
chr1	166153602	166154551	Pilot_H3_BAM_peak_1124	36	.	2.4798	5.53667	3.66594
chr1	166253758	166256182	Pilot_H3_BAM_peak_1125	542	.	8.34053	56.3073	54.2215
chr1	166378623	166381351	Pilot_H3_BAM_peak_1126	1708	.	13.7372	173.235	170.882
chr1	166408756	166410133	Pilot_H3_BAM_peak_1127	447	.	7.39897	46.863	44.784
chr1	166923153	166924221	Pilot_H3_BAM_peak_1128	15	.	2.18568	3.35289	1.52997
chr1	166968456	166968674	Pilot_H3_BAM_peak_1129	15	.	2.18348	3.35936	1.53645
chr1	166999947	167003033	Pilot_H3_BAM_peak_1130	639	.	8.91143	66.0454	63.9207
chr1	167231622	167232392	Pilot_H3_BAM_peak_1131	18	.	2.10032	3.63357	1.80416
chr1	167268927	167271284	Pilot_H3_BAM_peak_1132	152	.	4.17504	17.1805	15.2215
chr1	167280125	167280465	Pilot_H3_BAM_peak_1133	16	.	2.16986	3.45804	1.63325
chr1	167282301	167285954	Pilot_H3_BAM_peak_1134	2296	.	19.4099	232.164	229.693
chr1	167288515	167289940	Pilot_H3_BAM_peak_1135	140	.	4.25611	16.0261	14.0678
chr1	167306699	167310108	Pilot_H3_BAM_peak_1136	1393	.	13.7939	141.585	139.354
chr1	167340003	167340829	Pilot_H3_BAM_peak_1137	75	.	3.2812	9.52614	7.59737
chr1	167349293	167351247	Pilot_H3_BAM_peak_1138	1468	.	13.9514	149.118	146.842
chr1	167386987	167388958	Pilot_H3_BAM_peak_1139	89	.	3.45911	10.8878	8.95379
chr1	167391494	167394817	Pilot_H3_BAM_peak_1140	2771	.	21.9134	279.808	277.186
chr1	168229255	168230750	Pilot_H3_BAM_peak_1141	34	.	2.64401	5.36182	3.49096
chr1	168234450	168234773	Pilot_H3_BAM_peak_1142	18	.	2.28629	3.72863	1.89412
chr1	168291404	168291621	Pilot_H3_BAM_peak_1143	15	.	1.97243	3.41686	1.59325
chr1	168391402	168392965	Pilot_H3_BAM_peak_1144	208	.	5.20979	22.798	20.806
chr1	168425533	168433248	Pilot_H3_BAM_peak_1145	2009	.	21.133	203.349	200.954
chr1	168435332	168435631	Pilot_H3_BAM_peak_1146	28	.	2.51219	4.74354	2.88651
chr1	168501442	168502456	Pilot_H3_BAM_peak_1147	31	.	2.53341	5.01553	3.15194
chr1	168544859	168545833	Pilot_H3_BAM_peak_1148	30	.	2.50001	4.92011	3.0576
chr1	168597470	168597966	Pilot_H3_BAM_peak_1149	38	.	2.624	5.68779	3.81617
chr1	168709428	168710093	Pilot_H3_BAM_peak_1150	32	.	2.5935	5.11834	3.25384
chr1	169526231	169526714	Pilot_H3_BAM_peak_1151	18	.	2.14407	3.68084	1.84876
chr1	169529640	169532512	Pilot_H3_BAM_peak_1152	1467	.	14.2004	149.063	146.786
chr1	169747142	169747955	Pilot_H3_BAM_peak_1153	203	.	5.38487	22.2987	20.3014
chr1	169776486	169776752	Pilot_H3_BAM_peak_1154	19	.	2.14156	3.81859	1.98152
chr1	169840114	169840480	Pilot_H3_BAM_peak_1155	38	.	2.75865	5.75169	3.87332
chr1	169919384	169919761	Pilot_H3_BAM_peak_1156	36	.	2.5999	5.50273	3.63463
chr1	169968011	169970630	Pilot_H3_BAM_peak_1157	1011	.	10.4225	103.31	101.133
chr1	170025820	170026409	Pilot_H3_BAM_peak_1158	28	.	2.37393	4.74326	2.88335
chr1	170058264	170059869	Pilot_H3_BAM_peak_1159	25	.	2.37188	4.37463	2.525
chr1	170108509	170112612	Pilot_H3_BAM_peak_1160	3216	.	26.5738	324.448	321.658
chr1	170173061	170176082	Pilot_H3_BAM_peak_1161	1767	.	14.701	179.1	176.753
chr1	170188304	170189154	Pilot_H3_BAM_peak_1162	58	.	3.12676	7.79521	5.89021
chr1	170213304	170216004	Pilot_H3_BAM_peak_1163	1795	.	16.861	181.844	179.501
chr1	170254222	170255982	Pilot_H3_BAM_peak_1164	394	.	7.4887	41.5332	39.4926
chr1	170589002	170590369	Pilot_H3_BAM_peak_1165	370	.	6.33982	39.1205	37.0667
chr1	170643854	170646367	Pilot_H3_BAM_peak_1166	874	.	11.2246	89.5586	87.405
chr1	170664553	170665751	Pilot_H3_BAM_peak_1167	55	.	2.85271	7.44738	5.54855
chr1	170701518	170701923	Pilot_H3_BAM_peak_1168	11	.	1.96619	3.00383	1.19437
chr1	170741485	170741737	Pilot_H3_BAM_peak_1169	25	.	2.44629	4.41004	2.55787
chr1	170853359	170854562	Pilot_H3_BAM_peak_1170	50	.	2.92787	6.91535	5.03621
chr1	170862587	170869653	Pilot_H3_BAM_peak_1171	1304	.	13.6705	132.641	130.435
chr1	170883364	170885857	Pilot_H3_BAM_peak_1172	1767	.	18.3672	179.074	176.746
chr1	170901206	170901477	Pilot_H3_BAM_peak_1173	21	.	2.30529	4.02794	2.1852
chr1	170913113	170913703	Pilot_H3_BAM_peak_1174	14	.	2.14568	3.32	1.49885
chr1	170998320	170998880	Pilot_H3_BAM_peak_1175	34	.	2.60128	5.27336	3.40495
chr1	171019353	171020018	Pilot_H3_BAM_peak_1176	104	.	3.48005	12.4044	10.4757
chr1	171032711	171035060	Pilot_H3_BAM_peak_1177	1058	.	11.8921	108.069	105.892
chr1	171036117	171040113	Pilot_H3_BAM_peak_1178	953	.	12.0297	97.4707	95.3017
chr1	171064384	171064734	Pilot_H3_BAM_peak_1179	150	.	2.61923	17.0194	15.055
chr1	171085775	171086325	Pilot_H3_BAM_peak_1180	67	.	3.32068	8.62447	6.71126
chr1	171101629	171103962	Pilot_H3_BAM_peak_1181	649	.	8.82148	67.0154	64.9136
chr1	171110686	171114673	Pilot_H3_BAM_peak_1182	851	.	10.8136	87.2426	85.1
chr1	171149192	171151632	Pilot_H3_BAM_peak_1183	1769	.	18.234	179.305	176.945
chr1	171192795	171193926	Pilot_H3_BAM_peak_1184	23	.	2.28311	4.20981	2.36682
chr1	171220996	171223535	Pilot_H3_BAM_peak_1185	1714	.	15.9587	173.753	171.424
chr1	171245252	171252810	Pilot_H3_BAM_peak_1186	1271	.	11.8622	129.407	127.178
chr1	171262523	171263918	Pilot_H3_BAM_peak_1187	52	.	2.68053	7.1244	5.23622
chr1	171269808	171271845	Pilot_H3_BAM_peak_1188	1371	.	12.8164	139.352	137.124
chr1	171279548	171282879	Pilot_H3_BAM_peak_1189	2315	.	18.8767	233.965	231.507
chr1	171286870	171288600	Pilot_H3_BAM_peak_1190	1147	.	11.4573	116.908	114.714
chr1	171293206	171295861	Pilot_H3_BAM_peak_1191	1860	.	18.9393	188.372	186.027
chr1	171325986	171326234	Pilot_H3_BAM_peak_1192	13	.	2.11995	3.15258	1.33801
chr1	171327099	171332319	Pilot_H3_BAM_peak_1193	2899	.	24.9411	292.641	289.969
chr1	171344317	171349583	Pilot_H3_BAM_peak_1194	1557	.	13.336	158.061	155.769
chr1	171410663	171413372	Pilot_H3_BAM_peak_1195	2827	.	21.9338	285.341	282.745
chr1	171437004	171439638	Pilot_H3_BAM_peak_1196	633	.	8.57135	65.4533	63.3491
chr1	171469776	171471358	Pilot_H3_BAM_peak_1197	30	.	2.35147	4.93977	3.08108
chr1	171501749	171505176	Pilot_H3_BAM_peak_1198	1683	.	14.889	170.701	168.371
chr1	172025884	172027823	Pilot_H3_BAM_peak_1199	1362	.	12.3654	138.508	136.272
chr1	172048794	172049511	Pilot_H3_BAM_peak_1200	45	.	2.71237	6.38791	4.50223
chr1	172081103	172084836	Pilot_H3_BAM_peak_1201	2608	.	21.5502	263.434	260.846
chr1	172126128	172128263	Pilot_H3_BAM_peak_1202	1588	.	17.4776	161.137	158.839
chr1	172133182	172134550	Pilot_H3_BAM_peak_1203	134	.	3.95681	15.3789	13.4069
chr1	172147206	172150559	Pilot_H3_BAM_peak_1204	1949	.	16.2254	197.351	194.978
chr1	172203607	172207653	Pilot_H3_BAM_peak_1205	1610	.	15.1378	163.37	161.07
chr1	172242450	172243012	Pilot_H3_BAM_peak_1206	20	.	2.08012	3.84	2.00348
chr1	172309663	172310608	Pilot_H3_BAM_peak_1207	147	.	3.43387	16.7527	14.7911
chr1	172311513	172314219	Pilot_H3_BAM_peak_1208	1591	.	14.8243	161.447	159.153
chr1	172375379	172380259	Pilot_H3_BAM_peak_1209	1209	.	10.468	123.175	120.978
chr1	172390262	172391112	Pilot_H3_BAM_peak_1210	83	.	3.32447	10.273	8.34051
chr1	172468282	172468680	Pilot_H3_BAM_peak_1211	121	.	4.14872	14.1307	12.1758
chr1	172481725	172482966	Pilot_H3_BAM_peak_1212	336	.	6.01491	35.6531	33.6153
chr1	172490361	172490802	Pilot_H3_BAM_peak_1213	63	.	3.06712	8.19887	6.30437
chr1	172499455	172504774	Pilot_H3_BAM_peak_1214	2845	.	23.0439	287.121	284.523
chr1	172562428	172563796	Pilot_H3_BAM_peak_1215	646	.	8.72484	66.7259	64.6168
chr1	172632298	172633493	Pilot_H3_BAM_peak_1216	704	.	8.8434	72.5791	70.438
chr1	173765949	173767110	Pilot_H3_BAM_peak_1217	51	.	2.96839	7.02425	5.13971
chr1	173802776	173803007	Pilot_H3_BAM_peak_1218	67	.	3.26691	8.65592	6.74226
chr1	173877731	173878531	Pilot_H3_BAM_peak_1219	45	.	2.91474	6.4762	4.58774
chr1	173910686	173914024	Pilot_H3_BAM_peak_1220	482	.	8.53083	50.3667	48.286
chr1	173982212	173982445	Pilot_H3_BAM_peak_1221	21	.	2.24668	3.95812	2.11628
chr1	174654564	174654883	Pilot_H3_BAM_peak_1222	16	.	2.18264	3.46485	1.63899
chr1	174920164	174921936	Pilot_H3_BAM_peak_1223	146	.	4.43651	16.5816	14.6193
chr1	175491898	175493156	Pilot_H3_BAM_peak_1224	110	.	4.01006	12.9943	11.0465
chr1	175623984	175626210	Pilot_H3_BAM_peak_1225	1934	.	17.8449	195.841	193.465
chr1	175690907	175693731	Pilot_H3_BAM_peak_1226	1734	.	14.6041	175.827	173.484
chr1	175880115	175883265	Pilot_H3_BAM_peak_1227	1365	.	14.4024	138.771	136.532
chr1	176800852	176801669	Pilot_H3_BAM_peak_1228	61	.	3.21575	8.05406	6.14778
chr1	176806767	176816553	Pilot_H3_BAM_peak_1229	1967	.	16.1137	199.154	196.776
chr1	176817935	176819270	Pilot_H3_BAM_peak_1230	209	.	4.96757	22.9073	20.9122
chr1	176821817	176824008	Pilot_H3_BAM_peak_1231	31	.	2.55553	5.01778	3.16263
chr1	176827355	176828132	Pilot_H3_BAM_peak_1232	90	.	3.71224	10.9805	9.04866
chr1	176831649	176836258	Pilot_H3_BAM_peak_1233	1617	.	17.1278	164.06	161.748
chr1	177014188	177015638	Pilot_H3_BAM_peak_1234	28	.	2.307	4.66361	2.80945
chr1	177051538	177051895	Pilot_H3_BAM_peak_1235	41	.	2.82681	6.06391	4.1819
chr1	177256735	177259483	Pilot_H3_BAM_peak_1236	1415	.	12.7285	143.848	141.591
chr1	177322643	177323456	Pilot_H3_BAM_peak_1237	52	.	2.83925	7.13215	5.24021
chr1	177338647	177339281	Pilot_H3_BAM_peak_1238	103	.	3.60487	12.3011	10.3549
chr1	177440636	177445825	Pilot_H3_BAM_peak_1239	1435	.	14.3015	145.867	143.599
chr1	177555952	177556396	Pilot_H3_BAM_peak_1240	18	.	2.11465	3.65266	1.82183
chr1	177702161	177703735	Pilot_H3_BAM_peak_1241	260	.	4.79847	28.0427	26.0339
chr1	177708541	177709248	Pilot_H3_BAM_peak_1242	29	.	2.37161	4.76773	2.90845
chr1	177711269	177711793	Pilot_H3_BAM_peak_1243	21	.	2.26391	4.02176	2.1808
chr1	177792256	177797501	Pilot_H3_BAM_peak_1244	2127	.	17.2735	215.117	212.718
chr1	177982878	177984378	Pilot_H3_BAM_peak_1245	518	.	7.72448	53.9269	51.8529
chr1	178147137	178147463	Pilot_H3_BAM_peak_1246	20	.	2.30577	3.85717	2.01962
chr1	178186494	178191544	Pilot_H3_BAM_peak_1247	959	.	11.9662	98.1427	95.9871
chr1	178217751	178218799	Pilot_H3_BAM_peak_1248	14	.	2.14515	3.27128	1.45167
chr1	178275954	178276744	Pilot_H3_BAM_peak_1249	46	.	2.58821	6.58152	4.69247
chr1	178316925	178323481	Pilot_H3_BAM_peak_1250	1613	.	15.605	163.646	161.342
chr1	178330116	178330742	Pilot_H3_BAM_peak_1251	18	.	2.24777	3.65697	1.82443
chr1	178332019	178338894	Pilot_H3_BAM_peak_1252	1563	.	15.578	158.623	156.338
chr1	178368524	178370184	Pilot_H3_BAM_peak_1253	820	.	11.0578	84.2065	82.0584
chr1	178400432	178401296	Pilot_H3_BAM_peak_1254	46	.	2.81853	6.4967	4.61415
chr1	178405050	178407163	Pilot_H3_BAM_peak_1255	1417	.	13.6445	144.012	141.77
chr1	178527249	178531154	Pilot_H3_BAM_peak_1256	1535	.	16.4086	155.835	153.537
chr1	178999805	179000557	Pilot_H3_BAM_peak_1257	25	.	2.26146	4.36166	2.51342
chr1	179042358	179042614	Pilot_H3_BAM_peak_1258	15	.	2.01514	3.40479	1.58188
chr1	179141499	179141852	Pilot_H3_BAM_peak_1259	36	.	2.51481	5.48041	3.61224
chr1	179198337	179198730	Pilot_H3_BAM_peak_1260	14	.	2.05637	3.27735	1.45831
chr1	179467890	179468376	Pilot_H3_BAM_peak_1261	35	.	2.67725	5.46116	3.59192
chr1	179477365	179478600	Pilot_H3_BAM_peak_1262	66	.	3.05839	8.52654	6.61375
chr1	179516466	179518462	Pilot_H3_BAM_peak_1263	2109	.	17.5918	213.37	210.953
chr1	179544522	179548122	Pilot_H3_BAM_peak_1264	2454	.	21.3472	247.926	245.439
chr1	179645570	179646103	Pilot_H3_BAM_peak_1265	29	.	2.37542	4.85426	2.99772
chr1	179667259	179669737	Pilot_H3_BAM_peak_1266	1779	.	15.1278	180.231	177.908
chr1	179800663	179804838	Pilot_H3_BAM_peak_1267	1848	.	16.2265	187.2	184.81
chr1	179847297	179848698	Pilot_H3_BAM_peak_1268	145	.	3.77784	16.5478	14.5757
chr1	179944831	179945364	Pilot_H3_BAM_peak_1269	37	.	2.63654	5.62555	3.75407
chr1	179958635	179963767	Pilot_H3_BAM_peak_1270	1816	.	18.9054	183.983	181.605
chr1	179969419	179970689	Pilot_H3_BAM_peak_1271	81	.	3.30921	10.0666	8.13886
chr1	180194883	180196485	Pilot_H3_BAM_peak_1272	372	.	5.47978	39.2967	37.2656
chr1	180225669	180226261	Pilot_H3_BAM_peak_1273	54	.	2.93815	7.35422	5.45229
chr1	180249844	180250549	Pilot_H3_BAM_peak_1274	79	.	3.12449	9.91718	7.98715
chr1	180255209	180257077	Pilot_H3_BAM_peak_1275	914	.	9.16521	93.6113	91.4468
chr1	180312541	180313537	Pilot_H3_BAM_peak_1276	40	.	2.50122	5.89793	4.02508
chr1	180330272	180332473	Pilot_H3_BAM_peak_1277	724	.	9.04976	74.5627	72.4443
chr1	180364866	180365987	Pilot_H3_BAM_peak_1278	486	.	7.71101	50.7182	48.6372
chr1	180386908	180388109	Pilot_H3_BAM_peak_1279	393	.	6.30962	41.3938	39.3439
chr1	180568380	180571041	Pilot_H3_BAM_peak_1280	2401	.	18.5503	242.649	240.138
chr1	180639580	180643332	Pilot_H3_BAM_peak_1281	1867	.	15.6574	189.098	186.745
chr1	180703414	180703960	Pilot_H3_BAM_peak_1282	54	.	2.8018	7.35195	5.45146
chr1	180724884	180729773	Pilot_H3_BAM_peak_1283	1685	.	13.6839	170.825	168.522
chr1	180763544	180764030	Pilot_H3_BAM_peak_1284	44	.	2.67477	6.31406	4.42705
chr1	180767649	180769113	Pilot_H3_BAM_peak_1285	506	.	6.81739	52.7878	50.6936
chr1	180776666	180779002	Pilot_H3_BAM_peak_1286	1741	.	16.0971	176.487	174.178
chr1	180810740	180814956	Pilot_H3_BAM_peak_1287	1953	.	17.9774	197.764	195.372
chr1	180837776	180839647	Pilot_H3_BAM_peak_1288	28	.	2.36757	4.66598	2.81204
chr1	180847790	180852824	Pilot_H3_BAM_peak_1289	744	.	8.92311	76.6133	74.4921
chr1	180903637	180905944	Pilot_H3_BAM_peak_1290	2342	.	16.1421	236.74	234.236
chr1	180913732	180914402	Pilot_H3_BAM_peak_1291	37	.	2.5226	5.63752	3.76968
chr1	180917408	180917664	Pilot_H3_BAM_peak_1292	11	.	2.00625	2.99396	1.18537
chr1	180931273	180931523	Pilot_H3_BAM_peak_1293	19	.	2.1402	3.78925	1.95557
chr1	180940773	180946247	Pilot_H3_BAM_peak_1294	1966	.	16.3682	199.044	196.635
chr1	180966538	180966876	Pilot_H3_BAM_peak_1295	14	.	2.03913	3.23043	1.41327
chr1	181010071	181010505	Pilot_H3_BAM_peak_1296	24	.	2.26383	4.28157	2.43475
chr1	181014895	181017897	Pilot_H3_BAM_peak_1297	753	.	9.27585	77.4423	75.3421
chr1	181142598	181146262	Pilot_H3_BAM_peak_1298	2515	.	21.4576	254.11	251.595
chr1	181150486	181154074	Pilot_H3_BAM_peak_1299	1392	.	14.9524	141.481	139.232
chr1	181209055	181213606	Pilot_H3_BAM_peak_1300	2029	.	16.8905	205.367	202.976
chr1	181230817	181231428	Pilot_H3_BAM_peak_1301	12	.	2.03912	3.03131	1.22087
chr1	181232528	181232743	Pilot_H3_BAM_peak_1302	20	.	2.14919	3.87312	2.03608
chr1	181246523	181247410	Pilot_H3_BAM_peak_1303	62	.	2.9917	8.19688	6.29227
chr1	181255946	181257461	Pilot_H3_BAM_peak_1304	125	.	3.8111	14.543	12.5875
chr1	181352398	181352975	Pilot_H3_BAM_peak_1305	16	.	2.1285	3.48643	1.65993
chr1	181552334	181553320	Pilot_H3_BAM_peak_1306	41	.	2.59924	6.03079	4.15541
chr1	181839623	181843760	Pilot_H3_BAM_peak_1307	1892	.	15.4421	191.68	189.287
chr1	182018201	182022077	Pilot_H3_BAM_peak_1308	794	.	11	81.5644	79.4237
chr1	182057935	182058530	Pilot_H3_BAM_peak_1309	22	.	2.20158	4.10572	2.26429
chr1	182124295	182126377	Pilot_H3_BAM_peak_1310	1306	.	11.5919	132.831	130.614
chr1	182280176	182283437	Pilot_H3_BAM_peak_1311	2007	.	17.2054	203.161	200.775
chr1	182338862	182342457	Pilot_H3_BAM_peak_1312	1277	.	14.4826	129.998	127.783
chr1	182367953	182370479	Pilot_H3_BAM_peak_1313	294	.	6.01256	31.463	29.4403
chr1	182398480	182398793	Pilot_H3_BAM_peak_1314	12	.	2.02085	3.01035	1.2008
chr1	182407786	182411372	Pilot_H3_BAM_peak_1315	1938	.	16.8962	196.204	193.851
chr1	182461094	182461483	Pilot_H3_BAM_peak_1316	15	.	2.0676	3.38952	1.56553
chr1	182490010	182490424	Pilot_H3_BAM_peak_1317	46	.	2.54384	6.58365	4.69172
chr1	182503716	182504481	Pilot_H3_BAM_peak_1318	32	.	2.44759	5.11442	3.25307
chr1	182506428	182507046	Pilot_H3_BAM_peak_1319	69	.	3.1535	8.83568	6.91951
chr1	182511771	182520840	Pilot_H3_BAM_peak_1320	1326	.	11.8718	134.923	132.674
chr1	182527778	182528863	Pilot_H3_BAM_peak_1321	76	.	3.00837	9.5754	7.65784
chr1	182542929	182543509	Pilot_H3_BAM_peak_1322	27	.	2.31455	4.64164	2.78675
chr1	182763854	182764685	Pilot_H3_BAM_peak_1323	61	.	2.7583	8.08457	6.18443
chr1	182983125	182983440	Pilot_H3_BAM_peak_1324	23	.	2.29129	4.19459	2.34811
chr1	183113218	183114528	Pilot_H3_BAM_peak_1325	48	.	2.60831	6.69956	4.81196
chr1	183116420	183116712	Pilot_H3_BAM_peak_1326	18	.	2.2468	3.68129	1.84913
chr1	183138466	183138910	Pilot_H3_BAM_peak_1327	59	.	2.96265	7.88906	5.98206
chr1	183144146	183148047	Pilot_H3_BAM_peak_1328	1787	.	18.5115	181.08	178.723
chr1	183150734	183152102	Pilot_H3_BAM_peak_1329	17	.	2.20786	3.62218	1.79333
chr1	183154794	183156006	Pilot_H3_BAM_peak_1330	28	.	2.37393	4.71742	2.86154
chr1	183193757	183195757	Pilot_H3_BAM_peak_1331	154	.	4.47106	17.3962	15.4396
chr1	183215461	183216638	Pilot_H3_BAM_peak_1332	34	.	2.54528	5.27893	3.41203
chr1	183218987	183221852	Pilot_H3_BAM_peak_1333	728	.	9.12166	74.9397	72.8555
chr1	183295444	183298827	Pilot_H3_BAM_peak_1334	3025	.	14.9901	305.175	302.511
chr1	183344232	183346875	Pilot_H3_BAM_peak_1335	2037	.	16.1385	206.168	203.797
chr1	183368072	183370470	Pilot_H3_BAM_peak_1336	1295	.	11.7175	131.775	129.541
chr1	183388141	183390736	Pilot_H3_BAM_peak_1337	935	.	8.86557	95.6932	93.5436
chr1	183438901	183439361	Pilot_H3_BAM_peak_1338	24	.	2.2039	4.2471	2.40214
chr1	183441932	183442363	Pilot_H3_BAM_peak_1339	22	.	2.29675	4.06781	2.22538
chr1	183573373	183574296	Pilot_H3_BAM_peak_1340	17	.	2.01107	3.59895	1.77069
chr1	183778379	183779050	Pilot_H3_BAM_peak_1341	14	.	2.16358	3.27312	1.45402
chr1	183905249	183905650	Pilot_H3_BAM_peak_1342	17	.	2.20867	3.54084	1.71287
chr1	184032703	184043021	Pilot_H3_BAM_peak_1343	1740	.	14.2272	176.472	174.092
chr1	184045699	184046310	Pilot_H3_BAM_peak_1344	14	.	2.08424	3.24467	1.42619
chr1	184048632	184049575	Pilot_H3_BAM_peak_1345	153	.	4.73444	17.325	15.3502
chr1	184050809	184052457	Pilot_H3_BAM_peak_1346	41	.	2.52431	6.05192	4.16868
chr1	184076240	184077212	Pilot_H3_BAM_peak_1347	25	.	2.35855	4.42516	2.57458
chr1	184260833	184261315	Pilot_H3_BAM_peak_1348	31	.	2.36601	5.00426	3.14248
chr1	184271328	184271560	Pilot_H3_BAM_peak_1349	10	.	1.95238	2.89486	1.08999
chr1	184394779	184395354	Pilot_H3_BAM_peak_1350	25	.	2.36874	4.35732	2.51054
chr1	184440889	184441616	Pilot_H3_BAM_peak_1351	97	.	3.69739	11.6456	9.70808
chr1	184519034	184519631	Pilot_H3_BAM_peak_1352	14	.	2.01345	3.30173	1.48238
chr1	184530824	184531494	Pilot_H3_BAM_peak_1353	19	.	2.17088	3.76178	1.92685
chr1	184663167	184664741	Pilot_H3_BAM_peak_1354	76	.	3.16965	9.57645	7.66813
chr1	184674996	184675845	Pilot_H3_BAM_peak_1355	40	.	2.59847	5.93073	4.05496
chr1	184707656	184708980	Pilot_H3_BAM_peak_1356	33	.	2.56109	5.24392	3.37663
chr1	184729496	184733395	Pilot_H3_BAM_peak_1357	1396	.	12.7619	141.947	139.692
chr1	184781502	184782203	Pilot_H3_BAM_peak_1358	29	.	2.3255	4.84368	2.98482
chr1	184844094	184846911	Pilot_H3_BAM_peak_1359	2350	.	17.6672	237.493	235.022
chr1	184852392	184852709	Pilot_H3_BAM_peak_1360	20	.	2.2599	3.85353	2.01713
chr1	185203845	185206468	Pilot_H3_BAM_peak_1361	1895	.	16.9297	191.907	189.543
chr1	185217587	185218637	Pilot_H3_BAM_peak_1362	73	.	3.39802	9.22329	7.30376
chr1	185229762	185230225	Pilot_H3_BAM_peak_1363	34	.	2.62252	5.2773	3.41216
chr1	185327793	185329933	Pilot_H3_BAM_peak_1364	2026	.	18.5068	205.059	202.667
chr1	185331407	185333968	Pilot_H3_BAM_peak_1365	1479	.	14.4757	150.184	147.905
chr1	185362097	185365809	Pilot_H3_BAM_peak_1366	1273	.	13.9759	129.595	127.374
chr1	186116565	186117617	Pilot_H3_BAM_peak_1367	909	.	10.3378	93.0763	90.922
chr1	186444181	186445281	Pilot_H3_BAM_peak_1368	14	.	2.11104	3.26677	1.44877
chr1	186449030	186449314	Pilot_H3_BAM_peak_1369	29	.	2.46886	4.79017	2.93199
chr1	186567964	186568636	Pilot_H3_BAM_peak_1370	46	.	2.81742	6.56155	4.66849
chr1	186587012	186587636	Pilot_H3_BAM_peak_1371	13	.	2.03371	3.1546	1.33927
chr1	186610022	186610342	Pilot_H3_BAM_peak_1372	18	.	2.13786	3.67698	1.84667
chr1	186701652	186706708	Pilot_H3_BAM_peak_1373	2019	.	17.9597	204.343	201.947
chr1	186746914	186750445	Pilot_H3_BAM_peak_1374	2182	.	18.161	220.647	218.218
chr1	187214864	187217010	Pilot_H3_BAM_peak_1375	1475	.	14.4372	149.787	147.532
chr1	187294718	187295195	Pilot_H3_BAM_peak_1376	43	.	2.86759	6.22536	4.33531
chr1	189006037	189008356	Pilot_H3_BAM_peak_1377	1087	.	11.6471	110.966	108.781
chr1	189213873	189215720	Pilot_H3_BAM_peak_1378	611	.	9.42618	63.3092	61.1927
chr1	189686046	189689833	Pilot_H3_BAM_peak_1379	1654	.	14.8529	167.772	165.462
chr1	189716029	189716687	Pilot_H3_BAM_peak_1380	52	.	2.65633	7.14718	5.25032
chr1	189718291	189719791	Pilot_H3_BAM_peak_1381	77	.	3.10845	9.68269	7.76119
chr1	189726558	189731847	Pilot_H3_BAM_peak_1382	2394	.	18.7153	241.913	239.417
chr1	189920831	189924627	Pilot_H3_BAM_peak_1383	1007	.	9.25862	102.857	100.705
chr1	190168884	190171281	Pilot_H3_BAM_peak_1384	268	.	5.67944	28.8678	26.8691
chr1	190899689	190900232	Pilot_H3_BAM_peak_1385	43	.	2.77704	6.19449	4.31468
chr1	190910229	190912868	Pilot_H3_BAM_peak_1386	2177	.	18.5991	220.163	217.722
chr1	190927207	190930231	Pilot_H3_BAM_peak_1387	1835	.	16.0444	185.894	183.553
chr1	190976441	190980496	Pilot_H3_BAM_peak_1388	1683	.	13.9299	170.667	168.357
chr1	191023472	191027235	Pilot_H3_BAM_peak_1389	1955	.	15.9323	197.91	195.522
chr1	191031138	191031610	Pilot_H3_BAM_peak_1390	23	.	2.37635	4.22352	2.37828
chr1	191055261	191055537	Pilot_H3_BAM_peak_1391	17	.	2.05716	3.53485	1.70706
chr1	191061417	191064783	Pilot_H3_BAM_peak_1392	1674	.	16.1479	169.771	167.467
chr1	191097485	191099370	Pilot_H3_BAM_peak_1393	145	.	4.02425	16.5087	14.5492
chr1	191178819	191179090	Pilot_H3_BAM_peak_1394	18	.	2.1089	3.68096	1.85097
chr1	191180283	191186187	Pilot_H3_BAM_peak_1395	577	.	7.02547	59.7948	57.7479
chr1	191215989	191216763	Pilot_H3_BAM_peak_1396	58	.	2.69067	7.70269	5.80581
chr1	191221967	191222836	Pilot_H3_BAM_peak_1397	13	.	1.96323	3.12183	1.30803
chr1	191223973	191225990	Pilot_H3_BAM_peak_1398	910	.	10.9386	93.2322	91.0702
chr1	191230228	191231035	Pilot_H3_BAM_peak_1399	28	.	2.45507	4.69214	2.83666
chr1	191258801	191259046	Pilot_H3_BAM_peak_1400	12	.	2.01001	3.05411	1.2427
chr1	191312337	191314524	Pilot_H3_BAM_peak_1401	498	.	7.22679	51.8578	49.8093
chr1	191316756	191319441	Pilot_H3_BAM_peak_1402	1559	.	15.2853	158.182	155.913
chr1	191325631	191327230	Pilot_H3_BAM_peak_1403	1907	.	15.2562	193.081	190.713
chr1	191391306	191391602	Pilot_H3_BAM_peak_1404	12	.	2.10755	3.0763	1.26497
chr1	191393809	191398448	Pilot_H3_BAM_peak_1405	2367	.	19.2497	239.305	236.764
chr1	191572936	191578422	Pilot_H3_BAM_peak_1406	2482	.	21.6397	250.836	248.295
chr1	191661072	191662450	Pilot_H3_BAM_peak_1407	42	.	2.49805	6.18244	4.29802
chr1	191671902	191672116	Pilot_H3_BAM_peak_1408	143	.	4.2782	16.2911	14.3176
chr1	191716886	191720594	Pilot_H3_BAM_peak_1409	2130	.	19.5689	215.438	213.03
chr1	191817411	191818476	Pilot_H3_BAM_peak_1410	28	.	2.34288	4.73493	2.87789
chr1	191820644	191822827	Pilot_H3_BAM_peak_1411	1246	.	12.8792	126.891	124.667
chr1	191855234	191855904	Pilot_H3_BAM_peak_1412	27	.	2.44605	4.64173	2.78636
chr1	191894022	191895004	Pilot_H3_BAM_peak_1413	228	.	4.92203	24.8896	22.8864
chr1	191905636	191908758	Pilot_H3_BAM_peak_1414	1411	.	13.2329	143.456	141.2
chr1	191965054	191965539	Pilot_H3_BAM_peak_1415	21	.	2.326	4.0007	2.1611
chr1	191988837	191990519	Pilot_H3_BAM_peak_1416	918	.	10.1507	94.0136	91.8624
chr1	192069826	192071177	Pilot_H3_BAM_peak_1417	115	.	3.64289	13.5501	11.5947
chr1	192090380	192093145	Pilot_H3_BAM_peak_1418	1650	.	14.9161	167.358	165.048
chr1	192134803	192139770	Pilot_H3_BAM_peak_1419	2395	.	20.3386	242.02	239.548
chr1	192313611	192314793	Pilot_H3_BAM_peak_1420	45	.	2.86861	6.40871	4.52534
chr1	192770112	192771673	Pilot_H3_BAM_peak_1421	301	.	5.48961	32.21	30.1853
chr1	192778756	192779414	Pilot_H3_BAM_peak_1422	29	.	2.42866	4.81204	2.95255
chr1	192786017	192786744	Pilot_H3_BAM_peak_1423	24	.	2.31818	4.25237	2.40562
chr1	192806110	192807565	Pilot_H3_BAM_peak_1424	80	.	3.41409	9.99665	8.07059
chr1	192822410	192823388	Pilot_H3_BAM_peak_1425	27	.	2.30065	4.61457	2.76087
chr1	192849613	192850276	Pilot_H3_BAM_peak_1426	18	.	2.19363	3.64754	1.81623
chr1	192851479	192852339	Pilot_H3_BAM_peak_1427	27	.	2.36436	4.5618	2.70617
chr1	192853391	192857657	Pilot_H3_BAM_peak_1428	1034	.	10.6816	105.63	103.457
chr1	193128696	193130928	Pilot_H3_BAM_peak_1429	1359	.	13.5105	138.197	135.957
chr1	193172153	193174876	Pilot_H3_BAM_peak_1430	1551	.	16.2216	157.485	155.197
chr1	193271525	193273746	Pilot_H3_BAM_peak_1431	1661	.	18.1229	168.495	166.166
chr1	193301702	193302732	Pilot_H3_BAM_peak_1432	49	.	2.71445	6.86386	4.96934
chr1	193382257	193383201	Pilot_H3_BAM_peak_1433	26	.	2.20773	4.4731	2.6213
chr1	193413960	193414270	Pilot_H3_BAM_peak_1434	12	.	1.96788	3.02959	1.21909
chr1	193519131	193519608	Pilot_H3_BAM_peak_1435	22	.	2.21372	4.12103	2.27843
chr1	194618876	194623217	Pilot_H3_BAM_peak_1436	2237	.	18.6352	226.215	223.744
chr1	194658842	194659391	Pilot_H3_BAM_peak_1437	16	.	2.19119	3.4258	1.60198
chr1	194660494	194660933	Pilot_H3_BAM_peak_1438	19	.	2.20433	3.82362	1.98868
chr1	194675809	194676165	Pilot_H3_BAM_peak_1439	13	.	2.12215	3.12488	1.30978
chr1	194879488	194880192	Pilot_H3_BAM_peak_1440	101	.	3.55585	12.1019	10.1723
chr1	194885535	194885771	Pilot_H3_BAM_peak_1441	30	.	2.4492	4.86322	3.00076
chr1	194938517	194942539	Pilot_H3_BAM_peak_1442	194	.	4.9248	21.4066	19.4471
chr1	194975879	194978385	Pilot_H3_BAM_peak_1443	1507	.	12.8958	153.008	150.727
chr1	195129737	195132355	Pilot_H3_BAM_peak_1444	1768	.	15.8111	179.202	176.861
chr1	195241382	195242561	Pilot_H3_BAM_peak_1445	906	.	7.44448	92.8184	90.6739
chr10	3365550	3368432	Pilot_H3_BAM_peak_1446	1508	.	13.5503	153.131	150.867
chr10	3740140	3741328	Pilot_H3_BAM_peak_1447	219	.	5.43352	23.9134	21.9007
chr10	3972595	3975923	Pilot_H3_BAM_peak_1448	1402	.	12.5848	142.478	140.232
chr10	4105980	4106257	Pilot_H3_BAM_peak_1449	16	.	2.16035	3.50829	1.68043
chr10	4200658	4201074	Pilot_H3_BAM_peak_1450	12	.	1.97927	3.05169	1.24059
chr10	4266035	4267673	Pilot_H3_BAM_peak_1451	589	.	7.76856	61.0001	58.9004
chr10	4334026	4336299	Pilot_H3_BAM_peak_1452	379	.	6.77466	39.9889	37.9443
chr10	4338912	4339274	Pilot_H3_BAM_peak_1453	29	.	2.33653	4.81245	2.95337
chr10	4385533	4392117	Pilot_H3_BAM_peak_1454	1526	.	13.3184	154.934	152.638
chr10	4394810	4395773	Pilot_H3_BAM_peak_1455	30	.	2.38098	4.908	3.05411
chr10	4430401	4434273	Pilot_H3_BAM_peak_1456	1586	.	15.2627	160.984	158.689
chr10	4611141	4613701	Pilot_H3_BAM_peak_1457	1465	.	15.431	148.816	146.567
chr10	4620922	4621679	Pilot_H3_BAM_peak_1458	30	.	2.22796	4.85845	3.00422
chr10	4709955	4710398	Pilot_H3_BAM_peak_1459	52	.	2.64328	7.12926	5.23417
chr10	5070737	5071223	Pilot_H3_BAM_peak_1460	17	.	2.22823	3.53491	1.7065
chr10	5193588	5195312	Pilot_H3_BAM_peak_1461	1083	.	12.8223	110.506	108.33
chr10	5207959	5208641	Pilot_H3_BAM_peak_1462	49	.	2.79071	6.83301	4.94026
chr10	5288594	5289398	Pilot_H3_BAM_peak_1463	16	.	2.10351	3.52	1.69317
chr10	5800737	5806926	Pilot_H3_BAM_peak_1464	1846	.	16.4698	186.986	184.612
chr10	5821980	5825107	Pilot_H3_BAM_peak_1465	2101	.	17.3343	212.582	210.137
chr10	5921181	5923229	Pilot_H3_BAM_peak_1466	227	.	5.07105	24.7337	22.7207
chr10	7076464	7077055	Pilot_H3_BAM_peak_1467	39	.	2.51856	5.80753	3.92692
chr10	7113463	7113836	Pilot_H3_BAM_peak_1468	22	.	2.20512	4.12141	2.27669
chr10	7118567	7119519	Pilot_H3_BAM_peak_1469	17	.	2.22999	3.58651	1.75797
chr10	7122557	7122907	Pilot_H3_BAM_peak_1470	12	.	1.95554	3.11105	1.29752
chr10	7158490	7159372	Pilot_H3_BAM_peak_1471	65	.	3.06044	8.45898	6.55182
chr10	7182628	7184228	Pilot_H3_BAM_peak_1472	62	.	3.01908	8.11914	6.20702
chr10	7189098	7189641	Pilot_H3_BAM_peak_1473	30	.	2.33285	4.8594	3.00226
chr10	7209056	7213404	Pilot_H3_BAM_peak_1474	2902	.	19.7547	292.9	290.212
chr10	7356492	7356828	Pilot_H3_BAM_peak_1475	12	.	2.02205	3.09477	1.28164
chr10	7390264	7392194	Pilot_H3_BAM_peak_1476	635	.	9.91115	65.5908	63.5014
chr10	7470172	7474288	Pilot_H3_BAM_peak_1477	294	.	6.13987	31.5289	29.4929
chr10	7589106	7591293	Pilot_H3_BAM_peak_1478	849	.	8.65931	87.0783	84.9216
chr10	7660984	7664649	Pilot_H3_BAM_peak_1479	2525	.	17.9419	255.118	252.594
chr10	7665518	7668839	Pilot_H3_BAM_peak_1480	1451	.	12.9959	147.376	145.113
chr10	7679091	7683598	Pilot_H3_BAM_peak_1481	2146	.	19.5836	217.039	214.61
chr10	7725508	7727696	Pilot_H3_BAM_peak_1482	1898	.	15.6112	192.255	189.872
chr10	7779294	7781777	Pilot_H3_BAM_peak_1483	1164	.	11.116	118.608	116.402
chr10	7791342	7794447	Pilot_H3_BAM_peak_1484	2013	.	17.2963	203.697	201.326
chr10	7942619	7943271	Pilot_H3_BAM_peak_1485	44	.	2.59936	6.3418	4.45988
chr10	7953629	7958038	Pilot_H3_BAM_peak_1486	1755	.	17.3062	177.887	175.54
chr10	8505046	8506781	Pilot_H3_BAM_peak_1487	178	.	4.98362	19.8415	17.8683
chr10	8517033	8519633	Pilot_H3_BAM_peak_1488	2020	.	17.3363	204.443	202.036
chr10	8760399	8763355	Pilot_H3_BAM_peak_1489	1007	.	11.3046	102.975	100.798
chr10	8810072	8811541	Pilot_H3_BAM_peak_1490	15	.	2.09853	3.38034	1.55916
chr10	8884517	8887322	Pilot_H3_BAM_peak_1491	1349	.	12.3345	137.181	134.95
chr10	9880346	9881063	Pilot_H3_BAM_peak_1492	39	.	2.67228	5.80104	3.92311
chr10	9898913	9902275	Pilot_H3_BAM_peak_1493	2098	.	19.9338	212.3	209.876
chr10	10556054	10558335	Pilot_H3_BAM_peak_1494	612	.	7.82753	63.3161	61.2463
chr10	10688537	10689724	Pilot_H3_BAM_peak_1495	87	.	3.2404	10.7019	8.76748
chr10	11148805	11151050	Pilot_H3_BAM_peak_1496	1348	.	10.897	137.083	134.862
chr10	11279933	11283994	Pilot_H3_BAM_peak_1497	1882	.	17.7306	190.604	188.242
chr10	11342756	11344302	Pilot_H3_BAM_peak_1498	587	.	8.34356	60.8213	58.7227
chr10	12019310	12019652	Pilot_H3_BAM_peak_1499	18	.	2.20016	3.64622	1.8157
chr10	12573692	12573990	Pilot_H3_BAM_peak_1500	30	.	2.44529	4.9334	3.07191
chr10	12694740	12695056	Pilot_H3_BAM_peak_1501	20	.	2.15876	3.92643	2.08816
chr10	12810755	12811304	Pilot_H3_BAM_peak_1502	26	.	2.34884	4.51661	2.66345
chr10	12821081	12821420	Pilot_H3_BAM_peak_1503	27	.	2.24444	4.62339	2.76758
chr10	12858154	12858600	Pilot_H3_BAM_peak_1504	15	.	2.11272	3.33198	1.51068
chr10	12866340	12870316	Pilot_H3_BAM_peak_1505	3826	.	26.5021	385.59	382.676
chr10	12874789	12875208	Pilot_H3_BAM_peak_1506	26	.	2.37162	4.47676	2.62428
chr10	12878708	12879019	Pilot_H3_BAM_peak_1507	68	.	3.05895	8.7569	6.84076
chr10	12911804	12912583	Pilot_H3_BAM_peak_1508	93	.	3.05653	11.2373	9.30759
chr10	12921641	12923847	Pilot_H3_BAM_peak_1509	1005	.	10.0796	102.746	100.564
chr10	12962602	12965887	Pilot_H3_BAM_peak_1510	1646	.	15.1217	166.895	164.6
chr10	13007800	13010216	Pilot_H3_BAM_peak_1511	1502	.	12.7687	152.488	150.219
chr10	13090496	13091671	Pilot_H3_BAM_peak_1512	361	.	6.02717	38.2261	36.1726
chr10	13192014	13193695	Pilot_H3_BAM_peak_1513	1391	.	12.8694	141.435	139.183
chr10	13473962	13474436	Pilot_H3_BAM_peak_1514	19	.	2.03644	3.82084	1.98582
chr10	13500902	13502120	Pilot_H3_BAM_peak_1515	260	.	4.71079	28.0325	26.0202
chr10	13551616	13554536	Pilot_H3_BAM_peak_1516	1901	.	16.2713	192.477	190.133
chr10	13576920	13577539	Pilot_H3_BAM_peak_1517	19	.	2.08014	3.78216	1.94741
chr10	13595795	13596515	Pilot_H3_BAM_peak_1518	50	.	2.80751	6.96033	5.06643
chr10	13739569	13740529	Pilot_H3_BAM_peak_1519	37	.	2.42477	5.58847	3.71765
chr10	13831403	13833659	Pilot_H3_BAM_peak_1520	330	.	5.96281	35.102	33.0731
chr10	13868714	13869467	Pilot_H3_BAM_peak_1521	52	.	2.62797	7.19193	5.29837
chr10	13963762	13969234	Pilot_H3_BAM_peak_1522	3544	.	27.223	357.269	354.45
chr10	13982383	13984140	Pilot_H3_BAM_peak_1523	532	.	7.53545	55.2791	53.2059
chr10	14017636	14018802	Pilot_H3_BAM_peak_1524	373	.	6.42267	39.394	37.3691
chr10	14046464	14049822	Pilot_H3_BAM_peak_1525	271	.	5.44897	29.1964	27.1894
chr10	14055479	14056043	Pilot_H3_BAM_peak_1526	41	.	2.70764	5.99028	4.10669
chr10	14085392	14086840	Pilot_H3_BAM_peak_1527	284	.	6.16501	30.4823	28.4624
chr10	14157903	14158156	Pilot_H3_BAM_peak_1528	11	.	2.07018	2.98197	1.1731
chr10	14464012	14464692	Pilot_H3_BAM_peak_1529	18	.	2.25665	3.68656	1.85416
chr10	14542708	14546420	Pilot_H3_BAM_peak_1530	1561	.	15.2159	158.388	156.101
chr10	14703637	14705888	Pilot_H3_BAM_peak_1531	2017	.	18.5272	204.185	201.764
chr10	15392014	15392896	Pilot_H3_BAM_peak_1532	12	.	2.10015	3.08754	1.27459
chr10	16441451	16441740	Pilot_H3_BAM_peak_1533	24	.	2.41232	4.30074	2.45225
chr10	16470806	16471483	Pilot_H3_BAM_peak_1534	63	.	3.13063	8.2487	6.33946
chr10	16507983	16508281	Pilot_H3_BAM_peak_1535	26	.	2.33486	4.54974	2.69615
chr10	16621082	16623030	Pilot_H3_BAM_peak_1536	29	.	2.50913	4.83719	2.98045
chr10	17012223	17012611	Pilot_H3_BAM_peak_1537	16	.	2.19178	3.49562	1.66906
chr10	17518475	17519092	Pilot_H3_BAM_peak_1538	29	.	2.41512	4.81347	2.95289
chr10	17548936	17550300	Pilot_H3_BAM_peak_1539	113	.	3.70491	13.3453	11.394
chr10	17721310	17728093	Pilot_H3_BAM_peak_1540	2024	.	15.4947	204.882	202.488
chr10	17795143	17796366	Pilot_H3_BAM_peak_1541	27	.	2.22503	4.59423	2.73992
chr10	17946006	17948597	Pilot_H3_BAM_peak_1542	731	.	9.56414	75.2418	73.1346
chr10	18020551	18023634	Pilot_H3_BAM_peak_1543	2771	.	20.5318	279.779	277.176
chr10	18054568	18058284	Pilot_H3_BAM_peak_1544	1917	.	16.5256	194.181	191.796
chr10	18081125	18081813	Pilot_H3_BAM_peak_1545	20	.	2.28684	3.84945	2.01364
chr10	18197079	18197485	Pilot_H3_BAM_peak_1546	137	.	3.64039	15.699	13.7335
chr10	18233869	18236047	Pilot_H3_BAM_peak_1547	1233	.	11.532	125.598	123.388
chr10	18318090	18320443	Pilot_H3_BAM_peak_1548	830	.	9.37536	85.1459	83.0152
chr10	18323654	18323934	Pilot_H3_BAM_peak_1549	31	.	2.31353	5.00736	3.14274
chr10	18329501	18330122	Pilot_H3_BAM_peak_1550	209	.	5.07974	22.9658	20.9876
chr10	18407003	18408409	Pilot_H3_BAM_peak_1551	316	.	5.84434	33.7194	31.6995
chr10	18430046	18433867	Pilot_H3_BAM_peak_1552	879	.	10.8731	90.134	87.9794
chr10	18480541	18480868	Pilot_H3_BAM_peak_1553	17	.	2.21553	3.60771	1.77931
chr10	18544943	18546461	Pilot_H3_BAM_peak_1554	360	.	5.68279	38.0773	36.0327
chr10	19008511	19010992	Pilot_H3_BAM_peak_1555	93	.	3.3919	11.3181	9.39457
chr10	19012016	19016156	Pilot_H3_BAM_peak_1556	1870	.	14.3747	189.478	187.087
chr10	19043092	19044277	Pilot_H3_BAM_peak_1557	317	.	6.0616	33.7443	31.7181
chr10	19045900	19046116	Pilot_H3_BAM_peak_1558	15	.	2.09718	3.35535	1.53337
chr10	19167741	19168126	Pilot_H3_BAM_peak_1559	63	.	2.84778	8.24882	6.33172
chr10	19591130	19593707	Pilot_H3_BAM_peak_1560	1499	.	12.547	152.217	149.941
chr10	19907078	19907818	Pilot_H3_BAM_peak_1561	392	.	5.60889	41.2592	39.2149
chr10	19933508	19935087	Pilot_H3_BAM_peak_1562	480	.	6.86142	50.1169	48.0457
chr10	20290579	20290922	Pilot_H3_BAM_peak_1563	42	.	2.6256	6.13866	4.25527
chr10	20310886	20315050	Pilot_H3_BAM_peak_1564	1676	.	14.0688	169.998	167.686
chr10	20347246	20349820	Pilot_H3_BAM_peak_1565	1123	.	10.6263	114.572	112.367
chr10	20548045	20548538	Pilot_H3_BAM_peak_1566	22	.	2.37866	4.12098	2.27616
chr10	20657936	20658184	Pilot_H3_BAM_peak_1567	36	.	2.65151	5.48944	3.61444
chr10	20723494	20725148	Pilot_H3_BAM_peak_1568	121	.	4.10655	14.115	12.1733
chr10	20952067	20954844	Pilot_H3_BAM_peak_1569	732	.	8.9303	75.387	73.2736
chr10	21023177	21023719	Pilot_H3_BAM_peak_1570	13	.	2.08933	3.16685	1.35121
chr10	21158302	21161780	Pilot_H3_BAM_peak_1571	606	.	8.43781	62.7299	60.6278
chr10	21188589	21189484	Pilot_H3_BAM_peak_1572	356	.	6.4787	37.7397	35.6923
chr10	21295564	21297852	Pilot_H3_BAM_peak_1573	1611	.	16.2315	163.464	161.15
chr10	21304409	21305505	Pilot_H3_BAM_peak_1574	34	.	2.42868	5.34732	3.48003
chr10	21411751	21412246	Pilot_H3_BAM_peak_1575	18	.	2.08458	3.67892	1.84898
chr10	21659658	21660232	Pilot_H3_BAM_peak_1576	36	.	2.64836	5.49792	3.62378
chr10	21776301	21777095	Pilot_H3_BAM_peak_1577	23	.	2.26137	4.18493	2.33982
chr10	21789836	21791291	Pilot_H3_BAM_peak_1578	19	.	2.16523	3.78096	1.94563
chr10	21801651	21801937	Pilot_H3_BAM_peak_1579	17	.	2.18416	3.6174	1.78631
chr10	21839170	21840037	Pilot_H3_BAM_peak_1580	32	.	2.37231	5.15366	3.28805
chr10	21992850	22000597	Pilot_H3_BAM_peak_1581	1298	.	11.711	132.06	129.82
chr10	22140873	22141279	Pilot_H3_BAM_peak_1582	62	.	2.73688	8.1374	6.22937
chr10	22147582	22150974	Pilot_H3_BAM_peak_1583	1912	.	15.088	193.596	191.234
chr10	22158251	22159605	Pilot_H3_BAM_peak_1584	278	.	5.82271	29.8742	27.8418
chr10	22163327	22163778	Pilot_H3_BAM_peak_1585	52	.	2.99434	7.13017	5.24264
chr10	22306286	22307807	Pilot_H3_BAM_peak_1586	571	.	7.69085	59.2909	57.1891
chr10	22728966	22732557	Pilot_H3_BAM_peak_1587	2219	.	18.2756	224.391	221.951
chr10	23076676	23077836	Pilot_H3_BAM_peak_1588	307	.	6.47583	32.8389	30.7967
chr10	23176389	23178224	Pilot_H3_BAM_peak_1589	119	.	3.91157	13.9184	11.9855
chr10	23202869	23204241	Pilot_H3_BAM_peak_1590	53	.	3.04312	7.22192	5.32509
chr10	23233425	23233731	Pilot_H3_BAM_peak_1591	16	.	2.2196	3.48411	1.65735
chr10	23285027	23285261	Pilot_H3_BAM_peak_1592	26	.	2.47907	4.50056	2.64652
chr10	23335811	23337150	Pilot_H3_BAM_peak_1593	19	.	2.26246	3.81335	1.97926
chr10	23345521	23351194	Pilot_H3_BAM_peak_1594	2347	.	21.3576	237.243	234.734
chr10	23449252	23450578	Pilot_H3_BAM_peak_1595	67	.	2.90821	8.61458	6.70637
chr10	23557454	23558073	Pilot_H3_BAM_peak_1596	15	.	2.17392	3.32173	1.50034
chr10	23782940	23789082	Pilot_H3_BAM_peak_1597	1768	.	16.2593	179.173	176.835
chr10	23796168	23798412	Pilot_H3_BAM_peak_1598	1057	.	11.0839	107.893	105.726
chr10	24131605	24132487	Pilot_H3_BAM_peak_1599	79	.	3.37477	9.8272	7.91612
chr10	24148870	24150978	Pilot_H3_BAM_peak_1600	1490	.	14.3393	151.281	149.009
chr10	24173028	24173813	Pilot_H3_BAM_peak_1601	93	.	3.44186	11.2802	9.34951
chr10	24366995	24367745	Pilot_H3_BAM_peak_1602	27	.	2.42245	4.58745	2.73387
chr10	24396174	24397207	Pilot_H3_BAM_peak_1603	58	.	2.91011	7.72616	5.82846
chr10	24447412	24448126	Pilot_H3_BAM_peak_1604	15	.	1.91934	3.32469	1.50357
chr10	24493271	24493589	Pilot_H3_BAM_peak_1605	19	.	2.2652	3.75685	1.92416
chr10	24589012	24589908	Pilot_H3_BAM_peak_1606	44	.	2.44504	6.30941	4.42283
chr10	24594583	24599065	Pilot_H3_BAM_peak_1607	1009	.	10.2931	103.091	100.916
chr10	24710812	24712576	Pilot_H3_BAM_peak_1608	780	.	9.42681	80.1278	78.0023
chr10	24777839	24779096	Pilot_H3_BAM_peak_1609	166	.	4.07809	18.5698	16.6035
chr10	24822529	24823352	Pilot_H3_BAM_peak_1610	13	.	2.02019	3.11739	1.30383
chr10	24834812	24836754	Pilot_H3_BAM_peak_1611	91	.	3.50001	11.0633	9.12362
chr10	24869507	24871058	Pilot_H3_BAM_peak_1612	1497	.	13.6788	152.023	149.742
chr10	25271397	25272419	Pilot_H3_BAM_peak_1613	31	.	2.39651	4.96667	3.10583
chr10	25275602	25276228	Pilot_H3_BAM_peak_1614	44	.	2.64655	6.34863	4.46083
chr10	25296163	25298459	Pilot_H3_BAM_peak_1615	702	.	9.67229	72.3288	70.2121
chr10	25359152	25363026	Pilot_H3_BAM_peak_1616	1817	.	17.655	184.158	181.788
chr10	25392424	25393730	Pilot_H3_BAM_peak_1617	22	.	2.19773	4.05083	2.209
chr10	25429541	25434836	Pilot_H3_BAM_peak_1618	113	.	3.60507	13.2845	11.3521
chr10	25437412	25437913	Pilot_H3_BAM_peak_1619	35	.	2.49909	5.46544	3.59974
chr10	26077532	26079970	Pilot_H3_BAM_peak_1620	702	.	8.13427	72.3699	70.2697
chr10	26372698	26376645	Pilot_H3_BAM_peak_1621	2212	.	18.6864	223.666	221.233
chr10	26772128	26774124	Pilot_H3_BAM_peak_1622	1084	.	12.1414	110.607	108.436
chr10	27615148	27617790	Pilot_H3_BAM_peak_1623	270	.	5.48276	29.0675	27.0668
chr10	27967022	27969299	Pilot_H3_BAM_peak_1624	69	.	2.95669	8.89733	6.97972
chr10	27988216	27988739	Pilot_H3_BAM_peak_1625	29	.	2.39653	4.81768	2.95848
chr10	28073666	28078271	Pilot_H3_BAM_peak_1626	3635	.	21.9966	366.48	363.562
chr10	28113189	28114479	Pilot_H3_BAM_peak_1627	230	.	5.28405	25.1024	23.0907
chr10	29143079	29147422	Pilot_H3_BAM_peak_1628	602	.	8.58341	62.3206	60.2399
chr10	29211647	29213288	Pilot_H3_BAM_peak_1629	93	.	3.45373	11.3047	9.37604
chr10	29311920	29314523	Pilot_H3_BAM_peak_1630	1511	.	14.5839	153.424	151.145
chr10	29359627	29363460	Pilot_H3_BAM_peak_1631	1744	.	14.8793	176.753	174.409
chr10	29402772	29403001	Pilot_H3_BAM_peak_1632	24	.	2.43041	4.30244	2.45317
chr10	29535064	29536199	Pilot_H3_BAM_peak_1633	184	.	4.57595	20.3892	18.4019
chr10	30198804	30201039	Pilot_H3_BAM_peak_1634	1415	.	12.5962	143.774	141.504
chr10	30598970	30601407	Pilot_H3_BAM_peak_1635	2115	.	18.3237	213.928	211.501
chr10	30617137	30619414	Pilot_H3_BAM_peak_1636	2073	.	19.1414	209.822	207.391
chr10	30654719	30655863	Pilot_H3_BAM_peak_1637	67	.	2.95167	8.66806	6.7619
chr10	30712771	30713191	Pilot_H3_BAM_peak_1638	29	.	2.51843	4.76214	2.90331
chr10	30729407	30730362	Pilot_H3_BAM_peak_1639	57	.	2.76126	7.60335	5.7091
chr10	30801564	30804274	Pilot_H3_BAM_peak_1640	1769	.	14.1707	179.243	176.915
chr10	30810278	30811072	Pilot_H3_BAM_peak_1641	501	.	8.30617	52.2439	50.1677
chr10	30842109	30844330	Pilot_H3_BAM_peak_1642	261	.	4.6412	28.1117	26.1018
chr10	31313106	31314804	Pilot_H3_BAM_peak_1643	1432	.	13.9601	145.522	143.283
chr10	31445392	31446200	Pilot_H3_BAM_peak_1644	127	.	3.72416	14.6949	12.7395
chr10	31467671	31468019	Pilot_H3_BAM_peak_1645	25	.	2.32852	4.37927	2.52947
chr10	31535978	31536684	Pilot_H3_BAM_peak_1646	14	.	2.10729	3.30103	1.4818
chr10	31592059	31593637	Pilot_H3_BAM_peak_1647	27	.	2.25032	4.59274	2.73954
chr10	31594524	31595066	Pilot_H3_BAM_peak_1648	27	.	2.48728	4.62615	2.77161
chr10	31596681	31597317	Pilot_H3_BAM_peak_1649	20	.	2.26127	3.86047	2.02359
chr10	31605202	31610340	Pilot_H3_BAM_peak_1650	2196	.	19.3514	222.087	219.659
chr10	32887653	32890903	Pilot_H3_BAM_peak_1651	77	.	3.23675	9.65757	7.74723
chr10	33904727	33905539	Pilot_H3_BAM_peak_1652	103	.	3.60709	12.3246	10.386
chr10	33949728	33952194	Pilot_H3_BAM_peak_1653	1327	.	12.5762	134.968	132.737
chr10	34017560	34021332	Pilot_H3_BAM_peak_1654	2419	.	19.2524	244.414	241.914
chr10	34033919	34034196	Pilot_H3_BAM_peak_1655	23	.	2.40275	4.17465	2.32734
chr10	34205609	34208465	Pilot_H3_BAM_peak_1656	2805	.	22.3017	283.171	280.56
chr10	34280699	34284923	Pilot_H3_BAM_peak_1657	2249	.	19.4529	227.415	224.947
chr10	34296273	34299093	Pilot_H3_BAM_peak_1658	1087	.	12.5185	110.876	108.712
chr10	34416705	34418997	Pilot_H3_BAM_peak_1659	1211	.	11.9277	123.315	121.106
chr10	34482937	34485449	Pilot_H3_BAM_peak_1660	4026	.	30.4316	405.747	402.681
chr10	34507768	34508107	Pilot_H3_BAM_peak_1661	42	.	2.68712	6.17086	4.2885
chr10	34512562	34513169	Pilot_H3_BAM_peak_1662	60	.	3.17969	7.91091	6.00343
chr10	36506911	36508900	Pilot_H3_BAM_peak_1663	205	.	4.67652	22.5908	20.5889
chr10	36973865	36976400	Pilot_H3_BAM_peak_1664	1962	.	15.6363	198.636	196.256
chr10	37134345	37142069	Pilot_H3_BAM_peak_1665	2884	.	21.8436	291.129	288.492
chr10	37614193	37614469	Pilot_H3_BAM_peak_1666	18	.	2.25639	3.67355	1.84173
chr10	39133249	39135435	Pilot_H3_BAM_peak_1667	1727	.	14.8574	175.105	172.766
chr10	39170693	39172030	Pilot_H3_BAM_peak_1668	321	.	5.64909	34.1455	32.1257
chr10	39239726	39240246	Pilot_H3_BAM_peak_1669	11	.	1.99057	2.97241	1.16481
chr10	39261513	39262188	Pilot_H3_BAM_peak_1670	12	.	1.96315	3.10931	1.29636
chr10	39369227	39371914	Pilot_H3_BAM_peak_1671	1730	.	13.5949	175.384	173.065
chr10	39471792	39472381	Pilot_H3_BAM_peak_1672	48	.	2.81466	6.76769	4.87363
chr10	39612542	39615316	Pilot_H3_BAM_peak_1673	258	.	5.13264	27.8199	25.8318
chr10	39730406	39734691	Pilot_H3_BAM_peak_1674	2388	.	18.4317	241.32	238.851
chr10	39898281	39899690	Pilot_H3_BAM_peak_1675	451	.	6.01105	47.2538	45.1905
chr10	39959456	39960440	Pilot_H3_BAM_peak_1676	405	.	6.51338	42.6076	40.5557
chr10	40024691	40025450	Pilot_H3_BAM_peak_1677	139	.	3.66734	15.8825	13.9138
chr10	40083334	40084999	Pilot_H3_BAM_peak_1678	103	.	3.74814	12.2582	10.3137
chr10	40141347	40142336	Pilot_H3_BAM_peak_1679	83	.	2.97734	10.3258	8.39183
chr10	40191596	40192183	Pilot_H3_BAM_peak_1680	54	.	2.73526	7.3055	5.40305
chr10	40245436	40247809	Pilot_H3_BAM_peak_1681	1561	.	12.8992	158.483	156.189
chr10	40256480	40259842	Pilot_H3_BAM_peak_1682	1419	.	11.1901	144.216	141.978
chr10	40262997	40264047	Pilot_H3_BAM_peak_1683	47	.	2.71105	6.64779	4.7573
chr10	40292348	40293895	Pilot_H3_BAM_peak_1684	16	.	2.102	3.50371	1.67749
chr10	40297629	40303589	Pilot_H3_BAM_peak_1685	1820	.	17.8623	184.377	182.027
chr10	40317286	40317506	Pilot_H3_BAM_peak_1686	20	.	2.15196	3.88384	2.04681
chr10	40347687	40351197	Pilot_H3_BAM_peak_1687	1775	.	13.1338	179.838	177.502
chr10	40370817	40372967	Pilot_H3_BAM_peak_1688	250	.	5.03653	27.0425	25.0445
chr10	40644110	40645235	Pilot_H3_BAM_peak_1689	38	.	2.69993	5.75589	3.88182
chr10	40683041	40683954	Pilot_H3_BAM_peak_1690	115	.	3.36896	13.4825	11.5366
chr10	40688472	40688699	Pilot_H3_BAM_peak_1691	11	.	1.99745	2.94573	1.1387
chr10	40737137	40738138	Pilot_H3_BAM_peak_1692	46	.	2.52022	6.49715	4.60666
chr10	40880750	40885353	Pilot_H3_BAM_peak_1693	2673	.	23.1357	269.882	267.305
chr10	40919169	40919625	Pilot_H3_BAM_peak_1694	21	.	2.2465	4.00696	2.16694
chr10	41292710	41293798	Pilot_H3_BAM_peak_1695	73	.	3.30945	9.3146	7.39791
chr10	41301875	41304499	Pilot_H3_BAM_peak_1696	2379	.	18.4246	240.446	237.984
chr10	41449318	41451501	Pilot_H3_BAM_peak_1697	1800	.	15.8589	182.39	180.054
chr10	41475437	41478327	Pilot_H3_BAM_peak_1698	3016	.	22.0955	304.362	301.688
chr10	41488597	41491547	Pilot_H3_BAM_peak_1699	1425	.	12.8867	144.763	142.505
chr10	41517913	41522656	Pilot_H3_BAM_peak_1700	3011	.	23.9239	303.883	301.164
chr10	41587022	41587502	Pilot_H3_BAM_peak_1701	30	.	2.3951	4.92475	3.06142
chr10	41678655	41678899	Pilot_H3_BAM_peak_1702	14	.	2.10037	3.29091	1.47093
chr10	41684508	41684802	Pilot_H3_BAM_peak_1703	10	.	1.95969	2.8626	1.05905
chr10	41690242	41690612	Pilot_H3_BAM_peak_1704	45	.	2.76817	6.3878	4.5085
chr10	41808343	41814816	Pilot_H3_BAM_peak_1705	2495	.	19.7069	252.032	249.502
chr10	41822682	41823298	Pilot_H3_BAM_peak_1706	42	.	2.82234	6.14857	4.26388
chr10	41886885	41888965	Pilot_H3_BAM_peak_1707	263	.	4.7231	28.3935	26.3871
chr10	41934581	41935582	Pilot_H3_BAM_peak_1708	66	.	3.19643	8.54254	6.63466
chr10	42017838	42019055	Pilot_H3_BAM_peak_1709	258	.	5.1167	27.8638	25.8514
chr10	42260833	42261394	Pilot_H3_BAM_peak_1710	24	.	2.2853	4.28472	2.43767
chr10	42273428	42279035	Pilot_H3_BAM_peak_1711	2555	.	17.3258	258.146	255.59
chr10	42477196	42478890	Pilot_H3_BAM_peak_1712	1634	.	14.8621	165.712	163.413
chr10	42501387	42504546	Pilot_H3_BAM_peak_1713	2122	.	16.0207	214.686	212.224
chr10	42591878	42592198	Pilot_H3_BAM_peak_1714	38	.	2.49559	5.69389	3.81616
chr10	42613818	42614550	Pilot_H3_BAM_peak_1715	57	.	2.7887	7.61758	5.71323
chr10	42632515	42634094	Pilot_H3_BAM_peak_1716	292	.	5.8174	31.2652	29.2513
chr10	42678439	42680997	Pilot_H3_BAM_peak_1717	2434	.	18.5655	245.953	243.411
chr10	42760963	42764046	Pilot_H3_BAM_peak_1718	2505	.	20.1771	253.19	250.595
chr10	42860059	42865213	Pilot_H3_BAM_peak_1719	913	.	10.5337	93.539	91.3852
chr10	42934931	42935334	Pilot_H3_BAM_peak_1720	46	.	2.49598	6.5438	4.65633
chr10	42949888	42951382	Pilot_H3_BAM_peak_1721	36	.	2.48631	5.56131	3.6914
chr10	42957915	42958790	Pilot_H3_BAM_peak_1722	82	.	3.00045	10.1778	8.25113
chr10	42987736	42989278	Pilot_H3_BAM_peak_1723	43	.	2.43782	6.22784	4.34574
chr10	42995288	42995758	Pilot_H3_BAM_peak_1724	16	.	2.05988	3.47254	1.64732
chr10	43170960	43175619	Pilot_H3_BAM_peak_1725	1171	.	11.6268	119.326	117.123
chr10	43217798	43218136	Pilot_H3_BAM_peak_1726	12	.	2.06919	3.01125	1.2014
chr10	43219828	43223054	Pilot_H3_BAM_peak_1727	2943	.	26.4263	297.052	294.384
chr10	43228016	43228578	Pilot_H3_BAM_peak_1728	22	.	2.26551	4.05289	2.21117
chr10	43451968	43452805	Pilot_H3_BAM_peak_1729	89	.	3.29195	10.8364	8.90792
chr10	43477614	43481221	Pilot_H3_BAM_peak_1730	1424	.	14.51	144.736	142.483
chr10	43539137	43541319	Pilot_H3_BAM_peak_1731	2495	.	16.4193	252.071	249.552
chr10	43578156	43581380	Pilot_H3_BAM_peak_1732	920	.	11.458	94.2475	92.0709
chr10	43689394	43690170	Pilot_H3_BAM_peak_1733	21	.	2.08785	3.99049	2.15228
chr10	43778029	43778324	Pilot_H3_BAM_peak_1734	18	.	2.25068	3.68886	1.85614
chr10	43900570	43903343	Pilot_H3_BAM_peak_1735	2047	.	18.2943	207.165	204.754
chr10	43998659	43999845	Pilot_H3_BAM_peak_1736	48	.	2.56024	6.73472	4.83926
chr10	44000730	44006412	Pilot_H3_BAM_peak_1737	1566	.	12.8893	158.873	156.61
chr10	44043508	44044411	Pilot_H3_BAM_peak_1738	29	.	2.24648	4.75742	2.9002
chr10	44266723	44270216	Pilot_H3_BAM_peak_1739	1811	.	16.1561	183.51	181.173
chr10	44456708	44460077	Pilot_H3_BAM_peak_1740	886	.	10.7617	90.8446	88.6928
chr10	44462512	44462902	Pilot_H3_BAM_peak_1741	30	.	2.40921	4.90605	3.04526
chr10	44528911	44530815	Pilot_H3_BAM_peak_1742	1076	.	11.507	109.828	107.645
chr10	44877337	44877688	Pilot_H3_BAM_peak_1743	29	.	2.52909	4.80091	2.94067
chr10	45065926	45070079	Pilot_H3_BAM_peak_1744	1726	.	14.0717	174.993	172.67
chr10	45076303	45077447	Pilot_H3_BAM_peak_1745	63	.	2.81361	8.29436	6.38769
chr10	45085176	45085779	Pilot_H3_BAM_peak_1746	12	.	1.92492	3.03659	1.2258
chr10	45216614	45216850	Pilot_H3_BAM_peak_1747	26	.	2.33733	4.50177	2.6485
chr10	45276759	45277179	Pilot_H3_BAM_peak_1748	14	.	2.11854	3.22613	1.40804
chr10	45286439	45293937	Pilot_H3_BAM_peak_1749	1013	.	10.4396	103.495	101.327
chr10	45298620	45299873	Pilot_H3_BAM_peak_1750	22	.	2.1852	4.07339	2.23378
chr10	45310698	45312761	Pilot_H3_BAM_peak_1751	110	.	3.56882	12.9884	11.0351
chr10	45314565	45316776	Pilot_H3_BAM_peak_1752	715	.	9.14158	73.6991	71.5894
chr10	45318602	45319070	Pilot_H3_BAM_peak_1753	14	.	2.10473	3.24103	1.42388
chr10	45334983	45338755	Pilot_H3_BAM_peak_1754	1669	.	17.5445	169.245	166.935
chr10	45469638	45470239	Pilot_H3_BAM_peak_1755	25	.	2.27364	4.39212	2.54203
chr10	45577565	45579043	Pilot_H3_BAM_peak_1756	1578	.	15.213	160.16	157.863
chr10	47454286	47455314	Pilot_H3_BAM_peak_1757	59	.	3.20055	7.8592	5.95049
chr10	47513348	47514714	Pilot_H3_BAM_peak_1758	161	.	4.71249	18.1142	16.1488
chr10	49782117	49783860	Pilot_H3_BAM_peak_1759	246	.	5.21567	26.6086	24.6033
chr10	49788160	49789031	Pilot_H3_BAM_peak_1760	94	.	3.2491	11.3527	9.4093
chr10	50591260	50594912	Pilot_H3_BAM_peak_1761	1860	.	18.1573	188.419	186.073
chr10	52021882	52024147	Pilot_H3_BAM_peak_1762	356	.	6.17973	37.6237	35.6033
chr10	52232708	52235377	Pilot_H3_BAM_peak_1763	1421	.	12.4015	144.414	142.153
chr10	52379469	52383537	Pilot_H3_BAM_peak_1764	2390	.	19.0437	241.544	239.031
chr10	52416400	52420825	Pilot_H3_BAM_peak_1765	2438	.	22.504	246.352	243.845
chr10	53377281	53380450	Pilot_H3_BAM_peak_1766	1511	.	13.3048	153.447	151.175
chr10	53395197	53395437	Pilot_H3_BAM_peak_1767	28	.	2.27535	4.72386	2.86998
chr10	53398271	53398740	Pilot_H3_BAM_peak_1768	100	.	3.6145	11.9715	10.0221
chr10	53595722	53599353	Pilot_H3_BAM_peak_1769	1234	.	13.0485	125.656	123.427
chr10	53628733	53630633	Pilot_H3_BAM_peak_1770	942	.	10.4552	96.3878	94.2304
chr10	54072905	54076771	Pilot_H3_BAM_peak_1771	890	.	9.57199	91.2349	89.0867
chr10	56114726	56115910	Pilot_H3_BAM_peak_1772	312	.	5.08775	33.3263	31.2943
chr10	56227688	56229581	Pilot_H3_BAM_peak_1773	1153	.	11.9308	117.521	115.314
chr10	56376866	56380792	Pilot_H3_BAM_peak_1774	3290	.	24.2987	331.777	329.03
chr10	56468616	56469812	Pilot_H3_BAM_peak_1775	155	.	4.52399	17.4878	15.5158
chr10	56920648	56921818	Pilot_H3_BAM_peak_1776	69	.	3.15157	8.84777	6.92691
chr10	57485882	57489027	Pilot_H3_BAM_peak_1777	1347	.	13.7908	137.026	134.79
chr10	57529802	57533098	Pilot_H3_BAM_peak_1778	1812	.	18.0651	183.632	181.292
chr10	57794591	57795604	Pilot_H3_BAM_peak_1779	277	.	5.7425	29.8107	27.7763
chr10	58254490	58257086	Pilot_H3_BAM_peak_1780	1501	.	13.5905	152.455	150.182
chr10	58322305	58327216	Pilot_H3_BAM_peak_1781	1412	.	13.0374	143.54	141.272
chr10	58330650	58334386	Pilot_H3_BAM_peak_1782	63	.	3.07715	8.21731	6.3125
chr10	58354714	58355045	Pilot_H3_BAM_peak_1783	15	.	2.11008	3.34007	1.51976
chr10	58382872	58383513	Pilot_H3_BAM_peak_1784	28	.	2.43251	4.71594	2.859
chr10	58445615	58448924	Pilot_H3_BAM_peak_1785	1924	.	15.6798	194.836	192.462
chr10	58496691	58499279	Pilot_H3_BAM_peak_1786	1579	.	13.8031	160.271	157.995
chr10	58812196	58814518	Pilot_H3_BAM_peak_1787	687	.	7.92144	70.8609	68.7577
chr10	59114259	59115159	Pilot_H3_BAM_peak_1788	83	.	3.27673	10.238	8.30456
chr10	59219860	59225524	Pilot_H3_BAM_peak_1789	2603	.	18.5397	262.936	260.366
chr10	59322313	59326532	Pilot_H3_BAM_peak_1790	2465	.	17.9145	249.229	246.593
chr10	59430599	59431764	Pilot_H3_BAM_peak_1791	26	.	2.19651	4.47776	2.62799
chr10	59509394	59509644	Pilot_H3_BAM_peak_1792	44	.	2.58851	6.33633	4.44762
chr10	59539331	59539854	Pilot_H3_BAM_peak_1793	55	.	2.85581	7.48426	5.58273
chr10	59577457	59580072	Pilot_H3_BAM_peak_1794	310	.	6.01387	33.0472	31.024
chr10	59614207	59617395	Pilot_H3_BAM_peak_1795	1868	.	14.5436	189.247	186.89
chr10	59638035	59639001	Pilot_H3_BAM_peak_1796	34	.	2.37602	5.36468	3.49588
chr10	59642523	59642964	Pilot_H3_BAM_peak_1797	19	.	2.0385	3.77332	1.93826
chr10	59664232	59665242	Pilot_H3_BAM_peak_1798	48	.	2.66104	6.75996	4.87008
chr10	59702197	59704664	Pilot_H3_BAM_peak_1799	1899	.	13.5416	192.392	189.999
chr10	59813255	59814137	Pilot_H3_BAM_peak_1800	38	.	2.39331	5.7337	3.8682
chr10	59824931	59825876	Pilot_H3_BAM_peak_1801	101	.	3.46407	12.1027	10.1757
chr10	59878626	59881371	Pilot_H3_BAM_peak_1802	1852	.	13.7731	187.626	185.277
chr10	59899411	59899983	Pilot_H3_BAM_peak_1803	48	.	2.58592	6.78582	4.89352
chr10	59908072	59909632	Pilot_H3_BAM_peak_1804	40	.	2.38809	5.93863	4.05968
chr10	59920525	59921491	Pilot_H3_BAM_peak_1805	61	.	2.78131	8.09599	6.19636
chr10	59943017	59943788	Pilot_H3_BAM_peak_1806	116	.	3.7169	13.5829	11.6226
chr10	59947492	59952967	Pilot_H3_BAM_peak_1807	1729	.	13.3494	175.258	172.928
chr10	59969706	59970896	Pilot_H3_BAM_peak_1808	125	.	3.3207	14.4782	12.5426
chr10	59977627	59978142	Pilot_H3_BAM_peak_1809	14	.	1.98319	3.23492	1.41695
chr10	60001485	60004257	Pilot_H3_BAM_peak_1810	2331	.	17.4492	235.637	233.125
chr10	60078134	60079102	Pilot_H3_BAM_peak_1811	42	.	2.44506	6.10436	4.23238
chr10	60106282	60107795	Pilot_H3_BAM_peak_1812	341	.	5.40407	36.1645	34.1297
chr10	60114181	60114719	Pilot_H3_BAM_peak_1813	40	.	2.52325	5.92981	4.05595
chr10	60191825	60192329	Pilot_H3_BAM_peak_1814	101	.	3.10042	12.0456	10.1143
chr10	60209286	60210752	Pilot_H3_BAM_peak_1815	64	.	2.8636	8.34651	6.44732
chr10	60217799	60220590	Pilot_H3_BAM_peak_1816	950	.	10.6234	97.1647	95.0215
chr10	60248396	60248724	Pilot_H3_BAM_peak_1817	18	.	2.1396	3.68365	1.85177
chr10	60269579	60269983	Pilot_H3_BAM_peak_1818	22	.	2.18771	4.10155	2.25854
chr10	60277271	60282892	Pilot_H3_BAM_peak_1819	1398	.	10.9189	142.097	139.858
chr10	60346814	60347646	Pilot_H3_BAM_peak_1820	80	.	2.96567	9.95502	8.02964
chr10	60350607	60352264	Pilot_H3_BAM_peak_1821	70	.	3.07122	9.01473	7.09549
chr10	60355051	60355589	Pilot_H3_BAM_peak_1822	32	.	2.41861	5.16535	3.29751
chr10	60751434	60753140	Pilot_H3_BAM_peak_1823	1553	.	12.8868	157.686	155.399
chr10	60794744	60797009	Pilot_H3_BAM_peak_1824	25	.	2.09291	4.37271	2.52649
chr10	60802017	60802342	Pilot_H3_BAM_peak_1825	15	.	2.03144	3.36655	1.5441
chr10	60805547	60806206	Pilot_H3_BAM_peak_1826	52	.	2.77728	7.14279	5.2459
chr10	60807721	60809163	Pilot_H3_BAM_peak_1827	62	.	2.84715	8.18334	6.27785
chr10	60813328	60817884	Pilot_H3_BAM_peak_1828	329	.	5.73887	34.9726	32.9419
chr10	60819188	60819440	Pilot_H3_BAM_peak_1829	22	.	2.20776	4.07328	2.23183
chr10	60822284	60832384	Pilot_H3_BAM_peak_1830	1639	.	13.9844	166.253	163.915
chr10	60932365	60934574	Pilot_H3_BAM_peak_1831	432	.	7.07525	45.281	43.2191
chr10	61068306	61069456	Pilot_H3_BAM_peak_1832	23	.	2.21328	4.17796	2.33349
chr10	61144921	61148439	Pilot_H3_BAM_peak_1833	3551	.	19.928	358.052	355.193
chr10	61175536	61176141	Pilot_H3_BAM_peak_1834	55	.	2.73287	7.42623	5.53466
chr10	61271803	61274318	Pilot_H3_BAM_peak_1835	1758	.	16.7577	178.192	175.845
chr10	61275577	61276086	Pilot_H3_BAM_peak_1836	36	.	2.37153	5.47375	3.60528
chr10	61277561	61278846	Pilot_H3_BAM_peak_1837	63	.	2.87948	8.28908	6.38146
chr10	61362015	61363121	Pilot_H3_BAM_peak_1838	144	.	3.99575	16.4526	14.493
chr10	61381247	61384280	Pilot_H3_BAM_peak_1839	1212	.	10.6343	123.401	121.21
chr10	61449479	61453263	Pilot_H3_BAM_peak_1840	2088	.	15.1101	211.292	208.853
chr10	61468911	61469455	Pilot_H3_BAM_peak_1841	24	.	2.20093	4.31045	2.46423
chr10	61474590	61477397	Pilot_H3_BAM_peak_1842	2249	.	16.9645	227.395	224.928
chr10	61602515	61602918	Pilot_H3_BAM_peak_1843	101	.	3.44036	12.1051	10.1527
chr10	61605645	61605959	Pilot_H3_BAM_peak_1844	12	.	1.85472	3.01351	1.20396
chr10	61647605	61650389	Pilot_H3_BAM_peak_1845	2521	.	19.0557	254.693	252.137
chr10	61661697	61662835	Pilot_H3_BAM_peak_1846	28	.	2.37445	4.71879	2.8626
chr10	61679344	61683184	Pilot_H3_BAM_peak_1847	1764	.	14.9847	178.748	176.41
chr10	61694932	61697504	Pilot_H3_BAM_peak_1848	382	.	6.43993	40.2784	38.2265
chr10	61714910	61716751	Pilot_H3_BAM_peak_1849	939	.	8.6049	96.1162	93.9564
chr10	61759102	61760061	Pilot_H3_BAM_peak_1850	34	.	2.47419	5.34437	3.47836
chr10	61782669	61784327	Pilot_H3_BAM_peak_1851	1094	.	11.0096	111.591	109.406
chr10	62110456	62111346	Pilot_H3_BAM_peak_1852	121	.	3.50179	14.102	12.155
chr10	62192885	62193320	Pilot_H3_BAM_peak_1853	20	.	1.99586	3.91478	2.07701
chr10	62195136	62195384	Pilot_H3_BAM_peak_1854	21	.	2.14718	3.99636	2.15553
chr10	62228279	62231788	Pilot_H3_BAM_peak_1855	920	.	9.57092	94.1605	92.024
chr10	62299912	62300987	Pilot_H3_BAM_peak_1856	44	.	2.37743	6.36513	4.47861
chr10	62320371	62321283	Pilot_H3_BAM_peak_1857	67	.	2.85131	8.61179	6.70472
chr10	62336601	62341725	Pilot_H3_BAM_peak_1858	2337	.	17.5849	236.287	233.785
chr10	62447862	62450728	Pilot_H3_BAM_peak_1859	1605	.	14.2033	162.844	160.54
chr10	62484661	62488523	Pilot_H3_BAM_peak_1860	1891	.	14.035	191.493	189.106
chr10	62507621	62508714	Pilot_H3_BAM_peak_1861	64	.	2.8376	8.33953	6.42276
chr10	62576601	62579080	Pilot_H3_BAM_peak_1862	1219	.	10.5782	124.163	121.951
chr10	62599828	62603838	Pilot_H3_BAM_peak_1863	1991	.	16.774	201.494	199.11
chr10	62647995	62652412	Pilot_H3_BAM_peak_1864	2060	.	17.2756	208.5	206.073
chr10	62725038	62726642	Pilot_H3_BAM_peak_1865	402	.	6.87667	42.3409	40.2837
chr10	62790565	62793438	Pilot_H3_BAM_peak_1866	1609	.	14.2507	163.298	160.99
chr10	62865038	62866036	Pilot_H3_BAM_peak_1867	298	.	5.60196	31.9027	29.8627
chr10	62885807	62887784	Pilot_H3_BAM_peak_1868	1151	.	10.948	117.363	115.169
chr10	62919695	62921937	Pilot_H3_BAM_peak_1869	1631	.	14.1463	165.417	163.116
chr10	62946459	62948228	Pilot_H3_BAM_peak_1870	791	.	8.54754	81.295	79.1583
chr10	62979657	62981594	Pilot_H3_BAM_peak_1871	1238	.	11.0007	126.11	123.893
chr10	63020960	63025898	Pilot_H3_BAM_peak_1872	2246	.	19.0146	227.091	224.621
chr10	63124069	63124502	Pilot_H3_BAM_peak_1873	56	.	3.00471	7.5158	5.62427
chr10	63128448	63128888	Pilot_H3_BAM_peak_1874	30	.	2.56341	4.89743	3.03694
chr10	63177412	63177850	Pilot_H3_BAM_peak_1875	98	.	3.60387	11.8319	9.88617
chr10	63224185	63224605	Pilot_H3_BAM_peak_1876	25	.	2.28422	4.44924	2.59633
chr10	63242546	63245797	Pilot_H3_BAM_peak_1877	2115	.	17.0228	214.014	211.597
chr10	63336501	63339899	Pilot_H3_BAM_peak_1878	1131	.	13.6102	115.328	113.121
chr10	63381816	63382930	Pilot_H3_BAM_peak_1879	600	.	7.51852	62.1406	60.0525
chr10	63385822	63387219	Pilot_H3_BAM_peak_1880	161	.	4.15549	18.1415	16.1799
chr10	63428128	63430673	Pilot_H3_BAM_peak_1881	1585	.	14.9201	160.819	158.522
chr10	64076203	64076832	Pilot_H3_BAM_peak_1882	20	.	2.29841	3.88383	2.04498
chr10	66354273	66354489	Pilot_H3_BAM_peak_1883	21	.	2.27349	4.00148	2.15949
chr10	66852819	66853568	Pilot_H3_BAM_peak_1884	34	.	2.25087	5.36173	3.49602
chr10	66920043	66922027	Pilot_H3_BAM_peak_1885	643	.	8.10513	66.4392	64.3296
chr10	66943811	66944654	Pilot_H3_BAM_peak_1886	50	.	2.86855	6.98213	5.0873
chr10	67002257	67003887	Pilot_H3_BAM_peak_1887	205	.	4.11299	22.5818	20.5802
chr10	67016537	67017327	Pilot_H3_BAM_peak_1888	55	.	2.54417	7.43081	5.54434
chr10	67095505	67099549	Pilot_H3_BAM_peak_1889	1383	.	12.2452	140.593	138.334
chr10	67126239	67128356	Pilot_H3_BAM_peak_1890	661	.	7.44061	68.2186	66.1146
chr10	67184947	67190611	Pilot_H3_BAM_peak_1891	1854	.	17.4563	187.818	185.456
chr10	67282172	67285731	Pilot_H3_BAM_peak_1892	1592	.	13.3316	161.607	159.294
chr10	67297199	67299474	Pilot_H3_BAM_peak_1893	175	.	4.5502	19.4936	17.5203
chr10	67535539	67540068	Pilot_H3_BAM_peak_1894	1997	.	15.2404	202.129	199.757
chr10	67545145	67550368	Pilot_H3_BAM_peak_1895	2707	.	20.0771	273.322	270.706
chr10	67606786	67608487	Pilot_H3_BAM_peak_1896	40	.	2.45104	5.89217	4.01305
chr10	67644614	67644935	Pilot_H3_BAM_peak_1897	20	.	2.25016	3.92757	2.08901
chr10	67696297	67696662	Pilot_H3_BAM_peak_1898	17	.	2.19647	3.54121	1.71312
chr10	67726538	67727440	Pilot_H3_BAM_peak_1899	27	.	2.30905	4.58949	2.73558
chr10	67756094	67756583	Pilot_H3_BAM_peak_1900	40	.	2.40205	5.89242	4.01138
chr10	67898470	67899778	Pilot_H3_BAM_peak_1901	51	.	2.74472	7.01524	5.12216
chr10	67910901	67913083	Pilot_H3_BAM_peak_1902	888	.	10.17	91.0261	88.8835
chr10	67979035	67981276	Pilot_H3_BAM_peak_1903	1017	.	10.9284	103.879	101.701
chr10	67983604	67985328	Pilot_H3_BAM_peak_1904	300	.	4.99899	32.0671	30.0586
chr10	68004138	68004427	Pilot_H3_BAM_peak_1905	27	.	2.34788	4.62162	2.7655
chr10	68005393	68005998	Pilot_H3_BAM_peak_1906	39	.	2.48285	5.77922	3.90144
chr10	68008070	68009243	Pilot_H3_BAM_peak_1907	29	.	2.25141	4.83671	2.97661
chr10	68063937	68064151	Pilot_H3_BAM_peak_1908	30	.	2.47211	4.93593	3.07408
chr10	68104714	68105687	Pilot_H3_BAM_peak_1909	68	.	3.28901	8.79871	6.87909
chr10	68134827	68137378	Pilot_H3_BAM_peak_1910	1185	.	12.1443	120.756	118.548
chr10	68155722	68157791	Pilot_H3_BAM_peak_1911	145	.	4.2671	16.4961	14.5253
chr10	68165917	68167335	Pilot_H3_BAM_peak_1912	95	.	3.73133	11.4779	9.54158
chr10	68191707	68193104	Pilot_H3_BAM_peak_1913	210	.	5.1404	23.073	21.0725
chr10	68238589	68240371	Pilot_H3_BAM_peak_1914	105	.	3.73736	12.5149	10.5776
chr10	68246859	68249996	Pilot_H3_BAM_peak_1915	47	.	2.75888	6.63757	4.75155
chr10	68275296	68283318	Pilot_H3_BAM_peak_1916	2648	.	21.8624	267.469	264.889
chr10	68353600	68356467	Pilot_H3_BAM_peak_1917	110	.	3.71789	12.9722	11.0273
chr10	68558610	68559394	Pilot_H3_BAM_peak_1918	41	.	2.71495	6.07667	4.19879
chr10	68705872	68706410	Pilot_H3_BAM_peak_1919	11	.	2.02288	2.94858	1.14237
chr10	69185178	69186564	Pilot_H3_BAM_peak_1920	94	.	3.4324	11.4196	9.49221
chr10	69187795	69188331	Pilot_H3_BAM_peak_1921	23	.	2.27667	4.17891	2.33387
chr10	69207838	69208533	Pilot_H3_BAM_peak_1922	41	.	2.73899	6.05428	4.17021
chr10	69211436	69214630	Pilot_H3_BAM_peak_1923	2255	.	18.802	227.975	225.541
chr10	69347850	69353397	Pilot_H3_BAM_peak_1924	1881	.	14.2429	190.555	188.185
chr10	69398382	69399663	Pilot_H3_BAM_peak_1925	170	.	3.90034	19.0673	17.0764
chr10	69521656	69522254	Pilot_H3_BAM_peak_1926	10	.	1.9783	2.84129	1.03953
chr10	69533390	69535851	Pilot_H3_BAM_peak_1927	1067	.	11.5766	108.976	106.784
chr10	69571032	69571868	Pilot_H3_BAM_peak_1928	26	.	2.43242	4.51405	2.66232
chr10	69612055	69612274	Pilot_H3_BAM_peak_1929	14	.	2.06416	3.29084	1.47031
chr10	69654798	69655256	Pilot_H3_BAM_peak_1930	26	.	2.31934	4.50398	2.65304
chr10	69785398	69786146	Pilot_H3_BAM_peak_1931	55	.	2.81071	7.44826	5.54424
chr10	69872072	69872748	Pilot_H3_BAM_peak_1932	26	.	2.28008	4.4874	2.63703
chr10	69916450	69917122	Pilot_H3_BAM_peak_1933	35	.	2.46642	5.46223	3.59327
chr10	69925651	69926744	Pilot_H3_BAM_peak_1934	59	.	2.92582	7.83558	5.93144
chr10	69964917	69965373	Pilot_H3_BAM_peak_1935	36	.	2.55517	5.56237	3.68676
chr10	70094449	70099563	Pilot_H3_BAM_peak_1936	2581	.	20.9925	260.671	258.112
chr10	70119052	70121668	Pilot_H3_BAM_peak_1937	663	.	9.89954	68.45	66.3226
chr10	70204095	70205683	Pilot_H3_BAM_peak_1938	89	.	3.45498	10.8397	8.90777
chr10	70244895	70245859	Pilot_H3_BAM_peak_1939	63	.	2.94372	8.22173	6.30965
chr10	70440468	70441854	Pilot_H3_BAM_peak_1940	637	.	7.85483	65.8005	63.7001
chr10	70519906	70522054	Pilot_H3_BAM_peak_1941	880	.	9.8187	90.1523	88.0035
chr10	70529854	70530435	Pilot_H3_BAM_peak_1942	35	.	2.41282	5.40511	3.53484
chr10	70598526	70600090	Pilot_H3_BAM_peak_1943	185	.	4.58381	20.5314	18.5371
chr10	71145944	71147707	Pilot_H3_BAM_peak_1944	127	.	3.95062	14.6997	12.7366
chr10	71158732	71160304	Pilot_H3_BAM_peak_1945	461	.	6.87059	48.1921	46.1519
chr10	71236301	71240171	Pilot_H3_BAM_peak_1946	1148	.	10.8797	116.997	114.815
chr10	71283533	71286268	Pilot_H3_BAM_peak_1947	2365	.	19.6326	239.075	236.588
chr10	71292394	71292734	Pilot_H3_BAM_peak_1948	18	.	2.07558	3.64912	1.81745
chr10	71306158	71306909	Pilot_H3_BAM_peak_1949	321	.	5.94539	34.114	32.1074
chr10	71342789	71345698	Pilot_H3_BAM_peak_1950	1571	.	14.0987	159.441	157.161
chr10	71346602	71349529	Pilot_H3_BAM_peak_1951	2176	.	16.6178	220.119	217.665
chr10	72653657	72656735	Pilot_H3_BAM_peak_1952	1484	.	12.6729	150.727	148.449
chr10	74680570	74681184	Pilot_H3_BAM_peak_1953	19	.	2.14045	3.80767	1.97333
chr10	74966671	74968241	Pilot_H3_BAM_peak_1954	279	.	5.22713	30.0074	27.9905
chr10	75036377	75037889	Pilot_H3_BAM_peak_1955	320	.	5.17786	34.0922	32.0658
chr10	75059317	75064285	Pilot_H3_BAM_peak_1956	527	.	7.45431	54.8935	52.7981
chr10	75068955	75070884	Pilot_H3_BAM_peak_1957	68	.	2.81332	8.76813	6.86255
chr10	75105151	75105563	Pilot_H3_BAM_peak_1958	17	.	2.13266	3.57015	1.74096
chr10	75170014	75171029	Pilot_H3_BAM_peak_1959	32	.	2.36615	5.10131	3.24296
chr10	75211516	75214780	Pilot_H3_BAM_peak_1960	1496	.	11.2216	151.903	149.639
chr10	75221326	75223735	Pilot_H3_BAM_peak_1961	214	.	4.55558	23.4119	21.4144
chr10	75252278	75252591	Pilot_H3_BAM_peak_1962	13	.	1.91913	3.1268	1.31246
chr10	75299538	75299933	Pilot_H3_BAM_peak_1963	12	.	1.98543	3.06665	1.25388
chr10	75316603	75317971	Pilot_H3_BAM_peak_1964	253	.	4.7551	27.4092	25.3845
chr10	75365481	75365722	Pilot_H3_BAM_peak_1965	14	.	1.90913	3.22888	1.41054
chr10	75465981	75466388	Pilot_H3_BAM_peak_1966	24	.	2.09543	4.27237	2.42411
chr10	75515736	75519643	Pilot_H3_BAM_peak_1967	2454	.	18.5139	247.905	245.408
chr10	75530706	75531703	Pilot_H3_BAM_peak_1968	43	.	2.74579	6.19873	4.31481
chr10	75547894	75548933	Pilot_H3_BAM_peak_1969	81	.	3.1482	10.1146	8.18991
chr10	75558528	75560736	Pilot_H3_BAM_peak_1970	758	.	8.7617	77.9413	75.8146
chr10	75666519	75668990	Pilot_H3_BAM_peak_1971	1479	.	12.5052	150.169	147.909
chr10	75704228	75705159	Pilot_H3_BAM_peak_1972	60	.	2.89687	7.9564	6.0511
chr10	75762598	75765426	Pilot_H3_BAM_peak_1973	1791	.	16.3154	181.526	179.188
chr10	75772554	75773862	Pilot_H3_BAM_peak_1974	616	.	7.81593	63.7692	61.6687
chr10	75780331	75781554	Pilot_H3_BAM_peak_1975	180	.	4.2383	20.0427	18.0642
chr10	75797629	75798940	Pilot_H3_BAM_peak_1976	1145	.	12.2006	116.798	114.598
chr10	75835375	75837957	Pilot_H3_BAM_peak_1977	347	.	5.84634	36.7941	34.7671
chr10	75857300	75861149	Pilot_H3_BAM_peak_1978	2155	.	18.4032	217.966	215.526
chr10	75872473	75873379	Pilot_H3_BAM_peak_1979	156	.	3.50593	17.6154	15.6673
chr10	75898210	75899501	Pilot_H3_BAM_peak_1980	47	.	2.56732	6.67974	4.79598
chr10	75919267	75923142	Pilot_H3_BAM_peak_1981	2630	.	16.5863	265.631	263.072
chr10	75929677	75933025	Pilot_H3_BAM_peak_1982	1439	.	12.3724	146.235	143.955
chr10	75935507	75936168	Pilot_H3_BAM_peak_1983	78	.	2.88902	9.76396	7.83512
chr10	75937902	75938309	Pilot_H3_BAM_peak_1984	25	.	2.17006	4.43676	2.58591
chr10	75939233	75940241	Pilot_H3_BAM_peak_1985	17	.	2.13253	3.60234	1.77425
chr10	75943967	75944541	Pilot_H3_BAM_peak_1986	19	.	2.08075	3.77734	1.94274
chr10	75951561	75951999	Pilot_H3_BAM_peak_1987	57	.	2.90446	7.69312	5.79271
chr10	76031828	76034564	Pilot_H3_BAM_peak_1988	2057	.	17.0172	208.214	205.792
chr10	76121511	76122134	Pilot_H3_BAM_peak_1989	56	.	2.74129	7.59158	5.69651
chr10	76236425	76238674	Pilot_H3_BAM_peak_1990	2292	.	16.3934	231.792	229.282
chr10	76343072	76346835	Pilot_H3_BAM_peak_1991	1272	.	13.1169	129.461	127.243
chr10	76441473	76443951	Pilot_H3_BAM_peak_1992	1644	.	13.8152	166.807	164.495
chr10	76467549	76469995	Pilot_H3_BAM_peak_1993	1929	.	14.7448	195.349	192.968
chr10	76530684	76533194	Pilot_H3_BAM_peak_1994	807	.	8.58508	82.8256	80.7022
chr10	76622765	76623464	Pilot_H3_BAM_peak_1995	56	.	2.49291	7.57296	5.66823
chr10	76724950	76726251	Pilot_H3_BAM_peak_1996	225	.	4.8306	24.5364	22.5335
chr10	76873783	76874551	Pilot_H3_BAM_peak_1997	28	.	2.3942	4.68113	2.82419
chr10	76902289	76903537	Pilot_H3_BAM_peak_1998	45	.	2.53011	6.40546	4.51678
chr10	76930990	76931347	Pilot_H3_BAM_peak_1999	14	.	2.14285	3.30983	1.48987
[truncated: 21,664 more rows]
