# Supplementary material for: PSME3 regulates migration and differentiation of myoblasts
Source: Life Sci Alliance. 2025 Jun 19;8(9):e202503208. doi: 10.26508/lsa.202503208 (PMC12179657; doi:10.26508/lsa.202503208)
Supplement: Supplementary file 1 [file LSA-2025-03208_SdataF1.zip › Figure_1_Source_Data/Cycling_PSME3_Comp_Peaks.bed]

Chrom	Start	End	Name	Score	Strand	ThickStart	ThickEnd	ItemRGB	BlockCount	BlockSizes	BlockStarts
chr1	4857713	4858132	Pilot_E3_BAM_peak_1	12	.	2.36222	4.43218	1.24422
chr1	5019413	5020414	Pilot_E3_BAM_peak_2	26	.	3.21512	6.14985	2.6121
chr1	5022765	5023064	Pilot_E3_BAM_peak_3	18	.	2.93137	5.22256	1.87108
chr1	7088772	7089347	Pilot_E3_BAM_peak_4	44	.	3.54145	8.29699	4.47069
chr1	7397679	7398078	Pilot_E3_BAM_peak_5	30	.	3.23218	6.60942	3.01033
chr1	9700486	9701075	Pilot_E3_BAM_peak_6	22	.	2.9547	5.70225	2.24425
chr1	10037958	10038171	Pilot_E3_BAM_peak_7	25	.	2.795	6.04632	2.5384
chr1	10039903	10040202	Pilot_E3_BAM_peak_8	28	.	3.0409	6.3807	2.82245
chr1	13660259	13660702	Pilot_E3_BAM_peak_9	15	.	2.66159	4.87354	1.58384
chr1	14484450	14484695	Pilot_E3_BAM_peak_10	26	.	3.1543	6.16663	2.61908
chr1	16656736	16657379	Pilot_E3_BAM_peak_11	25	.	3.11895	6.07658	2.55459
chr1	16661099	16661481	Pilot_E3_BAM_peak_12	10	.	2.74526	4.23713	1.0914
chr1	17489228	17489593	Pilot_E3_BAM_peak_13	24	.	3.2747	5.95758	2.46852
chr1	21079286	21079640	Pilot_E3_BAM_peak_14	21	.	3.01661	5.5725	2.13998
chr1	23256186	23256461	Pilot_E3_BAM_peak_15	32	.	3.01706	6.88293	3.23509
chr1	24553648	24553867	Pilot_E3_BAM_peak_16	10	.	2.75765	4.19692	1.05301
chr1	30949175	30950072	Pilot_E3_BAM_peak_17	28	.	3.12533	6.4482	2.88059
chr1	33814216	33814535	Pilot_E3_BAM_peak_18	25	.	2.93097	6.06889	2.55496
chr1	33870940	33871151	Pilot_E3_BAM_peak_19	20	.	3.09515	5.46165	2.04419
chr1	34127712	34128046	Pilot_E3_BAM_peak_20	33	.	3.39814	7.0458	3.37533
chr1	34236328	34236688	Pilot_E3_BAM_peak_21	12	.	2.84132	4.48533	1.27565
chr1	34439483	34439750	Pilot_E3_BAM_peak_22	32	.	3.01565	6.96672	3.2938
chr1	35206935	35207306	Pilot_E3_BAM_peak_23	21	.	3.14448	5.594	2.15259
chr1	36326177	36326425	Pilot_E3_BAM_peak_24	24	.	3.15624	5.97938	2.48262
chr1	36547143	36547492	Pilot_E3_BAM_peak_25	23	.	2.82023	5.82364	2.33745
chr1	36556810	36558008	Pilot_E3_BAM_peak_26	19	.	2.70967	5.27649	1.90863
chr1	36709824	36710089	Pilot_E3_BAM_peak_27	20	.	3.04963	5.46318	2.05561
chr1	36939167	36939902	Pilot_E3_BAM_peak_28	66	.	3.79827	10.7567	6.63975
chr1	37299934	37300288	Pilot_E3_BAM_peak_29	14	.	2.69471	4.67498	1.42259
chr1	37864584	37865397	Pilot_E3_BAM_peak_30	35	.	3.04657	7.27857	3.57527
chr1	37871798	37872243	Pilot_E3_BAM_peak_31	40	.	3.78614	7.84012	4.03594
chr1	37997525	37997850	Pilot_E3_BAM_peak_32	28	.	3.18532	6.45471	2.85925
chr1	39256414	39257005	Pilot_E3_BAM_peak_33	19	.	2.84783	5.38985	1.99124
chr1	39535508	39535910	Pilot_E3_BAM_peak_34	11	.	2.53737	4.34876	1.17674
chr1	39576709	39577112	Pilot_E3_BAM_peak_35	12	.	2.72765	4.49632	1.28545
chr1	39657263	39658159	Pilot_E3_BAM_peak_36	13	.	2.86657	4.60644	1.36698
chr1	39759178	39759571	Pilot_E3_BAM_peak_37	27	.	3.24479	6.29645	2.74074
chr1	39761327	39762065	Pilot_E3_BAM_peak_38	20	.	2.99814	5.49945	2.0785
chr1	39805365	39805688	Pilot_E3_BAM_peak_39	31	.	3.52884	6.8275	3.17181
chr1	40174209	40174428	Pilot_E3_BAM_peak_40	20	.	3.08159	5.47578	2.056
chr1	40444855	40445093	Pilot_E3_BAM_peak_41	49	.	4.04358	8.91592	4.97641
chr1	42850962	42851245	Pilot_E3_BAM_peak_42	21	.	2.88264	5.55831	2.14956
chr1	43169125	43169759	Pilot_E3_BAM_peak_43	13	.	2.66529	4.61718	1.38349
chr1	43367694	43367949	Pilot_E3_BAM_peak_44	11	.	2.80103	4.33044	1.15293
chr1	43827285	43828048	Pilot_E3_BAM_peak_45	22	.	3.03302	5.74616	2.29498
chr1	44119203	44119905	Pilot_E3_BAM_peak_46	15	.	2.82102	4.84976	1.55716
chr1	46853613	46854141	Pilot_E3_BAM_peak_47	20	.	2.8232	5.42934	2.02671
chr1	52233217	52233657	Pilot_E3_BAM_peak_48	28	.	3.23049	6.39932	2.81112
chr1	52598093	52598310	Pilot_E3_BAM_peak_49	10	.	2.75765	4.19692	1.05301
chr1	52817270	52817543	Pilot_E3_BAM_peak_50	16	.	2.8029	4.9617	1.65519
chr1	52844717	52845231	Pilot_E3_BAM_peak_51	25	.	3.17402	5.98067	2.50217
chr1	53838607	53838956	Pilot_E3_BAM_peak_52	20	.	3.16494	5.5122	2.08469
chr1	54128916	54129299	Pilot_E3_BAM_peak_53	19	.	2.96759	5.31594	1.93065
chr1	54194096	54195138	Pilot_E3_BAM_peak_54	15	.	2.89892	4.81641	1.53338
chr1	55052704	55053349	Pilot_E3_BAM_peak_55	61	.	3.50834	10.1731	6.18425
chr1	55202523	55202776	Pilot_E3_BAM_peak_56	15	.	2.83842	4.82557	1.54165
chr1	55405969	55406192	Pilot_E3_BAM_peak_57	15	.	2.60945	4.83258	1.54798
chr1	56681247	56681748	Pilot_E3_BAM_peak_58	22	.	3.21395	5.67505	2.214
chr1	56972062	56973700	Pilot_E3_BAM_peak_59	14	.	2.7747	4.73923	1.48043
chr1	57969646	57970038	Pilot_E3_BAM_peak_60	26	.	3.03124	6.16909	2.62057
chr1	58029927	58030640	Pilot_E3_BAM_peak_61	15	.	2.85022	4.86322	1.57764
chr1	58445194	58445735	Pilot_E3_BAM_peak_62	20	.	3.12992	5.51366	2.08593
chr1	58504662	58505087	Pilot_E3_BAM_peak_63	26	.	2.92565	6.24686	2.69498
chr1	58652533	58652948	Pilot_E3_BAM_peak_64	15	.	2.79802	4.81338	1.53818
chr1	58711551	58713265	Pilot_E3_BAM_peak_65	18	.	3.03578	5.26439	1.8858
chr1	58973308	58973848	Pilot_E3_BAM_peak_66	23	.	2.88857	5.79426	2.32937
chr1	59119902	59120382	Pilot_E3_BAM_peak_67	23	.	2.93168	5.8062	2.32897
chr1	59444060	59444272	Pilot_E3_BAM_peak_68	12	.	2.84763	4.49338	1.2917
chr1	59481404	59482860	Pilot_E3_BAM_peak_69	37	.	3.4327	7.48173	3.76117
chr1	59579983	59580452	Pilot_E3_BAM_peak_70	12	.	2.80774	4.4165	1.22653
chr1	60180141	60180625	Pilot_E3_BAM_peak_71	15	.	2.47328	4.76434	1.50251
chr1	60343107	60343417	Pilot_E3_BAM_peak_72	13	.	2.52388	4.54913	1.33442
chr1	60916598	60916931	Pilot_E3_BAM_peak_73	17	.	2.94475	5.096	1.76368
chr1	62551492	62551849	Pilot_E3_BAM_peak_74	10	.	2.75765	4.19692	1.05301
chr1	62721827	62722137	Pilot_E3_BAM_peak_75	21	.	2.97205	5.57084	2.13568
chr1	62724621	62725163	Pilot_E3_BAM_peak_76	26	.	3.13692	6.20351	2.66857
chr1	63776804	63777300	Pilot_E3_BAM_peak_77	12	.	2.83756	4.50293	1.29171
chr1	64121649	64122524	Pilot_E3_BAM_peak_78	36	.	3.31368	7.30645	3.62195
chr1	64736462	64738034	Pilot_E3_BAM_peak_79	16	.	2.70211	5.02204	1.69893
chr1	65178434	65179053	Pilot_E3_BAM_peak_80	34	.	3.15608	7.09369	3.41532
chr1	65186554	65186944	Pilot_E3_BAM_peak_81	15	.	2.63786	4.89812	1.59914
chr1	66817135	66817958	Pilot_E3_BAM_peak_82	74	.	4.60345	11.6185	7.43448
chr1	67430464	67430706	Pilot_E3_BAM_peak_83	14	.	2.91314	4.70452	1.44093
chr1	71102519	71103230	Pilot_E3_BAM_peak_84	35	.	3.45534	7.31557	3.59852
chr1	71556911	71557273	Pilot_E3_BAM_peak_85	23	.	3.02042	5.78794	2.31284
chr1	71880757	71880978	Pilot_E3_BAM_peak_86	13	.	2.86556	4.53097	1.3049
chr1	72202699	72202999	Pilot_E3_BAM_peak_87	15	.	2.7624	4.86621	1.57161
chr1	72236618	72237272	Pilot_E3_BAM_peak_88	25	.	3.23571	6.0657	2.54676
chr1	72309903	72310357	Pilot_E3_BAM_peak_89	30	.	3.4773	6.64007	3.02113
chr1	72608700	72609286	Pilot_E3_BAM_peak_90	17	.	2.9887	5.10814	1.76825
chr1	72755606	72756333	Pilot_E3_BAM_peak_91	21	.	3.19216	5.61507	2.17297
chr1	72966475	72966740	Pilot_E3_BAM_peak_92	12	.	2.65996	4.40017	1.22066
chr1	73025770	73026048	Pilot_E3_BAM_peak_93	15	.	2.95432	4.83618	1.54515
chr1	73998227	73998874	Pilot_E3_BAM_peak_94	50	.	3.51407	8.91379	5.04448
chr1	74015997	74017332	Pilot_E3_BAM_peak_95	13	.	2.79753	4.59727	1.36531
chr1	74027683	74027960	Pilot_E3_BAM_peak_96	18	.	2.84868	5.21526	1.85132
chr1	74028951	74029178	Pilot_E3_BAM_peak_97	18	.	2.87327	5.24248	1.87512
chr1	74036609	74037076	Pilot_E3_BAM_peak_98	13	.	2.67363	4.57014	1.34969
chr1	74249284	74249775	Pilot_E3_BAM_peak_99	11	.	2.78668	4.28626	1.11988
chr1	74284338	74285533	Pilot_E3_BAM_peak_100	36	.	3.40051	7.39625	3.69165
chr1	74295570	74295875	Pilot_E3_BAM_peak_101	70	.	3.78031	11.1656	7.00456
chr1	74386762	74387189	Pilot_E3_BAM_peak_102	46	.	3.40791	8.46656	4.64736
chr1	74397401	74397705	Pilot_E3_BAM_peak_103	21	.	2.77921	5.5793	2.14875
chr1	74505691	74505973	Pilot_E3_BAM_peak_104	20	.	3.01708	5.47616	2.06185
chr1	74587722	74588469	Pilot_E3_BAM_peak_105	19	.	2.77933	5.33892	1.96138
chr1	74661665	74661958	Pilot_E3_BAM_peak_106	16	.	2.92559	5.00158	1.68241
chr1	74773181	74773426	Pilot_E3_BAM_peak_107	38	.	3.5984	7.6491	3.86172
chr1	75124745	75125109	Pilot_E3_BAM_peak_108	17	.	2.50119	5.06983	1.73418
chr1	75142486	75143006	Pilot_E3_BAM_peak_109	30	.	3.2057	6.66202	3.05264
chr1	75168674	75169032	Pilot_E3_BAM_peak_110	27	.	3.02126	6.34216	2.76784
chr1	75179833	75180423	Pilot_E3_BAM_peak_111	30	.	3.04324	6.65001	3.03832
chr1	75192088	75192371	Pilot_E3_BAM_peak_112	11	.	2.40658	4.30695	1.14487
chr1	75236516	75236824	Pilot_E3_BAM_peak_113	35	.	3.30754	7.27674	3.56989
chr1	75262969	75263739	Pilot_E3_BAM_peak_114	66	.	4.32609	10.7072	6.60387
chr1	75317094	75317939	Pilot_E3_BAM_peak_115	43	.	2.86231	8.14245	4.30379
chr1	75344503	75345149	Pilot_E3_BAM_peak_116	46	.	3.19213	8.5472	4.69523
chr1	75398910	75399211	Pilot_E3_BAM_peak_117	16	.	2.66893	4.95535	1.64189
chr1	75458020	75458266	Pilot_E3_BAM_peak_118	14	.	2.79469	4.75944	1.49802
chr1	75521318	75521904	Pilot_E3_BAM_peak_119	27	.	3.29664	6.34292	2.76978
chr1	77514408	77515024	Pilot_E3_BAM_peak_120	12	.	2.77406	4.40829	1.23181
chr1	78537555	78537803	Pilot_E3_BAM_peak_121	14	.	2.70097	4.72638	1.47325
chr1	79439988	79440202	Pilot_E3_BAM_peak_122	26	.	3.35379	6.21477	2.68396
chr1	79822992	79823215	Pilot_E3_BAM_peak_123	15	.	2.94943	4.88942	1.59129
chr1	82290999	82291712	Pilot_E3_BAM_peak_124	24	.	2.89513	6.00267	2.49794
chr1	82316669	82316897	Pilot_E3_BAM_peak_125	14	.	2.74349	4.751	1.48896
chr1	86359399	86359628	Pilot_E3_BAM_peak_126	30	.	2.90873	6.66111	3.05521
chr1	86434756	86435769	Pilot_E3_BAM_peak_127	20	.	2.84222	5.46204	2.0588
chr1	86440230	86440638	Pilot_E3_BAM_peak_128	18	.	2.77068	5.2556	1.89081
chr1	86441728	86443156	Pilot_E3_BAM_peak_129	18	.	2.78071	5.21595	1.85409
chr1	86470262	86471167	Pilot_E3_BAM_peak_130	56	.	3.60513	9.58875	5.64058
chr1	86472103	86472439	Pilot_E3_BAM_peak_131	25	.	2.80317	6.09808	2.5734
chr1	86487194	86487573	Pilot_E3_BAM_peak_132	31	.	3.19439	6.72806	3.14234
chr1	86504172	86504532	Pilot_E3_BAM_peak_133	16	.	2.60374	4.94675	1.65126
chr1	86526110	86526650	Pilot_E3_BAM_peak_134	33	.	3.07333	7.04194	3.39324
chr1	86582321	86582870	Pilot_E3_BAM_peak_135	63	.	3.85315	10.4071	6.32582
chr1	86623377	86623707	Pilot_E3_BAM_peak_136	29	.	2.78821	6.50252	2.90578
chr1	86703833	86704140	Pilot_E3_BAM_peak_137	14	.	2.75983	4.74074	1.48456
chr1	87264211	87264657	Pilot_E3_BAM_peak_138	22	.	2.87685	5.67477	2.21659
chr1	87551011	87551354	Pilot_E3_BAM_peak_139	36	.	3.38611	7.3675	3.63561
chr1	87574651	87575024	Pilot_E3_BAM_peak_140	11	.	2.64753	4.36526	1.19493
chr1	87756202	87756587	Pilot_E3_BAM_peak_141	17	.	2.97232	5.11942	1.78234
chr1	88277322	88277710	Pilot_E3_BAM_peak_142	16	.	1.89887	4.91312	1.61337
chr1	88474565	88475531	Pilot_E3_BAM_peak_143	23	.	3.08874	5.8782	2.39739
chr1	88639565	88640128	Pilot_E3_BAM_peak_144	16	.	2.76886	4.94995	1.64544
chr1	89069657	89070604	Pilot_E3_BAM_peak_145	96	.	4.44529	14.0154	9.65478
chr1	89108487	89108700	Pilot_E3_BAM_peak_146	16	.	2.59629	5.01627	1.69979
chr1	89454809	89455170	Pilot_E3_BAM_peak_147	25	.	3.18252	6.1065	2.57206
chr1	89521465	89521680	Pilot_E3_BAM_peak_148	17	.	2.78464	5.10572	1.76669
chr1	89555086	89555611	Pilot_E3_BAM_peak_149	21	.	3.02848	5.56107	2.13153
chr1	90136507	90136851	Pilot_E3_BAM_peak_150	11	.	2.71652	4.35316	1.19398
chr1	90288998	90289445	Pilot_E3_BAM_peak_151	20	.	2.90166	5.44181	2.0291
chr1	90668958	90669499	Pilot_E3_BAM_peak_152	15	.	2.9318	4.89939	1.59645
chr1	90838505	90838812	Pilot_E3_BAM_peak_153	21	.	2.79671	5.57566	2.1436
chr1	91052603	91053715	Pilot_E3_BAM_peak_154	58	.	3.57928	9.82745	5.89354
chr1	91298068	91298493	Pilot_E3_BAM_peak_155	18	.	2.70999	5.18551	1.83416
chr1	91352266	91352584	Pilot_E3_BAM_peak_156	29	.	3.20136	6.53457	2.94904
chr1	91413408	91413949	Pilot_E3_BAM_peak_157	11	.	2.37834	4.26491	1.12301
chr1	91458186	91458795	Pilot_E3_BAM_peak_158	19	.	2.67345	5.31996	1.95052
chr1	91540024	91540773	Pilot_E3_BAM_peak_159	21	.	2.84835	5.52975	2.10509
chr1	91801176	91801584	Pilot_E3_BAM_peak_160	14	.	2.64108	4.66722	1.42776
chr1	92180317	92180859	Pilot_E3_BAM_peak_161	81	.	3.95864	12.3877	8.12918
chr1	92195936	92196189	Pilot_E3_BAM_peak_162	26	.	3.34307	6.18981	2.65414
chr1	92215242	92215722	Pilot_E3_BAM_peak_163	16	.	2.95059	4.97851	1.66469
chr1	92270771	92271071	Pilot_E3_BAM_peak_164	13	.	2.87251	4.57907	1.36523
chr1	92344058	92344359	Pilot_E3_BAM_peak_165	12	.	2.6458	4.42918	1.2405
chr1	92372495	92372800	Pilot_E3_BAM_peak_166	15	.	2.79575	4.88393	1.59633
chr1	92473563	92474125	Pilot_E3_BAM_peak_167	17	.	2.83161	5.093	1.75011
chr1	92703325	92704285	Pilot_E3_BAM_peak_168	14	.	2.80741	4.63719	1.40454
chr1	92769299	92769683	Pilot_E3_BAM_peak_169	34	.	3.42201	7.1305	3.43529
chr1	92815349	92816091	Pilot_E3_BAM_peak_170	28	.	3.41392	6.41521	2.83272
chr1	92831323	92832290	Pilot_E3_BAM_peak_171	27	.	3.05383	6.26489	2.73225
chr1	92906764	92907367	Pilot_E3_BAM_peak_172	37	.	3.27792	7.49283	3.79229
chr1	92934427	92934633	Pilot_E3_BAM_peak_173	15	.	2.52477	4.8254	1.54322
chr1	93342690	93343052	Pilot_E3_BAM_peak_174	11	.	2.4624	4.27834	1.12173
chr1	93445040	93445961	Pilot_E3_BAM_peak_175	19	.	2.96346	5.28629	1.90909
chr1	93478164	93479289	Pilot_E3_BAM_peak_176	30	.	2.79751	6.637	3.05844
chr1	93685453	93685709	Pilot_E3_BAM_peak_177	26	.	3.19429	6.12541	2.60406
chr1	93803927	93804152	Pilot_E3_BAM_peak_178	15	.	2.6033	4.88807	1.5876
chr1	93825260	93825600	Pilot_E3_BAM_peak_179	23	.	2.91577	5.7998	2.32809
chr1	97769886	97770433	Pilot_E3_BAM_peak_180	19	.	3.01636	5.38202	1.98345
chr1	100180131	100180352	Pilot_E3_BAM_peak_181	166	.	4.92123	21.4645	16.6814
chr1	105663354	105664007	Pilot_E3_BAM_peak_182	11	.	2.49646	4.31872	1.15741
chr1	105990016	105990575	Pilot_E3_BAM_peak_183	26	.	3.07872	6.1366	2.6021
chr1	106401024	106401544	Pilot_E3_BAM_peak_184	24	.	3.29397	5.96635	2.45993
chr1	106759294	106760126	Pilot_E3_BAM_peak_185	15	.	2.6841	4.83378	1.55784
chr1	106796323	106796653	Pilot_E3_BAM_peak_186	27	.	3.18396	6.37957	2.79349
chr1	111864291	111864952	Pilot_E3_BAM_peak_187	15	.	2.6966	4.86208	1.57657
chr1	118389059	118389328	Pilot_E3_BAM_peak_188	21	.	2.99603	5.54909	2.12058
chr1	119108464	119109133	Pilot_E3_BAM_peak_189	17	.	2.88174	5.06618	1.73085
chr1	119504451	119504891	Pilot_E3_BAM_peak_190	23	.	2.90582	5.75766	2.30545
chr1	119799212	119799468	Pilot_E3_BAM_peak_191	10	.	2.75765	4.19692	1.05301
chr1	119837106	119837810	Pilot_E3_BAM_peak_192	28	.	3.25272	6.47469	2.87972
chr1	120073868	120074225	Pilot_E3_BAM_peak_193	15	.	2.76401	4.78062	1.50847
chr1	120757533	120758789	Pilot_E3_BAM_peak_194	14	.	2.5854	4.69282	1.44864
chr1	121327862	121328392	Pilot_E3_BAM_peak_195	24	.	3.13423	5.99324	2.49551
chr1	125435460	125436128	Pilot_E3_BAM_peak_196	13	.	2.82427	4.60211	1.3751
chr1	125560427	125561036	Pilot_E3_BAM_peak_197	88	.	4.04423	13.1513	8.89068
chr1	126817610	126817993	Pilot_E3_BAM_peak_198	14	.	2.65365	4.74152	1.47878
chr1	128102806	128103108	Pilot_E3_BAM_peak_199	108	.	5.02589	15.2879	10.8239
chr1	128472321	128473021	Pilot_E3_BAM_peak_200	22	.	2.96625	5.67043	2.22294
chr1	130734173	130734820	Pilot_E3_BAM_peak_201	17	.	2.99445	5.07955	1.73722
chr1	131096740	131098105	Pilot_E3_BAM_peak_202	32	.	2.97951	6.88923	3.26229
chr1	131126169	131126524	Pilot_E3_BAM_peak_203	19	.	2.90259	5.28717	1.91722
chr1	131135373	131136171	Pilot_E3_BAM_peak_204	13	.	2.74014	4.56115	1.34235
chr1	131239121	131239624	Pilot_E3_BAM_peak_205	51	.	3.82304	8.99358	5.11227
chr1	131245176	131245468	Pilot_E3_BAM_peak_206	14	.	2.78646	4.75089	1.48887
chr1	131431657	131431900	Pilot_E3_BAM_peak_207	14	.	2.89696	4.66683	1.41487
chr1	131526881	131528307	Pilot_E3_BAM_peak_208	37	.	3.11398	7.51184	3.77196
chr1	131690367	131690683	Pilot_E3_BAM_peak_209	20	.	3.06891	5.40675	2.01391
chr1	131827769	131828382	Pilot_E3_BAM_peak_210	20	.	2.7808	5.42333	2.01716
chr1	131867302	131867955	Pilot_E3_BAM_peak_211	13	.	2.88962	4.61427	1.37105
chr1	131910144	131911336	Pilot_E3_BAM_peak_212	27	.	3.1889	6.29639	2.74949
chr1	132007302	132008298	Pilot_E3_BAM_peak_213	19	.	3.04843	5.40401	1.99941
chr1	132131079	132132041	Pilot_E3_BAM_peak_214	62	.	3.70513	10.2303	6.29208
chr1	132139336	132139703	Pilot_E3_BAM_peak_215	34	.	3.18781	7.18119	3.49441
chr1	132151759	132152279	Pilot_E3_BAM_peak_216	21	.	2.95874	5.56732	2.14103
chr1	132291928	132292912	Pilot_E3_BAM_peak_217	19	.	2.91751	5.35252	1.96378
chr1	132298462	132299710	Pilot_E3_BAM_peak_218	25	.	2.95713	6.05543	2.54183
chr1	132346226	132346517	Pilot_E3_BAM_peak_219	11	.	2.52265	4.36254	1.19071
chr1	132417458	132417873	Pilot_E3_BAM_peak_220	22	.	2.76001	5.71024	2.2457
chr1	133033773	133034172	Pilot_E3_BAM_peak_221	10	.	2.67145	4.1711	1.05526
chr1	133046169	133046387	Pilot_E3_BAM_peak_222	29	.	3.35426	6.60699	2.98012
chr1	133610038	133610447	Pilot_E3_BAM_peak_223	33	.	3.0941	6.97103	3.32137
chr1	133661048	133661471	Pilot_E3_BAM_peak_224	15	.	2.67127	4.81457	1.53606
chr1	133750243	133750545	Pilot_E3_BAM_peak_225	26	.	3.30746	6.14714	2.60495
chr1	133777908	133778589	Pilot_E3_BAM_peak_226	14	.	2.74994	4.65943	1.41808
chr1	133941443	133942131	Pilot_E3_BAM_peak_227	31	.	3.08392	6.77199	3.13212
chr1	134091953	134093104	Pilot_E3_BAM_peak_228	19	.	2.99682	5.32576	1.94134
chr1	134099199	134099814	Pilot_E3_BAM_peak_229	33	.	3.25093	7.05064	3.39083
chr1	134145871	134146676	Pilot_E3_BAM_peak_230	13	.	2.82456	4.57713	1.34985
chr1	134405812	134406076	Pilot_E3_BAM_peak_231	17	.	2.77847	5.04844	1.71846
chr1	134414910	134415360	Pilot_E3_BAM_peak_232	26	.	3.07058	6.22606	2.68092
chr1	134494705	134495263	Pilot_E3_BAM_peak_233	26	.	2.9859	6.22627	2.67822
chr1	134909238	134909674	Pilot_E3_BAM_peak_234	16	.	2.98904	4.98231	1.67172
chr1	134962353	134962652	Pilot_E3_BAM_peak_235	14	.	2.78811	4.64827	1.40605
chr1	135016743	135017048	Pilot_E3_BAM_peak_236	11	.	2.70071	4.31195	1.16062
chr1	135021033	135022236	Pilot_E3_BAM_peak_237	19	.	2.77955	5.29767	1.92069
chr1	135313579	135313825	Pilot_E3_BAM_peak_238	10	.	2.41865	4.20369	1.07155
chr1	135374787	135375413	Pilot_E3_BAM_peak_239	29	.	3.07126	6.49301	2.90438
chr1	135492027	135492491	Pilot_E3_BAM_peak_240	16	.	2.92967	4.92786	1.62915
chr1	135636300	135636681	Pilot_E3_BAM_peak_241	18	.	3.06438	5.18092	1.82338
chr1	135688214	135688839	Pilot_E3_BAM_peak_242	15	.	2.59378	4.83232	1.55033
chr1	135728851	135729106	Pilot_E3_BAM_peak_243	14	.	2.72141	4.65979	1.41347
chr1	135765600	135766093	Pilot_E3_BAM_peak_244	16	.	2.84639	4.966	1.65866
chr1	135771060	135771341	Pilot_E3_BAM_peak_245	15	.	2.67513	4.85391	1.56531
chr1	135862048	135862434	Pilot_E3_BAM_peak_246	51	.	3.84212	9.11065	5.18105
chr1	135919019	135919436	Pilot_E3_BAM_peak_247	15	.	2.70743	4.82821	1.54591
chr1	136017925	136018258	Pilot_E3_BAM_peak_248	17	.	2.70768	5.13474	1.78829
chr1	136140145	136140525	Pilot_E3_BAM_peak_249	25	.	3.14773	6.075	2.5598
chr1	136228563	136228970	Pilot_E3_BAM_peak_250	16	.	2.86556	5.00017	1.67801
chr1	136624630	136624920	Pilot_E3_BAM_peak_251	10	.	2.64494	4.21979	1.08422
chr1	136685342	136685823	Pilot_E3_BAM_peak_252	12	.	2.78275	4.38376	1.21289
chr1	137079446	137079775	Pilot_E3_BAM_peak_253	15	.	2.89292	4.88284	1.59405
chr1	138618293	138620175	Pilot_E3_BAM_peak_254	26	.	2.98035	6.20932	2.68939
chr1	138929034	138929248	Pilot_E3_BAM_peak_255	16	.	2.60887	4.91296	1.61072
chr1	143702517	143703178	Pilot_E3_BAM_peak_256	17	.	2.96748	5.02467	1.7008
chr1	143776884	143777162	Pilot_E3_BAM_peak_257	19	.	2.86763	5.36098	1.97855
chr1	150392848	150393447	Pilot_E3_BAM_peak_258	16	.	2.56829	4.98853	1.67657
chr1	150472290	150472700	Pilot_E3_BAM_peak_259	16	.	2.96387	4.89013	1.6005
chr1	151062123	151062450	Pilot_E3_BAM_peak_260	12	.	2.84283	4.48313	1.27277
chr1	151171574	151172491	Pilot_E3_BAM_peak_261	30	.	3.50516	6.71649	3.08449
chr1	151344151	151344694	Pilot_E3_BAM_peak_262	27	.	3.12196	6.2627	2.71038
chr1	151427905	151428958	Pilot_E3_BAM_peak_263	22	.	2.99955	5.72906	2.27294
chr1	152766240	152766822	Pilot_E3_BAM_peak_264	13	.	2.57086	4.60655	1.37695
chr1	152902879	152903635	Pilot_E3_BAM_peak_265	21	.	3.01474	5.56702	2.14011
chr1	153130047	153130480	Pilot_E3_BAM_peak_266	24	.	3.11264	5.92814	2.43177
chr1	153300280	153300613	Pilot_E3_BAM_peak_267	13	.	2.86525	4.57726	1.34637
chr1	153332570	153333557	Pilot_E3_BAM_peak_268	28	.	2.97999	6.41529	2.84934
chr1	153899643	153900820	Pilot_E3_BAM_peak_269	12	.	2.62589	4.41588	1.23424
chr1	154150313	154150611	Pilot_E3_BAM_peak_270	33	.	3.60501	7.0715	3.38069
chr1	155093574	155093802	Pilot_E3_BAM_peak_271	20	.	2.9317	5.46429	2.0543
chr1	155416690	155417338	Pilot_E3_BAM_peak_272	10	.	2.45143	4.21685	1.0784
chr1	155558143	155558921	Pilot_E3_BAM_peak_273	19	.	3.04469	5.31118	1.93035
chr1	155810217	155810989	Pilot_E3_BAM_peak_274	11	.	2.67782	4.35809	1.18459
chr1	156035768	156036567	Pilot_E3_BAM_peak_275	20	.	2.66629	5.46291	2.06445
chr1	156217674	156218024	Pilot_E3_BAM_peak_276	13	.	2.78078	4.5456	1.33311
chr1	156604749	156605483	Pilot_E3_BAM_peak_277	16	.	2.99968	4.96082	1.64167
chr1	156615551	156615786	Pilot_E3_BAM_peak_278	28	.	2.91572	6.39825	2.83091
chr1	156718480	156719323	Pilot_E3_BAM_peak_279	17	.	2.71414	5.12798	1.78311
chr1	157062030	157062605	Pilot_E3_BAM_peak_280	12	.	2.68817	4.38735	1.20516
chr1	159231907	159232286	Pilot_E3_BAM_peak_281	10	.	2.52632	4.17731	1.05522
chr1	159392923	159393549	Pilot_E3_BAM_peak_282	17	.	3.03957	5.10027	1.75433
chr1	160212553	160213328	Pilot_E3_BAM_peak_283	15	.	2.4908	4.81621	1.53948
chr1	160351989	160352298	Pilot_E3_BAM_peak_284	13	.	2.86892	4.5602	1.33136
chr1	160520789	160521274	Pilot_E3_BAM_peak_285	33	.	3.58124	7.0131	3.33873
chr1	160656239	160656764	Pilot_E3_BAM_peak_286	11	.	2.65508	4.30555	1.14591
chr1	161034459	161034756	Pilot_E3_BAM_peak_287	25	.	3.11141	6.05593	2.53608
chr1	161876231	161877277	Pilot_E3_BAM_peak_288	35	.	3.29908	7.21114	3.53545
chr1	161969060	161969465	Pilot_E3_BAM_peak_289	24	.	3.00899	5.95982	2.46728
chr1	162207284	162207592	Pilot_E3_BAM_peak_290	11	.	2.78537	4.35058	1.17622
chr1	162217260	162218075	Pilot_E3_BAM_peak_291	11	.	2.7372	4.29615	1.13508
chr1	162299838	162300254	Pilot_E3_BAM_peak_292	14	.	2.91803	4.69697	1.43359
chr1	162509419	162509945	Pilot_E3_BAM_peak_293	14	.	2.90099	4.70015	1.4468
chr1	162570323	162570623	Pilot_E3_BAM_peak_294	15	.	2.87915	4.90151	1.59963
chr1	162773955	162774224	Pilot_E3_BAM_peak_295	14	.	2.93231	4.74682	1.4756
chr1	162792379	162793008	Pilot_E3_BAM_peak_296	16	.	3.00244	4.96871	1.64657
chr1	163126532	163126837	Pilot_E3_BAM_peak_297	32	.	3.42338	6.92777	3.25303
chr1	163779500	163780075	Pilot_E3_BAM_peak_298	14	.	2.85124	4.70413	1.44911
chr1	164248592	164249268	Pilot_E3_BAM_peak_299	75	.	4.06189	11.7152	7.53787
chr1	165194116	165194510	Pilot_E3_BAM_peak_300	19	.	2.91972	5.35394	1.95557
chr1	165316559	165316807	Pilot_E3_BAM_peak_301	17	.	2.95728	5.11975	1.77969
chr1	165460641	165461198	Pilot_E3_BAM_peak_302	25	.	2.80014	6.069	2.54506
chr1	165535882	165536425	Pilot_E3_BAM_peak_303	14	.	2.90252	4.68993	1.43325
chr1	165763736	165764080	Pilot_E3_BAM_peak_304	41	.	3.57322	7.95126	4.14333
chr1	166138211	166138687	Pilot_E3_BAM_peak_305	13	.	2.82283	4.59773	1.36852
chr1	167349853	167350170	Pilot_E3_BAM_peak_306	22	.	2.95041	5.70589	2.24019
chr1	167393055	167394378	Pilot_E3_BAM_peak_307	26	.	3.053	6.21186	2.65722
chr1	168391915	168392127	Pilot_E3_BAM_peak_308	15	.	2.81814	4.78615	1.51385
chr1	168432329	168432694	Pilot_E3_BAM_peak_309	30	.	3.41983	6.65137	3.05871
chr1	170059293	170059973	Pilot_E3_BAM_peak_310	12	.	2.79366	4.4325	1.24041
chr1	170174167	170175398	Pilot_E3_BAM_peak_311	18	.	2.7764	5.23928	1.87716
chr1	170644369	170644718	Pilot_E3_BAM_peak_312	26	.	3.25992	6.16833	2.63999
chr1	170656170	170656735	Pilot_E3_BAM_peak_313	12	.	2.79792	4.45007	1.26254
chr1	171150141	171150601	Pilot_E3_BAM_peak_314	50	.	3.99896	8.92842	5.03962
chr1	171250443	171250743	Pilot_E3_BAM_peak_315	10	.	2.57071	4.13133	1.02855
chr1	171280390	171281749	Pilot_E3_BAM_peak_316	16	.	2.76524	4.93245	1.63295
chr1	171329056	171329669	Pilot_E3_BAM_peak_317	17	.	2.92775	5.12455	1.77891
chr1	171503623	171504226	Pilot_E3_BAM_peak_318	13	.	2.70191	4.55659	1.3327
chr1	172206347	172206577	Pilot_E3_BAM_peak_319	18	.	3.00424	5.19215	1.82827
chr1	172309906	172310165	Pilot_E3_BAM_peak_320	16	.	2.502	4.89824	1.60163
chr1	172312142	172312969	Pilot_E3_BAM_peak_321	10	.	2.58555	4.18172	1.05515
chr1	172499904	172500282	Pilot_E3_BAM_peak_322	27	.	3.05337	6.33675	2.77607
chr1	172562881	172563114	Pilot_E3_BAM_peak_323	11	.	2.59213	4.34177	1.17756
chr1	175625366	175625584	Pilot_E3_BAM_peak_324	27	.	3.16919	6.3681	2.79514
chr1	175692738	175692988	Pilot_E3_BAM_peak_325	42	.	3.2279	8.12058	4.2606
chr1	176813911	176814878	Pilot_E3_BAM_peak_326	24	.	2.81191	5.93621	2.45666
chr1	177441239	177442153	Pilot_E3_BAM_peak_327	45	.	3.59252	8.38578	4.53206
chr1	178187429	178187887	Pilot_E3_BAM_peak_328	21	.	3.05905	5.63897	2.18947
chr1	178318485	178319077	Pilot_E3_BAM_peak_329	61	.	3.88313	10.1547	6.1069
chr1	178406135	178406698	Pilot_E3_BAM_peak_330	16	.	2.78049	4.92462	1.62614
chr1	178999830	179000185	Pilot_E3_BAM_peak_331	17	.	2.80974	5.06885	1.74464
chr1	179546060	179546873	Pilot_E3_BAM_peak_332	15	.	2.70724	4.88036	1.58672
chr1	179803696	179804171	Pilot_E3_BAM_peak_333	33	.	3.25614	7.06406	3.39628
chr1	180171159	180172245	Pilot_E3_BAM_peak_334	11	.	2.67127	4.35945	1.18112
chr1	180387472	180387750	Pilot_E3_BAM_peak_335	14	.	2.69898	4.74897	1.48218
chr1	180568935	180569295	Pilot_E3_BAM_peak_336	18	.	2.66027	5.22057	1.85432
chr1	180777660	180778550	Pilot_E3_BAM_peak_337	46	.	3.54741	8.45955	4.65651
chr1	180904330	180904553	Pilot_E3_BAM_peak_338	27	.	2.86636	6.36347	2.79047
chr1	180913958	180914244	Pilot_E3_BAM_peak_339	19	.	2.95569	5.28561	1.93207
chr1	180942512	180943395	Pilot_E3_BAM_peak_340	13	.	2.62576	4.61472	1.38245
chr1	181009973	181010179	Pilot_E3_BAM_peak_341	15	.	2.7298	4.82656	1.54557
chr1	181016727	181017498	Pilot_E3_BAM_peak_342	22	.	3.0467	5.70277	2.24149
chr1	181150968	181151337	Pilot_E3_BAM_peak_343	45	.	3.69224	8.42592	4.52912
chr1	181256882	181257473	Pilot_E3_BAM_peak_344	15	.	2.8881	4.85908	1.57313
chr1	181552503	181553264	Pilot_E3_BAM_peak_345	48	.	3.74609	8.68462	4.8844
chr1	182019255	182019520	Pilot_E3_BAM_peak_346	21	.	3.1532	5.54655	2.12079
chr1	182124779	182125198	Pilot_E3_BAM_peak_347	48	.	3.33877	8.73864	4.82344
chr1	182282602	182282844	Pilot_E3_BAM_peak_348	19	.	2.9483	5.39165	1.98829
chr1	182340989	182341427	Pilot_E3_BAM_peak_349	15	.	2.90865	4.7779	1.50247
chr1	182368456	182369188	Pilot_E3_BAM_peak_350	27	.	3.27472	6.29314	2.73857
chr1	182408786	182409440	Pilot_E3_BAM_peak_351	14	.	2.55898	4.71281	1.46518
chr1	182506502	182506904	Pilot_E3_BAM_peak_352	25	.	3.17867	6.08822	2.56876
chr1	182528040	182528255	Pilot_E3_BAM_peak_353	30	.	3.1381	6.64477	3.05229
chr1	183724751	183725082	Pilot_E3_BAM_peak_354	10	.	2.75765	4.19692	1.05301
chr1	184034053	184034425	Pilot_E3_BAM_peak_355	18	.	2.73134	5.23527	1.87785
chr1	184663900	184664125	Pilot_E3_BAM_peak_356	24	.	3.12045	5.94614	2.44814
chr1	185328960	185329404	Pilot_E3_BAM_peak_357	22	.	2.99686	5.66551	2.21347
chr1	186705226	186705565	Pilot_E3_BAM_peak_358	21	.	2.97073	5.55585	2.12442
chr1	189007460	189007802	Pilot_E3_BAM_peak_359	12	.	2.73147	4.46533	1.26553
chr1	189727543	189727809	Pilot_E3_BAM_peak_360	16	.	2.64456	4.99519	1.67645
chr1	189728649	189728948	Pilot_E3_BAM_peak_361	12	.	2.62664	4.48432	1.28636
chr1	191026092	191026591	Pilot_E3_BAM_peak_362	57	.	3.85545	9.72242	5.72177
chr1	191183432	191183736	Pilot_E3_BAM_peak_363	21	.	3.11451	5.61402	2.17162
chr1	191230482	191230735	Pilot_E3_BAM_peak_364	12	.	2.81423	4.45097	1.25578
chr1	191317820	191318164	Pilot_E3_BAM_peak_365	31	.	3.39601	6.71658	3.1027
chr1	191397207	191398120	Pilot_E3_BAM_peak_366	27	.	2.87863	6.32373	2.7884
chr1	191574939	191576085	Pilot_E3_BAM_peak_367	36	.	3.14356	7.42113	3.69042
chr1	191718959	191719263	Pilot_E3_BAM_peak_368	15	.	2.79116	4.82253	1.54358
chr1	191821475	191821857	Pilot_E3_BAM_peak_369	28	.	3.17068	6.43318	2.84414
chr1	191906801	191907247	Pilot_E3_BAM_peak_370	15	.	2.58532	4.82552	1.54893
chr1	192092399	192092839	Pilot_E3_BAM_peak_371	14	.	2.72503	4.75212	1.48825
chr1	192778980	192779228	Pilot_E3_BAM_peak_372	18	.	3.00222	5.1623	1.81893
chr1	192785543	192786330	Pilot_E3_BAM_peak_373	24	.	3.1524	5.90692	2.40156
chr1	193173235	193173683	Pilot_E3_BAM_peak_374	12	.	2.75229	4.46914	1.27046
chr1	193413472	193413774	Pilot_E3_BAM_peak_375	24	.	3.05052	5.99515	2.48938
chr10	3973198	3973612	Pilot_E3_BAM_peak_376	10	.	2.53278	4.23309	1.09502
chr10	4312173	4312414	Pilot_E3_BAM_peak_377	10	.	2.74125	4.19071	1.05267
chr10	4386555	4387356	Pilot_E3_BAM_peak_378	29	.	2.84069	6.60261	2.99933
chr10	4612410	4612631	Pilot_E3_BAM_peak_379	22	.	3.18423	5.66501	2.2311
chr10	5194438	5194959	Pilot_E3_BAM_peak_380	27	.	3.27924	6.35042	2.79756
chr10	5805558	5806030	Pilot_E3_BAM_peak_381	143	.	5.03046	18.9699	14.3397
chr10	5823910	5824654	Pilot_E3_BAM_peak_382	261	.	5.92049	30.6217	26.1636
chr10	8432022	8432229	Pilot_E3_BAM_peak_383	11	.	2.78888	4.29394	1.12623
chr10	8518598	8519148	Pilot_E3_BAM_peak_384	36	.	3.3948	7.32853	3.62432
chr10	11280950	11281174	Pilot_E3_BAM_peak_385	25	.	2.87576	6.09278	2.55723
chr10	12868294	12869408	Pilot_E3_BAM_peak_386	20	.	2.81479	5.50798	2.08917
chr10	12963482	12964537	Pilot_E3_BAM_peak_387	28	.	3.10233	6.38366	2.81735
chr10	13595931	13596355	Pilot_E3_BAM_peak_388	20	.	2.99773	5.50004	2.07208
chr10	13832639	13833141	Pilot_E3_BAM_peak_389	17	.	2.76777	5.08788	1.75
chr10	13964886	13966482	Pilot_E3_BAM_peak_390	15	.	2.77976	4.78629	1.51331
chr10	14048321	14048648	Pilot_E3_BAM_peak_391	14	.	2.8366	4.75741	1.49465
chr10	14545249	14545553	Pilot_E3_BAM_peak_392	11	.	2.62377	4.28106	1.13254
chr10	14602768	14603038	Pilot_E3_BAM_peak_393	16	.	2.88937	4.95118	1.63941
chr10	17549520	17550056	Pilot_E3_BAM_peak_394	24	.	3.12702	5.94905	2.4419
chr10	17575541	17576055	Pilot_E3_BAM_peak_395	13	.	2.86183	4.59044	1.36358
chr10	18430849	18431128	Pilot_E3_BAM_peak_396	25	.	3.06609	6.0225	2.50988
chr10	18921300	18921514	Pilot_E3_BAM_peak_397	13	.	2.80352	4.50439	1.30478
chr10	19126767	19127716	Pilot_E3_BAM_peak_398	11	.	2.70199	4.33659	1.17442
chr10	19591653	19592266	Pilot_E3_BAM_peak_399	41	.	3.18848	8.01798	4.1926
chr10	20952380	20952693	Pilot_E3_BAM_peak_400	14	.	2.68349	4.76003	1.49414
chr10	21296214	21296424	Pilot_E3_BAM_peak_401	19	.	2.99003	5.28658	1.91452
chr10	21790257	21790650	Pilot_E3_BAM_peak_402	26	.	3.20253	6.13993	2.60264
chr10	21801675	21802130	Pilot_E3_BAM_peak_403	16	.	2.92232	4.89751	1.60023
chr10	23177273	23177767	Pilot_E3_BAM_peak_404	45	.	3.86793	8.42005	4.59768
chr10	23203526	23204286	Pilot_E3_BAM_peak_405	13	.	2.8804	4.62667	1.39142
chr10	23796831	23797106	Pilot_E3_BAM_peak_406	12	.	2.58387	4.46773	1.26653
chr10	24778448	24778731	Pilot_E3_BAM_peak_407	19	.	2.84546	5.38549	1.98779
chr10	24973331	24973648	Pilot_E3_BAM_peak_408	15	.	2.89528	4.83816	1.55349
chr10	25361265	25361634	Pilot_E3_BAM_peak_409	16	.	2.96715	5.00417	1.68267
chr10	26772440	26773052	Pilot_E3_BAM_peak_410	18	.	2.89908	5.16955	1.81184
chr10	29146650	29146983	Pilot_E3_BAM_peak_411	20	.	3.16972	5.52685	2.09541
chr10	30618245	30618474	Pilot_E3_BAM_peak_412	26	.	3.04525	6.16379	2.64058
chr10	30729980	30730219	Pilot_E3_BAM_peak_413	12	.	2.77647	4.40375	1.2197
chr10	30802634	30803294	Pilot_E3_BAM_peak_414	14	.	2.52549	4.70446	1.45561
chr10	31313415	31313674	Pilot_E3_BAM_peak_415	25	.	3.08422	6.12246	2.57752
chr10	34206903	34207271	Pilot_E3_BAM_peak_416	34	.	3.32412	7.18925	3.47649
chr10	34418251	34418587	Pilot_E3_BAM_peak_417	20	.	2.74697	5.4453	2.03234
chr10	34483438	34483741	Pilot_E3_BAM_peak_418	13	.	2.67281	4.51205	1.3007
chr10	36974456	36974791	Pilot_E3_BAM_peak_419	10	.	2.51209	4.24176	1.09239
chr10	39731118	39732709	Pilot_E3_BAM_peak_420	24	.	2.76393	5.99416	2.48894
chr10	40348668	40349354	Pilot_E3_BAM_peak_421	30	.	2.74517	6.61864	3.01951
chr10	40644308	40644949	Pilot_E3_BAM_peak_422	14	.	2.87246	4.70287	1.44403
chr10	40882890	40883773	Pilot_E3_BAM_peak_423	22	.	2.90395	5.66235	2.21301
chr10	40906524	40906752	Pilot_E3_BAM_peak_424	14	.	2.9218	4.71715	1.45549
chr10	41450130	41450690	Pilot_E3_BAM_peak_425	25	.	2.94341	6.09805	2.58184
chr10	41476884	41477963	Pilot_E3_BAM_peak_426	14	.	2.65974	4.73434	1.47538
chr10	41518697	41519950	Pilot_E3_BAM_peak_427	19	.	2.73252	5.38942	1.99302
chr10	41587119	41587398	Pilot_E3_BAM_peak_428	12	.	2.67694	4.50404	1.29738
chr10	41809693	41810512	Pilot_E3_BAM_peak_429	107	.	4.62302	15.2389	10.7796
chr10	42276515	42278134	Pilot_E3_BAM_peak_430	34	.	2.91869	7.05469	3.40461
chr10	42678904	42679488	Pilot_E3_BAM_peak_431	19	.	2.6749	5.26745	1.90133
chr10	43220771	43221378	Pilot_E3_BAM_peak_432	32	.	3.5471	6.86152	3.20385
chr10	43479687	43479957	Pilot_E3_BAM_peak_433	10	.	2.65384	4.1803	1.05992
chr10	43943460	43943908	Pilot_E3_BAM_peak_434	16	.	2.83883	5.00399	1.68853
chr10	44685089	44685429	Pilot_E3_BAM_peak_435	15	.	2.95675	4.86021	1.56433
chr10	45311271	45311665	Pilot_E3_BAM_peak_436	12	.	2.54342	4.46379	1.27207
chr10	52417110	52417754	Pilot_E3_BAM_peak_437	16	.	2.98304	5.01506	1.69202
chr10	53379656	53380235	Pilot_E3_BAM_peak_438	32	.	2.92253	6.94855	3.2709
chr10	53596504	53597064	Pilot_E3_BAM_peak_439	20	.	2.91617	5.50351	2.08836
chr10	53629483	53630206	Pilot_E3_BAM_peak_440	20	.	2.78523	5.45915	2.05558
chr10	56921184	56921590	Pilot_E3_BAM_peak_441	14	.	2.82584	4.68024	1.43376
chr10	58322927	58323855	Pilot_E3_BAM_peak_442	59	.	3.6302	9.90143	5.91199
chr10	58497489	58498131	Pilot_E3_BAM_peak_443	10	.	2.46971	4.14576	1.03531
chr10	59078117	59078346	Pilot_E3_BAM_peak_444	15	.	2.64332	4.87189	1.57436
chr10	59114560	59115038	Pilot_E3_BAM_peak_445	18	.	2.9057	5.2298	1.86069
chr10	59323205	59323631	Pilot_E3_BAM_peak_446	14	.	2.60617	4.65956	1.41678
chr10	59578088	59578842	Pilot_E3_BAM_peak_447	13	.	2.68361	4.61168	1.3772
chr10	59638392	59638664	Pilot_E3_BAM_peak_448	18	.	2.81702	5.25418	1.87789
chr10	59702399	59702865	Pilot_E3_BAM_peak_449	18	.	2.48666	5.18566	1.83558
chr10	59799754	59800341	Pilot_E3_BAM_peak_450	11	.	2.63036	4.24714	1.10186
chr10	59879678	59879996	Pilot_E3_BAM_peak_451	26	.	2.81361	6.16188	2.6287
chr10	59909471	59909839	Pilot_E3_BAM_peak_452	23	.	2.99825	5.82063	2.33667
chr10	59950892	59952151	Pilot_E3_BAM_peak_453	23	.	2.67425	5.78725	2.31961
chr10	60002819	60003284	Pilot_E3_BAM_peak_454	26	.	2.95988	6.23554	2.6916
chr10	60209311	60209758	Pilot_E3_BAM_peak_455	16	.	2.81916	4.98156	1.66951
chr10	60351596	60352309	Pilot_E3_BAM_peak_456	19	.	2.89773	5.33705	1.94563
chr10	60752578	60752815	Pilot_E3_BAM_peak_457	18	.	2.70768	5.21022	1.84634
chr10	60814339	60814895	Pilot_E3_BAM_peak_458	21	.	2.95132	5.63603	2.19795
chr10	60817126	60817538	Pilot_E3_BAM_peak_459	19	.	2.86591	5.28655	1.90437
chr10	60831381	60831711	Pilot_E3_BAM_peak_460	20	.	2.82145	5.46244	2.05894
chr10	61362772	61363034	Pilot_E3_BAM_peak_461	23	.	2.97068	5.84142	2.35532
chr10	61475465	61476059	Pilot_E3_BAM_peak_462	25	.	3.04193	6.08247	2.56041
chr10	61648091	61649039	Pilot_E3_BAM_peak_463	28	.	2.91743	6.4434	2.85764
chr10	62339966	62340806	Pilot_E3_BAM_peak_464	62	.	3.75763	10.305	6.20584
chr10	62486563	62487279	Pilot_E3_BAM_peak_465	17	.	2.4773	5.08925	1.75268
chr10	62650659	62651478	Pilot_E3_BAM_peak_466	18	.	2.61084	5.17721	1.82799
chr10	62920477	62920851	Pilot_E3_BAM_peak_467	18	.	2.59579	5.20401	1.84455
chr10	63023060	63024694	Pilot_E3_BAM_peak_468	34	.	3.16491	7.11587	3.46751
chr10	67002882	67003416	Pilot_E3_BAM_peak_469	12	.	2.3181	4.5042	1.29789
chr10	67548895	67549560	Pilot_E3_BAM_peak_470	13	.	2.41967	4.55983	1.34283
chr10	67979460	67979717	Pilot_E3_BAM_peak_471	16	.	2.589	4.94679	1.64427
chr10	67984290	67984687	Pilot_E3_BAM_peak_472	31	.	3.06436	6.82437	3.19553
chr10	68278822	68279183	Pilot_E3_BAM_peak_473	32	.	3.3536	6.93032	3.28739
chr10	68375484	68375893	Pilot_E3_BAM_peak_474	38	.	3.5749	7.54746	3.84662
chr10	70121113	70121399	Pilot_E3_BAM_peak_475	16	.	2.86923	5.01546	1.69587
chr10	72634301	72634516	Pilot_E3_BAM_peak_476	13	.	2.82506	4.51237	1.30443
chr10	75170340	75170615	Pilot_E3_BAM_peak_477	20	.	2.91782	5.41632	2.01487
chr10	75212068	75212275	Pilot_E3_BAM_peak_478	40	.	2.97632	7.83829	4.02199
chr10	75222521	75222911	Pilot_E3_BAM_peak_479	17	.	2.67176	5.0803	1.74878
chr10	75517093	75517869	Pilot_E3_BAM_peak_480	55	.	3.46758	9.54622	5.57729
chr10	75859453	75860499	Pilot_E3_BAM_peak_481	25	.	3.07759	6.02177	2.53078
chr10	75898991	75899318	Pilot_E3_BAM_peak_482	16	.	2.71635	4.92147	1.61937
chr10	75921237	75921597	Pilot_E3_BAM_peak_483	30	.	2.65539	6.62311	3.0121
chr10	76442376	76443162	Pilot_E3_BAM_peak_484	31	.	3.07996	6.84744	3.18319
chr10	76902684	76903460	Pilot_E3_BAM_peak_485	11	.	2.50334	4.30543	1.13965
chr10	76961964	76962306	Pilot_E3_BAM_peak_486	100	.	4.51958	14.365	10.0478
chr10	77033106	77033359	Pilot_E3_BAM_peak_487	11	.	2.44508	4.31528	1.15551
chr10	77089388	77089652	Pilot_E3_BAM_peak_488	16	.	2.89261	4.96148	1.65704
chr10	77211193	77211476	Pilot_E3_BAM_peak_489	17	.	2.8253	5.10339	1.76089
chr10	77229639	77229988	Pilot_E3_BAM_peak_490	40	.	3.48457	7.8472	4.05508
chr10	77251699	77252193	Pilot_E3_BAM_peak_491	15	.	2.69263	4.76407	1.50702
chr10	77581665	77581946	Pilot_E3_BAM_peak_492	28	.	2.83195	6.45142	2.84859
chr10	77606253	77606472	Pilot_E3_BAM_peak_493	36	.	3.03276	7.39495	3.65725
chr10	78009350	78009784	Pilot_E3_BAM_peak_494	52	.	3.4002	9.24684	5.24737
chr10	78169608	78169899	Pilot_E3_BAM_peak_495	12	.	2.44963	4.42377	1.23589
chr10	78244823	78245095	Pilot_E3_BAM_peak_496	27	.	3.14052	6.3006	2.73973
chr10	78298049	78298440	Pilot_E3_BAM_peak_497	22	.	2.87275	5.66751	2.21499
chr10	78574584	78575357	Pilot_E3_BAM_peak_498	27	.	3.0988	6.30248	2.74362
chr10	79097265	79097524	Pilot_E3_BAM_peak_499	20	.	3.06275	5.47725	2.06236
chr10	79533320	79533547	Pilot_E3_BAM_peak_500	37	.	3.11888	7.50584	3.75569
chr10	79668959	79669362	Pilot_E3_BAM_peak_501	19	.	2.79149	5.40196	1.99635
chr10	79681761	79682070	Pilot_E3_BAM_peak_502	37	.	3.20566	7.45615	3.72317
chr10	79704140	79704696	Pilot_E3_BAM_peak_503	21	.	2.6599	5.52758	2.10765
chr10	79767153	79767734	Pilot_E3_BAM_peak_504	59	.	3.63321	9.98674	5.95341
chr10	79780185	79780624	Pilot_E3_BAM_peak_505	63	.	3.72924	10.3331	6.31341
chr10	79793339	79793681	Pilot_E3_BAM_peak_506	12	.	2.57911	4.44098	1.24603
chr10	79840867	79841344	Pilot_E3_BAM_peak_507	17	.	2.84246	5.07261	1.74374
chr10	79854323	79854885	Pilot_E3_BAM_peak_508	14	.	2.45572	4.76186	1.49725
chr10	79908362	79908931	Pilot_E3_BAM_peak_509	140	.	4.98587	18.7035	14.0328
chr10	79960081	79960344	Pilot_E3_BAM_peak_510	12	.	2.47931	4.45926	1.25921
chr10	79984366	79985250	Pilot_E3_BAM_peak_511	89	.	4.22392	13.1932	8.93278
chr10	80033330	80034086	Pilot_E3_BAM_peak_512	18	.	2.80336	5.22581	1.86101
chr10	80052117	80052441	Pilot_E3_BAM_peak_513	11	.	2.61956	4.23795	1.10659
chr10	80053475	80053687	Pilot_E3_BAM_peak_514	11	.	2.41191	4.24815	1.10066
chr10	80115470	80115958	Pilot_E3_BAM_peak_515	29	.	2.74295	6.53724	2.94097
chr10	80147737	80149770	Pilot_E3_BAM_peak_516	54	.	3.64358	9.42179	5.46432
chr10	80160007	80161938	Pilot_E3_BAM_peak_517	36	.	3.00963	7.32919	3.61962
chr10	80163854	80164196	Pilot_E3_BAM_peak_518	13	.	2.51914	4.5103	1.30459
chr10	80165024	80168517	Pilot_E3_BAM_peak_519	23	.	2.76034	5.85437	2.39693
chr10	80226135	80227801	Pilot_E3_BAM_peak_520	43	.	3.55373	8.13674	4.35491
chr10	80259818	80261903	Pilot_E3_BAM_peak_521	152	.	4.5466	19.6315	15.2238
chr10	80320317	80320791	Pilot_E3_BAM_peak_522	15	.	2.62375	4.78454	1.52284
chr10	80323529	80324790	Pilot_E3_BAM_peak_523	20	.	2.76188	5.44282	2.03891
chr10	80329924	80330830	Pilot_E3_BAM_peak_524	43	.	3.44737	8.14291	4.33462
chr10	80348341	80348707	Pilot_E3_BAM_peak_525	17	.	2.64287	5.03369	1.71204
chr10	80350408	80350702	Pilot_E3_BAM_peak_526	14	.	2.58678	4.7259	1.46685
chr10	80367752	80368677	Pilot_E3_BAM_peak_527	54	.	3.50082	9.39555	5.48584
chr10	80398853	80400012	Pilot_E3_BAM_peak_528	45	.	3.22348	8.4371	4.59693
chr10	80433723	80434239	Pilot_E3_BAM_peak_529	87	.	4.26635	12.9567	8.75544
chr10	80461115	80461454	Pilot_E3_BAM_peak_530	14	.	2.82343	4.74885	1.48649
chr10	80576996	80578911	Pilot_E3_BAM_peak_531	91	.	3.83214	13.0631	9.11709
chr10	80590429	80590674	Pilot_E3_BAM_peak_532	45	.	3.12338	8.36346	4.57057
chr10	80602842	80603125	Pilot_E3_BAM_peak_533	71	.	3.83449	11.4	7.1968
chr10	80622025	80622591	Pilot_E3_BAM_peak_534	97	.	4.20286	14.038	9.70396
chr10	80656550	80656809	Pilot_E3_BAM_peak_535	38	.	2.98484	7.52319	3.81146
chr10	80675096	80677075	Pilot_E3_BAM_peak_536	19	.	2.60083	5.26841	1.90001
chr10	80701707	80702894	Pilot_E3_BAM_peak_537	121	.	4.26045	16.4899	12.1737
chr10	80742075	80742805	Pilot_E3_BAM_peak_538	26	.	2.94611	6.13319	2.6005
chr10	80751334	80752533	Pilot_E3_BAM_peak_539	46	.	3.52482	8.52617	4.6784
chr10	80798296	80798854	Pilot_E3_BAM_peak_540	12	.	2.37788	4.47959	1.27902
chr10	80826066	80826714	Pilot_E3_BAM_peak_541	30	.	3.24186	6.71102	3.08035
chr10	80900428	80900927	Pilot_E3_BAM_peak_542	15	.	2.53123	4.80877	1.53205
chr10	80940578	80940900	Pilot_E3_BAM_peak_543	25	.	3.0059	6.02242	2.52402
chr10	80988044	80988304	Pilot_E3_BAM_peak_544	25	.	3.19261	6.01536	2.52196
chr10	81037055	81037683	Pilot_E3_BAM_peak_545	15	.	2.80352	4.90149	1.59959
chr10	81105962	81106299	Pilot_E3_BAM_peak_546	32	.	3.01035	6.96845	3.29375
chr10	81135535	81136265	Pilot_E3_BAM_peak_547	10	.	2.49852	4.14813	1.04263
chr10	81137378	81137905	Pilot_E3_BAM_peak_548	22	.	2.68699	5.64937	2.21156
chr10	81167843	81168341	Pilot_E3_BAM_peak_549	18	.	2.82278	5.18482	1.8379
chr10	81182589	81182823	Pilot_E3_BAM_peak_550	30	.	2.89897	6.72158	3.08334
chr10	81292633	81293401	Pilot_E3_BAM_peak_551	45	.	3.42981	8.36085	4.53358
chr10	81320160	81321151	Pilot_E3_BAM_peak_552	150	.	4.93926	19.7644	15.0853
chr10	81350547	81350866	Pilot_E3_BAM_peak_553	16	.	2.40594	4.97116	1.65897
chr10	81357572	81357880	Pilot_E3_BAM_peak_554	10	.	2.28664	4.12153	1.02307
chr10	81429800	81430070	Pilot_E3_BAM_peak_555	15	.	2.65527	4.79749	1.52068
chr10	81496130	81496817	Pilot_E3_BAM_peak_556	51	.	3.46556	9.03908	5.14551
chr10	81545188	81545515	Pilot_E3_BAM_peak_557	31	.	2.92916	6.80893	3.16316
chr10	81643477	81643868	Pilot_E3_BAM_peak_558	18	.	2.7106	5.21771	1.8516
chr10	82047737	82048524	Pilot_E3_BAM_peak_559	53	.	3.68053	9.20928	5.38336
chr10	82764008	82764440	Pilot_E3_BAM_peak_560	22	.	2.58198	5.69049	2.24879
chr10	82858759	82859099	Pilot_E3_BAM_peak_561	20	.	2.8011	5.48712	2.06984
chr10	83152530	83152885	Pilot_E3_BAM_peak_562	16	.	2.837	4.9979	1.68139
chr10	83360177	83360557	Pilot_E3_BAM_peak_563	27	.	3.01684	6.33439	2.77762
chr10	83543904	83544215	Pilot_E3_BAM_peak_564	12	.	2.44774	4.47678	1.27741
chr10	83648174	83648815	Pilot_E3_BAM_peak_565	12	.	2.71913	4.44899	1.26085
chr10	84440866	84441185	Pilot_E3_BAM_peak_566	25	.	2.72408	6.03879	2.5268
chr10	84576277	84576806	Pilot_E3_BAM_peak_567	24	.	2.8827	5.91055	2.4272
chr10	85185092	85185326	Pilot_E3_BAM_peak_568	49	.	3.34305	8.85346	4.92509
chr10	85386843	85387609	Pilot_E3_BAM_peak_569	29	.	3.21237	6.56018	2.94955
chr10	85916968	85917191	Pilot_E3_BAM_peak_570	15	.	2.58257	4.82467	1.546
chr10	86100435	86100669	Pilot_E3_BAM_peak_571	15	.	2.78938	4.82053	1.54234
chr10	86116285	86116514	Pilot_E3_BAM_peak_572	14	.	2.92345	4.74238	1.47526
chr10	86126509	86126724	Pilot_E3_BAM_peak_573	38	.	3.52063	7.55847	3.82623
chr10	86270562	86270797	Pilot_E3_BAM_peak_574	15	.	2.7429	4.76872	1.50523
chr10	86705300	86706281	Pilot_E3_BAM_peak_575	23	.	2.59723	5.79911	2.34427
chr10	86772306	86772541	Pilot_E3_BAM_peak_576	21	.	3.05391	5.52815	2.11707
chr10	86778535	86779298	Pilot_E3_BAM_peak_577	226	.	5.52497	27.0267	22.6452
chr10	91181643	91182441	Pilot_E3_BAM_peak_578	28	.	3.13456	6.44578	2.86604
chr10	93138508	93138797	Pilot_E3_BAM_peak_579	55	.	3.82094	9.54193	5.51969
chr10	93188636	93188900	Pilot_E3_BAM_peak_580	17	.	2.89078	5.04235	1.7099
chr10	93288265	93288741	Pilot_E3_BAM_peak_581	12	.	2.56231	4.4747	1.2735
chr10	93944316	93944555	Pilot_E3_BAM_peak_582	40	.	3.40435	7.84359	4.09956
chr10	94035422	94036442	Pilot_E3_BAM_peak_583	28	.	2.79924	6.45387	2.85734
chr10	94198778	94199290	Pilot_E3_BAM_peak_584	30	.	3.08407	6.68171	3.09219
chr10	94545631	94546097	Pilot_E3_BAM_peak_585	23	.	3.19757	5.80217	2.34002
chr10	94688184	94688968	Pilot_E3_BAM_peak_586	14	.	2.72628	4.7272	1.46696
chr10	95085818	95086968	Pilot_E3_BAM_peak_587	14	.	2.62977	4.75345	1.48693
chr10	95514778	95515201	Pilot_E3_BAM_peak_588	18	.	2.67408	5.22504	1.85867
chr10	95643907	95644240	Pilot_E3_BAM_peak_589	46	.	3.6036	8.54292	4.66731
chr10	96751485	96751947	Pilot_E3_BAM_peak_590	15	.	2.88143	4.82211	1.53839
chr10	98914303	98915320	Pilot_E3_BAM_peak_591	14	.	2.63144	4.74997	1.48481
chr10	99261609	99263152	Pilot_E3_BAM_peak_592	17	.	2.78623	5.12462	1.78265
chr10	100487326	100487740	Pilot_E3_BAM_peak_593	13	.	2.61616	4.60671	1.37448
chr10	111009833	111010415	Pilot_E3_BAM_peak_594	14	.	2.54412	4.68357	1.43619
chr10	111298612	111298933	Pilot_E3_BAM_peak_595	51	.	3.53598	9.08073	5.15704
chr10	111506413	111506788	Pilot_E3_BAM_peak_596	26	.	2.90008	6.16632	2.62938
chr10	111516451	111516942	Pilot_E3_BAM_peak_597	20	.	3.01373	5.49539	2.07247
chr10	111543768	111544043	Pilot_E3_BAM_peak_598	43	.	3.60853	8.18638	4.34408
chr10	111570777	111570989	Pilot_E3_BAM_peak_599	13	.	2.48729	4.59355	1.36794
chr10	111672716	111672929	Pilot_E3_BAM_peak_600	10	.	2.45821	4.19891	1.07865
chr10	115332368	115332601	Pilot_E3_BAM_peak_601	11	.	2.62768	4.29065	1.13805
chr10	115384509	115385585	Pilot_E3_BAM_peak_602	33	.	2.98021	7.00295	3.34257
chr10	116394477	116394723	Pilot_E3_BAM_peak_603	14	.	2.80268	4.65513	1.42252
chr10	116739986	116740229	Pilot_E3_BAM_peak_604	14	.	2.82598	4.75939	1.49735
chr10	116995685	116996503	Pilot_E3_BAM_peak_605	15	.	2.85747	4.86481	1.57982
chr10	117025726	117026069	Pilot_E3_BAM_peak_606	57	.	3.80971	9.78434	5.77102
chr10	118141479	118141701	Pilot_E3_BAM_peak_607	16	.	2.61775	4.95376	1.64361
chr10	118869412	118869789	Pilot_E3_BAM_peak_608	12	.	2.60816	4.48491	1.27946
chr10	119239747	119240528	Pilot_E3_BAM_peak_609	33	.	2.95604	6.98631	3.34006
chr10	120422569	120422886	Pilot_E3_BAM_peak_610	18	.	2.84746	5.22806	1.86168
chr10	120476504	120476997	Pilot_E3_BAM_peak_611	18	.	2.71421	5.24021	1.88244
chr10	120717106	120717650	Pilot_E3_BAM_peak_612	21	.	2.97791	5.56943	2.14629
chr10	121476131	121476492	Pilot_E3_BAM_peak_613	20	.	2.80683	5.47962	2.08047
chr10	121626087	121626446	Pilot_E3_BAM_peak_614	17	.	2.4314	5.09619	1.75962
chr10	122096969	122097607	Pilot_E3_BAM_peak_615	50	.	3.19577	8.88471	5.01184
chr10	123196568	123197267	Pilot_E3_BAM_peak_616	22	.	2.97174	5.69006	2.22731
chr10	125966810	125967106	Pilot_E3_BAM_peak_617	19	.	3.03234	5.27992	1.90652
chr10	126928451	126928676	Pilot_E3_BAM_peak_618	29	.	3.21957	6.53756	2.94909
chr10	126978483	126978862	Pilot_E3_BAM_peak_619	19	.	2.68744	5.28318	1.90574
chr10	127063127	127063496	Pilot_E3_BAM_peak_620	16	.	2.51887	4.95297	1.64576
chr10	127165180	127165998	Pilot_E3_BAM_peak_621	15	.	2.6347	4.78179	1.50344
chr10	127288443	127290968	Pilot_E3_BAM_peak_622	28	.	2.99063	6.40279	2.85909
chr10	127311480	127311687	Pilot_E3_BAM_peak_623	11	.	2.4503	4.28519	1.13683
chr10	127342144	127342418	Pilot_E3_BAM_peak_624	23	.	3.11349	5.81302	2.33552
chr10	127616072	127616579	Pilot_E3_BAM_peak_625	17	.	2.7042	5.08995	1.75941
chr10	127621297	127622251	Pilot_E3_BAM_peak_626	35	.	2.96193	7.30479	3.59755
chr10	127666747	127668553	Pilot_E3_BAM_peak_627	59	.	3.51873	9.87279	5.90096
chr10	127674837	127675239	Pilot_E3_BAM_peak_628	19	.	2.80189	5.35018	1.96429
chr10	127676917	127677132	Pilot_E3_BAM_peak_629	11	.	2.47481	4.35833	1.18759
chr10	127924965	127925436	Pilot_E3_BAM_peak_630	14	.	2.75649	4.76107	1.49212
chr10	128091179	128091749	Pilot_E3_BAM_peak_631	16	.	2.69048	4.91023	1.6068
chr10	128092939	128093298	Pilot_E3_BAM_peak_632	13	.	2.5905	4.629	1.39078
chr10	128179848	128180102	Pilot_E3_BAM_peak_633	13	.	2.65717	4.52489	1.31067
chr10	128194121	128194371	Pilot_E3_BAM_peak_634	22	.	2.85559	5.74825	2.27912
chr10	128303372	128303927	Pilot_E3_BAM_peak_635	16	.	2.64319	5.00312	1.68782
chr10	128322304	128322760	Pilot_E3_BAM_peak_636	12	.	2.35721	4.39594	1.21362
chr10	128337688	128338349	Pilot_E3_BAM_peak_637	27	.	3.19987	6.32095	2.75524
chr10	128344739	128344984	Pilot_E3_BAM_peak_638	31	.	3.43467	6.79841	3.15508
chr10	128368502	128369162	Pilot_E3_BAM_peak_639	29	.	3.02381	6.51389	2.91422
chr10	128376880	128377393	Pilot_E3_BAM_peak_640	27	.	2.90135	6.27908	2.71362
chr10	128409607	128409895	Pilot_E3_BAM_peak_641	19	.	2.58747	5.35332	1.96564
chr10	128525222	128526278	Pilot_E3_BAM_peak_642	50	.	3.53603	8.98048	5.05341
chr10	128565905	128566665	Pilot_E3_BAM_peak_643	92	.	3.84904	13.4751	9.28015
chr10	128673972	128674369	Pilot_E3_BAM_peak_644	16	.	2.62649	4.94147	1.63712
chr10	128695819	128696551	Pilot_E3_BAM_peak_645	48	.	3.22174	8.66833	4.80972
chr10	128747978	128748297	Pilot_E3_BAM_peak_646	20	.	2.48495	5.44455	2.0346
chr10	128779373	128779757	Pilot_E3_BAM_peak_647	14	.	2.78656	4.71466	1.46424
chr10	128804839	128805609	Pilot_E3_BAM_peak_648	46	.	3.19798	8.552	4.68665
chr10	128921794	128923685	Pilot_E3_BAM_peak_649	38	.	3.24543	7.5017	3.80388
chr11	3265986	3266635	Pilot_E3_BAM_peak_650	16	.	2.61777	4.90845	1.61422
chr11	3374144	3374782	Pilot_E3_BAM_peak_651	24	.	3.07914	5.95501	2.44631
chr11	3443056	3443353	Pilot_E3_BAM_peak_652	14	.	2.88648	4.6503	1.40433
chr11	3481944	3482447	Pilot_E3_BAM_peak_653	24	.	3.2166	5.9747	2.48178
chr11	3539105	3539591	Pilot_E3_BAM_peak_654	17	.	2.67535	5.0565	1.728
chr11	3648584	3649508	Pilot_E3_BAM_peak_655	17	.	2.65196	5.0514	1.72802
chr11	3909106	3909375	Pilot_E3_BAM_peak_656	12	.	2.55464	4.39402	1.21437
chr11	3913202	3914650	Pilot_E3_BAM_peak_657	58	.	3.45607	9.62749	5.80403
chr11	4296661	4297066	Pilot_E3_BAM_peak_658	21	.	3.03911	5.59213	2.16041
chr11	4299512	4299778	Pilot_E3_BAM_peak_659	15	.	2.56842	4.83579	1.55295
chr11	4308466	4308979	Pilot_E3_BAM_peak_660	24	.	3.01683	5.90783	2.43143
chr11	4377077	4377565	Pilot_E3_BAM_peak_661	10	.	2.75765	4.19692	1.05301
chr11	4637717	4637962	Pilot_E3_BAM_peak_662	45	.	3.76237	8.47584	4.58413
chr11	4661417	4661732	Pilot_E3_BAM_peak_663	16	.	2.85999	4.97626	1.6617
chr11	4849386	4849624	Pilot_E3_BAM_peak_664	13	.	2.5235	4.57598	1.35271
chr11	5065378	5065709	Pilot_E3_BAM_peak_665	32	.	3.19629	6.85835	3.20694
chr11	5099108	5100020	Pilot_E3_BAM_peak_666	27	.	3.0621	6.26734	2.70095
chr11	5193202	5193419	Pilot_E3_BAM_peak_667	33	.	3.09221	6.97767	3.30831
chr11	5244105	5245579	Pilot_E3_BAM_peak_668	24	.	3.09964	5.91046	2.42982
chr11	5381301	5381760	Pilot_E3_BAM_peak_669	10	.	2.66201	4.16593	1.05274
chr11	5444737	5445095	Pilot_E3_BAM_peak_670	21	.	3.18294	5.59704	2.15522
chr11	5520817	5522155	Pilot_E3_BAM_peak_671	30	.	3.18619	6.64382	3.01757
chr11	5741144	5741429	Pilot_E3_BAM_peak_672	24	.	2.92709	5.97826	2.46571
chr11	5762130	5762376	Pilot_E3_BAM_peak_673	49	.	3.61793	8.86605	4.95436
chr11	5788207	5788648	Pilot_E3_BAM_peak_674	18	.	2.75853	5.23236	1.86823
chr11	5837746	5838349	Pilot_E3_BAM_peak_675	21	.	2.96867	5.61569	2.17591
chr11	5855748	5855979	Pilot_E3_BAM_peak_676	30	.	3.20977	6.70484	3.06965
chr11	5955493	5955991	Pilot_E3_BAM_peak_677	14	.	2.81106	4.65802	1.41557
chr11	6175029	6175249	Pilot_E3_BAM_peak_678	10	.	2.75765	4.19692	1.05301
chr11	6199993	6200415	Pilot_E3_BAM_peak_679	21	.	3.01112	5.6485	2.19199
chr11	6389060	6389311	Pilot_E3_BAM_peak_680	78	.	4.40745	12.1948	7.89946
chr11	6444177	6444425	Pilot_E3_BAM_peak_681	65	.	3.94805	10.7002	6.5345
chr11	6546433	6547257	Pilot_E3_BAM_peak_682	54	.	3.77925	9.39511	5.4697
chr11	8443725	8444062	Pilot_E3_BAM_peak_683	19	.	2.97251	5.32851	1.95839
chr11	8468029	8468558	Pilot_E3_BAM_peak_684	27	.	2.99564	6.27936	2.73528
chr11	8821461	8821739	Pilot_E3_BAM_peak_685	22	.	2.9678	5.7055	2.2482
chr11	11820508	11820890	Pilot_E3_BAM_peak_686	19	.	2.88136	5.33828	1.95182
chr11	12434871	12435303	Pilot_E3_BAM_peak_687	21	.	2.93012	5.54047	2.11903
chr11	16591653	16592032	Pilot_E3_BAM_peak_688	15	.	2.79431	4.88872	1.59189
chr11	16951158	16951607	Pilot_E3_BAM_peak_689	23	.	3.13826	5.83287	2.35052
chr11	17386767	17387042	Pilot_E3_BAM_peak_690	15	.	2.93436	4.86686	1.5768
chr11	18953763	18954022	Pilot_E3_BAM_peak_691	23	.	3.19401	5.79241	2.32094
chr11	19019106	19019465	Pilot_E3_BAM_peak_692	18	.	3.04497	5.26108	1.89354
chr11	19835380	19835631	Pilot_E3_BAM_peak_693	33	.	3.14094	6.98668	3.31512
chr11	19923891	19924388	Pilot_E3_BAM_peak_694	18	.	2.82258	5.23495	1.87743
chr11	19925556	19926242	Pilot_E3_BAM_peak_695	22	.	2.78191	5.66747	2.21809
chr11	20200896	20201935	Pilot_E3_BAM_peak_696	22	.	2.77138	5.68863	2.24232
chr11	20332683	20333302	Pilot_E3_BAM_peak_697	49	.	3.67454	8.88836	4.99823
chr11	20469469	20469826	Pilot_E3_BAM_peak_698	13	.	2.56486	4.60865	1.37671
chr11	20542494	20543216	Pilot_E3_BAM_peak_699	76	.	3.64545	11.7259	7.61207
chr11	20631472	20632219	Pilot_E3_BAM_peak_700	224	.	5.84972	27.1975	22.4305
chr11	20896306	20896712	Pilot_E3_BAM_peak_701	32	.	3.36501	6.89947	3.24805
chr11	21370458	21371251	Pilot_E3_BAM_peak_702	59	.	3.84197	9.86297	5.98193
chr11	22002019	22002296	Pilot_E3_BAM_peak_703	11	.	2.65567	4.29227	1.14598
chr11	22286867	22287724	Pilot_E3_BAM_peak_704	25	.	2.98802	6.07383	2.55774
chr11	22733118	22733327	Pilot_E3_BAM_peak_705	15	.	2.77341	4.81403	1.53481
chr11	22843924	22844196	Pilot_E3_BAM_peak_706	19	.	3.08706	5.33727	1.95056
chr11	22859696	22860296	Pilot_E3_BAM_peak_707	22	.	2.83432	5.72046	2.25672
chr11	22990651	22991015	Pilot_E3_BAM_peak_708	34	.	3.19907	7.18537	3.47418
chr11	23007603	23008582	Pilot_E3_BAM_peak_709	17	.	2.91587	5.10868	1.77051
chr11	23255230	23256003	Pilot_E3_BAM_peak_710	41	.	3.21591	7.87169	4.10718
chr11	23306167	23306590	Pilot_E3_BAM_peak_711	13	.	2.43805	4.53998	1.32794
chr11	23497619	23498407	Pilot_E3_BAM_peak_712	60	.	3.83477	10.0635	6.07956
chr11	23665341	23666278	Pilot_E3_BAM_peak_713	11	.	2.6679	4.31548	1.14812
chr11	23769906	23770911	Pilot_E3_BAM_peak_714	21	.	2.87894	5.53414	2.10598
chr11	26593307	26593973	Pilot_E3_BAM_peak_715	26	.	3.06639	6.23862	2.68094
chr11	29130757	29131045	Pilot_E3_BAM_peak_716	22	.	3.23102	5.7406	2.26723
chr11	29373665	29373960	Pilot_E3_BAM_peak_717	15	.	2.4999	4.82658	1.54674
chr11	29692337	29693111	Pilot_E3_BAM_peak_718	36	.	3.39432	7.36793	3.69079
chr11	29884378	29885297	Pilot_E3_BAM_peak_719	21	.	3.07218	5.59143	2.14906
chr11	30026001	30026413	Pilot_E3_BAM_peak_720	16	.	2.86895	4.98606	1.67294
chr11	30161169	30161408	Pilot_E3_BAM_peak_721	19	.	2.91932	5.3649	1.97232
chr11	30954363	30954649	Pilot_E3_BAM_peak_722	13	.	2.6181	4.55614	1.33811
chr11	30986197	30986489	Pilot_E3_BAM_peak_723	14	.	2.68896	4.73848	1.47114
chr11	31169492	31169865	Pilot_E3_BAM_peak_724	14	.	2.92354	4.71733	1.45191
chr11	31382254	31382553	Pilot_E3_BAM_peak_725	14	.	2.76718	4.65923	1.41258
chr11	31870357	31870787	Pilot_E3_BAM_peak_726	17	.	2.55153	5.11856	1.77623
chr11	32345706	32346414	Pilot_E3_BAM_peak_727	11	.	2.67243	4.37549	1.19726
chr11	32455033	32456008	Pilot_E3_BAM_peak_728	110	.	4.33119	15.4544	11.0242
chr11	32532767	32533833	Pilot_E3_BAM_peak_729	13	.	2.66274	4.59823	1.36809
chr11	32605110	32605732	Pilot_E3_BAM_peak_730	20	.	2.82056	5.40596	2.00474
chr11	32642519	32643143	Pilot_E3_BAM_peak_731	25	.	3.02923	6.0924	2.56869
chr11	33163160	33163380	Pilot_E3_BAM_peak_732	24	.	3.23148	5.93916	2.43972
chr11	35769374	35769726	Pilot_E3_BAM_peak_733	17	.	2.53812	5.10867	1.76843
chr11	40692384	40693060	Pilot_E3_BAM_peak_734	16	.	2.82982	4.97969	1.66957
chr11	43747844	43748092	Pilot_E3_BAM_peak_735	26	.	3.06322	6.15089	2.60993
chr11	43919745	43920148	Pilot_E3_BAM_peak_736	16	.	2.73087	4.99421	1.68714
chr11	44519817	44520474	Pilot_E3_BAM_peak_737	21	.	2.89913	5.51575	2.10263
chr11	44617007	44617399	Pilot_E3_BAM_peak_738	10	.	2.53022	4.09794	1.00796
chr11	46056050	46056335	Pilot_E3_BAM_peak_739	25	.	3.2054	6.07581	2.54784
chr11	46436963	46437223	Pilot_E3_BAM_peak_740	16	.	2.90726	4.98999	1.67225
chr11	48799777	48800621	Pilot_E3_BAM_peak_741	15	.	2.75666	4.85436	1.57497
chr11	48817068	48817408	Pilot_E3_BAM_peak_742	76	.	3.77255	11.7979	7.61856
chr11	49243800	49244423	Pilot_E3_BAM_peak_743	20	.	2.85365	5.40627	2.0075
chr11	49250322	49250942	Pilot_E3_BAM_peak_744	11	.	2.34634	4.31003	1.15307
chr11	50212168	50213116	Pilot_E3_BAM_peak_745	20	.	2.89865	5.47652	2.05923
chr11	50325794	50326159	Pilot_E3_BAM_peak_746	23	.	2.90398	5.86643	2.37065
chr11	50674432	50674793	Pilot_E3_BAM_peak_747	14	.	2.7311	4.71916	1.45843
chr11	50915934	50916255	Pilot_E3_BAM_peak_748	17	.	2.98511	5.14428	1.79594
chr11	51619379	51619945	Pilot_E3_BAM_peak_749	23	.	3.02911	5.86425	2.39755
chr11	51635761	51636543	Pilot_E3_BAM_peak_750	31	.	2.96963	6.80877	3.15959
chr11	51688383	51689072	Pilot_E3_BAM_peak_751	17	.	2.65407	5.13099	1.78461
chr11	51823215	51823740	Pilot_E3_BAM_peak_752	22	.	2.84845	5.73816	2.27231
chr11	51874416	51875162	Pilot_E3_BAM_peak_753	14	.	2.58549	4.75161	1.49189
chr11	51881303	51881573	Pilot_E3_BAM_peak_754	58	.	3.93197	9.91391	5.8652
chr11	51915667	51916672	Pilot_E3_BAM_peak_755	32	.	2.9684	6.84466	3.2078
chr11	52004231	52004516	Pilot_E3_BAM_peak_756	15	.	2.94718	4.853	1.56371
chr11	52046678	52047527	Pilot_E3_BAM_peak_757	12	.	2.81021	4.49664	1.28662
chr11	52098848	52099420	Pilot_E3_BAM_peak_758	16	.	2.57376	4.99993	1.68818
chr11	52360739	52360953	Pilot_E3_BAM_peak_759	14	.	2.49599	4.73591	1.47605
chr11	53300516	53300734	Pilot_E3_BAM_peak_760	29	.	2.94818	6.57299	2.96209
chr11	53761810	53762223	Pilot_E3_BAM_peak_761	33	.	3.30037	7.01902	3.37287
chr11	53769827	53770308	Pilot_E3_BAM_peak_762	10	.	2.46353	4.20204	1.07642
chr11	53794863	53795349	Pilot_E3_BAM_peak_763	27	.	3.07912	6.30939	2.75085
chr11	53858876	53859369	Pilot_E3_BAM_peak_764	12	.	2.82519	4.40478	1.20857
chr11	53891333	53892051	Pilot_E3_BAM_peak_765	31	.	3.16244	6.81482	3.18895
chr11	53903322	53904000	Pilot_E3_BAM_peak_766	16	.	2.9859	4.939	1.62656
chr11	53979932	53980288	Pilot_E3_BAM_peak_767	18	.	2.75738	5.25303	1.8918
chr11	54019177	54019601	Pilot_E3_BAM_peak_768	30	.	3.39546	6.67693	3.04556
chr11	54067545	54068436	Pilot_E3_BAM_peak_769	21	.	2.94301	5.54339	2.12663
chr11	54224390	54224623	Pilot_E3_BAM_peak_770	18	.	2.92856	5.22696	1.85888
chr11	54787096	54787993	Pilot_E3_BAM_peak_771	36	.	3.48188	7.31369	3.62341
chr11	55097290	55098038	Pilot_E3_BAM_peak_772	35	.	3.21622	7.21872	3.52848
chr11	55134835	55135461	Pilot_E3_BAM_peak_773	12	.	2.69766	4.43048	1.23527
chr11	55468988	55469556	Pilot_E3_BAM_peak_774	33	.	2.9925	7.01088	3.35994
chr11	56341728	56342141	Pilot_E3_BAM_peak_775	12	.	2.83577	4.44403	1.23859
chr11	57688377	57688769	Pilot_E3_BAM_peak_776	15	.	2.82719	4.81228	1.54539
chr11	57962518	57962770	Pilot_E3_BAM_peak_777	39	.	3.37537	7.68118	3.9133
chr11	58323009	58323345	Pilot_E3_BAM_peak_778	61	.	3.75784	10.2473	6.14671
chr11	58330394	58330973	Pilot_E3_BAM_peak_779	52	.	4.01403	9.15868	5.22
chr11	58954659	58955101	Pilot_E3_BAM_peak_780	18	.	2.97072	5.15354	1.81434
chr11	58978302	58978537	Pilot_E3_BAM_peak_781	15	.	2.91837	4.80668	1.53754
chr11	59163354	59163779	Pilot_E3_BAM_peak_782	33	.	3.37375	6.97461	3.33369
chr11	59293830	59294092	Pilot_E3_BAM_peak_783	28	.	3.20664	6.45431	2.8585
chr11	59505649	59506605	Pilot_E3_BAM_peak_784	25	.	2.90009	6.05564	2.55708
chr11	59537810	59538102	Pilot_E3_BAM_peak_785	12	.	2.66686	4.38218	1.20969
chr11	59636189	59636399	Pilot_E3_BAM_peak_786	14	.	2.56245	4.70989	1.4545
chr11	59708025	59708496	Pilot_E3_BAM_peak_787	31	.	3.20356	6.85334	3.19771
chr11	59809830	59810300	Pilot_E3_BAM_peak_788	29	.	3.17459	6.53221	2.93157
chr11	59839164	59839810	Pilot_E3_BAM_peak_789	19	.	2.74586	5.38647	1.99203
chr11	59947982	59948363	Pilot_E3_BAM_peak_790	11	.	2.63736	4.24702	1.10439
chr11	59964980	59965364	Pilot_E3_BAM_peak_791	44	.	3.39359	8.18006	4.40252
chr11	60045881	60046610	Pilot_E3_BAM_peak_792	38	.	3.29402	7.5323	3.82751
chr11	60114787	60115699	Pilot_E3_BAM_peak_793	32	.	3.19889	6.87051	3.22171
chr11	60154062	60154379	Pilot_E3_BAM_peak_794	34	.	3.30723	7.17305	3.48113
chr11	60220165	60220610	Pilot_E3_BAM_peak_795	30	.	3.10854	6.59701	3.02245
chr11	60352163	60353293	Pilot_E3_BAM_peak_796	70	.	4.32299	11.0629	7.06886
chr11	60436639	60436920	Pilot_E3_BAM_peak_797	29	.	3.23933	6.52617	2.9308
chr11	60699807	60700047	Pilot_E3_BAM_peak_798	12	.	2.526	4.44072	1.25036
chr11	60707729	60708015	Pilot_E3_BAM_peak_799	18	.	2.86191	5.26426	1.89034
chr11	60811196	60811482	Pilot_E3_BAM_peak_800	13	.	2.61353	4.51066	1.30343
chr11	60830709	60830995	Pilot_E3_BAM_peak_801	23	.	3.18023	5.84736	2.36723
chr11	60913874	60914611	Pilot_E3_BAM_peak_802	15	.	2.89835	4.80779	1.53129
chr11	60930042	60931968	Pilot_E3_BAM_peak_803	18	.	2.77473	5.18225	1.84397
chr11	60933491	60933755	Pilot_E3_BAM_peak_804	14	.	2.75836	4.655	1.40416
chr11	61174664	61175584	Pilot_E3_BAM_peak_805	30	.	2.97806	6.61601	3.04574
chr11	61266954	61267512	Pilot_E3_BAM_peak_806	18	.	2.81009	5.1682	1.81173
chr11	61319761	61320761	Pilot_E3_BAM_peak_807	13	.	2.85905	4.56677	1.34032
chr11	61408137	61408403	Pilot_E3_BAM_peak_808	16	.	2.9276	4.8934	1.60253
chr11	61494118	61494670	Pilot_E3_BAM_peak_809	32	.	3.36899	6.97055	3.29733
chr11	61564068	61564330	Pilot_E3_BAM_peak_810	12	.	2.78523	4.45665	1.26218
chr11	61579170	61579562	Pilot_E3_BAM_peak_811	17	.	2.93815	5.04455	1.72129
chr11	61597704	61597972	Pilot_E3_BAM_peak_812	18	.	2.8565	5.24102	1.8741
chr11	61608040	61608248	Pilot_E3_BAM_peak_813	16	.	2.95808	4.93849	1.63554
chr11	61615923	61616189	Pilot_E3_BAM_peak_814	22	.	3.05809	5.65644	2.20047
chr11	61761808	61762180	Pilot_E3_BAM_peak_815	65	.	4.1766	10.6116	6.52182
chr11	61929882	61930540	Pilot_E3_BAM_peak_816	15	.	2.70173	4.87611	1.58435
chr11	61956963	61957266	Pilot_E3_BAM_peak_817	11	.	2.59206	4.25859	1.12268
chr11	62076762	62077042	Pilot_E3_BAM_peak_818	120	.	5.11243	16.5169	12.0739
chr11	62145578	62145791	Pilot_E3_BAM_peak_819	20	.	3.08847	5.43343	2.02813
chr11	62457432	62458560	Pilot_E3_BAM_peak_820	14	.	2.64975	4.6956	1.4483
chr11	62820204	62820561	Pilot_E3_BAM_peak_821	17	.	2.63638	5.09872	1.7591
chr11	63130832	63131263	Pilot_E3_BAM_peak_822	16	.	2.74631	4.9255	1.62113
chr11	64079117	64079686	Pilot_E3_BAM_peak_823	22	.	3.0888	5.72283	2.26395
chr11	65806801	65807083	Pilot_E3_BAM_peak_824	12	.	2.61104	4.43701	1.25081
chr11	67897057	67897429	Pilot_E3_BAM_peak_825	30	.	3.27799	6.63636	3.02152
chr11	68032681	68032913	Pilot_E3_BAM_peak_826	12	.	2.64468	4.4532	1.25667
chr11	68386013	68387282	Pilot_E3_BAM_peak_827	30	.	3.191	6.59577	3.00722
chr11	68691275	68692340	Pilot_E3_BAM_peak_828	46	.	3.47386	8.47002	4.60513
chr11	68967627	68968012	Pilot_E3_BAM_peak_829	26	.	3.02556	6.2471	2.69247
chr11	69008234	69008739	Pilot_E3_BAM_peak_830	10	.	2.68363	4.123	1.02216
chr11	69039941	69040253	Pilot_E3_BAM_peak_831	28	.	2.99877	6.43673	2.84901
chr11	69059222	69060094	Pilot_E3_BAM_peak_832	18	.	2.66297	5.15398	1.80586
chr11	69063838	69064105	Pilot_E3_BAM_peak_833	13	.	2.74704	4.53556	1.31804
chr11	69070799	69071598	Pilot_E3_BAM_peak_834	24	.	2.95458	5.93112	2.43904
chr11	69094594	69095473	Pilot_E3_BAM_peak_835	41	.	3.45856	7.96161	4.16305
chr11	69097188	69097515	Pilot_E3_BAM_peak_836	13	.	2.63562	4.59752	1.3682
chr11	69098979	69099898	Pilot_E3_BAM_peak_837	19	.	2.739	5.3419	1.94759
chr11	69122455	69123112	Pilot_E3_BAM_peak_838	48	.	3.46672	8.6792	4.80442
chr11	69316157	69316588	Pilot_E3_BAM_peak_839	95	.	4.07908	13.9686	9.59452
chr11	69323533	69323959	Pilot_E3_BAM_peak_840	39	.	3.36915	7.70487	3.93793
chr11	69366336	69366676	Pilot_E3_BAM_peak_841	25	.	3.02072	6.12619	2.5918
chr11	69395467	69396092	Pilot_E3_BAM_peak_842	29	.	3.16797	6.51259	2.9219
chr11	69408818	69409354	Pilot_E3_BAM_peak_843	22	.	2.86023	5.68644	2.24117
chr11	69410543	69412022	Pilot_E3_BAM_peak_844	20	.	2.86349	5.41393	2.01096
chr11	69417724	69419147	Pilot_E3_BAM_peak_845	19	.	2.7102	5.32946	1.94539
chr11	69546769	69547150	Pilot_E3_BAM_peak_846	14	.	2.78742	4.71203	1.45297
chr11	69579249	69580224	Pilot_E3_BAM_peak_847	14	.	2.69563	4.73804	1.47484
chr11	69632567	69633076	Pilot_E3_BAM_peak_848	43	.	3.51055	8.11918	4.33675
chr11	69662371	69662829	Pilot_E3_BAM_peak_849	23	.	3.07837	5.85258	2.36328
chr11	69672302	69672629	Pilot_E3_BAM_peak_850	37	.	3.47888	7.4761	3.73501
chr11	69758847	69759556	Pilot_E3_BAM_peak_851	41	.	3.47813	8.0274	4.19242
chr11	69837601	69838852	Pilot_E3_BAM_peak_852	87	.	3.98332	12.9935	8.71103
chr11	69846334	69846682	Pilot_E3_BAM_peak_853	58	.	3.93667	9.95582	5.89772
chr11	69880773	69881451	Pilot_E3_BAM_peak_854	29	.	2.93732	6.58325	2.99334
chr11	69901392	69901762	Pilot_E3_BAM_peak_855	15	.	2.56706	4.87609	1.59208
chr11	69921337	69922037	Pilot_E3_BAM_peak_856	44	.	3.16626	8.2664	4.41497
chr11	69934255	69934572	Pilot_E3_BAM_peak_857	18	.	2.95435	5.16197	1.82158
chr11	69980385	69981007	Pilot_E3_BAM_peak_858	18	.	2.67959	5.28395	1.89888
chr11	69991279	69991506	Pilot_E3_BAM_peak_859	48	.	3.65112	8.74047	4.83147
chr11	70020886	70021901	Pilot_E3_BAM_peak_860	59	.	3.84391	9.94703	5.9604
chr11	70029045	70029530	Pilot_E3_BAM_peak_861	24	.	2.86511	5.98037	2.49167
chr11	70189210	70189818	Pilot_E3_BAM_peak_862	16	.	2.88695	4.94582	1.64115
chr11	70193674	70194401	Pilot_E3_BAM_peak_863	14	.	2.75852	4.76409	1.49459
chr11	70432153	70432603	Pilot_E3_BAM_peak_864	44	.	3.46262	8.33008	4.48301
chr11	70451917	70452307	Pilot_E3_BAM_peak_865	43	.	3.09108	8.20616	4.39848
chr11	70540084	70540431	Pilot_E3_BAM_peak_866	21	.	2.82095	5.5361	2.10963
chr11	70562393	70562913	Pilot_E3_BAM_peak_867	26	.	3.23765	6.23378	2.68103
chr11	70571857	70572641	Pilot_E3_BAM_peak_868	14	.	2.80916	4.66266	1.41476
chr11	70654802	70655295	Pilot_E3_BAM_peak_869	15	.	2.65189	4.82399	1.54248
chr11	70668545	70669589	Pilot_E3_BAM_peak_870	132	.	4.5865	17.6099	13.244
chr11	70844627	70845142	Pilot_E3_BAM_peak_871	19	.	2.79207	5.32032	1.9383
chr11	70969784	70970422	Pilot_E3_BAM_peak_872	37	.	3.22722	7.40143	3.71923
chr11	71019290	71019756	Pilot_E3_BAM_peak_873	16	.	2.4791	4.92785	1.62545
chr11	72042068	72042568	Pilot_E3_BAM_peak_874	13	.	2.56106	4.61988	1.38384
chr11	72607129	72608539	Pilot_E3_BAM_peak_875	18	.	2.48152	5.15784	1.80593
chr11	72847975	72848317	Pilot_E3_BAM_peak_876	19	.	2.99999	5.33758	1.95599
chr11	73018703	73018998	Pilot_E3_BAM_peak_877	14	.	2.59888	4.67584	1.43114
chr11	73177155	73177712	Pilot_E3_BAM_peak_878	36	.	3.18969	7.37488	3.66795
chr11	73199136	73199507	Pilot_E3_BAM_peak_879	43	.	3.42623	8.2154	4.36382
chr11	74619155	74619374	Pilot_E3_BAM_peak_880	24	.	3.31846	6.02258	2.49344
chr11	74638251	74638795	Pilot_E3_BAM_peak_881	27	.	2.90631	6.27168	2.71832
chr11	74723919	74724716	Pilot_E3_BAM_peak_882	28	.	2.86574	6.41602	2.82848
chr11	74830014	74832882	Pilot_E3_BAM_peak_883	56	.	3.5404	9.48007	5.6019
chr11	74837944	74838698	Pilot_E3_BAM_peak_884	33	.	3.22226	7.01161	3.33677
chr11	75267508	75268122	Pilot_E3_BAM_peak_885	13	.	2.58172	4.5269	1.32001
chr11	75406294	75406542	Pilot_E3_BAM_peak_886	12	.	2.64585	4.40367	1.22285
chr11	75458484	75463100	Pilot_E3_BAM_peak_887	38	.	3.16968	7.49171	3.8029
chr11	75510156	75510776	Pilot_E3_BAM_peak_888	37	.	3.36666	7.4489	3.70292
chr11	75531699	75531984	Pilot_E3_BAM_peak_889	16	.	2.59264	5.01033	1.68919
chr11	75587581	75588942	Pilot_E3_BAM_peak_890	22	.	2.90491	5.69601	2.24012
chr11	75651523	75652275	Pilot_E3_BAM_peak_891	15	.	2.75294	4.7793	1.51123
chr11	75678918	75679188	Pilot_E3_BAM_peak_892	18	.	2.87728	5.25165	1.87643
chr11	75732511	75733588	Pilot_E3_BAM_peak_893	15	.	2.91873	4.85232	1.55928
chr11	76026999	76027966	Pilot_E3_BAM_peak_894	15	.	2.79633	4.86534	1.58112
chr11	76059640	76060317	Pilot_E3_BAM_peak_895	22	.	3.05505	5.70236	2.26036
chr11	76201634	76202170	Pilot_E3_BAM_peak_896	19	.	2.96339	5.32873	1.94168
chr11	76285794	76286815	Pilot_E3_BAM_peak_897	15	.	2.79658	4.80823	1.53075
chr11	76494820	76495295	Pilot_E3_BAM_peak_898	20	.	2.99765	5.50532	2.08591
chr11	76497610	76497946	Pilot_E3_BAM_peak_899	57	.	3.68142	9.69285	5.73319
chr11	76845540	76845889	Pilot_E3_BAM_peak_900	16	.	2.75784	5.0052	1.6861
chr11	76846788	76847125	Pilot_E3_BAM_peak_901	25	.	2.73186	6.1005	2.56734
chr11	76857188	76857400	Pilot_E3_BAM_peak_902	30	.	3.36318	6.64751	3.02235
chr11	77216274	77217006	Pilot_E3_BAM_peak_903	22	.	2.96232	5.68373	2.22989
chr11	77442211	77442438	Pilot_E3_BAM_peak_904	24	.	3.28975	5.94369	2.43829
chr11	77491233	77492734	Pilot_E3_BAM_peak_905	16	.	2.76624	4.9339	1.63531
chr11	77513048	77513841	Pilot_E3_BAM_peak_906	12	.	2.69504	4.4715	1.27491
chr11	77514747	77515109	Pilot_E3_BAM_peak_907	11	.	2.72182	4.34519	1.18751
chr11	77607815	77608118	Pilot_E3_BAM_peak_908	23	.	3.10444	5.79878	2.33124
chr11	77961519	77962415	Pilot_E3_BAM_peak_909	15	.	2.81372	4.8595	1.56381
chr11	77982207	77982676	Pilot_E3_BAM_peak_910	18	.	2.81012	5.26581	1.89824
chr11	78031896	78032400	Pilot_E3_BAM_peak_911	13	.	2.54499	4.60362	1.37665
chr11	78079972	78080208	Pilot_E3_BAM_peak_912	12	.	2.69802	4.4937	1.28406
chr11	78115374	78115703	Pilot_E3_BAM_peak_913	23	.	3.155	5.79441	2.33684
chr11	78165244	78165803	Pilot_E3_BAM_peak_914	37	.	3.40567	7.46235	3.7043
chr11	78176013	78176666	Pilot_E3_BAM_peak_915	62	.	3.57857	10.2752	6.24313
chr11	78177743	78179060	Pilot_E3_BAM_peak_916	27	.	3.08846	6.33502	2.77582
chr11	78188169	78188810	Pilot_E3_BAM_peak_917	39	.	3.19449	7.71317	3.94279
chr11	78245478	78246222	Pilot_E3_BAM_peak_918	35	.	3.29288	7.23653	3.55621
chr11	78301300	78301564	Pilot_E3_BAM_peak_919	19	.	3.07694	5.38452	1.98445
chr11	78328247	78328550	Pilot_E3_BAM_peak_920	10	.	2.47188	4.10223	1.01103
chr11	78363279	78364273	Pilot_E3_BAM_peak_921	46	.	3.46048	8.55787	4.68394
chr11	78465800	78466025	Pilot_E3_BAM_peak_922	20	.	2.75758	5.41776	2.01655
chr11	78497596	78498049	Pilot_E3_BAM_peak_923	16	.	2.76572	4.99311	1.67917
chr11	78535892	78536630	Pilot_E3_BAM_peak_924	19	.	2.74526	5.28917	1.92024
chr11	78697187	78697988	Pilot_E3_BAM_peak_925	19	.	2.77501	5.33268	1.95387
chr11	78751427	78752015	Pilot_E3_BAM_peak_926	17	.	3.04598	5.14766	1.79613
chr11	79339581	79340753	Pilot_E3_BAM_peak_927	13	.	2.84101	4.5266	1.30915
chr11	79495018	79495313	Pilot_E3_BAM_peak_928	10	.	2.75765	4.19692	1.05301
chr11	79610728	79611497	Pilot_E3_BAM_peak_929	19	.	2.94747	5.31643	1.93374
chr11	79704105	79704456	Pilot_E3_BAM_peak_930	18	.	2.47297	5.18775	1.83653
chr11	79738703	79739378	Pilot_E3_BAM_peak_931	17	.	2.65764	5.06603	1.74013
chr11	79962390	79962650	Pilot_E3_BAM_peak_932	13	.	2.67887	4.5589	1.33617
chr11	79992671	79993320	Pilot_E3_BAM_peak_933	19	.	2.9462	5.33015	1.9565
chr11	80428339	80428652	Pilot_E3_BAM_peak_934	12	.	2.6667	4.48624	1.28643
chr11	80602419	80603055	Pilot_E3_BAM_peak_935	15	.	2.95737	4.84967	1.56032
chr11	80779305	80779907	Pilot_E3_BAM_peak_936	13	.	2.75077	4.58109	1.34794
chr11	82067008	82067500	Pilot_E3_BAM_peak_937	19	.	2.90649	5.29535	1.92094
chr11	82115910	82116227	Pilot_E3_BAM_peak_938	55	.	3.91387	9.57975	5.5829
chr11	83271717	83272042	Pilot_E3_BAM_peak_939	15	.	2.76401	4.80984	1.53787
chr11	83421289	83421688	Pilot_E3_BAM_peak_940	16	.	2.73169	4.95106	1.64599
chr11	83472636	83473154	Pilot_E3_BAM_peak_941	19	.	3.06706	5.36211	1.96345
chr11	83583168	83583512	Pilot_E3_BAM_peak_942	12	.	2.7568	4.39691	1.21151
chr11	84043482	84043714	Pilot_E3_BAM_peak_943	11	.	2.59732	4.33774	1.17783
chr11	84179421	84180356	Pilot_E3_BAM_peak_944	24	.	2.82508	5.89081	2.4014
chr11	84818556	84819545	Pilot_E3_BAM_peak_945	19	.	2.76166	5.39454	1.99521
chr11	84869783	84871230	Pilot_E3_BAM_peak_946	26	.	2.98274	6.18514	2.66057
chr11	85139757	85140321	Pilot_E3_BAM_peak_947	17	.	2.64972	5.10684	1.77054
chr11	85310699	85311288	Pilot_E3_BAM_peak_948	19	.	2.95926	5.33077	1.94686
chr11	85352756	85353051	Pilot_E3_BAM_peak_949	48	.	3.50838	8.7982	4.87244
chr11	86200898	86201596	Pilot_E3_BAM_peak_950	17	.	2.9632	5.14462	1.79613
chr11	86357932	86358418	Pilot_E3_BAM_peak_951	14	.	2.59045	4.66256	1.41881
chr11	86380737	86381706	Pilot_E3_BAM_peak_952	18	.	3.07716	5.26552	1.89543
chr11	86484346	86484937	Pilot_E3_BAM_peak_953	41	.	3.41437	7.93404	4.13146
chr11	86544800	86545125	Pilot_E3_BAM_peak_954	16	.	2.65018	4.90641	1.6096
chr11	86756929	86758123	Pilot_E3_BAM_peak_955	16	.	2.60034	5.01221	1.69052
chr11	86894256	86894508	Pilot_E3_BAM_peak_956	13	.	2.78659	4.56915	1.35073
chr11	86920142	86920528	Pilot_E3_BAM_peak_957	28	.	3.39674	6.48483	2.89554
chr11	86953010	86953321	Pilot_E3_BAM_peak_958	22	.	3.14054	5.74695	2.27994
chr11	87073890	87074398	Pilot_E3_BAM_peak_959	16	.	2.89818	4.97863	1.66599
chr11	87108766	87109451	Pilot_E3_BAM_peak_960	62	.	3.84455	10.218	6.20655
chr11	87591859	87592325	Pilot_E3_BAM_peak_961	63	.	3.19891	10.3078	6.33478
chr11	87987379	87987606	Pilot_E3_BAM_peak_962	11	.	2.46619	4.32749	1.17026
chr11	88117477	88117697	Pilot_E3_BAM_peak_963	14	.	2.80429	4.68933	1.43926
chr11	88161173	88162163	Pilot_E3_BAM_peak_964	25	.	2.99833	6.03155	2.50632
chr11	88180888	88181371	Pilot_E3_BAM_peak_965	29	.	3.30348	6.54046	2.94792
chr11	88203868	88204264	Pilot_E3_BAM_peak_966	41	.	3.66198	7.95346	4.15355
chr11	88235513	88236181	Pilot_E3_BAM_peak_967	47	.	3.52576	8.57474	4.72393
chr11	88467893	88468136	Pilot_E3_BAM_peak_968	16	.	3.01555	5.02191	1.69383
chr11	88495915	88496134	Pilot_E3_BAM_peak_969	33	.	3.31216	7.04763	3.34723
chr11	88524828	88525141	Pilot_E3_BAM_peak_970	13	.	2.85862	4.62778	1.39109
chr11	88864201	88864532	Pilot_E3_BAM_peak_971	36	.	3.11775	7.43018	3.68427
chr11	88955098	88955369	Pilot_E3_BAM_peak_972	11	.	2.5306	4.34267	1.17836
chr11	90248995	90250209	Pilot_E3_BAM_peak_973	15	.	2.70545	4.87846	1.58646
chr11	90286669	90286915	Pilot_E3_BAM_peak_974	12	.	2.67378	4.44501	1.25363
chr11	93885194	93886072	Pilot_E3_BAM_peak_975	28	.	2.96452	6.41249	2.82221
chr11	93995379	93995844	Pilot_E3_BAM_peak_976	43	.	3.45616	8.18923	4.3605
chr11	94160596	94160861	Pilot_E3_BAM_peak_977	30	.	3.20117	6.71495	3.08465
chr11	94211229	94211874	Pilot_E3_BAM_peak_978	19	.	2.91853	5.32873	1.94518
chr11	94328092	94328599	Pilot_E3_BAM_peak_979	16	.	2.84998	4.92037	1.62027
chr11	94548274	94549259	Pilot_E3_BAM_peak_980	15	.	2.71042	4.80513	1.52916
chr11	94737507	94737766	Pilot_E3_BAM_peak_981	11	.	2.77566	4.29536	1.13646
chr11	94915949	94916709	Pilot_E3_BAM_peak_982	14	.	2.7251	4.75369	1.48275
chr11	94927933	94928978	Pilot_E3_BAM_peak_983	15	.	2.88412	4.76108	1.50531
chr11	95009331	95009886	Pilot_E3_BAM_peak_984	34	.	3.07866	7.10439	3.45526
chr11	95041538	95042328	Pilot_E3_BAM_peak_985	22	.	2.92934	5.74074	2.2732
chr11	95076579	95077220	Pilot_E3_BAM_peak_986	18	.	2.85002	5.23705	1.87059
chr11	95089170	95089437	Pilot_E3_BAM_peak_987	10	.	2.76733	4.2267	1.0753
chr11	95158108	95158390	Pilot_E3_BAM_peak_988	21	.	3.02671	5.53839	2.10723
chr11	95309338	95310230	Pilot_E3_BAM_peak_989	44	.	3.48606	8.2281	4.42397
chr11	95414317	95414677	Pilot_E3_BAM_peak_990	20	.	2.88201	5.46513	2.0462
chr11	95800615	95800942	Pilot_E3_BAM_peak_991	16	.	2.93778	4.98239	1.66021
chr11	95858738	95859695	Pilot_E3_BAM_peak_992	21	.	2.8666	5.61707	2.19617
chr11	96075705	96076033	Pilot_E3_BAM_peak_993	14	.	2.51991	4.7605	1.49325
chr11	96124294	96124670	Pilot_E3_BAM_peak_994	14	.	2.63441	4.71511	1.4579
chr11	96400106	96400368	Pilot_E3_BAM_peak_995	11	.	2.70977	4.38123	1.19775
chr11	96777352	96777810	Pilot_E3_BAM_peak_996	41	.	3.52836	7.89731	4.16088
chr11	96789112	96789334	Pilot_E3_BAM_peak_997	24	.	2.87881	6.0009	2.47801
chr11	96824183	96824630	Pilot_E3_BAM_peak_998	25	.	3.01841	6.03083	2.5174
chr11	96829497	96830404	Pilot_E3_BAM_peak_999	25	.	2.71068	6.02982	2.51485
chr11	96861740	96861986	Pilot_E3_BAM_peak_1000	35	.	3.25642	7.20164	3.50714
chr11	96916159	96916433	Pilot_E3_BAM_peak_1001	16	.	2.77573	4.92408	1.62104
chr11	96977062	96977898	Pilot_E3_BAM_peak_1002	42	.	3.34493	8.10544	4.28952
chr11	96991975	96992868	Pilot_E3_BAM_peak_1003	16	.	2.81516	4.99341	1.67785
chr11	97187045	97188928	Pilot_E3_BAM_peak_1004	70	.	3.67136	11.0298	7.04216
chr11	97311173	97311522	Pilot_E3_BAM_peak_1005	27	.	3.38067	6.29409	2.73211
chr11	97415529	97415970	Pilot_E3_BAM_peak_1006	25	.	2.77826	6.03225	2.51295
chr11	97434810	97435263	Pilot_E3_BAM_peak_1007	29	.	2.91853	6.54102	2.93257
chr11	97449734	97450824	Pilot_E3_BAM_peak_1008	17	.	2.56892	5.10354	1.76293
chr11	97659750	97660981	Pilot_E3_BAM_peak_1009	18	.	2.96586	5.26832	1.89833
chr11	97744865	97745348	Pilot_E3_BAM_peak_1010	49	.	3.68145	8.83806	4.95804
chr11	97799136	97799500	Pilot_E3_BAM_peak_1011	14	.	2.51642	4.65069	1.40917
chr11	97884111	97884495	Pilot_E3_BAM_peak_1012	35	.	3.01949	7.21564	3.52766
chr11	97987807	97988086	Pilot_E3_BAM_peak_1013	44	.	3.44767	8.35735	4.4832
chr11	98053327	98053693	Pilot_E3_BAM_peak_1014	24	.	3.02958	5.99978	2.48986
chr11	98149208	98150444	Pilot_E3_BAM_peak_1015	34	.	3.40662	7.08311	3.41645
chr11	98192750	98193603	Pilot_E3_BAM_peak_1016	26	.	3.25231	6.15432	2.62278
chr11	98358436	98358702	Pilot_E3_BAM_peak_1017	11	.	2.39245	4.32502	1.16474
chr11	98412923	98413914	Pilot_E3_BAM_peak_1018	14	.	2.68413	4.71258	1.45845
chr11	98682302	98682566	Pilot_E3_BAM_peak_1019	23	.	2.73053	5.79451	2.3264
chr11	98741880	98742161	Pilot_E3_BAM_peak_1020	17	.	3.02541	5.12001	1.77483
chr11	98750714	98751297	Pilot_E3_BAM_peak_1021	14	.	2.81246	4.63669	1.40659
chr11	98772753	98774102	Pilot_E3_BAM_peak_1022	39	.	3.3085	7.74241	3.98845
chr11	98774995	98776121	Pilot_E3_BAM_peak_1023	45	.	3.54948	8.34523	4.53563
chr11	98782445	98783446	Pilot_E3_BAM_peak_1024	13	.	2.74298	4.61619	1.38169
chr11	98794388	98795126	Pilot_E3_BAM_peak_1025	20	.	3.08536	5.40621	2.01102
chr11	98809980	98810206	Pilot_E3_BAM_peak_1026	15	.	2.7306	4.82653	1.54962
chr11	98936441	98938119	Pilot_E3_BAM_peak_1027	21	.	2.78784	5.50038	2.11543
chr11	98941843	98942684	Pilot_E3_BAM_peak_1028	16	.	2.76436	4.91821	1.61781
chr11	99077003	99077225	Pilot_E3_BAM_peak_1029	23	.	3.14848	5.86504	2.38282
chr11	99989881	99990213	Pilot_E3_BAM_peak_1030	20	.	3.15932	5.51216	2.08423
chr11	100120280	100120532	Pilot_E3_BAM_peak_1031	26	.	3.22216	6.23819	2.69454
chr11	100147777	100148257	Pilot_E3_BAM_peak_1032	14	.	2.86327	4.74219	1.47886
chr11	100319666	100320345	Pilot_E3_BAM_peak_1033	15	.	2.49496	4.88909	1.59385
chr11	100397634	100397922	Pilot_E3_BAM_peak_1034	23	.	2.99733	5.82176	2.34688
chr11	100414519	100415142	Pilot_E3_BAM_peak_1035	49	.	3.37514	8.84249	4.93984
chr11	100527548	100528230	Pilot_E3_BAM_peak_1036	35	.	3.08245	7.25112	3.54904
chr11	100545421	100545662	Pilot_E3_BAM_peak_1037	21	.	2.94638	5.56508	2.13856
chr11	100619180	100619918	Pilot_E3_BAM_peak_1038	23	.	2.72695	5.78087	2.30924
chr11	100737352	100737965	Pilot_E3_BAM_peak_1039	12	.	2.73496	4.40116	1.21673
chr11	100939541	100939984	Pilot_E3_BAM_peak_1040	42	.	3.36904	7.97128	4.22152
chr11	100969383	100969624	Pilot_E3_BAM_peak_1041	14	.	2.6003	4.72406	1.46247
chr11	101119655	101120347	Pilot_E3_BAM_peak_1042	12	.	2.47653	4.37967	1.20408
chr11	101170724	101172324	Pilot_E3_BAM_peak_1043	30	.	3.39012	6.72	3.08893
chr11	101423762	101425472	Pilot_E3_BAM_peak_1044	38	.	3.48719	7.54156	3.80724
chr11	101465882	101466164	Pilot_E3_BAM_peak_1045	15	.	2.62587	4.79193	1.51909
chr11	101467361	101468018	Pilot_E3_BAM_peak_1046	13	.	2.66969	4.62336	1.39492
chr11	101552115	101553076	Pilot_E3_BAM_peak_1047	17	.	2.72788	5.05687	1.72876
chr11	101602485	101602755	Pilot_E3_BAM_peak_1048	13	.	2.8326	4.57611	1.34869
chr11	101628116	101628488	Pilot_E3_BAM_peak_1049	12	.	2.79231	4.46437	1.26904
chr11	101687660	101688327	Pilot_E3_BAM_peak_1050	14	.	2.75464	4.66905	1.42408
chr11	101772323	101772574	Pilot_E3_BAM_peak_1051	42	.	3.48799	8.13707	4.29505
chr11	101785008	101785527	Pilot_E3_BAM_peak_1052	47	.	3.73857	8.70062	4.79803
chr11	101807020	101807276	Pilot_E3_BAM_peak_1053	20	.	2.88032	5.47565	2.05424
chr11	101831872	101832176	Pilot_E3_BAM_peak_1054	17	.	2.85495	5.11633	1.77674
chr11	101849135	101849675	Pilot_E3_BAM_peak_1055	15	.	2.94874	4.81632	1.54042
chr11	101984350	101984700	Pilot_E3_BAM_peak_1056	22	.	3.04976	5.73913	2.27043
chr11	102087241	102089401	Pilot_E3_BAM_peak_1057	21	.	3.0154	5.54078	2.11498
chr11	102117729	102118248	Pilot_E3_BAM_peak_1058	16	.	2.98351	5.0225	1.69287
chr11	102218690	102219149	Pilot_E3_BAM_peak_1059	18	.	2.79211	5.16004	1.80547
chr11	102248740	102249307	Pilot_E3_BAM_peak_1060	172	.	5.60277	21.7655	17.2464
chr11	102296923	102297693	Pilot_E3_BAM_peak_1061	45	.	3.18814	8.31752	4.50618
chr11	102316891	102320454	Pilot_E3_BAM_peak_1062	29	.	3.08121	6.51602	2.93341
chr11	102358781	102359021	Pilot_E3_BAM_peak_1063	13	.	2.69438	4.56094	1.34067
chr11	102407571	102408941	Pilot_E3_BAM_peak_1064	18	.	2.69684	5.15122	1.81669
chr11	102430336	102431399	Pilot_E3_BAM_peak_1065	15	.	2.7775	4.83644	1.55032
chr11	102446457	102447536	Pilot_E3_BAM_peak_1066	13	.	2.69404	4.59554	1.37194
chr11	102455764	102456084	Pilot_E3_BAM_peak_1067	36	.	3.51038	7.3485	3.6465
chr11	102466211	102467323	Pilot_E3_BAM_peak_1068	52	.	3.6978	9.14433	5.23959
chr11	102555838	102556077	Pilot_E3_BAM_peak_1069	18	.	2.79287	5.18917	1.8271
chr11	102603978	102604644	Pilot_E3_BAM_peak_1070	32	.	3.41111	6.95123	3.28399
chr11	102644051	102644287	Pilot_E3_BAM_peak_1071	43	.	3.76579	8.20101	4.34845
chr11	102728669	102728956	Pilot_E3_BAM_peak_1072	27	.	3.06295	6.2762	2.70641
chr11	102924936	102925375	Pilot_E3_BAM_peak_1073	17	.	2.52505	5.06166	1.73197
chr11	103003442	103003680	Pilot_E3_BAM_peak_1074	13	.	2.68578	4.49707	1.30335
chr11	103028352	103028802	Pilot_E3_BAM_peak_1075	26	.	2.90101	6.19553	2.65111
chr11	103051353	103051824	Pilot_E3_BAM_peak_1076	24	.	3.08356	5.96573	2.45512
chr11	103067102	103067603	Pilot_E3_BAM_peak_1077	35	.	3.31076	7.3004	3.57941
chr11	103116023	103117457	Pilot_E3_BAM_peak_1078	16	.	2.68202	4.96331	1.65378
chr11	103133002	103133407	Pilot_E3_BAM_peak_1079	13	.	2.63325	4.59193	1.3616
chr11	103174144	103174893	Pilot_E3_BAM_peak_1080	10	.	2.5825	4.176	1.06248
chr11	103246322	103246884	Pilot_E3_BAM_peak_1081	18	.	2.58547	5.24948	1.87754
chr11	103267308	103268090	Pilot_E3_BAM_peak_1082	71	.	3.66089	11.2297	7.1807
chr11	103312029	103312471	Pilot_E3_BAM_peak_1083	30	.	3.15206	6.71377	3.08641
chr11	103381899	103382406	Pilot_E3_BAM_peak_1084	16	.	2.82175	4.99082	1.67307
chr11	103966434	103966948	Pilot_E3_BAM_peak_1085	30	.	3.13048	6.6994	3.06449
chr11	104035238	104035704	Pilot_E3_BAM_peak_1086	23	.	3.11945	5.75686	2.30027
chr11	104442497	104443110	Pilot_E3_BAM_peak_1087	54	.	3.72572	9.47088	5.4916
chr11	104469522	104469845	Pilot_E3_BAM_peak_1088	25	.	3.20512	6.00028	2.50183
chr11	104613816	104614025	Pilot_E3_BAM_peak_1089	13	.	2.82001	4.57326	1.347
chr11	104624876	104625237	Pilot_E3_BAM_peak_1090	13	.	2.81408	4.60737	1.37347
chr11	105120619	105121169	Pilot_E3_BAM_peak_1091	28	.	3.36949	6.39139	2.83306
chr11	105181187	105181749	Pilot_E3_BAM_peak_1092	17	.	2.92386	5.14777	1.79771
chr11	105292385	105292597	Pilot_E3_BAM_peak_1093	28	.	3.05023	6.49748	2.89651
chr11	105439533	105439910	Pilot_E3_BAM_peak_1094	24	.	3.07441	5.9872	2.47399
chr11	105743317	105743556	Pilot_E3_BAM_peak_1095	13	.	2.87266	4.55446	1.32397
chr11	105948244	105948746	Pilot_E3_BAM_peak_1096	18	.	2.89968	5.22755	1.86905
chr11	105958990	105959961	Pilot_E3_BAM_peak_1097	12	.	2.71315	4.40088	1.221
chr11	106083878	106084774	Pilot_E3_BAM_peak_1098	61	.	3.55378	10.0598	6.14138
chr11	106193310	106193990	Pilot_E3_BAM_peak_1099	25	.	3.00486	6.11659	2.58712
chr11	106216453	106217296	Pilot_E3_BAM_peak_1100	27	.	2.88905	6.28095	2.73439
chr11	106272557	106272903	Pilot_E3_BAM_peak_1101	12	.	2.40866	4.48197	1.28332
chr11	106487358	106488068	Pilot_E3_BAM_peak_1102	28	.	3.14296	6.45986	2.89435
chr11	106597879	106598459	Pilot_E3_BAM_peak_1103	13	.	2.85051	4.63965	1.39246
chr11	106612816	106613305	Pilot_E3_BAM_peak_1104	12	.	2.59657	4.38583	1.2079
chr11	106788605	106789171	Pilot_E3_BAM_peak_1105	33	.	2.73557	7.06689	3.39566
chr11	106920019	106921256	Pilot_E3_BAM_peak_1106	26	.	3.14583	6.14067	2.6219
chr11	107028077	107028656	Pilot_E3_BAM_peak_1107	21	.	3.02703	5.55714	2.13442
chr11	107188947	107189199	Pilot_E3_BAM_peak_1108	16	.	2.68146	4.93513	1.62921
chr11	107714383	107714771	Pilot_E3_BAM_peak_1109	27	.	3.09244	6.29215	2.73487
chr11	108214908	108215680	Pilot_E3_BAM_peak_1110	13	.	2.81276	4.5731	1.3534
chr11	108267968	108268443	Pilot_E3_BAM_peak_1111	17	.	2.91582	5.03015	1.71343
chr11	108336560	108336798	Pilot_E3_BAM_peak_1112	20	.	3.13126	5.47942	2.05462
chr11	109011647	109012114	Pilot_E3_BAM_peak_1113	5114	.	6.95805	517.165	511.47
chr11	109425463	109426191	Pilot_E3_BAM_peak_1114	58	.	3.50003	9.8218	5.81385
chr11	109610179	109612121	Pilot_E3_BAM_peak_1115	113	.	4.50388	15.53	11.3158
chr11	109650050	109651349	Pilot_E3_BAM_peak_1116	21	.	3.00293	5.56409	2.14325
chr11	109817100	109817429	Pilot_E3_BAM_peak_1117	16	.	2.8836	4.9538	1.64677
chr11	109860379	109860698	Pilot_E3_BAM_peak_1118	21	.	3.14918	5.60317	2.15642
chr11	109926856	109927425	Pilot_E3_BAM_peak_1119	11	.	2.7592	4.25223	1.1076
chr11	110337367	110337595	Pilot_E3_BAM_peak_1120	11	.	2.63508	4.32967	1.16905
chr11	112173634	112173855	Pilot_E3_BAM_peak_1121	14	.	2.91675	4.71376	1.4557
chr11	112979348	112979733	Pilot_E3_BAM_peak_1122	28	.	2.9938	6.40357	2.82121
chr11	113008696	113009268	Pilot_E3_BAM_peak_1123	12	.	2.85708	4.50577	1.28442
chr11	113063344	113063596	Pilot_E3_BAM_peak_1124	15	.	2.83199	4.85802	1.56205
chr11	113291938	113292284	Pilot_E3_BAM_peak_1125	13	.	2.85332	4.5994	1.36745
chr11	113297223	113297755	Pilot_E3_BAM_peak_1126	14	.	2.81644	4.69733	1.44717
chr11	113451324	113451540	Pilot_E3_BAM_peak_1127	19	.	3.10577	5.30698	1.9151
chr11	114723032	114723322	Pilot_E3_BAM_peak_1128	12	.	2.79933	4.48138	1.28139
chr11	115071741	115072205	Pilot_E3_BAM_peak_1129	17	.	2.897	5.02109	1.70272
chr11	115083599	115083975	Pilot_E3_BAM_peak_1130	14	.	2.75049	4.73714	1.47004
chr11	115162954	115163193	Pilot_E3_BAM_peak_1131	27	.	2.92976	6.30128	2.74262
chr11	115374145	115374476	Pilot_E3_BAM_peak_1132	13	.	2.6886	4.51985	1.3116
chr11	115491622	115491854	Pilot_E3_BAM_peak_1133	23	.	3.11866	5.80749	2.32011
chr11	115514013	115514543	Pilot_E3_BAM_peak_1134	20	.	2.79188	5.43029	2.03969
chr11	115535988	115536408	Pilot_E3_BAM_peak_1135	16	.	2.63149	4.99536	1.68307
chr11	115564241	115564639	Pilot_E3_BAM_peak_1136	25	.	3.11984	6.08673	2.55988
chr11	115708747	115709323	Pilot_E3_BAM_peak_1137	16	.	2.73568	4.91172	1.61186
chr11	115813707	115814950	Pilot_E3_BAM_peak_1138	31	.	3.16908	6.7319	3.10422
chr11	115954938	115955484	Pilot_E3_BAM_peak_1139	30	.	3.51082	6.73096	3.08669
chr11	116168011	116168293	Pilot_E3_BAM_peak_1140	18	.	2.79912	5.20799	1.84009
chr11	116198273	116199374	Pilot_E3_BAM_peak_1141	28	.	3.23721	6.40116	2.83848
chr11	116218927	116219256	Pilot_E3_BAM_peak_1142	11	.	2.47261	4.3406	1.16701
chr11	116256003	116256284	Pilot_E3_BAM_peak_1143	17	.	2.94602	5.06258	1.73016
chr11	116273905	116274222	Pilot_E3_BAM_peak_1144	26	.	3.21711	6.20049	2.65092
chr11	116319200	116319485	Pilot_E3_BAM_peak_1145	19	.	2.72447	5.39275	1.9895
chr11	116387440	116387909	Pilot_E3_BAM_peak_1146	17	.	2.73958	5.05375	1.72428
chr11	116413126	116413368	Pilot_E3_BAM_peak_1147	34	.	3.45957	7.09926	3.40467
chr11	116523002	116523782	Pilot_E3_BAM_peak_1148	13	.	2.65922	4.58726	1.36318
chr11	116532570	116534073	Pilot_E3_BAM_peak_1149	18	.	2.70583	5.24866	1.88244
chr11	116615921	116616874	Pilot_E3_BAM_peak_1150	20	.	2.87588	5.45562	2.05014
chr11	116657723	116658246	Pilot_E3_BAM_peak_1151	23	.	3.01571	5.87589	2.38352
chr11	116671235	116671513	Pilot_E3_BAM_peak_1152	63	.	3.79852	10.4574	6.36434
chr11	116843372	116843931	Pilot_E3_BAM_peak_1153	16	.	2.63129	4.9419	1.63765
chr11	116853226	116853697	Pilot_E3_BAM_peak_1154	58	.	3.53834	9.90482	5.89215
chr11	117030360	117031384	Pilot_E3_BAM_peak_1155	13	.	2.75254	4.5883	1.36491
chr11	117114617	117115077	Pilot_E3_BAM_peak_1156	66	.	3.85692	10.8217	6.67715
chr11	117205485	117205886	Pilot_E3_BAM_peak_1157	17	.	2.97707	5.06657	1.73073
chr11	117256219	117256425	Pilot_E3_BAM_peak_1158	16	.	2.89644	4.99856	1.67793
chr11	117260192	117260870	Pilot_E3_BAM_peak_1159	17	.	2.83167	5.08653	1.74794
chr11	117265536	117266191	Pilot_E3_BAM_peak_1160	25	.	3.03083	6.08631	2.56844
chr11	117318915	117319230	Pilot_E3_BAM_peak_1161	23	.	2.88845	5.86885	2.3871
chr11	117654312	117654782	Pilot_E3_BAM_peak_1162	16	.	2.75831	4.9415	1.63361
chr11	117848846	117849061	Pilot_E3_BAM_peak_1163	16	.	2.58815	4.98946	1.67003
chr11	117939865	117940143	Pilot_E3_BAM_peak_1164	17	.	2.84093	5.0797	1.75228
chr11	117941711	117942059	Pilot_E3_BAM_peak_1165	33	.	3.20966	7.03381	3.34605
chr11	117949555	117950203	Pilot_E3_BAM_peak_1166	22	.	2.95775	5.65088	2.21058
chr11	117963283	117963950	Pilot_E3_BAM_peak_1167	41	.	3.43384	7.9235	4.12762
chr11	117968816	117969844	Pilot_E3_BAM_peak_1168	24	.	2.95395	5.95265	2.45481
chr11	118248653	118248913	Pilot_E3_BAM_peak_1169	34	.	3.02836	7.126	3.44981
chr11	118327462	118328066	Pilot_E3_BAM_peak_1170	48	.	3.56301	8.71018	4.84005
chr11	118363107	118363626	Pilot_E3_BAM_peak_1171	28	.	3.05698	6.47678	2.88667
chr11	118419029	118419336	Pilot_E3_BAM_peak_1172	26	.	2.93998	6.22916	2.6935
chr11	118438842	118439153	Pilot_E3_BAM_peak_1173	33	.	3.52909	6.99716	3.32153
chr11	118476802	118477176	Pilot_E3_BAM_peak_1174	31	.	3.28472	6.83944	3.17846
chr11	118668030	118668405	Pilot_E3_BAM_peak_1175	24	.	3.04439	5.99815	2.48598
chr11	119040584	119041274	Pilot_E3_BAM_peak_1176	60	.	3.93579	10.0631	6.0684
chr11	119390097	119390697	Pilot_E3_BAM_peak_1177	26	.	3.12856	6.14526	2.61112
chr11	119676975	119677350	Pilot_E3_BAM_peak_1178	26	.	3.20214	6.19465	2.6798
chr11	119856607	119856884	Pilot_E3_BAM_peak_1179	13	.	2.69154	4.52859	1.3163
chr11	119942381	119942903	Pilot_E3_BAM_peak_1180	31	.	2.97968	6.82561	3.17994
chr11	119975975	119976272	Pilot_E3_BAM_peak_1181	25	.	2.94512	6.08917	2.56334
chr11	120086476	120087003	Pilot_E3_BAM_peak_1182	29	.	3.21429	6.60164	2.99262
chr11	120098783	120098997	Pilot_E3_BAM_peak_1183	13	.	2.65604	4.56202	1.3439
chr11	120189477	120190165	Pilot_E3_BAM_peak_1184	22	.	2.8756	5.70622	2.26345
chr11	120252984	120253328	Pilot_E3_BAM_peak_1185	15	.	2.58158	4.86418	1.5785
chr11	120256487	120257162	Pilot_E3_BAM_peak_1186	48	.	3.56324	8.63958	4.84452
chr11	120310811	120311209	Pilot_E3_BAM_peak_1187	25	.	3.05214	6.05332	2.52387
chr11	120315500	120316114	Pilot_E3_BAM_peak_1188	18	.	2.72356	5.16114	1.81195
chr11	120350153	120350414	Pilot_E3_BAM_peak_1189	33	.	3.21681	7.03642	3.35172
chr11	120467253	120467857	Pilot_E3_BAM_peak_1190	29	.	3.13635	6.48514	2.9123
chr11	120554510	120555504	Pilot_E3_BAM_peak_1191	25	.	3.22237	6.07043	2.55473
chr11	120573002	120573334	Pilot_E3_BAM_peak_1192	54	.	2.9459	9.38962	5.46971
chr11	120630291	120630871	Pilot_E3_BAM_peak_1193	13	.	2.6256	4.61939	1.38128
chr11	120673036	120673567	Pilot_E3_BAM_peak_1194	32	.	2.92973	6.89043	3.21933
chr11	120697957	120698436	Pilot_E3_BAM_peak_1195	18	.	2.5187	5.19065	1.84026
chr11	120704122	120704344	Pilot_E3_BAM_peak_1196	13	.	2.59058	4.51625	1.3094
chr11	120713625	120714259	Pilot_E3_BAM_peak_1197	19	.	2.73131	5.34536	1.95184
chr11	120727029	120727417	Pilot_E3_BAM_peak_1198	23	.	2.97065	5.82183	2.34357
chr11	120800225	120800449	Pilot_E3_BAM_peak_1199	30	.	3.0907	6.64224	3.026
chr11	120824205	120825064	Pilot_E3_BAM_peak_1200	23	.	2.82005	5.76454	2.30027
chr11	121204141	121204822	Pilot_E3_BAM_peak_1201	37	.	3.14691	7.4999	3.7893
chr11	121236700	121237333	Pilot_E3_BAM_peak_1202	73	.	3.78983	11.5353	7.39161
chr11	121387985	121388587	Pilot_E3_BAM_peak_1203	13	.	2.70322	4.58742	1.36049
chr11	121407609	121407816	Pilot_E3_BAM_peak_1204	12	.	2.77178	4.50803	1.29874
chr11	121647193	121647808	Pilot_E3_BAM_peak_1205	11	.	2.7239	4.31537	1.16237
chr11	121672948	121673417	Pilot_E3_BAM_peak_1206	31	.	3.0794	6.75712	3.12935
chr11	121702130	121702611	Pilot_E3_BAM_peak_1207	21	.	2.89436	5.59738	2.1577
chr12	3371361	3371597	Pilot_E3_BAM_peak_1208	15	.	2.6963	4.8094	1.52716
chr12	4233779	4234444	Pilot_E3_BAM_peak_1209	18	.	2.76529	5.24623	1.87249
chr12	4817260	4817745	Pilot_E3_BAM_peak_1210	25	.	3.13695	6.04635	2.52516
chr12	4907183	4907425	Pilot_E3_BAM_peak_1211	18	.	3.00906	5.21919	1.85488
chr12	8499525	8500379	Pilot_E3_BAM_peak_1212	32	.	3.10826	6.90826	3.25813
chr12	8921224	8922278	Pilot_E3_BAM_peak_1213	56	.	3.67036	9.61151	5.67783
chr12	9030117	9030450	Pilot_E3_BAM_peak_1214	19	.	3.05071	5.35926	1.96673
chr12	9689565	9689835	Pilot_E3_BAM_peak_1215	25	.	3.32144	6.06743	2.54492
chr12	9898289	9898609	Pilot_E3_BAM_peak_1216	16	.	2.9066	4.99185	1.67682
chr12	11265598	11265815	Pilot_E3_BAM_peak_1217	19	.	3.12473	5.38932	1.98472
chr12	16477690	16477901	Pilot_E3_BAM_peak_1218	16	.	2.9155	4.99889	1.67713
chr12	16532589	16533415	Pilot_E3_BAM_peak_1219	12	.	2.80731	4.49182	1.29108
chr12	16870457	16870904	Pilot_E3_BAM_peak_1220	34	.	3.25791	7.12796	3.44458
chr12	16894134	16894935	Pilot_E3_BAM_peak_1221	37	.	3.43693	7.4549	3.72256
chr12	16920190	16920577	Pilot_E3_BAM_peak_1222	10	.	2.75765	4.19692	1.05301
chr12	17000060	17000329	Pilot_E3_BAM_peak_1223	28	.	2.96907	6.49344	2.89691
chr12	17690470	17691202	Pilot_E3_BAM_peak_1224	25	.	3.13069	6.08733	2.56808
chr12	17881783	17882240	Pilot_E3_BAM_peak_1225	31	.	3.21577	6.76947	3.11627
chr12	21227315	21227845	Pilot_E3_BAM_peak_1226	31	.	3.49254	6.83412	3.18056
chr12	21373331	21373730	Pilot_E3_BAM_peak_1227	18	.	2.84922	5.22539	1.86068
chr12	21417353	21417801	Pilot_E3_BAM_peak_1228	27	.	3.16343	6.32411	2.75121
chr12	24571943	24572393	Pilot_E3_BAM_peak_1229	21	.	2.95618	5.63428	2.1925
chr12	24650970	24652087	Pilot_E3_BAM_peak_1230	26	.	2.70663	6.15799	2.63652
chr12	24707472	24708583	Pilot_E3_BAM_peak_1231	20	.	2.81085	5.4486	2.03916
chr12	25096268	25096636	Pilot_E3_BAM_peak_1232	16	.	2.80922	4.97426	1.65821
chr12	25097867	25098080	Pilot_E3_BAM_peak_1233	22	.	2.80469	5.70573	2.23889
chr12	25190408	25190712	Pilot_E3_BAM_peak_1234	15	.	2.82833	4.8443	1.56947
chr12	27342251	27343036	Pilot_E3_BAM_peak_1235	12	.	2.61664	4.45498	1.26051
chr12	28649400	28649787	Pilot_E3_BAM_peak_1236	11	.	2.66507	4.32023	1.15604
chr12	28675273	28675562	Pilot_E3_BAM_peak_1237	17	.	2.95817	5.12942	1.78532
chr12	28750233	28750492	Pilot_E3_BAM_peak_1238	29	.	3.40859	6.55663	2.93749
chr12	30584520	30584860	Pilot_E3_BAM_peak_1239	23	.	3.12866	5.78434	2.30097
chr12	31270944	31271424	Pilot_E3_BAM_peak_1240	12	.	2.81314	4.39789	1.22498
chr12	31351056	31351387	Pilot_E3_BAM_peak_1241	13	.	2.67392	4.63537	1.39584
chr12	31499343	31499989	Pilot_E3_BAM_peak_1242	26	.	2.96411	6.22381	2.69779
chr12	32378372	32379549	Pilot_E3_BAM_peak_1243	17	.	2.85786	5.09674	1.76807
chr12	32820032	32821042	Pilot_E3_BAM_peak_1244	20	.	2.8105	5.40351	2.00359
chr12	32953909	32954697	Pilot_E3_BAM_peak_1245	33	.	3.04754	7.03953	3.38218
chr12	33084854	33085092	Pilot_E3_BAM_peak_1246	15	.	2.96719	4.85646	1.55956
chr12	33380056	33380280	Pilot_E3_BAM_peak_1247	26	.	3.02351	6.15695	2.62583
chr12	34528128	34529050	Pilot_E3_BAM_peak_1248	13	.	2.74632	4.54043	1.32074
chr12	35154273	35154619	Pilot_E3_BAM_peak_1249	16	.	2.98618	4.92388	1.61608
chr12	36156836	36158039	Pilot_E3_BAM_peak_1250	46	.	3.41127	8.44268	4.63618
chr12	38778737	38778991	Pilot_E3_BAM_peak_1251	23	.	3.21712	5.83431	2.34721
chr12	40222602	40223871	Pilot_E3_BAM_peak_1252	30	.	3.01032	6.67902	3.07475
chr12	40445696	40446074	Pilot_E3_BAM_peak_1253	15	.	2.5219	4.78991	1.51599
chr12	40499507	40500067	Pilot_E3_BAM_peak_1254	24	.	3.17072	5.91394	2.41764
chr12	41023989	41024285	Pilot_E3_BAM_peak_1255	30	.	3.04018	6.72683	3.08627
chr12	41949690	41950181	Pilot_E3_BAM_peak_1256	25	.	3.19201	6.0643	2.55811
chr12	44268839	44269606	Pilot_E3_BAM_peak_1257	14	.	2.58712	4.72119	1.46716
chr12	51692016	51692462	Pilot_E3_BAM_peak_1258	60	.	4.15773	10.0896	6.09535
chr12	51709068	51709465	Pilot_E3_BAM_peak_1259	17	.	2.94181	5.07498	1.73549
chr12	51828723	51829410	Pilot_E3_BAM_peak_1260	15	.	2.76531	4.8476	1.56788
chr12	52783039	52784099	Pilot_E3_BAM_peak_1261	23	.	3.23364	5.78774	2.31271
chr12	53146203	53146473	Pilot_E3_BAM_peak_1262	13	.	2.6762	4.54415	1.32578
chr12	54162798	54163011	Pilot_E3_BAM_peak_1263	30	.	3.38238	6.64402	3.03433
chr12	54203457	54203821	Pilot_E3_BAM_peak_1264	15	.	2.63814	4.86035	1.57186
chr12	54620316	54620794	Pilot_E3_BAM_peak_1265	30	.	3.27549	6.70852	3.08316
chr12	54656089	54656669	Pilot_E3_BAM_peak_1266	24	.	2.78588	5.88275	2.41153
chr12	54695575	54696399	Pilot_E3_BAM_peak_1267	54	.	3.94194	9.3012	5.43343
chr12	54795705	54795967	Pilot_E3_BAM_peak_1268	33	.	3.514	7.08332	3.38863
chr12	54835076	54835287	Pilot_E3_BAM_peak_1269	36	.	3.42306	7.41118	3.67024
chr12	55080175	55080448	Pilot_E3_BAM_peak_1270	62	.	4.39499	10.3664	6.27887
chr12	55398497	55398736	Pilot_E3_BAM_peak_1271	13	.	2.73369	4.58751	1.35996
chr12	55464287	55464594	Pilot_E3_BAM_peak_1272	17	.	2.91814	5.0578	1.72605
chr12	55466142	55467022	Pilot_E3_BAM_peak_1273	18	.	2.93174	5.22119	1.85317
chr12	55492167	55492670	Pilot_E3_BAM_peak_1274	16	.	2.81544	4.92567	1.6219
chr12	55820469	55821078	Pilot_E3_BAM_peak_1275	32	.	3.41502	6.86075	3.2263
chr12	55836209	55836660	Pilot_E3_BAM_peak_1276	32	.	3.3991	6.93457	3.26623
chr12	59011738	59012147	Pilot_E3_BAM_peak_1277	42	.	3.21118	8.05864	4.22707
chr12	59131126	59131336	Pilot_E3_BAM_peak_1278	19	.	2.71197	5.39499	1.99915
chr12	65073745	65074014	Pilot_E3_BAM_peak_1279	67	.	3.7787	10.9049	6.72744
chr12	65075754	65075978	Pilot_E3_BAM_peak_1280	12	.	2.71037	4.48531	1.27924
chr12	69183932	69184210	Pilot_E3_BAM_peak_1281	17	.	2.88109	5.08697	1.7609
chr12	69227958	69228205	Pilot_E3_BAM_peak_1282	28	.	3.19584	6.4601	2.85356
chr12	69388431	69388740	Pilot_E3_BAM_peak_1283	33	.	3.5711	6.97425	3.30947
chr12	69474255	69475138	Pilot_E3_BAM_peak_1284	22	.	3.11388	5.69483	2.2396
chr12	69497186	69497709	Pilot_E3_BAM_peak_1285	20	.	3.14656	5.46636	2.0554
chr12	69502028	69503080	Pilot_E3_BAM_peak_1286	21	.	3.08701	5.57103	2.14534
chr12	69537361	69538288	Pilot_E3_BAM_peak_1287	16	.	2.68032	4.97793	1.66734
chr12	69724784	69725446	Pilot_E3_BAM_peak_1288	35	.	3.24087	7.21437	3.54336
chr12	69790700	69790969	Pilot_E3_BAM_peak_1289	14	.	2.63637	4.72607	1.47438
chr12	69998289	69998785	Pilot_E3_BAM_peak_1290	17	.	3.04561	5.11974	1.76493
chr12	70614630	70615121	Pilot_E3_BAM_peak_1291	14	.	2.89085	4.73329	1.46495
chr12	70695344	70696261	Pilot_E3_BAM_peak_1292	10	.	2.70992	4.21321	1.0766
chr12	70798967	70799802	Pilot_E3_BAM_peak_1293	11	.	2.70964	4.26899	1.11333
chr12	70830998	70831253	Pilot_E3_BAM_peak_1294	12	.	2.72516	4.39569	1.21343
chr12	71830950	71831339	Pilot_E3_BAM_peak_1295	29	.	3.13814	6.55369	2.95824
chr12	71885246	71885519	Pilot_E3_BAM_peak_1296	15	.	2.8861	4.85951	1.57012
chr12	71898321	71899032	Pilot_E3_BAM_peak_1297	11	.	2.76579	4.29252	1.13434
chr12	72085212	72086235	Pilot_E3_BAM_peak_1298	48	.	3.45822	8.62152	4.82467
chr12	72535991	72536235	Pilot_E3_BAM_peak_1299	49	.	3.45788	8.87021	4.94648
chr12	72664305	72665142	Pilot_E3_BAM_peak_1300	16	.	2.84336	4.93057	1.63181
chr12	72748612	72748861	Pilot_E3_BAM_peak_1301	26	.	3.19487	6.2151	2.65659
chr12	73039251	73040051	Pilot_E3_BAM_peak_1302	11	.	2.79965	4.35315	1.17489
chr12	73053678	73054026	Pilot_E3_BAM_peak_1303	21	.	2.98158	5.6117	2.17791
chr12	73476613	73477008	Pilot_E3_BAM_peak_1304	21	.	3.18207	5.56813	2.12542
chr12	73779456	73780152	Pilot_E3_BAM_peak_1305	15	.	2.93529	4.8859	1.5886
chr12	73790466	73790834	Pilot_E3_BAM_peak_1306	26	.	3.14131	6.21741	2.68041
chr12	73830275	73830516	Pilot_E3_BAM_peak_1307	18	.	3.07476	5.20858	1.83912
chr12	73838186	73838803	Pilot_E3_BAM_peak_1308	38	.	3.66216	7.56777	3.86191
chr12	73907563	73907825	Pilot_E3_BAM_peak_1309	31	.	3.06054	6.76139	3.13783
chr12	74952249	74952527	Pilot_E3_BAM_peak_1310	14	.	2.87824	4.67844	1.42278
chr12	75308071	75308478	Pilot_E3_BAM_peak_1311	36	.	3.59512	7.37491	3.63788
chr12	75669445	75669709	Pilot_E3_BAM_peak_1312	32	.	2.99903	6.9284	3.26245
chr12	75702284	75702988	Pilot_E3_BAM_peak_1313	18	.	3.0518	5.17825	1.81234
chr12	75818727	75819120	Pilot_E3_BAM_peak_1314	11	.	2.66987	4.32575	1.16378
chr12	76255271	76255559	Pilot_E3_BAM_peak_1315	14	.	2.37885	4.76473	1.49611
chr12	76370126	76371270	Pilot_E3_BAM_peak_1316	17	.	2.77943	5.05728	1.72978
chr12	76403469	76404312	Pilot_E3_BAM_peak_1317	36	.	3.06209	7.36344	3.64669
chr12	76533150	76533644	Pilot_E3_BAM_peak_1318	14	.	2.68822	4.76371	1.49649
chr12	76837462	76837706	Pilot_E3_BAM_peak_1319	79	.	4.18261	12.2671	7.97778
chr12	76962144	76962412	Pilot_E3_BAM_peak_1320	13	.	2.74422	4.5818	1.36012
chr12	78225985	78226474	Pilot_E3_BAM_peak_1321	16	.	2.72057	5.00465	1.68569
chr12	78350896	78351130	Pilot_E3_BAM_peak_1322	437	.	4.58917	48.9771	43.762
chr12	78748822	78749726	Pilot_E3_BAM_peak_1323	22	.	2.84054	5.71096	2.25648
chr12	78861351	78861989	Pilot_E3_BAM_peak_1324	29	.	2.93801	6.52698	2.92943
chr12	78911899	78912164	Pilot_E3_BAM_peak_1325	13	.	2.77125	4.60203	1.37438
chr12	79107698	79108325	Pilot_E3_BAM_peak_1326	10	.	2.75765	4.19692	1.05301
chr12	79472118	79472365	Pilot_E3_BAM_peak_1327	10	.	2.60051	4.1396	1.0342
chr12	79864438	79865380	Pilot_E3_BAM_peak_1328	33	.	3.36967	7.08303	3.39386
chr12	80111999	80113364	Pilot_E3_BAM_peak_1329	17	.	2.86744	5.03791	1.7068
chr12	80132535	80133163	Pilot_E3_BAM_peak_1330	21	.	3.07147	5.63055	2.19604
chr12	80220313	80220651	Pilot_E3_BAM_peak_1331	14	.	2.71047	4.67848	1.42881
chr12	80229351	80230230	Pilot_E3_BAM_peak_1332	12	.	2.7174	4.43389	1.25012
chr12	80259652	80260787	Pilot_E3_BAM_peak_1333	29	.	2.99179	6.52247	2.93311
chr12	80435239	80435471	Pilot_E3_BAM_peak_1334	15	.	2.7115	4.81517	1.53568
chr12	80463259	80463556	Pilot_E3_BAM_peak_1335	11	.	2.57504	4.36025	1.19299
chr12	80643802	80644141	Pilot_E3_BAM_peak_1336	39	.	3.3535	7.70352	3.91172
chr12	80790300	80790713	Pilot_E3_BAM_peak_1337	17	.	2.83017	5.10481	1.76555
chr12	80821510	80821724	Pilot_E3_BAM_peak_1338	13	.	2.87877	4.57896	1.34494
chr12	80945815	80946055	Pilot_E3_BAM_peak_1339	17	.	2.80852	5.10419	1.76062
chr12	81235917	81236171	Pilot_E3_BAM_peak_1340	14	.	2.88336	4.70228	1.44769
chr12	81630759	81631811	Pilot_E3_BAM_peak_1341	42	.	3.80141	8.07249	4.29191
chr12	81747908	81748579	Pilot_E3_BAM_peak_1342	12	.	2.72918	4.46574	1.26714
chr12	82311965	82312328	Pilot_E3_BAM_peak_1343	11	.	2.7622	4.33755	1.16987
chr12	83520516	83520727	Pilot_E3_BAM_peak_1344	46	.	3.60332	8.50916	4.61439
chr12	83632147	83632408	Pilot_E3_BAM_peak_1345	15	.	2.80896	4.88668	1.5884
chr12	83688320	83689049	Pilot_E3_BAM_peak_1346	14	.	2.8022	4.6564	1.41595
chr12	83987509	83988203	Pilot_E3_BAM_peak_1347	18	.	2.78156	5.21428	1.85477
chr12	84193253	84194375	Pilot_E3_BAM_peak_1348	16	.	2.78054	4.97735	1.66895
chr12	84222571	84222791	Pilot_E3_BAM_peak_1349	14	.	2.5462	4.66441	1.42437
chr12	84316571	84317012	Pilot_E3_BAM_peak_1350	16	.	2.84311	4.98152	1.66402
chr12	84361457	84362277	Pilot_E3_BAM_peak_1351	12	.	2.52257	4.38296	1.20742
chr12	84450052	84451702	Pilot_E3_BAM_peak_1352	41	.	3.22119	7.92082	4.15862
chr12	84617227	84617564	Pilot_E3_BAM_peak_1353	19	.	2.6807	5.25667	1.9013
chr12	84772921	84773493	Pilot_E3_BAM_peak_1354	76	.	4.52104	11.7863	7.68819
chr12	84794756	84795319	Pilot_E3_BAM_peak_1355	42	.	3.66927	8.10866	4.28752
chr12	84854910	84855171	Pilot_E3_BAM_peak_1356	15	.	2.61947	4.80911	1.53116
chr12	84996185	84996513	Pilot_E3_BAM_peak_1357	10	.	2.50542	4.20725	1.07745
chr12	85185879	85186270	Pilot_E3_BAM_peak_1358	11	.	2.69787	4.36672	1.1944
chr12	85201576	85202088	Pilot_E3_BAM_peak_1359	16	.	2.69137	4.95702	1.65053
chr12	85227599	85228027	Pilot_E3_BAM_peak_1360	27	.	3.27615	6.33963	2.75967
chr12	85455097	85455386	Pilot_E3_BAM_peak_1361	14	.	2.43219	4.77132	1.49824
chr12	85472218	85474378	Pilot_E3_BAM_peak_1362	42	.	3.51336	8.0629	4.28298
chr12	85485790	85486343	Pilot_E3_BAM_peak_1363	26	.	2.99372	6.20546	2.66564
chr12	85497501	85497956	Pilot_E3_BAM_peak_1364	45	.	3.6086	8.44145	4.58097
chr12	85519531	85519799	Pilot_E3_BAM_peak_1365	22	.	3.18867	5.76844	2.28605
chr12	85569987	85570303	Pilot_E3_BAM_peak_1366	24	.	3.14233	5.94913	2.45214
chr12	86079210	86079707	Pilot_E3_BAM_peak_1367	12	.	2.56597	4.44068	1.2543
chr12	86395529	86395813	Pilot_E3_BAM_peak_1368	31	.	3.30619	6.8199	3.1636
chr12	86726230	86726500	Pilot_E3_BAM_peak_1369	88	.	4.8147	13.1976	8.84394
chr12	86786891	86787487	Pilot_E3_BAM_peak_1370	26	.	3.01004	6.20701	2.68196
chr12	86790545	86790814	Pilot_E3_BAM_peak_1371	50	.	3.5319	9.00346	5.06772
chr12	86801013	86802179	Pilot_E3_BAM_peak_1372	59	.	3.78833	9.99886	5.98302
chr12	86824071	86825186	Pilot_E3_BAM_peak_1373	41	.	3.33456	7.97567	4.16807
chr12	86826598	86827086	Pilot_E3_BAM_peak_1374	53	.	3.44897	9.31798	5.36289
chr12	86833707	86834523	Pilot_E3_BAM_peak_1375	31	.	3.10762	6.7342	3.12859
chr12	86888013	86888892	Pilot_E3_BAM_peak_1376	22	.	2.98474	5.6646	2.21128
chr12	86892292	86892499	Pilot_E3_BAM_peak_1377	15	.	2.70897	4.87147	1.58001
chr12	86894188	86894914	Pilot_E3_BAM_peak_1378	14	.	2.70317	4.75516	1.48704
chr12	87147167	87147973	Pilot_E3_BAM_peak_1379	51	.	3.89158	9.16899	5.19103
chr12	87266245	87266953	Pilot_E3_BAM_peak_1380	23	.	3.00588	5.87356	2.37851
chr12	87388406	87388707	Pilot_E3_BAM_peak_1381	32	.	3.13488	6.84691	3.23199
chr12	91589851	91590480	Pilot_E3_BAM_peak_1382	44	.	3.49726	8.27454	4.45365
chr12	98258669	98259382	Pilot_E3_BAM_peak_1383	13	.	2.85007	4.60891	1.36609
chr12	98282926	98283709	Pilot_E3_BAM_peak_1384	35	.	3.61237	7.29117	3.56615
chr12	98737239	98737500	Pilot_E3_BAM_peak_1385	12	.	2.61956	4.40295	1.22367
chr12	98746852	98747196	Pilot_E3_BAM_peak_1386	19	.	2.92835	5.37154	1.97409
chr12	100724823	100725311	Pilot_E3_BAM_peak_1387	30	.	2.85101	6.72541	3.09412
chr12	101912939	101913342	Pilot_E3_BAM_peak_1388	16	.	2.86843	4.96024	1.64596
chr12	102743577	102743934	Pilot_E3_BAM_peak_1389	14	.	2.54528	4.71315	1.45638
chr12	102878161	102878392	Pilot_E3_BAM_peak_1390	28	.	3.36487	6.48434	2.88898
chr12	104751476	104752427	Pilot_E3_BAM_peak_1391	13	.	2.81948	4.62195	1.38024
chr12	104978527	104978905	Pilot_E3_BAM_peak_1392	14	.	2.61915	4.67631	1.43043
chr12	104983356	104983610	Pilot_E3_BAM_peak_1393	12	.	2.48024	4.42459	1.23672
chr12	105008622	105010091	Pilot_E3_BAM_peak_1394	12	.	2.45017	4.49727	1.29422
chr12	105032369	105032684	Pilot_E3_BAM_peak_1395	45	.	3.27064	8.40304	4.52728
chr12	105784768	105784981	Pilot_E3_BAM_peak_1396	19	.	2.81923	5.40835	1.99895
chr12	106010191	106010612	Pilot_E3_BAM_peak_1397	25	.	3.11894	6.07307	2.55783
chr12	108179376	108179725	Pilot_E3_BAM_peak_1398	53	.	3.36258	9.26556	5.35066
chr12	108308470	108309379	Pilot_E3_BAM_peak_1399	35	.	3.41875	7.2528	3.57271
chr12	108334003	108334258	Pilot_E3_BAM_peak_1400	22	.	2.73911	5.76666	2.29767
chr12	108394844	108396097	Pilot_E3_BAM_peak_1401	16	.	2.7768	4.93078	1.62633
chr12	108436071	108436358	Pilot_E3_BAM_peak_1402	11	.	2.79623	4.32553	1.15022
chr12	108453724	108453955	Pilot_E3_BAM_peak_1403	20	.	2.93427	5.47131	2.05991
chr12	108792308	108792853	Pilot_E3_BAM_peak_1404	16	.	2.93518	4.98787	1.67932
chr12	110446469	110447033	Pilot_E3_BAM_peak_1405	58	.	3.73606	9.85291	5.867
chr12	110485873	110486162	Pilot_E3_BAM_peak_1406	14	.	2.67803	4.74483	1.48169
chr12	110737690	110737998	Pilot_E3_BAM_peak_1407	30	.	3.14277	6.66093	3.05697
chr12	111353048	111353706	Pilot_E3_BAM_peak_1408	18	.	2.73898	5.1719	1.83809
chr12	111430537	111430850	Pilot_E3_BAM_peak_1409	17	.	2.79348	5.06612	1.73581
chr12	111731921	111732187	Pilot_E3_BAM_peak_1410	11	.	2.63897	4.28319	1.14034
chr12	111813658	111814434	Pilot_E3_BAM_peak_1411	49	.	3.47733	8.78841	4.92514
chr12	112223594	112223823	Pilot_E3_BAM_peak_1412	14	.	2.81487	4.67738	1.43744
chr12	112588600	112589114	Pilot_E3_BAM_peak_1413	24	.	2.97469	5.91955	2.43574
chr12	112595560	112595795	Pilot_E3_BAM_peak_1414	25	.	3.20316	6.08408	2.56011
chr12	112644241	112645426	Pilot_E3_BAM_peak_1415	34	.	3.41159	7.11585	3.43342
chr12	112794349	112794696	Pilot_E3_BAM_peak_1416	14	.	2.71433	4.68749	1.43632
chr12	112797795	112798119	Pilot_E3_BAM_peak_1417	16	.	2.5886	4.96054	1.65201
chr12	112829155	112829856	Pilot_E3_BAM_peak_1418	40	.	3.31316	7.87779	4.09562
chr12	112875536	112875851	Pilot_E3_BAM_peak_1419	11	.	2.44453	4.30025	1.14821
chr12	112897758	112898218	Pilot_E3_BAM_peak_1420	25	.	3.13743	6.08875	2.56825
chr12	112941904	112942117	Pilot_E3_BAM_peak_1421	13	.	2.64139	4.52726	1.31216
chr12	112950372	112950601	Pilot_E3_BAM_peak_1422	17	.	2.71815	5.03125	1.71253
chr12	113000777	113001105	Pilot_E3_BAM_peak_1423	24	.	2.70618	5.89738	2.40969
chr12	113027357	113027616	Pilot_E3_BAM_peak_1424	25	.	3.13083	6.04996	2.52542
chr12	113140095	113141605	Pilot_E3_BAM_peak_1425	59	.	3.75648	9.99706	5.99862
chr12	113146398	113147289	Pilot_E3_BAM_peak_1426	16	.	2.74753	5.00656	1.69191
chr12	116181578	116181851	Pilot_E3_BAM_peak_1427	50	.	3.7684	9.00366	5.06554
chr12	116280858	116281362	Pilot_E3_BAM_peak_1428	20	.	2.88621	5.50612	2.09662
chr12	118300998	118302503	Pilot_E3_BAM_peak_1429	87	.	4.40648	12.9969	8.7244
chr12	119238431	119238827	Pilot_E3_BAM_peak_1430	50	.	3.74348	9.00783	5.06844
chr13	3538051	3538533	Pilot_E3_BAM_peak_1431	14	.	2.60308	4.7587	1.49555
chr13	3746976	3747212	Pilot_E3_BAM_peak_1432	20	.	3.00789	5.48806	2.06869
chr13	6109089	6109303	Pilot_E3_BAM_peak_1433	15	.	2.95205	4.85399	1.55658
chr13	8871108	8871324	Pilot_E3_BAM_peak_1434	19	.	2.77305	5.34217	1.95044
chr13	9107543	9107834	Pilot_E3_BAM_peak_1435	13	.	2.89094	4.61157	1.36768
chr13	9763344	9764121	Pilot_E3_BAM_peak_1436	17	.	3.02627	5.08626	1.74386
chr13	12257694	12258403	Pilot_E3_BAM_peak_1437	24	.	3.11655	5.95497	2.45928
chr13	12395009	12395310	Pilot_E3_BAM_peak_1438	56	.	3.91801	9.59276	5.60539
chr13	12520155	12520383	Pilot_E3_BAM_peak_1439	20	.	3.15855	5.51302	2.08547
chr13	13954146	13955190	Pilot_E3_BAM_peak_1440	23	.	3.01802	5.79256	2.32003
chr13	14063041	14063961	Pilot_E3_BAM_peak_1441	36	.	3.44109	7.30259	3.63759
chr13	15806796	15807041	Pilot_E3_BAM_peak_1442	39	.	3.67944	7.77377	3.97638
chr13	17695002	17695232	Pilot_E3_BAM_peak_1443	24	.	2.90864	5.93607	2.4558
chr13	21716131	21718104	Pilot_E3_BAM_peak_1444	11	.	2.72024	4.25323	1.10205
chr13	21721748	21722424	Pilot_E3_BAM_peak_1445	28	.	3.31909	6.40464	2.83568
chr13	21753877	21754189	Pilot_E3_BAM_peak_1446	23	.	3.15576	5.77788	2.30312
chr13	22035141	22035863	Pilot_E3_BAM_peak_1447	10	.	2.77667	4.25546	1.09682
chr13	22042991	22043235	Pilot_E3_BAM_peak_1448	13	.	2.85763	4.60718	1.37518
chr13	23531154	23531457	Pilot_E3_BAM_peak_1449	22	.	2.97566	5.72247	2.25311
chr13	23535219	23536518	Pilot_E3_BAM_peak_1450	20	.	3.12052	5.47276	2.07141
chr13	23543209	23543540	Pilot_E3_BAM_peak_1451	24	.	3.24073	5.90532	2.41261
chr13	23554676	23556550	Pilot_E3_BAM_peak_1452	23	.	3.16198	5.7821	2.31485
chr13	23621730	23622430	Pilot_E3_BAM_peak_1453	18	.	2.9578	5.19296	1.83273
chr13	23738865	23739808	Pilot_E3_BAM_peak_1454	19	.	2.94789	5.30387	1.92331
chr13	23746289	23746878	Pilot_E3_BAM_peak_1455	24	.	3.21221	5.93917	2.45696
chr13	23757036	23757331	Pilot_E3_BAM_peak_1456	10	.	2.75373	4.19544	1.05293
chr13	23760997	23761895	Pilot_E3_BAM_peak_1457	16	.	2.91343	4.96617	1.6572
chr13	23763413	23764179	Pilot_E3_BAM_peak_1458	15	.	2.88442	4.81044	1.52859
chr13	24280886	24281302	Pilot_E3_BAM_peak_1459	16	.	2.75212	4.94284	1.63732
chr13	24565521	24565967	Pilot_E3_BAM_peak_1460	14	.	2.80284	4.66058	1.41366
chr13	24735742	24736068	Pilot_E3_BAM_peak_1461	16	.	2.98901	4.92306	1.60913
chr13	25312159	25312563	Pilot_E3_BAM_peak_1462	12	.	2.82265	4.39697	1.20272
chr13	26338455	26338814	Pilot_E3_BAM_peak_1463	14	.	2.91482	4.7458	1.48079
chr13	28418137	28418394	Pilot_E3_BAM_peak_1464	25	.	3.17637	6.01758	2.50019
chr13	28757904	28758738	Pilot_E3_BAM_peak_1465	23	.	3.04825	5.8099	2.33332
chr13	28953417	28953749	Pilot_E3_BAM_peak_1466	41	.	3.60173	7.93328	4.11672
chr13	29501987	29502980	Pilot_E3_BAM_peak_1467	28	.	3.38252	6.39461	2.82467
chr13	29984656	29984944	Pilot_E3_BAM_peak_1468	43	.	3.15119	8.20073	4.38114
chr13	29986098	29986913	Pilot_E3_BAM_peak_1469	42	.	3.31145	8.05123	4.25725
chr13	30228954	30229378	Pilot_E3_BAM_peak_1470	18	.	2.96495	5.21497	1.85294
chr13	30781996	30782472	Pilot_E3_BAM_peak_1471	18	.	2.97693	5.26596	1.89304
chr13	30973749	30974350	Pilot_E3_BAM_peak_1472	16	.	2.69475	4.95298	1.64355
chr13	31184185	31184832	Pilot_E3_BAM_peak_1473	11	.	2.79023	4.2972	1.12806
chr13	31765152	31765811	Pilot_E3_BAM_peak_1474	12	.	2.83034	4.43698	1.23888
chr13	32338305	32339016	Pilot_E3_BAM_peak_1475	20	.	2.88958	5.49813	2.08734
chr13	32611173	32611508	Pilot_E3_BAM_peak_1476	15	.	2.86712	4.78649	1.5257
chr13	32928144	32928372	Pilot_E3_BAM_peak_1477	15	.	2.97255	4.88472	1.58722
chr13	33004625	33004926	Pilot_E3_BAM_peak_1478	29	.	3.44764	6.61317	2.99243
chr13	33934852	33935647	Pilot_E3_BAM_peak_1479	13	.	2.82797	4.51558	1.30875
chr13	33964623	33965027	Pilot_E3_BAM_peak_1480	38	.	3.74698	7.59929	3.83045
chr13	34002408	34002746	Pilot_E3_BAM_peak_1481	11	.	2.35759	4.36979	1.19235
chr13	34131274	34131737	Pilot_E3_BAM_peak_1482	25	.	2.95197	6.04489	2.53058
chr13	34162973	34163212	Pilot_E3_BAM_peak_1483	44	.	3.4556	8.34932	4.49705
chr13	34219659	34219891	Pilot_E3_BAM_peak_1484	13	.	2.84457	4.53424	1.31205
chr13	34651449	34651873	Pilot_E3_BAM_peak_1485	13	.	2.66482	4.58733	1.36236
chr13	34696520	34696972	Pilot_E3_BAM_peak_1486	15	.	2.95764	4.87497	1.59264
chr13	34875856	34876197	Pilot_E3_BAM_peak_1487	21	.	3.00817	5.52493	2.10321
chr13	35512236	35512589	Pilot_E3_BAM_peak_1488	20	.	3.11469	5.41453	2.01723
chr13	35906078	35906404	Pilot_E3_BAM_peak_1489	75	.	3.92413	11.8656	7.59932
chr13	36117363	36117831	Pilot_E3_BAM_peak_1490	17	.	2.62728	5.09211	1.75011
chr13	37434274	37434713	Pilot_E3_BAM_peak_1491	26	.	3.2948	6.22802	2.67798
chr13	38658679	38658995	Pilot_E3_BAM_peak_1492	26	.	2.96055	6.2146	2.66164
chr13	38815679	38816466	Pilot_E3_BAM_peak_1493	21	.	3.13225	5.58537	2.14679
chr13	40917300	40917803	Pilot_E3_BAM_peak_1494	24	.	3.20934	5.9068	2.41806
chr13	41016359	41016652	Pilot_E3_BAM_peak_1495	15	.	2.81112	4.88319	1.59434
chr13	41358398	41359275	Pilot_E3_BAM_peak_1496	19	.	3.0578	5.34404	1.96463
chr13	41605271	41605817	Pilot_E3_BAM_peak_1497	30	.	3.23297	6.67735	3.05744
chr13	42051423	42051706	Pilot_E3_BAM_peak_1498	32	.	3.29963	6.89891	3.22974
chr13	43042219	43042616	Pilot_E3_BAM_peak_1499	12	.	2.84641	4.47009	1.25744
chr13	43212245	43212653	Pilot_E3_BAM_peak_1500	20	.	2.99484	5.48824	2.0804
chr13	43261443	43262298	Pilot_E3_BAM_peak_1501	18	.	2.75957	5.18977	1.83134
chr13	43268224	43268477	Pilot_E3_BAM_peak_1502	12	.	2.76366	4.37462	1.20679
chr13	43303984	43304626	Pilot_E3_BAM_peak_1503	40	.	3.21259	7.84655	4.06404
chr13	43481073	43481587	Pilot_E3_BAM_peak_1504	20	.	3.13072	5.41217	2.01139
chr13	43559921	43560504	Pilot_E3_BAM_peak_1505	35	.	3.189	7.20626	3.50145
chr13	44730538	44731185	Pilot_E3_BAM_peak_1506	23	.	2.89022	5.84939	2.37206
chr13	44733272	44733913	Pilot_E3_BAM_peak_1507	29	.	3.25683	6.52508	2.943
chr13	44869566	44870011	Pilot_E3_BAM_peak_1508	638	.	6.42016	68.8516	63.8822
chr13	44939440	44939758	Pilot_E3_BAM_peak_1509	11	.	2.79752	4.31994	1.14538
chr13	45001496	45001916	Pilot_E3_BAM_peak_1510	14	.	2.83914	4.73776	1.47793
chr13	45005190	45005425	Pilot_E3_BAM_peak_1511	31	.	3.37114	6.82344	3.15978
chr13	45391678	45392295	Pilot_E3_BAM_peak_1512	15	.	2.9516	4.84651	1.55909
chr13	45827704	45827957	Pilot_E3_BAM_peak_1513	20	.	3.08495	5.4783	2.06421
chr13	46419161	46419467	Pilot_E3_BAM_peak_1514	11	.	2.73826	4.26909	1.12195
chr13	46669152	46669384	Pilot_E3_BAM_peak_1515	18	.	3.04077	5.22995	1.86238
chr13	46930001	46930825	Pilot_E3_BAM_peak_1516	21	.	3.04481	5.59501	2.16641
chr13	47043097	47043559	Pilot_E3_BAM_peak_1517	23	.	2.52287	5.85835	2.3816
chr13	47215258	47216362	Pilot_E3_BAM_peak_1518	11	.	2.78848	4.29179	1.12401
chr13	48227827	48228318	Pilot_E3_BAM_peak_1519	15	.	2.90939	4.82521	1.53807
chr13	48260665	48261887	Pilot_E3_BAM_peak_1520	17	.	3.03521	5.1206	1.77339
chr13	48546012	48546837	Pilot_E3_BAM_peak_1521	92	.	4.69322	13.6529	9.25372
chr13	48552373	48552764	Pilot_E3_BAM_peak_1522	11	.	2.78524	4.349	1.17629
chr13	48625320	48625545	Pilot_E3_BAM_peak_1523	31	.	3.27187	6.85985	3.19346
chr13	48966665	48967075	Pilot_E3_BAM_peak_1524	16	.	2.98276	4.91234	1.60648
chr13	49187527	49187971	Pilot_E3_BAM_peak_1525	34	.	3.42403	7.19068	3.47586
chr13	49215680	49216356	Pilot_E3_BAM_peak_1526	17	.	2.55681	5.07592	1.74274
chr13	49341172	49341671	Pilot_E3_BAM_peak_1527	31	.	3.0082	6.73106	3.10028
chr13	49584254	49584522	Pilot_E3_BAM_peak_1528	18	.	3.07474	5.20569	1.83442
chr13	51644893	51645325	Pilot_E3_BAM_peak_1529	14	.	2.74218	4.74871	1.49053
chr13	51886135	51886712	Pilot_E3_BAM_peak_1530	11	.	2.58729	4.3116	1.15008
chr13	51968741	51969100	Pilot_E3_BAM_peak_1531	30	.	3.15874	6.65135	3.02754
chr13	52025107	52025605	Pilot_E3_BAM_peak_1532	18	.	2.86031	5.16463	1.81296
chr13	52658923	52659512	Pilot_E3_BAM_peak_1533	30	.	3.0726	6.71927	3.09209
chr13	52981503	52981867	Pilot_E3_BAM_peak_1534	12	.	2.67245	4.46573	1.26693
chr13	54302901	54303874	Pilot_E3_BAM_peak_1535	21	.	3.0393	5.56744	2.14413
chr13	54589780	54590859	Pilot_E3_BAM_peak_1536	31	.	3.21389	6.77222	3.14938
chr13	54687904	54688289	Pilot_E3_BAM_peak_1537	36	.	3.19144	7.28832	3.60332
chr13	54693814	54694558	Pilot_E3_BAM_peak_1538	20	.	2.72849	5.4036	2.01918
chr13	54789119	54790167	Pilot_E3_BAM_peak_1539	41	.	3.18735	7.88358	4.1611
chr13	55171360	55172324	Pilot_E3_BAM_peak_1540	15	.	2.6946	4.82962	1.54541
chr13	55190013	55190585	Pilot_E3_BAM_peak_1541	30	.	3.10272	6.61912	3.00115
chr13	55212157	55212889	Pilot_E3_BAM_peak_1542	15	.	2.74961	4.78239	1.5124
chr13	55329845	55330499	Pilot_E3_BAM_peak_1543	22	.	2.69477	5.64888	2.20309
chr13	55362649	55362973	Pilot_E3_BAM_peak_1544	62	.	3.84764	10.2601	6.25215
chr13	55420750	55421024	Pilot_E3_BAM_peak_1545	10	.	2.75765	4.19692	1.05301
chr13	55444738	55445268	Pilot_E3_BAM_peak_1546	35	.	3.3252	7.31085	3.58953
chr13	55510525	55511375	Pilot_E3_BAM_peak_1547	68	.	3.95351	10.894	6.81566
chr13	55512742	55513462	Pilot_E3_BAM_peak_1548	28	.	2.99472	6.39563	2.81696
chr13	55622765	55623186	Pilot_E3_BAM_peak_1549	20	.	2.71788	5.50004	2.0769
chr13	55692590	55693301	Pilot_E3_BAM_peak_1550	25	.	3.14768	6.14555	2.5984
chr13	55727219	55727443	Pilot_E3_BAM_peak_1551	21	.	3.11201	5.60911	2.16094
chr13	55822494	55823278	Pilot_E3_BAM_peak_1552	10	.	2.74016	4.16001	1.05116
chr13	56205875	56206104	Pilot_E3_BAM_peak_1553	13	.	2.86436	4.63746	1.39077
chr13	58128613	58129415	Pilot_E3_BAM_peak_1554	22	.	2.83494	5.66759	2.21787
chr13	58358826	58359078	Pilot_E3_BAM_peak_1555	16	.	2.80674	4.90644	1.60496
chr13	58402239	58402995	Pilot_E3_BAM_peak_1556	32	.	3.2285	6.95095	3.28527
chr13	58534578	58534937	Pilot_E3_BAM_peak_1557	31	.	3.16251	6.76603	3.12593
chr13	59769697	59770258	Pilot_E3_BAM_peak_1558	12	.	2.5378	4.4704	1.27237
chr13	60176926	60178002	Pilot_E3_BAM_peak_1559	12	.	2.75197	4.47719	1.27876
chr13	60454494	60455236	Pilot_E3_BAM_peak_1560	11	.	2.72811	4.32141	1.15786
chr13	63139869	63140100	Pilot_E3_BAM_peak_1561	13	.	2.79479	4.51628	1.30498
chr13	63154827	63155093	Pilot_E3_BAM_peak_1562	12	.	2.65785	4.38445	1.21113
chr13	63564883	63565578	Pilot_E3_BAM_peak_1563	16	.	2.88878	4.93703	1.62809
chr13	63814973	63815231	Pilot_E3_BAM_peak_1564	11	.	2.59011	4.28111	1.13178
chr13	64152346	64154199	Pilot_E3_BAM_peak_1565	38	.	3.43218	7.51189	3.85051
chr13	64161838	64162100	Pilot_E3_BAM_peak_1566	16	.	2.61617	4.91975	1.61671
chr13	64248601	64248875	Pilot_E3_BAM_peak_1567	17	.	2.7837	5.04191	1.71713
chr13	64312373	64312892	Pilot_E3_BAM_peak_1568	15	.	2.79141	4.88587	1.59089
chr13	67525766	67526178	Pilot_E3_BAM_peak_1569	12	.	2.85656	4.50581	1.28715
chr13	69534461	69534961	Pilot_E3_BAM_peak_1570	37	.	3.41607	7.41659	3.72136
chr13	69611288	69611971	Pilot_E3_BAM_peak_1571	40	.	3.22522	7.75324	4.02633
chr13	70793014	70793349	Pilot_E3_BAM_peak_1572	15	.	2.90064	4.78975	1.52306
chr13	73803637	73804007	Pilot_E3_BAM_peak_1573	73	.	4.30776	11.5139	7.31488
chr13	74009388	74009638	Pilot_E3_BAM_peak_1574	16	.	2.73703	4.96949	1.66001
chr13	74462789	74463145	Pilot_E3_BAM_peak_1575	18	.	2.89174	5.20854	1.84729
chr13	74493989	74494235	Pilot_E3_BAM_peak_1576	18	.	2.74725	5.2286	1.86225
chr13	74563993	74564261	Pilot_E3_BAM_peak_1577	11	.	2.63573	4.30119	1.14077
chr13	74639992	74640418	Pilot_E3_BAM_peak_1578	17	.	2.97136	5.15334	1.79694
chr13	74808080	74808361	Pilot_E3_BAM_peak_1579	17	.	3.01199	5.14655	1.79428
chr13	75797707	75798801	Pilot_E3_BAM_peak_1580	13	.	2.84479	4.62754	1.38133
chr13	75839841	75840133	Pilot_E3_BAM_peak_1581	15	.	2.77207	4.88203	1.58703
chr13	78163444	78163785	Pilot_E3_BAM_peak_1582	15	.	2.95448	4.86765	1.57577
chr13	78679602	78679826	Pilot_E3_BAM_peak_1583	29	.	3.44043	6.52303	2.93797
chr13	80885643	80886145	Pilot_E3_BAM_peak_1584	40	.	3.51246	7.81961	4.02315
chr13	81711141	81711462	Pilot_E3_BAM_peak_1585	13	.	2.52461	4.51142	1.30048
chr13	90089498	90089949	Pilot_E3_BAM_peak_1586	27	.	3.08509	6.25857	2.73128
chr13	90797082	90797299	Pilot_E3_BAM_peak_1587	19	.	2.85747	5.30428	1.92056
chr13	90981663	90981890	Pilot_E3_BAM_peak_1588	23	.	3.25403	5.81899	2.33523
chr13	91371045	91371300	Pilot_E3_BAM_peak_1589	20	.	3.03572	5.473	2.05806
chr13	92354490	92355160	Pilot_E3_BAM_peak_1590	184	.	5.79035	23.1891	18.4778
chr13	92610846	92611215	Pilot_E3_BAM_peak_1591	15	.	2.50495	4.77224	1.50749
chr13	92665064	92665275	Pilot_E3_BAM_peak_1592	13	.	2.59668	4.64121	1.3983
chr13	93303428	93304347	Pilot_E3_BAM_peak_1593	16	.	2.59565	5.00256	1.68552
chr13	93499386	93499642	Pilot_E3_BAM_peak_1594	17	.	2.91462	5.08327	1.74601
chr13	93998316	93998538	Pilot_E3_BAM_peak_1595	32	.	3.22088	6.9265	3.25639
chr13	94358463	94358825	Pilot_E3_BAM_peak_1596	15	.	2.68555	4.77644	1.50893
chr13	95450759	95451675	Pilot_E3_BAM_peak_1597	23	.	3.13516	5.75859	2.30191
chr13	95618430	95618665	Pilot_E3_BAM_peak_1598	36	.	3.52729	7.3701	3.66807
chr13	95640555	95640786	Pilot_E3_BAM_peak_1599	15	.	2.68579	4.77313	1.50937
chr13	96010965	96011262	Pilot_E3_BAM_peak_1600	20	.	2.89223	5.41989	2.0236
chr13	96542514	96542838	Pilot_E3_BAM_peak_1601	20	.	2.65924	5.44715	2.03723
chr13	96670649	96670966	Pilot_E3_BAM_peak_1602	26	.	3.07029	6.17184	2.64984
chr13	97008471	97008766	Pilot_E3_BAM_peak_1603	11	.	2.80336	4.37305	1.19076
chr13	97240650	97241675	Pilot_E3_BAM_peak_1604	14	.	2.7706	4.64896	1.40722
chr13	97927709	97928322	Pilot_E3_BAM_peak_1605	18	.	3.04463	5.17812	1.82577
chr13	98027433	98028124	Pilot_E3_BAM_peak_1606	18	.	3.03684	5.20079	1.83824
chr13	98317052	98317283	Pilot_E3_BAM_peak_1607	17	.	2.97087	5.05043	1.71848
chr13	98478151	98478561	Pilot_E3_BAM_peak_1608	15	.	2.71205	4.81074	1.52811
chr13	98815119	98815484	Pilot_E3_BAM_peak_1609	36	.	3.42677	7.38601	3.69069
chr13	98926411	98926641	Pilot_E3_BAM_peak_1610	28	.	3.01368	6.40248	2.81063
chr13	99238289	99238510	Pilot_E3_BAM_peak_1611	22	.	3.1252	5.65719	2.20109
chr13	99447392	99447644	Pilot_E3_BAM_peak_1612	17	.	2.86269	5.14794	1.79685
chr13	100744114	100744469	Pilot_E3_BAM_peak_1613	35	.	2.9503	7.20483	3.50178
chr13	101540549	101540893	Pilot_E3_BAM_peak_1614	19	.	3.11157	5.34685	1.95705
chr13	101547912	101548142	Pilot_E3_BAM_peak_1615	30	.	3.43635	6.68629	3.05456
chr13	101768270	101768691	Pilot_E3_BAM_peak_1616	22	.	2.73487	5.71531	2.25598
chr13	102906064	102906292	Pilot_E3_BAM_peak_1617	12	.	2.74975	4.47203	1.27798
chr13	103334122	103334460	Pilot_E3_BAM_peak_1618	14	.	2.63657	4.71632	1.46431
chr13	103978425	103978826	Pilot_E3_BAM_peak_1619	52	.	3.77018	9.21434	5.27959
chr13	104025019	104025927	Pilot_E3_BAM_peak_1620	14	.	2.92023	4.72075	1.45794
chr13	104178479	104179071	Pilot_E3_BAM_peak_1621	19	.	2.97833	5.3348	1.95744
chr13	104261233	104261494	Pilot_E3_BAM_peak_1622	12	.	2.80188	4.44782	1.24808
chr13	107329235	107329470	Pilot_E3_BAM_peak_1623	20	.	3.10004	5.47339	2.05401
chr13	107484459	107484694	Pilot_E3_BAM_peak_1624	10	.	2.59591	4.21791	1.08177
chr13	107890169	107890628	Pilot_E3_BAM_peak_1625	30	.	3.20303	6.66776	3.04726
chr13	108265363	108265656	Pilot_E3_BAM_peak_1626	20	.	3.13852	5.41835	2.00488
chr13	108775896	108776151	Pilot_E3_BAM_peak_1627	53	.	4.04102	9.33817	5.34167
chr13	109116212	109116441	Pilot_E3_BAM_peak_1628	21	.	2.87286	5.61439	2.17368
chr13	109242733	109243255	Pilot_E3_BAM_peak_1629	26	.	3.29685	6.22329	2.67454
chr13	109260264	109261208	Pilot_E3_BAM_peak_1630	15	.	2.94005	4.79001	1.51266
chr13	109685754	109686340	Pilot_E3_BAM_peak_1631	13	.	2.73342	4.52056	1.30832
chr13	109692781	109692995	Pilot_E3_BAM_peak_1632	10	.	2.75765	4.19692	1.05301
chr13	109822281	109822531	Pilot_E3_BAM_peak_1633	22	.	2.97416	5.72547	2.26512
chr13	110279990	110280357	Pilot_E3_BAM_peak_1634	11	.	2.63771	4.32825	1.16236
chr13	110394618	110395943	Pilot_E3_BAM_peak_1635	12	.	2.72497	4.44558	1.25264
chr13	111489044	111490594	Pilot_E3_BAM_peak_1636	53	.	3.41436	9.24247	5.33312
chr13	111724965	111725842	Pilot_E3_BAM_peak_1637	58	.	3.64366	9.87238	5.89513
chr13	112463729	112464502	Pilot_E3_BAM_peak_1638	29	.	3.04888	6.55272	2.96632
chr13	112800770	112801218	Pilot_E3_BAM_peak_1639	61	.	3.85623	10.1725	6.16257
chr13	119408716	119409362	Pilot_E3_BAM_peak_1640	11	.	2.78454	4.28981	1.12351
chr13	119690124	119690486	Pilot_E3_BAM_peak_1641	15	.	2.75021	4.84224	1.55997
chr13	119790943	119791416	Pilot_E3_BAM_peak_1642	18	.	3.05274	5.15754	1.80328
chr14	13001266	13001550	Pilot_E3_BAM_peak_1643	19	.	3.09999	5.39676	1.99116
chr14	13551120	13551397	Pilot_E3_BAM_peak_1644	14	.	2.93998	4.77161	1.49539
chr14	14012713	14013057	Pilot_E3_BAM_peak_1645	20	.	2.94682	5.42354	2.01577
chr14	14633322	14633738	Pilot_E3_BAM_peak_1646	17	.	2.92637	5.10335	1.76846
chr14	16364874	16365537	Pilot_E3_BAM_peak_1647	21	.	2.93498	5.52248	2.10165
chr14	18238424	18239475	Pilot_E3_BAM_peak_1648	70	.	3.51393	11.2364	7.05551
chr14	20162622	20162997	Pilot_E3_BAM_peak_1649	29	.	3.26578	6.48571	2.90487
chr14	20250581	20250788	Pilot_E3_BAM_peak_1650	17	.	2.90343	5.11436	1.76989
chr14	20253516	20255804	Pilot_E3_BAM_peak_1651	89	.	4.73898	13.1515	8.96945
chr14	20256661	20256965	Pilot_E3_BAM_peak_1652	86	.	4.88148	12.9001	8.6069
chr14	20347889	20348552	Pilot_E3_BAM_peak_1653	29	.	3.09859	6.54559	2.96549
chr14	20393433	20393904	Pilot_E3_BAM_peak_1654	24	.	2.92944	5.91764	2.43568
chr14	20545837	20546461	Pilot_E3_BAM_peak_1655	19	.	2.74912	5.35694	1.96437
chr14	20674404	20674679	Pilot_E3_BAM_peak_1656	11	.	2.54626	4.32896	1.15681
chr14	20734294	20734517	Pilot_E3_BAM_peak_1657	12	.	2.51806	4.47023	1.27335
chr14	20765461	20766038	Pilot_E3_BAM_peak_1658	31	.	3.14856	6.79225	3.15905
chr14	20782999	20783343	Pilot_E3_BAM_peak_1659	22	.	3.12274	5.70838	2.27341
chr14	20803512	20803875	Pilot_E3_BAM_peak_1660	16	.	2.98266	4.98582	1.67363
chr14	20928920	20930101	Pilot_E3_BAM_peak_1661	43	.	3.22088	8.1062	4.33512
chr14	21051823	21052387	Pilot_E3_BAM_peak_1662	20	.	2.85729	5.45328	2.04988
chr14	21075902	21076374	Pilot_E3_BAM_peak_1663	27	.	3.0097	6.36325	2.79721
chr14	21314384	21314770	Pilot_E3_BAM_peak_1664	21	.	3.18127	5.55857	2.11665
chr14	21499926	21501289	Pilot_E3_BAM_peak_1665	56	.	3.64558	9.70698	5.69596
chr14	21751254	21751460	Pilot_E3_BAM_peak_1666	26	.	3.12388	6.21288	2.66706
chr14	21830958	21831692	Pilot_E3_BAM_peak_1667	25	.	2.89754	6.02959	2.5167
chr14	21987671	21988084	Pilot_E3_BAM_peak_1668	17	.	2.86322	5.13703	1.78793
chr14	24110902	24111521	Pilot_E3_BAM_peak_1669	16	.	2.96259	4.96698	1.65705
chr14	24213117	24213850	Pilot_E3_BAM_peak_1670	22	.	3.22695	5.71813	2.24762
chr14	24245198	24245805	Pilot_E3_BAM_peak_1671	11	.	2.73916	4.26854	1.12617
chr14	24779178	24779617	Pilot_E3_BAM_peak_1672	19	.	2.79025	5.38138	1.99079
chr14	24793745	24794079	Pilot_E3_BAM_peak_1673	20	.	2.79822	5.46781	2.05422
chr14	24803106	24803318	Pilot_E3_BAM_peak_1674	13	.	2.89196	4.61797	1.37535
chr14	25186157	25186565	Pilot_E3_BAM_peak_1675	35	.	3.2877	7.29492	3.58304
chr14	25378241	25378853	Pilot_E3_BAM_peak_1676	21	.	3.04027	5.56455	2.13927
chr14	25476011	25476341	Pilot_E3_BAM_peak_1677	17	.	2.91146	5.13889	1.79757
chr14	25497743	25497949	Pilot_E3_BAM_peak_1678	12	.	2.6883	4.46377	1.26735
chr14	25589061	25589714	Pilot_E3_BAM_peak_1679	27	.	3.1829	6.31114	2.75371
chr14	25606836	25607529	Pilot_E3_BAM_peak_1680	14	.	2.65709	4.65698	1.41068
chr14	25708537	25709254	Pilot_E3_BAM_peak_1681	23	.	3.08036	5.84183	2.35821
chr14	25735571	25735829	Pilot_E3_BAM_peak_1682	14	.	2.90302	4.65802	1.4097
chr14	25749341	25749572	Pilot_E3_BAM_peak_1683	12	.	2.62016	4.43944	1.24919
chr14	26637718	26638458	Pilot_E3_BAM_peak_1684	16	.	2.87388	4.91217	1.61464
chr14	27069802	27070024	Pilot_E3_BAM_peak_1685	11	.	2.79493	4.33603	1.17192
chr14	27341135	27341870	Pilot_E3_BAM_peak_1686	22	.	3.22189	5.74158	2.27832
chr14	29968285	29968497	Pilot_E3_BAM_peak_1687	14	.	2.84912	4.71479	1.46077
chr14	30586761	30587044	Pilot_E3_BAM_peak_1688	16	.	2.90157	4.97274	1.65493
chr14	30625186	30625494	Pilot_E3_BAM_peak_1689	13	.	2.59184	4.52833	1.31296
chr14	30715651	30716298	Pilot_E3_BAM_peak_1690	15	.	2.65654	4.84629	1.55924
chr14	31251108	31251317	Pilot_E3_BAM_peak_1691	12	.	2.75642	4.44319	1.24903
chr14	31640996	31641307	Pilot_E3_BAM_peak_1692	56	.	3.56347	9.66713	5.69003
chr14	31662255	31663117	Pilot_E3_BAM_peak_1693	52	.	3.65613	9.20402	5.26832
chr14	31668853	31670171	Pilot_E3_BAM_peak_1694	20	.	2.91972	5.4175	2.0203
chr14	31830474	31830904	Pilot_E3_BAM_peak_1695	24	.	3.04122	5.93699	2.44308
chr14	31963639	31964227	Pilot_E3_BAM_peak_1696	14	.	2.91608	4.74029	1.47507
chr14	32049868	32050373	Pilot_E3_BAM_peak_1697	16	.	2.72855	4.95371	1.64315
chr14	32085401	32085681	Pilot_E3_BAM_peak_1698	31	.	3.05713	6.86106	3.19894
chr14	32304889	32305296	Pilot_E3_BAM_peak_1699	32	.	3.53416	6.8948	3.26036
chr14	32492705	32492934	Pilot_E3_BAM_peak_1700	25	.	3.27364	6.0391	2.51135
chr14	33247549	33247880	Pilot_E3_BAM_peak_1701	32	.	3.47857	6.95729	3.29032
chr14	33447048	33447407	Pilot_E3_BAM_peak_1702	19	.	2.89917	5.39368	1.99339
chr14	34087458	34088119	Pilot_E3_BAM_peak_1703	18	.	2.86122	5.25399	1.88284
chr14	34152287	34152495	Pilot_E3_BAM_peak_1704	11	.	2.66952	4.30169	1.14053
chr14	34310531	34311393	Pilot_E3_BAM_peak_1705	12	.	2.56738	4.45987	1.26384
chr14	34363187	34363829	Pilot_E3_BAM_peak_1706	21	.	2.80568	5.56257	2.13082
chr14	34508348	34508591	Pilot_E3_BAM_peak_1707	15	.	2.90943	4.7871	1.51324
chr14	34673869	34674125	Pilot_E3_BAM_peak_1708	23	.	2.86932	5.81289	2.32665
chr14	40956146	40956578	Pilot_E3_BAM_peak_1709	21	.	2.85159	5.62852	2.19589
chr14	40966650	40967397	Pilot_E3_BAM_peak_1710	37	.	3.04192	7.39318	3.72708
chr14	45329539	45330027	Pilot_E3_BAM_peak_1711	23	.	3.04564	5.849	2.36636
chr14	45658088	45658372	Pilot_E3_BAM_peak_1712	20	.	2.84356	5.4669	2.05081
chr14	46636659	46636938	Pilot_E3_BAM_peak_1713	15	.	2.93905	4.8837	1.59076
chr14	46788133	46788408	Pilot_E3_BAM_peak_1714	12	.	2.54318	4.43433	1.243
chr14	46831866	46832417	Pilot_E3_BAM_peak_1715	16	.	2.7586	4.90723	1.60617
chr14	46882314	46882711	Pilot_E3_BAM_peak_1716	17	.	2.82309	5.05173	1.72105
chr14	46966060	46966296	Pilot_E3_BAM_peak_1717	17	.	3.02351	5.04083	1.70402
chr14	47022217	47022532	Pilot_E3_BAM_peak_1718	16	.	2.956	4.91739	1.61421
chr14	47177978	47178294	Pilot_E3_BAM_peak_1719	15	.	2.95125	4.84568	1.55412
chr14	47276383	47276616	Pilot_E3_BAM_peak_1720	11	.	2.54196	4.30045	1.15485
chr14	47367476	47367745	Pilot_E3_BAM_peak_1721	19	.	3.06823	5.30848	1.93067
chr14	47371800	47372013	Pilot_E3_BAM_peak_1722	23	.	3.11962	5.8787	2.38862
chr14	47373858	47374501	Pilot_E3_BAM_peak_1723	24	.	3.13154	6.01346	2.49122
chr14	47533586	47533929	Pilot_E3_BAM_peak_1724	11	.	2.69279	4.31413	1.1499
chr14	47615905	47616114	Pilot_E3_BAM_peak_1725	13	.	2.86927	4.54453	1.31715
chr14	47634530	47634912	Pilot_E3_BAM_peak_1726	17	.	2.7435	5.14507	1.79613
chr14	47649350	47649951	Pilot_E3_BAM_peak_1727	20	.	2.93911	5.40744	2.01591
chr14	48249428	48249684	Pilot_E3_BAM_peak_1728	24	.	3.27937	5.91713	2.42159
chr14	48446177	48446424	Pilot_E3_BAM_peak_1729	25	.	2.99995	6.00239	2.50683
chr14	50924532	50924782	Pilot_E3_BAM_peak_1730	18	.	2.74565	5.18584	1.83085
chr14	50931076	50931473	Pilot_E3_BAM_peak_1731	17	.	2.88329	5.14134	1.79121
chr14	50944514	50944773	Pilot_E3_BAM_peak_1732	36	.	3.67397	7.33814	3.61263
chr14	51036219	51036610	Pilot_E3_BAM_peak_1733	12	.	2.76647	4.4749	1.27551
chr14	52019825	52020042	Pilot_E3_BAM_peak_1734	28	.	2.77168	6.44141	2.83984
chr14	52104085	52104686	Pilot_E3_BAM_peak_1735	20	.	2.79972	5.4844	2.06413
chr14	52257470	52258037	Pilot_E3_BAM_peak_1736	27	.	3.03558	6.34414	2.78425
chr14	52278883	52279409	Pilot_E3_BAM_peak_1737	51	.	3.71647	9.01951	5.13725
chr14	54433504	54433790	Pilot_E3_BAM_peak_1738	11	.	2.50179	4.25676	1.1132
chr14	54517225	54517530	Pilot_E3_BAM_peak_1739	18	.	2.7391	5.24533	1.87827
chr14	54577469	54577927	Pilot_E3_BAM_peak_1740	17	.	2.67341	5.05601	1.72535
chr14	54603012	54603565	Pilot_E3_BAM_peak_1741	13	.	2.81567	4.57275	1.35175
chr14	54686330	54686809	Pilot_E3_BAM_peak_1742	22	.	2.80094	5.72029	2.25604
chr14	54876813	54877381	Pilot_E3_BAM_peak_1743	17	.	2.93149	5.12036	1.77861
chr14	54883348	54883714	Pilot_E3_BAM_peak_1744	21	.	2.87928	5.53825	2.10552
chr14	54893893	54894430	Pilot_E3_BAM_peak_1745	12	.	2.59242	4.50857	1.29586
chr14	55015157	55015473	Pilot_E3_BAM_peak_1746	17	.	2.85851	5.06753	1.73148
chr14	55157400	55157656	Pilot_E3_BAM_peak_1747	14	.	2.93236	4.75106	1.48865
chr14	55478874	55479268	Pilot_E3_BAM_peak_1748	32	.	3.33443	6.9354	3.2789
chr14	55540262	55540675	Pilot_E3_BAM_peak_1749	34	.	3.2641	7.10033	3.41786
chr14	55560004	55560973	Pilot_E3_BAM_peak_1750	57	.	3.65595	9.75298	5.75218
chr14	55591045	55591816	Pilot_E3_BAM_peak_1751	62	.	3.6724	10.3401	6.26398
chr14	55643247	55643575	Pilot_E3_BAM_peak_1752	19	.	2.67851	5.28972	1.91149
chr14	55714981	55715450	Pilot_E3_BAM_peak_1753	34	.	3.3952	7.17299	3.47742
chr14	55884791	55885052	Pilot_E3_BAM_peak_1754	20	.	3.01438	5.49608	2.07454
chr14	56503344	56503651	Pilot_E3_BAM_peak_1755	15	.	2.95713	4.82566	1.53547
chr14	56571638	56572000	Pilot_E3_BAM_peak_1756	16	.	2.67618	4.97617	1.66091
chr14	56667950	56668224	Pilot_E3_BAM_peak_1757	13	.	2.6451	4.56984	1.3467
chr14	56777956	56778275	Pilot_E3_BAM_peak_1758	18	.	2.93837	5.24658	1.87408
chr14	56812072	56812825	Pilot_E3_BAM_peak_1759	30	.	3.43124	6.69408	3.07983
chr14	57297697	57298383	Pilot_E3_BAM_peak_1760	23	.	3.17472	5.83462	2.34701
chr14	57826239	57826655	Pilot_E3_BAM_peak_1761	37	.	3.35889	7.53382	3.76263
chr14	59201077	59201309	Pilot_E3_BAM_peak_1762	14	.	2.54052	4.64424	1.41069
chr14	59441101	59441385	Pilot_E3_BAM_peak_1763	15	.	2.74174	4.80178	1.53206
chr14	60251278	60252011	Pilot_E3_BAM_peak_1764	15	.	2.71957	4.78745	1.51438
chr14	60265119	60265822	Pilot_E3_BAM_peak_1765	18	.	2.77467	5.21638	1.8543
chr14	60784546	60784973	Pilot_E3_BAM_peak_1766	29	.	3.43169	6.52941	2.9313
chr14	61037515	61037827	Pilot_E3_BAM_peak_1767	11	.	2.64694	4.32989	1.16097
chr14	61171623	61173472	Pilot_E3_BAM_peak_1768	39	.	3.15773	7.71199	3.96068
chr14	61440025	61440428	Pilot_E3_BAM_peak_1769	21	.	2.83678	5.56023	2.14075
chr14	61556614	61557089	Pilot_E3_BAM_peak_1770	25	.	2.91915	6.12031	2.59417
chr14	61680967	61681285	Pilot_E3_BAM_peak_1771	18	.	2.77428	5.21416	1.84569
chr14	61698942	61699176	Pilot_E3_BAM_peak_1772	15	.	2.96715	4.8614	1.5669
chr14	62760814	62761692	Pilot_E3_BAM_peak_1773	32	.	3.20897	6.84424	3.22133
chr14	62813706	62814700	Pilot_E3_BAM_peak_1774	15	.	2.9546	4.8296	1.54115
chr14	62837435	62838254	Pilot_E3_BAM_peak_1775	22	.	2.6527	5.77006	2.2988
chr14	62879817	62880402	Pilot_E3_BAM_peak_1776	17	.	2.88267	5.08647	1.74993
chr14	63020501	63021377	Pilot_E3_BAM_peak_1777	30	.	3.2198	6.64986	3.05691
chr14	63245147	63245534	Pilot_E3_BAM_peak_1778	17	.	2.8177	5.05538	1.72025
chr14	63809519	63809732	Pilot_E3_BAM_peak_1779	15	.	2.94275	4.81403	1.53189
chr14	64949957	64950197	Pilot_E3_BAM_peak_1780	27	.	2.77678	6.32633	2.76321
chr14	65097935	65098294	Pilot_E3_BAM_peak_1781	11	.	2.73657	4.27738	1.13371
chr14	65112984	65113691	Pilot_E3_BAM_peak_1782	13	.	2.72014	4.63029	1.39523
chr14	65149691	65150128	Pilot_E3_BAM_peak_1783	21	.	2.98345	5.62384	2.18183
chr14	65343310	65344126	Pilot_E3_BAM_peak_1784	19	.	2.76121	5.35512	1.96762
chr14	65833734	65834091	Pilot_E3_BAM_peak_1785	17	.	2.70427	5.10754	1.76261
chr14	66221117	66221556	Pilot_E3_BAM_peak_1786	14	.	2.73967	4.72767	1.46542
chr14	66297056	66297485	Pilot_E3_BAM_peak_1787	14	.	2.7637	4.75785	1.48724
chr14	66646099	66646954	Pilot_E3_BAM_peak_1788	10	.	2.75014	4.23446	1.08662
chr14	67008655	67009047	Pilot_E3_BAM_peak_1789	29	.	3.16834	6.50423	2.90803
chr14	67188662	67189065	Pilot_E3_BAM_peak_1790	11	.	2.61626	4.31221	1.1547
chr14	67715717	67716760	Pilot_E3_BAM_peak_1791	59	.	3.42704	9.90803	5.9629
chr14	69805687	69805914	Pilot_E3_BAM_peak_1792	22	.	3.08954	5.65482	2.23424
chr14	70074960	70075214	Pilot_E3_BAM_peak_1793	39	.	3.39704	7.69455	3.9123
chr14	70106725	70107857	Pilot_E3_BAM_peak_1794	27	.	3.00117	6.3462	2.7883
chr14	70153445	70153810	Pilot_E3_BAM_peak_1795	16	.	2.61225	4.96888	1.65863
chr14	70175995	70176447	Pilot_E3_BAM_peak_1796	17	.	2.84967	5.14649	1.79674
chr14	70206400	70206620	Pilot_E3_BAM_peak_1797	18	.	2.62625	5.2268	1.86815
chr14	70289125	70289522	Pilot_E3_BAM_peak_1798	14	.	2.63346	4.68581	1.43525
chr14	70333103	70333809	Pilot_E3_BAM_peak_1799	11	.	2.64375	4.33452	1.1778
chr14	70577637	70578385	Pilot_E3_BAM_peak_1800	21	.	2.93946	5.53039	2.11291
chr14	70765862	70766074	Pilot_E3_BAM_peak_1801	11	.	2.74361	4.27496	1.11591
chr14	72983102	72983534	Pilot_E3_BAM_peak_1802	18	.	2.98821	5.25451	1.88062
chr14	73014246	73014540	Pilot_E3_BAM_peak_1803	12	.	2.60057	4.39267	1.20976
chr14	73143045	73143573	Pilot_E3_BAM_peak_1804	14	.	2.73751	4.725	1.4668
chr14	74731967	74732647	Pilot_E3_BAM_peak_1805	20	.	2.8332	5.48781	2.08144
chr14	74996864	74997444	Pilot_E3_BAM_peak_1806	23	.	2.84358	5.80671	2.33075
chr14	75016073	75016412	Pilot_E3_BAM_peak_1807	15	.	2.81008	4.88793	1.58756
chr14	75834179	75835182	Pilot_E3_BAM_peak_1808	49	.	3.64114	8.78241	4.95842
chr14	75863622	75864131	Pilot_E3_BAM_peak_1809	18	.	2.96787	5.21213	1.85197
chr14	76043663	76044339	Pilot_E3_BAM_peak_1810	16	.	2.98011	4.97207	1.65657
chr14	76110613	76111034	Pilot_E3_BAM_peak_1811	14	.	2.66992	4.69549	1.43587
chr14	76152288	76152576	Pilot_E3_BAM_peak_1812	14	.	2.80324	4.67768	1.43065
chr14	76504187	76504515	Pilot_E3_BAM_peak_1813	52	.	4.12773	9.17395	5.20451
chr14	76555514	76556327	Pilot_E3_BAM_peak_1814	17	.	2.93702	5.13533	1.78544
chr14	76786373	76787609	Pilot_E3_BAM_peak_1815	21	.	3.1396	5.57886	2.15625
chr14	76789416	76789731	Pilot_E3_BAM_peak_1816	16	.	2.91861	4.91171	1.61245
chr14	76947255	76947491	Pilot_E3_BAM_peak_1817	10	.	2.66299	4.22808	1.09511
chr14	78244986	78245255	Pilot_E3_BAM_peak_1818	23	.	3.1979	5.8711	2.39145
chr14	78330259	78331067	Pilot_E3_BAM_peak_1819	28	.	3.26619	6.39635	2.84536
chr14	78458981	78459274	Pilot_E3_BAM_peak_1820	26	.	3.32045	6.17386	2.63102
chr14	79481172	79481454	Pilot_E3_BAM_peak_1821	15	.	2.62756	4.88197	1.58707
chr14	87140597	87141031	Pilot_E3_BAM_peak_1822	11	.	2.66552	4.28508	1.13271
chr14	87416038	87416644	Pilot_E3_BAM_peak_1823	49	.	3.89653	8.85508	4.9284
chr14	101640246	101640690	Pilot_E3_BAM_peak_1824	19	.	3.01324	5.28446	1.90923
chr14	101805111	101805546	Pilot_E3_BAM_peak_1825	16	.	2.95461	4.92578	1.62405
chr14	103099410	103099868	Pilot_E3_BAM_peak_1826	29	.	3.33726	6.49227	2.90323
chr14	103469065	103469492	Pilot_E3_BAM_peak_1827	19	.	3.04228	5.37143	1.98263
chr14	105258726	105258953	Pilot_E3_BAM_peak_1828	12	.	2.79726	4.46797	1.2682
chr14	105615620	105615876	Pilot_E3_BAM_peak_1829	17	.	2.94554	5.04662	1.71817
chr14	105732452	105733169	Pilot_E3_BAM_peak_1830	27	.	3.24892	6.36298	2.78553
chr14	116926426	116926762	Pilot_E3_BAM_peak_1831	13	.	2.56846	4.59183	1.3622
chr14	116928736	116929179	Pilot_E3_BAM_peak_1832	10	.	2.68628	4.2046	1.07572
chr14	117930839	117931247	Pilot_E3_BAM_peak_1833	22	.	2.87727	5.66903	2.22188
chr14	118706148	118706440	Pilot_E3_BAM_peak_1834	12	.	2.72785	4.4855	1.28035
chr14	120477542	120478678	Pilot_E3_BAM_peak_1835	23	.	2.69414	5.79877	2.33251
chr14	120910690	120910954	Pilot_E3_BAM_peak_1836	25	.	2.83415	6.01298	2.5124
chr14	121051167	121051403	Pilot_E3_BAM_peak_1837	26	.	3.36605	6.19174	2.63431
chr14	121361849	121362090	Pilot_E3_BAM_peak_1838	21	.	2.90472	5.61268	2.17543
chr14	121379435	121379911	Pilot_E3_BAM_peak_1839	17	.	2.9385	5.03812	1.70875
chr14	121698103	121698708	Pilot_E3_BAM_peak_1840	20	.	3.05283	5.48514	2.0691
chr14	121752993	121753385	Pilot_E3_BAM_peak_1841	30	.	3.4303	6.65685	3.02098
chr14	121797505	121798627	Pilot_E3_BAM_peak_1842	34	.	2.90382	7.11116	3.42615
chr14	122181532	122181920	Pilot_E3_BAM_peak_1843	20	.	2.72865	5.52693	2.09978
chr14	122982978	122983215	Pilot_E3_BAM_peak_1844	14	.	2.53642	4.63705	1.40028
chr15	3583226	3583474	Pilot_E3_BAM_peak_1845	38	.	3.14106	7.57566	3.82055
chr15	3995508	3995962	Pilot_E3_BAM_peak_1846	29	.	2.83102	6.56658	2.96191
chr15	4026513	4027448	Pilot_E3_BAM_peak_1847	16	.	2.61193	5.01347	1.6952
chr15	5116311	5116849	Pilot_E3_BAM_peak_1848	18	.	2.58548	5.24844	1.87762
chr15	5243970	5244749	Pilot_E3_BAM_peak_1849	17	.	2.38796	5.09691	1.75867
chr15	6386407	6387335	Pilot_E3_BAM_peak_1850	14	.	2.52365	4.7541	1.49334
chr15	6874047	6874902	Pilot_E3_BAM_peak_1851	15	.	2.52014	4.78157	1.51518
chr15	7017439	7017648	Pilot_E3_BAM_peak_1852	16	.	2.83658	4.94613	1.63704
chr15	7200508	7200872	Pilot_E3_BAM_peak_1853	13	.	2.62394	4.53049	1.3142
chr15	7493210	7493504	Pilot_E3_BAM_peak_1854	47	.	3.55114	8.69138	4.78551
chr15	7838887	7839096	Pilot_E3_BAM_peak_1855	14	.	2.50646	4.71276	1.4576
chr15	7862982	7863318	Pilot_E3_BAM_peak_1856	14	.	2.52623	4.70046	1.44704
chr15	7877843	7878295	Pilot_E3_BAM_peak_1857	43	.	3.65399	8.13355	4.31507
chr15	10816221	10816477	Pilot_E3_BAM_peak_1858	16	.	2.70484	4.92671	1.62082
chr15	10818287	10818870	Pilot_E3_BAM_peak_1859	15	.	2.58803	4.76702	1.50192
chr15	10939936	10940924	Pilot_E3_BAM_peak_1860	12	.	2.67266	4.38928	1.20214
chr15	10981551	10981986	Pilot_E3_BAM_peak_1861	43	.	3.30904	8.2374	4.38212
chr15	11836072	11836361	Pilot_E3_BAM_peak_1862	12	.	2.60938	4.47386	1.28362
chr15	12049182	12049666	Pilot_E3_BAM_peak_1863	12	.	2.71274	4.42928	1.2486
chr15	12118118	12119035	Pilot_E3_BAM_peak_1864	13	.	2.44147	4.61231	1.38046
chr15	12204935	12205432	Pilot_E3_BAM_peak_1865	24	.	2.65017	5.96012	2.45407
chr15	22733032	22733431	Pilot_E3_BAM_peak_1866	25	.	3.23118	6.11845	2.59071
chr15	23035800	23037025	Pilot_E3_BAM_peak_1867	17	.	2.74392	5.03992	1.71519
chr15	25396195	25396476	Pilot_E3_BAM_peak_1868	40	.	3.56976	7.89687	4.08401
chr15	25494795	25495198	Pilot_E3_BAM_peak_1869	26	.	2.96747	6.23944	2.68241
chr15	25622150	25622676	Pilot_E3_BAM_peak_1870	48	.	3.02551	8.66882	4.85433
chr15	25916211	25916580	Pilot_E3_BAM_peak_1871	11	.	2.45044	4.30091	1.14448
chr15	25933190	25933439	Pilot_E3_BAM_peak_1872	15	.	2.7426	4.844	1.5592
chr15	26041455	26041682	Pilot_E3_BAM_peak_1873	29	.	3.22591	6.50278	2.91448
chr15	26308862	26309888	Pilot_E3_BAM_peak_1874	18	.	2.67553	5.25865	1.89072
chr15	26374664	26375015	Pilot_E3_BAM_peak_1875	13	.	2.65244	4.53128	1.31279
chr15	26379058	26380102	Pilot_E3_BAM_peak_1876	16	.	2.70661	4.94912	1.63774
chr15	26895303	26895663	Pilot_E3_BAM_peak_1877	15	.	2.59199	4.88623	1.59059
chr15	27405679	27406294	Pilot_E3_BAM_peak_1878	14	.	2.56046	4.71515	1.4634
chr15	27529813	27530209	Pilot_E3_BAM_peak_1879	14	.	2.68344	4.73782	1.47163
chr15	27783012	27783807	Pilot_E3_BAM_peak_1880	20	.	2.85653	5.396	2.00374
chr15	28025001	28026219	Pilot_E3_BAM_peak_1881	15	.	2.54974	4.83487	1.55807
chr15	31092019	31092388	Pilot_E3_BAM_peak_1882	105	.	4.67088	14.855	10.516
chr15	31184695	31184962	Pilot_E3_BAM_peak_1883	27	.	2.98417	6.33584	2.7689
chr15	31186670	31187553	Pilot_E3_BAM_peak_1884	14	.	2.49356	4.67604	1.42907
chr15	31245025	31245487	Pilot_E3_BAM_peak_1885	12	.	2.4139	4.39009	1.2142
chr15	31365886	31366253	Pilot_E3_BAM_peak_1886	13	.	2.54372	4.54603	1.326
chr15	31453384	31453635	Pilot_E3_BAM_peak_1887	12	.	2.55625	4.47925	1.27803
chr15	31531197	31531441	Pilot_E3_BAM_peak_1888	30	.	3.27104	6.68576	3.06103
chr15	31601906	31602205	Pilot_E3_BAM_peak_1889	23	.	2.88319	5.84879	2.36212
chr15	32244506	32244941	Pilot_E3_BAM_peak_1890	15	.	2.60005	4.77702	1.50482
chr15	32732864	32733071	Pilot_E3_BAM_peak_1891	10	.	2.74994	4.18065	1.05301
chr15	32778735	32779154	Pilot_E3_BAM_peak_1892	47	.	3.64994	8.52678	4.70735
chr15	32920810	32921048	Pilot_E3_BAM_peak_1893	19	.	2.98359	5.37948	1.99257
chr15	33083208	33083806	Pilot_E3_BAM_peak_1894	35	.	3.18912	7.21813	3.52735
chr15	34082397	34083822	Pilot_E3_BAM_peak_1895	23	.	2.83317	5.85168	2.37412
chr15	34237898	34238354	Pilot_E3_BAM_peak_1896	21	.	2.94722	5.57193	2.14084
chr15	34306777	34307058	Pilot_E3_BAM_peak_1897	14	.	2.52932	4.69833	1.44714
chr15	34336426	34336644	Pilot_E3_BAM_peak_1898	52	.	3.65513	9.29	5.29919
chr15	34412573	34412860	Pilot_E3_BAM_peak_1899	16	.	2.62158	4.95193	1.64605
chr15	34443373	34443638	Pilot_E3_BAM_peak_1900	20	.	2.53934	5.42847	2.02068
chr15	35155279	35155973	Pilot_E3_BAM_peak_1901	23	.	2.57222	5.89247	2.39377
chr15	35371517	35371730	Pilot_E3_BAM_peak_1902	18	.	2.88062	5.16639	1.81253
chr15	36491827	36492098	Pilot_E3_BAM_peak_1903	23	.	2.91244	5.79842	2.32563
chr15	36609013	36609718	Pilot_E3_BAM_peak_1904	36	.	3.09631	7.2933	3.60365
chr15	36691871	36692245	Pilot_E3_BAM_peak_1905	18	.	2.88428	5.24654	1.87098
chr15	36793793	36794339	Pilot_E3_BAM_peak_1906	12	.	2.27159	4.40871	1.21987
chr15	36884851	36885143	Pilot_E3_BAM_peak_1907	43	.	3.39178	8.10033	4.3002
chr15	37007370	37007627	Pilot_E3_BAM_peak_1908	19	.	2.64214	5.32534	1.94067
chr15	37174351	37174633	Pilot_E3_BAM_peak_1909	10	.	2.63717	4.17317	1.05627
chr15	37386988	37387264	Pilot_E3_BAM_peak_1910	13	.	2.83514	4.61509	1.37739
chr15	37960510	37961408	Pilot_E3_BAM_peak_1911	40	.	3.08949	7.78309	4.01943
chr15	38078146	38079253	Pilot_E3_BAM_peak_1912	19	.	2.69834	5.29563	1.92524
chr15	38299065	38301219	Pilot_E3_BAM_peak_1913	38	.	2.93065	7.55592	3.8217
chr15	38384376	38384928	Pilot_E3_BAM_peak_1914	53	.	3.49216	9.30781	5.3658
chr15	38452744	38453067	Pilot_E3_BAM_peak_1915	27	.	3.0556	6.34458	2.77321
chr15	38457301	38457573	Pilot_E3_BAM_peak_1916	20	.	2.88698	5.49962	2.08726
chr15	38470430	38471269	Pilot_E3_BAM_peak_1917	32	.	2.87274	6.9123	3.26177
chr15	38473439	38473942	Pilot_E3_BAM_peak_1918	26	.	2.81846	6.14981	2.61123
chr15	38518217	38518438	Pilot_E3_BAM_peak_1919	24	.	2.55305	5.94471	2.4443
chr15	38519424	38519798	Pilot_E3_BAM_peak_1920	22	.	2.61524	5.70108	2.23889
chr15	38543963	38544538	Pilot_E3_BAM_peak_1921	26	.	3.09989	6.19466	2.69267
chr15	38709859	38710462	Pilot_E3_BAM_peak_1922	31	.	3.12384	6.80068	3.15828
chr15	38919499	38919916	Pilot_E3_BAM_peak_1923	17	.	2.69233	5.03923	1.7172
chr15	38932738	38933129	Pilot_E3_BAM_peak_1924	30	.	3.08554	6.67312	3.04537
chr15	38938676	38938943	Pilot_E3_BAM_peak_1925	27	.	2.9809	6.25338	2.70681
chr15	39232769	39233163	Pilot_E3_BAM_peak_1926	16	.	2.8885	5.01753	1.6896
chr15	39928305	39929403	Pilot_E3_BAM_peak_1927	15	.	2.94092	4.83448	1.54802
chr15	40353041	40353275	Pilot_E3_BAM_peak_1928	15	.	2.75753	4.77704	1.50441
chr15	40566582	40566863	Pilot_E3_BAM_peak_1929	16	.	2.85279	4.99095	1.67102
chr15	43476986	43477614	Pilot_E3_BAM_peak_1930	16	.	2.63957	4.96696	1.66111
chr15	44427501	44428403	Pilot_E3_BAM_peak_1931	23	.	2.75726	5.83392	2.36263
chr15	44619016	44619477	Pilot_E3_BAM_peak_1932	18	.	2.71028	5.23947	1.87411
chr15	51592340	51592785	Pilot_E3_BAM_peak_1933	14	.	2.72097	4.6637	1.41512
chr15	56721438	56721804	Pilot_E3_BAM_peak_1934	26	.	2.93615	6.18497	2.66407
chr15	56975540	56975973	Pilot_E3_BAM_peak_1935	40	.	3.59022	7.84765	4.05052
chr15	57394773	57395133	Pilot_E3_BAM_peak_1936	18	.	3.06074	5.16334	1.80142
chr15	57478444	57478757	Pilot_E3_BAM_peak_1937	11	.	2.68089	4.28594	1.12659
chr15	57892216	57892709	Pilot_E3_BAM_peak_1938	20	.	2.56464	5.43617	2.03386
chr15	58033944	58034280	Pilot_E3_BAM_peak_1939	35	.	2.81982	7.23773	3.51471
chr15	58076403	58076893	Pilot_E3_BAM_peak_1940	55	.	3.16499	9.51478	5.59271
chr15	58141313	58142328	Pilot_E3_BAM_peak_1941	31	.	3.18792	6.74515	3.13049
chr15	58480565	58480848	Pilot_E3_BAM_peak_1942	19	.	2.86354	5.3601	1.97032
chr15	58534448	58534780	Pilot_E3_BAM_peak_1943	10	.	2.45794	4.17531	1.05408
chr15	58823236	58824055	Pilot_E3_BAM_peak_1944	33	.	2.76571	7.01033	3.34629
chr15	58933551	58933998	Pilot_E3_BAM_peak_1945	19	.	2.74819	5.34546	1.96175
chr15	58997684	58998139	Pilot_E3_BAM_peak_1946	12	.	2.47714	4.4671	1.27504
chr15	59105972	59106784	Pilot_E3_BAM_peak_1947	12	.	2.6472	4.48391	1.28116
chr15	59314696	59315332	Pilot_E3_BAM_peak_1948	24	.	2.72282	5.99086	2.4748
chr15	59409165	59409641	Pilot_E3_BAM_peak_1949	11	.	2.59537	4.31777	1.15867
chr15	59448616	59449149	Pilot_E3_BAM_peak_1950	17	.	2.85569	5.04425	1.72784
chr15	59480597	59481448	Pilot_E3_BAM_peak_1951	15	.	2.72939	4.83079	1.54832
chr15	59647868	59648526	Pilot_E3_BAM_peak_1952	42	.	3.11885	7.99566	4.2055
chr15	59680678	59681016	Pilot_E3_BAM_peak_1953	14	.	2.65222	4.64548	1.40786
chr15	59759788	59760147	Pilot_E3_BAM_peak_1954	20	.	2.85848	5.47955	2.0637
chr15	59823142	59823412	Pilot_E3_BAM_peak_1955	35	.	2.8923	7.22028	3.5039
chr15	61984930	61985717	Pilot_E3_BAM_peak_1956	18	.	2.61396	5.19674	1.84142
chr15	61986833	61987124	Pilot_E3_BAM_peak_1957	15	.	2.6518	4.83778	1.55055
chr15	62079219	62079481	Pilot_E3_BAM_peak_1958	25	.	3.00265	6.11439	2.59105
chr15	62465496	62465731	Pilot_E3_BAM_peak_1959	12	.	2.58473	4.42176	1.23529
chr15	62919537	62919778	Pilot_E3_BAM_peak_1960	10	.	2.75765	4.19692	1.05301
chr15	63997872	63998515	Pilot_E3_BAM_peak_1961	13	.	2.38864	4.6197	1.386
chr15	64382383	64383109	Pilot_E3_BAM_peak_1962	11	.	2.36274	4.30706	1.14602
chr15	66577504	66578015	Pilot_E3_BAM_peak_1963	29	.	2.68444	6.56697	2.94973
chr15	66715696	66716109	Pilot_E3_BAM_peak_1964	16	.	2.86737	5.02526	1.69295
chr15	66875762	66876052	Pilot_E3_BAM_peak_1965	15	.	2.66134	4.87776	1.58289
chr15	66883495	66883739	Pilot_E3_BAM_peak_1966	45	.	3.55444	8.46524	4.57212
chr15	66891088	66891474	Pilot_E3_BAM_peak_1967	18	.	2.44018	5.18686	1.82745
chr15	66969729	66969972	Pilot_E3_BAM_peak_1968	27	.	2.75344	6.27949	2.70818
chr15	67039593	67040304	Pilot_E3_BAM_peak_1969	19	.	2.81124	5.35734	1.96362
chr15	67176603	67177264	Pilot_E3_BAM_peak_1970	32	.	2.63969	6.89816	3.24563
chr15	67227718	67228056	Pilot_E3_BAM_peak_1971	16	.	2.76129	4.96027	1.65043
chr15	68128132	68128372	Pilot_E3_BAM_peak_1972	11	.	2.70513	4.27845	1.13023
chr15	71632306	71632608	Pilot_E3_BAM_peak_1973	11	.	2.80668	4.34781	1.16594
chr15	73067484	73067764	Pilot_E3_BAM_peak_1974	50	.	3.3881	8.98116	5.08687
chr15	73090491	73090754	Pilot_E3_BAM_peak_1975	25	.	2.64644	6.07167	2.54577
chr15	73154759	73155240	Pilot_E3_BAM_peak_1976	27	.	2.98401	6.29362	2.73959
chr15	73184376	73185435	Pilot_E3_BAM_peak_1977	22	.	2.75179	5.75146	2.28792
chr15	73246504	73246715	Pilot_E3_BAM_peak_1978	16	.	2.74322	4.93193	1.63303
chr15	74622439	74623072	Pilot_E3_BAM_peak_1979	15	.	2.5172	4.82622	1.54549
chr15	74672564	74673605	Pilot_E3_BAM_peak_1980	21	.	2.7069	5.5324	2.11822
chr15	74702242	74702618	Pilot_E3_BAM_peak_1981	22	.	2.76603	5.75616	2.28333
chr15	74720988	74721255	Pilot_E3_BAM_peak_1982	12	.	2.41846	4.45868	1.26238
chr15	74752725	74753045	Pilot_E3_BAM_peak_1983	22	.	2.97525	5.73038	2.27127
chr15	74842024	74842444	Pilot_E3_BAM_peak_1984	13	.	2.65921	4.62727	1.38536
chr15	75049983	75050238	Pilot_E3_BAM_peak_1985	10	.	2.75765	4.19692	1.05301
chr15	75576438	75576771	Pilot_E3_BAM_peak_1986	13	.	2.70185	4.58967	1.36822
chr15	75604989	75605356	Pilot_E3_BAM_peak_1987	12	.	2.67005	4.40025	1.2256
chr15	75616007	75616817	Pilot_E3_BAM_peak_1988	20	.	2.47064	5.50797	2.08988
chr15	75678624	75679202	Pilot_E3_BAM_peak_1989	24	.	2.88571	5.88641	2.40288
chr15	75748229	75748718	Pilot_E3_BAM_peak_1990	22	.	2.65172	5.75475	2.28986
chr15	75909289	75909911	Pilot_E3_BAM_peak_1991	36	.	3.12413	7.35591	3.63608
chr15	75921257	75921518	Pilot_E3_BAM_peak_1992	55	.	3.28941	9.51801	5.52084
chr15	76091492	76091886	Pilot_E3_BAM_peak_1993	28	.	2.91172	6.46915	2.89874
chr15	76117825	76118139	Pilot_E3_BAM_peak_1994	22	.	2.7818	5.71583	2.26146
chr15	76195602	76196712	Pilot_E3_BAM_peak_1995	62	.	3.26028	10.2623	6.22285
chr15	76198548	76199874	Pilot_E3_BAM_peak_1996	23	.	2.70115	5.87569	2.3985
chr15	76203847	76208143	Pilot_E3_BAM_peak_1997	44	.	3.23372	8.33013	4.48636
chr15	76229322	76229578	Pilot_E3_BAM_peak_1998	19	.	2.56775	5.39059	1.99381
chr15	76331115	76331569	Pilot_E3_BAM_peak_1999	11	.	2.49341	4.34441	1.17928
[truncated: 3,813 more rows]
