# Supplementary material for: PSME3 regulates migration and differentiation of myoblasts
Source: Life Sci Alliance. 2025 Jun 19;8(9):e202503208. doi: 10.26508/lsa.202503208 (PMC12179657; doi:10.26508/lsa.202503208)
Supplement: Supplementary file 1 [file LSA-2025-03208_SdataF1.zip › Figure_1_Source_Data/PSME3_H3K4me3_Co-positive_Peaks.interval]

chr1	4857713	4858132	Pilot_E3_BAM_peak_1	12	+	2.36222	4.43218	1.24422	chr1	4856378	4860051	Pilot_H3_BAM_peak_4	1738	+	15.3088	176.191	173.869
chr1	5019413	5020414	Pilot_E3_BAM_peak_2	26	+	3.21512	6.14985	2.6121	chr1	5017452	5021654	Pilot_H3_BAM_peak_6	2798	+	21.959	282.484	279.865
chr1	5022765	5023064	Pilot_E3_BAM_peak_3	18	+	2.93137	5.22256	1.87108	chr1	5022799	5023297	Pilot_H3_BAM_peak_7	46	+	2.75993	6.54917	4.66086
chr1	7088772	7089347	Pilot_E3_BAM_peak_4	44	+	3.54145	8.29699	4.47069	chr1	7087807	7091136	Pilot_H3_BAM_peak_14	1932	+	18.7606	195.668	193.28
chr1	7397679	7398078	Pilot_E3_BAM_peak_5	30	+	3.23218	6.60942	3.01033	chr1	7396621	7399080	Pilot_H3_BAM_peak_16	1002	+	11.6084	102.403	100.225
chr1	9700486	9701075	Pilot_E3_BAM_peak_6	22	+	2.9547	5.70225	2.24425	chr1	9698630	9701787	Pilot_H3_BAM_peak_18	1836	+	16.9252	185.951	183.61
chr1	10037958	10038171	Pilot_E3_BAM_peak_7	25	+	2.795	6.04632	2.5384	chr1	10036140	10040453	Pilot_H3_BAM_peak_23	2907	+	22.6837	293.346	290.713
chr1	10039903	10040202	Pilot_E3_BAM_peak_8	28	+	3.0409	6.3807	2.82245	chr1	10036140	10040453	Pilot_H3_BAM_peak_23	2907	+	22.6837	293.346	290.713
chr1	13660259	13660702	Pilot_E3_BAM_peak_9	15	+	2.66159	4.87354	1.58384	chr1	13658452	13660928	Pilot_H3_BAM_peak_34	1516	+	13.7017	153.964	151.685
chr1	14484450	14484695	Pilot_E3_BAM_peak_10	26	+	3.1543	6.16663	2.61908	chr1	14484210	14484733	Pilot_H3_BAM_peak_37	46	+	2.66571	6.53794	4.65381
chr1	16656736	16657379	Pilot_E3_BAM_peak_11	25	+	3.11895	6.07658	2.55459	chr1	16654652	16657969	Pilot_H3_BAM_peak_46	2326	+	20.5994	235.147	232.612
chr1	16661099	16661481	Pilot_E3_BAM_peak_12	10	+	2.74526	4.23713	1.0914	chr1	16661182	16662166	Pilot_H3_BAM_peak_47	116	+	4.08427	13.5804	11.6266
chr1	17489228	17489593	Pilot_E3_BAM_peak_13	24	+	3.2747	5.95758	2.46852	chr1	17489234	17489764	Pilot_H3_BAM_peak_51	15	+	2.16304	3.36782	1.54532
chr1	21079286	21079640	Pilot_E3_BAM_peak_14	21	+	3.01661	5.5725	2.13998	chr1	21076017	21079965	Pilot_H3_BAM_peak_60	1015	+	10.0015	103.737	101.578
chr1	23256186	23256461	Pilot_E3_BAM_peak_15	32	+	3.01706	6.88293	3.23509	chr1	23255770	23260167	Pilot_H3_BAM_peak_65	1605	+	15.2574	162.879	160.567
chr1	24553648	24553867	Pilot_E3_BAM_peak_16	10	+	2.75765	4.19692	1.05301	chr1	24553556	24554050	Pilot_H3_BAM_peak_74	65	+	3.27873	8.42257	6.5127
chr1	30949175	30950072	Pilot_E3_BAM_peak_17	28	+	3.12533	6.4482	2.88059	chr1	30946529	30951178	Pilot_H3_BAM_peak_78	1556	+	17.6705	157.921	155.62
chr1	33814216	33814535	Pilot_E3_BAM_peak_18	25	+	2.93097	6.06889	2.55496	chr1	33812703	33815033	Pilot_H3_BAM_peak_85	2131	+	18.7191	215.555	213.11
chr1	34127712	34128046	Pilot_E3_BAM_peak_20	33	+	3.39814	7.0458	3.37533	chr1	34127276	34128969	Pilot_H3_BAM_peak_100	157	+	4.49079	17.7456	15.7652
chr1	34236328	34236688	Pilot_E3_BAM_peak_21	12	+	2.84132	4.48533	1.27565	chr1	34236110	34237147	Pilot_H3_BAM_peak_103	264	+	5.9895	28.4268	26.417
chr1	34439483	34439750	Pilot_E3_BAM_peak_22	32	+	3.01565	6.96672	3.2938	chr1	34438185	34441346	Pilot_H3_BAM_peak_106	1885	+	15.4295	190.983	188.596
chr1	35206935	35207306	Pilot_E3_BAM_peak_23	21	+	3.14448	5.594	2.15259	chr1	35206818	35207817	Pilot_H3_BAM_peak_112	112	+	3.72035	13.1495	11.2107
chr1	36326177	36326425	Pilot_E3_BAM_peak_24	24	+	3.15624	5.97938	2.48262	chr1	36325964	36326544	Pilot_H3_BAM_peak_126	15	+	2.06187	3.32812	1.50802
chr1	36547143	36547492	Pilot_E3_BAM_peak_25	23	+	2.82023	5.82364	2.33745	chr1	36545619	36547718	Pilot_H3_BAM_peak_133	758	+	7.87238	77.9083	75.8005
chr1	36556810	36558008	Pilot_E3_BAM_peak_26	19	+	2.70967	5.27649	1.90863	chr1	36554544	36561489	Pilot_H3_BAM_peak_134	2291	+	16.4994	231.646	229.125
chr1	36709824	36710089	Pilot_E3_BAM_peak_27	20	+	3.04963	5.46318	2.05561	chr1	36708376	36710638	Pilot_H3_BAM_peak_139	2219	+	16.9263	224.38	221.926
chr1	36939167	36939902	Pilot_E3_BAM_peak_28	66	+	3.79827	10.7567	6.63975	chr1	36936814	36940737	Pilot_H3_BAM_peak_141	1732	+	17.429	175.562	173.232
chr1	37299934	37300288	Pilot_E3_BAM_peak_29	14	+	2.69471	4.67498	1.42259	chr1	37299541	37301144	Pilot_H3_BAM_peak_145	1178	+	13.4194	120.024	117.817
chr1	37864584	37865397	Pilot_E3_BAM_peak_30	35	+	3.04657	7.27857	3.57527	chr1	37864044	37867303	Pilot_H3_BAM_peak_148	1329	+	12.4675	135.133	132.903
chr1	37871798	37872243	Pilot_E3_BAM_peak_31	40	+	3.78614	7.84012	4.03594	chr1	37871089	37874034	Pilot_H3_BAM_peak_149	1507	+	16.2784	153.002	150.722
chr1	37997525	37997850	Pilot_E3_BAM_peak_32	28	+	3.18532	6.45471	2.85925	chr1	37995933	38000414	Pilot_H3_BAM_peak_151	2548	+	22.1848	257.384	254.878
chr1	39256414	39257005	Pilot_E3_BAM_peak_33	19	+	2.84783	5.38985	1.99124	chr1	39255974	39257728	Pilot_H3_BAM_peak_158	33	+	2.41283	5.24776	3.38381
chr1	39535508	39535910	Pilot_E3_BAM_peak_34	11	+	2.53737	4.34876	1.17674	chr1	39534954	39537788	Pilot_H3_BAM_peak_162	1145	+	11.2934	116.697	114.506
chr1	39576709	39577112	Pilot_E3_BAM_peak_35	12	+	2.72765	4.49632	1.28545	chr1	39574719	39578021	Pilot_H3_BAM_peak_164	1786	+	16.7038	180.957	178.617
chr1	39759178	39759571	Pilot_E3_BAM_peak_37	27	+	3.24479	6.29645	2.74074	chr1	39759102	39762435	Pilot_H3_BAM_peak_169	152	+	4.22059	17.2219	15.2646
chr1	39761327	39762065	Pilot_E3_BAM_peak_38	20	+	2.99814	5.49945	2.0785	chr1	39759102	39762435	Pilot_H3_BAM_peak_169	152	+	4.22059	17.2219	15.2646
chr1	39805365	39805688	Pilot_E3_BAM_peak_39	31	+	3.52884	6.8275	3.17181	chr1	39805069	39805873	Pilot_H3_BAM_peak_170	32	+	2.55404	5.07435	3.21449
chr1	40444855	40445093	Pilot_E3_BAM_peak_41	49	+	4.04358	8.91592	4.97641	chr1	40444606	40445249	Pilot_H3_BAM_peak_180	51	+	2.96729	7.06694	5.16968
chr1	42850962	42851245	Pilot_E3_BAM_peak_42	21	+	2.88264	5.55831	2.14956	chr1	42850768	42852838	Pilot_H3_BAM_peak_190	1800	+	15.5373	182.359	180.023
chr1	43169125	43169759	Pilot_E3_BAM_peak_43	13	+	2.66529	4.61718	1.38349	chr1	43168849	43169790	Pilot_H3_BAM_peak_196	28	+	2.23777	4.69112	2.83511
chr1	43827285	43828048	Pilot_E3_BAM_peak_45	22	+	3.03302	5.74616	2.29498	chr1	43825735	43828866	Pilot_H3_BAM_peak_200	1410	+	13.8494	143.359	141.097
chr1	44119203	44119905	Pilot_E3_BAM_peak_46	15	+	2.82102	4.84976	1.55716	chr1	44117136	44121482	Pilot_H3_BAM_peak_204	2617	+	22.5503	264.269	261.734
chr1	46853613	46854141	Pilot_E3_BAM_peak_47	20	+	2.8232	5.42934	2.02671	chr1	46851732	46854886	Pilot_H3_BAM_peak_214	1427	+	14.6241	145.036	142.771
chr1	52233217	52233657	Pilot_E3_BAM_peak_48	28	+	3.23049	6.39932	2.81112	chr1	52229593	52234019	Pilot_H3_BAM_peak_228	1766	+	17.5003	179.021	176.667
chr1	52598093	52598310	Pilot_E3_BAM_peak_49	10	+	2.75765	4.19692	1.05301	chr1	52597444	52599054	Pilot_H3_BAM_peak_231	49	+	2.96611	6.82568	4.93643
chr1	52817270	52817543	Pilot_E3_BAM_peak_50	16	+	2.8029	4.9617	1.65519	chr1	52816234	52818204	Pilot_H3_BAM_peak_237	1566	+	15.8794	158.912	156.622
chr1	52844717	52845231	Pilot_E3_BAM_peak_51	25	+	3.17402	5.98067	2.50217	chr1	52844313	52846324	Pilot_H3_BAM_peak_238	1442	+	15.343	146.503	144.222
chr1	53838607	53838956	Pilot_E3_BAM_peak_52	20	+	3.16494	5.5122	2.08469	chr1	53837949	53839192	Pilot_H3_BAM_peak_246	70	+	3.22955	8.94621	7.02578
chr1	54128916	54129299	Pilot_E3_BAM_peak_53	19	+	2.96759	5.31594	1.93065	chr1	54128678	54129277	Pilot_H3_BAM_peak_249	25	+	2.37645	4.4169	2.56664
chr1	54194096	54195138	Pilot_E3_BAM_peak_54	15	+	2.89892	4.81641	1.53338	chr1	54193001	54196256	Pilot_H3_BAM_peak_251	1319	+	14.4162	134.158	131.92
chr1	55052704	55053349	Pilot_E3_BAM_peak_55	61	+	3.50834	10.1731	6.18425	chr1	55051885	55055152	Pilot_H3_BAM_peak_259	1339	+	13.2979	136.155	133.906
chr1	55202523	55202776	Pilot_E3_BAM_peak_56	15	+	2.83842	4.82557	1.54165	chr1	55201400	55203263	Pilot_H3_BAM_peak_262	372	+	6.25563	39.3098	37.2786
chr1	55405969	55406192	Pilot_E3_BAM_peak_57	15	+	2.60945	4.83258	1.54798	chr1	55404633	55407446	Pilot_H3_BAM_peak_265	979	+	10.119	100.126	97.9668
chr1	56681247	56681748	Pilot_E3_BAM_peak_58	22	+	3.21395	5.67505	2.214	chr1	56681070	56682164	Pilot_H3_BAM_peak_266	93	+	3.73254	11.3083	9.37412
chr1	56972062	56973700	Pilot_E3_BAM_peak_59	14	+	2.7747	4.73923	1.48043	chr1	56969230	56975582	Pilot_H3_BAM_peak_267	2382	+	21.001	240.77	238.281
chr1	57969646	57970038	Pilot_E3_BAM_peak_60	26	+	3.03124	6.16909	2.62057	chr1	57968591	57970475	Pilot_H3_BAM_peak_275	1497	+	14.3216	151.999	149.731
chr1	58029927	58030640	Pilot_E3_BAM_peak_61	15	+	2.85022	4.86322	1.57764	chr1	58029087	58031602	Pilot_H3_BAM_peak_278	987	+	11.2875	100.873	98.7217
chr1	58445194	58445735	Pilot_E3_BAM_peak_62	20	+	3.12992	5.51366	2.08593	chr1	58443721	58447282	Pilot_H3_BAM_peak_284	2764	+	24.2611	279.073	276.433
chr1	58504662	58505087	Pilot_E3_BAM_peak_63	26	+	2.92565	6.24686	2.69498	chr1	58502601	58506069	Pilot_H3_BAM_peak_285	2394	+	19.5977	241.9	239.415
chr1	58652533	58652948	Pilot_E3_BAM_peak_64	15	+	2.79802	4.81338	1.53818	chr1	58651567	58654079	Pilot_H3_BAM_peak_287	903	+	10.3858	92.4352	90.3013
chr1	58711551	58713265	Pilot_E3_BAM_peak_65	18	+	3.03578	5.26439	1.8858	chr1	58710443	58716603	Pilot_H3_BAM_peak_289	2046	+	18.104	207.063	204.628
chr1	58973308	58973848	Pilot_E3_BAM_peak_66	23	+	2.88857	5.79426	2.32937	chr1	58971492	58974767	Pilot_H3_BAM_peak_298	2559	+	19.9831	258.502	255.964
chr1	59119902	59120382	Pilot_E3_BAM_peak_67	23	+	2.93168	5.8062	2.32897	chr1	59118900	59121290	Pilot_H3_BAM_peak_299	1471	+	13.9329	149.421	147.163
chr1	59444060	59444272	Pilot_E3_BAM_peak_68	12	+	2.84763	4.49338	1.2917	chr1	59443615	59444910	Pilot_H3_BAM_peak_305	40	+	2.68468	5.91256	4.03846
chr1	59481404	59482860	Pilot_E3_BAM_peak_69	37	+	3.4327	7.48173	3.76117	chr1	59479746	59488253	Pilot_H3_BAM_peak_307	2066	+	18.6335	209.02	206.613
chr1	59579983	59580452	Pilot_E3_BAM_peak_70	12	+	2.80774	4.4165	1.22653	chr1	59579982	59580495	Pilot_H3_BAM_peak_309	18	+	2.25675	3.63162	1.80023
chr1	60180141	60180625	Pilot_E3_BAM_peak_71	15	+	2.47328	4.76434	1.50251	chr1	60179413	60182436	Pilot_H3_BAM_peak_318	1416	+	13.7105	143.931	141.664
chr1	60343107	60343417	Pilot_E3_BAM_peak_72	13	+	2.52388	4.54913	1.33442	chr1	60342413	60345016	Pilot_H3_BAM_peak_319	1600	+	14.841	162.353	160.07
chr1	62551492	62551849	Pilot_E3_BAM_peak_74	10	+	2.75765	4.19692	1.05301	chr1	62551563	62551972	Pilot_H3_BAM_peak_327	10	+	2.0026	2.83919	1.03773
chr1	62721827	62722137	Pilot_E3_BAM_peak_75	21	+	2.97205	5.57084	2.13568	chr1	62720313	62722295	Pilot_H3_BAM_peak_331	84	+	3.22891	10.348	8.4461
chr1	62724621	62725163	Pilot_E3_BAM_peak_76	26	+	3.13692	6.20351	2.66857	chr1	62724356	62725315	Pilot_H3_BAM_peak_332	26	+	2.3106	4.4796	2.62848
chr1	63776804	63777300	Pilot_E3_BAM_peak_77	12	+	2.83756	4.50293	1.29171	chr1	63776314	63777443	Pilot_H3_BAM_peak_338	92	+	3.70488	11.2288	9.29226
chr1	64121649	64122524	Pilot_E3_BAM_peak_78	36	+	3.31368	7.30645	3.62195	chr1	64117064	64123102	Pilot_H3_BAM_peak_340	2489	+	19.8592	251.435	248.92
chr1	64736462	64738034	Pilot_E3_BAM_peak_79	16	+	2.70211	5.02204	1.69893	chr1	64735876	64739072	Pilot_H3_BAM_peak_350	2092	+	18.3157	211.725	209.287
chr1	65178434	65179053	Pilot_E3_BAM_peak_80	34	+	3.15608	7.09369	3.41532	chr1	65176515	65180225	Pilot_H3_BAM_peak_356	2077	+	17.2964	210.157	207.73
chr1	65186554	65186944	Pilot_E3_BAM_peak_81	15	+	2.63786	4.89812	1.59914	chr1	65185505	65188562	Pilot_H3_BAM_peak_357	1929	+	16.5562	195.349	192.973
chr1	66817135	66817958	Pilot_E3_BAM_peak_82	74	+	4.60345	11.6185	7.43448	chr1	66813517	66818580	Pilot_H3_BAM_peak_360	2035	+	20.2403	205.931	203.535
chr1	71102519	71103230	Pilot_E3_BAM_peak_84	35	+	3.45534	7.31557	3.59852	chr1	71099089	71103977	Pilot_H3_BAM_peak_374	1973	+	20.7378	199.708	197.301
chr1	71556911	71557273	Pilot_E3_BAM_peak_85	23	+	3.02042	5.78794	2.31284	chr1	71556464	71558961	Pilot_H3_BAM_peak_375	1612	+	16.2014	163.501	161.209
chr1	71880757	71880978	Pilot_E3_BAM_peak_86	13	+	2.86556	4.53097	1.3049	chr1	71880585	71880819	Pilot_H3_BAM_peak_379	14	+	2.17491	3.31461	1.49316
chr1	72202699	72202999	Pilot_E3_BAM_peak_87	15	+	2.7624	4.86621	1.57161	chr1	72202328	72203402	Pilot_H3_BAM_peak_384	56	+	2.81287	7.52124	5.62446
chr1	72236618	72237272	Pilot_E3_BAM_peak_88	25	+	3.23571	6.0657	2.54676	chr1	72235981	72238622	Pilot_H3_BAM_peak_387	470	+	7.46847	49.1125	47.0643
chr1	72309903	72310357	Pilot_E3_BAM_peak_89	30	+	3.4773	6.64007	3.02113	chr1	72306515	72310237	Pilot_H3_BAM_peak_391	1186	+	13.772	120.875	118.643
chr1	72608700	72609286	Pilot_E3_BAM_peak_90	17	+	2.9887	5.10814	1.76825	chr1	72608680	72609439	Pilot_H3_BAM_peak_395	37	+	2.62097	5.631	3.76391
chr1	72755606	72756333	Pilot_E3_BAM_peak_91	21	+	3.19216	5.61507	2.17297	chr1	72755272	72757000	Pilot_H3_BAM_peak_397	37	+	2.5751	5.57158	3.70625
chr1	73025770	73026048	Pilot_E3_BAM_peak_93	15	+	2.95432	4.83618	1.54515	chr1	73024418	73025808	Pilot_H3_BAM_peak_402	71	+	3.30844	9.09712	7.1754
chr1	73998227	73998874	Pilot_E3_BAM_peak_94	50	+	3.51407	8.91379	5.04448	chr1	73997738	73999228	Pilot_H3_BAM_peak_404	78	+	2.98977	9.77724	7.8572
chr1	74015997	74017332	Pilot_E3_BAM_peak_95	13	+	2.79753	4.59727	1.36531	chr1	74012066	74017247	Pilot_H3_BAM_peak_408	1158	+	13.273	118.084	115.877
chr1	74027683	74027960	Pilot_E3_BAM_peak_96	18	+	2.84868	5.21526	1.85132	chr1	74027081	74029719	Pilot_H3_BAM_peak_410	61	+	2.85665	8.06274	6.15927
chr1	74028951	74029178	Pilot_E3_BAM_peak_97	18	+	2.87327	5.24248	1.87512	chr1	74027081	74029719	Pilot_H3_BAM_peak_410	61	+	2.85665	8.06274	6.15927
chr1	74036609	74037076	Pilot_E3_BAM_peak_98	13	+	2.67363	4.57014	1.34969	chr1	74033542	74037824	Pilot_H3_BAM_peak_411	1943	+	16.8916	196.757	194.354
chr1	74249284	74249775	Pilot_E3_BAM_peak_99	11	+	2.78668	4.28626	1.11988	chr1	74247733	74249911	Pilot_H3_BAM_peak_418	52	+	2.96505	7.17964	5.28475
chr1	74284338	74285533	Pilot_E3_BAM_peak_100	36	+	3.40051	7.39625	3.69165	chr1	74283482	74286631	Pilot_H3_BAM_peak_419	2323	+	20.1103	234.796	232.348
chr1	74295570	74295875	Pilot_E3_BAM_peak_101	70	+	3.78031	11.1656	7.00456	chr1	74294882	74305139	Pilot_H3_BAM_peak_420	875	+	8.55996	89.6359	87.5114
chr1	74386762	74387189	Pilot_E3_BAM_peak_102	46	+	3.40791	8.46656	4.64736	chr1	74386362	74388161	Pilot_H3_BAM_peak_423	954	+	9.67961	97.5973	95.4558
chr1	74397401	74397705	Pilot_E3_BAM_peak_103	21	+	2.77921	5.5793	2.14875	chr1	74396977	74398350	Pilot_H3_BAM_peak_425	434	+	6.02728	45.4911	43.434
chr1	74505691	74505973	Pilot_E3_BAM_peak_104	20	+	3.01708	5.47616	2.06185	chr1	74503563	74509108	Pilot_H3_BAM_peak_426	2608	+	20.5944	263.445	260.892
chr1	74587722	74588469	Pilot_E3_BAM_peak_105	19	+	2.77933	5.33892	1.96138	chr1	74585852	74589460	Pilot_H3_BAM_peak_427	2302	+	19.1273	232.728	230.226
chr1	74661665	74661958	Pilot_E3_BAM_peak_106	16	+	2.92559	5.00158	1.68241	chr1	74661129	74663616	Pilot_H3_BAM_peak_429	2086	+	19.1292	211.063	208.655
chr1	74773181	74773426	Pilot_E3_BAM_peak_107	38	+	3.5984	7.6491	3.86172	chr1	74771235	74773726	Pilot_H3_BAM_peak_431	196	+	4.72434	21.6321	19.6532
chr1	75124745	75125109	Pilot_E3_BAM_peak_108	17	+	2.50119	5.06983	1.73418	chr1	75124190	75125807	Pilot_H3_BAM_peak_440	666	+	6.71692	68.6931	66.6015
chr1	75142486	75143006	Pilot_E3_BAM_peak_109	30	+	3.2057	6.66202	3.05264	chr1	75139976	75144669	Pilot_H3_BAM_peak_441	3005	+	23.3024	303.196	300.573
chr1	75168674	75169032	Pilot_E3_BAM_peak_110	27	+	3.02126	6.34216	2.76784	chr1	75168000	75169945	Pilot_H3_BAM_peak_442	880	+	9.7402	90.1701	88.0296
chr1	75179833	75180423	Pilot_E3_BAM_peak_111	30	+	3.04324	6.65001	3.03832	chr1	75178619	75181051	Pilot_H3_BAM_peak_443	1370	+	11.7291	139.286	137.057
chr1	75192088	75192371	Pilot_E3_BAM_peak_112	11	+	2.40658	4.30695	1.14487	chr1	75190553	75193743	Pilot_H3_BAM_peak_444	2242	+	17.3505	226.744	224.285
chr1	75236516	75236824	Pilot_E3_BAM_peak_113	35	+	3.30754	7.27674	3.56989	chr1	75234538	75237973	Pilot_H3_BAM_peak_450	1553	+	13.7285	157.582	155.311
chr1	75262969	75263739	Pilot_E3_BAM_peak_114	66	+	4.32609	10.7072	6.60387	chr1	75262748	75264556	Pilot_H3_BAM_peak_453	1042	+	11.6351	106.418	104.254
chr1	75317094	75317939	Pilot_E3_BAM_peak_115	43	+	2.86231	8.14245	4.30379	chr1	75315658	75318459	Pilot_H3_BAM_peak_454	2209	+	14.1648	223.456	220.966
chr1	75344503	75345149	Pilot_E3_BAM_peak_116	46	+	3.19213	8.5472	4.69523	chr1	75342911	75345637	Pilot_H3_BAM_peak_456	166	+	3.78325	18.6667	16.6955
chr1	75398910	75399211	Pilot_E3_BAM_peak_117	16	+	2.66893	4.95535	1.64189	chr1	75398775	75401134	Pilot_H3_BAM_peak_462	182	+	4.57618	20.2791	18.2864
chr1	75458020	75458266	Pilot_E3_BAM_peak_118	14	+	2.79469	4.75944	1.49802	chr1	75457472	75459004	Pilot_H3_BAM_peak_465	132	+	3.72833	15.1982	13.2393
chr1	75521318	75521904	Pilot_E3_BAM_peak_119	27	+	3.29664	6.34292	2.76978	chr1	75520918	75522859	Pilot_H3_BAM_peak_469	2416	+	22.4716	244.194	241.675
chr1	77514408	77515024	Pilot_E3_BAM_peak_120	12	+	2.77406	4.40829	1.23181	chr1	77511261	77516499	Pilot_H3_BAM_peak_474	2212	+	20.1206	223.659	221.205
chr1	78537555	78537803	Pilot_E3_BAM_peak_121	14	+	2.70097	4.72638	1.47325	chr1	78536994	78538909	Pilot_H3_BAM_peak_483	173	+	4.51291	19.318	17.3293
chr1	79822992	79823215	Pilot_E3_BAM_peak_123	15	+	2.94943	4.88942	1.59129	chr1	79822904	79824654	Pilot_H3_BAM_peak_493	248	+	5.39835	26.8969	24.8819
chr1	82290999	82291712	Pilot_E3_BAM_peak_124	24	+	2.89513	6.00267	2.49794	chr1	82281510	82292996	Pilot_H3_BAM_peak_499	3781	+	28.7376	381.027	378.146
chr1	82316669	82316897	Pilot_E3_BAM_peak_125	14	+	2.74349	4.751	1.48896	chr1	82315904	82318544	Pilot_H3_BAM_peak_500	1151	+	12.2756	117.374	115.178
chr1	86359399	86359628	Pilot_E3_BAM_peak_126	30	+	2.90873	6.66111	3.05521	chr1	86355484	86361283	Pilot_H3_BAM_peak_516	1880	+	14.0295	190.461	188.094
chr1	86434756	86435769	Pilot_E3_BAM_peak_127	20	+	2.84222	5.46204	2.0588	chr1	86433951	86435895	Pilot_H3_BAM_peak_517	356	+	5.84286	37.6955	35.6472
chr1	86440230	86440638	Pilot_E3_BAM_peak_128	18	+	2.77068	5.2556	1.89081	chr1	86439636	86443782	Pilot_H3_BAM_peak_518	831	+	9.98013	85.3112	83.1617
chr1	86441728	86443156	Pilot_E3_BAM_peak_129	18	+	2.78071	5.21595	1.85409	chr1	86439636	86443782	Pilot_H3_BAM_peak_518	831	+	9.98013	85.3112	83.1617
chr1	86470262	86471167	Pilot_E3_BAM_peak_130	56	+	3.60513	9.58875	5.64058	chr1	86470155	86473049	Pilot_H3_BAM_peak_520	285	+	5.05363	30.6143	28.5928
chr1	86472103	86472439	Pilot_E3_BAM_peak_131	25	+	2.80317	6.09808	2.5734	chr1	86470155	86473049	Pilot_H3_BAM_peak_520	285	+	5.05363	30.6143	28.5928
chr1	86487194	86487573	Pilot_E3_BAM_peak_132	31	+	3.19439	6.72806	3.14234	chr1	86486704	86489223	Pilot_H3_BAM_peak_521	1536	+	14.4228	155.932	153.639
chr1	86504172	86504532	Pilot_E3_BAM_peak_133	16	+	2.60374	4.94675	1.65126	chr1	86503499	86505752	Pilot_H3_BAM_peak_523	374	+	5.77761	39.5519	37.4932
chr1	86526110	86526650	Pilot_E3_BAM_peak_134	33	+	3.07333	7.04194	3.39324	chr1	86524730	86532640	Pilot_H3_BAM_peak_525	1340	+	12.487	136.311	134.064
chr1	86582321	86582870	Pilot_E3_BAM_peak_135	63	+	3.85315	10.4071	6.32582	chr1	86581027	86583892	Pilot_H3_BAM_peak_527	2278	+	18.1969	230.458	227.895
chr1	86623377	86623707	Pilot_E3_BAM_peak_136	29	+	2.78821	6.50252	2.90578	chr1	86622383	86623770	Pilot_H3_BAM_peak_529	165	+	4.03729	18.4918	16.5172
chr1	86703833	86704140	Pilot_E3_BAM_peak_137	14	+	2.75983	4.74074	1.48456	chr1	86702967	86705500	Pilot_H3_BAM_peak_531	1661	+	16.5937	168.441	166.137
chr1	87264211	87264657	Pilot_E3_BAM_peak_138	22	+	2.87685	5.67477	2.21659	chr1	87263870	87266034	Pilot_H3_BAM_peak_539	471	+	6.77756	49.1756	47.1242
chr1	87551011	87551354	Pilot_E3_BAM_peak_139	36	+	3.38611	7.3675	3.63561	chr1	87550887	87551538	Pilot_H3_BAM_peak_544	21	+	2.21007	3.95073	2.11204
chr1	87756202	87756587	Pilot_E3_BAM_peak_141	17	+	2.97232	5.11942	1.78234	chr1	87755301	87757790	Pilot_H3_BAM_peak_546	1694	+	17.6612	171.793	169.473
chr1	88277322	88277710	Pilot_E3_BAM_peak_142	16	+	1.89887	4.91312	1.61337	chr1	88275387	88278104	Pilot_H3_BAM_peak_550	4786	+	14.5185	482.145	478.686
chr1	88474565	88475531	Pilot_E3_BAM_peak_143	23	+	3.08874	5.8782	2.39739	chr1	88474275	88475723	Pilot_H3_BAM_peak_552	26	+	2.30032	4.53804	2.68642
chr1	88639565	88640128	Pilot_E3_BAM_peak_144	16	+	2.76886	4.94995	1.64544	chr1	88639556	88639816	Pilot_H3_BAM_peak_556	28	+	2.34012	4.7307	2.87328
chr1	89069657	89070604	Pilot_E3_BAM_peak_145	96	+	4.44529	14.0154	9.65478	chr1	89068947	89072624	Pilot_H3_BAM_peak_559	1738	+	14.4637	176.177	173.809
chr1	89108487	89108700	Pilot_E3_BAM_peak_146	16	+	2.59629	5.01627	1.69979	chr1	89108093	89108870	Pilot_H3_BAM_peak_561	50	+	2.55254	6.95628	5.06101
chr1	89454809	89455170	Pilot_E3_BAM_peak_147	25	+	3.18252	6.1065	2.57206	chr1	89453827	89457479	Pilot_H3_BAM_peak_565	1645	+	16.1413	166.829	164.533
chr1	89521465	89521680	Pilot_E3_BAM_peak_148	17	+	2.78464	5.10572	1.76669	chr1	89521440	89521699	Pilot_H3_BAM_peak_566	12	+	1.92709	3.01619	1.20675
chr1	89555086	89555611	Pilot_E3_BAM_peak_149	21	+	3.02848	5.56107	2.13153	chr1	89555094	89555728	Pilot_H3_BAM_peak_567	63	+	3.06143	8.22192	6.30593
chr1	90288998	90289445	Pilot_E3_BAM_peak_151	20	+	2.90166	5.44181	2.0291	chr1	90288661	90289394	Pilot_H3_BAM_peak_578	18	+	2.10572	3.6354	1.80578
chr1	90838505	90838812	Pilot_E3_BAM_peak_153	21	+	2.79671	5.57566	2.1436	chr1	90837772	90844591	Pilot_H3_BAM_peak_585	1662	+	14.7856	168.608	166.262
chr1	91052603	91053715	Pilot_E3_BAM_peak_154	58	+	3.57928	9.82745	5.89354	chr1	91051465	91062847	Pilot_H3_BAM_peak_596	1887	+	15.5308	191.143	188.704
chr1	91298068	91298493	Pilot_E3_BAM_peak_155	18	+	2.70999	5.18551	1.83416	chr1	91297577	91299722	Pilot_H3_BAM_peak_603	1404	+	12.8998	142.744	140.483
chr1	91352266	91352584	Pilot_E3_BAM_peak_156	29	+	3.20136	6.53457	2.94904	chr1	91350741	91353228	Pilot_H3_BAM_peak_604	609	+	7.40047	63.0078	60.9286
chr1	91413408	91413949	Pilot_E3_BAM_peak_157	11	+	2.37834	4.26491	1.12301	chr1	91411597	91414879	Pilot_H3_BAM_peak_608	1409	+	11.6253	143.211	140.957
chr1	91458186	91458795	Pilot_E3_BAM_peak_158	19	+	2.67345	5.31996	1.95052	chr1	91455954	91460677	Pilot_H3_BAM_peak_609	716	+	8.17594	73.7466	71.6477
chr1	91540024	91540773	Pilot_E3_BAM_peak_159	21	+	2.84835	5.52975	2.10509	chr1	91539475	91542369	Pilot_H3_BAM_peak_611	1527	+	13.6707	155.012	152.743
chr1	91801176	91801584	Pilot_E3_BAM_peak_160	14	+	2.64108	4.66722	1.42776	chr1	91799428	91805603	Pilot_H3_BAM_peak_613	1884	+	15.7619	190.859	188.487
chr1	92180317	92180859	Pilot_E3_BAM_peak_161	81	+	3.95864	12.3877	8.12918	chr1	92178157	92181734	Pilot_H3_BAM_peak_619	1331	+	12.7229	135.353	133.104
chr1	92195936	92196189	Pilot_E3_BAM_peak_162	26	+	3.34307	6.18981	2.65414	chr1	92195193	92196137	Pilot_H3_BAM_peak_620	41	+	2.75402	6.01554	4.13633
chr1	92372495	92372800	Pilot_E3_BAM_peak_166	15	+	2.79575	4.88393	1.59633	chr1	92372220	92372917	Pilot_H3_BAM_peak_621	24	+	2.23905	4.26445	2.41833
chr1	92473563	92474125	Pilot_E3_BAM_peak_167	17	+	2.83161	5.093	1.75011	chr1	92472155	92474637	Pilot_H3_BAM_peak_623	1608	+	15.686	163.147	160.848
chr1	92703325	92704285	Pilot_E3_BAM_peak_168	14	+	2.80741	4.63719	1.40454	chr1	92703318	92704794	Pilot_H3_BAM_peak_628	72	+	3.19661	9.20761	7.28749
chr1	92769299	92769683	Pilot_E3_BAM_peak_169	34	+	3.42201	7.1305	3.43529	chr1	92769133	92769702	Pilot_H3_BAM_peak_632	22	+	2.24635	4.07862	2.2363
chr1	92815349	92816091	Pilot_E3_BAM_peak_170	28	+	3.41392	6.41521	2.83272	chr1	92814714	92816291	Pilot_H3_BAM_peak_636	35	+	2.66095	5.41096	3.5405
chr1	92831323	92832290	Pilot_E3_BAM_peak_171	27	+	3.05383	6.26489	2.73225	chr1	92830662	92834923	Pilot_H3_BAM_peak_637	3544	+	25.5325	357.346	354.426
chr1	92906764	92907367	Pilot_E3_BAM_peak_172	37	+	3.27792	7.49283	3.79229	chr1	92906496	92908042	Pilot_H3_BAM_peak_639	1252	+	11.1317	127.493	125.263
chr1	92934427	92934633	Pilot_E3_BAM_peak_173	15	+	2.52477	4.8254	1.54322	chr1	92933476	92936241	Pilot_H3_BAM_peak_641	2015	+	16.7161	203.896	201.505
chr1	93342690	93343052	Pilot_E3_BAM_peak_174	11	+	2.4624	4.27834	1.12173	chr1	93341215	93345148	Pilot_H3_BAM_peak_649	2144	+	16.8554	216.861	214.441
chr1	93445040	93445961	Pilot_E3_BAM_peak_175	19	+	2.96346	5.28629	1.90909	chr1	93442565	93446641	Pilot_H3_BAM_peak_650	1945	+	17.3312	196.904	194.54
chr1	93478164	93479289	Pilot_E3_BAM_peak_176	30	+	2.79751	6.637	3.05844	chr1	93476390	93481691	Pilot_H3_BAM_peak_651	2879	+	21.4358	290.568	287.904
chr1	93685453	93685709	Pilot_E3_BAM_peak_177	26	+	3.19429	6.12541	2.60406	chr1	93685078	93688911	Pilot_H3_BAM_peak_656	2348	+	18.9491	237.319	234.817
chr1	93803927	93804152	Pilot_E3_BAM_peak_178	15	+	2.6033	4.88807	1.5876	chr1	93800769	93805788	Pilot_H3_BAM_peak_658	978	+	10.0793	100.033	97.8598
chr1	93825260	93825600	Pilot_E3_BAM_peak_179	23	+	2.91577	5.7998	2.32809	chr1	93824580	93826290	Pilot_H3_BAM_peak_659	1558	+	15.0503	158.121	155.829
chr1	97769886	97770433	Pilot_E3_BAM_peak_180	19	+	3.01636	5.38202	1.98345	chr1	97768314	97771729	Pilot_H3_BAM_peak_664	2825	+	25.3936	285.14	282.536
chr1	105663354	105664007	Pilot_E3_BAM_peak_182	11	+	2.49646	4.31872	1.15741	chr1	105661607	105665662	Pilot_H3_BAM_peak_672	2323	+	19.3641	234.872	232.392
chr1	105990016	105990575	Pilot_E3_BAM_peak_183	26	+	3.07872	6.1366	2.6021	chr1	105987213	105996115	Pilot_H3_BAM_peak_677	2564	+	21.237	259.004	256.451
chr1	106401024	106401544	Pilot_E3_BAM_peak_184	24	+	3.29397	5.96635	2.45993	chr1	106400856	106401637	Pilot_H3_BAM_peak_681	19	+	2.28028	3.78944	1.95489
chr1	106759294	106760126	Pilot_E3_BAM_peak_185	15	+	2.6841	4.83378	1.55784	chr1	106758074	106760915	Pilot_H3_BAM_peak_685	1957	+	16.8653	198.164	195.789
chr1	106796323	106796653	Pilot_E3_BAM_peak_186	27	+	3.18396	6.37957	2.79349	chr1	106794439	106797738	Pilot_H3_BAM_peak_686	1756	+	17.7562	177.992	175.653
chr1	111864291	111864952	Pilot_E3_BAM_peak_187	15	+	2.6966	4.86208	1.57657	chr1	111863787	111865443	Pilot_H3_BAM_peak_689	1763	+	16.888	178.639	176.307
chr1	118389059	118389328	Pilot_E3_BAM_peak_188	21	+	2.99603	5.54909	2.12058	chr1	118387476	118391143	Pilot_H3_BAM_peak_693	2772	+	23.3809	279.796	277.214
chr1	119108464	119109133	Pilot_E3_BAM_peak_189	17	+	2.88174	5.06618	1.73085	chr1	119108354	119109386	Pilot_H3_BAM_peak_697	32	+	2.45264	5.07983	3.21525
chr1	119504451	119504891	Pilot_E3_BAM_peak_190	23	+	2.90582	5.75766	2.30545	chr1	119502719	119505398	Pilot_H3_BAM_peak_701	2553	+	19.1554	257.873	255.311
chr1	119799212	119799468	Pilot_E3_BAM_peak_191	10	+	2.75765	4.19692	1.05301	chr1	119798989	119799330	Pilot_H3_BAM_peak_704	14	+	2.17359	3.31035	1.48902
chr1	119837106	119837810	Pilot_E3_BAM_peak_192	28	+	3.25272	6.47469	2.87972	chr1	119834968	119838102	Pilot_H3_BAM_peak_705	2030	+	18.9097	205.417	203.02
chr1	120073868	120074225	Pilot_E3_BAM_peak_193	15	+	2.76401	4.78062	1.50847	chr1	120072233	120074933	Pilot_H3_BAM_peak_708	1012	+	11.366	103.466	101.291
chr1	120757533	120758789	Pilot_E3_BAM_peak_194	14	+	2.5854	4.69282	1.44864	chr1	120757403	120758064	Pilot_H3_BAM_peak_717	67	+	2.79035	8.6224	6.70882
chr1	121327862	121328392	Pilot_E3_BAM_peak_195	24	+	3.13423	5.99324	2.49551	chr1	121325925	121329619	Pilot_H3_BAM_peak_719	2135	+	19.9583	216.007	213.559
chr1	125435460	125436128	Pilot_E3_BAM_peak_196	13	+	2.82427	4.60211	1.3751	chr1	125430743	125436778	Pilot_H3_BAM_peak_724	1907	+	18.7084	193.144	190.743
chr1	125560427	125561036	Pilot_E3_BAM_peak_197	88	+	4.04423	13.1513	8.89068	chr1	125559396	125562875	Pilot_H3_BAM_peak_727	1585	+	14.6893	160.809	158.528
chr1	126817610	126817993	Pilot_E3_BAM_peak_198	14	+	2.65365	4.74152	1.47878	chr1	126817262	126818275	Pilot_H3_BAM_peak_730	42	+	2.53969	6.0852	4.21358
chr1	128102806	128103108	Pilot_E3_BAM_peak_199	108	+	5.02589	15.2879	10.8239	chr1	128101335	128105193	Pilot_H3_BAM_peak_738	1931	+	16.8691	195.538	193.176
chr1	128472321	128473021	Pilot_E3_BAM_peak_200	22	+	2.96625	5.67043	2.22294	chr1	128472204	128473321	Pilot_H3_BAM_peak_744	256	+	5.40728	27.6742	25.6624
chr1	130734173	130734820	Pilot_E3_BAM_peak_201	17	+	2.99445	5.07955	1.73722	chr1	130733610	130735319	Pilot_H3_BAM_peak_752	107	+	3.91335	12.7493	10.793
chr1	131096740	131098105	Pilot_E3_BAM_peak_202	32	+	2.97951	6.88923	3.26229	chr1	131095488	131098337	Pilot_H3_BAM_peak_754	2013	+	15.8747	203.811	201.388
chr1	131126169	131126524	Pilot_E3_BAM_peak_203	19	+	2.90259	5.28717	1.91722	chr1	131126054	131127058	Pilot_H3_BAM_peak_755	58	+	2.92449	7.73564	5.83572
chr1	131135373	131136171	Pilot_E3_BAM_peak_204	13	+	2.74014	4.56115	1.34235	chr1	131135084	131140393	Pilot_H3_BAM_peak_756	1043	+	10.9523	106.512	104.351
chr1	131239121	131239624	Pilot_E3_BAM_peak_205	51	+	3.82304	8.99358	5.11227	chr1	131238547	131240051	Pilot_H3_BAM_peak_760	266	+	5.49554	28.6408	26.6287
chr1	131245176	131245468	Pilot_E3_BAM_peak_206	14	+	2.78646	4.75089	1.48887	chr1	131242835	131247040	Pilot_H3_BAM_peak_761	1088	+	11.6458	111.046	108.857
chr1	131526881	131528307	Pilot_E3_BAM_peak_208	37	+	3.11398	7.51184	3.77196	chr1	131521829	131530178	Pilot_H3_BAM_peak_763	2411	+	17.7167	243.657	241.124
chr1	131690367	131690683	Pilot_E3_BAM_peak_209	20	+	3.06891	5.40675	2.01391	chr1	131688378	131691902	Pilot_H3_BAM_peak_764	488	+	7.88058	50.9114	48.8366
chr1	131827769	131828382	Pilot_E3_BAM_peak_210	20	+	2.7808	5.42333	2.01716	chr1	131827224	131829758	Pilot_H3_BAM_peak_766	2026	+	16.6017	204.997	202.6
chr1	131867302	131867955	Pilot_E3_BAM_peak_211	13	+	2.88962	4.61427	1.37105	chr1	131867134	131868255	Pilot_H3_BAM_peak_767	226	+	5.50464	24.6705	22.6727
chr1	131910144	131911336	Pilot_E3_BAM_peak_212	27	+	3.1889	6.29639	2.74949	chr1	131909936	131913839	Pilot_H3_BAM_peak_768	2237	+	18.5602	226.246	223.777
chr1	132007302	132008298	Pilot_E3_BAM_peak_213	19	+	3.04843	5.40401	1.99941	chr1	132006072	132011179	Pilot_H3_BAM_peak_771	1663	+	16.7298	168.693	166.358
chr1	132139336	132139703	Pilot_E3_BAM_peak_215	34	+	3.18781	7.18119	3.49441	chr1	132136778	132140279	Pilot_H3_BAM_peak_774	3225	+	23.0404	325.298	322.51
chr1	132151759	132152279	Pilot_E3_BAM_peak_216	21	+	2.95874	5.56732	2.14103	chr1	132150022	132152225	Pilot_H3_BAM_peak_775	40	+	2.58554	5.91151	4.03468
chr1	132291928	132292912	Pilot_E3_BAM_peak_217	19	+	2.91751	5.35252	1.96378	chr1	132287525	132293482	Pilot_H3_BAM_peak_780	485	+	7.29418	50.6298	48.5674
chr1	132298462	132299710	Pilot_E3_BAM_peak_218	25	+	2.95713	6.05543	2.54183	chr1	132297876	132302108	Pilot_H3_BAM_peak_782	1803	+	15.4239	182.665	180.322
chr1	132346226	132346517	Pilot_E3_BAM_peak_219	11	+	2.52265	4.36254	1.19071	chr1	132345716	132347417	Pilot_H3_BAM_peak_787	153	+	3.99995	17.3214	15.3474
chr1	132417458	132417873	Pilot_E3_BAM_peak_220	22	+	2.76001	5.71024	2.2457	chr1	132416609	132421135	Pilot_H3_BAM_peak_790	1250	+	11.1418	127.235	125.011
chr1	133033773	133034172	Pilot_E3_BAM_peak_221	10	+	2.67145	4.1711	1.05526	chr1	133032708	133034357	Pilot_H3_BAM_peak_794	1371	+	12.7589	139.442	137.195
chr1	133046169	133046387	Pilot_E3_BAM_peak_222	29	+	3.35426	6.60699	2.98012	chr1	133044531	133047254	Pilot_H3_BAM_peak_795	632	+	8.75792	65.3899	63.2998
chr1	133610038	133610447	Pilot_E3_BAM_peak_223	33	+	3.0941	6.97103	3.32137	chr1	133608566	133610865	Pilot_H3_BAM_peak_803	1633	+	14.9314	165.72	163.396
chr1	133661048	133661471	Pilot_E3_BAM_peak_224	15	+	2.67127	4.81457	1.53606	chr1	133659057	133662072	Pilot_H3_BAM_peak_804	1484	+	14.4176	150.7	148.425
chr1	133777908	133778589	Pilot_E3_BAM_peak_226	14	+	2.74994	4.65943	1.41808	chr1	133777616	133778081	Pilot_H3_BAM_peak_806	14	+	1.97545	3.23453	1.41625
chr1	133941443	133942131	Pilot_E3_BAM_peak_227	31	+	3.08392	6.77199	3.13212	chr1	133941057	133942037	Pilot_H3_BAM_peak_811	36	+	2.43193	5.47617	3.60266
chr1	134091953	134093104	Pilot_E3_BAM_peak_228	19	+	2.99682	5.32576	1.94134	chr1	134092072	134093437	Pilot_H3_BAM_peak_820	67	+	3.11887	8.61877	6.71152
chr1	134099199	134099814	Pilot_E3_BAM_peak_229	33	+	3.25093	7.05064	3.39083	chr1	134098386	134100343	Pilot_H3_BAM_peak_821	267	+	5.65798	28.7258	26.7003
chr1	134405812	134406076	Pilot_E3_BAM_peak_231	17	+	2.77847	5.04844	1.71846	chr1	134405610	134407926	Pilot_H3_BAM_peak_825	2613	+	21.7011	263.858	261.306
chr1	134414910	134415360	Pilot_E3_BAM_peak_232	26	+	3.07058	6.22606	2.68092	chr1	134414430	134417101	Pilot_H3_BAM_peak_826	1632	+	15.6068	165.523	163.22
chr1	134494705	134495263	Pilot_E3_BAM_peak_233	26	+	2.9859	6.22627	2.67822	chr1	134493802	134496373	Pilot_H3_BAM_peak_829	1668	+	14.8324	169.21	166.882
chr1	134909238	134909674	Pilot_E3_BAM_peak_234	16	+	2.98904	4.98231	1.67172	chr1	134908778	134910330	Pilot_H3_BAM_peak_835	168	+	4.59338	18.7949	16.8359
chr1	134962353	134962652	Pilot_E3_BAM_peak_235	14	+	2.78811	4.64827	1.40605	chr1	134961672	134964052	Pilot_H3_BAM_peak_838	1219	+	13.6631	124.17	121.957
chr1	135016743	135017048	Pilot_E3_BAM_peak_236	11	+	2.70071	4.31195	1.16062	chr1	135016661	135017401	Pilot_H3_BAM_peak_839	25	+	2.30169	4.35294	2.50324
chr1	135021033	135022236	Pilot_E3_BAM_peak_237	19	+	2.77955	5.29767	1.92069	chr1	135020438	135022240	Pilot_H3_BAM_peak_840	128	+	3.69228	14.7815	12.8223
chr1	135313579	135313825	Pilot_E3_BAM_peak_238	10	+	2.41865	4.20369	1.07155	chr1	135312070	135315185	Pilot_H3_BAM_peak_848	2248	+	17.4914	227.288	224.817
chr1	135374787	135375413	Pilot_E3_BAM_peak_239	29	+	3.07126	6.49301	2.90438	chr1	135372949	135375710	Pilot_H3_BAM_peak_852	1491	+	13.1486	151.417	149.175
chr1	135492027	135492491	Pilot_E3_BAM_peak_240	16	+	2.92967	4.92786	1.62915	chr1	135491680	135492994	Pilot_H3_BAM_peak_856	104	+	3.55152	12.3717	10.4205
chr1	135636300	135636681	Pilot_E3_BAM_peak_241	18	+	3.06438	5.18092	1.82338	chr1	135635428	135638080	Pilot_H3_BAM_peak_863	33	+	2.55471	5.2322	3.36627
chr1	135688214	135688839	Pilot_E3_BAM_peak_242	15	+	2.59378	4.83232	1.55033	chr1	135684423	135692101	Pilot_H3_BAM_peak_867	2308	+	18.2587	233.446	230.887
chr1	135728851	135729106	Pilot_E3_BAM_peak_243	14	+	2.72141	4.65979	1.41347	chr1	135728010	135734864	Pilot_H3_BAM_peak_870	1375	+	14.2165	139.77	137.521
chr1	135765600	135766093	Pilot_E3_BAM_peak_244	16	+	2.84639	4.966	1.65866	chr1	135763708	135772474	Pilot_H3_BAM_peak_872	2067	+	16.9593	209.222	206.743
chr1	135771060	135771341	Pilot_E3_BAM_peak_245	15	+	2.67513	4.85391	1.56531	chr1	135763708	135772474	Pilot_H3_BAM_peak_872	2067	+	16.9593	209.222	206.743
chr1	135862048	135862434	Pilot_E3_BAM_peak_246	51	+	3.84212	9.11065	5.18105	chr1	135861862	135862704	Pilot_H3_BAM_peak_878	40	+	2.62764	5.90188	4.02322
chr1	135919019	135919436	Pilot_E3_BAM_peak_247	15	+	2.70743	4.82821	1.54591	chr1	135915963	135919939	Pilot_H3_BAM_peak_881	1201	+	11.9112	122.365	120.152
chr1	136017925	136018258	Pilot_E3_BAM_peak_248	17	+	2.70768	5.13474	1.78829	chr1	136017370	136019327	Pilot_H3_BAM_peak_883	1526	+	14.3687	154.966	152.68
chr1	136140145	136140525	Pilot_E3_BAM_peak_249	25	+	3.14773	6.075	2.5598	chr1	136139719	136140792	Pilot_H3_BAM_peak_886	541	+	8.03885	56.2654	54.1922
chr1	136228563	136228970	Pilot_E3_BAM_peak_250	16	+	2.86556	5.00017	1.67801	chr1	136228415	136229039	Pilot_H3_BAM_peak_887	146	+	4.19345	16.5851	14.6183
chr1	136624630	136624920	Pilot_E3_BAM_peak_251	10	+	2.64494	4.21979	1.08422	chr1	136624107	136629456	Pilot_H3_BAM_peak_893	794	+	9.0669	81.4979	79.4058
chr1	136685342	136685823	Pilot_E3_BAM_peak_252	12	+	2.78275	4.38376	1.21289	chr1	136683351	136686320	Pilot_H3_BAM_peak_895	192	+	4.66627	21.2498	19.2818
chr1	137079446	137079775	Pilot_E3_BAM_peak_253	15	+	2.89292	4.88284	1.59405	chr1	137079232	137080023	Pilot_H3_BAM_peak_896	25	+	2.32293	4.43925	2.58715
chr1	138618293	138620175	Pilot_E3_BAM_peak_254	26	+	2.98035	6.20932	2.68939	chr1	138616789	138620528	Pilot_H3_BAM_peak_906	2632	+	22.1535	265.77	263.236
chr1	138929034	138929248	Pilot_E3_BAM_peak_255	16	+	2.60887	4.91296	1.61072	chr1	138928568	138931144	Pilot_H3_BAM_peak_910	59	+	2.95964	7.8235	5.924
chr1	143702517	143703178	Pilot_E3_BAM_peak_256	17	+	2.96748	5.02467	1.7008	chr1	143700257	143703707	Pilot_H3_BAM_peak_918	2080	+	21.0803	210.479	208.036
chr1	143776884	143777162	Pilot_E3_BAM_peak_257	19	+	2.86763	5.36098	1.97855	chr1	143773801	143779320	Pilot_H3_BAM_peak_920	1455	+	14.2513	147.813	145.545
chr1	150392848	150393447	Pilot_E3_BAM_peak_258	16	+	2.56829	4.98853	1.67657	chr1	150391640	150395389	Pilot_H3_BAM_peak_938	1889	+	16.1296	191.249	188.903
chr1	150472290	150472700	Pilot_E3_BAM_peak_259	16	+	2.96387	4.89013	1.6005	chr1	150472442	150472709	Pilot_H3_BAM_peak_939	12	+	2.07432	3.05295	1.24201
chr1	151171574	151172491	Pilot_E3_BAM_peak_261	30	+	3.50516	6.71649	3.08449	chr1	151171580	151172457	Pilot_H3_BAM_peak_943	28	+	2.53648	4.75278	2.8941
chr1	151344151	151344694	Pilot_E3_BAM_peak_262	27	+	3.12196	6.2627	2.71038	chr1	151342894	151349002	Pilot_H3_BAM_peak_947	1933	+	20.1283	195.691	193.33
chr1	151427905	151428958	Pilot_E3_BAM_peak_263	22	+	2.99955	5.72906	2.27294	chr1	151426873	151431043	Pilot_H3_BAM_peak_948	3114	+	26.802	314.185	311.488
chr1	152766240	152766822	Pilot_E3_BAM_peak_264	13	+	2.57086	4.60655	1.37695	chr1	152764713	152768659	Pilot_H3_BAM_peak_960	1683	+	14.9714	170.639	168.33
chr1	152902879	152903635	Pilot_E3_BAM_peak_265	21	+	3.01474	5.56702	2.14011	chr1	152900261	152905144	Pilot_H3_BAM_peak_961	2028	+	17.8341	205.282	202.891
chr1	153130047	153130480	Pilot_E3_BAM_peak_266	24	+	3.11264	5.92814	2.43177	chr1	153129449	153130907	Pilot_H3_BAM_peak_966	49	+	2.77733	6.80882	4.91681
chr1	153332570	153333557	Pilot_E3_BAM_peak_268	28	+	2.97999	6.41529	2.84934	chr1	153329402	153334047	Pilot_H3_BAM_peak_972	2815	+	22.3746	284.21	281.59
chr1	153899643	153900820	Pilot_E3_BAM_peak_269	12	+	2.62589	4.41588	1.23424	chr1	153899077	153902111	Pilot_H3_BAM_peak_979	2040	+	17.3542	206.468	204.077
chr1	154150313	154150611	Pilot_E3_BAM_peak_270	33	+	3.60501	7.0715	3.38069	chr1	154150299	154150659	Pilot_H3_BAM_peak_981	80	+	3.57427	9.99784	8.07042
chr1	155093574	155093802	Pilot_E3_BAM_peak_271	20	+	2.9317	5.46429	2.0543	chr1	155091673	155094273	Pilot_H3_BAM_peak_986	71	+	3.04963	9.0143	7.112
chr1	155416690	155417338	Pilot_E3_BAM_peak_272	10	+	2.45143	4.21685	1.0784	chr1	155415539	155417602	Pilot_H3_BAM_peak_993	1878	+	15.4413	190.211	187.86
chr1	155558143	155558921	Pilot_E3_BAM_peak_273	19	+	3.04469	5.31118	1.93035	chr1	155557418	155560246	Pilot_H3_BAM_peak_995	1359	+	15.0367	138.151	135.918
chr1	155810217	155810989	Pilot_E3_BAM_peak_274	11	+	2.67782	4.35809	1.18459	chr1	155809559	155814095	Pilot_H3_BAM_peak_997	2584	+	21.5732	261.069	258.477
chr1	156035768	156036567	Pilot_E3_BAM_peak_275	20	+	2.66629	5.46291	2.06445	chr1	156033966	156038370	Pilot_H3_BAM_peak_999	1990	+	17.3269	201.39	199.009
chr1	156615551	156615786	Pilot_E3_BAM_peak_278	28	+	2.91572	6.39825	2.83091	chr1	156614226	156620020	Pilot_H3_BAM_peak_1008	1794	+	17.9297	181.779	179.431
chr1	156718480	156719323	Pilot_E3_BAM_peak_279	17	+	2.71414	5.12798	1.78311	chr1	156717362	156719776	Pilot_H3_BAM_peak_1013	1888	+	18.8984	191.264	188.863
chr1	157062030	157062605	Pilot_E3_BAM_peak_280	12	+	2.68817	4.38735	1.20516	chr1	157061467	157062430	Pilot_H3_BAM_peak_1020	17	+	2.09909	3.56749	1.73948
chr1	159231907	159232286	Pilot_E3_BAM_peak_281	10	+	2.52632	4.17731	1.05522	chr1	159230948	159235004	Pilot_H3_BAM_peak_1030	1682	+	16.8395	170.562	168.225
chr1	159392923	159393549	Pilot_E3_BAM_peak_282	17	+	3.03957	5.10027	1.75433	chr1	159393251	159393685	Pilot_H3_BAM_peak_1033	34	+	2.65884	5.29125	3.42152
chr1	160212553	160213328	Pilot_E3_BAM_peak_283	15	+	2.4908	4.81621	1.53948	chr1	160209829	160214435	Pilot_H3_BAM_peak_1037	2442	+	20.0967	246.775	244.271
chr1	160351989	160352298	Pilot_E3_BAM_peak_284	13	+	2.86892	4.5602	1.33136	chr1	160351975	160352311	Pilot_H3_BAM_peak_1039	16	+	2.22126	3.52376	1.69613
chr1	160520789	160521274	Pilot_E3_BAM_peak_285	33	+	3.58124	7.0131	3.33873	chr1	160520789	160521365	Pilot_H3_BAM_peak_1040	43	+	2.85671	6.19787	4.31018
chr1	161034459	161034756	Pilot_E3_BAM_peak_287	25	+	3.11141	6.05593	2.53608	chr1	161032976	161041198	Pilot_H3_BAM_peak_1044	2123	+	20.6664	214.727	212.315
chr1	161876231	161877277	Pilot_E3_BAM_peak_288	35	+	3.29908	7.21114	3.53545	chr1	161874045	161877916	Pilot_H3_BAM_peak_1053	2166	+	18.4651	219.079	216.639
chr1	161969060	161969465	Pilot_E3_BAM_peak_289	24	+	3.00899	5.95982	2.46728	chr1	161968534	161970543	Pilot_H3_BAM_peak_1054	1684	+	16.0965	170.767	168.458
chr1	162207284	162207592	Pilot_E3_BAM_peak_290	11	+	2.78537	4.35058	1.17622	chr1	162207200	162208125	Pilot_H3_BAM_peak_1063	78	+	3.48626	9.78607	7.86488
chr1	162217260	162218075	Pilot_E3_BAM_peak_291	11	+	2.7372	4.29615	1.13508	chr1	162215721	162226281	Pilot_H3_BAM_peak_1064	1937	+	18.5079	196.139	193.703
chr1	162299838	162300254	Pilot_E3_BAM_peak_292	14	+	2.91803	4.69697	1.43359	chr1	162299768	162300532	Pilot_H3_BAM_peak_1065	45	+	2.89196	6.46809	4.58396
chr1	162509419	162509945	Pilot_E3_BAM_peak_293	14	+	2.90099	4.70015	1.4468	chr1	162509363	162510262	Pilot_H3_BAM_peak_1067	93	+	3.7928	11.3376	9.39889
chr1	162570323	162570623	Pilot_E3_BAM_peak_294	15	+	2.87915	4.90151	1.59963	chr1	162566649	162572430	Pilot_H3_BAM_peak_1070	1820	+	17.4726	184.448	182.091
chr1	162792379	162793008	Pilot_E3_BAM_peak_296	16	+	3.00244	4.96871	1.64657	chr1	162792503	162792948	Pilot_H3_BAM_peak_1073	22	+	2.35032	4.073	2.22989
chr1	163126532	163126837	Pilot_E3_BAM_peak_297	32	+	3.42338	6.92777	3.25303	chr1	163126542	163127120	Pilot_H3_BAM_peak_1076	45	+	2.70624	6.4573	4.57146
chr1	163779500	163780075	Pilot_E3_BAM_peak_298	14	+	2.85124	4.70413	1.44911	chr1	163779055	163781339	Pilot_H3_BAM_peak_1086	1143	+	13.1203	116.508	114.325
chr1	164248592	164249268	Pilot_E3_BAM_peak_299	75	+	4.06189	11.7152	7.53787	chr1	164247966	164251392	Pilot_H3_BAM_peak_1093	2108	+	17.9277	213.273	210.834
chr1	165194116	165194510	Pilot_E3_BAM_peak_300	19	+	2.91972	5.35394	1.95557	chr1	165192138	165195773	Pilot_H3_BAM_peak_1103	1899	+	18.2304	192.345	189.941
chr1	165460641	165461198	Pilot_E3_BAM_peak_302	25	+	2.80014	6.069	2.54506	chr1	165458688	165463235	Pilot_H3_BAM_peak_1108	2221	+	17.7971	224.591	222.157
chr1	165535882	165536425	Pilot_E3_BAM_peak_303	14	+	2.90252	4.68993	1.43325	chr1	165536046	165536569	Pilot_H3_BAM_peak_1109	30	+	2.51155	4.93903	3.07934
chr1	165763736	165764080	Pilot_E3_BAM_peak_304	41	+	3.57322	7.95126	4.14333	chr1	165763207	165765000	Pilot_H3_BAM_peak_1114	1301	+	14.4402	132.342	130.109
chr1	166138211	166138687	Pilot_E3_BAM_peak_305	13	+	2.82283	4.59773	1.36852	chr1	166137754	166138810	Pilot_H3_BAM_peak_1123	225	+	5.20822	24.5087	22.5066
chr1	167349853	167350170	Pilot_E3_BAM_peak_306	22	+	2.95041	5.70589	2.24019	chr1	167349293	167351247	Pilot_H3_BAM_peak_1138	1468	+	13.9514	149.118	146.842
chr1	167393055	167394378	Pilot_E3_BAM_peak_307	26	+	3.053	6.21186	2.65722	chr1	167391494	167394817	Pilot_H3_BAM_peak_1140	2771	+	21.9134	279.808	277.186
chr1	168391915	168392127	Pilot_E3_BAM_peak_308	15	+	2.81814	4.78615	1.51385	chr1	168391402	168392965	Pilot_H3_BAM_peak_1144	208	+	5.20979	22.798	20.806
chr1	168432329	168432694	Pilot_E3_BAM_peak_309	30	+	3.41983	6.65137	3.05871	chr1	168425533	168433248	Pilot_H3_BAM_peak_1145	2009	+	21.133	203.349	200.954
chr1	170059293	170059973	Pilot_E3_BAM_peak_310	12	+	2.79366	4.4325	1.24041	chr1	170058264	170059869	Pilot_H3_BAM_peak_1159	25	+	2.37188	4.37463	2.525
chr1	170174167	170175398	Pilot_E3_BAM_peak_311	18	+	2.7764	5.23928	1.87716	chr1	170173061	170176082	Pilot_H3_BAM_peak_1161	1767	+	14.701	179.1	176.753
chr1	170644369	170644718	Pilot_E3_BAM_peak_312	26	+	3.25992	6.16833	2.63999	chr1	170643854	170646367	Pilot_H3_BAM_peak_1166	874	+	11.2246	89.5586	87.405
chr1	171150141	171150601	Pilot_E3_BAM_peak_314	50	+	3.99896	8.92842	5.03962	chr1	171149192	171151632	Pilot_H3_BAM_peak_1183	1769	+	18.234	179.305	176.945
chr1	171250443	171250743	Pilot_E3_BAM_peak_315	10	+	2.57071	4.13133	1.02855	chr1	171245252	171252810	Pilot_H3_BAM_peak_1186	1271	+	11.8622	129.407	127.178
chr1	171280390	171281749	Pilot_E3_BAM_peak_316	16	+	2.76524	4.93245	1.63295	chr1	171279548	171282879	Pilot_H3_BAM_peak_1189	2315	+	18.8767	233.965	231.507
chr1	171329056	171329669	Pilot_E3_BAM_peak_317	17	+	2.92775	5.12455	1.77891	chr1	171327099	171332319	Pilot_H3_BAM_peak_1193	2899	+	24.9411	292.641	289.969
chr1	171503623	171504226	Pilot_E3_BAM_peak_318	13	+	2.70191	4.55659	1.3327	chr1	171501749	171505176	Pilot_H3_BAM_peak_1198	1683	+	14.889	170.701	168.371
chr1	172206347	172206577	Pilot_E3_BAM_peak_319	18	+	3.00424	5.19215	1.82827	chr1	172203607	172207653	Pilot_H3_BAM_peak_1205	1610	+	15.1378	163.37	161.07
chr1	172309906	172310165	Pilot_E3_BAM_peak_320	16	+	2.502	4.89824	1.60163	chr1	172309663	172310608	Pilot_H3_BAM_peak_1207	147	+	3.43387	16.7527	14.7911
chr1	172312142	172312969	Pilot_E3_BAM_peak_321	10	+	2.58555	4.18172	1.05515	chr1	172311513	172314219	Pilot_H3_BAM_peak_1208	1591	+	14.8243	161.447	159.153
chr1	172499904	172500282	Pilot_E3_BAM_peak_322	27	+	3.05337	6.33675	2.77607	chr1	172499455	172504774	Pilot_H3_BAM_peak_1214	2845	+	23.0439	287.121	284.523
chr1	172562881	172563114	Pilot_E3_BAM_peak_323	11	+	2.59213	4.34177	1.17756	chr1	172562428	172563796	Pilot_H3_BAM_peak_1215	646	+	8.72484	66.7259	64.6168
chr1	175625366	175625584	Pilot_E3_BAM_peak_324	27	+	3.16919	6.3681	2.79514	chr1	175623984	175626210	Pilot_H3_BAM_peak_1225	1934	+	17.8449	195.841	193.465
chr1	175692738	175692988	Pilot_E3_BAM_peak_325	42	+	3.2279	8.12058	4.2606	chr1	175690907	175693731	Pilot_H3_BAM_peak_1226	1734	+	14.6041	175.827	173.484
chr1	176813911	176814878	Pilot_E3_BAM_peak_326	24	+	2.81191	5.93621	2.45666	chr1	176806767	176816553	Pilot_H3_BAM_peak_1229	1967	+	16.1137	199.154	196.776
chr1	177441239	177442153	Pilot_E3_BAM_peak_327	45	+	3.59252	8.38578	4.53206	chr1	177440636	177445825	Pilot_H3_BAM_peak_1239	1435	+	14.3015	145.867	143.599
chr1	178187429	178187887	Pilot_E3_BAM_peak_328	21	+	3.05905	5.63897	2.18947	chr1	178186494	178191544	Pilot_H3_BAM_peak_1247	959	+	11.9662	98.1427	95.9871
chr1	178318485	178319077	Pilot_E3_BAM_peak_329	61	+	3.88313	10.1547	6.1069	chr1	178316925	178323481	Pilot_H3_BAM_peak_1250	1613	+	15.605	163.646	161.342
chr1	178406135	178406698	Pilot_E3_BAM_peak_330	16	+	2.78049	4.92462	1.62614	chr1	178405050	178407163	Pilot_H3_BAM_peak_1255	1417	+	13.6445	144.012	141.77
chr1	178999830	179000185	Pilot_E3_BAM_peak_331	17	+	2.80974	5.06885	1.74464	chr1	178999805	179000557	Pilot_H3_BAM_peak_1257	25	+	2.26146	4.36166	2.51342
chr1	179546060	179546873	Pilot_E3_BAM_peak_332	15	+	2.70724	4.88036	1.58672	chr1	179544522	179548122	Pilot_H3_BAM_peak_1264	2454	+	21.3472	247.926	245.439
chr1	179803696	179804171	Pilot_E3_BAM_peak_333	33	+	3.25614	7.06406	3.39628	chr1	179800663	179804838	Pilot_H3_BAM_peak_1267	1848	+	16.2265	187.2	184.81
chr1	180387472	180387750	Pilot_E3_BAM_peak_335	14	+	2.69898	4.74897	1.48218	chr1	180386908	180388109	Pilot_H3_BAM_peak_1279	393	+	6.30962	41.3938	39.3439
chr1	180568935	180569295	Pilot_E3_BAM_peak_336	18	+	2.66027	5.22057	1.85432	chr1	180568380	180571041	Pilot_H3_BAM_peak_1280	2401	+	18.5503	242.649	240.138
chr1	180777660	180778550	Pilot_E3_BAM_peak_337	46	+	3.54741	8.45955	4.65651	chr1	180776666	180779002	Pilot_H3_BAM_peak_1286	1741	+	16.0971	176.487	174.178
chr1	180904330	180904553	Pilot_E3_BAM_peak_338	27	+	2.86636	6.36347	2.79047	chr1	180903637	180905944	Pilot_H3_BAM_peak_1290	2342	+	16.1421	236.74	234.236
chr1	180913958	180914244	Pilot_E3_BAM_peak_339	19	+	2.95569	5.28561	1.93207	chr1	180913732	180914402	Pilot_H3_BAM_peak_1291	37	+	2.5226	5.63752	3.76968
chr1	180942512	180943395	Pilot_E3_BAM_peak_340	13	+	2.62576	4.61472	1.38245	chr1	180940773	180946247	Pilot_H3_BAM_peak_1294	1966	+	16.3682	199.044	196.635
chr1	181009973	181010179	Pilot_E3_BAM_peak_341	15	+	2.7298	4.82656	1.54557	chr1	181010071	181010505	Pilot_H3_BAM_peak_1296	24	+	2.26383	4.28157	2.43475
chr1	181016727	181017498	Pilot_E3_BAM_peak_342	22	+	3.0467	5.70277	2.24149	chr1	181014895	181017897	Pilot_H3_BAM_peak_1297	753	+	9.27585	77.4423	75.3421
chr1	181150968	181151337	Pilot_E3_BAM_peak_343	45	+	3.69224	8.42592	4.52912	chr1	181150486	181154074	Pilot_H3_BAM_peak_1299	1392	+	14.9524	141.481	139.232
chr1	181256882	181257473	Pilot_E3_BAM_peak_344	15	+	2.8881	4.85908	1.57313	chr1	181255946	181257461	Pilot_H3_BAM_peak_1304	125	+	3.8111	14.543	12.5875
chr1	181552503	181553264	Pilot_E3_BAM_peak_345	48	+	3.74609	8.68462	4.8844	chr1	181552334	181553320	Pilot_H3_BAM_peak_1306	41	+	2.59924	6.03079	4.15541
chr1	182019255	182019520	Pilot_E3_BAM_peak_346	21	+	3.1532	5.54655	2.12079	chr1	182018201	182022077	Pilot_H3_BAM_peak_1308	794	+	11	81.5644	79.4237
chr1	182124779	182125198	Pilot_E3_BAM_peak_347	48	+	3.33877	8.73864	4.82344	chr1	182124295	182126377	Pilot_H3_BAM_peak_1310	1306	+	11.5919	132.831	130.614
chr1	182282602	182282844	Pilot_E3_BAM_peak_348	19	+	2.9483	5.39165	1.98829	chr1	182280176	182283437	Pilot_H3_BAM_peak_1311	2007	+	17.2054	203.161	200.775
chr1	182340989	182341427	Pilot_E3_BAM_peak_349	15	+	2.90865	4.7779	1.50247	chr1	182338862	182342457	Pilot_H3_BAM_peak_1312	1277	+	14.4826	129.998	127.783
chr1	182368456	182369188	Pilot_E3_BAM_peak_350	27	+	3.27472	6.29314	2.73857	chr1	182367953	182370479	Pilot_H3_BAM_peak_1313	294	+	6.01256	31.463	29.4403
chr1	182408786	182409440	Pilot_E3_BAM_peak_351	14	+	2.55898	4.71281	1.46518	chr1	182407786	182411372	Pilot_H3_BAM_peak_1315	1938	+	16.8962	196.204	193.851
chr1	182506502	182506904	Pilot_E3_BAM_peak_352	25	+	3.17867	6.08822	2.56876	chr1	182506428	182507046	Pilot_H3_BAM_peak_1319	69	+	3.1535	8.83568	6.91951
chr1	182528040	182528255	Pilot_E3_BAM_peak_353	30	+	3.1381	6.64477	3.05229	chr1	182527778	182528863	Pilot_H3_BAM_peak_1321	76	+	3.00837	9.5754	7.65784
chr1	184034053	184034425	Pilot_E3_BAM_peak_355	18	+	2.73134	5.23527	1.87785	chr1	184032703	184043021	Pilot_H3_BAM_peak_1343	1740	+	14.2272	176.472	174.092
chr1	184663900	184664125	Pilot_E3_BAM_peak_356	24	+	3.12045	5.94614	2.44814	chr1	184663167	184664741	Pilot_H3_BAM_peak_1354	76	+	3.16965	9.57645	7.66813
chr1	185328960	185329404	Pilot_E3_BAM_peak_357	22	+	2.99686	5.66551	2.21347	chr1	185327793	185329933	Pilot_H3_BAM_peak_1364	2026	+	18.5068	205.059	202.667
chr1	186705226	186705565	Pilot_E3_BAM_peak_358	21	+	2.97073	5.55585	2.12442	chr1	186701652	186706708	Pilot_H3_BAM_peak_1373	2019	+	17.9597	204.343	201.947
chr1	189007460	189007802	Pilot_E3_BAM_peak_359	12	+	2.73147	4.46533	1.26553	chr1	189006037	189008356	Pilot_H3_BAM_peak_1377	1087	+	11.6471	110.966	108.781
chr1	189727543	189727809	Pilot_E3_BAM_peak_360	16	+	2.64456	4.99519	1.67645	chr1	189726558	189731847	Pilot_H3_BAM_peak_1382	2394	+	18.7153	241.913	239.417
chr1	189728649	189728948	Pilot_E3_BAM_peak_361	12	+	2.62664	4.48432	1.28636	chr1	189726558	189731847	Pilot_H3_BAM_peak_1382	2394	+	18.7153	241.913	239.417
chr1	191026092	191026591	Pilot_E3_BAM_peak_362	57	+	3.85545	9.72242	5.72177	chr1	191023472	191027235	Pilot_H3_BAM_peak_1389	1955	+	15.9323	197.91	195.522
chr1	191183432	191183736	Pilot_E3_BAM_peak_363	21	+	3.11451	5.61402	2.17162	chr1	191180283	191186187	Pilot_H3_BAM_peak_1395	577	+	7.02547	59.7948	57.7479
chr1	191230482	191230735	Pilot_E3_BAM_peak_364	12	+	2.81423	4.45097	1.25578	chr1	191230228	191231035	Pilot_H3_BAM_peak_1399	28	+	2.45507	4.69214	2.83666
chr1	191317820	191318164	Pilot_E3_BAM_peak_365	31	+	3.39601	6.71658	3.1027	chr1	191316756	191319441	Pilot_H3_BAM_peak_1402	1559	+	15.2853	158.182	155.913
chr1	191397207	191398120	Pilot_E3_BAM_peak_366	27	+	2.87863	6.32373	2.7884	chr1	191393809	191398448	Pilot_H3_BAM_peak_1405	2367	+	19.2497	239.305	236.764
chr1	191574939	191576085	Pilot_E3_BAM_peak_367	36	+	3.14356	7.42113	3.69042	chr1	191572936	191578422	Pilot_H3_BAM_peak_1406	2482	+	21.6397	250.836	248.295
chr1	191718959	191719263	Pilot_E3_BAM_peak_368	15	+	2.79116	4.82253	1.54358	chr1	191716886	191720594	Pilot_H3_BAM_peak_1409	2130	+	19.5689	215.438	213.03
chr1	191821475	191821857	Pilot_E3_BAM_peak_369	28	+	3.17068	6.43318	2.84414	chr1	191820644	191822827	Pilot_H3_BAM_peak_1411	1246	+	12.8792	126.891	124.667
chr1	191906801	191907247	Pilot_E3_BAM_peak_370	15	+	2.58532	4.82552	1.54893	chr1	191905636	191908758	Pilot_H3_BAM_peak_1414	1411	+	13.2329	143.456	141.2
chr1	192092399	192092839	Pilot_E3_BAM_peak_371	14	+	2.72503	4.75212	1.48825	chr1	192090380	192093145	Pilot_H3_BAM_peak_1418	1650	+	14.9161	167.358	165.048
chr1	192778980	192779228	Pilot_E3_BAM_peak_372	18	+	3.00222	5.1623	1.81893	chr1	192778756	192779414	Pilot_H3_BAM_peak_1422	29	+	2.42866	4.81204	2.95255
chr1	192785543	192786330	Pilot_E3_BAM_peak_373	24	+	3.1524	5.90692	2.40156	chr1	192786017	192786744	Pilot_H3_BAM_peak_1423	24	+	2.31818	4.25237	2.40562
chr1	193173235	193173683	Pilot_E3_BAM_peak_374	12	+	2.75229	4.46914	1.27046	chr1	193172153	193174876	Pilot_H3_BAM_peak_1430	1551	+	16.2216	157.485	155.197
chr10	3973198	3973612	Pilot_E3_BAM_peak_376	10	+	2.53278	4.23309	1.09502	chr10	3972595	3975923	Pilot_H3_BAM_peak_1448	1402	+	12.5848	142.478	140.232
chr10	4386555	4387356	Pilot_E3_BAM_peak_378	29	+	2.84069	6.60261	2.99933	chr10	4385533	4392117	Pilot_H3_BAM_peak_1454	1526	+	13.3184	154.934	152.638
chr10	4612410	4612631	Pilot_E3_BAM_peak_379	22	+	3.18423	5.66501	2.2311	chr10	4611141	4613701	Pilot_H3_BAM_peak_1457	1465	+	15.431	148.816	146.567
chr10	5194438	5194959	Pilot_E3_BAM_peak_380	27	+	3.27924	6.35042	2.79756	chr10	5193588	5195312	Pilot_H3_BAM_peak_1461	1083	+	12.8223	110.506	108.33
chr10	5805558	5806030	Pilot_E3_BAM_peak_381	143	+	5.03046	18.9699	14.3397	chr10	5800737	5806926	Pilot_H3_BAM_peak_1464	1846	+	16.4698	186.986	184.612
chr10	5823910	5824654	Pilot_E3_BAM_peak_382	261	+	5.92049	30.6217	26.1636	chr10	5821980	5825107	Pilot_H3_BAM_peak_1465	2101	+	17.3343	212.582	210.137
chr10	8518598	8519148	Pilot_E3_BAM_peak_384	36	+	3.3948	7.32853	3.62432	chr10	8517033	8519633	Pilot_H3_BAM_peak_1488	2020	+	17.3363	204.443	202.036
chr10	11280950	11281174	Pilot_E3_BAM_peak_385	25	+	2.87576	6.09278	2.55723	chr10	11279933	11283994	Pilot_H3_BAM_peak_1497	1882	+	17.7306	190.604	188.242
chr10	12868294	12869408	Pilot_E3_BAM_peak_386	20	+	2.81479	5.50798	2.08917	chr10	12866340	12870316	Pilot_H3_BAM_peak_1505	3826	+	26.5021	385.59	382.676
chr10	12963482	12964537	Pilot_E3_BAM_peak_387	28	+	3.10233	6.38366	2.81735	chr10	12962602	12965887	Pilot_H3_BAM_peak_1510	1646	+	15.1217	166.895	164.6
chr10	13595931	13596355	Pilot_E3_BAM_peak_388	20	+	2.99773	5.50004	2.07208	chr10	13595795	13596515	Pilot_H3_BAM_peak_1518	50	+	2.80751	6.96033	5.06643
chr10	13832639	13833141	Pilot_E3_BAM_peak_389	17	+	2.76777	5.08788	1.75	chr10	13831403	13833659	Pilot_H3_BAM_peak_1520	330	+	5.96281	35.102	33.0731
chr10	13964886	13966482	Pilot_E3_BAM_peak_390	15	+	2.77976	4.78629	1.51331	chr10	13963762	13969234	Pilot_H3_BAM_peak_1522	3544	+	27.223	357.269	354.45
chr10	14048321	14048648	Pilot_E3_BAM_peak_391	14	+	2.8366	4.75741	1.49465	chr10	14046464	14049822	Pilot_H3_BAM_peak_1525	271	+	5.44897	29.1964	27.1894
chr10	14545249	14545553	Pilot_E3_BAM_peak_392	11	+	2.62377	4.28106	1.13254	chr10	14542708	14546420	Pilot_H3_BAM_peak_1530	1561	+	15.2159	158.388	156.101
chr10	17549520	17550056	Pilot_E3_BAM_peak_394	24	+	3.12702	5.94905	2.4419	chr10	17548936	17550300	Pilot_H3_BAM_peak_1539	113	+	3.70491	13.3453	11.394
chr10	18430849	18431128	Pilot_E3_BAM_peak_396	25	+	3.06609	6.0225	2.50988	chr10	18430046	18433867	Pilot_H3_BAM_peak_1552	879	+	10.8731	90.134	87.9794
chr10	19591653	19592266	Pilot_E3_BAM_peak_399	41	+	3.18848	8.01798	4.1926	chr10	19591130	19593707	Pilot_H3_BAM_peak_1560	1499	+	12.547	152.217	149.941
chr10	20952380	20952693	Pilot_E3_BAM_peak_400	14	+	2.68349	4.76003	1.49414	chr10	20952067	20954844	Pilot_H3_BAM_peak_1569	732	+	8.9303	75.387	73.2736
chr10	21296214	21296424	Pilot_E3_BAM_peak_401	19	+	2.99003	5.28658	1.91452	chr10	21295564	21297852	Pilot_H3_BAM_peak_1573	1611	+	16.2315	163.464	161.15
chr10	21790257	21790650	Pilot_E3_BAM_peak_402	26	+	3.20253	6.13993	2.60264	chr10	21789836	21791291	Pilot_H3_BAM_peak_1578	19	+	2.16523	3.78096	1.94563
chr10	21801675	21802130	Pilot_E3_BAM_peak_403	16	+	2.92232	4.89751	1.60023	chr10	21801651	21801937	Pilot_H3_BAM_peak_1579	17	+	2.18416	3.6174	1.78631
chr10	23177273	23177767	Pilot_E3_BAM_peak_404	45	+	3.86793	8.42005	4.59768	chr10	23176389	23178224	Pilot_H3_BAM_peak_1589	119	+	3.91157	13.9184	11.9855
chr10	23203526	23204286	Pilot_E3_BAM_peak_405	13	+	2.8804	4.62667	1.39142	chr10	23202869	23204241	Pilot_H3_BAM_peak_1590	53	+	3.04312	7.22192	5.32509
chr10	23796831	23797106	Pilot_E3_BAM_peak_406	12	+	2.58387	4.46773	1.26653	chr10	23796168	23798412	Pilot_H3_BAM_peak_1598	1057	+	11.0839	107.893	105.726
chr10	24778448	24778731	Pilot_E3_BAM_peak_407	19	+	2.84546	5.38549	1.98779	chr10	24777839	24779096	Pilot_H3_BAM_peak_1609	166	+	4.07809	18.5698	16.6035
chr10	25361265	25361634	Pilot_E3_BAM_peak_409	16	+	2.96715	5.00417	1.68267	chr10	25359152	25363026	Pilot_H3_BAM_peak_1616	1817	+	17.655	184.158	181.788
chr10	26772440	26773052	Pilot_E3_BAM_peak_410	18	+	2.89908	5.16955	1.81184	chr10	26772128	26774124	Pilot_H3_BAM_peak_1622	1084	+	12.1414	110.607	108.436
chr10	29146650	29146983	Pilot_E3_BAM_peak_411	20	+	3.16972	5.52685	2.09541	chr10	29143079	29147422	Pilot_H3_BAM_peak_1628	602	+	8.58341	62.3206	60.2399
chr10	30618245	30618474	Pilot_E3_BAM_peak_412	26	+	3.04525	6.16379	2.64058	chr10	30617137	30619414	Pilot_H3_BAM_peak_1636	2073	+	19.1414	209.822	207.391
chr10	30729980	30730219	Pilot_E3_BAM_peak_413	12	+	2.77647	4.40375	1.2197	chr10	30729407	30730362	Pilot_H3_BAM_peak_1639	57	+	2.76126	7.60335	5.7091
chr10	30802634	30803294	Pilot_E3_BAM_peak_414	14	+	2.52549	4.70446	1.45561	chr10	30801564	30804274	Pilot_H3_BAM_peak_1640	1769	+	14.1707	179.243	176.915
chr10	31313415	31313674	Pilot_E3_BAM_peak_415	25	+	3.08422	6.12246	2.57752	chr10	31313106	31314804	Pilot_H3_BAM_peak_1643	1432	+	13.9601	145.522	143.283
chr10	34206903	34207271	Pilot_E3_BAM_peak_416	34	+	3.32412	7.18925	3.47649	chr10	34205609	34208465	Pilot_H3_BAM_peak_1656	2805	+	22.3017	283.171	280.56
chr10	34418251	34418587	Pilot_E3_BAM_peak_417	20	+	2.74697	5.4453	2.03234	chr10	34416705	34418997	Pilot_H3_BAM_peak_1659	1211	+	11.9277	123.315	121.106
chr10	34483438	34483741	Pilot_E3_BAM_peak_418	13	+	2.67281	4.51205	1.3007	chr10	34482937	34485449	Pilot_H3_BAM_peak_1660	4026	+	30.4316	405.747	402.681
chr10	36974456	36974791	Pilot_E3_BAM_peak_419	10	+	2.51209	4.24176	1.09239	chr10	36973865	36976400	Pilot_H3_BAM_peak_1664	1962	+	15.6363	198.636	196.256
chr10	39731118	39732709	Pilot_E3_BAM_peak_420	24	+	2.76393	5.99416	2.48894	chr10	39730406	39734691	Pilot_H3_BAM_peak_1674	2388	+	18.4317	241.32	238.851
chr10	40348668	40349354	Pilot_E3_BAM_peak_421	30	+	2.74517	6.61864	3.01951	chr10	40347687	40351197	Pilot_H3_BAM_peak_1687	1775	+	13.1338	179.838	177.502
chr10	40644308	40644949	Pilot_E3_BAM_peak_422	14	+	2.87246	4.70287	1.44403	chr10	40644110	40645235	Pilot_H3_BAM_peak_1689	38	+	2.69993	5.75589	3.88182
chr10	40882890	40883773	Pilot_E3_BAM_peak_423	22	+	2.90395	5.66235	2.21301	chr10	40880750	40885353	Pilot_H3_BAM_peak_1693	2673	+	23.1357	269.882	267.305
chr10	41450130	41450690	Pilot_E3_BAM_peak_425	25	+	2.94341	6.09805	2.58184	chr10	41449318	41451501	Pilot_H3_BAM_peak_1697	1800	+	15.8589	182.39	180.054
chr10	41476884	41477963	Pilot_E3_BAM_peak_426	14	+	2.65974	4.73434	1.47538	chr10	41475437	41478327	Pilot_H3_BAM_peak_1698	3016	+	22.0955	304.362	301.688
chr10	41518697	41519950	Pilot_E3_BAM_peak_427	19	+	2.73252	5.38942	1.99302	chr10	41517913	41522656	Pilot_H3_BAM_peak_1700	3011	+	23.9239	303.883	301.164
chr10	41587119	41587398	Pilot_E3_BAM_peak_428	12	+	2.67694	4.50404	1.29738	chr10	41587022	41587502	Pilot_H3_BAM_peak_1701	30	+	2.3951	4.92475	3.06142
chr10	41809693	41810512	Pilot_E3_BAM_peak_429	107	+	4.62302	15.2389	10.7796	chr10	41808343	41814816	Pilot_H3_BAM_peak_1705	2495	+	19.7069	252.032	249.502
chr10	42276515	42278134	Pilot_E3_BAM_peak_430	34	+	2.91869	7.05469	3.40461	chr10	42273428	42279035	Pilot_H3_BAM_peak_1711	2555	+	17.3258	258.146	255.59
chr10	42678904	42679488	Pilot_E3_BAM_peak_431	19	+	2.6749	5.26745	1.90133	chr10	42678439	42680997	Pilot_H3_BAM_peak_1717	2434	+	18.5655	245.953	243.411
chr10	43220771	43221378	Pilot_E3_BAM_peak_432	32	+	3.5471	6.86152	3.20385	chr10	43219828	43223054	Pilot_H3_BAM_peak_1727	2943	+	26.4263	297.052	294.384
chr10	43479687	43479957	Pilot_E3_BAM_peak_433	10	+	2.65384	4.1803	1.05992	chr10	43477614	43481221	Pilot_H3_BAM_peak_1730	1424	+	14.51	144.736	142.483
chr10	45311271	45311665	Pilot_E3_BAM_peak_436	12	+	2.54342	4.46379	1.27207	chr10	45310698	45312761	Pilot_H3_BAM_peak_1751	110	+	3.56882	12.9884	11.0351
chr10	52417110	52417754	Pilot_E3_BAM_peak_437	16	+	2.98304	5.01506	1.69202	chr10	52416400	52420825	Pilot_H3_BAM_peak_1765	2438	+	22.504	246.352	243.845
chr10	53379656	53380235	Pilot_E3_BAM_peak_438	32	+	2.92253	6.94855	3.2709	chr10	53377281	53380450	Pilot_H3_BAM_peak_1766	1511	+	13.3048	153.447	151.175
chr10	53596504	53597064	Pilot_E3_BAM_peak_439	20	+	2.91617	5.50351	2.08836	chr10	53595722	53599353	Pilot_H3_BAM_peak_1769	1234	+	13.0485	125.656	123.427
chr10	53629483	53630206	Pilot_E3_BAM_peak_440	20	+	2.78523	5.45915	2.05558	chr10	53628733	53630633	Pilot_H3_BAM_peak_1770	942	+	10.4552	96.3878	94.2304
chr10	56921184	56921590	Pilot_E3_BAM_peak_441	14	+	2.82584	4.68024	1.43376	chr10	56920648	56921818	Pilot_H3_BAM_peak_1776	69	+	3.15157	8.84777	6.92691
chr10	58322927	58323855	Pilot_E3_BAM_peak_442	59	+	3.6302	9.90143	5.91199	chr10	58322305	58327216	Pilot_H3_BAM_peak_1781	1412	+	13.0374	143.54	141.272
chr10	58497489	58498131	Pilot_E3_BAM_peak_443	10	+	2.46971	4.14576	1.03531	chr10	58496691	58499279	Pilot_H3_BAM_peak_1786	1579	+	13.8031	160.271	157.995
chr10	59114560	59115038	Pilot_E3_BAM_peak_445	18	+	2.9057	5.2298	1.86069	chr10	59114259	59115159	Pilot_H3_BAM_peak_1788	83	+	3.27673	10.238	8.30456
chr10	59323205	59323631	Pilot_E3_BAM_peak_446	14	+	2.60617	4.65956	1.41678	chr10	59322313	59326532	Pilot_H3_BAM_peak_1790	2465	+	17.9145	249.229	246.593
chr10	59578088	59578842	Pilot_E3_BAM_peak_447	13	+	2.68361	4.61168	1.3772	chr10	59577457	59580072	Pilot_H3_BAM_peak_1794	310	+	6.01387	33.0472	31.024
chr10	59638392	59638664	Pilot_E3_BAM_peak_448	18	+	2.81702	5.25418	1.87789	chr10	59638035	59639001	Pilot_H3_BAM_peak_1796	34	+	2.37602	5.36468	3.49588
chr10	59702399	59702865	Pilot_E3_BAM_peak_449	18	+	2.48666	5.18566	1.83558	chr10	59702197	59704664	Pilot_H3_BAM_peak_1799	1899	+	13.5416	192.392	189.999
chr10	59879678	59879996	Pilot_E3_BAM_peak_451	26	+	2.81361	6.16188	2.6287	chr10	59878626	59881371	Pilot_H3_BAM_peak_1802	1852	+	13.7731	187.626	185.277
chr10	59909471	59909839	Pilot_E3_BAM_peak_452	23	+	2.99825	5.82063	2.33667	chr10	59908072	59909632	Pilot_H3_BAM_peak_1804	40	+	2.38809	5.93863	4.05968
chr10	59950892	59952151	Pilot_E3_BAM_peak_453	23	+	2.67425	5.78725	2.31961	chr10	59947492	59952967	Pilot_H3_BAM_peak_1807	1729	+	13.3494	175.258	172.928
chr10	60002819	60003284	Pilot_E3_BAM_peak_454	26	+	2.95988	6.23554	2.6916	chr10	60001485	60004257	Pilot_H3_BAM_peak_1810	2331	+	17.4492	235.637	233.125
chr10	60209311	60209758	Pilot_E3_BAM_peak_455	16	+	2.81916	4.98156	1.66951	chr10	60209286	60210752	Pilot_H3_BAM_peak_1815	64	+	2.8636	8.34651	6.44732
chr10	60351596	60352309	Pilot_E3_BAM_peak_456	19	+	2.89773	5.33705	1.94563	chr10	60350607	60352264	Pilot_H3_BAM_peak_1821	70	+	3.07122	9.01473	7.09549
chr10	60752578	60752815	Pilot_E3_BAM_peak_457	18	+	2.70768	5.21022	1.84634	chr10	60751434	60753140	Pilot_H3_BAM_peak_1823	1553	+	12.8868	157.686	155.399
chr10	60814339	60814895	Pilot_E3_BAM_peak_458	21	+	2.95132	5.63603	2.19795	chr10	60813328	60817884	Pilot_H3_BAM_peak_1828	329	+	5.73887	34.9726	32.9419
chr10	60817126	60817538	Pilot_E3_BAM_peak_459	19	+	2.86591	5.28655	1.90437	chr10	60813328	60817884	Pilot_H3_BAM_peak_1828	329	+	5.73887	34.9726	32.9419
chr10	60831381	60831711	Pilot_E3_BAM_peak_460	20	+	2.82145	5.46244	2.05894	chr10	60822284	60832384	Pilot_H3_BAM_peak_1830	1639	+	13.9844	166.253	163.915
chr10	61362772	61363034	Pilot_E3_BAM_peak_461	23	+	2.97068	5.84142	2.35532	chr10	61362015	61363121	Pilot_H3_BAM_peak_1838	144	+	3.99575	16.4526	14.493
chr10	61475465	61476059	Pilot_E3_BAM_peak_462	25	+	3.04193	6.08247	2.56041	chr10	61474590	61477397	Pilot_H3_BAM_peak_1842	2249	+	16.9645	227.395	224.928
chr10	61648091	61649039	Pilot_E3_BAM_peak_463	28	+	2.91743	6.4434	2.85764	chr10	61647605	61650389	Pilot_H3_BAM_peak_1845	2521	+	19.0557	254.693	252.137
chr10	62339966	62340806	Pilot_E3_BAM_peak_464	62	+	3.75763	10.305	6.20584	chr10	62336601	62341725	Pilot_H3_BAM_peak_1858	2337	+	17.5849	236.287	233.785
chr10	62486563	62487279	Pilot_E3_BAM_peak_465	17	+	2.4773	5.08925	1.75268	chr10	62484661	62488523	Pilot_H3_BAM_peak_1860	1891	+	14.035	191.493	189.106
chr10	62650659	62651478	Pilot_E3_BAM_peak_466	18	+	2.61084	5.17721	1.82799	chr10	62647995	62652412	Pilot_H3_BAM_peak_1864	2060	+	17.2756	208.5	206.073
chr10	62920477	62920851	Pilot_E3_BAM_peak_467	18	+	2.59579	5.20401	1.84455	chr10	62919695	62921937	Pilot_H3_BAM_peak_1869	1631	+	14.1463	165.417	163.116
chr10	63023060	63024694	Pilot_E3_BAM_peak_468	34	+	3.16491	7.11587	3.46751	chr10	63020960	63025898	Pilot_H3_BAM_peak_1872	2246	+	19.0146	227.091	224.621
chr10	67002882	67003416	Pilot_E3_BAM_peak_469	12	+	2.3181	4.5042	1.29789	chr10	67002257	67003887	Pilot_H3_BAM_peak_1887	205	+	4.11299	22.5818	20.5802
chr10	67548895	67549560	Pilot_E3_BAM_peak_470	13	+	2.41967	4.55983	1.34283	chr10	67545145	67550368	Pilot_H3_BAM_peak_1895	2707	+	20.0771	273.322	270.706
chr10	67979460	67979717	Pilot_E3_BAM_peak_471	16	+	2.589	4.94679	1.64427	chr10	67979035	67981276	Pilot_H3_BAM_peak_1903	1017	+	10.9284	103.879	101.701
chr10	67984290	67984687	Pilot_E3_BAM_peak_472	31	+	3.06436	6.82437	3.19553	chr10	67983604	67985328	Pilot_H3_BAM_peak_1904	300	+	4.99899	32.0671	30.0586
chr10	68278822	68279183	Pilot_E3_BAM_peak_473	32	+	3.3536	6.93032	3.28739	chr10	68275296	68283318	Pilot_H3_BAM_peak_1916	2648	+	21.8624	267.469	264.889
chr10	70121113	70121399	Pilot_E3_BAM_peak_475	16	+	2.86923	5.01546	1.69587	chr10	70119052	70121668	Pilot_H3_BAM_peak_1937	663	+	9.89954	68.45	66.3226
chr10	75170340	75170615	Pilot_E3_BAM_peak_477	20	+	2.91782	5.41632	2.01487	chr10	75170014	75171029	Pilot_H3_BAM_peak_1959	32	+	2.36615	5.10131	3.24296
chr10	75212068	75212275	Pilot_E3_BAM_peak_478	40	+	2.97632	7.83829	4.02199	chr10	75211516	75214780	Pilot_H3_BAM_peak_1960	1496	+	11.2216	151.903	149.639
chr10	75222521	75222911	Pilot_E3_BAM_peak_479	17	+	2.67176	5.0803	1.74878	chr10	75221326	75223735	Pilot_H3_BAM_peak_1961	214	+	4.55558	23.4119	21.4144
chr10	75517093	75517869	Pilot_E3_BAM_peak_480	55	+	3.46758	9.54622	5.57729	chr10	75515736	75519643	Pilot_H3_BAM_peak_1967	2454	+	18.5139	247.905	245.408
chr10	75859453	75860499	Pilot_E3_BAM_peak_481	25	+	3.07759	6.02177	2.53078	chr10	75857300	75861149	Pilot_H3_BAM_peak_1978	2155	+	18.4032	217.966	215.526
chr10	75898991	75899318	Pilot_E3_BAM_peak_482	16	+	2.71635	4.92147	1.61937	chr10	75898210	75899501	Pilot_H3_BAM_peak_1980	47	+	2.56732	6.67974	4.79598
chr10	75921237	75921597	Pilot_E3_BAM_peak_483	30	+	2.65539	6.62311	3.0121	chr10	75919267	75923142	Pilot_H3_BAM_peak_1981	2630	+	16.5863	265.631	263.072
chr10	76442376	76443162	Pilot_E3_BAM_peak_484	31	+	3.07996	6.84744	3.18319	chr10	76441473	76443951	Pilot_H3_BAM_peak_1992	1644	+	13.8152	166.807	164.495
chr10	76902684	76903460	Pilot_E3_BAM_peak_485	11	+	2.50334	4.30543	1.13965	chr10	76902289	76903537	Pilot_H3_BAM_peak_1998	45	+	2.53011	6.40546	4.51678
chr10	76961964	76962306	Pilot_E3_BAM_peak_486	100	+	4.51958	14.365	10.0478	chr10	76960829	76962683	Pilot_H3_BAM_peak_2000	310	+	5.19326	33.1104	31.0906
chr10	77033106	77033359	Pilot_E3_BAM_peak_487	11	+	2.44508	4.31528	1.15551	chr10	77032591	77035593	Pilot_H3_BAM_peak_2002	1746	+	14.3638	177.001	174.659
chr10	77089388	77089652	Pilot_E3_BAM_peak_488	16	+	2.89261	4.96148	1.65704	chr10	77089266	77090140	Pilot_H3_BAM_peak_2003	118	+	3.9037	13.7971	11.8406
chr10	77211193	77211476	Pilot_E3_BAM_peak_489	17	+	2.8253	5.10339	1.76089	chr10	77211170	77212256	Pilot_H3_BAM_peak_2005	48	+	2.68708	6.74142	4.85253
chr10	77229639	77229988	Pilot_E3_BAM_peak_490	40	+	3.48457	7.8472	4.05508	chr10	77229422	77230282	Pilot_H3_BAM_peak_2007	58	+	2.72933	7.73359	5.83949
chr10	77251699	77252193	Pilot_E3_BAM_peak_491	15	+	2.69263	4.76407	1.50702	chr10	77250449	77253055	Pilot_H3_BAM_peak_2008	528	+	6.93572	54.9175	52.8359
chr10	77581665	77581946	Pilot_E3_BAM_peak_492	28	+	2.83195	6.45142	2.84859	chr10	77581000	77584390	Pilot_H3_BAM_peak_2017	1720	+	13.3703	174.45	172.054
chr10	77606253	77606472	Pilot_E3_BAM_peak_493	36	+	3.03276	7.39495	3.65725	chr10	77605544	77607947	Pilot_H3_BAM_peak_2018	1001	+	10.2229	102.373	100.197
chr10	78009350	78009784	Pilot_E3_BAM_peak_494	52	+	3.4002	9.24684	5.24737	chr10	78007806	78011067	Pilot_H3_BAM_peak_2021	2219	+	15.7559	224.392	221.95
chr10	78169608	78169899	Pilot_E3_BAM_peak_495	12	+	2.44963	4.42377	1.23589	chr10	78168404	78170148	Pilot_H3_BAM_peak_2024	988	+	8.88499	101.045	98.8962
chr10	78244823	78245095	Pilot_E3_BAM_peak_496	27	+	3.14052	6.3006	2.73973	chr10	78243088	78245742	Pilot_H3_BAM_peak_2027	1808	+	15.8381	183.211	180.871
chr10	78298049	78298440	Pilot_E3_BAM_peak_497	22	+	2.87275	5.66751	2.21499	chr10	78297031	78298739	Pilot_H3_BAM_peak_2028	130	+	3.52144	15.0093	13.0548
chr10	78574584	78575357	Pilot_E3_BAM_peak_498	27	+	3.0988	6.30248	2.74362	chr10	78573790	78576212	Pilot_H3_BAM_peak_2036	2362	+	19.918	238.775	236.266
chr10	79097265	79097524	Pilot_E3_BAM_peak_499	20	+	3.06275	5.47725	2.06236	chr10	79095418	79098178	Pilot_H3_BAM_peak_2039	1868	+	18.1309	189.241	186.863
chr10	79533320	79533547	Pilot_E3_BAM_peak_500	37	+	3.11888	7.50584	3.75569	chr10	79531512	79534263	Pilot_H3_BAM_peak_2041	1864	+	14.4779	188.764	186.423
chr10	79668959	79669362	Pilot_E3_BAM_peak_501	19	+	2.79149	5.40196	1.99635	chr10	79668650	79671073	Pilot_H3_BAM_peak_2047	2518	+	19.6132	254.339	251.842
chr10	79681761	79682070	Pilot_E3_BAM_peak_502	37	+	3.20566	7.45615	3.72317	chr10	79680779	79684810	Pilot_H3_BAM_peak_2048	2388	+	18.4491	241.461	238.897
chr10	79704140	79704696	Pilot_E3_BAM_peak_503	21	+	2.6599	5.52758	2.10765	chr10	79703712	79708177	Pilot_H3_BAM_peak_2049	1591	+	12.0184	161.516	159.193
chr10	79767153	79767734	Pilot_E3_BAM_peak_504	59	+	3.63321	9.98674	5.95341	chr10	79763482	79768614	Pilot_H3_BAM_peak_2052	1807	+	14.142	183.142	180.779
chr10	79780185	79780624	Pilot_E3_BAM_peak_505	63	+	3.72924	10.3331	6.31341	chr10	79776939	79781000	Pilot_H3_BAM_peak_2053	298	+	5.10468	31.8816	29.857
chr10	79793339	79793681	Pilot_E3_BAM_peak_506	12	+	2.57911	4.44098	1.24603	chr10	79792899	79795438	Pilot_H3_BAM_peak_2054	2429	+	17.815	245.508	242.985
chr10	79840867	79841344	Pilot_E3_BAM_peak_507	17	+	2.84246	5.07261	1.74374	chr10	79840507	79842814	Pilot_H3_BAM_peak_2058	520	+	7.76781	54.1025	52.0297
chr10	79854323	79854885	Pilot_E3_BAM_peak_508	14	+	2.45572	4.76186	1.49725	chr10	79852063	79859008	Pilot_H3_BAM_peak_2060	2240	+	17.2586	226.545	224.084
chr10	79908362	79908931	Pilot_E3_BAM_peak_509	140	+	4.98587	18.7035	14.0328	chr10	79907981	79909675	Pilot_H3_BAM_peak_2063	852	+	8.49447	87.3854	85.2623
chr10	79960081	79960344	Pilot_E3_BAM_peak_510	12	+	2.47931	4.45926	1.25921	chr10	79958102	79961549	Pilot_H3_BAM_peak_2069	1535	+	11.8862	155.848	153.574
chr10	79984366	79985250	Pilot_E3_BAM_peak_511	89	+	4.22392	13.1932	8.93278	chr10	79981021	79991583	Pilot_H3_BAM_peak_2070	1879	+	14.2609	190.322	187.922
chr10	80033330	80034086	Pilot_E3_BAM_peak_512	18	+	2.80336	5.22581	1.86101	chr10	80032476	80034575	Pilot_H3_BAM_peak_2074	151	+	3.93177	17.0804	15.1024
chr10	80052117	80052441	Pilot_E3_BAM_peak_513	11	+	2.61956	4.23795	1.10659	chr10	80051708	80057136	Pilot_H3_BAM_peak_2076	1587	+	11.0152	161.028	158.726
chr10	80053475	80053687	Pilot_E3_BAM_peak_514	11	+	2.41191	4.24815	1.10066	chr10	80051708	80057136	Pilot_H3_BAM_peak_2076	1587	+	11.0152	161.028	158.726
chr10	80115470	80115958	Pilot_E3_BAM_peak_515	29	+	2.74295	6.53724	2.94097	chr10	80114526	80119941	Pilot_H3_BAM_peak_2080	1835	+	13.9844	185.944	183.563
chr10	80147737	80149770	Pilot_E3_BAM_peak_516	54	+	3.64358	9.42179	5.46432	chr10	80137885	80169655	Pilot_H3_BAM_peak_2082	1282	+	11.5751	130.473	128.24
chr10	80160007	80161938	Pilot_E3_BAM_peak_517	36	+	3.00963	7.32919	3.61962	chr10	80137885	80169655	Pilot_H3_BAM_peak_2082	1282	+	11.5751	130.473	128.24
chr10	80163854	80164196	Pilot_E3_BAM_peak_518	13	+	2.51914	4.5103	1.30459	chr10	80137885	80169655	Pilot_H3_BAM_peak_2082	1282	+	11.5751	130.473	128.24
chr10	80165024	80168517	Pilot_E3_BAM_peak_519	23	+	2.76034	5.85437	2.39693	chr10	80137885	80169655	Pilot_H3_BAM_peak_2082	1282	+	11.5751	130.473	128.24
chr10	80226135	80227801	Pilot_E3_BAM_peak_520	43	+	3.55373	8.13674	4.35491	chr10	80225909	80229331	Pilot_H3_BAM_peak_2088	2260	+	18.7763	228.605	226.091
chr10	80259818	80261903	Pilot_E3_BAM_peak_521	152	+	4.5466	19.6315	15.2238	chr10	80259239	80268393	Pilot_H3_BAM_peak_2092	1448	+	11.8168	147.143	144.876
chr10	80320317	80320791	Pilot_E3_BAM_peak_522	15	+	2.62375	4.78454	1.52284	chr10	80318649	80324488	Pilot_H3_BAM_peak_2096	1328	+	11.7233	135.081	132.854
chr10	80323529	80324790	Pilot_E3_BAM_peak_523	20	+	2.76188	5.44282	2.03891	chr10	80318649	80324488	Pilot_H3_BAM_peak_2096	1328	+	11.7233	135.081	132.854
chr10	80329924	80330830	Pilot_E3_BAM_peak_524	43	+	3.44737	8.14291	4.33462	chr10	80329612	80330968	Pilot_H3_BAM_peak_2097	165	+	4.14639	18.5195	16.5484
chr10	80348341	80348707	Pilot_E3_BAM_peak_525	17	+	2.64287	5.03369	1.71204	chr10	80342662	80350705	Pilot_H3_BAM_peak_2099	858	+	7.7434	87.9787	85.8534
chr10	80350408	80350702	Pilot_E3_BAM_peak_526	14	+	2.58678	4.7259	1.46685	chr10	80342662	80350705	Pilot_H3_BAM_peak_2099	858	+	7.7434	87.9787	85.8534
chr10	80367752	80368677	Pilot_E3_BAM_peak_527	54	+	3.50082	9.39555	5.48584	chr10	80366830	80368325	Pilot_H3_BAM_peak_2100	399	+	5.60117	41.9651	39.9198
chr10	80398853	80400012	Pilot_E3_BAM_peak_528	45	+	3.22348	8.4371	4.59693	chr10	80396186	80401795	Pilot_H3_BAM_peak_2102	1613	+	13.8718	163.65	161.361
chr10	80433723	80434239	Pilot_E3_BAM_peak_529	87	+	4.26635	12.9567	8.75544	chr10	80431022	80436866	Pilot_H3_BAM_peak_2104	1330	+	11.1329	135.301	133.025
chr10	80461115	80461454	Pilot_E3_BAM_peak_530	14	+	2.82343	4.74885	1.48649	chr10	80460557	80461809	Pilot_H3_BAM_peak_2105	41	+	2.60899	6.0571	4.18791
chr10	80576996	80578911	Pilot_E3_BAM_peak_531	91	+	3.83214	13.0631	9.11709	chr10	80574472	80579453	Pilot_H3_BAM_peak_2113	1613	+	13.3797	163.636	161.34
chr10	80590429	80590674	Pilot_E3_BAM_peak_532	45	+	3.12338	8.36346	4.57057	chr10	80588145	80591205	Pilot_H3_BAM_peak_2114	1370	+	11.0036	139.312	137.074
chr10	80602842	80603125	Pilot_E3_BAM_peak_533	71	+	3.83449	11.4	7.1968	chr10	80602247	80605307	Pilot_H3_BAM_peak_2115	2003	+	15.786	202.775	200.375
chr10	80622025	80622591	Pilot_E3_BAM_peak_534	97	+	4.20286	14.038	9.70396	chr10	80621225	80625058	Pilot_H3_BAM_peak_2117	1346	+	11.4102	136.912	134.651
chr10	80656550	80656809	Pilot_E3_BAM_peak_535	38	+	2.98484	7.52319	3.81146	chr10	80653240	80657603	Pilot_H3_BAM_peak_2118	747	+	8.10971	76.8085	74.7038
chr10	80675096	80677075	Pilot_E3_BAM_peak_536	19	+	2.60083	5.26841	1.90001	chr10	80673738	80679823	Pilot_H3_BAM_peak_2121	1730	+	12.9099	175.43	173.052
chr10	80701707	80702894	Pilot_E3_BAM_peak_537	121	+	4.26045	16.4899	12.1737	chr10	80699968	80703682	Pilot_H3_BAM_peak_2123	1306	+	11.2533	132.928	130.684
chr10	80742075	80742805	Pilot_E3_BAM_peak_538	26	+	2.94611	6.13319	2.6005	chr10	80739933	80743044	Pilot_H3_BAM_peak_2124	2257	+	16.9737	228.226	225.753
chr10	80751334	80752533	Pilot_E3_BAM_peak_539	46	+	3.52482	8.52617	4.6784	chr10	80751220	80752739	Pilot_H3_BAM_peak_2127	288	+	5.42057	30.8951	28.8599
chr10	80798296	80798854	Pilot_E3_BAM_peak_540	12	+	2.37788	4.47959	1.27902	chr10	80795248	80800884	Pilot_H3_BAM_peak_2131	2485	+	15.8283	251.084	248.585
chr10	80826066	80826714	Pilot_E3_BAM_peak_541	30	+	3.24186	6.71102	3.08035	chr10	80823930	80830121	Pilot_H3_BAM_peak_2135	1394	+	11.6642	141.707	139.46
chr10	80900428	80900927	Pilot_E3_BAM_peak_542	15	+	2.53123	4.80877	1.53205	chr10	80899015	80901363	Pilot_H3_BAM_peak_2138	2417	+	17.1853	244.267	241.732
chr10	80940578	80940900	Pilot_E3_BAM_peak_543	25	+	3.0059	6.02242	2.52402	chr10	80938509	80941610	Pilot_H3_BAM_peak_2144	76	+	2.84393	9.60854	7.68889
chr10	80988044	80988304	Pilot_E3_BAM_peak_544	25	+	3.19261	6.01536	2.52196	chr10	80987472	80988310	Pilot_H3_BAM_peak_2149	46	+	2.67538	6.48223	4.60771
chr10	81037055	81037683	Pilot_E3_BAM_peak_545	15	+	2.80352	4.90149	1.59959	chr10	81036364	81037760	Pilot_H3_BAM_peak_2152	898	+	10.3219	91.9721	89.8335
chr10	81105962	81106299	Pilot_E3_BAM_peak_546	32	+	3.01035	6.96845	3.29375	chr10	81104835	81107801	Pilot_H3_BAM_peak_2158	2355	+	16.4929	238.038	235.571
chr10	81135535	81136265	Pilot_E3_BAM_peak_547	10	+	2.49852	4.14813	1.04263	chr10	81133679	81143640	Pilot_H3_BAM_peak_2160	1531	+	11.5669	155.431	153.138
chr10	81137378	81137905	Pilot_E3_BAM_peak_548	22	+	2.68699	5.64937	2.21156	chr10	81133679	81143640	Pilot_H3_BAM_peak_2160	1531	+	11.5669	155.431	153.138
chr10	81167843	81168341	Pilot_E3_BAM_peak_549	18	+	2.82278	5.18482	1.8379	chr10	81165818	81169833	Pilot_H3_BAM_peak_2162	1448	+	13.4322	147.062	144.807
chr10	81182589	81182823	Pilot_E3_BAM_peak_550	30	+	2.89897	6.72158	3.08334	chr10	81182150	81185343	Pilot_H3_BAM_peak_2164	591	+	6.66189	61.2203	59.1576
chr10	81292633	81293401	Pilot_E3_BAM_peak_551	45	+	3.42981	8.36085	4.53358	chr10	81292409	81294763	Pilot_H3_BAM_peak_2170	1978	+	16.7792	200.212	197.834
chr10	81320160	81321151	Pilot_E3_BAM_peak_552	150	+	4.93926	19.7644	15.0853	chr10	81319011	81322511	Pilot_H3_BAM_peak_2171	2122	+	17.7992	214.688	212.257
chr10	81350547	81350866	Pilot_E3_BAM_peak_553	16	+	2.40594	4.97116	1.65897	chr10	81349012	81351391	Pilot_H3_BAM_peak_2173	2413	+	16.9403	243.807	241.32
chr10	81357572	81357880	Pilot_E3_BAM_peak_554	10	+	2.28664	4.12153	1.02307	chr10	81356433	81360345	Pilot_H3_BAM_peak_2174	1492	+	11.3053	151.493	149.215
chr10	81429800	81430070	Pilot_E3_BAM_peak_555	15	+	2.65527	4.79749	1.52068	chr10	81429090	81434846	Pilot_H3_BAM_peak_2180	676	+	7.98497	69.7899	67.6901
chr10	81496130	81496817	Pilot_E3_BAM_peak_556	51	+	3.46556	9.03908	5.14551	chr10	81493960	81497988	Pilot_H3_BAM_peak_2184	2099	+	14.6818	212.364	209.938
chr10	81545188	81545515	Pilot_E3_BAM_peak_557	31	+	2.92916	6.80893	3.16316	chr10	81541450	81546048	Pilot_H3_BAM_peak_2185	1697	+	12.2956	172.063	169.725
chr10	81643477	81643868	Pilot_E3_BAM_peak_558	18	+	2.7106	5.21771	1.8516	chr10	81642361	81644867	Pilot_H3_BAM_peak_2194	2170	+	16.2342	219.467	217.051
chr10	82047737	82048524	Pilot_E3_BAM_peak_559	53	+	3.68053	9.20928	5.38336	chr10	82047335	82049302	Pilot_H3_BAM_peak_2197	1569	+	15.1367	159.216	156.935
chr10	82764008	82764440	Pilot_E3_BAM_peak_560	22	+	2.58198	5.69049	2.24879	chr10	82761401	82764676	Pilot_H3_BAM_peak_2209	1631	+	15.5345	165.451	163.125
chr10	82858759	82859099	Pilot_E3_BAM_peak_561	20	+	2.8011	5.48712	2.06984	chr10	82858247	82864238	Pilot_H3_BAM_peak_2213	2322	+	18.2716	234.737	232.218
chr10	83152530	83152885	Pilot_E3_BAM_peak_562	16	+	2.837	4.9979	1.68139	chr10	83151229	83153071	Pilot_H3_BAM_peak_2217	69	+	3.03047	8.89738	6.98683
chr10	83360177	83360557	Pilot_E3_BAM_peak_563	27	+	3.01684	6.33439	2.77762	chr10	83359600	83362180	Pilot_H3_BAM_peak_2220	1984	+	16.954	200.878	198.48
chr10	83543904	83544215	Pilot_E3_BAM_peak_564	12	+	2.44774	4.47678	1.27741	chr10	83542612	83545851	Pilot_H3_BAM_peak_2222	1247	+	12.0643	126.98	124.759
chr10	83648174	83648815	Pilot_E3_BAM_peak_565	12	+	2.71913	4.44899	1.26085	chr10	83647375	83649518	Pilot_H3_BAM_peak_2224	1611	+	16.284	163.415	161.11
chr10	84440866	84441185	Pilot_E3_BAM_peak_566	25	+	2.72408	6.03879	2.5268	chr10	84438167	84442404	Pilot_H3_BAM_peak_2228	2240	+	16.8225	226.491	224.04
chr10	84576277	84576806	Pilot_E3_BAM_peak_567	24	+	2.8827	5.91055	2.4272	chr10	84575569	84577888	Pilot_H3_BAM_peak_2231	1614	+	14.0122	163.749	161.461
chr10	85185092	85185326	Pilot_E3_BAM_peak_568	49	+	3.34305	8.85346	4.92509	chr10	85183139	85186419	Pilot_H3_BAM_peak_2237	1555	+	13.0681	157.863	155.575
chr10	85386843	85387609	Pilot_E3_BAM_peak_569	29	+	3.21237	6.56018	2.94955	chr10	85386493	85389870	Pilot_H3_BAM_peak_2240	2956	+	24.8314	298.247	295.622
chr10	85916968	85917191	Pilot_E3_BAM_peak_570	15	+	2.58257	4.82467	1.546	chr10	85915191	85917782	Pilot_H3_BAM_peak_2245	1774	+	15.0331	179.767	177.426
chr10	86100435	86100669	Pilot_E3_BAM_peak_571	15	+	2.78938	4.82053	1.54234	chr10	86100495	86100958	Pilot_H3_BAM_peak_2249	22	+	2.26581	4.1309	2.28686
chr10	86126509	86126724	Pilot_E3_BAM_peak_573	38	+	3.52063	7.55847	3.82623	chr10	86126489	86126909	Pilot_H3_BAM_peak_2250	13	+	2.0361	3.17166	1.35701
chr10	86270562	86270797	Pilot_E3_BAM_peak_574	15	+	2.7429	4.76872	1.50523	chr10	86270633	86270929	Pilot_H3_BAM_peak_2251	17	+	2.11965	3.58689	1.75876
chr10	86705300	86706281	Pilot_E3_BAM_peak_575	23	+	2.59723	5.79911	2.34427	chr10	86699650	86707670	Pilot_H3_BAM_peak_2255	1810	+	13.9859	183.381	181.056
chr10	86772306	86772541	Pilot_E3_BAM_peak_576	21	+	3.05391	5.52815	2.11707	chr10	86772009	86772830	Pilot_H3_BAM_peak_2257	45	+	2.7024	6.41299	4.52926
chr10	86778535	86779298	Pilot_E3_BAM_peak_577	226	+	5.52497	27.0267	22.6452	chr10	86777727	86784752	Pilot_H3_BAM_peak_2258	1446	+	12.1587	146.887	144.609
chr10	91181643	91182441	Pilot_E3_BAM_peak_578	28	+	3.13456	6.44578	2.86604	chr10	91179935	91183909	Pilot_H3_BAM_peak_2287	628	+	8.80703	65.0042	62.8921
chr10	93138508	93138797	Pilot_E3_BAM_peak_579	55	+	3.82094	9.54193	5.51969	chr10	93138356	93138879	Pilot_H3_BAM_peak_2295	26	+	2.25364	4.47828	2.62609
chr10	93188636	93188900	Pilot_E3_BAM_peak_580	17	+	2.89078	5.04235	1.7099	chr10	93188475	93189658	Pilot_H3_BAM_peak_2298	260	+	5.32747	28.036	26.0262
chr10	93288265	93288741	Pilot_E3_BAM_peak_581	12	+	2.56231	4.4747	1.2735	chr10	93287702	93288376	Pilot_H3_BAM_peak_2301	42	+	2.51095	6.14592	4.26659
chr10	93944316	93944555	Pilot_E3_BAM_peak_582	40	+	3.40435	7.84359	4.09956	chr10	93944302	93946134	Pilot_H3_BAM_peak_2322	20	+	2.12747	3.89472	2.05862
chr10	94035422	94036442	Pilot_E3_BAM_peak_583	28	+	2.79924	6.45387	2.85734	chr10	94034301	94037587	Pilot_H3_BAM_peak_2324	2505	+	18.219	253.065	250.532
chr10	94198778	94199290	Pilot_E3_BAM_peak_584	30	+	3.08407	6.68171	3.09219	chr10	94197849	94200533	Pilot_H3_BAM_peak_2327	1777	+	15.7179	180.065	177.709
chr10	94545631	94546097	Pilot_E3_BAM_peak_585	23	+	3.19757	5.80217	2.34002	chr10	94544491	94546530	Pilot_H3_BAM_peak_2331	1029	+	12.3436	105.079	102.906
chr10	94688184	94688968	Pilot_E3_BAM_peak_586	14	+	2.72628	4.7272	1.46696	chr10	94687015	94690704	Pilot_H3_BAM_peak_2334	2665	+	21.3018	269.147	266.57
chr10	95085818	95086968	Pilot_E3_BAM_peak_587	14	+	2.62977	4.75345	1.48693	chr10	95085487	95087119	Pilot_H3_BAM_peak_2337	52	+	2.62685	7.16309	5.26578
chr10	95514778	95515201	Pilot_E3_BAM_peak_588	18	+	2.67408	5.22504	1.85867	chr10	95513891	95517468	Pilot_H3_BAM_peak_2348	1450	+	12.273	147.324	145.058
chr10	95643907	95644240	Pilot_E3_BAM_peak_589	46	+	3.6036	8.54292	4.66731	chr10	95643872	95644460	Pilot_H3_BAM_peak_2355	67	+	2.97	8.61537	6.70818
chr10	96751485	96751947	Pilot_E3_BAM_peak_590	15	+	2.88143	4.82211	1.53839	chr10	96751118	96752309	Pilot_H3_BAM_peak_2366	68	+	3.1054	8.7339	6.83639
chr10	98914303	98915320	Pilot_E3_BAM_peak_591	14	+	2.63144	4.74997	1.48481	chr10	98913080	98918293	Pilot_H3_BAM_peak_2375	2407	+	22.8212	243.302	240.798
chr10	99261609	99263152	Pilot_E3_BAM_peak_592	17	+	2.78623	5.12462	1.78265	chr10	99260164	99267908	Pilot_H3_BAM_peak_2382	3276	+	24.8262	330.41	327.677
chr10	100487326	100487740	Pilot_E3_BAM_peak_593	13	+	2.61616	4.60671	1.37448	chr10	100485384	100488689	Pilot_H3_BAM_peak_2387	1983	+	16.6282	200.749	198.339
chr10	111009833	111010415	Pilot_E3_BAM_peak_594	14	+	2.54412	4.68357	1.43619	chr10	111007677	111011742	Pilot_H3_BAM_peak_2422	2415	+	20.1028	243.998	241.508
chr10	111298612	111298933	Pilot_E3_BAM_peak_595	51	+	3.53598	9.08073	5.15704	chr10	111297917	111299781	Pilot_H3_BAM_peak_2429	1556	+	13.766	157.962	155.655
chr10	111506413	111506788	Pilot_E3_BAM_peak_596	26	+	2.90008	6.16632	2.62938	chr10	111505520	111510381	Pilot_H3_BAM_peak_2431	2542	+	17.6334	256.798	254.261
chr10	111516451	111516942	Pilot_E3_BAM_peak_597	20	+	3.01373	5.49539	2.07247	chr10	111514943	111517516	Pilot_H3_BAM_peak_2432	439	+	7.02283	45.9991	43.9286
chr10	111543768	111544043	Pilot_E3_BAM_peak_598	43	+	3.60853	8.18638	4.34408	chr10	111543603	111544361	Pilot_H3_BAM_peak_2433	32	+	2.39765	5.08286	3.22083
chr10	111570777	111570989	Pilot_E3_BAM_peak_599	13	+	2.48729	4.59355	1.36794	chr10	111570723	111570938	Pilot_H3_BAM_peak_2434	20	+	2.00832	3.92056	2.08213
chr10	111672716	111672929	Pilot_E3_BAM_peak_600	10	+	2.45821	4.19891	1.07865	chr10	111672637	111673097	Pilot_H3_BAM_peak_2435	29	+	2.21423	4.84744	2.98751
chr10	115332368	115332601	Pilot_E3_BAM_peak_601	11	+	2.62768	4.29065	1.13805	chr10	115331708	115334290	Pilot_H3_BAM_peak_2450	183	+	4.26649	20.2906	18.33
chr10	115384509	115385585	Pilot_E3_BAM_peak_602	33	+	2.98021	7.00295	3.34257	chr10	115381542	115389042	Pilot_H3_BAM_peak_2452	2613	+	20.1069	263.92	261.358
chr10	116394477	116394723	Pilot_E3_BAM_peak_603	14	+	2.80268	4.65513	1.42252	chr10	116393898	116394675	Pilot_H3_BAM_peak_2458	13	+	2.04872	3.16017	1.34513
chr10	116995685	116996503	Pilot_E3_BAM_peak_605	15	+	2.85747	4.86481	1.57982	chr10	116995980	116996325	Pilot_H3_BAM_peak_2464	58	+	3.02649	7.73753	5.82961
chr10	118141479	118141701	Pilot_E3_BAM_peak_607	16	+	2.61775	4.95376	1.64361	chr10	118141091	118143041	Pilot_H3_BAM_peak_2493	1328	+	11.8552	135.078	132.835
chr10	118869412	118869789	Pilot_E3_BAM_peak_608	12	+	2.60816	4.48491	1.27946	chr10	118866072	118870790	Pilot_H3_BAM_peak_2496	1417	+	12.7516	144.055	141.8
chr10	119239747	119240528	Pilot_E3_BAM_peak_609	33	+	2.95604	6.98631	3.34006	chr10	119237583	119241353	Pilot_H3_BAM_peak_2499	2242	+	18.3301	226.708	224.251
chr10	120422569	120422886	Pilot_E3_BAM_peak_610	18	+	2.84746	5.22806	1.86168	chr10	120421009	120423187	Pilot_H3_BAM_peak_2514	35	+	2.45437	5.44769	3.57613
chr10	120476504	120476997	Pilot_E3_BAM_peak_611	18	+	2.71421	5.24021	1.88244	chr10	120469275	120478738	Pilot_H3_BAM_peak_2517	2566	+	22.2831	259.2	256.656
chr10	120717106	120717650	Pilot_E3_BAM_peak_612	21	+	2.97791	5.56943	2.14629	chr10	120716847	120717891	Pilot_H3_BAM_peak_2525	121	+	3.78924	14.0791	12.121
chr10	121476131	121476492	Pilot_E3_BAM_peak_613	20	+	2.80683	5.47962	2.08047	chr10	121473998	121477566	Pilot_H3_BAM_peak_2536	2694	+	18.4722	272.141	269.5
chr10	121626087	121626446	Pilot_E3_BAM_peak_614	17	+	2.4314	5.09619	1.75962	chr10	121624220	121627185	Pilot_H3_BAM_peak_2538	2196	+	14.8741	222.107	219.667
chr10	122096969	122097607	Pilot_E3_BAM_peak_615	50	+	3.19577	8.88471	5.01184	chr10	122095486	122097826	Pilot_H3_BAM_peak_2544	1165	+	10.1892	118.778	116.572
chr10	123196568	123197267	Pilot_E3_BAM_peak_616	22	+	2.97174	5.69006	2.22731	chr10	123195000	123197839	Pilot_H3_BAM_peak_2552	2734	+	22.5945	276.033	273.491
chr10	125966810	125967106	Pilot_E3_BAM_peak_617	19	+	3.03234	5.27992	1.90652	chr10	125965527	125975657	Pilot_H3_BAM_peak_2559	2073	+	19.4453	209.804	207.345
chr10	126928451	126928676	Pilot_E3_BAM_peak_618	29	+	3.21957	6.53756	2.94909	chr10	126927401	126929340	Pilot_H3_BAM_peak_2563	414	+	6.39123	43.4984	41.4474
chr10	126978483	126978862	Pilot_E3_BAM_peak_619	19	+	2.68744	5.28318	1.90574	chr10	126977805	126983456	Pilot_H3_BAM_peak_2567	1638	+	13.9179	166.127	163.822
chr10	127063127	127063496	Pilot_E3_BAM_peak_620	16	+	2.51887	4.95297	1.64576	chr10	127062839	127065879	Pilot_H3_BAM_peak_2572	2757	+	16.2427	278.368	275.708
chr10	127165180	127165998	Pilot_E3_BAM_peak_621	15	+	2.6347	4.78179	1.50344	chr10	127164431	127168031	Pilot_H3_BAM_peak_2581	1418	+	12.4561	144.082	141.833
chr10	127288443	127290968	Pilot_E3_BAM_peak_622	28	+	2.99063	6.40279	2.85909	chr10	127286049	127295187	Pilot_H3_BAM_peak_2590	2442	+	18.3479	246.891	244.282
chr10	127311480	127311687	Pilot_E3_BAM_peak_623	11	+	2.4503	4.28519	1.13683	chr10	127310086	127312890	Pilot_H3_BAM_peak_2591	2656	+	19.7884	268.221	265.687
chr10	127342144	127342418	Pilot_E3_BAM_peak_624	23	+	3.11349	5.81302	2.33552	chr10	127338964	127342717	Pilot_H3_BAM_peak_2592	1057	+	11.9019	107.994	105.785
chr10	127616072	127616579	Pilot_E3_BAM_peak_625	17	+	2.7042	5.08995	1.75941	chr10	127614539	127622999	Pilot_H3_BAM_peak_2604	2460	+	18.5045	248.599	246.019
chr10	127621297	127622251	Pilot_E3_BAM_peak_626	35	+	2.96193	7.30479	3.59755	chr10	127614539	127622999	Pilot_H3_BAM_peak_2604	2460	+	18.5045	248.599	246.019
chr10	127666747	127668553	Pilot_E3_BAM_peak_627	59	+	3.51873	9.87279	5.90096	chr10	127661891	127669853	Pilot_H3_BAM_peak_2606	2304	+	15.8503	232.975	230.425
chr10	127674837	127675239	Pilot_E3_BAM_peak_628	19	+	2.80189	5.35018	1.96429	chr10	127674773	127678807	Pilot_H3_BAM_peak_2607	1252	+	11.3608	127.475	125.25
chr10	127676917	127677132	Pilot_E3_BAM_peak_629	11	+	2.47481	4.35833	1.18759	chr10	127674773	127678807	Pilot_H3_BAM_peak_2607	1252	+	11.3608	127.475	125.25
chr10	127924965	127925436	Pilot_E3_BAM_peak_630	14	+	2.75649	4.76107	1.49212	chr10	127924373	127926476	Pilot_H3_BAM_peak_2609	48	+	2.79009	6.77696	4.887
chr10	128091179	128091749	Pilot_E3_BAM_peak_631	16	+	2.69048	4.91023	1.6068	chr10	128090494	128098861	Pilot_H3_BAM_peak_2616	2345	+	18.0407	237.068	234.572
chr10	128092939	128093298	Pilot_E3_BAM_peak_632	13	+	2.5905	4.629	1.39078	chr10	128090494	128098861	Pilot_H3_BAM_peak_2616	2345	+	18.0407	237.068	234.572
chr10	128179848	128180102	Pilot_E3_BAM_peak_633	13	+	2.65717	4.52489	1.31067	chr10	128179384	128180734	Pilot_H3_BAM_peak_2619	455	+	6.79805	47.6316	45.5735
chr10	128194121	128194371	Pilot_E3_BAM_peak_634	22	+	2.85559	5.74825	2.27912	chr10	128193869	128195879	Pilot_H3_BAM_peak_2621	1408	+	13.6197	143.066	140.82
chr10	128303372	128303927	Pilot_E3_BAM_peak_635	16	+	2.64319	5.00312	1.68782	chr10	128301939	128304747	Pilot_H3_BAM_peak_2626	1575	+	14.0996	159.866	157.59
chr10	128322304	128322760	Pilot_E3_BAM_peak_636	12	+	2.35721	4.39594	1.21362	chr10	128321454	128324479	Pilot_H3_BAM_peak_2627	2575	+	17.8003	260.211	257.595
chr10	128337688	128338349	Pilot_E3_BAM_peak_637	27	+	3.19987	6.32095	2.75524	chr10	128335078	128341031	Pilot_H3_BAM_peak_2628	2270	+	18.5327	229.576	227.013
chr10	128344739	128344984	Pilot_E3_BAM_peak_638	31	+	3.43467	6.79841	3.15508	chr10	128343380	128346063	Pilot_H3_BAM_peak_2629	179	+	4.57506	19.9103	17.9393
chr10	128368502	128369162	Pilot_E3_BAM_peak_639	29	+	3.02381	6.51389	2.91422	chr10	128367383	128369874	Pilot_H3_BAM_peak_2631	1758	+	14.6006	178.173	175.831
chr10	128376880	128377393	Pilot_E3_BAM_peak_640	27	+	2.90135	6.27908	2.71362	chr10	128375985	128379470	Pilot_H3_BAM_peak_2632	1726	+	12.9545	174.989	172.645
chr10	128409607	128409895	Pilot_E3_BAM_peak_641	19	+	2.58747	5.35332	1.96564	chr10	128408402	128415057	Pilot_H3_BAM_peak_2633	2369	+	16.6987	239.426	236.948
chr10	128525222	128526278	Pilot_E3_BAM_peak_642	50	+	3.53603	8.98048	5.05341	chr10	128523206	128527240	Pilot_H3_BAM_peak_2638	3220	+	22.2038	324.885	322.065
chr10	128565905	128566665	Pilot_E3_BAM_peak_643	92	+	3.84904	13.4751	9.28015	chr10	128563597	128567318	Pilot_H3_BAM_peak_2642	2514	+	16.9604	253.971	251.41
chr10	128673972	128674369	Pilot_E3_BAM_peak_644	16	+	2.62649	4.94147	1.63712	chr10	128672085	128674965	Pilot_H3_BAM_peak_2648	1816	+	15.2257	183.966	181.625
chr10	128695819	128696551	Pilot_E3_BAM_peak_645	48	+	3.22174	8.66833	4.80972	chr10	128694550	128697326	Pilot_H3_BAM_peak_2649	2940	+	19.4166	296.832	294.06
chr10	128747978	128748297	Pilot_E3_BAM_peak_646	20	+	2.48495	5.44455	2.0346	chr10	128746837	128750557	Pilot_H3_BAM_peak_2654	2112	+	15.6837	213.628	211.217
chr10	128779373	128779757	Pilot_E3_BAM_peak_647	14	+	2.78656	4.71466	1.46424	chr10	128779169	128779753	Pilot_H3_BAM_peak_2655	43	+	2.60135	6.26012	4.37591
chr10	128804839	128805609	Pilot_E3_BAM_peak_648	46	+	3.19798	8.552	4.68665	chr10	128802312	128810732	Pilot_H3_BAM_peak_2657	2541	+	17.4704	256.732	254.143
chr10	128921794	128923685	Pilot_E3_BAM_peak_649	38	+	3.24543	7.5017	3.80388	chr10	128908994	128925315	Pilot_H3_BAM_peak_2661	1533	+	12.6767	155.643	153.31
chr11	3265986	3266635	Pilot_E3_BAM_peak_650	16	+	2.61777	4.90845	1.61422	chr11	3264403	3268001	Pilot_H3_BAM_peak_2668	2142	+	17.6491	216.685	214.263
chr11	3374144	3374782	Pilot_E3_BAM_peak_651	24	+	3.07914	5.95501	2.44631	chr11	3373537	3375403	Pilot_H3_BAM_peak_2678	361	+	6.37998	38.2326	36.1909
chr11	3443056	3443353	Pilot_E3_BAM_peak_652	14	+	2.88648	4.6503	1.40433	chr11	3443009	3443395	Pilot_H3_BAM_peak_2681	20	+	2.31276	3.91984	2.08265
chr11	3481944	3482447	Pilot_E3_BAM_peak_653	24	+	3.2166	5.9747	2.48178	chr11	3481810	3482718	Pilot_H3_BAM_peak_2683	36	+	2.58926	5.53273	3.66709
chr11	3539105	3539591	Pilot_E3_BAM_peak_654	17	+	2.67535	5.0565	1.728	chr11	3535204	3540007	Pilot_H3_BAM_peak_2685	1694	+	15.3571	171.785	169.427
chr11	3648584	3649508	Pilot_E3_BAM_peak_655	17	+	2.65196	5.0514	1.72802	chr11	3646546	3653658	Pilot_H3_BAM_peak_2687	1399	+	13.5831	142.173	139.933
chr11	3909106	3909375	Pilot_E3_BAM_peak_656	12	+	2.55464	4.39402	1.21437	chr11	3908291	3916373	Pilot_H3_BAM_peak_2696	2592	+	19.8836	261.856	259.274
chr11	3913202	3914650	Pilot_E3_BAM_peak_657	58	+	3.45607	9.62749	5.80403	chr11	3908291	3916373	Pilot_H3_BAM_peak_2696	2592	+	19.8836	261.856	259.274
chr11	4308466	4308979	Pilot_E3_BAM_peak_660	24	+	3.01683	5.90783	2.43143	chr11	4308274	4309795	Pilot_H3_BAM_peak_2713	79	+	3.1934	9.86361	7.93469
chr11	4637717	4637962	Pilot_E3_BAM_peak_662	45	+	3.76237	8.47584	4.58413	chr11	4636874	4639202	Pilot_H3_BAM_peak_2718	1784	+	16.9556	180.839	178.469
chr11	4661417	4661732	Pilot_E3_BAM_peak_663	16	+	2.85999	4.97626	1.6617	chr11	4660400	4661973	Pilot_H3_BAM_peak_2719	47	+	2.68166	6.64459	4.76039
chr11	4849386	4849624	Pilot_E3_BAM_peak_664	13	+	2.5235	4.57598	1.35271	chr11	4847019	4850649	Pilot_H3_BAM_peak_2721	2100	+	17.7849	212.47	210.012
chr11	5065378	5065709	Pilot_E3_BAM_peak_665	32	+	3.19629	6.85835	3.20694	chr11	5061280	5066222	Pilot_H3_BAM_peak_2728	1270	+	11.2327	129.266	127.056
chr11	5099108	5100020	Pilot_E3_BAM_peak_666	27	+	3.0621	6.26734	2.70095	chr11	5095904	5101683	Pilot_H3_BAM_peak_2730	2396	+	19.0329	242.182	239.682
chr11	5244105	5245579	Pilot_E3_BAM_peak_668	24	+	3.09964	5.91046	2.42982	chr11	5243660	5246562	Pilot_H3_BAM_peak_2732	246	+	5.34777	26.7158	24.6993
chr11	5381301	5381760	Pilot_E3_BAM_peak_669	10	+	2.66201	4.16593	1.05274	chr11	5380311	5381723	Pilot_H3_BAM_peak_2738	19	+	2.16591	3.76493	1.93097
chr11	5444737	5445095	Pilot_E3_BAM_peak_670	21	+	3.18294	5.59704	2.15522	chr11	5442361	5445474	Pilot_H3_BAM_peak_2739	1410	+	15.52	143.317	141.061
chr11	5520817	5522155	Pilot_E3_BAM_peak_671	30	+	3.18619	6.64382	3.01757	chr11	5519337	5523688	Pilot_H3_BAM_peak_2742	2090	+	17.7513	211.446	209.029
chr11	5741144	5741429	Pilot_E3_BAM_peak_672	24	+	2.92709	5.97826	2.46571	chr11	5737064	5742593	Pilot_H3_BAM_peak_2748	1327	+	11.8716	134.968	132.766
chr11	5762130	5762376	Pilot_E3_BAM_peak_673	49	+	3.61793	8.86605	4.95436	chr11	5760501	5763388	Pilot_H3_BAM_peak_2749	1797	+	16.294	182.167	179.797
chr11	5788207	5788648	Pilot_E3_BAM_peak_674	18	+	2.75853	5.23236	1.86823	chr11	5786701	5790367	Pilot_H3_BAM_peak_2750	2517	+	19.3978	254.277	251.751
chr11	5837746	5838349	Pilot_E3_BAM_peak_675	21	+	2.96867	5.61569	2.17591	chr11	5834846	5838643	Pilot_H3_BAM_peak_2752	1054	+	10.3253	107.66	105.493
chr11	5855748	5855979	Pilot_E3_BAM_peak_676	30	+	3.20977	6.70484	3.06965	chr11	5855731	5856916	Pilot_H3_BAM_peak_2753	69	+	2.9137	8.86427	6.94858
chr11	5955493	5955991	Pilot_E3_BAM_peak_677	14	+	2.81106	4.65802	1.41557	chr11	5954976	5957303	Pilot_H3_BAM_peak_2757	2432	+	20.8673	245.73	243.219
chr11	6175029	6175249	Pilot_E3_BAM_peak_678	10	+	2.75765	4.19692	1.05301	chr11	6174715	6175347	Pilot_H3_BAM_peak_2758	31	+	2.49196	5.06486	3.19956
chr11	6199993	6200415	Pilot_E3_BAM_peak_679	21	+	3.01112	5.6485	2.19199	chr11	6198391	6201335	Pilot_H3_BAM_peak_2759	1912	+	17.5622	193.591	191.21
chr11	6389060	6389311	Pilot_E3_BAM_peak_680	78	+	4.40745	12.1948	7.89946	chr11	6388657	6390875	Pilot_H3_BAM_peak_2765	1199	+	13.292	122.191	119.983
chr11	6444177	6444425	Pilot_E3_BAM_peak_681	65	+	3.94805	10.7002	6.5345	chr11	6441953	6445669	Pilot_H3_BAM_peak_2768	1465	+	14.9233	148.773	146.509
chr11	6546433	6547257	Pilot_E3_BAM_peak_682	54	+	3.77925	9.39511	5.4697	chr11	6545686	6549116	Pilot_H3_BAM_peak_2775	1925	+	16.2109	194.975	192.596
chr11	8443725	8444062	Pilot_E3_BAM_peak_683	19	+	2.97251	5.32851	1.95839	chr11	8443471	8445119	Pilot_H3_BAM_peak_2782	23	+	2.28564	4.17798	2.33352
chr11	8468029	8468558	Pilot_E3_BAM_peak_684	27	+	2.99564	6.27936	2.73528	chr11	8463116	8469743	Pilot_H3_BAM_peak_2785	2251	+	18.395	227.646	225.116
chr11	11820508	11820890	Pilot_E3_BAM_peak_686	19	+	2.88136	5.33828	1.95182	chr11	11820508	11820919	Pilot_H3_BAM_peak_2798	24	+	2.24105	4.31876	2.46939
chr11	12434871	12435303	Pilot_E3_BAM_peak_687	21	+	2.93012	5.54047	2.11903	chr11	12434018	12435325	Pilot_H3_BAM_peak_2801	215	+	4.93823	23.5023	21.5083
chr11	16591653	16592032	Pilot_E3_BAM_peak_688	15	+	2.79431	4.88872	1.59189	chr11	16591338	16592615	Pilot_H3_BAM_peak_2805	105	+	3.76946	12.538	10.586
chr11	16951158	16951607	Pilot_E3_BAM_peak_689	23	+	3.13826	5.83287	2.35052	chr11	16949033	16952896	Pilot_H3_BAM_peak_2810	1455	+	15.5601	147.831	145.584
chr11	18953763	18954022	Pilot_E3_BAM_peak_691	23	+	3.19401	5.79241	2.32094	chr11	18953469	18954003	Pilot_H3_BAM_peak_2823	27	+	2.40463	4.55825	2.70519
chr11	19019106	19019465	Pilot_E3_BAM_peak_692	18	+	3.04497	5.26108	1.89354	chr11	19013157	19021287	Pilot_H3_BAM_peak_2825	3444	+	30.3842	347.267	344.492
chr11	19835380	19835631	Pilot_E3_BAM_peak_693	33	+	3.14094	6.98668	3.31512	chr11	19834723	19835890	Pilot_H3_BAM_peak_2827	48	+	2.52458	6.79157	4.89744
chr11	19923891	19924388	Pilot_E3_BAM_peak_694	18	+	2.82258	5.23495	1.87743	chr11	19923539	19927870	Pilot_H3_BAM_peak_2830	2811	+	19.2889	283.766	281.181
chr11	19925556	19926242	Pilot_E3_BAM_peak_695	22	+	2.78191	5.66747	2.21809	chr11	19923539	19927870	Pilot_H3_BAM_peak_2830	2811	+	19.2889	283.766	281.181
chr11	20200896	20201935	Pilot_E3_BAM_peak_696	22	+	2.77138	5.68863	2.24232	chr11	20200434	20204691	Pilot_H3_BAM_peak_2836	1629	+	13.7222	165.249	162.936
chr11	20332683	20333302	Pilot_E3_BAM_peak_697	49	+	3.67454	8.88836	4.99823	chr11	20330080	20334274	Pilot_H3_BAM_peak_2838	1857	+	15.9946	188.15	185.795
chr11	20469469	20469826	Pilot_E3_BAM_peak_698	13	+	2.56486	4.60865	1.37671	chr11	20469264	20469922	Pilot_H3_BAM_peak_2844	31	+	2.27806	4.98854	3.12949
chr11	20542494	20543216	Pilot_E3_BAM_peak_699	76	+	3.64545	11.7259	7.61207	chr11	20541837	20545937	Pilot_H3_BAM_peak_2847	1740	+	14.3957	176.385	174.046
chr11	20631472	20632219	Pilot_E3_BAM_peak_700	224	+	5.84972	27.1975	22.4305	chr11	20630844	20634335	Pilot_H3_BAM_peak_2853	1775	+	14.9318	179.899	177.561
chr11	20896306	20896712	Pilot_E3_BAM_peak_701	32	+	3.36501	6.89947	3.24805	chr11	20896506	20896899	Pilot_H3_BAM_peak_2858	25	+	2.30005	4.35794	2.51332
chr11	21370458	21371251	Pilot_E3_BAM_peak_702	59	+	3.84197	9.86297	5.98193	chr11	21367864	21372683	Pilot_H3_BAM_peak_2861	1817	+	17.7098	184.103	181.762
chr11	22002019	22002296	Pilot_E3_BAM_peak_703	11	+	2.65567	4.29227	1.14598	chr11	22000691	22003897	Pilot_H3_BAM_peak_2863	2122	+	19.3623	214.621	212.21
chr11	22286867	22287724	Pilot_E3_BAM_peak_704	25	+	2.98802	6.07383	2.55774	chr11	22285152	22288517	Pilot_H3_BAM_peak_2864	1277	+	12.0158	129.918	127.705
chr11	22859696	22860296	Pilot_E3_BAM_peak_707	22	+	2.83432	5.72046	2.25672	chr11	22857947	22861493	Pilot_H3_BAM_peak_2874	1390	+	12.9658	141.313	139.061
chr11	22990651	22991015	Pilot_E3_BAM_peak_708	34	+	3.19907	7.18537	3.47418	chr11	22989657	22993213	Pilot_H3_BAM_peak_2878	1889	+	16.3125	191.286	188.932
chr11	23007603	23008582	Pilot_E3_BAM_peak_709	17	+	2.91587	5.10868	1.77051	chr11	23007281	23009353	Pilot_H3_BAM_peak_2879	1694	+	17.0075	171.773	169.457
chr11	23255230	23256003	Pilot_E3_BAM_peak_710	41	+	3.21591	7.87169	4.10718	chr11	23254743	23259681	Pilot_H3_BAM_peak_2881	1771	+	14.609	179.496	177.152
chr11	23306167	23306590	Pilot_E3_BAM_peak_711	13	+	2.43805	4.53998	1.32794	chr11	23305230	23308792	Pilot_H3_BAM_peak_2883	1515	+	13.2313	153.853	151.557
chr11	23497619	23498407	Pilot_E3_BAM_peak_712	60	+	3.83477	10.0635	6.07956	chr11	23495164	23498661	Pilot_H3_BAM_peak_2884	1663	+	13.5068	168.689	166.357
chr11	23665341	23666278	Pilot_E3_BAM_peak_713	11	+	2.6679	4.31548	1.14812	chr11	23663509	23668444	Pilot_H3_BAM_peak_2887	3370	+	27.8484	339.841	337.009
chr11	23769906	23770911	Pilot_E3_BAM_peak_714	21	+	2.87894	5.53414	2.10598	chr11	23768633	23772092	Pilot_H3_BAM_peak_2888	2143	+	19.0197	216.753	214.324
chr11	26593307	26593973	Pilot_E3_BAM_peak_715	26	+	3.06639	6.23862	2.68094	chr11	26592306	26594357	Pilot_H3_BAM_peak_2893	1944	+	17.5392	196.848	194.482
chr11	29130757	29131045	Pilot_E3_BAM_peak_716	22	+	3.23102	5.7406	2.26723	chr11	29130130	29132719	Pilot_H3_BAM_peak_2894	2498	+	24.4058	252.351	249.844
chr11	29373665	29373960	Pilot_E3_BAM_peak_717	15	+	2.4999	4.82658	1.54674	chr11	29372694	29376898	Pilot_H3_BAM_peak_2897	2011	+	18.7155	203.53	201.123
chr11	29692337	29693111	Pilot_E3_BAM_peak_718	36	+	3.39432	7.36793	3.69079	chr11	29691644	29698595	Pilot_H3_BAM_peak_2902	1722	+	16.516	174.596	172.205
chr11	29884378	29885297	Pilot_E3_BAM_peak_719	21	+	3.07218	5.59143	2.14906	chr11	29883959	29884577	Pilot_H3_BAM_peak_2905	36	+	2.54523	5.512	3.64253
chr11	30026001	30026413	Pilot_E3_BAM_peak_720	16	+	2.86895	4.98606	1.67294	chr11	30024672	30026666	Pilot_H3_BAM_peak_2906	614	+	8.17937	63.5439	61.459
chr11	30161169	30161408	Pilot_E3_BAM_peak_721	19	+	2.91932	5.3649	1.97232	chr11	30160922	30161311	Pilot_H3_BAM_peak_2907	23	+	2.29122	4.23279	2.38577
chr11	30954363	30954649	Pilot_E3_BAM_peak_722	13	+	2.6181	4.55614	1.33811	chr11	30952688	30955768	Pilot_H3_BAM_peak_2916	2295	+	19.4008	232.074	229.596
chr11	30986197	30986489	Pilot_E3_BAM_peak_723	14	+	2.68896	4.73848	1.47114	chr11	30984897	30987265	Pilot_H3_BAM_peak_2917	1338	+	13.4998	136.13	133.873
chr11	31169492	31169865	Pilot_E3_BAM_peak_724	14	+	2.92354	4.71733	1.45191	chr11	31168808	31170012	Pilot_H3_BAM_peak_2920	341	+	6.79615	36.1959	34.1748
chr11	31382254	31382553	Pilot_E3_BAM_peak_725	14	+	2.76718	4.65923	1.41258	chr11	31381830	31382663	Pilot_H3_BAM_peak_2922	21	+	2.23401	4.0004	2.1624
chr11	31870357	31870787	Pilot_E3_BAM_peak_726	17	+	2.55153	5.11856	1.77623	chr11	31869603	31874599	Pilot_H3_BAM_peak_2925	1170	+	12.0204	119.27	117.046
chr11	32345706	32346414	Pilot_E3_BAM_peak_727	11	+	2.67243	4.37549	1.19726	chr11	32345720	32350298	Pilot_H3_BAM_peak_2934	1559	+	12.6351	158.277	155.987
chr11	32455033	32456008	Pilot_E3_BAM_peak_728	110	+	4.33119	15.4544	11.0242	chr11	32453830	32457605	Pilot_H3_BAM_peak_2937	2390	+	18.1837	241.491	239.034
chr11	32532767	32533833	Pilot_E3_BAM_peak_729	13	+	2.66274	4.59823	1.36809	chr11	32531747	32535368	Pilot_H3_BAM_peak_2939	1986	+	16.9796	201.002	198.619
chr11	32605110	32605732	Pilot_E3_BAM_peak_730	20	+	2.82056	5.40596	2.00474	chr11	32604858	32605795	Pilot_H3_BAM_peak_2943	70	+	2.93613	8.94563	7.03881
chr11	32642519	32643143	Pilot_E3_BAM_peak_731	25	+	3.02923	6.0924	2.56869	chr11	32641077	32645138	Pilot_H3_BAM_peak_2944	2501	+	20.1476	252.661	250.158
chr11	33163160	33163380	Pilot_E3_BAM_peak_732	24	+	3.23148	5.93916	2.43972	chr11	33157460	33164057	Pilot_H3_BAM_peak_2947	1237	+	13.8155	125.985	123.776
chr11	35769374	35769726	Pilot_E3_BAM_peak_733	17	+	2.53812	5.10867	1.76843	chr11	35768892	35772101	Pilot_H3_BAM_peak_2951	1976	+	16.5806	199.99	197.607
chr11	40692384	40693060	Pilot_E3_BAM_peak_734	16	+	2.82982	4.97969	1.66957	chr11	40690375	40695338	Pilot_H3_BAM_peak_2956	1635	+	16.3288	165.841	163.527
chr11	43747844	43748092	Pilot_E3_BAM_peak_735	26	+	3.06322	6.15089	2.60993	chr11	43746226	43748343	Pilot_H3_BAM_peak_2969	1588	+	14.2427	161.183	158.896
chr11	43919745	43920148	Pilot_E3_BAM_peak_736	16	+	2.73087	4.99421	1.68714	chr11	43919663	43920661	Pilot_H3_BAM_peak_2972	18	+	2.07302	3.70034	1.86853
chr11	44519817	44520474	Pilot_E3_BAM_peak_737	21	+	2.89913	5.51575	2.10263	chr11	44517942	44521620	Pilot_H3_BAM_peak_2978	2804	+	23.0421	283.129	280.45
chr11	44617007	44617399	Pilot_E3_BAM_peak_738	10	+	2.53022	4.09794	1.00796	chr11	44616182	44620213	Pilot_H3_BAM_peak_2980	1803	+	17.474	182.733	180.391
chr11	46056050	46056335	Pilot_E3_BAM_peak_739	25	+	3.2054	6.07581	2.54784	chr11	46055402	46058713	Pilot_H3_BAM_peak_2991	2942	+	25.8977	296.934	294.29
chr11	46436963	46437223	Pilot_E3_BAM_peak_740	16	+	2.90726	4.98999	1.67225	chr11	46435999	46438616	Pilot_H3_BAM_peak_2997	1776	+	17.1856	179.976	177.643
chr11	48799777	48800621	Pilot_E3_BAM_peak_741	15	+	2.75666	4.85436	1.57497	chr11	48798272	48804946	Pilot_H3_BAM_peak_3004	2399	+	19.8571	242.485	239.999
chr11	48817068	48817408	Pilot_E3_BAM_peak_742	76	+	3.77255	11.7979	7.61856	chr11	48814582	48820640	Pilot_H3_BAM_peak_3005	1566	+	13.6471	158.929	156.659
chr11	49243800	49244423	Pilot_E3_BAM_peak_743	20	+	2.85365	5.40627	2.0075	chr11	49242919	49248264	Pilot_H3_BAM_peak_3016	673	+	7.8842	69.3762	67.3116
chr11	49250322	49250942	Pilot_E3_BAM_peak_744	11	+	2.34634	4.31003	1.15307	chr11	49249846	49252502	Pilot_H3_BAM_peak_3017	1590	+	12.7552	161.33	159.034
chr11	50212168	50213116	Pilot_E3_BAM_peak_745	20	+	2.89865	5.47652	2.05923	chr11	50207452	50213839	Pilot_H3_BAM_peak_3024	1298	+	11.5528	132.071	129.813
chr11	50325794	50326159	Pilot_E3_BAM_peak_746	23	+	2.90398	5.86643	2.37065	chr11	50321022	50327202	Pilot_H3_BAM_peak_3031	2201	+	19.1526	222.652	220.197
chr11	50915934	50916255	Pilot_E3_BAM_peak_748	17	+	2.98511	5.14428	1.79594	chr11	50915213	50916625	Pilot_H3_BAM_peak_3041	889	+	11.8577	91.0602	88.9176
chr11	51619379	51619945	Pilot_E3_BAM_peak_749	23	+	3.02911	5.86425	2.39755	chr11	51619164	51621954	Pilot_H3_BAM_peak_3051	1787	+	15.9679	181.112	178.774
chr11	51635761	51636543	Pilot_E3_BAM_peak_750	31	+	2.96963	6.80877	3.15959	chr11	51634551	51637027	Pilot_H3_BAM_peak_3053	2288	+	16.4315	231.352	228.895
chr11	51688383	51689072	Pilot_E3_BAM_peak_751	17	+	2.65407	5.13099	1.78461	chr11	51687258	51690100	Pilot_H3_BAM_peak_3056	1696	+	15.3367	171.945	169.601
chr11	51823215	51823740	Pilot_E3_BAM_peak_752	22	+	2.84845	5.73816	2.27231	chr11	51823088	51823770	Pilot_H3_BAM_peak_3060	33	+	2.30781	5.26461	3.39828
chr11	51874416	51875162	Pilot_E3_BAM_peak_753	14	+	2.58549	4.75161	1.49189	chr11	51874232	51875291	Pilot_H3_BAM_peak_3063	62	+	2.69748	8.14516	6.23646
chr11	51881303	51881573	Pilot_E3_BAM_peak_754	58	+	3.93197	9.91391	5.8652	chr11	51880934	51881684	Pilot_H3_BAM_peak_3064	80	+	3.11629	9.93026	8.00615
chr11	51915667	51916672	Pilot_E3_BAM_peak_755	32	+	2.9684	6.84466	3.2078	chr11	51915451	51916967	Pilot_H3_BAM_peak_3066	157	+	3.67491	17.716	15.7479
chr11	52004231	52004516	Pilot_E3_BAM_peak_756	15	+	2.94718	4.853	1.56371	chr11	52003057	52006696	Pilot_H3_BAM_peak_3072	1709	+	17.5352	173.292	170.963
chr11	52046678	52047527	Pilot_E3_BAM_peak_757	12	+	2.81021	4.49664	1.28662	chr11	52046514	52047025	Pilot_H3_BAM_peak_3073	45	+	2.81971	6.42019	4.53782
chr11	52098848	52099420	Pilot_E3_BAM_peak_758	16	+	2.57376	4.99993	1.68818	chr11	52098131	52102104	Pilot_H3_BAM_peak_3077	1421	+	13.0624	144.417	142.15
chr11	52360739	52360953	Pilot_E3_BAM_peak_759	14	+	2.49599	4.73591	1.47605	chr11	52359780	52363932	Pilot_H3_BAM_peak_3084	2359	+	17.8655	238.497	235.978
chr11	53300516	53300734	Pilot_E3_BAM_peak_760	29	+	2.94818	6.57299	2.96209	chr11	53296717	53301639	Pilot_H3_BAM_peak_3089	1383	+	12.6494	140.624	138.366
chr11	53761810	53762223	Pilot_E3_BAM_peak_761	33	+	3.30037	7.01902	3.37287	chr11	53761400	53764578	Pilot_H3_BAM_peak_3103	302	+	5.18321	32.3121	30.2822
chr11	53769827	53770308	Pilot_E3_BAM_peak_762	10	+	2.46353	4.20204	1.07642	chr11	53768725	53773268	Pilot_H3_BAM_peak_3104	1273	+	11.4579	129.608	127.395
chr11	53794863	53795349	Pilot_E3_BAM_peak_763	27	+	3.07912	6.30939	2.75085	chr11	53794354	53797426	Pilot_H3_BAM_peak_3105	118	+	3.49855	13.8169	11.875
chr11	53858876	53859369	Pilot_E3_BAM_peak_764	12	+	2.82519	4.40478	1.20857	chr11	53858339	53859977	Pilot_H3_BAM_peak_3106	611	+	9.74119	63.2699	61.1803
chr11	53891333	53892051	Pilot_E3_BAM_peak_765	31	+	3.16244	6.81482	3.18895	chr11	53890367	53892274	Pilot_H3_BAM_peak_3107	1570	+	14.5079	159.326	157.044
chr11	53903322	53904000	Pilot_E3_BAM_peak_766	16	+	2.9859	4.939	1.62656	chr11	53903201	53904279	Pilot_H3_BAM_peak_3108	61	+	3.10301	8.02301	6.12363
chr11	53979932	53980288	Pilot_E3_BAM_peak_767	18	+	2.75738	5.25303	1.8918	chr11	53978209	53980786	Pilot_H3_BAM_peak_3109	1340	+	13.2902	136.242	134.026
chr11	54019177	54019601	Pilot_E3_BAM_peak_768	30	+	3.39546	6.67693	3.04556	chr11	54017716	54019740	Pilot_H3_BAM_peak_3110	63	+	2.94998	8.23423	6.32656
chr11	54067545	54068436	Pilot_E3_BAM_peak_769	21	+	2.94301	5.54339	2.12663	chr11	54066139	54069586	Pilot_H3_BAM_peak_3113	2327	+	19.9673	235.202	232.711
chr11	54224390	54224623	Pilot_E3_BAM_peak_770	18	+	2.92856	5.22696	1.85888	chr11	54224120	54225011	Pilot_H3_BAM_peak_3118	12	+	2.00923	3.05966	1.24884
chr11	54787096	54787993	Pilot_E3_BAM_peak_771	36	+	3.48188	7.31369	3.62341	chr11	54785531	54788385	Pilot_H3_BAM_peak_3126	2371	+	21.2667	239.597	237.105
chr11	55097290	55098038	Pilot_E3_BAM_peak_772	35	+	3.21622	7.21872	3.52848	chr11	55097074	55098975	Pilot_H3_BAM_peak_3137	238	+	4.98463	25.8514	23.8458
chr11	55134835	55135461	Pilot_E3_BAM_peak_773	12	+	2.69766	4.43048	1.23527	chr11	55134828	55135522	Pilot_H3_BAM_peak_3138	27	+	2.37186	4.63983	2.78377
chr11	55468988	55469556	Pilot_E3_BAM_peak_774	33	+	2.9925	7.01088	3.35994	chr11	55467986	55473230	Pilot_H3_BAM_peak_3146	1721	+	14.2642	174.438	172.107
chr11	56341728	56342141	Pilot_E3_BAM_peak_775	12	+	2.83577	4.44403	1.23859	chr11	56340739	56342121	Pilot_H3_BAM_peak_3148	29	+	2.47656	4.75828	2.90345
chr11	57688377	57688769	Pilot_E3_BAM_peak_776	15	+	2.82719	4.81228	1.54539	chr11	57687844	57689045	Pilot_H3_BAM_peak_3154	50	+	2.80792	6.98284	5.09329
chr11	57962518	57962770	Pilot_E3_BAM_peak_777	39	+	3.37537	7.68118	3.9133	chr11	57961942	57963546	Pilot_H3_BAM_peak_3159	1136	+	11.7829	115.889	113.695
chr11	58323009	58323345	Pilot_E3_BAM_peak_778	61	+	3.75784	10.2473	6.14671	chr11	58321602	58324661	Pilot_H3_BAM_peak_3171	1620	+	14.3679	164.332	162.04
chr11	58330394	58330973	Pilot_E3_BAM_peak_779	52	+	4.01403	9.15868	5.22	chr11	58328626	58332815	Pilot_H3_BAM_peak_3172	2865	+	24.5051	289.177	286.529
chr11	58954659	58955101	Pilot_E3_BAM_peak_780	18	+	2.97072	5.15354	1.81434	chr11	58953568	58957885	Pilot_H3_BAM_peak_3181	1829	+	18.152	185.323	182.95
chr11	58978302	58978537	Pilot_E3_BAM_peak_781	15	+	2.91837	4.80668	1.53754	chr11	58975996	58982259	Pilot_H3_BAM_peak_3183	3008	+	27.1063	303.509	300.847
chr11	59163354	59163779	Pilot_E3_BAM_peak_782	33	+	3.37375	6.97461	3.33369	chr11	59162270	59164445	Pilot_H3_BAM_peak_3184	609	+	8.52848	63.0389	60.9476
chr11	59293830	59294092	Pilot_E3_BAM_peak_783	28	+	3.20664	6.45431	2.8585	chr11	59293830	59294154	Pilot_H3_BAM_peak_3189	52	+	2.80333	7.16167	5.26614
chr11	59505649	59506605	Pilot_E3_BAM_peak_784	25	+	2.90009	6.05564	2.55708	chr11	59504669	59507798	Pilot_H3_BAM_peak_3196	2925	+	20.8347	295.156	292.528
chr11	59537810	59538102	Pilot_E3_BAM_peak_785	12	+	2.66686	4.38218	1.20969	chr11	59537537	59538533	Pilot_H3_BAM_peak_3197	87	+	3.27233	10.671	8.73835
chr11	59636189	59636399	Pilot_E3_BAM_peak_786	14	+	2.56245	4.70989	1.4545	chr11	59635606	59637404	Pilot_H3_BAM_peak_3198	54	+	2.77863	7.39894	5.49675
chr11	59708025	59708496	Pilot_E3_BAM_peak_787	31	+	3.20356	6.85334	3.19771	chr11	59706788	59708684	Pilot_H3_BAM_peak_3202	116	+	3.61259	13.584	11.6319
chr11	59809830	59810300	Pilot_E3_BAM_peak_788	29	+	3.17459	6.53221	2.93157	chr11	59807844	59811750	Pilot_H3_BAM_peak_3204	2762	+	21.9823	278.907	276.279
chr11	59839164	59839810	Pilot_E3_BAM_peak_789	19	+	2.74586	5.38647	1.99203	chr11	59837980	59840950	Pilot_H3_BAM_peak_3205	1833	+	14.8644	185.678	183.314
chr11	59947982	59948363	Pilot_E3_BAM_peak_790	11	+	2.63736	4.24702	1.10439	chr11	59947200	59950391	Pilot_H3_BAM_peak_3208	1445	+	14.1043	146.772	144.524
chr11	59964980	59965364	Pilot_E3_BAM_peak_791	44	+	3.39359	8.18006	4.40252	chr11	59963969	59965800	Pilot_H3_BAM_peak_3210	836	+	9.27584	85.8148	83.6773
chr11	60045881	60046610	Pilot_E3_BAM_peak_792	38	+	3.29402	7.5323	3.82751	chr11	60045487	60046880	Pilot_H3_BAM_peak_3211	714	+	8.81291	73.515	71.4034
chr11	60114787	60115699	Pilot_E3_BAM_peak_793	32	+	3.19889	6.87051	3.22171	chr11	60113312	60116156	Pilot_H3_BAM_peak_3213	883	+	10.1795	90.5129	88.3646
chr11	60154062	60154379	Pilot_E3_BAM_peak_794	34	+	3.30723	7.17305	3.48113	chr11	60153836	60154563	Pilot_H3_BAM_peak_3216	48	+	2.67325	6.7708	4.88217
chr11	60220165	60220610	Pilot_E3_BAM_peak_795	30	+	3.10854	6.59701	3.02245	chr11	60219704	60223482	Pilot_H3_BAM_peak_3219	1128	+	11.3081	115.035	112.838
chr11	60352163	60353293	Pilot_E3_BAM_peak_796	70	+	4.32299	11.0629	7.06886	chr11	60351273	60354278	Pilot_H3_BAM_peak_3225	1625	+	16.2806	164.83	162.518
chr11	60436639	60436920	Pilot_E3_BAM_peak_797	29	+	3.23933	6.52617	2.9308	chr11	60436657	60436939	Pilot_H3_BAM_peak_3227	58	+	2.94855	7.75056	5.8402
chr11	60699807	60700047	Pilot_E3_BAM_peak_798	12	+	2.526	4.44072	1.25036	chr11	60697685	60702099	Pilot_H3_BAM_peak_3231	2161	+	18.3684	218.621	216.166
chr11	60707729	60708015	Pilot_E3_BAM_peak_799	18	+	2.86191	5.26426	1.89034	chr11	60707367	60708121	Pilot_H3_BAM_peak_3233	98	+	3.44208	11.7737	9.83109
chr11	60811196	60811482	Pilot_E3_BAM_peak_800	13	+	2.61353	4.51066	1.30343	chr11	60809008	60811829	Pilot_H3_BAM_peak_3236	1109	+	11.9067	113.151	110.963
chr11	60830709	60830995	Pilot_E3_BAM_peak_801	23	+	3.18023	5.84736	2.36723	chr11	60829728	60831940	Pilot_H3_BAM_peak_3238	1966	+	18.9533	199.078	196.654
chr11	60913874	60914611	Pilot_E3_BAM_peak_802	15	+	2.89835	4.80779	1.53129	chr11	60911841	60915582	Pilot_H3_BAM_peak_3241	1104	+	11.1908	112.631	110.459
chr11	60930042	60931968	Pilot_E3_BAM_peak_803	18	+	2.77473	5.18225	1.84397	chr11	60929773	60937500	Pilot_H3_BAM_peak_3243	2737	+	20.4848	276.362	273.731
chr11	60933491	60933755	Pilot_E3_BAM_peak_804	14	+	2.75836	4.655	1.40416	chr11	60929773	60937500	Pilot_H3_BAM_peak_3243	2737	+	20.4848	276.362	273.731
chr11	61174664	61175584	Pilot_E3_BAM_peak_805	30	+	2.97806	6.61601	3.04574	chr11	61172983	61176245	Pilot_H3_BAM_peak_3249	1690	+	13.3384	171.356	169.024
chr11	61266954	61267512	Pilot_E3_BAM_peak_806	18	+	2.81009	5.1682	1.81173	chr11	61265802	61268232	Pilot_H3_BAM_peak_3252	2237	+	20.4977	226.246	223.746
chr11	61408137	61408403	Pilot_E3_BAM_peak_808	16	+	2.9276	4.8934	1.60253	chr11	61407401	61410379	Pilot_H3_BAM_peak_3254	1861	+	18.5151	188.514	186.163
chr11	61494118	61494670	Pilot_E3_BAM_peak_809	32	+	3.36899	6.97055	3.29733	chr11	61492494	61495409	Pilot_H3_BAM_peak_3255	1663	+	14.5863	168.643	166.315
chr11	61564068	61564330	Pilot_E3_BAM_peak_810	12	+	2.78523	4.45665	1.26218	chr11	61562581	61564953	Pilot_H3_BAM_peak_3257	34	+	2.54719	5.34991	3.47967
chr11	61579170	61579562	Pilot_E3_BAM_peak_811	17	+	2.93815	5.04455	1.72129	chr11	61577037	61580020	Pilot_H3_BAM_peak_3258	2231	+	21.4168	225.632	223.19
chr11	61597704	61597972	Pilot_E3_BAM_peak_812	18	+	2.8565	5.24102	1.8741	chr11	61597268	61598058	Pilot_H3_BAM_peak_3259	17	+	2.14945	3.54095	1.71333
chr11	61615923	61616189	Pilot_E3_BAM_peak_814	22	+	3.05809	5.65644	2.20047	chr11	61615456	61616776	Pilot_H3_BAM_peak_3260	87	+	3.39915	10.6975	8.77254
chr11	61761808	61762180	Pilot_E3_BAM_peak_815	65	+	4.1766	10.6116	6.52182	chr11	61760477	61762631	Pilot_H3_BAM_peak_3262	1493	+	15.1559	151.607	149.337
chr11	61929882	61930540	Pilot_E3_BAM_peak_816	15	+	2.70173	4.87611	1.58435	chr11	61927793	61931328	Pilot_H3_BAM_peak_3264	1973	+	17.9888	199.737	197.353
chr11	61956963	61957266	Pilot_E3_BAM_peak_817	11	+	2.59206	4.25859	1.12268	chr11	61956585	61957885	Pilot_H3_BAM_peak_3265	345	+	5.99831	36.5673	34.5402
chr11	62076762	62077042	Pilot_E3_BAM_peak_818	120	+	5.11243	16.5169	12.0739	chr11	62074567	62080872	Pilot_H3_BAM_peak_3269	1235	+	12.8602	125.784	123.561
chr11	62145578	62145791	Pilot_E3_BAM_peak_819	20	+	3.08847	5.43343	2.02813	chr11	62143907	62146688	Pilot_H3_BAM_peak_3272	28	+	2.46788	4.661	2.80579
chr11	62457432	62458560	Pilot_E3_BAM_peak_820	14	+	2.64975	4.6956	1.4483	chr11	62455017	62460258	Pilot_H3_BAM_peak_3278	3041	+	22.9545	306.852	304.175
chr11	62820204	62820561	Pilot_E3_BAM_peak_821	17	+	2.63638	5.09872	1.7591	chr11	62819630	62826505	Pilot_H3_BAM_peak_3295	1605	+	13.873	162.953	160.586
chr11	63130832	63131263	Pilot_E3_BAM_peak_822	16	+	2.74631	4.9255	1.62113	chr11	63130407	63135832	Pilot_H3_BAM_peak_3304	2444	+	18.8143	246.937	244.436
chr11	64079117	64079686	Pilot_E3_BAM_peak_823	22	+	3.0888	5.72283	2.26395	chr11	64078117	64080671	Pilot_H3_BAM_peak_3310	2349	+	21.9169	237.468	234.954
chr11	65806801	65807083	Pilot_E3_BAM_peak_824	12	+	2.61104	4.43701	1.25081	chr11	65806228	65808285	Pilot_H3_BAM_peak_3321	1762	+	15.9649	178.592	176.263
chr11	67897057	67897429	Pilot_E3_BAM_peak_825	30	+	3.27799	6.63636	3.02152	chr11	67896926	67897529	Pilot_H3_BAM_peak_3329	153	+	4.29874	17.3095	15.336
chr11	68386013	68387282	Pilot_E3_BAM_peak_827	30	+	3.191	6.59577	3.00722	chr11	68385596	68387769	Pilot_H3_BAM_peak_3334	2075	+	18.198	210.007	207.596
chr11	68691275	68692340	Pilot_E3_BAM_peak_828	46	+	3.47386	8.47002	4.60513	chr11	68690923	68694457	Pilot_H3_BAM_peak_3339	2983	+	23.8592	301.016	298.323
chr11	68967627	68968012	Pilot_E3_BAM_peak_829	26	+	3.02556	6.2471	2.69247	chr11	68966036	68969242	Pilot_H3_BAM_peak_3346	858	+	9.06931	87.9955	85.8746
chr11	69008234	69008739	Pilot_E3_BAM_peak_830	10	+	2.68363	4.123	1.02216	chr11	69007002	69009374	Pilot_H3_BAM_peak_3348	1154	+	12.807	117.686	115.49
chr11	69039941	69040253	Pilot_E3_BAM_peak_831	28	+	2.99877	6.43673	2.84901	chr11	69035990	69042544	Pilot_H3_BAM_peak_3351	949	+	10.1154	97.1345	94.9742
chr11	69059222	69060094	Pilot_E3_BAM_peak_832	18	+	2.66297	5.15398	1.80586	chr11	69057795	69064822	Pilot_H3_BAM_peak_3353	2003	+	16.7913	202.777	200.384
chr11	69063838	69064105	Pilot_E3_BAM_peak_833	13	+	2.74704	4.53556	1.31804	chr11	69057795	69064822	Pilot_H3_BAM_peak_3353	2003	+	16.7913	202.777	200.384
chr11	69070799	69071598	Pilot_E3_BAM_peak_834	24	+	2.95458	5.93112	2.43904	chr11	69069474	69073803	Pilot_H3_BAM_peak_3355	1534	+	13.0137	155.754	153.476
chr11	69094594	69095473	Pilot_E3_BAM_peak_835	41	+	3.45856	7.96161	4.16305	chr11	69094389	69101042	Pilot_H3_BAM_peak_3359	1657	+	14.6839	168.055	165.715
chr11	69097188	69097515	Pilot_E3_BAM_peak_836	13	+	2.63562	4.59752	1.3682	chr11	69094389	69101042	Pilot_H3_BAM_peak_3359	1657	+	14.6839	168.055	165.715
chr11	69098979	69099898	Pilot_E3_BAM_peak_837	19	+	2.739	5.3419	1.94759	chr11	69094389	69101042	Pilot_H3_BAM_peak_3359	1657	+	14.6839	168.055	165.715
chr11	69122455	69123112	Pilot_E3_BAM_peak_838	48	+	3.46672	8.6792	4.80442	chr11	69120710	69126704	Pilot_H3_BAM_peak_3363	2182	+	16.9092	220.663	218.205
chr11	69316157	69316588	Pilot_E3_BAM_peak_839	95	+	4.07908	13.9686	9.59452	chr11	69316089	69316721	Pilot_H3_BAM_peak_3373	51	+	2.48821	7.00646	5.11368
chr11	69323533	69323959	Pilot_E3_BAM_peak_840	39	+	3.36915	7.70487	3.93793	chr11	69321389	69328042	Pilot_H3_BAM_peak_3374	2163	+	18.0704	218.824	216.377
chr11	69366336	69366676	Pilot_E3_BAM_peak_841	25	+	3.02072	6.12619	2.5918	chr11	69364868	69371326	Pilot_H3_BAM_peak_3379	1123	+	12.3483	114.526	112.329
chr11	69395467	69396092	Pilot_E3_BAM_peak_842	29	+	3.16797	6.51259	2.9219	chr11	69393767	69397547	Pilot_H3_BAM_peak_3382	2178	+	18.1207	220.268	217.839
chr11	69408818	69409354	Pilot_E3_BAM_peak_843	22	+	2.86023	5.68644	2.24117	chr11	69407353	69421012	Pilot_H3_BAM_peak_3383	2398	+	18.7502	242.396	239.86
chr11	69410543	69412022	Pilot_E3_BAM_peak_844	20	+	2.86349	5.41393	2.01096	chr11	69407353	69421012	Pilot_H3_BAM_peak_3383	2398	+	18.7502	242.396	239.86
chr11	69417724	69419147	Pilot_E3_BAM_peak_845	19	+	2.7102	5.32946	1.94539	chr11	69407353	69421012	Pilot_H3_BAM_peak_3383	2398	+	18.7502	242.396	239.86
chr11	69546769	69547150	Pilot_E3_BAM_peak_846	14	+	2.78742	4.71203	1.45297	chr11	69545797	69547716	Pilot_H3_BAM_peak_3387	470	+	7.84111	49.1035	47.0329
chr11	69579249	69580224	Pilot_E3_BAM_peak_847	14	+	2.69563	4.73804	1.47484	chr11	69577136	69583282	Pilot_H3_BAM_peak_3388	3013	+	24.5195	303.992	301.321
chr11	69632567	69633076	Pilot_E3_BAM_peak_848	43	+	3.51055	8.11918	4.33675	chr11	69631886	69636028	Pilot_H3_BAM_peak_3393	1073	+	10.2672	109.527	107.361
chr11	69662371	69662829	Pilot_E3_BAM_peak_849	23	+	3.07837	5.85258	2.36328	chr11	69660192	69666526	Pilot_H3_BAM_peak_3394	387	+	6.04071	40.7467	38.7478
chr11	69672302	69672629	Pilot_E3_BAM_peak_850	37	+	3.47888	7.4761	3.73501	chr11	69667672	69674365	Pilot_H3_BAM_peak_3395	1166	+	11.8912	118.814	116.613
chr11	69758847	69759556	Pilot_E3_BAM_peak_851	41	+	3.47813	8.0274	4.19242	chr11	69752104	69760332	Pilot_H3_BAM_peak_3398	1153	+	11.2615	117.55	115.356
chr11	69837601	69838852	Pilot_E3_BAM_peak_852	87	+	3.98332	12.9935	8.71103	chr11	69835387	69839947	Pilot_H3_BAM_peak_3404	2673	+	19.6005	269.949	267.387
chr11	69846334	69846682	Pilot_E3_BAM_peak_853	58	+	3.93667	9.95582	5.89772	chr11	69845206	69848234	Pilot_H3_BAM_peak_3405	2329	+	19.9025	235.4	232.92
chr11	69880773	69881451	Pilot_E3_BAM_peak_854	29	+	2.93732	6.58325	2.99334	chr11	69876652	69882133	Pilot_H3_BAM_peak_3407	2434	+	18.26	245.996	243.458
chr11	69901392	69901762	Pilot_E3_BAM_peak_855	15	+	2.56706	4.87609	1.59208	chr11	69899581	69903652	Pilot_H3_BAM_peak_3409	2702	+	20.4869	272.797	270.25
chr11	69921337	69922037	Pilot_E3_BAM_peak_856	44	+	3.16626	8.2664	4.41497	chr11	69912560	69923255	Pilot_H3_BAM_peak_3410	1685	+	14.445	170.913	168.578
chr11	69934255	69934572	Pilot_E3_BAM_peak_857	18	+	2.95435	5.16197	1.82158	chr11	69934083	69937349	Pilot_H3_BAM_peak_3411	83	+	3.15155	10.295	8.364
chr11	69980385	69981007	Pilot_E3_BAM_peak_858	18	+	2.67959	5.28395	1.89888	chr11	69978857	69984042	Pilot_H3_BAM_peak_3414	2412	+	19.1644	243.742	241.236
chr11	69991279	69991506	Pilot_E3_BAM_peak_859	48	+	3.65112	8.74047	4.83147	chr11	69989169	69998429	Pilot_H3_BAM_peak_3415	1877	+	15.2854	190.091	187.705
chr11	70020886	70021901	Pilot_E3_BAM_peak_860	59	+	3.84391	9.94703	5.9604	chr11	70017280	70022107	Pilot_H3_BAM_peak_3418	1088	+	11.9568	111.022	108.813
chr11	70029045	70029530	Pilot_E3_BAM_peak_861	24	+	2.86511	5.98037	2.49167	chr11	70026670	70029992	Pilot_H3_BAM_peak_3419	248	+	4.59021	26.8714	24.8791
chr11	70189210	70189818	Pilot_E3_BAM_peak_862	16	+	2.88695	4.94582	1.64115	chr11	70188802	70190109	Pilot_H3_BAM_peak_3422	56	+	2.9301	7.56768	5.6744
chr11	70193674	70194401	Pilot_E3_BAM_peak_863	14	+	2.75852	4.76409	1.49459	chr11	70192928	70194447	Pilot_H3_BAM_peak_3423	42	+	2.57503	6.17096	4.28999
chr11	70432153	70432603	Pilot_E3_BAM_peak_864	44	+	3.46262	8.33008	4.48301	chr11	70431544	70434580	Pilot_H3_BAM_peak_3432	1222	+	12.6093	124.433	122.222
chr11	70451917	70452307	Pilot_E3_BAM_peak_865	43	+	3.09108	8.20616	4.39848	chr11	70450184	70453935	Pilot_H3_BAM_peak_3433	1005	+	9.76464	102.66	100.509
chr11	70540084	70540431	Pilot_E3_BAM_peak_866	21	+	2.82095	5.5361	2.10963	chr11	70539048	70541853	Pilot_H3_BAM_peak_3436	1103	+	11.1154	112.541	110.352
chr11	70562393	70562913	Pilot_E3_BAM_peak_867	26	+	3.23765	6.23378	2.68103	chr11	70561398	70567409	Pilot_H3_BAM_peak_3437	2114	+	17.7726	213.93	211.474
chr11	70571857	70572641	Pilot_E3_BAM_peak_868	14	+	2.80916	4.66266	1.41476	chr11	70569441	70574466	Pilot_H3_BAM_peak_3438	64	+	3.05331	8.38495	6.47633
chr11	70654802	70655295	Pilot_E3_BAM_peak_869	15	+	2.65189	4.82399	1.54248	chr11	70645572	70662185	Pilot_H3_BAM_peak_3443	2145	+	16.8087	216.951	214.524
chr11	70668545	70669589	Pilot_E3_BAM_peak_870	132	+	4.5865	17.6099	13.244	chr11	70666810	70672482	Pilot_H3_BAM_peak_3444	1634	+	13.8111	165.705	163.409
chr11	70844627	70845142	Pilot_E3_BAM_peak_871	19	+	2.79207	5.32032	1.9383	chr11	70843830	70846743	Pilot_H3_BAM_peak_3452	1776	+	17.0102	179.959	177.613
chr11	70969784	70970422	Pilot_E3_BAM_peak_872	37	+	3.22722	7.40143	3.71923	chr11	70968496	70971522	Pilot_H3_BAM_peak_3454	2509	+	21.3411	253.51	250.99
chr11	71019290	71019756	Pilot_E3_BAM_peak_873	16	+	2.4791	4.92785	1.62545	chr11	71016942	71022706	Pilot_H3_BAM_peak_3457	1898	+	16.1527	192.174	189.815
chr11	72042068	72042568	Pilot_E3_BAM_peak_874	13	+	2.56106	4.61988	1.38384	chr11	72039829	72044767	Pilot_H3_BAM_peak_3459	1878	+	15.9787	190.224	187.844
chr11	72607129	72608539	Pilot_E3_BAM_peak_875	18	+	2.48152	5.15784	1.80593	chr11	72606332	72610150	Pilot_H3_BAM_peak_3470	1960	+	14.3812	198.445	196.073
chr11	72847975	72848317	Pilot_E3_BAM_peak_876	19	+	2.99999	5.33758	1.95599	chr11	72846640	72848794	Pilot_H3_BAM_peak_3475	69	+	3.02572	8.87391	6.97476
chr11	73018703	73018998	Pilot_E3_BAM_peak_877	14	+	2.59888	4.67584	1.43114	chr11	73018091	73020518	Pilot_H3_BAM_peak_3477	1341	+	11.4815	136.353	134.115
chr11	73177155	73177712	Pilot_E3_BAM_peak_878	36	+	3.18969	7.37488	3.66795	chr11	73174991	73179675	Pilot_H3_BAM_peak_3482	2967	+	21.6768	299.386	296.735
chr11	73199136	73199507	Pilot_E3_BAM_peak_879	43	+	3.42623	8.2154	4.36382	chr11	73197891	73200350	Pilot_H3_BAM_peak_3484	2072	+	18.1933	209.653	207.256
chr11	74638251	74638795	Pilot_E3_BAM_peak_881	27	+	2.90631	6.27168	2.71832	chr11	74637272	74639315	Pilot_H3_BAM_peak_3493	951	+	9.44376	97.3058	95.1511
chr11	74723919	74724716	Pilot_E3_BAM_peak_882	28	+	2.86574	6.41602	2.82848	chr11	74720255	74725696	Pilot_H3_BAM_peak_3495	2142	+	17.5218	216.689	214.23
chr11	74830014	74832882	Pilot_E3_BAM_peak_883	56	+	3.5404	9.48007	5.6019	chr11	74829202	74833686	Pilot_H3_BAM_peak_3499	1940	+	16.3354	196.427	194.055
chr11	74837944	74838698	Pilot_E3_BAM_peak_884	33	+	3.22226	7.01161	3.33677	chr11	74837594	74839158	Pilot_H3_BAM_peak_3500	471	+	7.01613	49.263	47.18
chr11	75406294	75406542	Pilot_E3_BAM_peak_886	12	+	2.64585	4.40367	1.22285	chr11	75405862	75407038	Pilot_H3_BAM_peak_3517	44	+	2.63971	6.30704	4.42561
chr11	75458484	75463100	Pilot_E3_BAM_peak_887	38	+	3.16968	7.49171	3.8029	chr11	75458148	75464721	Pilot_H3_BAM_peak_3521	1742	+	14.4588	176.632	174.268
chr11	75510156	75510776	Pilot_E3_BAM_peak_888	37	+	3.36666	7.4489	3.70292	chr11	75509131	75511059	Pilot_H3_BAM_peak_3524	470	+	6.66424	49.0753	47.0235
chr11	75531699	75531984	Pilot_E3_BAM_peak_889	16	+	2.59264	5.01033	1.68919	chr11	75530230	75533452	Pilot_H3_BAM_peak_3525	2695	+	17.6148	272.09	269.511
chr11	75587581	75588942	Pilot_E3_BAM_peak_890	22	+	2.90491	5.69601	2.24012	chr11	75587468	75589963	Pilot_H3_BAM_peak_3530	2479	+	17.6209	250.502	247.951
chr11	75651523	75652275	Pilot_E3_BAM_peak_891	15	+	2.75294	4.7793	1.51123	chr11	75651018	75657834	Pilot_H3_BAM_peak_3533	2319	+	18.5501	234.473	231.966
chr11	75678918	75679188	Pilot_E3_BAM_peak_892	18	+	2.87728	5.25165	1.87643	chr11	75677470	75682411	Pilot_H3_BAM_peak_3534	1598	+	13.9197	162.178	159.849
chr11	75732511	75733588	Pilot_E3_BAM_peak_893	15	+	2.91873	4.85232	1.55928	chr11	75732149	75737690	Pilot_H3_BAM_peak_3536	1589	+	15.5822	161.26	158.91
chr11	76026999	76027966	Pilot_E3_BAM_peak_894	15	+	2.79633	4.86534	1.58112	chr11	76026412	76028397	Pilot_H3_BAM_peak_3542	975	+	11.2856	99.6826	97.5265
chr11	76059640	76060317	Pilot_E3_BAM_peak_895	22	+	3.05505	5.70236	2.26036	chr11	76059555	76060824	Pilot_H3_BAM_peak_3543	51	+	2.7875	7.05619	5.16366
chr11	76201634	76202170	Pilot_E3_BAM_peak_896	19	+	2.96339	5.32873	1.94168	chr11	76201231	76204090	Pilot_H3_BAM_peak_3547	1516	+	14.3045	153.904	151.637
chr11	76285794	76286815	Pilot_E3_BAM_peak_897	15	+	2.79658	4.80823	1.53075	chr11	76285200	76287490	Pilot_H3_BAM_peak_3551	58	+	2.86355	7.73848	5.8415
chr11	76494820	76495295	Pilot_E3_BAM_peak_898	20	+	2.99765	5.50532	2.08591	chr11	76491726	76498693	Pilot_H3_BAM_peak_3562	1475	+	13.4622	149.853	147.579
chr11	76497610	76497946	Pilot_E3_BAM_peak_899	57	+	3.68142	9.69285	5.73319	chr11	76491726	76498693	Pilot_H3_BAM_peak_3562	1475	+	13.4622	149.853	147.579
chr11	76845540	76845889	Pilot_E3_BAM_peak_900	16	+	2.75784	5.0052	1.6861	chr11	76843717	76847854	Pilot_H3_BAM_peak_3573	1705	+	13.7316	172.824	170.507
chr11	76846788	76847125	Pilot_E3_BAM_peak_901	25	+	2.73186	6.1005	2.56734	chr11	76843717	76847854	Pilot_H3_BAM_peak_3573	1705	+	13.7316	172.824	170.507
chr11	76857188	76857400	Pilot_E3_BAM_peak_902	30	+	3.36318	6.64751	3.02235	chr11	76856971	76857677	Pilot_H3_BAM_peak_3575	18	+	2.14004	3.66392	1.83324
chr11	77216274	77217006	Pilot_E3_BAM_peak_903	22	+	2.96232	5.68373	2.22989	chr11	77214757	77218712	Pilot_H3_BAM_peak_3582	2630	+	21.8057	265.724	263.09
chr11	77491233	77492734	Pilot_E3_BAM_peak_905	16	+	2.76624	4.9339	1.63531	chr11	77485188	77497833	Pilot_H3_BAM_peak_3587	1711	+	15.1916	173.472	171.126
chr11	77513048	77513841	Pilot_E3_BAM_peak_906	12	+	2.69504	4.4715	1.27491	chr11	77511449	77515907	Pilot_H3_BAM_peak_3589	932	+	10.7701	95.3797	93.2195
chr11	77514747	77515109	Pilot_E3_BAM_peak_907	11	+	2.72182	4.34519	1.18751	chr11	77511449	77515907	Pilot_H3_BAM_peak_3589	932	+	10.7701	95.3797	93.2195
chr11	77607815	77608118	Pilot_E3_BAM_peak_908	23	+	3.10444	5.79878	2.33124	chr11	77604053	77608834	Pilot_H3_BAM_peak_3590	2201	+	18.2644	222.597	220.13
chr11	77982207	77982676	Pilot_E3_BAM_peak_910	18	+	2.81012	5.26581	1.89824	chr11	77981193	77986007	Pilot_H3_BAM_peak_3603	2537	+	18.0928	256.262	253.728
chr11	78031896	78032400	Pilot_E3_BAM_peak_911	13	+	2.54499	4.60362	1.37665	chr11	78031362	78034161	Pilot_H3_BAM_peak_3604	1052	+	10.2987	107.388	105.212
chr11	78079972	78080208	Pilot_E3_BAM_peak_912	12	+	2.69802	4.4937	1.28406	chr11	78078942	78081346	Pilot_H3_BAM_peak_3606	1768	+	16.1356	179.153	176.831
chr11	78115374	78115703	Pilot_E3_BAM_peak_913	23	+	3.155	5.79441	2.33684	chr11	78114401	78116755	Pilot_H3_BAM_peak_3609	939	+	11.4415	96.1116	93.9576
chr11	78165244	78165803	Pilot_E3_BAM_peak_914	37	+	3.40567	7.46235	3.7043	chr11	78162234	78166804	Pilot_H3_BAM_peak_3612	2273	+	17.2586	229.858	227.363
chr11	78176013	78176666	Pilot_E3_BAM_peak_915	62	+	3.57857	10.2752	6.24313	chr11	78175885	78184432	Pilot_H3_BAM_peak_3613	1808	+	16.0619	183.236	180.877
chr11	78177743	78179060	Pilot_E3_BAM_peak_916	27	+	3.08846	6.33502	2.77582	chr11	78175885	78184432	Pilot_H3_BAM_peak_3613	1808	+	16.0619	183.236	180.877
chr11	78188169	78188810	Pilot_E3_BAM_peak_917	39	+	3.19449	7.71317	3.94279	chr11	78187333	78190524	Pilot_H3_BAM_peak_3614	2311	+	16.5301	233.602	231.132
chr11	78245478	78246222	Pilot_E3_BAM_peak_918	35	+	3.29288	7.23653	3.55621	chr11	78243765	78248315	Pilot_H3_BAM_peak_3615	2437	+	18.8689	246.269	243.712
chr11	78301300	78301564	Pilot_E3_BAM_peak_919	19	+	3.07694	5.38452	1.98445	chr11	78300877	78303515	Pilot_H3_BAM_peak_3617	1983	+	18.8229	200.696	198.324
chr11	78328247	78328550	Pilot_E3_BAM_peak_920	10	+	2.47188	4.10223	1.01103	chr11	78327568	78329734	Pilot_H3_BAM_peak_3619	1591	+	13.9477	161.41	159.12
chr11	78363279	78364273	Pilot_E3_BAM_peak_921	46	+	3.46048	8.55787	4.68394	chr11	78363176	78364824	Pilot_H3_BAM_peak_3622	76	+	2.95921	9.52501	7.60122
chr11	78465800	78466025	Pilot_E3_BAM_peak_922	20	+	2.75758	5.41776	2.01655	chr11	78465219	78466744	Pilot_H3_BAM_peak_3623	815	+	8.57475	83.6904	81.5718
chr11	78497596	78498049	Pilot_E3_BAM_peak_923	16	+	2.76572	4.99311	1.67917	chr11	78495897	78498562	Pilot_H3_BAM_peak_3625	776	+	9.1534	79.8004	77.6758
chr11	78535892	78536630	Pilot_E3_BAM_peak_924	19	+	2.74526	5.28917	1.92024	chr11	78534492	78538194	Pilot_H3_BAM_peak_3627	2876	+	21.3121	290.273	287.629
chr11	78697187	78697988	Pilot_E3_BAM_peak_925	19	+	2.77501	5.33268	1.95387	chr11	78694397	78698399	Pilot_H3_BAM_peak_3630	821	+	8.51597	84.2954	82.195
chr11	78751427	78752015	Pilot_E3_BAM_peak_926	17	+	3.04598	5.14766	1.79613	chr11	78750588	78752182	Pilot_H3_BAM_peak_3631	1518	+	17.3559	154.17	151.88
chr11	79339581	79340753	Pilot_E3_BAM_peak_927	13	+	2.84101	4.5266	1.30915	chr11	79338070	79341383	Pilot_H3_BAM_peak_3641	1497	+	16.169	152.001	149.735
chr11	79495018	79495313	Pilot_E3_BAM_peak_928	10	+	2.75765	4.19692	1.05301	chr11	79494840	79495832	Pilot_H3_BAM_peak_3642	303	+	6.49147	32.4223	30.3943
chr11	79610728	79611497	Pilot_E3_BAM_peak_929	19	+	2.94747	5.31643	1.93374	chr11	79610686	79611639	Pilot_H3_BAM_peak_3647	24	+	2.27585	4.2769	2.43016
chr11	79704105	79704456	Pilot_E3_BAM_peak_930	18	+	2.47297	5.18775	1.83653	chr11	79702271	79705499	Pilot_H3_BAM_peak_3649	1749	+	13.8879	177.283	174.926
chr11	79738703	79739378	Pilot_E3_BAM_peak_931	17	+	2.65764	5.06603	1.74013	chr11	79736841	79739728	Pilot_H3_BAM_peak_3651	68	+	2.93003	8.76834	6.85404
chr11	79962390	79962650	Pilot_E3_BAM_peak_932	13	+	2.67887	4.5589	1.33617	chr11	79960734	79963586	Pilot_H3_BAM_peak_3658	2097	+	18.9669	212.203	209.742
chr11	79992671	79993320	Pilot_E3_BAM_peak_933	19	+	2.9462	5.33015	1.9565	chr11	79991845	79995846	Pilot_H3_BAM_peak_3660	1933	+	17.9295	195.705	193.325
chr11	80428339	80428652	Pilot_E3_BAM_peak_934	12	+	2.6667	4.48624	1.28643	chr11	80427914	80431183	Pilot_H3_BAM_peak_3672	1886	+	16.1797	191.04	188.67
chr11	80602419	80603055	Pilot_E3_BAM_peak_935	15	+	2.95737	4.84967	1.56032	chr11	80601971	80603555	Pilot_H3_BAM_peak_3678	504	+	8.59079	52.5307	50.438
chr11	80779305	80779907	Pilot_E3_BAM_peak_936	13	+	2.75077	4.58109	1.34794	chr11	80778084	80780949	Pilot_H3_BAM_peak_3680	1418	+	14.3084	144.094	141.861
chr11	82067008	82067500	Pilot_E3_BAM_peak_937	19	+	2.90649	5.29535	1.92094	chr11	82067217	82067488	Pilot_H3_BAM_peak_3689	12	+	1.99454	3.04051	1.23033
chr11	82115910	82116227	Pilot_E3_BAM_peak_938	55	+	3.91387	9.57975	5.5829	chr11	82115629	82116507	Pilot_H3_BAM_peak_3690	29	+	2.37102	4.83907	2.97933
chr11	83271717	83272042	Pilot_E3_BAM_peak_939	15	+	2.76401	4.80984	1.53787	chr11	83270675	83272882	Pilot_H3_BAM_peak_3701	394	+	5.87185	41.4528	39.4217
chr11	83472636	83473154	Pilot_E3_BAM_peak_941	19	+	3.06706	5.36211	1.96345	chr11	83471947	83475468	Pilot_H3_BAM_peak_3711	1815	+	17.2995	183.897	181.538
chr11	84043482	84043714	Pilot_E3_BAM_peak_943	11	+	2.59732	4.33774	1.17783	chr11	84042936	84043616	Pilot_H3_BAM_peak_3717	22	+	2.1186	4.10821	2.26457
chr11	84179421	84180356	Pilot_E3_BAM_peak_944	24	+	2.82508	5.89081	2.4014	chr11	84178593	84181814	Pilot_H3_BAM_peak_3722	1822	+	15.2668	184.609	182.222
chr11	84818556	84819545	Pilot_E3_BAM_peak_945	19	+	2.76166	5.39454	1.99521	chr11	84817855	84820122	Pilot_H3_BAM_peak_3726	2742	+	19.8279	276.865	274.285
chr11	84869783	84871230	Pilot_E3_BAM_peak_946	26	+	2.98274	6.18514	2.66057	chr11	84866890	84872889	Pilot_H3_BAM_peak_3728	1968	+	17.9307	199.186	196.8
chr11	85139757	85140321	Pilot_E3_BAM_peak_947	17	+	2.64972	5.10684	1.77054	chr11	85137930	85141554	Pilot_H3_BAM_peak_3732	2150	+	16.3816	217.486	215.057
chr11	85310699	85311288	Pilot_E3_BAM_peak_948	19	+	2.95926	5.33077	1.94686	chr11	85309097	85313641	Pilot_H3_BAM_peak_3735	2068	+	18.0463	209.312	206.876
chr11	85352756	85353051	Pilot_E3_BAM_peak_949	48	+	3.50838	8.7982	4.87244	chr11	85351942	85354125	Pilot_H3_BAM_peak_3736	1476	+	13.118	149.923	147.658
chr11	86200898	86201596	Pilot_E3_BAM_peak_950	17	+	2.9632	5.14462	1.79613	chr11	86199497	86203785	Pilot_H3_BAM_peak_3744	2077	+	21.0268	210.187	207.779
chr11	86357932	86358418	Pilot_E3_BAM_peak_951	14	+	2.59045	4.66256	1.41881	chr11	86353830	86358685	Pilot_H3_BAM_peak_3749	2124	+	20.1051	214.891	212.474
chr11	86380737	86381706	Pilot_E3_BAM_peak_952	18	+	3.07716	5.26552	1.89543	chr11	86380311	86382139	Pilot_H3_BAM_peak_3750	66	+	3.24952	8.60806	6.6919
chr11	86484346	86484937	Pilot_E3_BAM_peak_953	41	+	3.41437	7.93404	4.13146	chr11	86483460	86486778	Pilot_H3_BAM_peak_3753	1619	+	14.7942	164.307	161.996
chr11	86544800	86545125	Pilot_E3_BAM_peak_954	16	+	2.65018	4.90641	1.6096	chr11	86541953	86546533	Pilot_H3_BAM_peak_3754	2215	+	17.4092	223.993	221.541
chr11	86756929	86758123	Pilot_E3_BAM_peak_955	16	+	2.60034	5.01221	1.69052	chr11	86752609	86761477	Pilot_H3_BAM_peak_3768	1742	+	14.5989	176.558	174.218
chr11	86894256	86894508	Pilot_E3_BAM_peak_956	13	+	2.78659	4.56915	1.35073	chr11	86894005	86894597	Pilot_H3_BAM_peak_3773	17	+	2.10825	3.53567	1.70839
chr11	86920142	86920528	Pilot_E3_BAM_peak_957	28	+	3.39674	6.48483	2.89554	chr11	86919939	86920875	Pilot_H3_BAM_peak_3774	43	+	2.72852	6.22452	4.35018
chr11	86953010	86953321	Pilot_E3_BAM_peak_958	22	+	3.14054	5.74695	2.27994	chr11	86952802	86953409	Pilot_H3_BAM_peak_3775	39	+	2.67279	5.82905	3.9501
chr11	87073890	87074398	Pilot_E3_BAM_peak_959	16	+	2.89818	4.97863	1.66599	chr11	87072754	87075502	Pilot_H3_BAM_peak_3780	1294	+	13.0139	131.682	129.477
chr11	87108766	87109451	Pilot_E3_BAM_peak_960	62	+	3.84455	10.218	6.20655	chr11	87106568	87114184	Pilot_H3_BAM_peak_3782	1935	+	18.1724	195.924	193.541
chr11	87591859	87592325	Pilot_E3_BAM_peak_961	63	+	3.19891	10.3078	6.33478	chr11	87590066	87593712	Pilot_H3_BAM_peak_3792	1553	+	13.6109	157.692	155.371
chr11	87987379	87987606	Pilot_E3_BAM_peak_962	11	+	2.46619	4.32749	1.17026	chr11	87984700	87988372	Pilot_H3_BAM_peak_3799	1434	+	13.306	145.663	143.413
chr11	88117477	88117697	Pilot_E3_BAM_peak_963	14	+	2.80429	4.68933	1.43926	chr11	88117181	88119239	Pilot_H3_BAM_peak_3808	75	+	3.08879	9.47204	7.55467
chr11	88161173	88162163	Pilot_E3_BAM_peak_964	25	+	2.99833	6.03155	2.50632	chr11	88160829	88162335	Pilot_H3_BAM_peak_3810	365	+	6.21963	38.6008	36.5476
chr11	88180888	88181371	Pilot_E3_BAM_peak_965	29	+	3.30348	6.54046	2.94792	chr11	88180097	88181618	Pilot_H3_BAM_peak_3813	173	+	4.39601	19.2836	17.3116
chr11	88203868	88204264	Pilot_E3_BAM_peak_966	41	+	3.66198	7.95346	4.15355	chr11	88203206	88205882	Pilot_H3_BAM_peak_3815	2584	+	22.1576	260.968	258.433
chr11	88235513	88236181	Pilot_E3_BAM_peak_967	47	+	3.52576	8.57474	4.72393	chr11	88234118	88236635	Pilot_H3_BAM_peak_3816	132	+	3.88855	15.1641	13.2051
chr11	88467893	88468136	Pilot_E3_BAM_peak_968	16	+	3.01555	5.02191	1.69383	chr11	88467732	88468339	Pilot_H3_BAM_peak_3817	23	+	2.36237	4.15952	2.31637
chr11	88495915	88496134	Pilot_E3_BAM_peak_969	33	+	3.31216	7.04763	3.34723	chr11	88495538	88496119	Pilot_H3_BAM_peak_3818	23	+	2.28202	4.22571	2.38262
chr11	88864201	88864532	Pilot_E3_BAM_peak_971	36	+	3.11775	7.43018	3.68427	chr11	88861473	88865464	Pilot_H3_BAM_peak_3824	2620	+	18.332	264.679	262.087
chr11	88955098	88955369	Pilot_E3_BAM_peak_972	11	+	2.5306	4.34267	1.17836	chr11	88952768	88955768	Pilot_H3_BAM_peak_3826	997	+	10.6022	101.92	99.7603
chr11	90248995	90250209	Pilot_E3_BAM_peak_973	15	+	2.70545	4.87846	1.58646	chr11	90248656	90257003	Pilot_H3_BAM_peak_3839	2505	+	20.3841	253.146	250.551
chr11	90286669	90286915	Pilot_E3_BAM_peak_974	12	+	2.67378	4.44501	1.25363	chr11	90286622	90286856	Pilot_H3_BAM_peak_3840	16	+	2.11543	3.44845	1.62362
chr11	93885194	93886072	Pilot_E3_BAM_peak_975	28	+	2.96452	6.41249	2.82221	chr11	93883923	93887866	Pilot_H3_BAM_peak_3848	2435	+	20.3067	246.026	243.561
chr11	93995379	93995844	Pilot_E3_BAM_peak_976	43	+	3.45616	8.18923	4.3605	chr11	93994243	93999261	Pilot_H3_BAM_peak_3853	1699	+	16.02	172.261	169.906
chr11	94160596	94160861	Pilot_E3_BAM_peak_977	30	+	3.20117	6.71495	3.08465	chr11	94159345	94161628	Pilot_H3_BAM_peak_3859	99	+	3.26851	11.8614	9.91809
chr11	94211229	94211874	Pilot_E3_BAM_peak_978	19	+	2.91853	5.32873	1.94518	chr11	94209402	94213953	Pilot_H3_BAM_peak_3861	1735	+	16.3297	175.89	173.548
chr11	94328092	94328599	Pilot_E3_BAM_peak_979	16	+	2.84998	4.92037	1.62027	chr11	94326709	94330543	Pilot_H3_BAM_peak_3867	1222	+	12.7692	124.512	122.285
chr11	94548274	94549259	Pilot_E3_BAM_peak_980	15	+	2.71042	4.80513	1.52916	chr11	94547836	94549838	Pilot_H3_BAM_peak_3875	1111	+	11.1468	113.379	111.193
chr11	94915949	94916709	Pilot_E3_BAM_peak_982	14	+	2.7251	4.75369	1.48275	chr11	94915674	94916710	Pilot_H3_BAM_peak_3883	36	+	2.47946	5.48314	3.61371
chr11	94927933	94928978	Pilot_E3_BAM_peak_983	15	+	2.88412	4.76108	1.50531	chr11	94927492	94929372	Pilot_H3_BAM_peak_3884	68	+	3.2164	8.79352	6.88922
chr11	95009331	95009886	Pilot_E3_BAM_peak_984	34	+	3.07866	7.10439	3.45526	chr11	95008525	95012269	Pilot_H3_BAM_peak_3891	1567	+	14.0127	159.091	156.783
chr11	95041538	95042328	Pilot_E3_BAM_peak_985	22	+	2.92934	5.74074	2.2732	chr11	95040270	95042563	Pilot_H3_BAM_peak_3892	901	+	9.59425	92.2862	90.125
chr11	95076579	95077220	Pilot_E3_BAM_peak_986	18	+	2.85002	5.23705	1.87059	chr11	95070851	95079987	Pilot_H3_BAM_peak_3893	1592	+	14.1279	161.543	159.228
chr11	95089170	95089437	Pilot_E3_BAM_peak_987	10	+	2.76733	4.2267	1.0753	chr11	95088736	95089810	Pilot_H3_BAM_peak_3895	46	+	2.87376	6.51121	4.62761
chr11	95158108	95158390	Pilot_E3_BAM_peak_988	21	+	3.02671	5.53839	2.10723	chr11	95157485	95160813	Pilot_H3_BAM_peak_3903	36	+	2.48165	5.56892	3.69974
chr11	95309338	95310230	Pilot_E3_BAM_peak_989	44	+	3.48606	8.2281	4.42397	chr11	95307796	95311848	Pilot_H3_BAM_peak_3909	2398	+	20.1872	242.309	239.804
chr11	95414317	95414677	Pilot_E3_BAM_peak_990	20	+	2.88201	5.46513	2.0462	chr11	95413693	95418069	Pilot_H3_BAM_peak_3916	1796	+	15.8834	181.969	179.632
chr11	95800615	95800942	Pilot_E3_BAM_peak_991	16	+	2.93778	4.98239	1.66021	chr11	95800622	95801030	Pilot_H3_BAM_peak_3928	46	+	2.81186	6.52612	4.64292
chr11	95858738	95859695	Pilot_E3_BAM_peak_992	21	+	2.8666	5.61707	2.19617	chr11	95857718	95860769	Pilot_H3_BAM_peak_3930	1290	+	13.269	131.284	129.06
chr11	96075705	96076033	Pilot_E3_BAM_peak_993	14	+	2.51991	4.7605	1.49325	chr11	96073208	96076702	Pilot_H3_BAM_peak_3935	2237	+	17.6934	226.262	223.778
chr11	96124294	96124670	Pilot_E3_BAM_peak_994	14	+	2.63441	4.71511	1.4579	chr11	96122617	96125040	Pilot_H3_BAM_peak_3937	214	+	4.81348	23.3859	21.4013
chr11	96400106	96400368	Pilot_E3_BAM_peak_995	11	+	2.70977	4.38123	1.19775	chr11	96399960	96400232	Pilot_H3_BAM_peak_3945	17	+	2.13199	3.56966	1.74074
chr11	96777352	96777810	Pilot_E3_BAM_peak_996	41	+	3.52836	7.89731	4.16088	chr11	96775718	96778528	Pilot_H3_BAM_peak_3951	1552	+	15.4624	157.539	155.244
chr11	96789112	96789334	Pilot_E3_BAM_peak_997	24	+	2.87881	6.0009	2.47801	chr11	96786207	96792749	Pilot_H3_BAM_peak_3952	2231	+	16.6211	225.632	223.18
chr11	96824183	96824630	Pilot_E3_BAM_peak_998	25	+	3.01841	6.03083	2.5174	chr11	96822140	96831682	Pilot_H3_BAM_peak_3954	1645	+	14.5639	166.908	164.57
chr11	96829497	96830404	Pilot_E3_BAM_peak_999	25	+	2.71068	6.02982	2.51485	chr11	96822140	96831682	Pilot_H3_BAM_peak_3954	1645	+	14.5639	166.908	164.57
chr11	96861740	96861986	Pilot_E3_BAM_peak_1000	35	+	3.25642	7.20164	3.50714	chr11	96859542	96864089	Pilot_H3_BAM_peak_3957	324	+	5.1412	34.4304	32.4418
chr11	96916159	96916433	Pilot_E3_BAM_peak_1001	16	+	2.77573	4.92408	1.62104	chr11	96915133	96917347	Pilot_H3_BAM_peak_3960	985	+	10.8526	100.669	98.5097
chr11	96977062	96977898	Pilot_E3_BAM_peak_1002	42	+	3.34493	8.10544	4.28952	chr11	96974682	96980252	Pilot_H3_BAM_peak_3967	1561	+	14.2406	158.473	156.184
chr11	96991975	96992868	Pilot_E3_BAM_peak_1003	16	+	2.81516	4.99341	1.67785	chr11	96991695	96993523	Pilot_H3_BAM_peak_3970	36	+	2.44976	5.51911	3.64993
chr11	97187045	97188928	Pilot_E3_BAM_peak_1004	70	+	3.67136	11.0298	7.04216	chr11	97183983	97190177	Pilot_H3_BAM_peak_3983	1476	+	13.3727	149.965	147.694
chr11	97311173	97311522	Pilot_E3_BAM_peak_1005	27	+	3.38067	6.29409	2.73211	chr11	97308707	97312008	Pilot_H3_BAM_peak_3988	908	+	10.7363	93.0079	90.8366
chr11	97415529	97415970	Pilot_E3_BAM_peak_1006	25	+	2.77826	6.03225	2.51295	chr11	97415089	97418169	Pilot_H3_BAM_peak_3993	1708	+	13.6258	173.122	170.813
chr11	97434810	97435263	Pilot_E3_BAM_peak_1007	29	+	2.91853	6.54102	2.93257	chr11	97434579	97435523	Pilot_H3_BAM_peak_3996	299	+	5.05615	31.9444	29.9257
chr11	97449734	97450824	Pilot_E3_BAM_peak_1008	17	+	2.56892	5.10354	1.76293	chr11	97449164	97451746	Pilot_H3_BAM_peak_3998	1593	+	12.6014	161.682	159.385
chr11	97659750	97660981	Pilot_E3_BAM_peak_1009	18	+	2.96586	5.26832	1.89833	chr11	97656378	97665338	Pilot_H3_BAM_peak_4005	1390	+	13.5954	141.338	139.084
chr11	97744865	97745348	Pilot_E3_BAM_peak_1010	49	+	3.68145	8.83806	4.95804	chr11	97742261	97745781	Pilot_H3_BAM_peak_4011	2057	+	17.5966	208.153	205.73
chr11	97799136	97799500	Pilot_E3_BAM_peak_1011	14	+	2.51642	4.65069	1.40917	chr11	97797174	97809000	Pilot_H3_BAM_peak_4015	1683	+	12.7055	170.721	168.363
chr11	97884111	97884495	Pilot_E3_BAM_peak_1012	35	+	3.01949	7.21564	3.52766	chr11	97883399	97885297	Pilot_H3_BAM_peak_4020	531	+	6.67845	55.2017	53.1283
chr11	97987807	97988086	Pilot_E3_BAM_peak_1013	44	+	3.44767	8.35735	4.4832	chr11	97985981	97990537	Pilot_H3_BAM_peak_4025	922	+	8.26026	94.3315	92.2048
chr11	98053327	98053693	Pilot_E3_BAM_peak_1014	24	+	3.02958	5.99978	2.48986	chr11	98049935	98054427	Pilot_H3_BAM_peak_4032	2554	+	19.7989	258.079	255.486
chr11	98149208	98150444	Pilot_E3_BAM_peak_1015	34	+	3.40662	7.08311	3.41645	chr11	98147008	98150977	Pilot_H3_BAM_peak_4037	2223	+	19.9627	224.769	222.319
chr11	98192750	98193603	Pilot_E3_BAM_peak_1016	26	+	3.25231	6.15432	2.62278	chr11	98191056	98194243	Pilot_H3_BAM_peak_4038	1496	+	16.0841	151.975	149.695
chr11	98358436	98358702	Pilot_E3_BAM_peak_1017	11	+	2.39245	4.32502	1.16474	chr11	98357310	98362503	Pilot_H3_BAM_peak_4044	926	+	9.26722	94.8329	92.6903
chr11	98412923	98413914	Pilot_E3_BAM_peak_1018	14	+	2.68413	4.71258	1.45845	chr11	98411793	98414526	Pilot_H3_BAM_peak_4046	2254	+	18.5327	227.935	225.489
chr11	98682302	98682566	Pilot_E3_BAM_peak_1019	23	+	2.73053	5.79451	2.3264	chr11	98681494	98684776	Pilot_H3_BAM_peak_4051	1676	+	13.0871	169.984	167.645
chr11	98741880	98742161	Pilot_E3_BAM_peak_1020	17	+	3.02541	5.12001	1.77483	chr11	98740049	98744561	Pilot_H3_BAM_peak_4055	949	+	11.2857	97.1343	94.9805
chr11	98750714	98751297	Pilot_E3_BAM_peak_1021	14	+	2.81246	4.63669	1.40659	chr11	98750132	98751597	Pilot_H3_BAM_peak_4057	235	+	5.44135	25.5657	23.5527
chr11	98772753	98774102	Pilot_E3_BAM_peak_1022	39	+	3.3085	7.74241	3.98845	chr11	98771881	98777628	Pilot_H3_BAM_peak_4060	1732	+	16.5634	175.654	173.297
chr11	98774995	98776121	Pilot_E3_BAM_peak_1023	45	+	3.54948	8.34523	4.53563	chr11	98771881	98777628	Pilot_H3_BAM_peak_4060	1732	+	16.5634	175.654	173.297
chr11	98782445	98783446	Pilot_E3_BAM_peak_1024	13	+	2.74298	4.61619	1.38169	chr11	98781146	98784449	Pilot_H3_BAM_peak_4061	162	+	4.10608	18.2434	16.2867
chr11	98794388	98795126	Pilot_E3_BAM_peak_1025	20	+	3.08536	5.40621	2.01102	chr11	98793552	98798688	Pilot_H3_BAM_peak_4064	3539	+	27.1085	356.79	353.931
chr11	98809980	98810206	Pilot_E3_BAM_peak_1026	15	+	2.7306	4.82653	1.54962	chr11	98808062	98812383	Pilot_H3_BAM_peak_4065	1852	+	17.2143	187.677	185.297
chr11	98936441	98938119	Pilot_E3_BAM_peak_1027	21	+	2.78784	5.50038	2.11543	chr11	98935812	98946021	Pilot_H3_BAM_peak_4071	1950	+	16.5405	197.432	195.007
chr11	98941843	98942684	Pilot_E3_BAM_peak_1028	16	+	2.76436	4.91821	1.61781	chr11	98935812	98946021	Pilot_H3_BAM_peak_4071	1950	+	16.5405	197.432	195.007
chr11	99077003	99077225	Pilot_E3_BAM_peak_1029	23	+	3.14848	5.86504	2.38282	chr11	99076808	99077551	Pilot_H3_BAM_peak_4079	24	+	2.28541	4.26562	2.42149
chr11	100120280	100120532	Pilot_E3_BAM_peak_1031	26	+	3.22216	6.23819	2.69454	chr11	100120017	100121031	Pilot_H3_BAM_peak_4089	25	+	2.29798	4.40964	2.56006
chr11	100147777	100148257	Pilot_E3_BAM_peak_1032	14	+	2.86327	4.74219	1.47886	chr11	100144363	100148345	Pilot_H3_BAM_peak_4090	185	+	4.38432	20.493	18.5175
chr11	100319666	100320345	Pilot_E3_BAM_peak_1033	15	+	2.49496	4.88909	1.59385	chr11	100319156	100323744	Pilot_H3_BAM_peak_4092	1061	+	11.5788	108.33	106.148
chr11	100397634	100397922	Pilot_E3_BAM_peak_1034	23	+	2.99733	5.82176	2.34688	chr11	100393147	100399450	Pilot_H3_BAM_peak_4096	1663	+	15.0267	168.671	166.359
chr11	100414519	100415142	Pilot_E3_BAM_peak_1035	49	+	3.37514	8.84249	4.93984	chr11	100411199	100418003	Pilot_H3_BAM_peak_4097	3769	+	26.055	379.86	376.99
chr11	100527548	100528230	Pilot_E3_BAM_peak_1036	35	+	3.08245	7.25112	3.54904	chr11	100524419	100528714	Pilot_H3_BAM_peak_4100	1858	+	13.9509	188.281	185.847
chr11	100545421	100545662	Pilot_E3_BAM_peak_1037	21	+	2.94638	5.56508	2.13856	chr11	100544883	100546555	Pilot_H3_BAM_peak_4102	316	+	5.66729	33.6651	31.6461
chr11	100619180	100619918	Pilot_E3_BAM_peak_1038	23	+	2.72695	5.78087	2.30924	chr11	100617548	100620785	Pilot_H3_BAM_peak_4107	3208	+	24.2652	323.552	320.809
chr11	100737352	100737965	Pilot_E3_BAM_peak_1039	12	+	2.73496	4.40116	1.21673	chr11	100735076	100739240	Pilot_H3_BAM_peak_4113	1466	+	14.5269	148.948	146.676
chr11	100939541	100939984	Pilot_E3_BAM_peak_1040	42	+	3.36904	7.97128	4.22152	chr11	100936660	100940363	Pilot_H3_BAM_peak_4123	1176	+	11.5303	119.895	117.684
chr11	100969383	100969624	Pilot_E3_BAM_peak_1041	14	+	2.6003	4.72406	1.46247	chr11	100961963	100971656	Pilot_H3_BAM_peak_4125	2138	+	16.3971	216.401	213.857
chr11	101119655	101120347	Pilot_E3_BAM_peak_1042	12	+	2.47653	4.37967	1.20408	chr11	101117624	101121781	Pilot_H3_BAM_peak_4137	2683	+	20.8358	270.872	268.303
chr11	101170724	101172324	Pilot_E3_BAM_peak_1043	30	+	3.39012	6.72	3.08893	chr11	101168257	101177331	Pilot_H3_BAM_peak_4141	2039	+	17.9339	206.474	203.977
chr11	101423762	101425472	Pilot_E3_BAM_peak_1044	38	+	3.48719	7.54156	3.80724	chr11	101423101	101427166	Pilot_H3_BAM_peak_4157	2017	+	17.7834	204.082	201.7
chr11	101465882	101466164	Pilot_E3_BAM_peak_1045	15	+	2.62587	4.79193	1.51909	chr11	101463166	101469451	Pilot_H3_BAM_peak_4161	2277	+	17.3618	230.207	227.739
chr11	101467361	101468018	Pilot_E3_BAM_peak_1046	13	+	2.66969	4.62336	1.39492	chr11	101463166	101469451	Pilot_H3_BAM_peak_4161	2277	+	17.3618	230.207	227.739
chr11	101552115	101553076	Pilot_E3_BAM_peak_1047	17	+	2.72788	5.05687	1.72876	chr11	101549868	101554837	Pilot_H3_BAM_peak_4162	2234	+	18.7325	225.937	223.492
chr11	101628116	101628488	Pilot_E3_BAM_peak_1049	12	+	2.79231	4.46437	1.26904	chr11	101626729	101630138	Pilot_H3_BAM_peak_4165	355	+	6.07502	37.5771	35.5691
chr11	101687660	101688327	Pilot_E3_BAM_peak_1050	14	+	2.75464	4.66905	1.42408	chr11	101687241	101688465	Pilot_H3_BAM_peak_4169	69	+	3.09911	8.87773	6.95924
chr11	101772323	101772574	Pilot_E3_BAM_peak_1051	42	+	3.48799	8.13707	4.29505	chr11	101772107	101773112	Pilot_H3_BAM_peak_4173	94	+	3.32763	11.36	9.42354
chr11	101785008	101785527	Pilot_E3_BAM_peak_1052	47	+	3.73857	8.70062	4.79803	chr11	101782562	101786330	Pilot_H3_BAM_peak_4175	2048	+	17.6401	207.302	204.872
chr11	101807020	101807276	Pilot_E3_BAM_peak_1053	20	+	2.88032	5.47565	2.05424	chr11	101806289	101807626	Pilot_H3_BAM_peak_4177	281	+	5.31929	30.1347	28.1326
chr11	101831872	101832176	Pilot_E3_BAM_peak_1054	17	+	2.85495	5.11633	1.77674	chr11	101831875	101832428	Pilot_H3_BAM_peak_4179	31	+	2.3559	4.98572	3.12127
chr11	101984350	101984700	Pilot_E3_BAM_peak_1056	22	+	3.04976	5.73913	2.27043	chr11	101983055	101986444	Pilot_H3_BAM_peak_4184	560	+	7.82766	58.0982	56.0267
chr11	102087241	102089401	Pilot_E3_BAM_peak_1057	21	+	3.0154	5.54078	2.11498	chr11	102086498	102089841	Pilot_H3_BAM_peak_4188	2366	+	21.2993	239.092	236.641
chr11	102218690	102219149	Pilot_E3_BAM_peak_1059	18	+	2.79211	5.16004	1.80547	chr11	102214795	102219348	Pilot_H3_BAM_peak_4195	811	+	9.60802	83.2503	81.1198
chr11	102248740	102249307	Pilot_E3_BAM_peak_1060	172	+	5.60277	21.7655	17.2464	chr11	102248053	102250684	Pilot_H3_BAM_peak_4199	2184	+	17.1489	220.862	218.417
chr11	102296923	102297693	Pilot_E3_BAM_peak_1061	45	+	3.18814	8.31752	4.50618	chr11	102294567	102298478	Pilot_H3_BAM_peak_4201	2181	+	15.4818	220.581	218.139
chr11	102316891	102320454	Pilot_E3_BAM_peak_1062	29	+	3.08121	6.51602	2.93341	chr11	102315286	102320882	Pilot_H3_BAM_peak_4203	2623	+	20.413	264.845	262.303
chr11	102407571	102408941	Pilot_E3_BAM_peak_1064	18	+	2.69684	5.15122	1.81669	chr11	102405529	102409497	Pilot_H3_BAM_peak_4207	1622	+	13.5569	164.576	162.267
chr11	102430336	102431399	Pilot_E3_BAM_peak_1065	15	+	2.7775	4.83644	1.55032	chr11	102428969	102434821	Pilot_H3_BAM_peak_4209	1930	+	16.5606	195.462	193.079
chr11	102446457	102447536	Pilot_E3_BAM_peak_1066	13	+	2.69404	4.59554	1.37194	chr11	102445413	102448045	Pilot_H3_BAM_peak_4211	941	+	10.4979	96.3292	94.1956
chr11	102455764	102456084	Pilot_E3_BAM_peak_1067	36	+	3.51038	7.3485	3.6465	chr11	102454943	102456485	Pilot_H3_BAM_peak_4212	382	+	6.81836	40.3226	38.2635
chr11	102466211	102467323	Pilot_E3_BAM_peak_1068	52	+	3.6978	9.14433	5.23959	chr11	102465717	102467847	Pilot_H3_BAM_peak_4213	103	+	3.33319	12.3026	10.3681
chr11	102555838	102556077	Pilot_E3_BAM_peak_1069	18	+	2.79287	5.18917	1.8271	chr11	102554146	102557216	Pilot_H3_BAM_peak_4214	2044	+	18.118	206.891	204.468
chr11	102603978	102604644	Pilot_E3_BAM_peak_1070	32	+	3.41111	6.95123	3.28399	chr11	102602520	102607975	Pilot_H3_BAM_peak_4218	2210	+	18.2719	223.512	221.058
chr11	102644051	102644287	Pilot_E3_BAM_peak_1071	43	+	3.76579	8.20101	4.34845	chr11	102643759	102644723	Pilot_H3_BAM_peak_4220	69	+	3.11659	8.91257	6.9998
chr11	102728669	102728956	Pilot_E3_BAM_peak_1072	27	+	3.06295	6.2762	2.70641	chr11	102728425	102729998	Pilot_H3_BAM_peak_4223	47	+	2.67038	6.61457	4.72701
chr11	102924936	102925375	Pilot_E3_BAM_peak_1073	17	+	2.52505	5.06166	1.73197	chr11	102922515	102926199	Pilot_H3_BAM_peak_4232	1844	+	14.4034	186.806	184.439
chr11	103003442	103003680	Pilot_E3_BAM_peak_1074	13	+	2.68578	4.49707	1.30335	chr11	103002865	103003938	Pilot_H3_BAM_peak_4237	52	+	2.75611	7.09798	5.20434
chr11	103028352	103028802	Pilot_E3_BAM_peak_1075	26	+	2.90101	6.19553	2.65111	chr11	103026129	103030677	Pilot_H3_BAM_peak_4239	2320	+	18.5477	234.57	232.067
chr11	103051353	103051824	Pilot_E3_BAM_peak_1076	24	+	3.08356	5.96573	2.45512	chr11	103050205	103052401	Pilot_H3_BAM_peak_4242	53	+	2.78236	7.22166	5.33385
chr11	103067102	103067603	Pilot_E3_BAM_peak_1077	35	+	3.31076	7.3004	3.57941	chr11	103066360	103068052	Pilot_H3_BAM_peak_4243	54	+	2.68599	7.35514	5.46298
chr11	103116023	103117457	Pilot_E3_BAM_peak_1078	16	+	2.68202	4.96331	1.65378	chr11	103113686	103119901	Pilot_H3_BAM_peak_4246	2292	+	18.2041	231.727	229.249
chr11	103133002	103133407	Pilot_E3_BAM_peak_1079	13	+	2.63325	4.59193	1.3616	chr11	103130867	103135241	Pilot_H3_BAM_peak_4247	1333	+	12.2232	135.545	133.301
chr11	103174144	103174893	Pilot_E3_BAM_peak_1080	10	+	2.5825	4.176	1.06248	chr11	103174280	103174991	Pilot_H3_BAM_peak_4252	18	+	2.12137	3.66756	1.83644
chr11	103246322	103246884	Pilot_E3_BAM_peak_1081	18	+	2.58547	5.24948	1.87754	chr11	103246343	103247776	Pilot_H3_BAM_peak_4254	54	+	2.60747	7.33429	5.44166
chr11	103267308	103268090	Pilot_E3_BAM_peak_1082	71	+	3.66089	11.2297	7.1807	chr11	103264079	103268426	Pilot_H3_BAM_peak_4255	1700	+	14.2612	172.421	170.078
chr11	103312029	103312471	Pilot_E3_BAM_peak_1083	30	+	3.15206	6.71377	3.08641	chr11	103311658	103313468	Pilot_H3_BAM_peak_4256	130	+	3.81471	14.9756	13.0308
chr11	103381899	103382406	Pilot_E3_BAM_peak_1084	16	+	2.82175	4.99082	1.67307	chr11	103381566	103382741	Pilot_H3_BAM_peak_4259	37	+	2.50096	5.58146	3.70755
chr11	103966434	103966948	Pilot_E3_BAM_peak_1085	30	+	3.13048	6.6994	3.06449	chr11	103966114	103968941	Pilot_H3_BAM_peak_4266	1678	+	16.1816	170.247	167.897
chr11	104035238	104035704	Pilot_E3_BAM_peak_1086	23	+	3.11945	5.75686	2.30027	chr11	104034830	104035579	Pilot_H3_BAM_peak_4270	27	+	2.38521	4.63601	2.7796
chr11	104442497	104443110	Pilot_E3_BAM_peak_1087	54	+	3.72572	9.47088	5.4916	chr11	104439023	104444197	Pilot_H3_BAM_peak_4279	1884	+	17.6629	190.793	188.43
chr11	104469522	104469845	Pilot_E3_BAM_peak_1088	25	+	3.20512	6.00028	2.50183	chr11	104466779	104470255	Pilot_H3_BAM_peak_4280	1090	+	12.8799	111.223	109.055
chr11	104613816	104614025	Pilot_E3_BAM_peak_1089	13	+	2.82001	4.57326	1.347	chr11	104613732	104614939	Pilot_H3_BAM_peak_4286	43	+	2.68253	6.19405	4.31127
chr11	104624876	104625237	Pilot_E3_BAM_peak_1090	13	+	2.81408	4.60737	1.37347	chr11	104624630	104626276	Pilot_H3_BAM_peak_4288	32	+	2.48164	5.07987	3.21606
chr11	105120619	105121169	Pilot_E3_BAM_peak_1091	28	+	3.36949	6.39139	2.83306	chr11	105120648	105120974	Pilot_H3_BAM_peak_4291	25	+	2.42862	4.42888	2.579
chr11	105181187	105181749	Pilot_E3_BAM_peak_1092	17	+	2.92386	5.14777	1.79771	chr11	105178817	105183827	Pilot_H3_BAM_peak_4293	1954	+	17.7463	197.794	195.415
chr11	105292385	105292597	Pilot_E3_BAM_peak_1093	28	+	3.05023	6.49748	2.89651	chr11	105291596	105294828	Pilot_H3_BAM_peak_4295	1131	+	11.1194	115.348	113.164
chr11	105439533	105439910	Pilot_E3_BAM_peak_1094	24	+	3.07441	5.9872	2.47399	chr11	105439076	105440044	Pilot_H3_BAM_peak_4300	29	+	2.43567	4.85642	2.99741
chr11	105948244	105948746	Pilot_E3_BAM_peak_1096	18	+	2.89968	5.22755	1.86905	chr11	105947802	105948677	Pilot_H3_BAM_peak_4306	25	+	2.28899	4.38974	2.54044
chr11	105958990	105959961	Pilot_E3_BAM_peak_1097	12	+	2.71315	4.40088	1.221	chr11	105958532	105959839	Pilot_H3_BAM_peak_4307	59	+	3.06131	7.87034	5.96191
chr11	106083878	106084774	Pilot_E3_BAM_peak_1098	61	+	3.55378	10.0598	6.14138	chr11	106083188	106086940	Pilot_H3_BAM_peak_4311	2042	+	16.4467	206.621	204.211
chr11	106193310	106193990	Pilot_E3_BAM_peak_1099	25	+	3.00486	6.11659	2.58712	chr11	106191997	106195454	Pilot_H3_BAM_peak_4313	1681	+	15.4398	170.521	168.183
chr11	106216453	106217296	Pilot_E3_BAM_peak_1100	27	+	2.88905	6.28095	2.73439	chr11	106214677	106219221	Pilot_H3_BAM_peak_4314	2414	+	19.0595	243.976	241.471
chr11	106272557	106272903	Pilot_E3_BAM_peak_1101	12	+	2.40866	4.48197	1.28332	chr11	106271039	106274050	Pilot_H3_BAM_peak_4316	2116	+	15.0448	214.14	211.7
chr11	106487358	106488068	Pilot_E3_BAM_peak_1102	28	+	3.14296	6.45986	2.89435	chr11	106483454	106489349	Pilot_H3_BAM_peak_4321	1163	+	12.5216	118.496	116.305
chr11	106597879	106598459	Pilot_E3_BAM_peak_1103	13	+	2.85051	4.63965	1.39246	chr11	106597709	106598602	Pilot_H3_BAM_peak_4326	48	+	2.84717	6.77081	4.87873
chr11	106612816	106613305	Pilot_E3_BAM_peak_1104	12	+	2.59657	4.38583	1.2079	chr11	106611277	106613982	Pilot_H3_BAM_peak_4327	1625	+	13.3357	164.857	162.538
chr11	106788605	106789171	Pilot_E3_BAM_peak_1105	33	+	2.73557	7.06689	3.39566	chr11	106784090	106791015	Pilot_H3_BAM_peak_4333	1531	+	13.9477	155.462	153.181
chr11	106920019	106921256	Pilot_E3_BAM_peak_1106	26	+	3.14583	6.14067	2.6219	chr11	106917254	106921561	Pilot_H3_BAM_peak_4335	1904	+	15.7734	192.8	190.402
chr11	107028077	107028656	Pilot_E3_BAM_peak_1107	21	+	3.02703	5.55714	2.13442	chr11	107024706	107029077	Pilot_H3_BAM_peak_4342	582	+	8.1832	60.3316	58.252
chr11	107188947	107189199	Pilot_E3_BAM_peak_1108	16	+	2.68146	4.93513	1.62921	chr11	107187516	107189656	Pilot_H3_BAM_peak_4346	2230	+	16.9155	225.558	223.097
chr11	107714383	107714771	Pilot_E3_BAM_peak_1109	27	+	3.09244	6.29215	2.73487	chr11	107714232	107717007	Pilot_H3_BAM_peak_4351	961	+	10.6518	98.3637	96.1776
chr11	108214908	108215680	Pilot_E3_BAM_peak_1110	13	+	2.81276	4.5731	1.3534	chr11	108214504	108215913	Pilot_H3_BAM_peak_4354	224	+	5.18347	24.4352	22.4367
chr11	108267968	108268443	Pilot_E3_BAM_peak_1111	17	+	2.91582	5.03015	1.71343	chr11	108267863	108268555	Pilot_H3_BAM_peak_4355	37	+	2.57932	5.59205	3.72376
chr11	108336560	108336798	Pilot_E3_BAM_peak_1112	20	+	3.13126	5.47942	2.05462	chr11	108336360	108337301	Pilot_H3_BAM_peak_4356	211	+	5.42333	23.1401	21.1373
chr11	109425463	109426191	Pilot_E3_BAM_peak_1114	58	+	3.50003	9.8218	5.81385	chr11	109425146	109427577	Pilot_H3_BAM_peak_4367	1081	+	10.1457	110.331	108.142
chr11	109610179	109612121	Pilot_E3_BAM_peak_1115	113	+	4.50388	15.53	11.3158	chr11	109608918	109612440	Pilot_H3_BAM_peak_4370	2062	+	16.7466	208.681	206.221
chr11	109650050	109651349	Pilot_E3_BAM_peak_1116	21	+	3.00293	5.56409	2.14325	chr11	109648583	109655036	Pilot_H3_BAM_peak_4373	1910	+	17.2269	193.433	191.064
chr11	109817100	109817429	Pilot_E3_BAM_peak_1117	16	+	2.8836	4.9538	1.64677	chr11	109816802	109817981	Pilot_H3_BAM_peak_4376	39	+	2.66355	5.86877	3.99896
chr11	109860379	109860698	Pilot_E3_BAM_peak_1118	21	+	3.14918	5.60317	2.15642	chr11	109860004	109861047	Pilot_H3_BAM_peak_4378	257	+	5.67325	27.7152	25.714
chr11	109926856	109927425	Pilot_E3_BAM_peak_1119	11	+	2.7592	4.25223	1.1076	chr11	109926864	109927397	Pilot_H3_BAM_peak_4379	14	+	2.15033	3.31481	1.49364
chr11	110337367	110337595	Pilot_E3_BAM_peak_1120	11	+	2.63508	4.32967	1.16905	chr11	110336292	110338718	Pilot_H3_BAM_peak_4382	1625	+	15.5714	164.846	162.538
chr11	112173634	112173855	Pilot_E3_BAM_peak_1121	14	+	2.91675	4.71376	1.4557	chr11	112173617	112174168	Pilot_H3_BAM_peak_4391	14	+	2.14813	3.29983	1.4797
chr11	112979348	112979733	Pilot_E3_BAM_peak_1122	28	+	2.9938	6.40357	2.82121	chr11	112979349	112979826	Pilot_H3_BAM_peak_4396	25	+	2.19083	4.35954	2.51124
chr11	113297223	113297755	Pilot_E3_BAM_peak_1126	14	+	2.81644	4.69733	1.44717	chr11	113296798	113297914	Pilot_H3_BAM_peak_4400	29	+	2.41049	4.79519	2.93825
chr11	113451324	113451540	Pilot_E3_BAM_peak_1127	19	+	3.10577	5.30698	1.9151	chr11	113451117	113451965	Pilot_H3_BAM_peak_4402	127	+	4.22213	14.6839	12.74
chr11	114723032	114723322	Pilot_E3_BAM_peak_1128	12	+	2.79933	4.48138	1.28139	chr11	114723019	114723334	Pilot_H3_BAM_peak_4414	27	+	2.41839	4.59297	2.73725
chr11	115071741	115072205	Pilot_E3_BAM_peak_1129	17	+	2.897	5.02109	1.70272	chr11	115070985	115072219	Pilot_H3_BAM_peak_4423	146	+	4.23952	16.5845	14.6192
chr11	115083599	115083975	Pilot_E3_BAM_peak_1130	14	+	2.75049	4.73714	1.47004	chr11	115083383	115083753	Pilot_H3_BAM_peak_4424	62	+	2.80607	8.15404	6.24369
chr11	115162954	115163193	Pilot_E3_BAM_peak_1131	27	+	2.92976	6.30128	2.74262	chr11	115162373	115165557	Pilot_H3_BAM_peak_4425	2637	+	19.3723	266.327	263.763
chr11	115374145	115374476	Pilot_E3_BAM_peak_1132	13	+	2.6886	4.51985	1.3116	chr11	115373402	115377378	Pilot_H3_BAM_peak_4431	191	+	4.46066	21.1647	19.1852
chr11	115491622	115491854	Pilot_E3_BAM_peak_1133	23	+	3.11866	5.80749	2.32011	chr11	115490508	115493211	Pilot_H3_BAM_peak_4439	2290	+	21.6131	231.548	229.058
chr11	115514013	115514543	Pilot_E3_BAM_peak_1134	20	+	2.79188	5.43029	2.03969	chr11	115509748	115515379	Pilot_H3_BAM_peak_4440	2117	+	17.7444	214.22	211.721
chr11	115535988	115536408	Pilot_E3_BAM_peak_1135	16	+	2.63149	4.99536	1.68307	chr11	115533781	115536933	Pilot_H3_BAM_peak_4443	1742	+	15.2274	176.573	174.236
chr11	115564241	115564639	Pilot_E3_BAM_peak_1136	25	+	3.11984	6.08673	2.55988	chr11	115563506	115566237	Pilot_H3_BAM_peak_4444	2429	+	19.8758	245.495	242.972
chr11	115708747	115709323	Pilot_E3_BAM_peak_1137	16	+	2.73568	4.91172	1.61186	chr11	115705589	115710110	Pilot_H3_BAM_peak_4450	1475	+	13.8057	149.802	147.525
chr11	115813707	115814950	Pilot_E3_BAM_peak_1138	31	+	3.16908	6.7319	3.10422	chr11	115812153	115816391	Pilot_H3_BAM_peak_4455	1719	+	15.4517	174.253	171.926
chr11	115954938	115955484	Pilot_E3_BAM_peak_1139	30	+	3.51082	6.73096	3.08669	chr11	115954584	115958113	Pilot_H3_BAM_peak_4462	48	+	2.86018	6.69593	4.8049
chr11	116168011	116168293	Pilot_E3_BAM_peak_1140	18	+	2.79912	5.20799	1.84009	chr11	116166367	116168822	Pilot_H3_BAM_peak_4478	2509	+	21.8314	253.531	250.965
chr11	116198273	116199374	Pilot_E3_BAM_peak_1141	28	+	3.23721	6.40116	2.83848	chr11	116196968	116200153	Pilot_H3_BAM_peak_4480	2011	+	18.8721	203.501	201.106
chr11	116218927	116219256	Pilot_E3_BAM_peak_1142	11	+	2.47261	4.3406	1.16701	chr11	116218281	116219495	Pilot_H3_BAM_peak_4481	36	+	2.30106	5.57095	3.6995
chr11	116256003	116256284	Pilot_E3_BAM_peak_1143	17	+	2.94602	5.06258	1.73016	chr11	116254439	116256739	Pilot_H3_BAM_peak_4482	71	+	3.13941	9.07931	7.17179
chr11	116273905	116274222	Pilot_E3_BAM_peak_1144	26	+	3.21711	6.20049	2.65092	chr11	116271352	116275548	Pilot_H3_BAM_peak_4483	2205	+	19.452	222.99	220.545
chr11	116319200	116319485	Pilot_E3_BAM_peak_1145	19	+	2.72447	5.39275	1.9895	chr11	116319126	116319812	Pilot_H3_BAM_peak_4488	270	+	4.87934	29.1012	27.0937
chr11	116387440	116387909	Pilot_E3_BAM_peak_1146	17	+	2.73958	5.05375	1.72428	chr11	116386885	116388336	Pilot_H3_BAM_peak_4491	204	+	4.58304	22.4701	20.4712
chr11	116413126	116413368	Pilot_E3_BAM_peak_1147	34	+	3.45957	7.09926	3.40467	chr11	116411001	116414049	Pilot_H3_BAM_peak_4492	679	+	9.40931	70.0399	67.9382
chr11	116523002	116523782	Pilot_E3_BAM_peak_1148	13	+	2.65922	4.58726	1.36318	chr11	116522227	116524310	Pilot_H3_BAM_peak_4498	63	+	2.88791	8.23188	6.3248
chr11	116532570	116534073	Pilot_E3_BAM_peak_1149	18	+	2.70583	5.24866	1.88244	chr11	116531351	116534671	Pilot_H3_BAM_peak_4499	2077	+	16.985	210.164	207.778
chr11	116615921	116616874	Pilot_E3_BAM_peak_1150	20	+	2.87588	5.45562	2.05014	chr11	116615615	116618130	Pilot_H3_BAM_peak_4502	97	+	3.30908	11.7398	9.79458
chr11	116657723	116658246	Pilot_E3_BAM_peak_1151	23	+	3.01571	5.87589	2.38352	chr11	116657387	116658557	Pilot_H3_BAM_peak_4506	227	+	4.78312	24.7883	22.7943
chr11	116671235	116671513	Pilot_E3_BAM_peak_1152	63	+	3.79852	10.4574	6.36434	chr11	116670841	116675012	Pilot_H3_BAM_peak_4507	1477	+	14.0751	150.043	147.772
chr11	116843372	116843931	Pilot_E3_BAM_peak_1153	16	+	2.63129	4.9419	1.63765	chr11	116838637	116856400	Pilot_H3_BAM_peak_4513	1782	+	15.9128	180.586	178.257
chr11	116853226	116853697	Pilot_E3_BAM_peak_1154	58	+	3.53834	9.90482	5.89215	chr11	116838637	116856400	Pilot_H3_BAM_peak_4513	1782	+	15.9128	180.586	178.257
chr11	117114617	117115077	Pilot_E3_BAM_peak_1156	66	+	3.85692	10.8217	6.67715	chr11	117113865	117118927	Pilot_H3_BAM_peak_4519	2128	+	18.0612	215.28	212.859
chr11	117205485	117205886	Pilot_E3_BAM_peak_1157	17	+	2.97707	5.06657	1.73073	chr11	117205402	117205742	Pilot_H3_BAM_peak_4524	25	+	2.37402	4.3898	2.53799
chr11	117256219	117256425	Pilot_E3_BAM_peak_1158	16	+	2.89644	4.99856	1.67793	chr11	117255986	117256483	Pilot_H3_BAM_peak_4529	51	+	2.88626	7.08612	5.18441
chr11	117260192	117260870	Pilot_E3_BAM_peak_1159	17	+	2.83167	5.08653	1.74794	chr11	117259104	117261057	Pilot_H3_BAM_peak_4530	96	+	3.32679	11.5537	9.6222
chr11	117265536	117266191	Pilot_E3_BAM_peak_1160	25	+	3.03083	6.08631	2.56844	chr11	117263243	117270814	Pilot_H3_BAM_peak_4531	2067	+	17.1177	209.133	206.722
chr11	117318915	117319230	Pilot_E3_BAM_peak_1161	23	+	2.88845	5.86885	2.3871	chr11	117317006	117320464	Pilot_H3_BAM_peak_4539	55	+	2.78799	7.43966	5.54281
chr11	117654312	117654782	Pilot_E3_BAM_peak_1162	16	+	2.75831	4.9415	1.63361	chr11	117653212	117657115	Pilot_H3_BAM_peak_4548	1897	+	15.4695	192.142	189.779
chr11	117848846	117849061	Pilot_E3_BAM_peak_1163	16	+	2.58815	4.98946	1.67003	chr11	117847028	117851964	Pilot_H3_BAM_peak_4556	2099	+	16.8279	212.377	209.975
chr11	117939865	117940143	Pilot_E3_BAM_peak_1164	17	+	2.84093	5.0797	1.75228	chr11	117939509	117942231	Pilot_H3_BAM_peak_4561	48	+	2.59569	6.71293	4.82804
chr11	117941711	117942059	Pilot_E3_BAM_peak_1165	33	+	3.20966	7.03381	3.34605	chr11	117939509	117942231	Pilot_H3_BAM_peak_4561	48	+	2.59569	6.71293	4.82804
chr11	117949555	117950203	Pilot_E3_BAM_peak_1166	22	+	2.95775	5.65088	2.21058	chr11	117949309	117950324	Pilot_H3_BAM_peak_4562	81	+	3.14436	10.088	8.16725
chr11	117963283	117963950	Pilot_E3_BAM_peak_1167	41	+	3.43384	7.9235	4.12762	chr11	117962575	117970304	Pilot_H3_BAM_peak_4564	1396	+	12.6029	141.947	139.676
chr11	117968816	117969844	Pilot_E3_BAM_peak_1168	24	+	2.95395	5.95265	2.45481	chr11	117962575	117970304	Pilot_H3_BAM_peak_4564	1396	+	12.6029	141.947	139.676
chr11	118248653	118248913	Pilot_E3_BAM_peak_1169	34	+	3.02836	7.126	3.44981	chr11	118246634	118249516	Pilot_H3_BAM_peak_4578	1328	+	11.696	135.04	132.811
chr11	118327462	118328066	Pilot_E3_BAM_peak_1170	48	+	3.56301	8.71018	4.84005	chr11	118326957	118328379	Pilot_H3_BAM_peak_4581	129	+	3.80879	14.9594	12.9956
chr11	118363107	118363626	Pilot_E3_BAM_peak_1171	28	+	3.05698	6.47678	2.88667	chr11	118362486	118366771	Pilot_H3_BAM_peak_4586	66	+	2.82291	8.56818	6.66454
chr11	118419029	118419336	Pilot_E3_BAM_peak_1172	26	+	2.93998	6.22916	2.6935	chr11	118415993	118420074	Pilot_H3_BAM_peak_4589	1189	+	10.5671	121.124	118.943
chr11	118438842	118439153	Pilot_E3_BAM_peak_1173	33	+	3.52909	6.99716	3.32153	chr11	118438529	118439717	Pilot_H3_BAM_peak_4593	75	+	3.3395	9.46427	7.55235
chr11	118476802	118477176	Pilot_E3_BAM_peak_1174	31	+	3.28472	6.83944	3.17846	chr11	118476557	118478134	Pilot_H3_BAM_peak_4594	658	+	8.1503	67.9669	65.8808
chr11	119040584	119041274	Pilot_E3_BAM_peak_1176	60	+	3.93579	10.0631	6.0684	chr11	119036791	119042817	Pilot_H3_BAM_peak_4597	1156	+	11.9184	117.872	115.66
chr11	119390097	119390697	Pilot_E3_BAM_peak_1177	26	+	3.12856	6.14526	2.61112	chr11	119389590	119395548	Pilot_H3_BAM_peak_4617	1988	+	16.4215	201.281	198.861
chr11	119676975	119677350	Pilot_E3_BAM_peak_1178	26	+	3.20214	6.19465	2.6798	chr11	119676383	119677984	Pilot_H3_BAM_peak_4627	56	+	2.9393	7.57809	5.67525
chr11	119856607	119856884	Pilot_E3_BAM_peak_1179	13	+	2.69154	4.52859	1.3163	chr11	119856339	119857126	Pilot_H3_BAM_peak_4635	14	+	2.00378	3.29412	1.47431
chr11	119942381	119942903	Pilot_E3_BAM_peak_1180	31	+	2.97968	6.82561	3.17994	chr11	119941475	119946035	Pilot_H3_BAM_peak_4640	2052	+	17.0176	207.673	205.243
chr11	119975975	119976272	Pilot_E3_BAM_peak_1181	25	+	2.94512	6.08917	2.56334	chr11	119975538	119976603	Pilot_H3_BAM_peak_4644	55	+	2.65019	7.4435	5.55177
chr11	120086476	120087003	Pilot_E3_BAM_peak_1182	29	+	3.21429	6.60164	2.99262	chr11	120085481	120087453	Pilot_H3_BAM_peak_4650	1217	+	12.5671	123.989	121.793
chr11	120098783	120098997	Pilot_E3_BAM_peak_1183	13	+	2.65604	4.56202	1.3439	chr11	120097372	120101215	Pilot_H3_BAM_peak_4651	2154	+	16.8179	217.901	215.485
chr11	120189477	120190165	Pilot_E3_BAM_peak_1184	22	+	2.8756	5.70622	2.26345	chr11	120184198	120191697	Pilot_H3_BAM_peak_4654	2379	+	19.9	240.463	237.902
chr11	120252984	120253328	Pilot_E3_BAM_peak_1185	15	+	2.58158	4.86418	1.5785	chr11	120250391	120257637	Pilot_H3_BAM_peak_4658	221	+	4.7085	24.1426	22.142
chr11	120256487	120257162	Pilot_E3_BAM_peak_1186	48	+	3.56324	8.63958	4.84452	chr11	120250391	120257637	Pilot_H3_BAM_peak_4658	221	+	4.7085	24.1426	22.142
chr11	120310811	120311209	Pilot_E3_BAM_peak_1187	25	+	3.05214	6.05332	2.52387	chr11	120310437	120311753	Pilot_H3_BAM_peak_4663	452	+	6.88073	47.3583	45.2963
chr11	120315500	120316114	Pilot_E3_BAM_peak_1188	18	+	2.72356	5.16114	1.81195	chr11	120314435	120317481	Pilot_H3_BAM_peak_4664	1460	+	12.5771	148.296	146.026
chr11	120350153	120350414	Pilot_E3_BAM_peak_1189	33	+	3.21681	7.03642	3.35172	chr11	120342857	120351619	Pilot_H3_BAM_peak_4665	2005	+	17.4937	202.961	200.556
chr11	120467253	120467857	Pilot_E3_BAM_peak_1190	29	+	3.13635	6.48514	2.9123	chr11	120465505	120469278	Pilot_H3_BAM_peak_4671	2361	+	18.8845	238.621	236.118
chr11	120554510	120555504	Pilot_E3_BAM_peak_1191	25	+	3.22237	6.07043	2.55473	chr11	120553189	120555973	Pilot_H3_BAM_peak_4680	106	+	3.80993	12.5848	10.6353
chr11	120573002	120573334	Pilot_E3_BAM_peak_1192	54	+	2.9459	9.38962	5.46971	chr11	120570683	120576471	Pilot_H3_BAM_peak_4682	2099	+	17.2042	212.377	209.941
chr11	120630291	120630871	Pilot_E3_BAM_peak_1193	13	+	2.6256	4.61939	1.38128	chr11	120629742	120636031	Pilot_H3_BAM_peak_4688	1513	+	13.7022	153.642	151.331
chr11	120673036	120673567	Pilot_E3_BAM_peak_1194	32	+	2.92973	6.89043	3.21933	chr11	120672503	120675319	Pilot_H3_BAM_peak_4691	1302	+	11.8133	132.507	130.279
chr11	120697957	120698436	Pilot_E3_BAM_peak_1195	18	+	2.5187	5.19065	1.84026	chr11	120697822	120698795	Pilot_H3_BAM_peak_4693	83	+	2.95947	10.233	8.30134
chr11	120704122	120704344	Pilot_E3_BAM_peak_1196	13	+	2.59058	4.51625	1.3094	chr11	120703819	120705310	Pilot_H3_BAM_peak_4694	65	+	2.86405	8.40934	6.50448
chr11	120713625	120714259	Pilot_E3_BAM_peak_1197	19	+	2.73131	5.34536	1.95184	chr11	120712449	120715370	Pilot_H3_BAM_peak_4695	1800	+	15.0546	182.392	180.063
chr11	120727029	120727417	Pilot_E3_BAM_peak_1198	23	+	2.97065	5.82183	2.34357	chr11	120726471	120727576	Pilot_H3_BAM_peak_4697	484	+	6.91772	50.4884	48.4314
chr11	120800225	120800449	Pilot_E3_BAM_peak_1199	30	+	3.0907	6.64224	3.026	chr11	120799636	120801722	Pilot_H3_BAM_peak_4707	124	+	3.51497	14.4314	12.4967
chr11	120824205	120825064	Pilot_E3_BAM_peak_1200	23	+	2.82005	5.76454	2.30027	chr11	120821246	120825663	Pilot_H3_BAM_peak_4708	2135	+	16.8228	216.012	213.568
chr11	121204141	121204822	Pilot_E3_BAM_peak_1201	37	+	3.14691	7.4999	3.7893	chr11	121203469	121205568	Pilot_H3_BAM_peak_4720	829	+	9.8728	85.1179	82.9781
chr11	121236700	121237333	Pilot_E3_BAM_peak_1202	73	+	3.78983	11.5353	7.39161	chr11	121235328	121238712	Pilot_H3_BAM_peak_4722	1339	+	12.1195	136.189	133.962
chr11	121387985	121388587	Pilot_E3_BAM_peak_1203	13	+	2.70322	4.58742	1.36049	chr11	121387201	121388867	Pilot_H3_BAM_peak_4725	762	+	9.54924	78.3135	76.2037
chr11	121407609	121407816	Pilot_E3_BAM_peak_1204	12	+	2.77178	4.50803	1.29874	chr11	121407170	121407881	Pilot_H3_BAM_peak_4726	21	+	2.27344	4.00272	2.16311
chr11	121647193	121647808	Pilot_E3_BAM_peak_1205	11	+	2.7239	4.31537	1.16237	chr11	121647089	121648089	Pilot_H3_BAM_peak_4731	62	+	3.18803	8.10758	6.20159
chr11	121672948	121673417	Pilot_E3_BAM_peak_1206	31	+	3.0794	6.75712	3.12935	chr11	121672045	121673980	Pilot_H3_BAM_peak_4733	1173	+	11.5149	119.618	117.399
chr11	121702130	121702611	Pilot_E3_BAM_peak_1207	21	+	2.89436	5.59738	2.1577	chr11	121700931	121707085	Pilot_H3_BAM_peak_4735	2158	+	16.8613	218.242	215.807
chr12	3371361	3371597	Pilot_E3_BAM_peak_1208	15	+	2.6963	4.8094	1.52716	chr12	3367800	3372383	Pilot_H3_BAM_peak_4748	300	+	5.57143	32.0147	30.0163
chr12	4233779	4234444	Pilot_E3_BAM_peak_1209	18	+	2.76529	5.24623	1.87249	chr12	4232115	4235349	Pilot_H3_BAM_peak_4761	2057	+	18.021	208.202	205.787
chr12	4817260	4817745	Pilot_E3_BAM_peak_1210	25	+	3.13695	6.04635	2.52516	chr12	4816628	4819295	Pilot_H3_BAM_peak_4766	2397	+	22.5251	242.252	239.715
chr12	4907183	4907425	Pilot_E3_BAM_peak_1211	18	+	3.00906	5.21919	1.85488	chr12	4906132	4908573	Pilot_H3_BAM_peak_4769	1100	+	12.341	112.197	110.021
chr12	8499525	8500379	Pilot_E3_BAM_peak_1212	32	+	3.10826	6.90826	3.25813	chr12	8496053	8501135	Pilot_H3_BAM_peak_4776	1854	+	15.7847	187.791	185.442
chr12	8921224	8922278	Pilot_E3_BAM_peak_1213	56	+	3.67036	9.61151	5.67783	chr12	8920431	8924785	Pilot_H3_BAM_peak_4786	1637	+	14.6847	166.067	163.765
chr12	9030117	9030450	Pilot_E3_BAM_peak_1214	19	+	3.05071	5.35926	1.96673	chr12	9029466	9031618	Pilot_H3_BAM_peak_4792	809	+	10.2508	83.0408	80.9191
chr12	11265598	11265815	Pilot_E3_BAM_peak_1217	19	+	3.12473	5.38932	1.98472	chr12	11263750	11269892	Pilot_H3_BAM_peak_4804	2150	+	19.8063	217.51	215.068
chr12	16532589	16533415	Pilot_E3_BAM_peak_1219	12	+	2.80731	4.49182	1.29108	chr12	16532490	16533510	Pilot_H3_BAM_peak_4813	122	+	4.10436	14.2017	12.2408
chr12	16870457	16870904	Pilot_E3_BAM_peak_1220	34	+	3.25791	7.12796	3.44458	chr12	16869165	16871166	Pilot_H3_BAM_peak_4821	72	+	3.01618	9.16681	7.25495
chr12	16894134	16894935	Pilot_E3_BAM_peak_1221	37	+	3.43693	7.4549	3.72256	chr12	16893314	16899502	Pilot_H3_BAM_peak_4824	1919	+	17.9789	194.364	191.976
chr12	16920190	16920577	Pilot_E3_BAM_peak_1222	10	+	2.75765	4.19692	1.05301	chr12	16919753	16920967	Pilot_H3_BAM_peak_4825	33	+	2.59099	5.21734	3.3535
chr12	17000060	17000329	Pilot_E3_BAM_peak_1223	28	+	2.96907	6.49344	2.89691	chr12	16997996	17001471	Pilot_H3_BAM_peak_4826	1639	+	14.2109	166.252	163.948
chr12	17690470	17691202	Pilot_E3_BAM_peak_1224	25	+	3.13069	6.08733	2.56808	chr12	17689189	17693333	Pilot_H3_BAM_peak_4836	2417	+	20.453	244.269	241.759
chr12	17881783	17882240	Pilot_E3_BAM_peak_1225	31	+	3.21577	6.76947	3.11627	chr12	17881254	17883190	Pilot_H3_BAM_peak_4843	2510	+	23.4447	253.563	251.052
chr12	21227315	21227845	Pilot_E3_BAM_peak_1226	31	+	3.49254	6.83412	3.18056	chr12	21227101	21227836	Pilot_H3_BAM_peak_4851	56	+	2.97388	7.53578	5.62759
chr12	21373331	21373730	Pilot_E3_BAM_peak_1227	18	+	2.84922	5.22539	1.86068	chr12	21372279	21374871	Pilot_H3_BAM_peak_4855	2456	+	19.5536	248.151	245.656
chr12	21417353	21417801	Pilot_E3_BAM_peak_1228	27	+	3.16343	6.32411	2.75121	chr12	21414248	21419204	Pilot_H3_BAM_peak_4856	1693	+	16.7225	171.697	169.371
chr12	24571943	24572393	Pilot_E3_BAM_peak_1229	21	+	2.95618	5.63428	2.1925	chr12	24571499	24573568	Pilot_H3_BAM_peak_4860	666	+	9.24616	68.7966	66.6843
chr12	24650970	24652087	Pilot_E3_BAM_peak_1230	26	+	2.70663	6.15799	2.63652	chr12	24650346	24652776	Pilot_H3_BAM_peak_4862	976	+	9.58401	99.8097	97.6314
chr12	24707472	24708583	Pilot_E3_BAM_peak_1231	20	+	2.81085	5.4486	2.03916	chr12	24705731	24715219	Pilot_H3_BAM_peak_4865	1757	+	16.6254	178.053	175.721
chr12	25096268	25096636	Pilot_E3_BAM_peak_1232	16	+	2.80922	4.97426	1.65821	chr12	25092386	25101634	Pilot_H3_BAM_peak_4868	2221	+	19.7715	224.633	222.143
chr12	25097867	25098080	Pilot_E3_BAM_peak_1233	22	+	2.80469	5.70573	2.23889	chr12	25092386	25101634	Pilot_H3_BAM_peak_4868	2221	+	19.7715	224.633	222.143
chr12	25190408	25190712	Pilot_E3_BAM_peak_1234	15	+	2.82833	4.8443	1.56947	chr12	25189322	25190855	Pilot_H3_BAM_peak_4870	24	+	2.25168	4.33131	2.48536
chr12	27342251	27343036	Pilot_E3_BAM_peak_1235	12	+	2.61664	4.45498	1.26051	chr12	27337486	27344005	Pilot_H3_BAM_peak_4872	2280	+	20.1479	230.474	228.017
chr12	28649400	28649787	Pilot_E3_BAM_peak_1236	11	+	2.66507	4.32023	1.15604	chr12	28648808	28651255	Pilot_H3_BAM_peak_4874	1384	+	13.6998	140.653	138.412
chr12	28675273	28675562	Pilot_E3_BAM_peak_1237	17	+	2.95817	5.12942	1.78532	chr12	28674651	28676825	Pilot_H3_BAM_peak_4875	1130	+	13.3896	115.249	113.055
chr12	28750233	28750492	Pilot_E3_BAM_peak_1238	29	+	3.40859	6.55663	2.93749	chr12	28749196	28753191	Pilot_H3_BAM_peak_4876	1201	+	13.0893	122.339	120.129
chr12	30584520	30584860	Pilot_E3_BAM_peak_1239	23	+	3.12866	5.78434	2.30097	chr12	30583764	30585902	Pilot_H3_BAM_peak_4880	1998	+	19.371	202.309	199.896
chr12	31270944	31271424	Pilot_E3_BAM_peak_1240	12	+	2.81314	4.39789	1.22498	chr12	31263720	31272272	Pilot_H3_BAM_peak_4885	1366	+	13.0063	138.889	136.644
chr12	31351056	31351387	Pilot_E3_BAM_peak_1241	13	+	2.67392	4.63537	1.39584	chr12	31349732	31352272	Pilot_H3_BAM_peak_4886	2111	+	19.8034	213.546	211.135
chr12	31499343	31499989	Pilot_E3_BAM_peak_1242	26	+	2.96411	6.22381	2.69779	chr12	31497685	31500727	Pilot_H3_BAM_peak_4887	2375	+	19.4113	239.986	237.502
chr12	32378372	32379549	Pilot_E3_BAM_peak_1243	17	+	2.85786	5.09674	1.76807	chr12	32378185	32382445	Pilot_H3_BAM_peak_4899	1320	+	13.1573	134.3	132.079
chr12	32820032	32821042	Pilot_E3_BAM_peak_1244	20	+	2.8105	5.40351	2.00359	chr12	32819352	32822063	Pilot_H3_BAM_peak_4900	1125	+	12.1199	114.776	112.566
chr12	32953909	32954697	Pilot_E3_BAM_peak_1245	33	+	3.04754	7.03953	3.38218	chr12	32952716	32956647	Pilot_H3_BAM_peak_4902	1576	+	15.5823	159.985	157.67
chr12	33380056	33380280	Pilot_E3_BAM_peak_1247	26	+	3.02351	6.15695	2.62583	chr12	33379896	33380146	Pilot_H3_BAM_peak_4910	21	+	2.15598	3.95316	2.11397
chr12	34528128	34529050	Pilot_E3_BAM_peak_1248	13	+	2.74632	4.54043	1.32074	chr12	34528809	34529422	Pilot_H3_BAM_peak_4917	34	+	2.63363	5.3487	3.47661
chr12	36156836	36158039	Pilot_E3_BAM_peak_1250	46	+	3.41127	8.44268	4.63618	chr12	36154861	36159089	Pilot_H3_BAM_peak_4925	3237	+	24.3262	326.444	323.725
chr12	38778737	38778991	Pilot_E3_BAM_peak_1251	23	+	3.21712	5.83431	2.34721	chr12	38777424	38782213	Pilot_H3_BAM_peak_4929	2888	+	27.3204	291.462	288.807
chr12	40222602	40223871	Pilot_E3_BAM_peak_1252	30	+	3.01032	6.67902	3.07475	chr12	40218356	40224111	Pilot_H3_BAM_peak_4933	1711	+	15.6659	173.452	171.137
chr12	40445696	40446074	Pilot_E3_BAM_peak_1253	15	+	2.5219	4.78991	1.51599	chr12	40444764	40447628	Pilot_H3_BAM_peak_4935	2458	+	19.2579	248.341	245.85
chr12	40499507	40500067	Pilot_E3_BAM_peak_1254	24	+	3.17072	5.91394	2.41764	chr12	40499202	40500045	Pilot_H3_BAM_peak_4936	33	+	2.46689	5.24392	3.37598
chr12	41023989	41024285	Pilot_E3_BAM_peak_1255	30	+	3.04018	6.72683	3.08627	chr12	41023695	41025300	Pilot_H3_BAM_peak_4937	845	+	9.64691	86.69	84.5376
chr12	41949690	41950181	Pilot_E3_BAM_peak_1256	25	+	3.19201	6.0643	2.55811	chr12	41950010	41950323	Pilot_H3_BAM_peak_4940	30	+	2.52103	4.94493	3.08186
chr12	44268839	44269606	Pilot_E3_BAM_peak_1257	14	+	2.58712	4.72119	1.46716	chr12	44268172	44270422	Pilot_H3_BAM_peak_4942	1376	+	13.458	139.892	137.646
chr12	51692016	51692462	Pilot_E3_BAM_peak_1258	60	+	4.15773	10.0896	6.09535	chr12	51688743	51694696	Pilot_H3_BAM_peak_4950	1799	+	16.8276	182.348	179.969
chr12	51709068	51709465	Pilot_E3_BAM_peak_1259	17	+	2.94181	5.07498	1.73549	chr12	51708958	51709609	Pilot_H3_BAM_peak_4952	55	+	2.87411	7.45513	5.56523
chr12	51828723	51829410	Pilot_E3_BAM_peak_1260	15	+	2.76531	4.8476	1.56788	chr12	51826062	51831116	Pilot_H3_BAM_peak_4955	1937	+	17.952	196.16	193.772
chr12	52783039	52784099	Pilot_E3_BAM_peak_1261	23	+	3.23364	5.78774	2.31271	chr12	52780272	52784563	Pilot_H3_BAM_peak_4968	414	+	7.30846	43.4872	41.465
chr12	53146203	53146473	Pilot_E3_BAM_peak_1262	13	+	2.6762	4.54415	1.32578	chr12	53146462	53147167	Pilot_H3_BAM_peak_4975	27	+	2.25195	4.6112	2.75678
chr12	54162798	54163011	Pilot_E3_BAM_peak_1263	30	+	3.38238	6.64402	3.03433	chr12	54162664	54163220	Pilot_H3_BAM_peak_4979	69	+	3.10666	8.81243	6.91009
chr12	54203457	54203821	Pilot_E3_BAM_peak_1264	15	+	2.63814	4.86035	1.57186	chr12	54200335	54204121	Pilot_H3_BAM_peak_4983	2187	+	20.2607	221.181	218.763
chr12	54620316	54620794	Pilot_E3_BAM_peak_1265	30	+	3.27549	6.70852	3.08316	chr12	54619976	54621121	Pilot_H3_BAM_peak_4985	75	+	3.24194	9.42737	7.51369
chr12	54656089	54656669	Pilot_E3_BAM_peak_1266	24	+	2.78588	5.88275	2.41153	chr12	54654109	54657395	Pilot_H3_BAM_peak_4986	2083	+	18.5288	210.806	208.372
chr12	54695575	54696399	Pilot_E3_BAM_peak_1267	54	+	3.94194	9.3012	5.43343	chr12	54693685	54698057	Pilot_H3_BAM_peak_4987	1803	+	17.5725	182.67	180.309
chr12	54795705	54795967	Pilot_E3_BAM_peak_1268	33	+	3.514	7.08332	3.38863	chr12	54793306	54796370	Pilot_H3_BAM_peak_4989	1262	+	13.6526	128.5	126.288
chr12	54835076	54835287	Pilot_E3_BAM_peak_1269	36	+	3.42306	7.41118	3.67024	chr12	54834051	54835744	Pilot_H3_BAM_peak_4990	94	+	3.41745	11.4175	9.49011
chr12	55080175	55080448	Pilot_E3_BAM_peak_1270	62	+	4.39499	10.3664	6.27887	chr12	55078656	55081134	Pilot_H3_BAM_peak_4995	940	+	12.0824	96.2301	94.0746
chr12	55398497	55398736	Pilot_E3_BAM_peak_1271	13	+	2.73369	4.58751	1.35996	chr12	55397575	55401214	Pilot_H3_BAM_peak_4999	2100	+	18.3916	212.482	210.072
chr12	55464287	55464594	Pilot_E3_BAM_peak_1272	17	+	2.91814	5.0578	1.72605	chr12	55463712	55467466	Pilot_H3_BAM_peak_5001	873	+	10.6558	89.5093	87.3523
chr12	55466142	55467022	Pilot_E3_BAM_peak_1273	18	+	2.93174	5.22119	1.85317	chr12	55463712	55467466	Pilot_H3_BAM_peak_5001	873	+	10.6558	89.5093	87.3523
chr12	55492167	55492670	Pilot_E3_BAM_peak_1274	16	+	2.81544	4.92567	1.6219	chr12	55489338	55493725	Pilot_H3_BAM_peak_5003	976	+	11.037	99.7892	97.6328
chr12	55820469	55821078	Pilot_E3_BAM_peak_1275	32	+	3.41502	6.86075	3.2263	chr12	55819483	55821604	Pilot_H3_BAM_peak_5005	1665	+	17.2877	168.847	166.544
chr12	55836209	55836660	Pilot_E3_BAM_peak_1276	32	+	3.3991	6.93457	3.26623	chr12	55835615	55838123	Pilot_H3_BAM_peak_5006	1641	+	15.3728	166.446	164.154
chr12	59011738	59012147	Pilot_E3_BAM_peak_1277	42	+	3.21118	8.05864	4.22707	chr12	59010388	59014851	Pilot_H3_BAM_peak_5010	2315	+	19.4529	234.017	231.546
chr12	59131126	59131336	Pilot_E3_BAM_peak_1278	19	+	2.71197	5.39499	1.99915	chr12	59129153	59133516	Pilot_H3_BAM_peak_5013	1823	+	16.8292	184.684	182.346
chr12	65073745	65074014	Pilot_E3_BAM_peak_1279	67	+	3.7787	10.9049	6.72744	chr12	65071749	65077443	Pilot_H3_BAM_peak_5022	2113	+	18.8254	213.724	211.313
chr12	65075754	65075978	Pilot_E3_BAM_peak_1280	12	+	2.71037	4.48531	1.27924	chr12	65071749	65077443	Pilot_H3_BAM_peak_5022	2113	+	18.8254	213.724	211.313
chr12	69183932	69184210	Pilot_E3_BAM_peak_1281	17	+	2.88109	5.08697	1.7609	chr12	69181924	69187666	Pilot_H3_BAM_peak_5027	1793	+	16.0829	181.656	179.333
chr12	69227958	69228205	Pilot_E3_BAM_peak_1282	28	+	3.19584	6.4601	2.85356	chr12	69226704	69229164	Pilot_H3_BAM_peak_5029	1022	+	11.185	104.405	102.246
chr12	69388431	69388740	Pilot_E3_BAM_peak_1283	33	+	3.5711	6.97425	3.30947	chr12	69387709	69388872	Pilot_H3_BAM_peak_5035	26	+	2.44964	4.46898	2.6198
chr12	69474255	69475138	Pilot_E3_BAM_peak_1284	22	+	3.11388	5.69483	2.2396	chr12	69474220	69475990	Pilot_H3_BAM_peak_5044	64	+	3.06267	8.30329	6.40069
chr12	69497186	69497709	Pilot_E3_BAM_peak_1285	20	+	3.14656	5.46636	2.0554	chr12	69496374	69497996	Pilot_H3_BAM_peak_5045	166	+	4.7419	18.6507	16.6816
chr12	69502028	69503080	Pilot_E3_BAM_peak_1286	21	+	3.08701	5.57103	2.14534	chr12	69500844	69503983	Pilot_H3_BAM_peak_5046	1083	+	13.4529	110.535	108.347
chr12	69537361	69538288	Pilot_E3_BAM_peak_1287	16	+	2.68032	4.97793	1.66734	chr12	69536907	69539933	Pilot_H3_BAM_peak_5047	156	+	4.09608	17.6285	15.6574
chr12	69724784	69725446	Pilot_E3_BAM_peak_1288	35	+	3.24087	7.21437	3.54336	chr12	69723057	69726054	Pilot_H3_BAM_peak_5053	2172	+	18.0441	219.642	217.217
chr12	69790700	69790969	Pilot_E3_BAM_peak_1289	14	+	2.63637	4.72607	1.47438	chr12	69790299	69791325	Pilot_H3_BAM_peak_5055	242	+	4.89724	26.2995	24.2963
chr12	69998289	69998785	Pilot_E3_BAM_peak_1290	17	+	3.04561	5.11974	1.76493	chr12	69998121	69999244	Pilot_H3_BAM_peak_5061	63	+	3.21832	8.2932	6.38225
chr12	70614630	70615121	Pilot_E3_BAM_peak_1291	14	+	2.89085	4.73329	1.46495	chr12	70614383	70615142	Pilot_H3_BAM_peak_5071	22	+	2.357	4.13982	2.29581
chr12	70695344	70696261	Pilot_E3_BAM_peak_1292	10	+	2.70992	4.21321	1.0766	chr12	70694872	70696450	Pilot_H3_BAM_peak_5074	36	+	2.62301	5.51511	3.64785
chr12	70798967	70799802	Pilot_E3_BAM_peak_1293	11	+	2.70964	4.26899	1.11333	chr12	70798906	70799966	Pilot_H3_BAM_peak_5079	39	+	2.67685	5.80413	3.9254
chr12	70830998	70831253	Pilot_E3_BAM_peak_1294	12	+	2.72516	4.39569	1.21343	chr12	70824332	70831764	Pilot_H3_BAM_peak_5080	1534	+	13.6802	155.705	153.414
chr12	71830950	71831339	Pilot_E3_BAM_peak_1295	29	+	3.13814	6.55369	2.95824	chr12	71830129	71833148	Pilot_H3_BAM_peak_5090	2372	+	19.9414	239.778	237.276
chr12	71885246	71885519	Pilot_E3_BAM_peak_1296	15	+	2.8861	4.85951	1.57012	chr12	71885401	71888782	Pilot_H3_BAM_peak_5093	137	+	4.12807	15.6906	13.7362
chr12	71898321	71899032	Pilot_E3_BAM_peak_1297	11	+	2.76579	4.29252	1.13434	chr12	71898367	71899643	Pilot_H3_BAM_peak_5094	41	+	2.80756	6.00926	4.12878
chr12	72085212	72086235	Pilot_E3_BAM_peak_1298	48	+	3.45822	8.62152	4.82467	chr12	72084144	72087781	Pilot_H3_BAM_peak_5096	1918	+	16.8218	194.275	191.878
chr12	72535991	72536235	Pilot_E3_BAM_peak_1299	49	+	3.45788	8.87021	4.94648	chr12	72535792	72538933	Pilot_H3_BAM_peak_5097	880	+	9.65747	90.1368	88.0273
chr12	72664305	72665142	Pilot_E3_BAM_peak_1300	16	+	2.84336	4.93057	1.63181	chr12	72662669	72665804	Pilot_H3_BAM_peak_5098	2000	+	18.5686	202.43	200.024
chr12	72748612	72748861	Pilot_E3_BAM_peak_1301	26	+	3.19487	6.2151	2.65659	chr12	72748611	72749296	Pilot_H3_BAM_peak_5100	51	+	2.86309	7.01593	5.12198
chr12	73039251	73040051	Pilot_E3_BAM_peak_1302	11	+	2.79965	4.35315	1.17489	chr12	73033794	73054910	Pilot_H3_BAM_peak_5105	2195	+	20.5751	221.968	219.505
chr12	73053678	73054026	Pilot_E3_BAM_peak_1303	21	+	2.98158	5.6117	2.17791	chr12	73033794	73054910	Pilot_H3_BAM_peak_5105	2195	+	20.5751	221.968	219.505
chr12	73476613	73477008	Pilot_E3_BAM_peak_1304	21	+	3.18207	5.56813	2.12542	chr12	73476137	73477026	Pilot_H3_BAM_peak_5121	100	+	3.94582	12.0378	10.09
chr12	73779456	73780152	Pilot_E3_BAM_peak_1305	15	+	2.93529	4.8859	1.5886	chr12	73779447	73780120	Pilot_H3_BAM_peak_5126	39	+	2.59137	5.84288	3.97596
chr12	73790466	73790834	Pilot_E3_BAM_peak_1306	26	+	3.14131	6.21741	2.68041	chr12	73790321	73791064	Pilot_H3_BAM_peak_5127	41	+	2.65485	6.04892	4.17284
chr12	73838186	73838803	Pilot_E3_BAM_peak_1308	38	+	3.66216	7.56777	3.86191	chr12	73837759	73838784	Pilot_H3_BAM_peak_5129	32	+	2.5845	5.08627	3.2205
chr12	73907563	73907825	Pilot_E3_BAM_peak_1309	31	+	3.06054	6.76139	3.13783	chr12	73907145	73911276	Pilot_H3_BAM_peak_5133	1436	+	13.8665	145.897	143.639
chr12	75308071	75308478	Pilot_E3_BAM_peak_1311	36	+	3.59512	7.37491	3.63788	chr12	75307526	75311270	Pilot_H3_BAM_peak_5139	2511	+	21.9056	253.642	251.108
chr12	75669445	75669709	Pilot_E3_BAM_peak_1312	32	+	2.99903	6.9284	3.26245	chr12	75668021	75671358	Pilot_H3_BAM_peak_5145	1940	+	15.9918	196.399	194.022
chr12	75702284	75702988	Pilot_E3_BAM_peak_1313	18	+	3.0518	5.17825	1.81234	chr12	75701803	75703134	Pilot_H3_BAM_peak_5146	90	+	3.57764	10.9387	9.0106
chr12	75818727	75819120	Pilot_E3_BAM_peak_1314	11	+	2.66987	4.32575	1.16378	chr12	75817136	75820524	Pilot_H3_BAM_peak_5148	1902	+	15.5637	192.639	190.272
chr12	76255271	76255559	Pilot_E3_BAM_peak_1315	14	+	2.37885	4.76473	1.49611	chr12	76253879	76257371	Pilot_H3_BAM_peak_5153	1998	+	15.7752	202.244	199.851
chr12	76370126	76371270	Pilot_E3_BAM_peak_1316	17	+	2.77943	5.05728	1.72978	chr12	76366491	76373656	Pilot_H3_BAM_peak_5154	2410	+	19.9394	243.504	241.002
chr12	76403469	76404312	Pilot_E3_BAM_peak_1317	36	+	3.06209	7.36344	3.64669	chr12	76402643	76404853	Pilot_H3_BAM_peak_5155	1303	+	11.6942	132.587	130.353
chr12	76533150	76533644	Pilot_E3_BAM_peak_1318	14	+	2.68822	4.76371	1.49649	chr12	76532416	76535939	Pilot_H3_BAM_peak_5156	2970	+	24.482	299.656	297.019
chr12	76837462	76837706	Pilot_E3_BAM_peak_1319	79	+	4.18261	12.2671	7.97778	chr12	76836833	76839014	Pilot_H3_BAM_peak_5160	2006	+	17.1745	203.081	200.691
chr12	76962144	76962412	Pilot_E3_BAM_peak_1320	13	+	2.74422	4.5818	1.36012	chr12	76959324	76963298	Pilot_H3_BAM_peak_5162	1912	+	18.0097	193.659	191.289
chr12	78225985	78226474	Pilot_E3_BAM_peak_1321	16	+	2.72057	5.00465	1.68569	chr12	78224793	78228734	Pilot_H3_BAM_peak_5168	2204	+	17.9978	222.908	220.496
chr12	78748822	78749726	Pilot_E3_BAM_peak_1323	22	+	2.84054	5.71096	2.25648	chr12	78748006	78750918	Pilot_H3_BAM_peak_5169	1562	+	14.5476	158.502	156.212
chr12	78861351	78861989	Pilot_E3_BAM_peak_1324	29	+	2.93801	6.52698	2.92943	chr12	78858189	78864847	Pilot_H3_BAM_peak_5171	1897	+	16.3803	192.066	189.708
chr12	78911899	78912164	Pilot_E3_BAM_peak_1325	13	+	2.77125	4.60203	1.37438	chr12	78910542	78913155	Pilot_H3_BAM_peak_5173	662	+	8.96689	68.3544	66.2441
chr12	79472118	79472365	Pilot_E3_BAM_peak_1327	10	+	2.60051	4.1396	1.0342	chr12	79471963	79472438	Pilot_H3_BAM_peak_5185	12	+	2.00901	3.05529	1.24398
chr12	79864438	79865380	Pilot_E3_BAM_peak_1328	33	+	3.36967	7.08303	3.39386	chr12	79863940	79865810	Pilot_H3_BAM_peak_5187	145	+	4.14303	16.5169	14.5481
chr12	80111999	80113364	Pilot_E3_BAM_peak_1329	17	+	2.86744	5.03791	1.7068	chr12	80110645	80117356	Pilot_H3_BAM_peak_5189	1955	+	18.5269	197.901	195.505
chr12	80132535	80133163	Pilot_E3_BAM_peak_1330	21	+	3.07147	5.63055	2.19604	chr12	80131837	80133288	Pilot_H3_BAM_peak_5190	511	+	7.72841	53.1886	51.1248
chr12	80220313	80220651	Pilot_E3_BAM_peak_1331	14	+	2.71047	4.67848	1.42881	chr12	80220224	80220824	Pilot_H3_BAM_peak_5194	23	+	2.24882	4.16934	2.3234
chr12	80229351	80230230	Pilot_E3_BAM_peak_1332	12	+	2.7174	4.43389	1.25012	chr12	80227953	80232583	Pilot_H3_BAM_peak_5195	115	+	3.77449	13.4547	11.5146
chr12	80259652	80260787	Pilot_E3_BAM_peak_1333	29	+	2.99179	6.52247	2.93311	chr12	80255511	80261705	Pilot_H3_BAM_peak_5197	2762	+	20.409	278.878	276.281
chr12	80435239	80435471	Pilot_E3_BAM_peak_1334	15	+	2.7115	4.81517	1.53568	chr12	80433328	80437576	Pilot_H3_BAM_peak_5203	2487	+	21.2388	251.257	248.719
chr12	80463259	80463556	Pilot_E3_BAM_peak_1335	11	+	2.57504	4.36025	1.19299	chr12	80462250	80464627	Pilot_H3_BAM_peak_5204	1218	+	12.1297	124.101	121.899
chr12	80643802	80644141	Pilot_E3_BAM_peak_1336	39	+	3.3535	7.70352	3.91172	chr12	80641146	80646850	Pilot_H3_BAM_peak_5205	2271	+	19.938	229.605	227.162
chr12	80790300	80790713	Pilot_E3_BAM_peak_1337	17	+	2.83017	5.10481	1.76555	chr12	80789800	80793221	Pilot_H3_BAM_peak_5207	1969	+	17.5216	199.321	196.94
chr12	80945815	80946055	Pilot_E3_BAM_peak_1339	17	+	2.80852	5.10419	1.76062	chr12	80944659	80947659	Pilot_H3_BAM_peak_5211	1544	+	15.5299	156.717	154.439
chr12	81630759	81631811	Pilot_E3_BAM_peak_1341	42	+	3.80141	8.07249	4.29191	chr12	81630278	81633388	Pilot_H3_BAM_peak_5215	2162	+	20.0202	218.634	216.201
chr12	81747908	81748579	Pilot_E3_BAM_peak_1342	12	+	2.72918	4.46574	1.26714	chr12	81747955	81749355	Pilot_H3_BAM_peak_5216	149	+	4.21198	16.922	14.9447
chr12	82311965	82312328	Pilot_E3_BAM_peak_1343	11	+	2.7622	4.33755	1.16987	chr12	82312084	82312316	Pilot_H3_BAM_peak_5227	39	+	2.73287	5.77491	3.90068
chr12	83520516	83520727	Pilot_E3_BAM_peak_1344	46	+	3.60332	8.50916	4.61439	chr12	83520143	83521800	Pilot_H3_BAM_peak_5231	1212	+	11.4826	123.442	121.237
chr12	83632147	83632408	Pilot_E3_BAM_peak_1345	15	+	2.80896	4.88668	1.5884	chr12	83631287	83634584	Pilot_H3_BAM_peak_5233	2149	+	19.8407	217.432	214.987
chr12	83688320	83689049	Pilot_E3_BAM_peak_1346	14	+	2.8022	4.6564	1.41595	chr12	83687676	83690388	Pilot_H3_BAM_peak_5234	2745	+	24.0823	277.172	274.524
chr12	83987509	83988203	Pilot_E3_BAM_peak_1347	18	+	2.78156	5.21428	1.85477	chr12	83986847	83988959	Pilot_H3_BAM_peak_5238	996	+	10.9629	101.8	99.639
chr12	84193253	84194375	Pilot_E3_BAM_peak_1348	16	+	2.78054	4.97735	1.66895	chr12	84189785	84195557	Pilot_H3_BAM_peak_5246	1462	+	13.614	148.521	146.27
chr12	84222571	84222791	Pilot_E3_BAM_peak_1349	14	+	2.5462	4.66441	1.42437	chr12	84221831	84223402	Pilot_H3_BAM_peak_5248	197	+	4.47418	21.7334	19.7566
chr12	84316571	84317012	Pilot_E3_BAM_peak_1350	16	+	2.84311	4.98152	1.66402	chr12	84315764	84318958	Pilot_H3_BAM_peak_5250	2560	+	20.729	258.567	256.039
chr12	84361457	84362277	Pilot_E3_BAM_peak_1351	12	+	2.52257	4.38296	1.20742	chr12	84360119	84363539	Pilot_H3_BAM_peak_5251	1988	+	16.8245	201.271	198.877
chr12	84450052	84451702	Pilot_E3_BAM_peak_1352	41	+	3.22119	7.92082	4.15862	chr12	84449940	84452855	Pilot_H3_BAM_peak_5254	2127	+	17.3431	215.194	212.739
chr12	84617227	84617564	Pilot_E3_BAM_peak_1353	19	+	2.6807	5.25667	1.9013	chr12	84614668	84618209	Pilot_H3_BAM_peak_5256	903	+	9.71424	92.4918	90.3486
chr12	84772921	84773493	Pilot_E3_BAM_peak_1354	76	+	4.52104	11.7863	7.68819	chr12	84767439	84775027	Pilot_H3_BAM_peak_5258	2230	+	19.9973	225.546	223.091
chr12	84794756	84795319	Pilot_E3_BAM_peak_1355	42	+	3.66927	8.10866	4.28752	chr12	84794186	84797301	Pilot_H3_BAM_peak_5260	57	+	2.8863	7.62092	5.72454
chr12	84854910	84855171	Pilot_E3_BAM_peak_1356	15	+	2.61947	4.80911	1.53116	chr12	84854714	84856132	Pilot_H3_BAM_peak_5262	15	+	2.03992	3.33865	1.51765
chr12	84996185	84996513	Pilot_E3_BAM_peak_1357	10	+	2.50542	4.20725	1.07745	chr12	84995602	84999591	Pilot_H3_BAM_peak_5267	1894	+	15.4411	191.828	189.418
chr12	85185879	85186270	Pilot_E3_BAM_peak_1358	11	+	2.69787	4.36672	1.1944	chr12	85185980	85186426	Pilot_H3_BAM_peak_5274	25	+	2.28624	4.41358	2.56176
chr12	85201576	85202088	Pilot_E3_BAM_peak_1359	16	+	2.69137	4.95702	1.65053	chr12	85200847	85202792	Pilot_H3_BAM_peak_5276	122	+	3.72947	14.2107	12.2505
chr12	85227599	85228027	Pilot_E3_BAM_peak_1360	27	+	3.27615	6.33963	2.75967	chr12	85227072	85229062	Pilot_H3_BAM_peak_5279	97	+	3.55105	11.7013	9.76928
chr12	85455097	85455386	Pilot_E3_BAM_peak_1361	14	+	2.43219	4.77132	1.49824	chr12	85454892	85456360	Pilot_H3_BAM_peak_5291	330	+	5.40584	35.0875	33.0466
chr12	85472218	85474378	Pilot_E3_BAM_peak_1362	42	+	3.51336	8.0629	4.28298	chr12	85471713	85476210	Pilot_H3_BAM_peak_5293	2135	+	18.9703	215.915	213.506
chr12	85485790	85486343	Pilot_E3_BAM_peak_1363	26	+	2.99372	6.20546	2.66564	chr12	85485442	85488193	Pilot_H3_BAM_peak_5294	1888	+	14.8309	191.206	188.847
chr12	85497501	85497956	Pilot_E3_BAM_peak_1364	45	+	3.6086	8.44145	4.58097	chr12	85496886	85498151	Pilot_H3_BAM_peak_5295	155	+	4.25303	17.4685	15.5005
chr12	85519531	85519799	Pilot_E3_BAM_peak_1365	22	+	3.18867	5.76844	2.28605	chr12	85519489	85520152	Pilot_H3_BAM_peak_5296	15	+	2.13318	3.40994	1.5867
chr12	85569987	85570303	Pilot_E3_BAM_peak_1366	24	+	3.14233	5.94913	2.45214	chr12	85569605	85572724	Pilot_H3_BAM_peak_5297	72	+	3.07414	9.14717	7.23296
chr12	86079210	86079707	Pilot_E3_BAM_peak_1367	12	+	2.56597	4.44068	1.2543	chr12	86075258	86079987	Pilot_H3_BAM_peak_5313	3622	+	27.4811	365.044	362.202
chr12	86726230	86726500	Pilot_E3_BAM_peak_1369	88	+	4.8147	13.1976	8.84394	chr12	86725169	86726578	Pilot_H3_BAM_peak_5319	1247	+	12.7103	126.987	124.784
chr12	86786891	86787487	Pilot_E3_BAM_peak_1370	26	+	3.01004	6.20701	2.68196	chr12	86786741	86787861	Pilot_H3_BAM_peak_5320	51	+	2.63953	7.00937	5.11913
chr12	86790545	86790814	Pilot_E3_BAM_peak_1371	50	+	3.5319	9.00346	5.06772	chr12	86790355	86791090	Pilot_H3_BAM_peak_5321	68	+	2.85756	8.71515	6.80826
chr12	86801013	86802179	Pilot_E3_BAM_peak_1372	59	+	3.78833	9.99886	5.98302	chr12	86798944	86802821	Pilot_H3_BAM_peak_5323	406	+	6.26432	42.6844	40.6219
chr12	86824071	86825186	Pilot_E3_BAM_peak_1373	41	+	3.33456	7.97567	4.16807	chr12	86822271	86827651	Pilot_H3_BAM_peak_5325	213	+	4.25808	23.3118	21.3287
chr12	86826598	86827086	Pilot_E3_BAM_peak_1374	53	+	3.44897	9.31798	5.36289	chr12	86822271	86827651	Pilot_H3_BAM_peak_5325	213	+	4.25808	23.3118	21.3287
chr12	86833707	86834523	Pilot_E3_BAM_peak_1375	31	+	3.10762	6.7342	3.12859	chr12	86831852	86835556	Pilot_H3_BAM_peak_5326	102	+	3.53088	12.1502	10.2093
chr12	86888013	86888892	Pilot_E3_BAM_peak_1376	22	+	2.98474	5.6646	2.21128	chr12	86878148	86898050	Pilot_H3_BAM_peak_5329	1189	+	11.942	121.184	118.959
chr12	86892292	86892499	Pilot_E3_BAM_peak_1377	15	+	2.70897	4.87147	1.58001	chr12	86878148	86898050	Pilot_H3_BAM_peak_5329	1189	+	11.942	121.184	118.959
chr12	86894188	86894914	Pilot_E3_BAM_peak_1378	14	+	2.70317	4.75516	1.48704	chr12	86878148	86898050	Pilot_H3_BAM_peak_5329	1189	+	11.942	121.184	118.959
chr12	87147167	87147973	Pilot_E3_BAM_peak_1379	51	+	3.89158	9.16899	5.19103	chr12	87146270	87149013	Pilot_H3_BAM_peak_5335	2762	+	23.0257	278.884	276.299
chr12	87266245	87266953	Pilot_E3_BAM_peak_1380	23	+	3.00588	5.87356	2.37851	chr12	87264836	87268610	Pilot_H3_BAM_peak_5337	3773	+	27.656	380.284	377.314
chr12	87388406	87388707	Pilot_E3_BAM_peak_1381	32	+	3.13488	6.84691	3.23199	chr12	87385991	87389444	Pilot_H3_BAM_peak_5339	1499	+	13.9613	152.252	149.955
chr12	91589851	91590480	Pilot_E3_BAM_peak_1382	44	+	3.49726	8.27454	4.45365	chr12	91587067	91591576	Pilot_H3_BAM_peak_5349	1142	+	13.386	116.464	114.249
chr12	98258669	98259382	Pilot_E3_BAM_peak_1383	13	+	2.85007	4.60891	1.36609	chr12	98257220	98260089	Pilot_H3_BAM_peak_5361	1806	+	17.3961	183.026	180.673
chr12	98282926	98283709	Pilot_E3_BAM_peak_1384	35	+	3.61237	7.29117	3.56615	chr12	98282651	98283858	Pilot_H3_BAM_peak_5362	77	+	3.3869	9.64724	7.72735
chr12	98737239	98737500	Pilot_E3_BAM_peak_1385	12	+	2.61956	4.40295	1.22367	chr12	98733808	98738523	Pilot_H3_BAM_peak_5366	2649	+	23.6299	267.518	264.957
chr12	98746852	98747196	Pilot_E3_BAM_peak_1386	19	+	2.92835	5.37154	1.97409	chr12	98745820	98749235	Pilot_H3_BAM_peak_5367	1228	+	12.0157	125.042	122.823
chr12	100724823	100725311	Pilot_E3_BAM_peak_1387	30	+	2.85101	6.72541	3.09412	chr12	100723734	100725606	Pilot_H3_BAM_peak_5391	1251	+	10.7377	127.367	125.151
chr12	101912939	101913342	Pilot_E3_BAM_peak_1388	16	+	2.86843	4.96024	1.64596	chr12	101911281	101914073	Pilot_H3_BAM_peak_5401	2154	+	19.4424	217.869	215.429
chr12	102743577	102743934	Pilot_E3_BAM_peak_1389	14	+	2.54528	4.71315	1.45638	chr12	102742430	102745291	Pilot_H3_BAM_peak_5410	2020	+	17.1841	204.418	202.025
chr12	102878161	102878392	Pilot_E3_BAM_peak_1390	28	+	3.36487	6.48434	2.88898	chr12	102875993	102879468	Pilot_H3_BAM_peak_5412	1852	+	18.1643	187.65	185.262
chr12	104751476	104752427	Pilot_E3_BAM_peak_1391	13	+	2.81948	4.62195	1.38024	chr12	104750070	104753422	Pilot_H3_BAM_peak_5420	1833	+	18.8058	185.66	183.301
chr12	104978527	104978905	Pilot_E3_BAM_peak_1392	14	+	2.61915	4.67631	1.43043	chr12	104978464	104979501	Pilot_H3_BAM_peak_5422	134	+	3.81204	15.3801	13.4195
chr12	104983356	104983610	Pilot_E3_BAM_peak_1393	12	+	2.48024	4.42459	1.23672	chr12	104983060	104984654	Pilot_H3_BAM_peak_5423	70	+	2.83628	8.95299	7.03405
chr12	105008622	105010091	Pilot_E3_BAM_peak_1394	12	+	2.45017	4.49727	1.29422	chr12	105006687	105011020	Pilot_H3_BAM_peak_5426	1615	+	13.7113	163.847	161.557
chr12	105032369	105032684	Pilot_E3_BAM_peak_1395	45	+	3.27064	8.40304	4.52728	chr12	105030191	105035034	Pilot_H3_BAM_peak_5431	3308	+	22.913	333.616	330.825
chr12	105784768	105784981	Pilot_E3_BAM_peak_1396	19	+	2.81923	5.40835	1.99895	chr12	105783850	105786832	Pilot_H3_BAM_peak_5435	1989	+	17.403	201.364	198.961
chr12	106010191	106010612	Pilot_E3_BAM_peak_1397	25	+	3.11894	6.07307	2.55783	chr12	106009662	106011746	Pilot_H3_BAM_peak_5437	1739	+	16.7893	176.305	173.957
chr12	108179376	108179725	Pilot_E3_BAM_peak_1398	53	+	3.36258	9.26556	5.35066	chr12	108177380	108181230	Pilot_H3_BAM_peak_5440	1702	+	15.9555	172.574	170.264
chr12	108308470	108309379	Pilot_E3_BAM_peak_1399	35	+	3.41875	7.2528	3.57271	chr12	108305323	108310478	Pilot_H3_BAM_peak_5442	277	+	4.8671	29.7122	27.7243
chr12	108334003	108334258	Pilot_E3_BAM_peak_1400	22	+	2.73911	5.76666	2.29767	chr12	108332971	108334927	Pilot_H3_BAM_peak_5443	338	+	5.47177	35.8457	33.8026
chr12	108394844	108396097	Pilot_E3_BAM_peak_1401	16	+	2.7768	4.93078	1.62633	chr12	108392105	108396452	Pilot_H3_BAM_peak_5445	58	+	2.83951	7.77231	5.86822
chr12	108436071	108436358	Pilot_E3_BAM_peak_1402	11	+	2.79623	4.32553	1.15022	chr12	108435279	108436936	Pilot_H3_BAM_peak_5448	56	+	3.06858	7.50508	5.60623
chr12	108453724	108453955	Pilot_E3_BAM_peak_1403	20	+	2.93427	5.47131	2.05991	chr12	108453160	108454344	Pilot_H3_BAM_peak_5449	87	+	3.32124	10.695	8.76283
chr12	108792308	108792853	Pilot_E3_BAM_peak_1404	16	+	2.93518	4.98787	1.67932	chr12	108790702	108796810	Pilot_H3_BAM_peak_5454	1495	+	15.3197	151.859	149.587
chr12	110446469	110447033	Pilot_E3_BAM_peak_1405	58	+	3.73606	9.85291	5.867	chr12	110445930	110448240	Pilot_H3_BAM_peak_5460	1119	+	11.6267	114.128	111.926
chr12	110485873	110486162	Pilot_E3_BAM_peak_1406	14	+	2.67803	4.74483	1.48169	chr12	110484746	110487576	Pilot_H3_BAM_peak_5461	2794	+	21.5772	282.058	279.438
chr12	110737690	110737998	Pilot_E3_BAM_peak_1407	30	+	3.14277	6.66093	3.05697	chr12	110736446	110740090	Pilot_H3_BAM_peak_5472	2042	+	16.933	206.613	204.222
chr12	111353048	111353706	Pilot_E3_BAM_peak_1408	18	+	2.73898	5.1719	1.83809	chr12	111352646	111353983	Pilot_H3_BAM_peak_5487	90	+	3.38319	11.0064	9.06344
chr12	111430537	111430850	Pilot_E3_BAM_peak_1409	17	+	2.79348	5.06612	1.73581	chr12	111428549	111431883	Pilot_H3_BAM_peak_5493	1393	+	14.3398	141.643	139.391
chr12	111731921	111732187	Pilot_E3_BAM_peak_1410	11	+	2.63897	4.28319	1.14034	chr12	111731881	111733022	Pilot_H3_BAM_peak_5508	64	+	3.12232	8.39321	6.47936
chr12	111813658	111814434	Pilot_E3_BAM_peak_1411	49	+	3.47733	8.78841	4.92514	chr12	111812523	111816762	Pilot_H3_BAM_peak_5513	1655	+	13.9951	167.854	165.559
chr12	112588600	112589114	Pilot_E3_BAM_peak_1413	24	+	2.97469	5.91955	2.43574	chr12	112587252	112596512	Pilot_H3_BAM_peak_5524	1027	+	9.88258	104.919	102.73
chr12	112595560	112595795	Pilot_E3_BAM_peak_1414	25	+	3.20316	6.08408	2.56011	chr12	112587252	112596512	Pilot_H3_BAM_peak_5524	1027	+	9.88258	104.919	102.73
chr12	112644241	112645426	Pilot_E3_BAM_peak_1415	34	+	3.41159	7.11585	3.43342	chr12	112644128	112647133	Pilot_H3_BAM_peak_5527	1555	+	15.6035	157.853	155.56
chr12	112794349	112794696	Pilot_E3_BAM_peak_1416	14	+	2.71433	4.68749	1.43632	chr12	112793033	112798543	Pilot_H3_BAM_peak_5536	2060	+	15.8632	208.518	206.083
chr12	112797795	112798119	Pilot_E3_BAM_peak_1417	16	+	2.5886	4.96054	1.65201	chr12	112793033	112798543	Pilot_H3_BAM_peak_5536	2060	+	15.8632	208.518	206.083
chr12	112829155	112829856	Pilot_E3_BAM_peak_1418	40	+	3.31316	7.87779	4.09562	chr12	112825285	112831275	Pilot_H3_BAM_peak_5541	2610	+	19.9112	263.608	261.058
chr12	112875536	112875851	Pilot_E3_BAM_peak_1419	11	+	2.44453	4.30025	1.14821	chr12	112875315	112876610	Pilot_H3_BAM_peak_5542	62	+	2.76654	8.13064	6.21949
chr12	112897758	112898218	Pilot_E3_BAM_peak_1420	25	+	3.13743	6.08875	2.56825	chr12	112897303	112898211	Pilot_H3_BAM_peak_5543	48	+	2.79426	6.75104	4.86033
chr12	112941904	112942117	Pilot_E3_BAM_peak_1421	13	+	2.64139	4.52726	1.31216	chr12	112937336	112942822	Pilot_H3_BAM_peak_5545	203	+	4.18006	22.3322	20.3747
chr12	112950372	112950601	Pilot_E3_BAM_peak_1422	17	+	2.71815	5.03125	1.71253	chr12	112949543	112952944	Pilot_H3_BAM_peak_5546	489	+	6.40304	50.9978	48.967
chr12	113000777	113001105	Pilot_E3_BAM_peak_1423	24	+	2.70618	5.89738	2.40969	chr12	112998550	113001905	Pilot_H3_BAM_peak_5548	1193	+	11.2662	121.59	119.376
chr12	113027357	113027616	Pilot_E3_BAM_peak_1424	25	+	3.13083	6.04996	2.52542	chr12	113027286	113027908	Pilot_H3_BAM_peak_5552	17	+	2.12198	3.62337	1.79297
chr12	113140095	113141605	Pilot_E3_BAM_peak_1425	59	+	3.75648	9.99706	5.99862	chr12	113139485	113144921	Pilot_H3_BAM_peak_5556	3261	+	22.1571	329.03	326.2
chr12	113146398	113147289	Pilot_E3_BAM_peak_1426	16	+	2.74753	5.00656	1.69191	chr12	113145940	113149347	Pilot_H3_BAM_peak_5557	92	+	3.27024	11.1568	9.22822
chr12	116280858	116281362	Pilot_E3_BAM_peak_1428	20	+	2.88621	5.50612	2.09662	chr12	116278654	116284558	Pilot_H3_BAM_peak_5564	1857	+	17.0051	188.117	185.754
chr12	118300998	118302503	Pilot_E3_BAM_peak_1429	87	+	4.40648	12.9969	8.7244	chr12	118300054	118303106	Pilot_H3_BAM_peak_5572	1429	+	15.0518	145.187	142.919
chr12	119238431	119238827	Pilot_E3_BAM_peak_1430	50	+	3.74348	9.00783	5.06844	chr12	119236411	119239406	Pilot_H3_BAM_peak_5577	929	+	10.1332	95.0979	92.9448
chr13	3538051	3538533	Pilot_E3_BAM_peak_1431	14	+	2.60308	4.7587	1.49555	chr13	3537042	3541795	Pilot_H3_BAM_peak_5580	1645	+	14.9326	166.883	164.573
chr13	3746976	3747212	Pilot_E3_BAM_peak_1432	20	+	3.00789	5.48806	2.06869	chr13	3745877	3747106	Pilot_H3_BAM_peak_5584	26	+	2.30625	4.52683	2.6761
chr13	6109089	6109303	Pilot_E3_BAM_peak_1433	15	+	2.95205	4.85399	1.55658	chr13	6106646	6109461	Pilot_H3_BAM_peak_5604	540	+	9.09435	56.1617	54.0729
chr13	8871108	8871324	Pilot_E3_BAM_peak_1434	19	+	2.77305	5.34217	1.95044	chr13	8868881	8872267	Pilot_H3_BAM_peak_5609	2603	+	21.6172	262.907	260.391
chr13	9763344	9764121	Pilot_E3_BAM_peak_1436	17	+	3.02627	5.08626	1.74386	chr13	9762207	9766089	Pilot_H3_BAM_peak_5620	2128	+	20.7295	215.34	212.875
chr13	12257694	12258403	Pilot_E3_BAM_peak_1437	24	+	3.11655	5.95497	2.45928	chr13	12255864	12258665	Pilot_H3_BAM_peak_5624	2801	+	23.0609	282.804	280.17
chr13	12395009	12395310	Pilot_E3_BAM_peak_1438	56	+	3.91801	9.59276	5.60539	chr13	12394501	12397025	Pilot_H3_BAM_peak_5625	1405	+	14.6922	142.85	140.578
chr13	12520155	12520383	Pilot_E3_BAM_peak_1439	20	+	3.15855	5.51302	2.08547	chr13	12519361	12520625	Pilot_H3_BAM_peak_5627	285	+	6.10042	30.6052	28.5856
chr13	13954146	13955190	Pilot_E3_BAM_peak_1440	23	+	3.01802	5.79256	2.32003	chr13	13953300	13956987	Pilot_H3_BAM_peak_5644	2690	+	22.8408	271.656	269.081
chr13	14063041	14063961	Pilot_E3_BAM_peak_1441	36	+	3.44109	7.30259	3.63759	chr13	14061518	14065937	Pilot_H3_BAM_peak_5647	2339	+	19.6165	236.404	233.946
chr13	15806796	15807041	Pilot_E3_BAM_peak_1442	39	+	3.67944	7.77377	3.97638	chr13	15806815	15807775	Pilot_H3_BAM_peak_5658	19	+	2.17345	3.80032	1.96501
chr13	17695002	17695232	Pilot_E3_BAM_peak_1443	24	+	2.90864	5.93607	2.4558	chr13	17693690	17698216	Pilot_H3_BAM_peak_5662	1483	+	13.8502	150.631	148.367
chr13	21716131	21718104	Pilot_E3_BAM_peak_1444	11	+	2.72024	4.25323	1.10205	chr13	21714840	21723656	Pilot_H3_BAM_peak_5704	884	+	12.1622	90.5742	88.4161
chr13	21721748	21722424	Pilot_E3_BAM_peak_1445	28	+	3.31909	6.40464	2.83568	chr13	21714840	21723656	Pilot_H3_BAM_peak_5704	884	+	12.1622	90.5742	88.4161
chr13	21753877	21754189	Pilot_E3_BAM_peak_1446	23	+	3.15576	5.77788	2.30312	chr13	21746855	21756130	Pilot_H3_BAM_peak_5706	796	+	11.2695	81.8138	79.6793
chr13	22035141	22035863	Pilot_E3_BAM_peak_1447	10	+	2.77667	4.25546	1.09682	chr13	22032963	22044796	Pilot_H3_BAM_peak_5729	816	+	11.6689	83.8219	81.6819
chr13	22042991	22043235	Pilot_E3_BAM_peak_1448	13	+	2.85763	4.60718	1.37518	chr13	22032963	22044796	Pilot_H3_BAM_peak_5729	816	+	11.6689	83.8219	81.6819
chr13	23531154	23531457	Pilot_E3_BAM_peak_1449	22	+	2.97566	5.72247	2.25311	chr13	23528471	23546865	Pilot_H3_BAM_peak_5751	1235	+	14.9446	125.736	123.504
chr13	23535219	23536518	Pilot_E3_BAM_peak_1450	20	+	3.12052	5.47276	2.07141	chr13	23528471	23546865	Pilot_H3_BAM_peak_5751	1235	+	14.9446	125.736	123.504
chr13	23543209	23543540	Pilot_E3_BAM_peak_1451	24	+	3.24073	5.90532	2.41261	chr13	23528471	23546865	Pilot_H3_BAM_peak_5751	1235	+	14.9446	125.736	123.504
chr13	23554676	23556550	Pilot_E3_BAM_peak_1452	23	+	3.16198	5.7821	2.31485	chr13	23554084	23558546	Pilot_H3_BAM_peak_5753	1100	+	13.3279	112.281	110.092
chr13	23621730	23622430	Pilot_E3_BAM_peak_1453	18	+	2.9578	5.19296	1.83273	chr13	23619563	23623597	Pilot_H3_BAM_peak_5758	1500	+	16.0003	152.334	150.053
chr13	23738865	23739808	Pilot_E3_BAM_peak_1454	19	+	2.94789	5.30387	1.92331	chr13	23737980	23748486	Pilot_H3_BAM_peak_5763	871	+	11.4053	89.2988	87.153
chr13	23746289	23746878	Pilot_E3_BAM_peak_1455	24	+	3.21221	5.93917	2.45696	chr13	23737980	23748486	Pilot_H3_BAM_peak_5763	871	+	11.4053	89.2988	87.153
chr13	23757036	23757331	Pilot_E3_BAM_peak_1456	10	+	2.75373	4.19544	1.05293	chr13	23756793	23758527	Pilot_H3_BAM_peak_5765	365	+	7.17024	38.6103	36.5689
chr13	23760997	23761895	Pilot_E3_BAM_peak_1457	16	+	2.91343	4.96617	1.6572	chr13	23759451	23765308	Pilot_H3_BAM_peak_5766	500	+	8.2464	52.1452	50.066
chr13	23763413	23764179	Pilot_E3_BAM_peak_1458	15	+	2.88442	4.81044	1.52859	chr13	23759451	23765308	Pilot_H3_BAM_peak_5766	500	+	8.2464	52.1452	50.066
chr13	24280886	24281302	Pilot_E3_BAM_peak_1459	16	+	2.75212	4.94284	1.63732	chr13	24278935	24281951	Pilot_H3_BAM_peak_5770	1057	+	10.6433	107.941	105.779
chr13	24565521	24565967	Pilot_E3_BAM_peak_1460	14	+	2.80284	4.66058	1.41366	chr13	24564153	24566719	Pilot_H3_BAM_peak_5773	140	+	4.24152	16.0561	14.0954
chr13	24735742	24736068	Pilot_E3_BAM_peak_1461	16	+	2.98901	4.92306	1.60913	chr13	24735651	24736227	Pilot_H3_BAM_peak_5777	25	+	2.4441	4.4215	2.57345
chr13	28418137	28418394	Pilot_E3_BAM_peak_1464	25	+	3.17637	6.01758	2.50019	chr13	28415578	28420526	Pilot_H3_BAM_peak_5786	2626	+	21.4577	265.186	262.622
chr13	28757904	28758738	Pilot_E3_BAM_peak_1465	23	+	3.04825	5.8099	2.33332	chr13	28755961	28759336	Pilot_H3_BAM_peak_5795	496	+	8.00492	51.6858	49.6057
chr13	28953417	28953749	Pilot_E3_BAM_peak_1466	41	+	3.60173	7.93328	4.11672	chr13	28947496	28954567	Pilot_H3_BAM_peak_5801	2624	+	22.7143	265.022	262.486
chr13	29501987	29502980	Pilot_E3_BAM_peak_1467	28	+	3.38252	6.39461	2.82467	chr13	29502823	29503622	Pilot_H3_BAM_peak_5803	20	+	2.31321	3.87976	2.04102
chr13	29984656	29984944	Pilot_E3_BAM_peak_1468	43	+	3.15119	8.20073	4.38114	chr13	29981702	29987516	Pilot_H3_BAM_peak_5805	2344	+	18.7561	236.92	234.453
chr13	29986098	29986913	Pilot_E3_BAM_peak_1469	42	+	3.31145	8.05123	4.25725	chr13	29981702	29987516	Pilot_H3_BAM_peak_5805	2344	+	18.7561	236.92	234.453
chr13	30781996	30782472	Pilot_E3_BAM_peak_1471	18	+	2.97693	5.26596	1.89304	chr13	30781998	30782783	Pilot_H3_BAM_peak_5814	36	+	2.48565	5.46932	3.60461
chr13	30973749	30974350	Pilot_E3_BAM_peak_1472	16	+	2.69475	4.95298	1.64355	chr13	30972009	30974905	Pilot_H3_BAM_peak_5815	1465	+	14.7469	148.867	146.589
chr13	31765152	31765811	Pilot_E3_BAM_peak_1474	12	+	2.83034	4.43698	1.23888	chr13	31764769	31765813	Pilot_H3_BAM_peak_5822	27	+	2.45696	4.63124	2.77801
chr13	32338305	32339016	Pilot_E3_BAM_peak_1475	20	+	2.88958	5.49813	2.08734	chr13	32337524	32339917	Pilot_H3_BAM_peak_5828	1830	+	16.3575	185.335	183.003
chr13	32611173	32611508	Pilot_E3_BAM_peak_1476	15	+	2.86712	4.78649	1.5257	chr13	32611216	32611723	Pilot_H3_BAM_peak_5831	34	+	2.54547	5.35003	3.48272
chr13	32928144	32928372	Pilot_E3_BAM_peak_1477	15	+	2.97255	4.88472	1.58722	chr13	32927527	32928708	Pilot_H3_BAM_peak_5835	35	+	2.6166	5.36756	3.50214
chr13	33004625	33004926	Pilot_E3_BAM_peak_1478	29	+	3.44764	6.61317	2.99243	chr13	33003598	33006254	Pilot_H3_BAM_peak_5837	362	+	6.82774	38.2411	36.2084
chr13	33934852	33935647	Pilot_E3_BAM_peak_1479	13	+	2.82797	4.51558	1.30875	chr13	33932603	33938030	Pilot_H3_BAM_peak_5840	2029	+	19.219	205.35	202.931
chr13	33964623	33965027	Pilot_E3_BAM_peak_1480	38	+	3.74698	7.59929	3.83045	chr13	33963899	33966419	Pilot_H3_BAM_peak_5842	2519	+	25.1786	254.551	251.999
chr13	34002408	34002746	Pilot_E3_BAM_peak_1481	11	+	2.35759	4.36979	1.19235	chr13	34001630	34003857	Pilot_H3_BAM_peak_5843	1804	+	14.3758	182.782	180.45
chr13	34131274	34131737	Pilot_E3_BAM_peak_1482	25	+	2.95197	6.04489	2.53058	chr13	34125382	34132143	Pilot_H3_BAM_peak_5847	1980	+	17.081	200.498	198.085
chr13	34162973	34163212	Pilot_E3_BAM_peak_1483	44	+	3.4556	8.34932	4.49705	chr13	34162124	34164614	Pilot_H3_BAM_peak_5849	1431	+	13.2674	145.378	143.136
chr13	34651449	34651873	Pilot_E3_BAM_peak_1485	13	+	2.66482	4.58733	1.36236	chr13	34647946	34653698	Pilot_H3_BAM_peak_5853	2136	+	17.4839	216.071	213.627
chr13	34696520	34696972	Pilot_E3_BAM_peak_1486	15	+	2.95764	4.87497	1.59264	chr13	34696794	34697299	Pilot_H3_BAM_peak_5855	19	+	2.27806	3.81004	1.97417
chr13	34875856	34876197	Pilot_E3_BAM_peak_1487	21	+	3.00817	5.52493	2.10321	chr13	34873534	34878420	Pilot_H3_BAM_peak_5858	2086	+	17.796	211.05	208.603
chr13	35512236	35512589	Pilot_E3_BAM_peak_1488	20	+	3.11469	5.41453	2.01723	chr13	35511655	35512408	Pilot_H3_BAM_peak_5863	21	+	2.33584	4.02102	2.18135
chr13	35906078	35906404	Pilot_E3_BAM_peak_1489	75	+	3.92413	11.8656	7.59932	chr13	35905217	35906735	Pilot_H3_BAM_peak_5866	1389	+	12.6177	141.227	138.98
chr13	36117363	36117831	Pilot_E3_BAM_peak_1490	17	+	2.62728	5.09211	1.75011	chr13	36116037	36119031	Pilot_H3_BAM_peak_5869	1871	+	17.3119	189.545	187.183
chr13	37434274	37434713	Pilot_E3_BAM_peak_1491	26	+	3.2948	6.22802	2.67798	chr13	37434013	37434927	Pilot_H3_BAM_peak_5873	212	+	5.30082	23.2569	21.2703
chr13	38658679	38658995	Pilot_E3_BAM_peak_1492	26	+	2.96055	6.2146	2.66164	chr13	38657206	38659436	Pilot_H3_BAM_peak_5897	2049	+	17.4674	207.31	204.908
chr13	38815679	38816466	Pilot_E3_BAM_peak_1493	21	+	3.13225	5.58537	2.14679	chr13	38814966	38816593	Pilot_H3_BAM_peak_5900	332	+	6.81318	35.2617	33.2146
chr13	40917300	40917803	Pilot_E3_BAM_peak_1494	24	+	3.20934	5.9068	2.41806	chr13	40916144	40922229	Pilot_H3_BAM_peak_5906	3367	+	29.2257	339.549	336.759
chr13	41016359	41016652	Pilot_E3_BAM_peak_1495	15	+	2.81112	4.88319	1.59434	chr13	41015669	41017913	Pilot_H3_BAM_peak_5909	1884	+	17.2529	190.802	188.444
chr13	41358398	41359275	Pilot_E3_BAM_peak_1496	19	+	3.0578	5.34404	1.96463	chr13	41355667	41359938	Pilot_H3_BAM_peak_5913	2687	+	24.9755	271.4	268.721
chr13	41605271	41605817	Pilot_E3_BAM_peak_1497	30	+	3.23297	6.67735	3.05744	chr13	41604688	41607389	Pilot_H3_BAM_peak_5919	965	+	11.1056	98.732	96.5634
chr13	42051423	42051706	Pilot_E3_BAM_peak_1498	32	+	3.29963	6.89891	3.22974	chr13	42048523	42053868	Pilot_H3_BAM_peak_5921	2232	+	20.532	225.716	223.275
chr13	43212245	43212653	Pilot_E3_BAM_peak_1500	20	+	2.99484	5.48824	2.0804	chr13	43212002	43212817	Pilot_H3_BAM_peak_5931	32	+	2.47441	5.09892	3.23555
chr13	43261443	43262298	Pilot_E3_BAM_peak_1501	18	+	2.75957	5.18977	1.83134	chr13	43261402	43262809	Pilot_H3_BAM_peak_5933	59	+	2.94708	7.82248	5.92797
chr13	43303984	43304626	Pilot_E3_BAM_peak_1503	40	+	3.21259	7.84655	4.06404	chr13	43300581	43305336	Pilot_H3_BAM_peak_5937	2871	+	23.9439	289.794	287.123
chr13	43481073	43481587	Pilot_E3_BAM_peak_1504	20	+	3.13072	5.41217	2.01139	chr13	43477944	43482131	Pilot_H3_BAM_peak_5940	1682	+	17.6689	170.61	168.277
chr13	43559921	43560504	Pilot_E3_BAM_peak_1505	35	+	3.189	7.20626	3.50145	chr13	43558365	43561728	Pilot_H3_BAM_peak_5943	2035	+	19.1695	205.941	203.551
chr13	44730538	44731185	Pilot_E3_BAM_peak_1506	23	+	2.89022	5.84939	2.37206	chr13	44729233	44735295	Pilot_H3_BAM_peak_5951	2356	+	20.9485	238.105	235.619
chr13	44733272	44733913	Pilot_E3_BAM_peak_1507	29	+	3.25683	6.52508	2.943	chr13	44729233	44735295	Pilot_H3_BAM_peak_5951	2356	+	20.9485	238.105	235.619
chr13	44939440	44939758	Pilot_E3_BAM_peak_1509	11	+	2.79752	4.31994	1.14538	chr13	44939154	44940242	Pilot_H3_BAM_peak_5953	48	+	2.86677	6.73415	4.85004
chr13	45001496	45001916	Pilot_E3_BAM_peak_1510	14	+	2.83914	4.73776	1.47793	chr13	44999348	45002823	Pilot_H3_BAM_peak_5954	1775	+	16.9727	179.877	177.51
chr13	45005190	45005425	Pilot_E3_BAM_peak_1511	31	+	3.37114	6.82344	3.15978	chr13	45005182	45006070	Pilot_H3_BAM_peak_5955	28	+	2.40865	4.6879	2.83152
chr13	45391678	45392295	Pilot_E3_BAM_peak_1512	15	+	2.9516	4.84651	1.55909	chr13	45388843	45392800	Pilot_H3_BAM_peak_5956	1924	+	17.7585	194.858	192.494
chr13	46419161	46419467	Pilot_E3_BAM_peak_1514	11	+	2.73826	4.26909	1.12195	chr13	46418312	46419454	Pilot_H3_BAM_peak_5972	50	+	2.76451	6.89769	5.01008
chr13	46669152	46669384	Pilot_E3_BAM_peak_1515	18	+	3.04077	5.22995	1.86238	chr13	46668689	46671219	Pilot_H3_BAM_peak_5975	922	+	11.519	94.4001	92.2262
chr13	46930001	46930825	Pilot_E3_BAM_peak_1516	21	+	3.04481	5.59501	2.16641	chr13	46928004	46931282	Pilot_H3_BAM_peak_5980	1947	+	18.1711	197.171	194.784
chr13	47043097	47043559	Pilot_E3_BAM_peak_1517	23	+	2.52287	5.85835	2.3816	chr13	47042163	47045065	Pilot_H3_BAM_peak_5982	1516	+	12.3956	153.901	151.615
chr13	47215258	47216362	Pilot_E3_BAM_peak_1518	11	+	2.78848	4.29179	1.12401	chr13	47215259	47217533	Pilot_H3_BAM_peak_5986	121	+	4.05152	14.0748	12.1307
chr13	48227827	48228318	Pilot_E3_BAM_peak_1519	15	+	2.90939	4.82521	1.53807	chr13	48227048	48228534	Pilot_H3_BAM_peak_5988	104	+	3.8015	12.4139	10.4661
chr13	48260665	48261887	Pilot_E3_BAM_peak_1520	17	+	3.03521	5.1206	1.77339	chr13	48260443	48262933	Pilot_H3_BAM_peak_5989	1119	+	13.8304	114.173	111.975
chr13	48546012	48546837	Pilot_E3_BAM_peak_1521	92	+	4.69322	13.6529	9.25372	chr13	48540103	48547237	Pilot_H3_BAM_peak_5992	763	+	8.9188	78.4124	76.322
chr13	48552373	48552764	Pilot_E3_BAM_peak_1522	11	+	2.78524	4.349	1.17629	chr13	48552251	48552913	Pilot_H3_BAM_peak_5993	106	+	3.95767	12.5788	10.6314
chr13	48625320	48625545	Pilot_E3_BAM_peak_1523	31	+	3.27187	6.85985	3.19346	chr13	48624346	48626138	Pilot_H3_BAM_peak_5995	1180	+	13.0347	120.242	118.045
chr13	48966665	48967075	Pilot_E3_BAM_peak_1524	16	+	2.98276	4.91234	1.60648	chr13	48964766	48969959	Pilot_H3_BAM_peak_6001	2808	+	24.6895	283.505	280.851
chr13	49187527	49187971	Pilot_E3_BAM_peak_1525	34	+	3.42403	7.19068	3.47586	chr13	49186926	49191509	Pilot_H3_BAM_peak_6004	735	+	8.60604	75.6467	73.568
chr13	49215680	49216356	Pilot_E3_BAM_peak_1526	17	+	2.55681	5.07592	1.74274	chr13	49213088	49216729	Pilot_H3_BAM_peak_6006	1928	+	14.4595	195.215	192.853
chr13	49341172	49341671	Pilot_E3_BAM_peak_1527	31	+	3.0082	6.73106	3.10028	chr13	49340163	49346114	Pilot_H3_BAM_peak_6008	1778	+	14.9273	180.194	177.845
chr13	49584254	49584522	Pilot_E3_BAM_peak_1528	18	+	3.07474	5.20569	1.83442	chr13	49581010	49586483	Pilot_H3_BAM_peak_6015	129	+	4.18295	14.8661	12.921
chr13	51644893	51645325	Pilot_E3_BAM_peak_1529	14	+	2.74218	4.74871	1.49053	chr13	51644266	51649652	Pilot_H3_BAM_peak_6027	1864	+	17.3575	188.81	186.454
chr13	51886135	51886712	Pilot_E3_BAM_peak_1530	11	+	2.58729	4.3116	1.15008	chr13	51885820	51887851	Pilot_H3_BAM_peak_6032	97	+	3.59165	11.7054	9.77204
chr13	51968741	51969100	Pilot_E3_BAM_peak_1531	30	+	3.15874	6.65135	3.02754	chr13	51968681	51970777	Pilot_H3_BAM_peak_6035	90	+	3.25004	10.9948	9.06164
chr13	52025107	52025605	Pilot_E3_BAM_peak_1532	18	+	2.86031	5.16463	1.81296	chr13	52024553	52025757	Pilot_H3_BAM_peak_6038	86	+	3.26159	10.5536	8.6166
chr13	52658923	52659512	Pilot_E3_BAM_peak_1533	30	+	3.0726	6.71927	3.09209	chr13	52658701	52659548	Pilot_H3_BAM_peak_6043	107	+	3.52127	12.6645	10.7086
chr13	52981503	52981867	Pilot_E3_BAM_peak_1534	12	+	2.67245	4.46573	1.26693	chr13	52976466	52983038	Pilot_H3_BAM_peak_6046	1983	+	17.2099	200.714	198.325
chr13	54302901	54303874	Pilot_E3_BAM_peak_1535	21	+	3.0393	5.56744	2.14413	chr13	54301343	54304393	Pilot_H3_BAM_peak_6058	2151	+	19.2728	217.559	215.147
chr13	54589780	54590859	Pilot_E3_BAM_peak_1536	31	+	3.21389	6.77222	3.14938	chr13	54588337	54592799	Pilot_H3_BAM_peak_6064	2970	+	23.9569	299.77	297.06
chr13	54687904	54688289	Pilot_E3_BAM_peak_1537	36	+	3.19144	7.28832	3.60332	chr13	54685317	54689185	Pilot_H3_BAM_peak_6067	2107	+	17.7659	213.197	210.751
chr13	54693814	54694558	Pilot_E3_BAM_peak_1538	20	+	2.72849	5.4036	2.01918	chr13	54691194	54695285	Pilot_H3_BAM_peak_6068	1912	+	14.9195	193.637	191.257
chr13	54789119	54790167	Pilot_E3_BAM_peak_1539	41	+	3.18735	7.88358	4.1611	chr13	54789066	54791086	Pilot_H3_BAM_peak_6070	1568	+	15.1536	159.094	156.813
chr13	55171360	55172324	Pilot_E3_BAM_peak_1540	15	+	2.6946	4.82962	1.54541	chr13	55171274	55173043	Pilot_H3_BAM_peak_6075	259	+	5.19956	27.9941	25.9712
chr13	55190013	55190585	Pilot_E3_BAM_peak_1541	30	+	3.10272	6.61912	3.00115	chr13	55189266	55191377	Pilot_H3_BAM_peak_6077	748	+	9.44788	77.0158	74.8727
chr13	55212157	55212889	Pilot_E3_BAM_peak_1542	15	+	2.74961	4.78239	1.5124	chr13	55211722	55216423	Pilot_H3_BAM_peak_6078	1174	+	11.7182	119.596	117.422
chr13	55329845	55330499	Pilot_E3_BAM_peak_1543	22	+	2.69477	5.64888	2.20309	chr13	55327304	55331170	Pilot_H3_BAM_peak_6080	1668	+	14.0335	169.157	166.823
chr13	55362649	55362973	Pilot_E3_BAM_peak_1544	62	+	3.84764	10.2601	6.25215	chr13	55360425	55363317	Pilot_H3_BAM_peak_6081	2196	+	19.184	222.125	219.687
chr13	55420750	55421024	Pilot_E3_BAM_peak_1545	10	+	2.75765	4.19692	1.05301	chr13	55420874	55421410	Pilot_H3_BAM_peak_6083	30	+	2.50407	4.9407	3.07743
chr13	55444738	55445268	Pilot_E3_BAM_peak_1546	35	+	3.3252	7.31085	3.58953	chr13	55443806	55448005	Pilot_H3_BAM_peak_6084	1622	+	13.4508	164.58	162.27
chr13	55510525	55511375	Pilot_E3_BAM_peak_1547	68	+	3.95351	10.894	6.81566	chr13	55509801	55514149	Pilot_H3_BAM_peak_6090	2305	+	17.618	233.062	230.57
chr13	55512742	55513462	Pilot_E3_BAM_peak_1548	28	+	2.99472	6.39563	2.81696	chr13	55509801	55514149	Pilot_H3_BAM_peak_6090	2305	+	17.618	233.062	230.57
chr13	55622765	55623186	Pilot_E3_BAM_peak_1549	20	+	2.71788	5.50004	2.0769	chr13	55621105	55624793	Pilot_H3_BAM_peak_6096	2469	+	18.9602	249.518	246.986
chr13	55692590	55693301	Pilot_E3_BAM_peak_1550	25	+	3.14768	6.14555	2.5984	chr13	55691929	55696291	Pilot_H3_BAM_peak_6098	1540	+	16.6478	156.307	154.02
chr13	55727219	55727443	Pilot_E3_BAM_peak_1551	21	+	3.11201	5.60911	2.16094	chr13	55726474	55728777	Pilot_H3_BAM_peak_6100	1191	+	13.246	121.357	119.168
chr13	58128613	58129415	Pilot_E3_BAM_peak_1554	22	+	2.83494	5.66759	2.21787	chr13	58125255	58130313	Pilot_H3_BAM_peak_6108	1441	+	14.676	146.417	144.147
chr13	58358826	58359078	Pilot_E3_BAM_peak_1555	16	+	2.80674	4.90644	1.60496	chr13	58358379	58359679	Pilot_H3_BAM_peak_6113	320	+	5.91315	34.1225	32.0865
chr13	58402239	58402995	Pilot_E3_BAM_peak_1556	32	+	3.2285	6.95095	3.28527	chr13	58398724	58405046	Pilot_H3_BAM_peak_6114	1922	+	19.5106	194.573	192.204
chr13	58534578	58534937	Pilot_E3_BAM_peak_1557	31	+	3.16251	6.76603	3.12593	chr13	58533746	58535823	Pilot_H3_BAM_peak_6120	197	+	4.67783	21.7171	19.724
chr13	59769697	59770258	Pilot_E3_BAM_peak_1558	12	+	2.5378	4.4704	1.27237	chr13	59767488	59771840	Pilot_H3_BAM_peak_6124	1576	+	13.2983	159.954	157.677
chr13	60176926	60178002	Pilot_E3_BAM_peak_1559	12	+	2.75197	4.47719	1.27876	chr13	60173761	60178933	Pilot_H3_BAM_peak_6128	2103	+	20.6965	212.741	210.351
chr13	60454494	60455236	Pilot_E3_BAM_peak_1560	11	+	2.72811	4.32141	1.15786	chr13	60454053	60455904	Pilot_H3_BAM_peak_6133	134	+	4.16341	15.4225	13.451
chr13	63139869	63140100	Pilot_E3_BAM_peak_1561	13	+	2.79479	4.51628	1.30498	chr13	63139911	63140149	Pilot_H3_BAM_peak_6155	25	+	2.38178	4.40755	2.55748
chr13	63154827	63155093	Pilot_E3_BAM_peak_1562	12	+	2.65785	4.38445	1.21113	chr13	63154969	63155323	Pilot_H3_BAM_peak_6156	28	+	2.28541	4.7511	2.89324
chr13	63564883	63565578	Pilot_E3_BAM_peak_1563	16	+	2.88878	4.93703	1.62809	chr13	63561921	63568865	Pilot_H3_BAM_peak_6165	3573	+	28.1163	360.199	357.339
chr13	63814973	63815231	Pilot_E3_BAM_peak_1564	11	+	2.59011	4.28111	1.13178	chr13	63813796	63816795	Pilot_H3_BAM_peak_6170	997	+	11.7071	101.925	99.764
chr13	64152346	64154199	Pilot_E3_BAM_peak_1565	38	+	3.43218	7.51189	3.85051	chr13	64150031	64155724	Pilot_H3_BAM_peak_6173	1210	+	12.9376	123.291	121.071
chr13	64161838	64162100	Pilot_E3_BAM_peak_1566	16	+	2.61617	4.91975	1.61671	chr13	64161063	64164140	Pilot_H3_BAM_peak_6174	1852	+	14.4782	187.576	185.211
chr13	64248601	64248875	Pilot_E3_BAM_peak_1567	17	+	2.7837	5.04191	1.71713	chr13	64247798	64249854	Pilot_H3_BAM_peak_6175	1369	+	13.5681	139.187	136.925
chr13	64312373	64312892	Pilot_E3_BAM_peak_1568	15	+	2.79141	4.88587	1.59089	chr13	64310881	64313211	Pilot_H3_BAM_peak_6177	1369	+	14.3404	139.245	136.999
chr13	67525766	67526178	Pilot_E3_BAM_peak_1569	12	+	2.85656	4.50581	1.28715	chr13	67524524	67526825	Pilot_H3_BAM_peak_6203	2014	+	20.3594	203.904	201.439
chr13	69534461	69534961	Pilot_E3_BAM_peak_1570	37	+	3.41607	7.41659	3.72136	chr13	69530695	69536416	Pilot_H3_BAM_peak_6217	2241	+	19.4131	226.624	224.166
chr13	69611288	69611971	Pilot_E3_BAM_peak_1571	40	+	3.22522	7.75324	4.02633	chr13	69610419	69613618	Pilot_H3_BAM_peak_6219	1703	+	14.8632	172.727	170.399
chr13	73803637	73804007	Pilot_E3_BAM_peak_1573	73	+	4.30776	11.5139	7.31488	chr13	73803338	73804235	Pilot_H3_BAM_peak_6239	92	+	3.27707	11.1575	9.24073
chr13	74009388	74009638	Pilot_E3_BAM_peak_1574	16	+	2.73703	4.96949	1.66001	chr13	74008909	74010511	Pilot_H3_BAM_peak_6242	299	+	5.53552	32.0394	29.9977
chr13	74462789	74463145	Pilot_E3_BAM_peak_1575	18	+	2.89174	5.20854	1.84729	chr13	74461637	74463908	Pilot_H3_BAM_peak_6252	1856	+	18.6171	188.014	185.653
chr13	74493989	74494235	Pilot_E3_BAM_peak_1576	18	+	2.74725	5.2286	1.86225	chr13	74492871	74495069	Pilot_H3_BAM_peak_6253	1968	+	17.916	199.303	196.896
chr13	74563993	74564261	Pilot_E3_BAM_peak_1577	11	+	2.63573	4.30119	1.14077	chr13	74562774	74565120	Pilot_H3_BAM_peak_6255	1632	+	15.8463	165.58	163.282
chr13	74639992	74640418	Pilot_E3_BAM_peak_1578	17	+	2.97136	5.15334	1.79694	chr13	74638912	74640757	Pilot_H3_BAM_peak_6257	2338	+	20.5876	236.255	233.816
chr13	74808080	74808361	Pilot_E3_BAM_peak_1579	17	+	3.01199	5.14655	1.79428	chr13	74805656	74809416	Pilot_H3_BAM_peak_6259	2168	+	20.3714	219.34	216.857
chr13	75797707	75798801	Pilot_E3_BAM_peak_1580	13	+	2.84479	4.62754	1.38133	chr13	75797392	75798767	Pilot_H3_BAM_peak_6264	68	+	3.20711	8.79612	6.89084
chr13	75839841	75840133	Pilot_E3_BAM_peak_1581	15	+	2.77207	4.88203	1.58703	chr13	75839488	75842133	Pilot_H3_BAM_peak_6265	2794	+	23.4157	282.031	279.415
chr13	78163444	78163785	Pilot_E3_BAM_peak_1582	15	+	2.95448	4.86765	1.57577	chr13	78162879	78164192	Pilot_H3_BAM_peak_6272	1003	+	13.3963	102.491	100.312
chr13	80885643	80886145	Pilot_E3_BAM_peak_1584	40	+	3.51246	7.81961	4.02315	chr13	80882326	80887333	Pilot_H3_BAM_peak_6275	2163	+	20.7869	218.752	216.328
chr13	81711141	81711462	Pilot_E3_BAM_peak_1585	13	+	2.52461	4.51142	1.30048	chr13	81709163	81712714	Pilot_H3_BAM_peak_6283	2219	+	19.4396	224.419	221.992
chr13	90089498	90089949	Pilot_E3_BAM_peak_1586	27	+	3.08509	6.25857	2.73128	chr13	90088149	90092045	Pilot_H3_BAM_peak_6303	1911	+	19.024	193.555	191.188
chr13	90797082	90797299	Pilot_E3_BAM_peak_1587	19	+	2.85747	5.30428	1.92056	chr13	90796879	90797654	Pilot_H3_BAM_peak_6304	34	+	2.42064	5.26888	3.40399
chr13	90981663	90981890	Pilot_E3_BAM_peak_1588	23	+	3.25403	5.81899	2.33523	chr13	90981168	90982057	Pilot_H3_BAM_peak_6307	87	+	3.6664	10.6904	8.76177
chr13	91371045	91371300	Pilot_E3_BAM_peak_1589	20	+	3.03572	5.473	2.05806	chr13	91370261	91372174	Pilot_H3_BAM_peak_6310	381	+	6.33566	40.1914	38.1515
chr13	92354490	92355160	Pilot_E3_BAM_peak_1590	184	+	5.79035	23.1891	18.4778	chr13	92353646	92357043	Pilot_H3_BAM_peak_6316	1749	+	16.8749	177.286	174.966
chr13	92610846	92611215	Pilot_E3_BAM_peak_1591	15	+	2.50495	4.77224	1.50749	chr13	92609565	92613486	Pilot_H3_BAM_peak_6319	1490	+	13.6378	151.373	149.093
chr13	93303428	93304347	Pilot_E3_BAM_peak_1593	16	+	2.59565	5.00256	1.68552	chr13	93302861	93308355	Pilot_H3_BAM_peak_6324	1461	+	14.5958	148.431	146.168
chr13	93499386	93499642	Pilot_E3_BAM_peak_1594	17	+	2.91462	5.08327	1.74601	chr13	93496822	93500680	Pilot_H3_BAM_peak_6325	1824	+	16.7707	184.774	182.412
chr13	94358463	94358825	Pilot_E3_BAM_peak_1596	15	+	2.68555	4.77644	1.50893	chr13	94357782	94360661	Pilot_H3_BAM_peak_6335	1644	+	15.0933	166.738	164.431
chr13	95450759	95451675	Pilot_E3_BAM_peak_1597	23	+	3.13516	5.75859	2.30191	chr13	95450295	95451761	Pilot_H3_BAM_peak_6341	39	+	2.7023	5.8061	3.92578
chr13	95618430	95618665	Pilot_E3_BAM_peak_1598	36	+	3.52729	7.3701	3.66807	chr13	95614187	95618853	Pilot_H3_BAM_peak_6345	2581	+	22.0015	260.698	258.152
chr13	95640555	95640786	Pilot_E3_BAM_peak_1599	15	+	2.68579	4.77313	1.50937	chr13	95640374	95641727	Pilot_H3_BAM_peak_6347	43	+	2.54704	6.26757	4.383
chr13	96010965	96011262	Pilot_E3_BAM_peak_1600	20	+	2.89223	5.41989	2.0236	chr13	96010865	96011473	Pilot_H3_BAM_peak_6351	32	+	2.42196	5.11083	3.24783
chr13	96542514	96542838	Pilot_E3_BAM_peak_1601	20	+	2.65924	5.44715	2.03723	chr13	96540153	96545169	Pilot_H3_BAM_peak_6355	3078	+	23.8608	310.525	307.854
chr13	96670649	96670966	Pilot_E3_BAM_peak_1602	26	+	3.07029	6.17184	2.64984	chr13	96666741	96672730	Pilot_H3_BAM_peak_6356	1332	+	14.2183	135.463	133.207
chr13	97008471	97008766	Pilot_E3_BAM_peak_1603	11	+	2.80336	4.37305	1.19076	chr13	97007983	97009010	Pilot_H3_BAM_peak_6360	524	+	9.16422	54.5436	52.4482
chr13	97240650	97241675	Pilot_E3_BAM_peak_1604	14	+	2.7706	4.64896	1.40722	chr13	97239759	97244672	Pilot_H3_BAM_peak_6365	2733	+	23.092	276.01	273.393
chr13	97927709	97928322	Pilot_E3_BAM_peak_1605	18	+	3.04463	5.17812	1.82577	chr13	97927037	97928858	Pilot_H3_BAM_peak_6371	113	+	4.01672	13.3169	11.3612
chr13	98027433	98028124	Pilot_E3_BAM_peak_1606	18	+	3.03684	5.20079	1.83824	chr13	98027477	98028057	Pilot_H3_BAM_peak_6372	16	+	2.18815	3.49576	1.66923
chr13	98317052	98317283	Pilot_E3_BAM_peak_1607	17	+	2.97087	5.05043	1.71848	chr13	98313755	98318307	Pilot_H3_BAM_peak_6376	1439	+	15.3792	146.154	143.904
chr13	98815119	98815484	Pilot_E3_BAM_peak_1609	36	+	3.42677	7.38601	3.69069	chr13	98813180	98816532	Pilot_H3_BAM_peak_6385	1789	+	17.4515	181.297	178.944
chr13	98926411	98926641	Pilot_E3_BAM_peak_1610	28	+	3.01368	6.40248	2.81063	chr13	98923751	98927299	Pilot_H3_BAM_peak_6387	1677	+	15.7405	170.061	167.764
chr13	99238289	99238510	Pilot_E3_BAM_peak_1611	22	+	3.1252	5.65719	2.20109	chr13	99238430	99239086	Pilot_H3_BAM_peak_6394	21	+	2.1064	3.96492	2.12491
chr13	99447392	99447644	Pilot_E3_BAM_peak_1612	17	+	2.86269	5.14794	1.79685	chr13	99444916	99448121	Pilot_H3_BAM_peak_6403	1480	+	14.6686	150.272	148.017
chr13	100744114	100744469	Pilot_E3_BAM_peak_1613	35	+	2.9503	7.20483	3.50178	chr13	100743104	100745298	Pilot_H3_BAM_peak_6419	1339	+	11.5883	136.182	133.946
chr13	101540549	101540893	Pilot_E3_BAM_peak_1614	19	+	3.11157	5.34685	1.95705	chr13	101540508	101540953	Pilot_H3_BAM_peak_6423	35	+	2.7041	5.46148	3.58734
chr13	101547912	101548142	Pilot_E3_BAM_peak_1615	30	+	3.43635	6.68629	3.05456	chr13	101547821	101548266	Pilot_H3_BAM_peak_6424	19	+	2.21489	3.80995	1.9745
chr13	101768270	101768691	Pilot_E3_BAM_peak_1616	22	+	2.73487	5.71531	2.25598	chr13	101765098	101769285	Pilot_H3_BAM_peak_6432	2138	+	16.3399	216.25	213.81
chr13	102906064	102906292	Pilot_E3_BAM_peak_1617	12	+	2.74975	4.47203	1.27798	chr13	102898224	102907269	Pilot_H3_BAM_peak_6439	1264	+	13.3021	128.687	126.439
chr13	103334122	103334460	Pilot_E3_BAM_peak_1618	14	+	2.63657	4.71632	1.46431	chr13	103332500	103335373	Pilot_H3_BAM_peak_6445	1995	+	16.8596	201.964	199.582
chr13	103978425	103978826	Pilot_E3_BAM_peak_1619	52	+	3.77018	9.21434	5.27959	chr13	103977879	103978730	Pilot_H3_BAM_peak_6449	48	+	2.63858	6.77803	4.88797
chr13	104025019	104025927	Pilot_E3_BAM_peak_1620	14	+	2.92023	4.72075	1.45794	chr13	104024399	104026338	Pilot_H3_BAM_peak_6450	168	+	4.79777	18.8362	16.8563
chr13	104178479	104179071	Pilot_E3_BAM_peak_1621	19	+	2.97833	5.3348	1.95744	chr13	104176229	104180381	Pilot_H3_BAM_peak_6454	3053	+	25.5796	308.053	305.336
chr13	107329235	107329470	Pilot_E3_BAM_peak_1623	20	+	3.10004	5.47339	2.05401	chr13	107329345	107329640	Pilot_H3_BAM_peak_6469	14	+	2.15902	3.27249	1.45303
chr13	107484459	107484694	Pilot_E3_BAM_peak_1624	10	+	2.59591	4.21791	1.08177	chr13	107484095	107484463	Pilot_H3_BAM_peak_6471	13	+	2.00982	3.12633	1.31258
chr13	107890169	107890628	Pilot_E3_BAM_peak_1625	30	+	3.20303	6.66776	3.04726	chr13	107887286	107892456	Pilot_H3_BAM_peak_6476	1739	+	15.3763	176.234	173.907
chr13	108775896	108776151	Pilot_E3_BAM_peak_1627	53	+	4.04102	9.33817	5.34167	chr13	108775786	108776151	Pilot_H3_BAM_peak_6484	41	+	2.66373	6.05531	4.16812
chr13	109116212	109116441	Pilot_E3_BAM_peak_1628	21	+	2.87286	5.61439	2.17368	chr13	109116277	109117190	Pilot_H3_BAM_peak_6485	62	+	2.87213	8.14918	6.24755
chr13	109242733	109243255	Pilot_E3_BAM_peak_1629	26	+	3.29685	6.22329	2.67454	chr13	109242609	109243795	Pilot_H3_BAM_peak_6488	233	+	5.50245	25.3563	23.3482
chr13	109260264	109261208	Pilot_E3_BAM_peak_1630	15	+	2.94005	4.79001	1.51266	chr13	109259318	109264088	Pilot_H3_BAM_peak_6489	2498	+	24.4437	252.367	249.807
chr13	109685754	109686340	Pilot_E3_BAM_peak_1631	13	+	2.73342	4.52056	1.30832	chr13	109684779	109695318	Pilot_H3_BAM_peak_6497	1735	+	16.221	175.932	173.55
chr13	109692781	109692995	Pilot_E3_BAM_peak_1632	10	+	2.75765	4.19692	1.05301	chr13	109684779	109695318	Pilot_H3_BAM_peak_6497	1735	+	16.221	175.932	173.55
chr13	109822281	109822531	Pilot_E3_BAM_peak_1633	22	+	2.97416	5.72547	2.26512	chr13	109821806	109824157	Pilot_H3_BAM_peak_6501	82	+	3.2067	10.1976	8.28002
chr13	110279990	110280357	Pilot_E3_BAM_peak_1634	11	+	2.63771	4.32825	1.16236	chr13	110279989	110281114	Pilot_H3_BAM_peak_6503	245	+	5.05871	26.5763	24.5673
chr13	110394618	110395943	Pilot_E3_BAM_peak_1635	12	+	2.72497	4.44558	1.25264	chr13	110394065	110399035	Pilot_H3_BAM_peak_6504	2340	+	21.8084	236.528	234.057
chr13	111489044	111490594	Pilot_E3_BAM_peak_1636	53	+	3.41436	9.24247	5.33312	chr13	111484842	111491157	Pilot_H3_BAM_peak_6508	773	+	9.3323	79.4961	77.3979
chr13	111724965	111725842	Pilot_E3_BAM_peak_1637	58	+	3.64366	9.87238	5.89513	chr13	111724141	111726645	Pilot_H3_BAM_peak_6510	2034	+	18.3776	205.873	203.475
chr13	112463729	112464502	Pilot_E3_BAM_peak_1638	29	+	3.04888	6.55272	2.96632	chr13	112463160	112466384	Pilot_H3_BAM_peak_6519	1893	+	16.5327	191.748	189.397
chr13	112800770	112801218	Pilot_E3_BAM_peak_1639	61	+	3.85623	10.1725	6.16257	chr13	112800421	112804106	Pilot_H3_BAM_peak_6522	2109	+	16.9	213.359	210.966
chr13	119408716	119409362	Pilot_E3_BAM_peak_1640	11	+	2.78454	4.28981	1.12351	chr13	119407172	119410447	Pilot_H3_BAM_peak_6555	1994	+	19.4335	201.798	199.424
chr13	119690124	119690486	Pilot_E3_BAM_peak_1641	15	+	2.75021	4.84224	1.55997	chr13	119689091	119693766	Pilot_H3_BAM_peak_6559	1799	+	14.6178	182.311	179.944
chr13	119790943	119791416	Pilot_E3_BAM_peak_1642	18	+	3.05274	5.15754	1.80328	chr13	119788609	119792236	Pilot_H3_BAM_peak_6561	1689	+	18.8575	171.285	168.969
chr14	14012713	14013057	Pilot_E3_BAM_peak_1645	20	+	2.94682	5.42354	2.01577	chr14	14011757	14014903	Pilot_H3_BAM_peak_6585	1398	+	14.1449	142.05	139.804
chr14	14633322	14633738	Pilot_E3_BAM_peak_1646	17	+	2.92637	5.10335	1.76846	chr14	14632460	14634469	Pilot_H3_BAM_peak_6589	313	+	6.07619	33.3355	31.3087
chr14	16364874	16365537	Pilot_E3_BAM_peak_1647	21	+	2.93498	5.52248	2.10165	chr14	16363800	16367953	Pilot_H3_BAM_peak_6593	2961	+	23.9736	298.825	296.199
chr14	18238424	18239475	Pilot_E3_BAM_peak_1648	70	+	3.51393	11.2364	7.05551	chr14	18236995	18240306	Pilot_H3_BAM_peak_6595	783	+	9.26011	80.4656	78.3269
chr14	20162622	20162997	Pilot_E3_BAM_peak_1649	29	+	3.26578	6.48571	2.90487	chr14	20162356	20162995	Pilot_H3_BAM_peak_6609	29	+	2.41968	4.82392	2.96412
chr14	20253516	20255804	Pilot_E3_BAM_peak_1651	89	+	4.73898	13.1515	8.96945	chr14	20253131	20253713	Pilot_H3_BAM_peak_6611	110	+	3.36189	13.0483	11.0923
chr14	20347889	20348552	Pilot_E3_BAM_peak_1653	29	+	3.09859	6.54559	2.96549	chr14	20345549	20349574	Pilot_H3_BAM_peak_6614	2405	+	20.7791	243.11	240.599
chr14	20393433	20393904	Pilot_E3_BAM_peak_1654	24	+	2.92944	5.91764	2.43568	chr14	20391957	20394502	Pilot_H3_BAM_peak_6616	1420	+	14.1247	144.304	142.039
chr14	20545837	20546461	Pilot_E3_BAM_peak_1655	19	+	2.74912	5.35694	1.96437	chr14	20543960	20547675	Pilot_H3_BAM_peak_6618	2017	+	17.0441	204.196	201.78
chr14	20674404	20674679	Pilot_E3_BAM_peak_1656	11	+	2.54626	4.32896	1.15681	chr14	20673132	20676257	Pilot_H3_BAM_peak_6623	1891	+	15.8556	191.565	189.139
chr14	20734294	20734517	Pilot_E3_BAM_peak_1657	12	+	2.51806	4.47023	1.27335	chr14	20732478	20735627	Pilot_H3_BAM_peak_6627	1158	+	11.3918	118.035	115.851
chr14	20765461	20766038	Pilot_E3_BAM_peak_1658	31	+	3.14856	6.79225	3.15905	chr14	20764719	20766801	Pilot_H3_BAM_peak_6628	126	+	3.77076	14.5956	12.6468
chr14	20782999	20783343	Pilot_E3_BAM_peak_1659	22	+	3.12274	5.70838	2.27341	chr14	20782669	20784365	Pilot_H3_BAM_peak_6630	59	+	3.02493	7.8037	5.90396
chr14	20803512	20803875	Pilot_E3_BAM_peak_1660	16	+	2.98266	4.98582	1.67363	chr14	20803476	20806678	Pilot_H3_BAM_peak_6632	89	+	3.4434	10.9188	8.98753
chr14	20928920	20930101	Pilot_E3_BAM_peak_1661	43	+	3.22088	8.1062	4.33512	chr14	20928472	20933653	Pilot_H3_BAM_peak_6645	2749	+	21.0247	277.571	274.904
chr14	21051823	21052387	Pilot_E3_BAM_peak_1662	20	+	2.85729	5.45328	2.04988	chr14	21050874	21054258	Pilot_H3_BAM_peak_6648	2457	+	19.385	248.252	245.735
chr14	21075902	21076374	Pilot_E3_BAM_peak_1663	27	+	3.0097	6.36325	2.79721	chr14	21075094	21077032	Pilot_H3_BAM_peak_6650	1027	+	10.723	104.945	102.764
chr14	21314384	21314770	Pilot_E3_BAM_peak_1664	21	+	3.18127	5.55857	2.11665	chr14	21314508	21314962	Pilot_H3_BAM_peak_6651	13	+	2.14858	3.21833	1.39995
chr14	21499926	21501289	Pilot_E3_BAM_peak_1665	56	+	3.64558	9.70698	5.69596	chr14	21498363	21502216	Pilot_H3_BAM_peak_6653	1865	+	16.0132	188.861	186.501
chr14	21751254	21751460	Pilot_E3_BAM_peak_1666	26	+	3.12388	6.21288	2.66706	chr14	21750110	21753126	Pilot_H3_BAM_peak_6656	2055	+	16.8313	207.985	205.535
chr14	21830958	21831692	Pilot_E3_BAM_peak_1667	25	+	2.89754	6.02959	2.5167	chr14	21830199	21834658	Pilot_H3_BAM_peak_6660	1958	+	16.1899	198.205	195.804
chr14	21987671	21988084	Pilot_E3_BAM_peak_1668	17	+	2.86322	5.13703	1.78793	chr14	21985627	21989069	Pilot_H3_BAM_peak_6663	3128	+	26.0613	315.609	312.887
chr14	24213117	24213850	Pilot_E3_BAM_peak_1670	22	+	3.22695	5.71813	2.24762	chr14	24212732	24214162	Pilot_H3_BAM_peak_6668	84	+	3.59856	10.3882	8.45831
chr14	24245198	24245805	Pilot_E3_BAM_peak_1671	11	+	2.73916	4.26854	1.12617	chr14	24242796	24246465	Pilot_H3_BAM_peak_6671	2331	+	21.3389	235.636	233.164
chr14	24779178	24779617	Pilot_E3_BAM_peak_1672	19	+	2.79025	5.38138	1.99079	chr14	24779049	24779946	Pilot_H3_BAM_peak_6674	77	+	3.0178	9.63819	7.71766
chr14	24793745	24794079	Pilot_E3_BAM_peak_1673	20	+	2.79822	5.46781	2.05422	chr14	24793706	24794537	Pilot_H3_BAM_peak_6675	47	+	2.55764	6.68525	4.79369
chr14	25186157	25186565	Pilot_E3_BAM_peak_1675	35	+	3.2877	7.29492	3.58304	chr14	25186055	25187140	Pilot_H3_BAM_peak_6676	24	+	2.20327	4.29247	2.44356
chr14	25378241	25378853	Pilot_E3_BAM_peak_1676	21	+	3.04027	5.56455	2.13927	chr14	25377827	25380899	Pilot_H3_BAM_peak_6678	626	+	8.9921	64.7917	62.6976
chr14	25476011	25476341	Pilot_E3_BAM_peak_1677	17	+	2.91146	5.13889	1.79757	chr14	25473121	25476635	Pilot_H3_BAM_peak_6682	46	+	2.66824	6.52233	4.63978
chr14	25497743	25497949	Pilot_E3_BAM_peak_1678	12	+	2.6883	4.46377	1.26735	chr14	25496092	25498012	Pilot_H3_BAM_peak_6685	21	+	2.23095	3.98373	2.14581
chr14	25589061	25589714	Pilot_E3_BAM_peak_1679	27	+	3.1829	6.31114	2.75371	chr14	25586631	25589778	Pilot_H3_BAM_peak_6689	78	+	3.16174	9.80045	7.88066
chr14	25606836	25607529	Pilot_E3_BAM_peak_1680	14	+	2.65709	4.65698	1.41068	chr14	25606291	25609179	Pilot_H3_BAM_peak_6691	884	+	9.79988	90.572	88.4147
chr14	25708537	25709254	Pilot_E3_BAM_peak_1681	23	+	3.08036	5.84183	2.35821	chr14	25708305	25708807	Pilot_H3_BAM_peak_6694	18	+	2.11418	3.63315	1.80329
chr14	25735571	25735829	Pilot_E3_BAM_peak_1682	14	+	2.90302	4.65802	1.4097	chr14	25735403	25736707	Pilot_H3_BAM_peak_6695	37	+	2.70478	5.66522	3.79037
chr14	25749341	25749572	Pilot_E3_BAM_peak_1683	12	+	2.62016	4.43944	1.24919	chr14	25749042	25751206	Pilot_H3_BAM_peak_6696	33	+	2.37747	5.18173	3.31876
chr14	26637718	26638458	Pilot_E3_BAM_peak_1684	16	+	2.87388	4.91217	1.61464	chr14	26636743	26641339	Pilot_H3_BAM_peak_6710	2189	+	21.32	221.44	218.994
chr14	27069802	27070024	Pilot_E3_BAM_peak_1685	11	+	2.79493	4.33603	1.17192	chr14	27069690	27070356	Pilot_H3_BAM_peak_6715	27	+	2.44292	4.56121	2.70746
chr14	27341135	27341870	Pilot_E3_BAM_peak_1686	22	+	3.22189	5.74158	2.27832	chr14	27341354	27341923	Pilot_H3_BAM_peak_6719	32	+	2.61624	5.15876	3.29135
chr14	29968285	29968497	Pilot_E3_BAM_peak_1687	14	+	2.84912	4.71479	1.46077	chr14	29967413	29970451	Pilot_H3_BAM_peak_6723	1728	+	15.6238	175.191	172.841
chr14	30625186	30625494	Pilot_E3_BAM_peak_1689	13	+	2.59184	4.52833	1.31296	chr14	30623781	30627310	Pilot_H3_BAM_peak_6729	2238	+	17.1228	226.294	223.824
chr14	30715651	30716298	Pilot_E3_BAM_peak_1690	15	+	2.65654	4.84629	1.55924	chr14	30714761	30717833	Pilot_H3_BAM_peak_6732	1401	+	14.7405	142.425	140.173
chr14	31251108	31251317	Pilot_E3_BAM_peak_1691	12	+	2.75642	4.44319	1.24903	chr14	31250056	31253234	Pilot_H3_BAM_peak_6744	1676	+	18.017	169.92	167.614
chr14	31640996	31641307	Pilot_E3_BAM_peak_1692	56	+	3.56347	9.66713	5.69003	chr14	31640111	31642447	Pilot_H3_BAM_peak_6750	1753	+	14.9961	177.688	175.355
chr14	31662255	31663117	Pilot_E3_BAM_peak_1693	52	+	3.65613	9.20402	5.26832	chr14	31659355	31666114	Pilot_H3_BAM_peak_6751	337	+	5.50618	35.7488	33.7521
chr14	31668853	31670171	Pilot_E3_BAM_peak_1694	20	+	2.91972	5.4175	2.0203	chr14	31667844	31670615	Pilot_H3_BAM_peak_6752	147	+	4.22623	16.7001	14.7267
chr14	31830474	31830904	Pilot_E3_BAM_peak_1695	24	+	3.04122	5.93699	2.44308	chr14	31828841	31831847	Pilot_H3_BAM_peak_6758	2029	+	19.2786	205.309	202.925
chr14	31963639	31964227	Pilot_E3_BAM_peak_1696	14	+	2.91608	4.74029	1.47507	chr14	31963066	31964352	Pilot_H3_BAM_peak_6763	74	+	3.43826	9.36702	7.44325
chr14	32049868	32050373	Pilot_E3_BAM_peak_1697	16	+	2.72855	4.95371	1.64315	chr14	32049742	32050561	Pilot_H3_BAM_peak_6765	36	+	2.43127	5.54077	3.66931
chr14	32085401	32085681	Pilot_E3_BAM_peak_1698	31	+	3.05713	6.86106	3.19894	chr14	32083901	32087483	Pilot_H3_BAM_peak_6767	2209	+	19.4435	223.38	220.956
chr14	32304889	32305296	Pilot_E3_BAM_peak_1699	32	+	3.53416	6.8948	3.26036	chr14	32304772	32305461	Pilot_H3_BAM_peak_6771	28	+	2.51267	4.73117	2.87488
chr14	32492705	32492934	Pilot_E3_BAM_peak_1700	25	+	3.27364	6.0391	2.51135	chr14	32492502	32493468	Pilot_H3_BAM_peak_6773	187	+	4.96101	20.7109	18.7146
chr14	33247549	33247880	Pilot_E3_BAM_peak_1701	32	+	3.47857	6.95729	3.29032	chr14	33246749	33248610	Pilot_H3_BAM_peak_6778	151	+	4.41315	17.1092	15.1435
chr14	33447048	33447407	Pilot_E3_BAM_peak_1702	19	+	2.89917	5.39368	1.99339	chr14	33445487	33447530	Pilot_H3_BAM_peak_6781	1060	+	12.0771	108.261	106.077
chr14	34087458	34088119	Pilot_E3_BAM_peak_1703	18	+	2.86122	5.25399	1.88284	chr14	34085642	34089920	Pilot_H3_BAM_peak_6782	191	+	4.58216	21.0991	19.1026
chr14	34310531	34311393	Pilot_E3_BAM_peak_1705	12	+	2.56738	4.45987	1.26384	chr14	34309289	34314521	Pilot_H3_BAM_peak_6786	2121	+	19.3574	214.613	212.156
chr14	34363187	34363829	Pilot_E3_BAM_peak_1706	21	+	2.80568	5.56257	2.13082	chr14	34363002	34364204	Pilot_H3_BAM_peak_6788	89	+	3.02288	10.8792	8.96545
chr14	34508348	34508591	Pilot_E3_BAM_peak_1707	15	+	2.90943	4.7871	1.51324	chr14	34507952	34509244	Pilot_H3_BAM_peak_6790	132	+	4.20242	15.2486	13.2877
chr14	34673869	34674125	Pilot_E3_BAM_peak_1708	23	+	2.86932	5.81289	2.32665	chr14	34672350	34676022	Pilot_H3_BAM_peak_6794	2543	+	21.2183	256.857	254.323
chr14	40956146	40956578	Pilot_E3_BAM_peak_1709	21	+	2.85159	5.62852	2.19589	chr14	40955135	40957250	Pilot_H3_BAM_peak_6803	145	+	3.88131	16.5022	14.5371
chr14	40966650	40967397	Pilot_E3_BAM_peak_1710	37	+	3.04192	7.39318	3.72708	chr14	40964605	40968199	Pilot_H3_BAM_peak_6805	1838	+	14.7424	186.228	183.837
chr14	45329539	45330027	Pilot_E3_BAM_peak_1711	23	+	3.04564	5.849	2.36636	chr14	45328916	45331628	Pilot_H3_BAM_peak_6812	1963	+	18.0217	198.821	196.361
chr14	45658088	45658372	Pilot_E3_BAM_peak_1712	20	+	2.84356	5.4669	2.05081	chr14	45656316	45659041	Pilot_H3_BAM_peak_6818	2112	+	17.6592	213.642	211.223
chr14	46636659	46636938	Pilot_E3_BAM_peak_1713	15	+	2.93905	4.8837	1.59076	chr14	46636400	46636945	Pilot_H3_BAM_peak_6825	15	+	2.1483	3.38827	1.56571
chr14	46788133	46788408	Pilot_E3_BAM_peak_1714	12	+	2.54318	4.43433	1.243	chr14	46786020	46788960	Pilot_H3_BAM_peak_6827	1715	+	15.3207	173.886	171.56
chr14	46831866	46832417	Pilot_E3_BAM_peak_1715	16	+	2.7586	4.90723	1.60617	chr14	46830764	46834073	Pilot_H3_BAM_peak_6830	2429	+	20.814	245.378	242.901
chr14	46882314	46882711	Pilot_E3_BAM_peak_1716	17	+	2.82309	5.05173	1.72105	chr14	46881059	46888187	Pilot_H3_BAM_peak_6831	2325	+	18.926	234.962	232.504
chr14	46966060	46966296	Pilot_E3_BAM_peak_1717	17	+	3.02351	5.04083	1.70402	chr14	46964945	46967774	Pilot_H3_BAM_peak_6833	330	+	6.59357	35.0871	33.0592
chr14	47022217	47022532	Pilot_E3_BAM_peak_1718	16	+	2.956	4.91739	1.61421	chr14	47020848	47023655	Pilot_H3_BAM_peak_6837	36	+	2.60194	5.56796	3.69829
chr14	47177978	47178294	Pilot_E3_BAM_peak_1719	15	+	2.95125	4.84568	1.55412	chr14	47177886	47178583	Pilot_H3_BAM_peak_6839	55	+	3.04006	7.41456	5.51608
chr14	47276383	47276616	Pilot_E3_BAM_peak_1720	11	+	2.54196	4.30045	1.15485	chr14	47274506	47278855	Pilot_H3_BAM_peak_6842	2155	+	17.3932	217.953	215.535
chr14	47371800	47372013	Pilot_E3_BAM_peak_1722	23	+	3.11962	5.8787	2.38862	chr14	47371442	47380048	Pilot_H3_BAM_peak_6845	1481	+	15.4279	150.43	148.163
chr14	47373858	47374501	Pilot_E3_BAM_peak_1723	24	+	3.13154	6.01346	2.49122	chr14	47371442	47380048	Pilot_H3_BAM_peak_6845	1481	+	15.4279	150.43	148.163
chr14	47533586	47533929	Pilot_E3_BAM_peak_1724	11	+	2.69279	4.31413	1.1499	chr14	47533248	47533919	Pilot_H3_BAM_peak_6850	31	+	2.52874	5.04254	3.17753
chr14	47634530	47634912	Pilot_E3_BAM_peak_1726	17	+	2.7435	5.14507	1.79613	chr14	47634285	47634986	Pilot_H3_BAM_peak_6852	49	+	2.60039	6.80912	4.91705
chr14	47649350	47649951	Pilot_E3_BAM_peak_1727	20	+	2.93911	5.40744	2.01591	chr14	47648105	47651282	Pilot_H3_BAM_peak_6854	2488	+	21.3271	251.418	248.883
chr14	48249428	48249684	Pilot_E3_BAM_peak_1728	24	+	3.27937	5.91713	2.42159	chr14	48249314	48249712	Pilot_H3_BAM_peak_6861	23	+	2.38917	4.15095	2.30585
chr14	48446177	48446424	Pilot_E3_BAM_peak_1729	25	+	2.99995	6.00239	2.50683	chr14	48445815	48448288	Pilot_H3_BAM_peak_6864	1862	+	18.4321	188.559	186.217
chr14	50924532	50924782	Pilot_E3_BAM_peak_1730	18	+	2.74565	5.18584	1.83085	chr14	50922949	50927836	Pilot_H3_BAM_peak_6875	1883	+	17.5735	190.728	188.372
chr14	50931076	50931473	Pilot_E3_BAM_peak_1731	17	+	2.88329	5.14134	1.79121	chr14	50928713	50932421	Pilot_H3_BAM_peak_6876	1065	+	11.1705	108.747	106.577
chr14	50944514	50944773	Pilot_E3_BAM_peak_1732	36	+	3.67397	7.33814	3.61263	chr14	50943961	50945685	Pilot_H3_BAM_peak_6878	1431	+	16.8924	145.413	143.173
chr14	51036219	51036610	Pilot_E3_BAM_peak_1733	12	+	2.76647	4.4749	1.27551	chr14	51036170	51036474	Pilot_H3_BAM_peak_6881	33	+	2.5476	5.18901	3.3206
chr14	52019825	52020042	Pilot_E3_BAM_peak_1734	28	+	2.77168	6.44141	2.83984	chr14	52018559	52021360	Pilot_H3_BAM_peak_6892	1584	+	13.0067	160.693	158.404
chr14	52104085	52104686	Pilot_E3_BAM_peak_1735	20	+	2.79972	5.4844	2.06413	chr14	52100015	52105089	Pilot_H3_BAM_peak_6894	970	+	11.011	99.2353	97.0835
chr14	52257470	52258037	Pilot_E3_BAM_peak_1736	27	+	3.03558	6.34414	2.78425	chr14	52255460	52258566	Pilot_H3_BAM_peak_6897	2290	+	18.7949	231.503	229.029
chr14	52278883	52279409	Pilot_E3_BAM_peak_1737	51	+	3.71647	9.01951	5.13725	chr14	52278341	52280975	Pilot_H3_BAM_peak_6898	1780	+	17.1723	180.379	178.046
chr14	54433504	54433790	Pilot_E3_BAM_peak_1738	11	+	2.50179	4.25676	1.1132	chr14	54429779	54435805	Pilot_H3_BAM_peak_6915	2565	+	18.9547	259.096	256.554
chr14	54517225	54517530	Pilot_E3_BAM_peak_1739	18	+	2.7391	5.24533	1.87827	chr14	54515819	54518496	Pilot_H3_BAM_peak_6920	1304	+	12.215	132.696	130.463
chr14	54577469	54577927	Pilot_E3_BAM_peak_1740	17	+	2.67341	5.05601	1.72535	chr14	54572110	54578902	Pilot_H3_BAM_peak_6923	3073	+	21.4507	309.938	307.303
chr14	54603012	54603565	Pilot_E3_BAM_peak_1741	13	+	2.81567	4.57275	1.35175	chr14	54602617	54604070	Pilot_H3_BAM_peak_6925	609	+	9.14324	63.0598	60.9594
chr14	54686330	54686809	Pilot_E3_BAM_peak_1742	22	+	2.80094	5.72029	2.25604	chr14	54684698	54689013	Pilot_H3_BAM_peak_6930	2477	+	18.9441	250.246	247.717
chr14	54876813	54877381	Pilot_E3_BAM_peak_1743	17	+	2.93149	5.12036	1.77861	chr14	54875451	54877968	Pilot_H3_BAM_peak_6933	2042	+	17.8909	206.665	204.286
chr14	54883348	54883714	Pilot_E3_BAM_peak_1744	21	+	2.87928	5.53825	2.10552	chr14	54882612	54885357	Pilot_H3_BAM_peak_6934	1770	+	15.4686	179.403	177.056
chr14	54893893	54894430	Pilot_E3_BAM_peak_1745	12	+	2.59242	4.50857	1.29586	chr14	54893017	54896705	Pilot_H3_BAM_peak_6935	1850	+	14.7417	187.44	185.055
chr14	55015157	55015473	Pilot_E3_BAM_peak_1746	17	+	2.85851	5.06753	1.73148	chr14	55014325	55016751	Pilot_H3_BAM_peak_6938	1596	+	17.1721	161.968	159.656
chr14	55478874	55479268	Pilot_E3_BAM_peak_1748	32	+	3.33443	6.9354	3.2789	chr14	55477691	55479851	Pilot_H3_BAM_peak_6945	850	+	10.541	87.2058	85.0862
chr14	55540262	55540675	Pilot_E3_BAM_peak_1749	34	+	3.2641	7.10033	3.41786	chr14	55539949	55542041	Pilot_H3_BAM_peak_6947	2421	+	19.6483	244.691	242.153
chr14	55560004	55560973	Pilot_E3_BAM_peak_1750	57	+	3.65595	9.75298	5.75218	chr14	55558805	55562155	Pilot_H3_BAM_peak_6948	2006	+	16.1158	203.066	200.649
chr14	55591045	55591816	Pilot_E3_BAM_peak_1751	62	+	3.6724	10.3401	6.26398	chr14	55589543	55593583	Pilot_H3_BAM_peak_6951	3279	+	22.4976	330.728	327.971
chr14	55643247	55643575	Pilot_E3_BAM_peak_1752	19	+	2.67851	5.28972	1.91149	chr14	55641806	55645665	Pilot_H3_BAM_peak_6954	2498	+	17.8481	252.343	249.816
chr14	55714981	55715450	Pilot_E3_BAM_peak_1753	34	+	3.3952	7.17299	3.47742	chr14	55714694	55715567	Pilot_H3_BAM_peak_6959	45	+	2.70729	6.44818	4.55884
chr14	55884791	55885052	Pilot_E3_BAM_peak_1754	20	+	3.01438	5.49608	2.07454	chr14	55884380	55886751	Pilot_H3_BAM_peak_6970	1590	+	15.1459	161.354	159.067
chr14	56571638	56572000	Pilot_E3_BAM_peak_1756	16	+	2.67618	4.97617	1.66091	chr14	56570443	56572888	Pilot_H3_BAM_peak_6972	1159	+	12.2863	118.141	115.938
chr14	56667950	56668224	Pilot_E3_BAM_peak_1757	13	+	2.6451	4.56984	1.3467	chr14	56667111	56670624	Pilot_H3_BAM_peak_6974	2787	+	20.8074	281.411	278.792
chr14	56777956	56778275	Pilot_E3_BAM_peak_1758	18	+	2.93837	5.24658	1.87408	chr14	56775172	56778942	Pilot_H3_BAM_peak_6975	2079	+	19.8089	210.382	207.93
chr14	56812072	56812825	Pilot_E3_BAM_peak_1759	30	+	3.43124	6.69408	3.07983	chr14	56809591	56813636	Pilot_H3_BAM_peak_6976	1731	+	18.7022	175.468	173.134
chr14	57297697	57298383	Pilot_E3_BAM_peak_1760	23	+	3.17472	5.83462	2.34701	chr14	57297795	57298349	Pilot_H3_BAM_peak_6980	13	+	2.07401	3.18069	1.36442
chr14	57826239	57826655	Pilot_E3_BAM_peak_1761	37	+	3.35889	7.53382	3.76263	chr14	57824106	57827908	Pilot_H3_BAM_peak_6990	2237	+	19.718	226.176	223.721
chr14	59201077	59201309	Pilot_E3_BAM_peak_1762	14	+	2.54052	4.64424	1.41069	chr14	59200566	59203421	Pilot_H3_BAM_peak_6999	1423	+	12.9605	144.632	142.377
chr14	59441101	59441385	Pilot_E3_BAM_peak_1763	15	+	2.74174	4.80178	1.53206	chr14	59439009	59442175	Pilot_H3_BAM_peak_7000	2253	+	18.5047	227.849	225.379
chr14	60251278	60252011	Pilot_E3_BAM_peak_1764	15	+	2.71957	4.78745	1.51438	chr14	60248507	60253092	Pilot_H3_BAM_peak_7003	2360	+	20.3579	238.468	236.003
chr14	60265119	60265822	Pilot_E3_BAM_peak_1765	18	+	2.77467	5.21638	1.8543	chr14	60264827	60266955	Pilot_H3_BAM_peak_7004	1714	+	15.3051	173.827	171.495
chr14	60784546	60784973	Pilot_E3_BAM_peak_1766	29	+	3.43169	6.52941	2.9313	chr14	60783040	60785869	Pilot_H3_BAM_peak_7007	1861	+	18.9427	188.561	186.188
chr14	61171623	61173472	Pilot_E3_BAM_peak_1768	39	+	3.15773	7.71199	3.96068	chr14	61171681	61175276	Pilot_H3_BAM_peak_7010	1020	+	9.20847	104.181	102.021
chr14	61440025	61440428	Pilot_E3_BAM_peak_1769	21	+	2.83678	5.56023	2.14075	chr14	61437871	61441093	Pilot_H3_BAM_peak_7013	1216	+	12.4653	123.887	121.673
chr14	61556614	61557089	Pilot_E3_BAM_peak_1770	25	+	2.91915	6.12031	2.59417	chr14	61555626	61557569	Pilot_H3_BAM_peak_7014	1370	+	12.941	139.272	137.035
chr14	61680967	61681285	Pilot_E3_BAM_peak_1771	18	+	2.77428	5.21416	1.84569	chr14	61680088	61683644	Pilot_H3_BAM_peak_7017	1832	+	14.7761	185.593	183.261
chr14	61698942	61699176	Pilot_E3_BAM_peak_1772	15	+	2.96715	4.8614	1.5669	chr14	61698128	61699277	Pilot_H3_BAM_peak_7019	171	+	4.8841	19.1634	17.194
chr14	62760814	62761692	Pilot_E3_BAM_peak_1773	32	+	3.20897	6.84424	3.22133	chr14	62759008	62763023	Pilot_H3_BAM_peak_7028	2052	+	17.3274	207.62	205.237
chr14	62837435	62838254	Pilot_E3_BAM_peak_1775	22	+	2.6527	5.77006	2.2988	chr14	62836809	62839648	Pilot_H3_BAM_peak_7033	1683	+	14.2835	170.725	168.393
chr14	62879817	62880402	Pilot_E3_BAM_peak_1776	17	+	2.88267	5.08647	1.74993	chr14	62879290	62880660	Pilot_H3_BAM_peak_7036	58	+	2.89946	7.77339	5.8822
chr14	63020501	63021377	Pilot_E3_BAM_peak_1777	30	+	3.2198	6.64986	3.05691	chr14	63020514	63021794	Pilot_H3_BAM_peak_7041	106	+	3.5442	12.5561	10.6114
chr14	63245147	63245534	Pilot_E3_BAM_peak_1778	17	+	2.8177	5.05538	1.72025	chr14	63243786	63245990	Pilot_H3_BAM_peak_7050	1919	+	16.3204	194.363	191.988
chr14	64949957	64950197	Pilot_E3_BAM_peak_1780	27	+	2.77678	6.32633	2.76321	chr14	64947851	64951510	Pilot_H3_BAM_peak_7068	2705	+	20.8985	273.079	270.533
chr14	65097935	65098294	Pilot_E3_BAM_peak_1781	11	+	2.73657	4.27738	1.13371	chr14	65096226	65098637	Pilot_H3_BAM_peak_7071	1793	+	15.9431	181.662	179.323
chr14	65112984	65113691	Pilot_E3_BAM_peak_1782	13	+	2.72014	4.63029	1.39523	chr14	65113623	65114076	Pilot_H3_BAM_peak_7072	23	+	2.28152	4.16904	2.32467
chr14	65149691	65150128	Pilot_E3_BAM_peak_1783	21	+	2.98345	5.62384	2.18183	chr14	65149010	65150606	Pilot_H3_BAM_peak_7074	639	+	8.42567	65.9972	63.9151
chr14	65343310	65344126	Pilot_E3_BAM_peak_1784	19	+	2.76121	5.35512	1.96762	chr14	65342927	65346204	Pilot_H3_BAM_peak_7077	351	+	6.05141	37.1873	35.1434
chr14	65833734	65834091	Pilot_E3_BAM_peak_1785	17	+	2.70427	5.10754	1.76261	chr14	65832118	65834203	Pilot_H3_BAM_peak_7085	2001	+	17.3474	202.554	200.171
chr14	66221117	66221556	Pilot_E3_BAM_peak_1786	14	+	2.73967	4.72767	1.46542	chr14	66221310	66221573	Pilot_H3_BAM_peak_7089	26	+	2.28772	4.46285	2.61072
chr14	66297056	66297485	Pilot_E3_BAM_peak_1787	14	+	2.7637	4.75785	1.48724	chr14	66295951	66300094	Pilot_H3_BAM_peak_7092	2640	+	21.6085	266.564	264.021
chr14	67008655	67009047	Pilot_E3_BAM_peak_1789	29	+	3.16834	6.50423	2.90803	chr14	67007174	67009539	Pilot_H3_BAM_peak_7097	1078	+	12.1101	110.08	107.888
chr14	67188662	67189065	Pilot_E3_BAM_peak_1790	11	+	2.61626	4.31221	1.1547	chr14	67188455	67189424	Pilot_H3_BAM_peak_7100	415	+	6.4905	43.5605	41.5188
chr14	67715717	67716760	Pilot_E3_BAM_peak_1791	59	+	3.42704	9.90803	5.9629	chr14	67712935	67718893	Pilot_H3_BAM_peak_7102	2464	+	19.6675	248.994	246.489
chr14	69805687	69805914	Pilot_E3_BAM_peak_1792	22	+	3.08954	5.65482	2.23424	chr14	69803718	69806304	Pilot_H3_BAM_peak_7119	2150	+	19.3806	217.472	215.052
chr14	70074960	70075214	Pilot_E3_BAM_peak_1793	39	+	3.39704	7.69455	3.9123	chr14	70074110	70079484	Pilot_H3_BAM_peak_7127	1511	+	14.7187	153.407	151.11
chr14	70106725	70107857	Pilot_E3_BAM_peak_1794	27	+	3.00117	6.3462	2.7883	chr14	70105688	70108109	Pilot_H3_BAM_peak_7130	78	+	3.11113	9.72906	7.81157
chr14	70153445	70153810	Pilot_E3_BAM_peak_1795	16	+	2.61225	4.96888	1.65863	chr14	70151804	70154405	Pilot_H3_BAM_peak_7133	1456	+	12.4028	147.912	145.644
chr14	70175995	70176447	Pilot_E3_BAM_peak_1796	17	+	2.84967	5.14649	1.79674	chr14	70172836	70177604	Pilot_H3_BAM_peak_7137	940	+	10.3462	96.2467	94.0945
chr14	70206400	70206620	Pilot_E3_BAM_peak_1797	18	+	2.62625	5.2268	1.86815	chr14	70201958	70207608	Pilot_H3_BAM_peak_7140	1678	+	13.5253	170.133	167.833
chr14	70289125	70289522	Pilot_E3_BAM_peak_1798	14	+	2.63346	4.68581	1.43525	chr14	70288035	70290440	Pilot_H3_BAM_peak_7141	1253	+	12.4719	127.612	125.389
chr14	70333103	70333809	Pilot_E3_BAM_peak_1799	11	+	2.64375	4.33452	1.1778	chr14	70333026	70334782	Pilot_H3_BAM_peak_7143	61	+	2.97815	8.09953	6.19113
chr14	70577637	70578385	Pilot_E3_BAM_peak_1800	21	+	2.93946	5.53039	2.11291	chr14	70577049	70579135	Pilot_H3_BAM_peak_7150	1579	+	14.4068	160.202	157.925
chr14	70765862	70766074	Pilot_E3_BAM_peak_1801	11	+	2.74361	4.27496	1.11591	chr14	70764827	70768476	Pilot_H3_BAM_peak_7154	2078	+	19.3292	210.227	207.828
chr14	72983102	72983534	Pilot_E3_BAM_peak_1802	18	+	2.98821	5.25451	1.88062	chr14	72982673	72983669	Pilot_H3_BAM_peak_7163	280	+	5.68402	30.089	28.0722
chr14	73143045	73143573	Pilot_E3_BAM_peak_1804	14	+	2.73751	4.725	1.4668	chr14	73141923	73144639	Pilot_H3_BAM_peak_7165	1434	+	14.7181	145.716	143.468
chr14	74731967	74732647	Pilot_E3_BAM_peak_1805	20	+	2.8332	5.48781	2.08144	chr14	74731599	74735196	Pilot_H3_BAM_peak_7179	1320	+	13.2888	134.333	132.088
chr14	74996864	74997444	Pilot_E3_BAM_peak_1806	23	+	2.84358	5.80671	2.33075	chr14	74996515	74997248	Pilot_H3_BAM_peak_7186	33	+	2.33127	5.21315	3.34637
chr14	75016073	75016412	Pilot_E3_BAM_peak_1807	15	+	2.81008	4.88793	1.58756	chr14	75015775	75017259	Pilot_H3_BAM_peak_7187	891	+	10.8573	91.22	89.1048
chr14	75834179	75835182	Pilot_E3_BAM_peak_1808	49	+	3.64114	8.78241	4.95842	chr14	75832917	75837620	Pilot_H3_BAM_peak_7196	945	+	10.5118	96.7203	94.5614
chr14	75863622	75864131	Pilot_E3_BAM_peak_1809	18	+	2.96787	5.21213	1.85197	chr14	75863472	75864374	Pilot_H3_BAM_peak_7200	49	+	2.79311	6.81018	4.9247
chr14	76110613	76111034	Pilot_E3_BAM_peak_1811	14	+	2.66992	4.69549	1.43587	chr14	76109376	76113035	Pilot_H3_BAM_peak_7203	2526	+	22.3779	255.211	252.697
chr14	76152288	76152576	Pilot_E3_BAM_peak_1812	14	+	2.80324	4.67768	1.43065	chr14	76151680	76153871	Pilot_H3_BAM_peak_7205	1281	+	13.2876	130.396	128.163
chr14	76504187	76504515	Pilot_E3_BAM_peak_1813	52	+	4.12773	9.17395	5.20451	chr14	76503101	76508375	Pilot_H3_BAM_peak_7211	1568	+	15.7453	159.12	156.835
chr14	76555514	76556327	Pilot_E3_BAM_peak_1814	17	+	2.93702	5.13533	1.78544	chr14	76555107	76558071	Pilot_H3_BAM_peak_7214	1335	+	14.2237	135.808	133.58
chr14	76786373	76787609	Pilot_E3_BAM_peak_1815	21	+	3.1396	5.57886	2.15625	chr14	76785519	76787829	Pilot_H3_BAM_peak_7218	29	+	2.45845	4.82431	2.96863
chr14	76789416	76789731	Pilot_E3_BAM_peak_1816	16	+	2.91861	4.91171	1.61245	chr14	76789312	76789581	Pilot_H3_BAM_peak_7219	10	+	2.02714	2.89694	1.09333
chr14	76947255	76947491	Pilot_E3_BAM_peak_1817	10	+	2.66299	4.22808	1.09511	chr14	76946856	76947627	Pilot_H3_BAM_peak_7221	32	+	2.50527	5.0811	3.21328
chr14	78330259	78331067	Pilot_E3_BAM_peak_1819	28	+	3.26619	6.39635	2.84536	chr14	78329796	78331733	Pilot_H3_BAM_peak_7229	180	+	4.71931	20.0472	18.0642
chr14	78458981	78459274	Pilot_E3_BAM_peak_1820	26	+	3.32045	6.17386	2.63102	chr14	78458902	78459398	Pilot_H3_BAM_peak_7230	28	+	2.48075	4.70557	2.84792
chr14	79481172	79481454	Pilot_E3_BAM_peak_1821	15	+	2.62756	4.88197	1.58707	chr14	79479217	79484040	Pilot_H3_BAM_peak_7242	1811	+	16.2521	183.486	181.159
chr14	87140597	87141031	Pilot_E3_BAM_peak_1822	11	+	2.66552	4.28508	1.13271	chr14	87139163	87141658	Pilot_H3_BAM_peak_7248	1877	+	17.0783	190.072	187.724
chr14	87416038	87416644	Pilot_E3_BAM_peak_1823	49	+	3.89653	8.85508	4.9284	chr14	87415218	87420834	Pilot_H3_BAM_peak_7250	1749	+	18.5578	177.272	174.95
chr14	101640246	101640690	Pilot_E3_BAM_peak_1824	19	+	3.01324	5.28446	1.90923	chr14	101638839	101641123	Pilot_H3_BAM_peak_7265	2463	+	22.0406	248.925	246.38
chr14	103099410	103099868	Pilot_E3_BAM_peak_1826	29	+	3.33726	6.49227	2.90323	chr14	103096602	103100418	Pilot_H3_BAM_peak_7272	1155	+	13.5146	117.795	115.591
chr14	103469065	103469492	Pilot_E3_BAM_peak_1827	19	+	3.04228	5.37143	1.98263	chr14	103468982	103470133	Pilot_H3_BAM_peak_7275	287	+	5.57833	30.785	28.7674
chr14	105258726	105258953	Pilot_E3_BAM_peak_1828	12	+	2.79726	4.46797	1.2682	chr14	105258002	105260413	Pilot_H3_BAM_peak_7281	1366	+	15.6314	138.882	136.636
chr14	105615620	105615876	Pilot_E3_BAM_peak_1829	17	+	2.94554	5.04662	1.71817	chr14	105615336	105615791	Pilot_H3_BAM_peak_7285	14	+	2.10069	3.23381	1.41619
chr14	105732452	105733169	Pilot_E3_BAM_peak_1830	27	+	3.24892	6.36298	2.78553	chr14	105730697	105733590	Pilot_H3_BAM_peak_7288	553	+	8.23832	57.4216	55.3235
chr14	116926426	116926762	Pilot_E3_BAM_peak_1831	13	+	2.56846	4.59183	1.3622	chr14	116924873	116929655	Pilot_H3_BAM_peak_7295	3195	+	24.2814	322.293	319.553
chr14	116928736	116929179	Pilot_E3_BAM_peak_1832	10	+	2.68628	4.2046	1.07572	chr14	116924873	116929655	Pilot_H3_BAM_peak_7295	3195	+	24.2814	322.293	319.553
chr14	117930839	117931247	Pilot_E3_BAM_peak_1833	22	+	2.87727	5.66903	2.22188	chr14	117930521	117931555	Pilot_H3_BAM_peak_7296	177	+	4.21814	19.727	17.7527
chr14	118706148	118706440	Pilot_E3_BAM_peak_1834	12	+	2.72785	4.4855	1.28035	chr14	118704328	118707025	Pilot_H3_BAM_peak_7309	1215	+	12.6644	123.736	121.539
chr14	120477542	120478678	Pilot_E3_BAM_peak_1835	23	+	2.69414	5.79877	2.33251	chr14	120476251	120480779	Pilot_H3_BAM_peak_7320	1921	+	17.3724	194.551	192.115
chr14	120910690	120910954	Pilot_E3_BAM_peak_1836	25	+	2.83415	6.01298	2.5124	chr14	120909921	120913761	Pilot_H3_BAM_peak_7322	1733	+	16.5931	175.727	173.36
chr14	121051167	121051403	Pilot_E3_BAM_peak_1837	26	+	3.36605	6.19174	2.63431	chr14	121051194	121051759	Pilot_H3_BAM_peak_7324	72	+	3.36924	9.19437	7.28498
chr14	121361849	121362090	Pilot_E3_BAM_peak_1838	21	+	2.90472	5.61268	2.17543	chr14	121361799	121362370	Pilot_H3_BAM_peak_7327	35	+	2.40596	5.39152	3.51978
chr14	121379435	121379911	Pilot_E3_BAM_peak_1839	17	+	2.9385	5.03812	1.70875	chr14	121376472	121380510	Pilot_H3_BAM_peak_7329	1745	+	16.8024	176.883	174.551
chr14	121698103	121698708	Pilot_E3_BAM_peak_1840	20	+	3.05283	5.48514	2.0691	chr14	121697315	121698786	Pilot_H3_BAM_peak_7332	142	+	4.16272	16.1714	14.2124
chr14	121752993	121753385	Pilot_E3_BAM_peak_1841	30	+	3.4303	6.65685	3.02098	chr14	121752510	121754607	Pilot_H3_BAM_peak_7333	226	+	5.34144	24.6636	22.6574
chr14	121797505	121798627	Pilot_E3_BAM_peak_1842	34	+	2.90382	7.11116	3.42615	chr14	121796532	121799073	Pilot_H3_BAM_peak_7334	1747	+	14.8961	177.119	174.794
chr14	122181532	122181920	Pilot_E3_BAM_peak_1843	20	+	2.72865	5.52693	2.09978	chr14	122181138	122182479	Pilot_H3_BAM_peak_7338	732	+	8.66384	75.3397	73.2071
chr14	122982978	122983215	Pilot_E3_BAM_peak_1844	14	+	2.53642	4.63705	1.40028	chr14	122981544	122984307	Pilot_H3_BAM_peak_7343	1620	+	13.5371	164.327	162.031
chr15	3583226	3583474	Pilot_E3_BAM_peak_1845	38	+	3.14106	7.57566	3.82055	chr15	3580126	3583716	Pilot_H3_BAM_peak_7346	3021	+	19.678	304.853	302.176
chr15	3995508	3995962	Pilot_E3_BAM_peak_1846	29	+	2.83102	6.56658	2.96191	chr15	3994281	3996937	Pilot_H3_BAM_peak_7350	1193	+	11.3665	121.533	119.303
chr15	4026513	4027448	Pilot_E3_BAM_peak_1847	16	+	2.61193	5.01347	1.6952	chr15	4025725	4028566	Pilot_H3_BAM_peak_7351	2435	+	16.865	246.055	243.536
chr15	5116311	5116849	Pilot_E3_BAM_peak_1848	18	+	2.58548	5.24844	1.87762	chr15	5115025	5120200	Pilot_H3_BAM_peak_7354	1941	+	14.8741	196.471	194.103
chr15	5243970	5244749	Pilot_E3_BAM_peak_1849	17	+	2.38796	5.09691	1.75867	chr15	5238041	5245488	Pilot_H3_BAM_peak_7359	2502	+	17.7347	252.762	250.267
chr15	6386407	6387335	Pilot_E3_BAM_peak_1850	14	+	2.52365	4.7541	1.49334	chr15	6385913	6391522	Pilot_H3_BAM_peak_7365	1968	+	15.729	199.301	196.871
chr15	6874047	6874902	Pilot_E3_BAM_peak_1851	15	+	2.52014	4.78157	1.51518	chr15	6872005	6875209	Pilot_H3_BAM_peak_7374	1586	+	12.5391	160.947	158.656
chr15	7017439	7017648	Pilot_E3_BAM_peak_1852	16	+	2.83658	4.94613	1.63704	chr15	7017413	7017668	Pilot_H3_BAM_peak_7375	18	+	2.15665	3.71809	1.88514
chr15	7493210	7493504	Pilot_E3_BAM_peak_1854	47	+	3.55114	8.69138	4.78551	chr15	7493008	7493647	Pilot_H3_BAM_peak_7378	27	+	2.2662	4.60919	2.75264
chr15	7838887	7839096	Pilot_E3_BAM_peak_1855	14	+	2.50646	4.71276	1.4576	chr15	7838111	7839326	Pilot_H3_BAM_peak_7381	57	+	2.7168	7.6507	5.74904
chr15	7862982	7863318	Pilot_E3_BAM_peak_1856	14	+	2.52623	4.70046	1.44704	chr15	7862564	7863524	Pilot_H3_BAM_peak_7382	36	+	2.28383	5.51808	3.64665
chr15	7877843	7878295	Pilot_E3_BAM_peak_1857	43	+	3.65399	8.13355	4.31507	chr15	7877433	7878562	Pilot_H3_BAM_peak_7383	97	+	3.49845	11.6438	9.70294
chr15	10816221	10816477	Pilot_E3_BAM_peak_1858	16	+	2.70484	4.92671	1.62082	chr15	10814397	10816633	Pilot_H3_BAM_peak_7406	751	+	8.18982	77.2986	75.1604
chr15	10818287	10818870	Pilot_E3_BAM_peak_1859	15	+	2.58803	4.76702	1.50192	chr15	10817969	10819670	Pilot_H3_BAM_peak_7407	56	+	2.6346	7.53645	5.63473
chr15	10939936	10940924	Pilot_E3_BAM_peak_1860	12	+	2.67266	4.38928	1.20214	chr15	10940424	10942104	Pilot_H3_BAM_peak_7408	27	+	2.19655	4.55204	2.70041
chr15	10981551	10981986	Pilot_E3_BAM_peak_1861	43	+	3.30904	8.2374	4.38212	chr15	10980757	10983016	Pilot_H3_BAM_peak_7410	1376	+	11.9995	139.936	137.691
chr15	12118118	12119035	Pilot_E3_BAM_peak_1864	13	+	2.44147	4.61231	1.38046	chr15	12116741	12120519	Pilot_H3_BAM_peak_7419	2450	+	17.2131	247.615	245.083
chr15	12204935	12205432	Pilot_E3_BAM_peak_1865	24	+	2.65017	5.96012	2.45407	chr15	12203385	12206979	Pilot_H3_BAM_peak_7420	2120	+	14.9946	214.459	212.031
chr15	23035800	23037025	Pilot_E3_BAM_peak_1867	17	+	2.74392	5.03992	1.71519	chr15	23035506	23038983	Pilot_H3_BAM_peak_7432	1387	+	13.5421	141.031	138.771
chr15	25396195	25396476	Pilot_E3_BAM_peak_1868	40	+	3.56976	7.89687	4.08401	chr15	25395829	25397728	Pilot_H3_BAM_peak_7434	64	+	2.95345	8.35369	6.45152
chr15	25494795	25495198	Pilot_E3_BAM_peak_1869	26	+	2.96747	6.23944	2.68241	chr15	25494597	25495367	Pilot_H3_BAM_peak_7438	21	+	2.14155	3.9884	2.14933
chr15	25622150	25622676	Pilot_E3_BAM_peak_1870	48	+	3.02551	8.66882	4.85433	chr15	25621096	25627142	Pilot_H3_BAM_peak_7440	2823	+	18.9906	284.988	282.346
chr15	25916211	25916580	Pilot_E3_BAM_peak_1871	11	+	2.45044	4.30091	1.14448	chr15	25914891	25916654	Pilot_H3_BAM_peak_7448	90	+	3.07385	11.0116	9.08133
chr15	25933190	25933439	Pilot_E3_BAM_peak_1872	15	+	2.7426	4.844	1.5592	chr15	25932927	25934058	Pilot_H3_BAM_peak_7449	126	+	3.7354	14.6277	12.673
chr15	26308862	26309888	Pilot_E3_BAM_peak_1874	18	+	2.67553	5.25865	1.89072	chr15	26308300	26311234	Pilot_H3_BAM_peak_7452	801	+	8.5993	82.2951	80.1509
chr15	26379058	26380102	Pilot_E3_BAM_peak_1876	16	+	2.70661	4.94912	1.63774	chr15	26378709	26380814	Pilot_H3_BAM_peak_7453	52	+	2.64098	7.16352	5.26486
chr15	26895303	26895663	Pilot_E3_BAM_peak_1877	15	+	2.59199	4.88623	1.59059	chr15	26892958	26896552	Pilot_H3_BAM_peak_7455	2283	+	16.9203	230.828	228.377
chr15	27405679	27406294	Pilot_E3_BAM_peak_1878	14	+	2.56046	4.71515	1.4634	chr15	27404587	27406856	Pilot_H3_BAM_peak_7459	330	+	5.34863	35.1244	33.0964
chr15	27529813	27530209	Pilot_E3_BAM_peak_1879	14	+	2.68344	4.73782	1.47163	chr15	27529563	27530341	Pilot_H3_BAM_peak_7465	26	+	2.27486	4.54074	2.68789
chr15	27783012	27783807	Pilot_E3_BAM_peak_1880	20	+	2.85653	5.396	2.00374	chr15	27782542	27784662	Pilot_H3_BAM_peak_7469	181	+	4.227	20.1384	18.1421
chr15	28025001	28026219	Pilot_E3_BAM_peak_1881	15	+	2.54974	4.83487	1.55807	chr15	28022328	28026616	Pilot_H3_BAM_peak_7474	2201	+	14.8116	222.657	220.179
chr15	31092019	31092388	Pilot_E3_BAM_peak_1882	105	+	4.67088	14.855	10.516	chr15	31091972	31092609	Pilot_H3_BAM_peak_7479	71	+	2.95016	9.04529	7.13995
chr15	31184695	31184962	Pilot_E3_BAM_peak_1883	27	+	2.98417	6.33584	2.7689	chr15	31184202	31187872	Pilot_H3_BAM_peak_7480	77	+	2.87493	9.63093	7.71258
chr15	31186670	31187553	Pilot_E3_BAM_peak_1884	14	+	2.49356	4.67604	1.42907	chr15	31184202	31187872	Pilot_H3_BAM_peak_7480	77	+	2.87493	9.63093	7.71258
chr15	31245025	31245487	Pilot_E3_BAM_peak_1885	12	+	2.4139	4.39009	1.2142	chr15	31243943	31246731	Pilot_H3_BAM_peak_7483	86	+	2.90372	10.6186	8.68812
chr15	31365886	31366253	Pilot_E3_BAM_peak_1886	13	+	2.54372	4.54603	1.326	chr15	31364871	31368567	Pilot_H3_BAM_peak_7486	4147	+	25.5864	417.833	414.777
chr15	31453384	31453635	Pilot_E3_BAM_peak_1887	12	+	2.55625	4.47925	1.27803	chr15	31452540	31454190	Pilot_H3_BAM_peak_7487	1327	+	12.9943	135.002	132.751
chr15	31531197	31531441	Pilot_E3_BAM_peak_1888	30	+	3.27104	6.68576	3.06103	chr15	31529096	31532383	Pilot_H3_BAM_peak_7488	1864	+	17.1337	188.796	186.44
chr15	31601906	31602205	Pilot_E3_BAM_peak_1889	23	+	2.88319	5.84879	2.36212	chr15	31599173	31603436	Pilot_H3_BAM_peak_7491	2762	+	18.366	278.821	276.227
chr15	32244506	32244941	Pilot_E3_BAM_peak_1890	15	+	2.60005	4.77702	1.50482	chr15	32241659	32247990	Pilot_H3_BAM_peak_7493	2387	+	16.5056	241.281	238.786
chr15	32778735	32779154	Pilot_E3_BAM_peak_1892	47	+	3.64994	8.52678	4.70735	chr15	32778138	32782661	Pilot_H3_BAM_peak_7498	1767	+	16.9235	179.068	176.722
chr15	32920810	32921048	Pilot_E3_BAM_peak_1893	19	+	2.98359	5.37948	1.99257	chr15	32919830	32924405	Pilot_H3_BAM_peak_7499	2552	+	21.8171	257.927	255.3
chr15	33083208	33083806	Pilot_E3_BAM_peak_1894	35	+	3.18912	7.21813	3.52735	chr15	33082680	33084808	Pilot_H3_BAM_peak_7502	995	+	9.98828	101.676	99.5256
chr15	34082397	34083822	Pilot_E3_BAM_peak_1895	23	+	2.83317	5.85168	2.37412	chr15	34080903	34086588	Pilot_H3_BAM_peak_7505	3752	+	26.3566	378.187	375.226
chr15	34237898	34238354	Pilot_E3_BAM_peak_1896	21	+	2.94722	5.57193	2.14084	chr15	34237267	34240732	Pilot_H3_BAM_peak_7506	1539	+	13.9598	156.247	153.957
chr15	34306777	34307058	Pilot_E3_BAM_peak_1897	14	+	2.52932	4.69833	1.44714	chr15	34306066	34307852	Pilot_H3_BAM_peak_7507	1221	+	11.0604	124.349	122.131
chr15	34412573	34412860	Pilot_E3_BAM_peak_1899	16	+	2.62158	4.95193	1.64605	chr15	34412161	34412993	Pilot_H3_BAM_peak_7509	62	+	2.59331	8.1346	6.22859
chr15	34443373	34443638	Pilot_E3_BAM_peak_1900	20	+	2.53934	5.42847	2.02068	chr15	34439555	34444794	Pilot_H3_BAM_peak_7510	2006	+	15.4924	203.004	200.62
chr15	35155279	35155973	Pilot_E3_BAM_peak_1901	23	+	2.57222	5.89247	2.39377	chr15	35153814	35156135	Pilot_H3_BAM_peak_7512	1423	+	11.9479	144.592	142.33
chr15	35371517	35371730	Pilot_E3_BAM_peak_1902	18	+	2.88062	5.16639	1.81253	chr15	35370281	35373602	Pilot_H3_BAM_peak_7515	2130	+	17.0412	215.437	213.011
chr15	36491827	36492098	Pilot_E3_BAM_peak_1903	23	+	2.91244	5.79842	2.32563	chr15	36491257	36492573	Pilot_H3_BAM_peak_7523	69	+	2.85046	8.86721	6.95932
chr15	36609013	36609718	Pilot_E3_BAM_peak_1904	36	+	3.09631	7.2933	3.60365	chr15	36605074	36610371	Pilot_H3_BAM_peak_7526	1949	+	16.517	197.316	194.924
chr15	36793793	36794339	Pilot_E3_BAM_peak_1906	12	+	2.27159	4.40871	1.21987	chr15	36788991	36795244	Pilot_H3_BAM_peak_7533	1814	+	12.9145	183.735	181.403
chr15	36884851	36885143	Pilot_E3_BAM_peak_1907	43	+	3.39178	8.10033	4.3002	chr15	36884850	36885483	Pilot_H3_BAM_peak_7537	80	+	3.12465	9.99457	8.06503
chr15	37007370	37007627	Pilot_E3_BAM_peak_1908	19	+	2.64214	5.32534	1.94067	chr15	37004690	37008493	Pilot_H3_BAM_peak_7540	2623	+	18.7995	264.952	262.373
chr15	37960510	37961408	Pilot_E3_BAM_peak_1911	40	+	3.08949	7.78309	4.01943	chr15	37959457	37961882	Pilot_H3_BAM_peak_7544	2016	+	16.299	204.08	201.654
chr15	38078146	38079253	Pilot_E3_BAM_peak_1912	19	+	2.69834	5.29563	1.92524	chr15	38076158	38080711	Pilot_H3_BAM_peak_7547	1985	+	16.4873	200.908	198.526
chr15	38299065	38301219	Pilot_E3_BAM_peak_1913	38	+	2.93065	7.55592	3.8217	chr15	38296515	38302892	Pilot_H3_BAM_peak_7553	2424	+	15.9502	244.952	242.447
chr15	38384376	38384928	Pilot_E3_BAM_peak_1914	53	+	3.49216	9.30781	5.3658	chr15	38383994	38386137	Pilot_H3_BAM_peak_7554	1288	+	12.1338	131.132	128.886
chr15	38452744	38453067	Pilot_E3_BAM_peak_1915	27	+	3.0556	6.34458	2.77321	chr15	38452239	38453229	Pilot_H3_BAM_peak_7556	43	+	2.48655	6.18949	4.31049
chr15	38457301	38457573	Pilot_E3_BAM_peak_1916	20	+	2.88698	5.49962	2.08726	chr15	38456731	38458768	Pilot_H3_BAM_peak_7557	55	+	2.71837	7.43748	5.55017
chr15	38470430	38471269	Pilot_E3_BAM_peak_1917	32	+	2.87274	6.9123	3.26177	chr15	38469244	38474311	Pilot_H3_BAM_peak_7558	307	+	4.97026	32.7766	30.7645
chr15	38473439	38473942	Pilot_E3_BAM_peak_1918	26	+	2.81846	6.14981	2.61123	chr15	38469244	38474311	Pilot_H3_BAM_peak_7558	307	+	4.97026	32.7766	30.7645
chr15	38518217	38518438	Pilot_E3_BAM_peak_1919	24	+	2.55305	5.94471	2.4443	chr15	38515520	38520451	Pilot_H3_BAM_peak_7559	1452	+	11.7853	147.467	145.206
chr15	38519424	38519798	Pilot_E3_BAM_peak_1920	22	+	2.61524	5.70108	2.23889	chr15	38515520	38520451	Pilot_H3_BAM_peak_7559	1452	+	11.7853	147.467	145.206
chr15	38543963	38544538	Pilot_E3_BAM_peak_1921	26	+	3.09989	6.19466	2.69267	chr15	38542888	38544533	Pilot_H3_BAM_peak_7561	14	+	1.96157	3.27509	1.45639
chr15	38709859	38710462	Pilot_E3_BAM_peak_1922	31	+	3.12384	6.80068	3.15828	chr15	38709342	38711226	Pilot_H3_BAM_peak_7566	120	+	3.40366	14.0224	12.0815
chr15	38932738	38933129	Pilot_E3_BAM_peak_1924	30	+	3.08554	6.67312	3.04537	chr15	38932353	38933439	Pilot_H3_BAM_peak_7569	71	+	2.96706	9.0304	7.11312
chr15	38938676	38938943	Pilot_E3_BAM_peak_1925	27	+	2.9809	6.25338	2.70681	chr15	38938294	38939034	Pilot_H3_BAM_peak_7570	66	+	2.80882	8.58734	6.67242
chr15	39232769	39233163	Pilot_E3_BAM_peak_1926	16	+	2.8885	5.01753	1.6896	chr15	39232271	39233599	Pilot_H3_BAM_peak_7578	586	+	8.77831	60.7227	58.6306
chr15	39928305	39929403	Pilot_E3_BAM_peak_1927	15	+	2.94092	4.83448	1.54802	chr15	39928452	39929726	Pilot_H3_BAM_peak_7582	69	+	3.17675	8.88657	6.97434
chr15	43476986	43477614	Pilot_E3_BAM_peak_1930	16	+	2.63957	4.96696	1.66111	chr15	43476461	43478363	Pilot_H3_BAM_peak_7598	1317	+	12.9791	134.037	131.797
chr15	44427501	44428403	Pilot_E3_BAM_peak_1931	23	+	2.75726	5.83392	2.36263	chr15	44426016	44430225	Pilot_H3_BAM_peak_7601	2457	+	18.1938	248.293	245.764
chr15	44619016	44619477	Pilot_E3_BAM_peak_1932	18	+	2.71028	5.23947	1.87411	chr15	44618389	44621193	Pilot_H3_BAM_peak_7602	1653	+	12.8927	167.692	165.378
chr15	51592340	51592785	Pilot_E3_BAM_peak_1933	14	+	2.72097	4.6637	1.41512	chr15	51591982	51593197	Pilot_H3_BAM_peak_7609	98	+	3.37529	11.7703	9.82707
chr15	56721438	56721804	Pilot_E3_BAM_peak_1934	26	+	2.93615	6.18497	2.66407	chr15	56721039	56722337	Pilot_H3_BAM_peak_7643	16	+	2.01052	3.52149	1.69435
chr15	56975540	56975973	Pilot_E3_BAM_peak_1935	40	+	3.59022	7.84765	4.05052	chr15	56975759	56976034	Pilot_H3_BAM_peak_7647	14	+	2.07014	3.309	1.4889
chr15	57892216	57892709	Pilot_E3_BAM_peak_1938	20	+	2.56464	5.43617	2.03386	chr15	57890386	57893690	Pilot_H3_BAM_peak_7651	2126	+	15.3441	215.066	212.616
chr15	58033944	58034280	Pilot_E3_BAM_peak_1939	35	+	2.81982	7.23773	3.51471	chr15	58033109	58035453	Pilot_H3_BAM_peak_7656	1637	+	12.3117	166.035	163.714
chr15	58076403	58076893	Pilot_E3_BAM_peak_1940	55	+	3.16499	9.51478	5.59271	chr15	58074877	58079339	Pilot_H3_BAM_peak_7657	1433	+	10.4645	145.572	143.336
chr15	58141313	58142328	Pilot_E3_BAM_peak_1941	31	+	3.18792	6.74515	3.13049	chr15	58140139	58146043	Pilot_H3_BAM_peak_7659	1856	+	15.1885	188.022	185.633
chr15	58480565	58480848	Pilot_E3_BAM_peak_1942	19	+	2.86354	5.3601	1.97032	chr15	58480075	58485363	Pilot_H3_BAM_peak_7665	909	+	8.95363	93.083	90.944
chr15	58823236	58824055	Pilot_E3_BAM_peak_1944	33	+	2.76571	7.01033	3.34629	chr15	58815804	58824690	Pilot_H3_BAM_peak_7668	1343	+	11.5229	136.673	134.383
chr15	58933551	58933998	Pilot_E3_BAM_peak_1945	19	+	2.74819	5.34546	1.96175	chr15	58931490	58935607	Pilot_H3_BAM_peak_7673	2699	+	17.8918	272.543	269.91
chr15	58997684	58998139	Pilot_E3_BAM_peak_1946	12	+	2.47714	4.4671	1.27504	chr15	58997676	58998289	Pilot_H3_BAM_peak_7675	21	+	2.03332	3.94388	2.1041
chr15	59105972	59106784	Pilot_E3_BAM_peak_1947	12	+	2.6472	4.48391	1.28116	chr15	59105940	59106724	Pilot_H3_BAM_peak_7682	25	+	2.31155	4.39732	2.54645
chr15	59314696	59315332	Pilot_E3_BAM_peak_1948	24	+	2.72282	5.99086	2.4748	chr15	59313759	59317871	Pilot_H3_BAM_peak_7685	3085	+	19.7274	311.24	308.555
chr15	59409165	59409641	Pilot_E3_BAM_peak_1949	11	+	2.59537	4.31777	1.15867	chr15	59409120	59410091	Pilot_H3_BAM_peak_7688	26	+	2.28931	4.46415	2.61317
chr15	59448616	59449149	Pilot_E3_BAM_peak_1950	17	+	2.85569	5.04425	1.72784	chr15	59448216	59449670	Pilot_H3_BAM_peak_7690	19	+	2.15158	3.79512	1.96061
chr15	59480597	59481448	Pilot_E3_BAM_peak_1951	15	+	2.72939	4.83079	1.54832	chr15	59480713	59482594	Pilot_H3_BAM_peak_7691	53	+	2.83157	7.24245	5.34372
chr15	59647868	59648526	Pilot_E3_BAM_peak_1952	42	+	3.11885	7.99566	4.2055	chr15	59646663	59651840	Pilot_H3_BAM_peak_7694	3327	+	18.8458	335.548	332.74
chr15	59680678	59681016	Pilot_E3_BAM_peak_1953	14	+	2.65222	4.64548	1.40786	chr15	59680369	59681088	Pilot_H3_BAM_peak_7695	110	+	3.45946	12.9738	11.0243
chr15	59759788	59760147	Pilot_E3_BAM_peak_1954	20	+	2.85848	5.47955	2.0637	chr15	59759426	59760677	Pilot_H3_BAM_peak_7697	285	+	5.251	30.5564	28.5342
chr15	59823142	59823412	Pilot_E3_BAM_peak_1955	35	+	2.8923	7.22028	3.5039	chr15	59822955	59823359	Pilot_H3_BAM_peak_7699	30	+	2.08562	4.88952	3.02955
chr15	61984930	61985717	Pilot_E3_BAM_peak_1956	18	+	2.61396	5.19674	1.84142	chr15	61983235	61991182	Pilot_H3_BAM_peak_7705	3881	+	23.9034	391.113	388.157
chr15	61986833	61987124	Pilot_E3_BAM_peak_1957	15	+	2.6518	4.83778	1.55055	chr15	61983235	61991182	Pilot_H3_BAM_peak_7705	3881	+	23.9034	391.113	388.157
chr15	62079219	62079481	Pilot_E3_BAM_peak_1958	25	+	3.00265	6.11439	2.59105	chr15	62079002	62079852	Pilot_H3_BAM_peak_7710	41	+	2.47382	5.98219	4.10225
chr15	63997872	63998515	Pilot_E3_BAM_peak_1961	13	+	2.38864	4.6197	1.386	chr15	63995555	63999223	Pilot_H3_BAM_peak_7716	2114	+	16.1167	213.907	211.485
chr15	64382383	64383109	Pilot_E3_BAM_peak_1962	11	+	2.36274	4.30706	1.14602	chr15	64380355	64384312	Pilot_H3_BAM_peak_7725	2215	+	15.6153	223.955	221.502
chr15	66577504	66578015	Pilot_E3_BAM_peak_1963	29	+	2.68444	6.56697	2.94973	chr15	66577246	66579162	Pilot_H3_BAM_peak_7733	2419	+	15.8314	244.509	241.955
chr15	66883495	66883739	Pilot_E3_BAM_peak_1966	45	+	3.55444	8.46524	4.57212	chr15	66883142	66884338	Pilot_H3_BAM_peak_7735	97	+	3.19955	11.7014	9.77649
chr15	66891088	66891474	Pilot_E3_BAM_peak_1967	18	+	2.44018	5.18686	1.82745	chr15	66888510	66895718	Pilot_H3_BAM_peak_7736	2195	+	14.1964	222.066	219.595
chr15	66969729	66969972	Pilot_E3_BAM_peak_1968	27	+	2.75344	6.27949	2.70818	chr15	66967435	66970420	Pilot_H3_BAM_peak_7737	1054	+	9.03413	107.661	105.459
chr15	67039593	67040304	Pilot_E3_BAM_peak_1969	19	+	2.81124	5.35734	1.96362	chr15	67039226	67040626	Pilot_H3_BAM_peak_7738	727	+	8.64853	74.8385	72.7153
chr15	67176603	67177264	Pilot_E3_BAM_peak_1970	32	+	2.63969	6.89816	3.24563	chr15	67174413	67179221	Pilot_H3_BAM_peak_7739	4389	+	22.7305	442.044	438.944
chr15	67227718	67228056	Pilot_E3_BAM_peak_1971	16	+	2.76129	4.96027	1.65043	chr15	67227665	67227970	Pilot_H3_BAM_peak_7740	13	+	1.95536	3.12416	1.31115
chr15	73067484	73067764	Pilot_E3_BAM_peak_1974	50	+	3.3881	8.98116	5.08687	chr15	73066763	73069284	Pilot_H3_BAM_peak_7749	138	+	3.47167	15.767	13.8089
chr15	73090491	73090754	Pilot_E3_BAM_peak_1975	25	+	2.64644	6.07167	2.54577	chr15	73089542	73091527	Pilot_H3_BAM_peak_7750	1202	+	10.3143	122.462	120.237
chr15	73154759	73155240	Pilot_E3_BAM_peak_1976	27	+	2.98401	6.29362	2.73959	chr15	73154296	73156486	Pilot_H3_BAM_peak_7752	146	+	3.77753	16.6302	14.6609
chr15	73184376	73185435	Pilot_E3_BAM_peak_1977	22	+	2.75179	5.75146	2.28792	chr15	73181986	73186901	Pilot_H3_BAM_peak_7754	2398	+	17.7673	242.369	239.84
chr15	73246504	73246715	Pilot_E3_BAM_peak_1978	16	+	2.74322	4.93193	1.63303	chr15	73246484	73246857	Pilot_H3_BAM_peak_7756	19	+	2.10994	3.81367	1.9787
chr15	74622439	74623072	Pilot_E3_BAM_peak_1979	15	+	2.5172	4.82622	1.54549	chr15	74621988	74623117	Pilot_H3_BAM_peak_7764	66	+	2.69148	8.60233	6.69348
chr15	74672564	74673605	Pilot_E3_BAM_peak_1980	21	+	2.7069	5.5324	2.11822	chr15	74670928	74673810	Pilot_H3_BAM_peak_7765	362	+	5.70318	38.2864	36.2436
chr15	74702242	74702618	Pilot_E3_BAM_peak_1981	22	+	2.76603	5.75616	2.28333	chr15	74701910	74702846	Pilot_H3_BAM_peak_7766	42	+	2.38614	6.16109	4.27797
chr15	74720988	74721255	Pilot_E3_BAM_peak_1982	12	+	2.41846	4.45868	1.26238	chr15	74720771	74722973	Pilot_H3_BAM_peak_7768	1350	+	11.9119	137.295	135.053
chr15	74752725	74753045	Pilot_E3_BAM_peak_1983	22	+	2.97525	5.73038	2.27127	chr15	74751735	74753429	Pilot_H3_BAM_peak_7769	882	+	9.55111	90.4183	88.2738
chr15	75049983	75050238	Pilot_E3_BAM_peak_1985	10	+	2.75765	4.19692	1.05301	chr15	75049954	75050265	Pilot_H3_BAM_peak_7776	17	+	2.25484	3.60708	1.77614
chr15	75604989	75605356	Pilot_E3_BAM_peak_1987	12	+	2.67005	4.40025	1.2256	chr15	75604825	75605361	Pilot_H3_BAM_peak_7778	11	+	1.96279	2.98084	1.17159
chr15	75616007	75616817	Pilot_E3_BAM_peak_1988	20	+	2.47064	5.50797	2.08988	chr15	75615599	75618102	Pilot_H3_BAM_peak_7779	1837	+	13.2	186.151	183.798
chr15	75678624	75679202	Pilot_E3_BAM_peak_1989	24	+	2.88571	5.88641	2.40288	chr15	75677855	75679612	Pilot_H3_BAM_peak_7781	2200	+	17.4961	222.432	220.01
chr15	75748229	75748718	Pilot_E3_BAM_peak_1990	22	+	2.65172	5.75475	2.28986	chr15	75746604	75748799	Pilot_H3_BAM_peak_7783	158	+	3.52079	17.8374	15.864
chr15	75909289	75909911	Pilot_E3_BAM_peak_1991	36	+	3.12413	7.35591	3.63608	chr15	75906508	75912775	Pilot_H3_BAM_peak_7790	2278	+	15.4592	230.315	227.84
chr15	75921257	75921518	Pilot_E3_BAM_peak_1992	55	+	3.28941	9.51801	5.52084	chr15	75919901	75921969	Pilot_H3_BAM_peak_7791	1790	+	13.776	181.4	179.046
chr15	76091492	76091886	Pilot_E3_BAM_peak_1993	28	+	2.91172	6.46915	2.89874	chr15	76090687	76092091	Pilot_H3_BAM_peak_7804	575	+	6.81916	59.5943	57.5145
chr15	76117825	76118139	Pilot_E3_BAM_peak_1994	22	+	2.7818	5.71583	2.26146	chr15	76116866	76119368	Pilot_H3_BAM_peak_7805	85	+	2.98966	10.4933	8.56726
chr15	76195602	76196712	Pilot_E3_BAM_peak_1995	62	+	3.26028	10.2623	6.22285	chr15	76191850	76208733	Pilot_H3_BAM_peak_7808	2884	+	18.5196	291.121	288.48
chr15	76198548	76199874	Pilot_E3_BAM_peak_1996	23	+	2.70115	5.87569	2.3985	chr15	76191850	76208733	Pilot_H3_BAM_peak_7808	2884	+	18.5196	291.121	288.48
chr15	76203847	76208143	Pilot_E3_BAM_peak_1997	44	+	3.23372	8.33013	4.48636	chr15	76191850	76208733	Pilot_H3_BAM_peak_7808	2884	+	18.5196	291.121	288.48
chr15	76229322	76229578	Pilot_E3_BAM_peak_1998	19	+	2.56775	5.39059	1.99381	chr15	76226679	76233481	Pilot_H3_BAM_peak_7812	1811	+	13.2202	183.549	181.19
chr15	76331115	76331569	Pilot_E3_BAM_peak_1999	11	+	2.49341	4.34441	1.17928	chr15	76330348	76333646	Pilot_H3_BAM_peak_7821	3108	+	20.6857	313.572	310.869
chr15	76350596	76351665	Pilot_E3_BAM_peak_2000	19	+	2.43427	5.35595	1.96772	chr15	76348799	76352572	Pilot_H3_BAM_peak_7823	3363	+	18.8029	339.176	336.359
chr15	76380269	76380676	Pilot_E3_BAM_peak_2001	26	+	2.63303	6.19024	2.65456	chr15	76379675	76381892	Pilot_H3_BAM_peak_7825	1444	+	10.45	146.715	144.45
chr15	76456419	76456815	Pilot_E3_BAM_peak_2002	16	+	2.50168	4.94279	1.63852	chr15	76455568	76464185	Pilot_H3_BAM_peak_7827	949	+	8.82731	97.118	94.9529
chr15	76461410	76461820	Pilot_E3_BAM_peak_2003	26	+	2.91611	6.17562	2.63332	chr15	76455568	76464185	Pilot_H3_BAM_peak_7827	949	+	8.82731	97.118	94.9529
chr15	76477079	76478052	Pilot_E3_BAM_peak_2004	21	+	2.6839	5.62455	2.19011	chr15	76475440	76479964	Pilot_H3_BAM_peak_7829	3624	+	22.4654	365.362	362.408
chr15	76511589	76511868	Pilot_E3_BAM_peak_2005	13	+	2.38697	4.6264	1.39311	chr15	76510082	76512780	Pilot_H3_BAM_peak_7831	1845	+	13.3736	186.878	184.523
chr15	76538605	76539048	Pilot_E3_BAM_peak_2006	26	+	2.75795	6.11719	2.62138	chr15	76536917	76540186	Pilot_H3_BAM_peak_7835	3500	+	21.3596	352.899	350.032
chr15	76639376	76639979	Pilot_E3_BAM_peak_2007	57	+	3.41272	9.72663	5.72233	chr15	76638736	76640283	Pilot_H3_BAM_peak_7840	1418	+	11.8713	144.06	141.813
chr15	76659765	76660315	Pilot_E3_BAM_peak_2008	232	+	5.35924	28.0317	23.2878	chr15	76654613	76661701	Pilot_H3_BAM_peak_7841	1370	+	11.0081	139.249	137.003
chr15	76701286	76701691	Pilot_E3_BAM_peak_2009	18	+	2.66272	5.16532	1.81231	chr15	76700573	76702613	Pilot_H3_BAM_peak_7844	1624	+	12.6762	164.792	162.485
chr15	76722343	76723712	Pilot_E3_BAM_peak_2010	23	+	2.71789	5.81256	2.33526	chr15	76722301	76725014	Pilot_H3_BAM_peak_7847	2044	+	14.8629	206.897	204.469
chr15	76948237	76948709	Pilot_E3_BAM_peak_2011	31	+	3.11684	6.80522	3.15229	chr15	76947828	76950038	Pilot_H3_BAM_peak_7859	2567	+	19.1511	259.35	256.796
chr15	77036515	77037855	Pilot_E3_BAM_peak_2012	36	+	3.04157	7.36206	3.66654	chr15	77036137	77038397	Pilot_H3_BAM_peak_7861	143	+	3.45036	16.3424	14.375
chr15	77214618	77215290	Pilot_E3_BAM_peak_2013	48	+	3.24987	8.66572	4.81136	chr15	77213184	77216403	Pilot_H3_BAM_peak_7869	238	+	4.75109	25.8906	23.876
chr15	77306409	77307417	Pilot_E3_BAM_peak_2014	35	+	2.93803	7.26583	3.5823	chr15	77303921	77307707	Pilot_H3_BAM_peak_7873	2908	+	19.4864	293.546	290.846
chr15	77397764	77398220	Pilot_E3_BAM_peak_2015	30	+	3.35057	6.69838	3.08118	chr15	77397545	77398361	Pilot_H3_BAM_peak_7881	65	+	3.02782	8.50514	6.59808
chr15	77798265	77798830	Pilot_E3_BAM_peak_2016	16	+	2.71622	4.97286	1.65293	chr15	77797927	77801063	Pilot_H3_BAM_peak_7887	39	+	2.36775	5.80127	3.9279
chr15	77836082	77836303	Pilot_E3_BAM_peak_2017	12	+	2.54128	4.4224	1.24535	chr15	77832299	77843409	Pilot_H3_BAM_peak_7891	2199	+	15.9016	222.39	219.902
chr15	77842187	77842614	Pilot_E3_BAM_peak_2018	54	+	3.02675	9.34225	5.41593	chr15	77832299	77843409	Pilot_H3_BAM_peak_7891	2199	+	15.9016	222.39	219.902
chr15	77882813	77883429	Pilot_E3_BAM_peak_2019	18	+	2.57465	5.2622	1.89887	chr15	77881693	77884238	Pilot_H3_BAM_peak_7894	267	+	4.79788	28.7972	26.7702
chr15	77905493	77905764	Pilot_E3_BAM_peak_2020	24	+	2.68324	5.95283	2.44275	chr15	77905048	77906731	Pilot_H3_BAM_peak_7897	116	+	3.04582	13.6179	11.6861
chr15	77928781	77929260	Pilot_E3_BAM_peak_2021	22	+	2.52756	5.73087	2.26726	chr15	77927287	77930353	Pilot_H3_BAM_peak_7900	2060	+	14.8185	208.487	206.07
chr15	77945841	77946149	Pilot_E3_BAM_peak_2022	33	+	3.25302	7.00281	3.33723	chr15	77944833	77946380	Pilot_H3_BAM_peak_7902	97	+	3.35092	11.645	9.71153
chr15	77970595	77971208	Pilot_E3_BAM_peak_2023	21	+	2.62742	5.5488	2.13392	chr15	77968513	77972237	Pilot_H3_BAM_peak_7904	3045	+	20.2046	307.267	304.566
chr15	78173937	78174338	Pilot_E3_BAM_peak_2024	29	+	2.69656	6.60685	2.99111	chr15	78172744	78175321	Pilot_H3_BAM_peak_7906	1141	+	9.27752	116.357	114.147
chr15	78405728	78406641	Pilot_E3_BAM_peak_2026	34	+	3.04144	7.14322	3.48357	chr15	78404423	78407987	Pilot_H3_BAM_peak_7910	2643	+	17.3597	266.924	264.335
chr15	78428688	78429049	Pilot_E3_BAM_peak_2027	14	+	2.40828	4.76027	1.49831	chr15	78428121	78430014	Pilot_H3_BAM_peak_7911	2295	+	14.4508	231.974	229.51
chr15	78450345	78450598	Pilot_E3_BAM_peak_2028	42	+	3.26021	8.08986	4.25951	chr15	78450291	78450815	Pilot_H3_BAM_peak_7914	66	+	2.75128	8.59847	6.68598
chr15	78529635	78529910	Pilot_E3_BAM_peak_2029	45	+	3.2057	8.37633	4.51012	chr15	78528086	78532598	Pilot_H3_BAM_peak_7915	1045	+	9.52622	106.773	104.59
chr15	78531991	78532309	Pilot_E3_BAM_peak_2030	31	+	3.12875	6.82937	3.18932	chr15	78528086	78532598	Pilot_H3_BAM_peak_7915	1045	+	9.52622	106.773	104.59
chr15	78624513	78624952	Pilot_E3_BAM_peak_2031	14	+	2.55788	4.73902	1.48112	chr15	78624505	78624783	Pilot_H3_BAM_peak_7918	25	+	2.14297	4.44485	2.59316
chr15	78796444	78796802	Pilot_E3_BAM_peak_2032	10	+	2.54089	4.20011	1.07958	chr15	78796096	78796796	Pilot_H3_BAM_peak_7920	52	+	2.61626	7.17151	5.27302
chr15	78877276	78877488	Pilot_E3_BAM_peak_2033	53	+	3.4593	9.38751	5.37237	chr15	78875787	78879545	Pilot_H3_BAM_peak_7927	1872	+	13.3204	189.599	187.209
chr15	78899789	78900773	Pilot_E3_BAM_peak_2034	17	+	2.69646	5.13066	1.77886	chr15	78898893	78901665	Pilot_H3_BAM_peak_7928	1923	+	15.6278	194.741	192.359
chr15	78913773	78914600	Pilot_E3_BAM_peak_2035	27	+	2.85175	6.28328	2.74024	chr15	78913504	78916310	Pilot_H3_BAM_peak_7930	676	+	6.88209	69.7939	67.6972
chr15	78926123	78926590	Pilot_E3_BAM_peak_2036	94	+	4.31187	13.8101	9.43851	chr15	78925042	78931979	Pilot_H3_BAM_peak_7931	2224	+	14.8951	224.97	222.459
chr15	78982772	78983462	Pilot_E3_BAM_peak_2037	14	+	2.59584	4.75585	1.49049	chr15	78982196	78984940	Pilot_H3_BAM_peak_7934	2548	+	17.1133	257.418	254.801
chr15	79062693	79063200	Pilot_E3_BAM_peak_2038	39	+	3.08322	7.65747	3.9209	chr15	79061260	79063941	Pilot_H3_BAM_peak_7937	1362	+	11.1677	138.465	136.221
chr15	79108191	79108950	Pilot_E3_BAM_peak_2039	42	+	3.10131	8.01752	4.23098	chr15	79106294	79111258	Pilot_H3_BAM_peak_7939	2138	+	15.5541	216.241	213.812
chr15	79347268	79347988	Pilot_E3_BAM_peak_2041	21	+	2.70876	5.62377	2.18903	chr15	79346184	79349538	Pilot_H3_BAM_peak_7948	1615	+	12.2327	163.806	161.508
chr15	79368732	79368971	Pilot_E3_BAM_peak_2042	25	+	2.92241	6.09038	2.56487	chr15	79368390	79369259	Pilot_H3_BAM_peak_7949	129	+	3.60476	14.903	12.9402
chr15	79402734	79403553	Pilot_E3_BAM_peak_2043	25	+	2.91226	6.11775	2.5897	chr15	79399614	79404548	Pilot_H3_BAM_peak_7951	1866	+	13.8013	189.08	186.694
chr15	79516397	79516675	Pilot_E3_BAM_peak_2044	24	+	2.615	5.95222	2.44938	chr15	79515827	79520134	Pilot_H3_BAM_peak_7957	2195	+	13.9893	222.057	219.588
chr15	79546192	79546826	Pilot_E3_BAM_peak_2045	23	+	2.8313	5.80808	2.33347	chr15	79543167	79547300	Pilot_H3_BAM_peak_7958	2076	+	17.2911	210.053	207.618
chr15	79690375	79690758	Pilot_E3_BAM_peak_2046	30	+	2.98961	6.73066	3.09956	chr15	79682065	79694243	Pilot_H3_BAM_peak_7961	1962	+	14.8918	198.594	196.209
chr15	79741868	79742671	Pilot_E3_BAM_peak_2047	22	+	2.82989	5.67087	2.21767	chr15	79740612	79743675	Pilot_H3_BAM_peak_7962	2092	+	16.2258	211.653	209.262
chr15	79774123	79774743	Pilot_E3_BAM_peak_2048	49	+	3.37737	8.7511	4.96089	chr15	79772958	79775861	Pilot_H3_BAM_peak_7966	1685	+	13.0364	170.869	168.538
chr15	79834343	79834613	Pilot_E3_BAM_peak_2049	15	+	2.53864	4.8521	1.56708	chr15	79832031	79834851	Pilot_H3_BAM_peak_7969	2370	+	17.3532	239.575	237.082
chr15	80024237	80025030	Pilot_E3_BAM_peak_2050	46	+	3.21841	8.51198	4.67935	chr15	80024010	80027525	Pilot_H3_BAM_peak_7979	62	+	2.57194	8.09476	6.20239
chr15	80159037	80159398	Pilot_E3_BAM_peak_2052	15	+	2.63671	4.83087	1.55243	chr15	80158932	80160816	Pilot_H3_BAM_peak_7988	148	+	3.76304	16.7746	14.8048
chr15	80219370	80219741	Pilot_E3_BAM_peak_2053	17	+	2.56074	5.05832	1.73146	chr15	80218525	80220403	Pilot_H3_BAM_peak_7990	90	+	3.01014	10.9968	9.07054
chr15	80233753	80234000	Pilot_E3_BAM_peak_2054	29	+	2.89423	6.51746	2.90836	chr15	80233115	80235749	Pilot_H3_BAM_peak_7991	1334	+	10.5416	135.741	133.484
chr15	80255093	80255966	Pilot_E3_BAM_peak_2055	14	+	2.30883	4.65957	1.41536	chr15	80253639	80259459	Pilot_H3_BAM_peak_7992	1391	+	10.642	141.42	139.163
chr15	80710679	80711193	Pilot_E3_BAM_peak_2056	80	+	3.88528	12.2149	8.02066	chr15	80710078	80712761	Pilot_H3_BAM_peak_7999	1762	+	13.9266	178.567	176.231
chr15	81062248	81062534	Pilot_E3_BAM_peak_2057	28	+	3.10837	6.40951	2.84051	chr15	81062223	81063282	Pilot_H3_BAM_peak_8005	48	+	2.58171	6.70598	4.81738
chr15	81086768	81087290	Pilot_E3_BAM_peak_2058	16	+	2.74305	4.95364	1.64877	chr15	81085620	81087695	Pilot_H3_BAM_peak_8008	187	+	4.46677	20.7554	18.7657
chr15	81247840	81248271	Pilot_E3_BAM_peak_2059	29	+	3.14603	6.60907	2.9946	chr15	81247570	81248658	Pilot_H3_BAM_peak_8019	68	+	2.90187	8.74917	6.84075
chr15	81264325	81264906	Pilot_E3_BAM_peak_2060	16	+	2.75719	4.99875	1.6869	chr15	81264149	81265167	Pilot_H3_BAM_peak_8020	80	+	3.11968	9.94176	8.01426
chr15	81272500	81272807	Pilot_E3_BAM_peak_2061	25	+	2.87423	6.10055	2.57459	chr15	81272378	81273201	Pilot_H3_BAM_peak_8021	85	+	3.05707	10.4316	8.50286
chr15	81294716	81295162	Pilot_E3_BAM_peak_2062	30	+	2.87299	6.67974	3.05779	chr15	81294158	81295639	Pilot_H3_BAM_peak_8022	159	+	3.5998	17.8742	15.908
chr15	81399324	81400012	Pilot_E3_BAM_peak_2063	12	+	2.45339	4.39272	1.21272	chr15	81396405	81402052	Pilot_H3_BAM_peak_8024	2377	+	17.6246	240.289	237.78
chr15	81465838	81466884	Pilot_E3_BAM_peak_2064	41	+	2.87566	7.95251	4.19279	chr15	81465110	81468347	Pilot_H3_BAM_peak_8025	2046	+	14.3046	207.079	204.626
chr15	81523431	81523652	Pilot_E3_BAM_peak_2065	14	+	2.66989	4.76035	1.49262	chr15	81521749	81524767	Pilot_H3_BAM_peak_8028	1589	+	12.6889	161.191	158.914
chr15	81584887	81586184	Pilot_E3_BAM_peak_2066	22	+	2.5831	5.64101	2.20652	chr15	81584218	81588929	Pilot_H3_BAM_peak_8029	3488	+	22.1801	351.696	348.836
chr15	81663978	81664392	Pilot_E3_BAM_peak_2067	25	+	2.85746	6.01906	2.50985	chr15	81663353	81665555	Pilot_H3_BAM_peak_8030	2347	+	18.0741	237.265	234.77
chr15	81745009	81745381	Pilot_E3_BAM_peak_2068	13	+	2.63533	4.5019	1.30278	chr15	81743544	81747398	Pilot_H3_BAM_peak_8033	1936	+	15.1956	195.97	193.6
chr15	81810216	81811758	Pilot_E3_BAM_peak_2069	41	+	2.93492	7.91067	4.13691	chr15	81809627	81813445	Pilot_H3_BAM_peak_8035	1842	+	13.8428	186.659	184.287
chr15	81845832	81846720	Pilot_E3_BAM_peak_2070	16	+	2.67498	4.94061	1.63135	chr15	81845643	81846275	Pilot_H3_BAM_peak_8038	55	+	2.60386	7.45621	5.55708
chr15	81960170	81960864	Pilot_E3_BAM_peak_2071	27	+	2.74946	6.29139	2.73169	chr15	81959197	81961480	Pilot_H3_BAM_peak_8044	1172	+	9.74521	119.475	117.278
chr15	82016413	82016626	Pilot_E3_BAM_peak_2072	19	+	2.57176	5.27572	1.90686	chr15	82014179	82017957	Pilot_H3_BAM_peak_8047	3379	+	20.1814	340.76	337.905
chr15	82127872	82128350	Pilot_E3_BAM_peak_2073	20	+	2.67491	5.43507	2.03929	chr15	82127090	82129639	Pilot_H3_BAM_peak_8049	1719	+	12.7436	174.257	171.914
chr15	82244517	82244743	Pilot_E3_BAM_peak_2074	54	+	3.55523	9.40002	5.43035	chr15	82243218	82245222	Pilot_H3_BAM_peak_8054	2004	+	15.3939	202.83	200.445
chr15	82338672	82338888	Pilot_E3_BAM_peak_2076	14	+	2.41063	4.69844	1.44581	chr15	82337587	82339408	Pilot_H3_BAM_peak_8056	2025	+	14.8035	204.968	202.564
chr15	82346047	82346258	Pilot_E3_BAM_peak_2077	38	+	2.94523	7.62736	3.83716	chr15	82345771	82347829	Pilot_H3_BAM_peak_8057	2626	+	16.7768	265.188	262.651
chr15	83149080	83149941	Pilot_E3_BAM_peak_2078	20	+	2.57507	5.43489	2.02094	chr15	83147400	83150167	Pilot_H3_BAM_peak_8066	2081	+	12.7932	210.622	208.189
chr15	83157120	83157420	Pilot_E3_BAM_peak_2079	102	+	4.01614	14.6264	10.2352	chr15	83156648	83157808	Pilot_H3_BAM_peak_8067	115	+	2.97381	13.4325	11.5032
chr15	83171893	83172278	Pilot_E3_BAM_peak_2080	74	+	3.63059	11.6279	7.43416	chr15	83166387	83173127	Pilot_H3_BAM_peak_8069	1166	+	8.74745	118.876	116.669
chr15	83223655	83224222	Pilot_E3_BAM_peak_2082	16	+	2.51139	4.89229	1.60097	chr15	83223257	83224642	Pilot_H3_BAM_peak_8072	86	+	2.92547	10.5738	8.64689
chr15	83251203	83252033	Pilot_E3_BAM_peak_2083	22	+	2.72761	5.7391	2.27112	chr15	83250085	83253141	Pilot_H3_BAM_peak_8073	2076	+	14.8933	210.014	207.613
chr15	83471255	83471933	Pilot_E3_BAM_peak_2084	20	+	2.77343	5.41172	2.0122	chr15	83471403	83471921	Pilot_H3_BAM_peak_8087	23	+	2.11958	4.23129	2.3855
chr15	83474101	83474640	Pilot_E3_BAM_peak_2085	24	+	2.90021	6.00654	2.49335	chr15	83473765	83475096	Pilot_H3_BAM_peak_8088	60	+	2.70137	7.98771	6.09256
chr15	83574791	83575149	Pilot_E3_BAM_peak_2086	31	+	3.03137	6.84329	3.1996	chr15	83574733	83575876	Pilot_H3_BAM_peak_8094	28	+	2.20295	4.70646	2.85427
chr15	83594755	83595028	Pilot_E3_BAM_peak_2087	17	+	2.51369	5.0413	1.71438	chr15	83592664	83596013	Pilot_H3_BAM_peak_8095	3448	+	19.8807	347.815	344.886
chr15	84167750	84168073	Pilot_E3_BAM_peak_2089	13	+	2.56131	4.61157	1.38476	chr15	84167657	84168617	Pilot_H3_BAM_peak_8096	77	+	2.91768	9.67322	7.75852
chr15	84235582	84235903	Pilot_E3_BAM_peak_2090	34	+	3.16955	7.20428	3.48751	chr15	84230885	84236527	Pilot_H3_BAM_peak_8100	1921	+	14.7781	194.616	192.2
chr15	84280502	84280850	Pilot_E3_BAM_peak_2091	26	+	2.8008	6.15861	2.61689	chr15	84280502	84281100	Pilot_H3_BAM_peak_8101	40	+	2.30687	5.90877	4.03174
chr15	84654461	84654819	Pilot_E3_BAM_peak_2093	61	+	3.32208	10.1973	6.13085	chr15	84653661	84655067	Pilot_H3_BAM_peak_8103	84	+	2.72659	10.3296	8.41248
chr15	84714927	84715144	Pilot_E3_BAM_peak_2094	23	+	2.71242	5.81292	2.32731	chr15	84714597	84715593	Pilot_H3_BAM_peak_8107	98	+	3.08024	11.831	9.89612
chr15	84922711	84923644	Pilot_E3_BAM_peak_2095	21	+	2.72675	5.55402	2.12089	chr15	84921876	84926089	Pilot_H3_BAM_peak_8110	2439	+	17.8712	246.478	243.971
chr15	85599340	85600506	Pilot_E3_BAM_peak_2098	36	+	3.05064	7.39624	3.67116	chr15	85598911	85601160	Pilot_H3_BAM_peak_8123	150	+	3.64373	17.0477	15.0793
chr15	85634413	85635106	Pilot_E3_BAM_peak_2099	97	+	4.10183	14.1475	9.74966	chr15	85633887	85636616	Pilot_H3_BAM_peak_8126	1161	+	9.7508	118.378	116.167
chr15	85669717	85671124	Pilot_E3_BAM_peak_2100	20	+	2.79721	5.47881	2.06572	chr15	85652525	85690701	Pilot_H3_BAM_peak_8128	2436	+	20.1803	246.15	243.628
chr15	85679118	85679778	Pilot_E3_BAM_peak_2101	26	+	3.13369	6.17759	2.67217	chr15	85652525	85690701	Pilot_H3_BAM_peak_8128	2436	+	20.1803	246.15	243.628
chr15	85811344	85811824	Pilot_E3_BAM_peak_2102	20	+	2.62315	5.45378	2.05452	chr15	85810548	85812471	Pilot_H3_BAM_peak_8132	1954	+	14.9449	197.792	195.42
chr15	86089990	86090242	Pilot_E3_BAM_peak_2104	22	+	2.7178	5.70626	2.25239	chr15	86089760	86090709	Pilot_H3_BAM_peak_8141	50	+	2.47307	6.96809	5.07221
chr15	86185382	86186137	Pilot_E3_BAM_peak_2105	19	+	2.62264	5.29671	1.92149	chr15	86182749	86187185	Pilot_H3_BAM_peak_8144	1973	+	14.5896	199.754	197.37
chr15	87624062	87624359	Pilot_E3_BAM_peak_2106	15	+	2.69285	4.80961	1.53175	chr15	87623625	87629428	Pilot_H3_BAM_peak_8148	1043	+	10.1518	106.528	104.354
chr15	87625470	87625718	Pilot_E3_BAM_peak_2107	13	+	2.60195	4.57084	1.34946	chr15	87623625	87629428	Pilot_H3_BAM_peak_8148	1043	+	10.1518	106.528	104.354
chr15	87654519	87655093	Pilot_E3_BAM_peak_2108	25	+	2.85442	5.99458	2.50062	chr15	87653993	87656773	Pilot_H3_BAM_peak_8150	172	+	4.01848	19.2016	17.2276
chr15	88861647	88862302	Pilot_E3_BAM_peak_2109	28	+	2.77378	6.43591	2.86415	chr15	88861427	88865831	Pilot_H3_BAM_peak_8159	1594	+	11.7512	161.759	159.476
chr15	88890780	88891031	Pilot_E3_BAM_peak_2110	11	+	2.45549	4.36698	1.19619	chr15	88890417	88891842	Pilot_H3_BAM_peak_8161	236	+	4.52528	25.6776	23.6764
chr15	89075696	89076442	Pilot_E3_BAM_peak_2111	23	+	2.87195	5.8657	2.39245	chr15	89074614	89078801	Pilot_H3_BAM_peak_8162	2814	+	20.5662	284.107	281.452
chr15	89128469	89128686	Pilot_E3_BAM_peak_2112	33	+	2.95444	7.05083	3.36479	chr15	89126477	89129376	Pilot_H3_BAM_peak_8166	2538	+	16.7147	256.439	253.887
chr15	89140123	89140474	Pilot_E3_BAM_peak_2113	23	+	2.84889	5.7853	2.32126	chr15	89139187	89141417	Pilot_H3_BAM_peak_8167	2203	+	16.1557	222.798	220.353
chr15	89180831	89181049	Pilot_E3_BAM_peak_2114	19	+	2.34743	5.36921	1.97633	chr15	89177057	89182602	Pilot_H3_BAM_peak_8171	2654	+	15.5142	268.15	265.491
chr15	89196147	89196553	Pilot_E3_BAM_peak_2115	49	+	3.13148	8.94245	4.99095	chr15	89195348	89197515	Pilot_H3_BAM_peak_8172	2018	+	13.293	204.301	201.897
chr15	89355932	89356749	Pilot_E3_BAM_peak_2116	14	+	2.64265	4.73227	1.46542	chr15	89353839	89357816	Pilot_H3_BAM_peak_8176	3555	+	24.3874	358.432	355.587
chr15	89373797	89374071	Pilot_E3_BAM_peak_2117	16	+	2.45183	4.99729	1.68405	chr15	89372297	89375002	Pilot_H3_BAM_peak_8177	1859	+	13.1575	188.271	185.916
chr15	89476223	89476482	Pilot_E3_BAM_peak_2118	36	+	3.1574	7.35318	3.62179	chr15	89475452	89477036	Pilot_H3_BAM_peak_8179	820	+	8.77546	84.2118	82.056
chr15	91192158	91192464	Pilot_E3_BAM_peak_2119	15	+	2.73839	4.89569	1.59711	chr15	91190099	91192911	Pilot_H3_BAM_peak_8197	1420	+	12.6599	144.305	142.046
chr15	91672813	91673306	Pilot_E3_BAM_peak_2120	27	+	3.13107	6.34044	2.77962	chr15	91672496	91675910	Pilot_H3_BAM_peak_8199	1718	+	14.8765	174.207	171.884
chr15	93275277	93275747	Pilot_E3_BAM_peak_2121	15	+	2.42336	4.81868	1.54145	chr15	93273127	93276846	Pilot_H3_BAM_peak_8201	1822	+	15.1793	184.567	182.215
chr15	93337153	93337830	Pilot_E3_BAM_peak_2122	12	+	2.66381	4.47012	1.27714	chr15	93335023	93338270	Pilot_H3_BAM_peak_8202	1277	+	13.2669	129.987	127.751
chr15	93734156	93734680	Pilot_E3_BAM_peak_2123	18	+	2.91107	5.15237	1.80066	chr15	93733968	93735439	Pilot_H3_BAM_peak_8207	205	+	4.97326	22.5516	20.5478
chr15	95370610	95371192	Pilot_E3_BAM_peak_2124	15	+	2.70656	4.87195	1.58361	chr15	95370610	95371549	Pilot_H3_BAM_peak_8213	160	+	4.00525	18.0019	16.0277
chr15	95790462	95791078	Pilot_E3_BAM_peak_2125	25	+	2.92447	6.08308	2.55847	chr15	95789823	95795035	Pilot_H3_BAM_peak_8215	2618	+	19.8617	264.453	261.857
chr15	95823548	95824283	Pilot_E3_BAM_peak_2126	17	+	2.80217	5.10195	1.76581	chr15	95823014	95824494	Pilot_H3_BAM_peak_8217	94	+	3.35547	11.3391	9.40176
chr15	95887323	95887597	Pilot_E3_BAM_peak_2127	15	+	2.6949	4.89497	1.59383	chr15	95886551	95887778	Pilot_H3_BAM_peak_8218	62	+	2.86309	8.20496	6.29495
chr15	96284111	96287689	Pilot_E3_BAM_peak_2128	22	+	2.8494	5.74972	2.29155	chr15	96282664	96290915	Pilot_H3_BAM_peak_8221	2334	+	17.4198	235.961	233.471
chr15	96641813	96642051	Pilot_E3_BAM_peak_2129	13	+	2.55539	4.62463	1.38747	chr15	96637742	96643569	Pilot_H3_BAM_peak_8229	2503	+	17.5216	252.953	250.357
chr15	96699798	96700131	Pilot_E3_BAM_peak_2130	19	+	2.64601	5.32435	1.93539	chr15	96693650	96701060	Pilot_H3_BAM_peak_8232	2082	+	17.5129	210.668	208.273
chr15	96709668	96709909	Pilot_E3_BAM_peak_2131	12	+	2.2441	4.4726	1.2764	chr15	96708946	96710673	Pilot_H3_BAM_peak_8233	260	+	4.34389	28.0336	26.0191
chr15	96883747	96883972	Pilot_E3_BAM_peak_2132	11	+	2.74881	4.34264	1.17772	chr15	96883489	96884055	Pilot_H3_BAM_peak_8237	48	+	2.87604	6.74927	4.85322
chr15	97097601	97097856	Pilot_E3_BAM_peak_2133	17	+	2.75043	5.12228	1.78892	chr15	97097401	97098029	Pilot_H3_BAM_peak_8239	16	+	2.01554	3.51768	1.69046
chr15	97102829	97103127	Pilot_E3_BAM_peak_2134	21	+	2.99272	5.63623	2.19182	chr15	97102411	97103166	Pilot_H3_BAM_peak_8240	68	+	2.96224	8.77485	6.87764
chr15	97907655	97908366	Pilot_E3_BAM_peak_2136	22	+	2.89152	5.69916	2.24315	chr15	97906640	97908766	Pilot_H3_BAM_peak_8255	2775	+	19.6562	280.252	277.588
chr15	97914260	97914620	Pilot_E3_BAM_peak_2137	31	+	2.92734	6.78824	3.16163	chr15	97914136	97915133	Pilot_H3_BAM_peak_8256	63	+	2.67509	8.25201	6.34024
chr15	98049222	98049471	Pilot_E3_BAM_peak_2138	23	+	3.12932	5.86987	2.37614	chr15	98048617	98049831	Pilot_H3_BAM_peak_8259	68	+	3.10098	8.7508	6.83292
chr15	98512968	98513246	Pilot_E3_BAM_peak_2139	17	+	2.7576	5.03667	1.71684	chr15	98512322	98513853	Pilot_H3_BAM_peak_8267	139	+	3.76093	15.8732	13.9208
chr15	98534036	98534348	Pilot_E3_BAM_peak_2140	48	+	3.19115	8.76801	4.83369	chr15	98529845	98535104	Pilot_H3_BAM_peak_8270	1977	+	14.1877	200.097	197.706
chr15	98662811	98663209	Pilot_E3_BAM_peak_2141	12	+	2.44879	4.4084	1.22383	chr15	98661341	98665225	Pilot_H3_BAM_peak_8282	1841	+	12.3802	186.556	184.167
chr15	98728021	98728440	Pilot_E3_BAM_peak_2142	13	+	2.6928	4.59605	1.36596	chr15	98726140	98728664	Pilot_H3_BAM_peak_8289	1490	+	13.1262	151.358	149.098
chr15	98762377	98763442	Pilot_E3_BAM_peak_2143	15	+	2.52162	4.80033	1.52487	chr15	98761246	98764419	Pilot_H3_BAM_peak_8291	2110	+	14.7649	213.447	211.002
chr15	98780171	98781021	Pilot_E3_BAM_peak_2144	72	+	3.69831	11.3931	7.26145	chr15	98775680	98781383	Pilot_H3_BAM_peak_8294	572	+	6.99297	59.3367	57.2693
chr15	98830832	98831426	Pilot_E3_BAM_peak_2145	22	+	2.76617	5.71016	2.26428	chr15	98829634	98832371	Pilot_H3_BAM_peak_8298	1858	+	14.253	188.277	185.869
chr15	98872040	98872640	Pilot_E3_BAM_peak_2146	29	+	3.02723	6.56772	2.98149	chr15	98866929	98873983	Pilot_H3_BAM_peak_8299	2899	+	21.2499	292.581	289.927
chr15	98917845	98918296	Pilot_E3_BAM_peak_2147	84	+	3.79643	12.7536	8.49123	chr15	98916131	98919571	Pilot_H3_BAM_peak_8304	1889	+	14.4078	191.355	188.972
chr15	98928881	98929234	Pilot_E3_BAM_peak_2148	12	+	2.67699	4.45687	1.26018	chr15	98928578	98936274	Pilot_H3_BAM_peak_8305	1491	+	12.973	151.426	149.135
chr15	98934163	98935656	Pilot_E3_BAM_peak_2149	24	+	2.76864	5.96019	2.45896	chr15	98928578	98936274	Pilot_H3_BAM_peak_8305	1491	+	12.973	151.426	149.135
chr15	98953151	98953774	Pilot_E3_BAM_peak_2150	33	+	3.39749	6.98202	3.33011	chr15	98949765	98955276	Pilot_H3_BAM_peak_8307	2171	+	18.616	219.656	217.189
chr15	98992779	98993623	Pilot_E3_BAM_peak_2151	12	+	2.46061	4.38093	1.202	chr15	98990487	98994443	Pilot_H3_BAM_peak_8312	559	+	6.78414	58.0356	55.9598
chr15	99029681	99030694	Pilot_E3_BAM_peak_2152	49	+	3.13049	8.75922	4.93809	chr15	99028077	99035093	Pilot_H3_BAM_peak_8317	3832	+	25.6652	386.097	383.206
chr15	99033437	99033771	Pilot_E3_BAM_peak_2153	26	+	3.10289	6.18054	2.636	chr15	99028077	99035093	Pilot_H3_BAM_peak_8317	3832	+	25.6652	386.097	383.206
chr15	99074746	99075135	Pilot_E3_BAM_peak_2154	38	+	2.97393	7.58211	3.89687	chr15	99073784	99077346	Pilot_H3_BAM_peak_8320	1634	+	13.3697	165.74	163.422
chr15	99251746	99252613	Pilot_E3_BAM_peak_2155	51	+	3.1941	8.90857	5.10316	chr15	99250514	99253609	Pilot_H3_BAM_peak_8327	2340	+	16.8674	236.52	234.061
chr15	99259504	99259898	Pilot_E3_BAM_peak_2156	11	+	2.5154	4.24258	1.10232	chr15	99259349	99260405	Pilot_H3_BAM_peak_8328	36	+	2.22695	5.46836	3.60497
chr15	99294810	99295221	Pilot_E3_BAM_peak_2157	25	+	2.85507	6.0298	2.5198	chr15	99293858	99296424	Pilot_H3_BAM_peak_8329	1425	+	13.1133	144.762	142.505
chr15	99332998	99333394	Pilot_E3_BAM_peak_2158	14	+	2.45091	4.73977	1.47828	chr15	99332792	99335461	Pilot_H3_BAM_peak_8331	52	+	2.46439	7.1644	5.27638
chr15	99343680	99344645	Pilot_E3_BAM_peak_2159	15	+	2.49353	4.86678	1.57851	chr15	99343019	99345599	Pilot_H3_BAM_peak_8332	128	+	3.45764	14.8404	12.8798
chr15	99370051	99370570	Pilot_E3_BAM_peak_2160	15	+	2.65639	4.77437	1.50712	chr15	99368233	99370820	Pilot_H3_BAM_peak_8335	2654	+	20.4475	268.052	265.5
chr15	99392779	99393159	Pilot_E3_BAM_peak_2161	29	+	2.68461	6.54866	2.95591	chr15	99392111	99397442	Pilot_H3_BAM_peak_8336	2123	+	14.8768	214.796	212.313
chr15	99431869	99432319	Pilot_E3_BAM_peak_2162	20	+	2.6801	5.49193	2.07269	chr15	99431907	99432797	Pilot_H3_BAM_peak_8341	53	+	2.66957	7.27843	5.37603
chr15	99474267	99474792	Pilot_E3_BAM_peak_2163	23	+	2.72526	5.80766	2.34168	chr15	99473120	99475508	Pilot_H3_BAM_peak_8344	1587	+	12.7767	161.009	158.733
chr15	99497616	99497888	Pilot_E3_BAM_peak_2164	37	+	3.21422	7.47241	3.70888	chr15	99496919	99498602	Pilot_H3_BAM_peak_8345	81	+	2.8717	10.062	8.14883
chr15	99702106	99702488	Pilot_E3_BAM_peak_2165	29	+	2.86585	6.49615	2.92071	chr15	99701244	99703658	Pilot_H3_BAM_peak_8359	1809	+	13.9681	183.257	180.914
chr15	99725642	99726008	Pilot_E3_BAM_peak_2166	15	+	2.36824	4.80854	1.53517	chr15	99724121	99727806	Pilot_H3_BAM_peak_8360	1924	+	12.4027	194.848	192.404
chr15	99772307	99772698	Pilot_E3_BAM_peak_2167	18	+	2.81171	5.23385	1.86842	chr15	99770311	99773342	Pilot_H3_BAM_peak_8361	2203	+	16.79	222.825	220.369
chr15	99973031	99973247	Pilot_E3_BAM_peak_2168	18	+	2.44499	5.19929	1.83612	chr15	99971772	99975353	Pilot_H3_BAM_peak_8372	2762	+	17.653	278.821	276.242
[truncated: 3,441 more rows]
