# Supplementary material for: PSME3 regulates migration and differentiation of myoblasts
Source: Life Sci Alliance. 2025 Jun 19;8(9):e202503208. doi: 10.26508/lsa.202503208 (PMC12179657; doi:10.26508/lsa.202503208)
Supplement: Supplementary file 2 [file LSA-2025-03208_SdataFS1.zip]

Archive with 9 entries (8 files):
- Sup_Figure_1_Source_Data/
- Sup_Figure_1_Source_Data/Day2_Fresh_Crosslinked_H3K4me3_Peaks.bed
- Sup_Figure_1_Source_Data/Day2_Fresh_Crosslinked_PSME3_Peaks.bed
- Sup_Figure_1_Source_Data/Day2_Fresh_Native_H3K4me3_Peaks.bed
- Sup_Figure_1_Source_Data/Day2_Fresh_Native_PSME3_Peaks.bed
- Sup_Figure_1_Source_Data/Day2_Frozen_Crosslinked_H3K4me3_Peaks.bed
- Sup_Figure_1_Source_Data/Day2_Frozen_Crosslinked_PSME3_Peaks.bed
- Sup_Figure_1_Source_Data/Day2_Frozen_Native_H3K4me3_Peaks.bed
- Sup_Figure_1_Source_Data/Day2_Frozen_Native_PSME3_Peaks.bed
