# Supplementary material for: PSME3 regulates migration and differentiation of myoblasts
Source: Life Sci Alliance. 2025 Jun 19;8(9):e202503208. doi: 10.26508/lsa.202503208 (PMC12179657; doi:10.26508/lsa.202503208)
Supplement: Supplementary file 2 [file LSA-2025-03208_SdataFS1.zip › Sup_Figure_1_Source_Data/Day2_Fresh_Crosslinked_H3K4me3_Peaks.bed]

Chrom	Start	End	Name	Score	Strand	ThickStart	ThickEnd	ItemRGB	BlockCount	BlockSizes	BlockStarts
chr1	4784038	4786444	Filter_SAM_or_BAM__output_SAM_or_BAM_on_data_182__bam_peak_1	467	.	11.36121	49.41275	46.74933
chr1	4807296	4809166	Filter_SAM_or_BAM__output_SAM_or_BAM_on_data_182__bam_peak_2	277	.	8.55556	30.11641	27.72218
chr1	4856640	4859624	Filter_SAM_or_BAM__output_SAM_or_BAM_on_data_182__bam_peak_3	306	.	9.203	33.09034	30.65713
chr1	5017893	5021678	Filter_SAM_or_BAM__output_SAM_or_BAM_on_data_182__bam_peak_4	427	.	11.32333	45.30579	42.70614
chr1	5082636	5084660	Filter_SAM_or_BAM__output_SAM_or_BAM_on_data_182__bam_peak_5	147	.	6.03175	16.97574	14.73621
chr1	6212877	6216321	Filter_SAM_or_BAM__output_SAM_or_BAM_on_data_182__bam_peak_6	363	.	10.24151	38.88954	36.37778
chr1	6382474	6383576	Filter_SAM_or_BAM__output_SAM_or_BAM_on_data_182__bam_peak_7	48	.	3.67029	6.998	4.89235
chr1	7026118	7028516	Filter_SAM_or_BAM__output_SAM_or_BAM_on_data_182__bam_peak_8	49	.	3.75023	7.08649	4.9739
chr1	7029904	7030027	Filter_SAM_or_BAM__output_SAM_or_BAM_on_data_182__bam_peak_9	14	.	2.5969	3.44995	1.43252
chr1	7087802	7091202	Filter_SAM_or_BAM__output_SAM_or_BAM_on_data_182__bam_peak_10	350	.	9.6199	37.53529	35.03367
chr1	7105026	7105214	Filter_SAM_or_BAM__output_SAM_or_BAM_on_data_182__bam_peak_11	26	.	3.01426	4.69443	2.63129
chr1	7396756	7398783	Filter_SAM_or_BAM__output_SAM_or_BAM_on_data_182__bam_peak_12	340	.	9.85491	36.55016	34.06591
chr1	9544726	9548432	Filter_SAM_or_BAM__output_SAM_or_BAM_on_data_182__bam_peak_13	204	.	6.94683	22.74704	20.43679
chr1	9699031	9701321	Filter_SAM_or_BAM__output_SAM_or_BAM_on_data_182__bam_peak_14	200	.	7.03423	22.39542	20.09303
chr1	9744014	9748883	Filter_SAM_or_BAM__output_SAM_or_BAM_on_data_182__bam_peak_15	327	.	9.57379	35.18558	32.71054
chr1	9797262	9797968	Filter_SAM_or_BAM__output_SAM_or_BAM_on_data_182__bam_peak_16	50	.	3.76914	7.17746	5.06517
chr1	9798568	9799268	Filter_SAM_or_BAM__output_SAM_or_BAM_on_data_182__bam_peak_17	85	.	4.62411	10.68384	8.52322
chr1	9942193	9944674	Filter_SAM_or_BAM__output_SAM_or_BAM_on_data_182__bam_peak_18	354	.	10.13187	37.99296	35.49477
chr1	10008955	10009091	Filter_SAM_or_BAM__output_SAM_or_BAM_on_data_182__bam_peak_19	22	.	2.89794	4.30052	2.25021
chr1	10036803	10040451	Filter_SAM_or_BAM__output_SAM_or_BAM_on_data_182__bam_peak_20	640	.	14.69499	66.93242	64.0189
chr1	10230855	10234662	Filter_SAM_or_BAM__output_SAM_or_BAM_on_data_182__bam_peak_21	231	.	7.74588	25.54698	23.19547
chr1	12691693	12694655	Filter_SAM_or_BAM__output_SAM_or_BAM_on_data_182__bam_peak_22	170	.	6.26751	19.30135	17.03279
chr1	12718359	12719776	Filter_SAM_or_BAM__output_SAM_or_BAM_on_data_182__bam_peak_23	70	.	4.33802	9.23237	7.0812
chr1	12991207	12992915	Filter_SAM_or_BAM__output_SAM_or_BAM_on_data_182__bam_peak_24	140	.	6.06107	16.30795	14.06185
chr1	13371753	13374995	Filter_SAM_or_BAM__output_SAM_or_BAM_on_data_182__bam_peak_25	402	.	10.65415	42.82351	40.24002
chr1	13426421	13426702	Filter_SAM_or_BAM__output_SAM_or_BAM_on_data_182__bam_peak_26	19	.	2.7944	4.00101	1.96381
chr1	13588156	13590093	Filter_SAM_or_BAM__output_SAM_or_BAM_on_data_182__bam_peak_27	198	.	7.23406	22.11621	19.80423
chr1	13658956	13660875	Filter_SAM_or_BAM__output_SAM_or_BAM_on_data_182__bam_peak_28	341	.	9.76209	36.67485	34.1857
chr1	14304565	14310953	Filter_SAM_or_BAM__output_SAM_or_BAM_on_data_182__bam_peak_29	477	.	11.78117	50.47695	47.79123
chr1	14754523	14756193	Filter_SAM_or_BAM__output_SAM_or_BAM_on_data_182__bam_peak_30	76	.	4.47452	9.83113	7.67011
chr1	14757041	14757233	Filter_SAM_or_BAM__output_SAM_or_BAM_on_data_182__bam_peak_31	13	.	2.57847	3.4017	1.38646
chr1	15805318	15806973	Filter_SAM_or_BAM__output_SAM_or_BAM_on_data_182__bam_peak_32	384	.	10.3232	40.98533	38.44757
chr1	16102869	16108229	Filter_SAM_or_BAM__output_SAM_or_BAM_on_data_182__bam_peak_33	428	.	11.29034	45.46296	42.85915
chr1	16518270	16520288	Filter_SAM_or_BAM__output_SAM_or_BAM_on_data_182__bam_peak_34	109	.	5.25886	13.16048	10.95969
chr1	16616828	16619957	Filter_SAM_or_BAM__output_SAM_or_BAM_on_data_182__bam_peak_35	240	.	7.92796	26.36438	24.00419
chr1	16655221	16658034	Filter_SAM_or_BAM__output_SAM_or_BAM_on_data_182__bam_peak_36	426	.	11.07972	45.24969	42.64571
chr1	16661717	16662026	Filter_SAM_or_BAM__output_SAM_or_BAM_on_data_182__bam_peak_37	17	.	2.71891	3.79415	1.76377
chr1	16664789	16667019	Filter_SAM_or_BAM__output_SAM_or_BAM_on_data_182__bam_peak_38	352	.	9.87271	37.73193	35.22974
chr1	16687430	16689624	Filter_SAM_or_BAM__output_SAM_or_BAM_on_data_182__bam_peak_39	224	.	7.59661	24.78828	22.44954
chr1	17095194	17097926	Filter_SAM_or_BAM__output_SAM_or_BAM_on_data_182__bam_peak_40	269	.	8.59964	29.32665	26.93977
chr1	17601647	17604433	Filter_SAM_or_BAM__output_SAM_or_BAM_on_data_182__bam_peak_41	41	.	3.48895	6.23673	4.14207
chr1	18422949	18423187	Filter_SAM_or_BAM__output_SAM_or_BAM_on_data_182__bam_peak_42	20	.	2.79993	4.10509	2.06328
chr1	20669857	20675263	Filter_SAM_or_BAM__output_SAM_or_BAM_on_data_182__bam_peak_43	180	.	6.89123	20.36023	18.06708
chr1	20676861	20677620	Filter_SAM_or_BAM__output_SAM_or_BAM_on_data_182__bam_peak_44	19	.	2.7899	3.97772	1.93987
chr1	20819308	20820803	Filter_SAM_or_BAM__output_SAM_or_BAM_on_data_182__bam_peak_45	80	.	4.5701	10.1691	8.00359
chr1	20837118	20837241	Filter_SAM_or_BAM__output_SAM_or_BAM_on_data_182__bam_peak_46	17	.	2.73672	3.82997	1.79761
chr1	20890409	20891522	Filter_SAM_or_BAM__output_SAM_or_BAM_on_data_182__bam_peak_47	126	.	5.62069	14.90441	12.67538
chr1	20923278	20923532	Filter_SAM_or_BAM__output_SAM_or_BAM_on_data_182__bam_peak_48	15	.	2.65754	3.6087	1.58404
chr1	21008732	21008955	Filter_SAM_or_BAM__output_SAM_or_BAM_on_data_182__bam_peak_49	15	.	2.65956	3.61398	1.58909
chr1	21040283	21040914	Filter_SAM_or_BAM__output_SAM_or_BAM_on_data_182__bam_peak_50	16	.	2.65976	3.65973	1.63456
chr1	21052464	21052664	Filter_SAM_or_BAM__output_SAM_or_BAM_on_data_182__bam_peak_51	15	.	2.66068	3.61692	1.5919
chr1	21075432	21079897	Filter_SAM_or_BAM__output_SAM_or_BAM_on_data_182__bam_peak_52	353	.	9.86695	37.88162	35.36213
chr1	21218591	21219289	Filter_SAM_or_BAM__output_SAM_or_BAM_on_data_182__bam_peak_53	102	.	4.96819	12.48167	10.28969
chr1	23255833	23259584	Filter_SAM_or_BAM__output_SAM_or_BAM_on_data_182__bam_peak_54	297	.	8.79456	32.13576	29.70924
chr1	23271110	23272238	Filter_SAM_or_BAM__output_SAM_or_BAM_on_data_182__bam_peak_55	34	.	3.26746	5.48768	3.41146
chr1	23382499	23382992	Filter_SAM_or_BAM__output_SAM_or_BAM_on_data_182__bam_peak_56	23	.	2.94706	4.43183	2.37928
chr1	23383453	23383700	Filter_SAM_or_BAM__output_SAM_or_BAM_on_data_182__bam_peak_57	29	.	3.14577	5.01406	2.94358
chr1	23920508	23922853	Filter_SAM_or_BAM__output_SAM_or_BAM_on_data_182__bam_peak_58	96	.	4.90649	11.82387	9.64274
chr1	24004601	24005898	Filter_SAM_or_BAM__output_SAM_or_BAM_on_data_182__bam_peak_59	279	.	8.63144	30.37311	27.96281
chr1	24099116	24101278	Filter_SAM_or_BAM__output_SAM_or_BAM_on_data_182__bam_peak_60	250	.	8.38447	27.47708	25.09956
chr1	24677755	24680377	Filter_SAM_or_BAM__output_SAM_or_BAM_on_data_182__bam_peak_61	332	.	9.92021	35.71552	33.24726
chr1	30871606	30873200	Filter_SAM_or_BAM__output_SAM_or_BAM_on_data_182__bam_peak_62	333	.	9.6117	35.85982	33.3902
chr1	30873660	30874711	Filter_SAM_or_BAM__output_SAM_or_BAM_on_data_182__bam_peak_63	122	.	5.44054	14.40606	12.20005
chr1	30946652	30950770	Filter_SAM_or_BAM__output_SAM_or_BAM_on_data_182__bam_peak_64	282	.	8.73574	30.70497	28.29291
chr1	33657610	33658252	Filter_SAM_or_BAM__output_SAM_or_BAM_on_data_182__bam_peak_65	48	.	3.69132	6.97653	4.87338
chr1	33669239	33670806	Filter_SAM_or_BAM__output_SAM_or_BAM_on_data_182__bam_peak_66	335	.	9.57261	36.01965	33.53674
chr1	33719739	33721170	Filter_SAM_or_BAM__output_SAM_or_BAM_on_data_182__bam_peak_67	154	.	6.28	17.73019	15.47179
chr1	33756048	33758851	Filter_SAM_or_BAM__output_SAM_or_BAM_on_data_182__bam_peak_68	145	.	6.08382	16.80673	14.55702
chr1	33812614	33814903	Filter_SAM_or_BAM__output_SAM_or_BAM_on_data_182__bam_peak_69	381	.	10.2495	40.6907	38.15632
chr1	33903420	33904505	Filter_SAM_or_BAM__output_SAM_or_BAM_on_data_182__bam_peak_70	90	.	4.84833	11.25517	9.07727
chr1	33906792	33909883	Filter_SAM_or_BAM__output_SAM_or_BAM_on_data_182__bam_peak_71	267	.	8.50966	29.10332	26.71594
chr1	33910598	33910732	Filter_SAM_or_BAM__output_SAM_or_BAM_on_data_182__bam_peak_72	14	.	2.60075	3.46002	1.44213
chr1	34005677	34006940	Filter_SAM_or_BAM__output_SAM_or_BAM_on_data_182__bam_peak_73	78	.	4.38628	9.96621	7.8234
chr1	34010615	34014342	Filter_SAM_or_BAM__output_SAM_or_BAM_on_data_182__bam_peak_74	363	.	10.07958	38.84244	36.32075
chr1	34095119	34095307	Filter_SAM_or_BAM__output_SAM_or_BAM_on_data_182__bam_peak_75	16	.	2.67129	3.6447	1.61841
chr1	34120121	34124351	Filter_SAM_or_BAM__output_SAM_or_BAM_on_data_182__bam_peak_76	285	.	8.79526	30.99185	28.5714
chr1	34127572	34128918	Filter_SAM_or_BAM__output_SAM_or_BAM_on_data_182__bam_peak_77	22	.	2.90194	4.32605	2.27937
chr1	34139484	34139729	Filter_SAM_or_BAM__output_SAM_or_BAM_on_data_182__bam_peak_78	17	.	2.70551	3.74734	1.71736
chr1	34434628	34435856	Filter_SAM_or_BAM__output_SAM_or_BAM_on_data_182__bam_peak_79	178	.	6.74058	20.17269	17.88866
chr1	34438433	34441088	Filter_SAM_or_BAM__output_SAM_or_BAM_on_data_182__bam_peak_80	448	.	11.31433	47.5142	44.89202
chr1	34459151	34459931	Filter_SAM_or_BAM__output_SAM_or_BAM_on_data_182__bam_peak_81	36	.	3.35422	5.69463	3.6073
chr1	34801309	34802371	Filter_SAM_or_BAM__output_SAM_or_BAM_on_data_182__bam_peak_82	31	.	3.19299	5.20352	3.13137
chr1	34840651	34844020	Filter_SAM_or_BAM__output_SAM_or_BAM_on_data_182__bam_peak_83	541	.	12.91351	56.93044	54.16145
chr1	34849545	34852682	Filter_SAM_or_BAM__output_SAM_or_BAM_on_data_182__bam_peak_84	232	.	7.92255	25.60587	23.25395
chr1	36031011	36031360	Filter_SAM_or_BAM__output_SAM_or_BAM_on_data_182__bam_peak_85	25	.	2.96528	4.56929	2.51583
chr1	36064927	36065509	Filter_SAM_or_BAM__output_SAM_or_BAM_on_data_182__bam_peak_86	21	.	2.83883	4.15686	2.11428
chr1	36068658	36071087	Filter_SAM_or_BAM__output_SAM_or_BAM_on_data_182__bam_peak_87	302	.	9.4471	32.65989	30.22095
chr1	36242780	36244963	Filter_SAM_or_BAM__output_SAM_or_BAM_on_data_182__bam_peak_88	245	.	7.92115	26.90988	24.54947
chr1	36307379	36310224	Filter_SAM_or_BAM__output_SAM_or_BAM_on_data_182__bam_peak_89	452	.	11.62129	47.84397	45.20642
chr1	36367327	36369538	Filter_SAM_or_BAM__output_SAM_or_BAM_on_data_182__bam_peak_90	286	.	8.5332	31.04136	28.63361
chr1	36444371	36445609	Filter_SAM_or_BAM__output_SAM_or_BAM_on_data_182__bam_peak_91	222	.	7.70046	24.5814	22.24481
chr1	36470339	36476293	Filter_SAM_or_BAM__output_SAM_or_BAM_on_data_182__bam_peak_92	125	.	5.6211	14.76842	12.54168
chr1	36511434	36512155	Filter_SAM_or_BAM__output_SAM_or_BAM_on_data_182__bam_peak_93	306	.	9.15335	33.11303	30.67686
chr1	36512757	36514055	Filter_SAM_or_BAM__output_SAM_or_BAM_on_data_182__bam_peak_94	165	.	6.65961	18.83194	16.55112
chr1	36518128	36518305	Filter_SAM_or_BAM__output_SAM_or_BAM_on_data_182__bam_peak_95	15	.	2.62957	3.54067	1.51999
chr1	36533474	36533807	Filter_SAM_or_BAM__output_SAM_or_BAM_on_data_182__bam_peak_96	14	.	2.58642	3.42251	1.40633
chr1	36534337	36535484	Filter_SAM_or_BAM__output_SAM_or_BAM_on_data_182__bam_peak_97	40	.	3.46701	6.1142	4.02248
chr1	36546012	36547703	Filter_SAM_or_BAM__output_SAM_or_BAM_on_data_182__bam_peak_98	156	.	6.17572	17.88927	15.63836
chr1	36548169	36548517	Filter_SAM_or_BAM__output_SAM_or_BAM_on_data_182__bam_peak_99	14	.	2.59315	3.44272	1.42605
chr1	36553843	36560463	Filter_SAM_or_BAM__output_SAM_or_BAM_on_data_182__bam_peak_100	491	.	12.20019	51.837	49.14121
chr1	36562806	36564484	Filter_SAM_or_BAM__output_SAM_or_BAM_on_data_182__bam_peak_101	36	.	3.36399	5.72149	3.63493
chr1	36691107	36693025	Filter_SAM_or_BAM__output_SAM_or_BAM_on_data_182__bam_peak_102	328	.	9.55727	35.31826	32.85344
chr1	36708639	36710394	Filter_SAM_or_BAM__output_SAM_or_BAM_on_data_182__bam_peak_103	349	.	9.96723	37.47732	34.98083
chr1	36937313	36940583	Filter_SAM_or_BAM__output_SAM_or_BAM_on_data_182__bam_peak_104	445	.	11.21771	47.14869	44.51221
chr1	37029095	37029863	Filter_SAM_or_BAM__output_SAM_or_BAM_on_data_182__bam_peak_105	34	.	3.27223	5.48007	3.40329
chr1	37299809	37301123	Filter_SAM_or_BAM__output_SAM_or_BAM_on_data_182__bam_peak_106	250	.	8.16009	27.42082	25.05274
chr1	37428948	37431266	Filter_SAM_or_BAM__output_SAM_or_BAM_on_data_182__bam_peak_107	418	.	11.30646	44.43893	41.85328
chr1	37863979	37866212	Filter_SAM_or_BAM__output_SAM_or_BAM_on_data_182__bam_peak_108	286	.	8.61382	31.0735	28.65783
chr1	37871342	37873631	Filter_SAM_or_BAM__output_SAM_or_BAM_on_data_182__bam_peak_109	233	.	7.73621	25.67742	23.32769
chr1	37889411	37891589	Filter_SAM_or_BAM__output_SAM_or_BAM_on_data_182__bam_peak_110	334	.	9.82504	35.8797	33.40725
chr1	37996086	37999664	Filter_SAM_or_BAM__output_SAM_or_BAM_on_data_182__bam_peak_111	522	.	12.88383	54.9991	52.25659
chr1	38127507	38129265	Filter_SAM_or_BAM__output_SAM_or_BAM_on_data_182__bam_peak_112	71	.	4.305	9.29033	7.14485
chr1	38130153	38130636	Filter_SAM_or_BAM__output_SAM_or_BAM_on_data_182__bam_peak_113	38	.	3.41344	5.91749	3.82783
chr1	38986997	38989425	Filter_SAM_or_BAM__output_SAM_or_BAM_on_data_182__bam_peak_114	396	.	10.77975	42.16566	39.60682
chr1	39105380	39105609	Filter_SAM_or_BAM__output_SAM_or_BAM_on_data_182__bam_peak_115	17	.	2.71139	3.75778	1.7277
chr1	39192995	39193286	Filter_SAM_or_BAM__output_SAM_or_BAM_on_data_182__bam_peak_116	16	.	2.66204	3.6651	1.63827
chr1	39194294	39194483	Filter_SAM_or_BAM__output_SAM_or_BAM_on_data_182__bam_peak_117	17	.	2.71791	3.77205	1.74085
chr1	39256794	39257162	Filter_SAM_or_BAM__output_SAM_or_BAM_on_data_182__bam_peak_118	18	.	2.75846	3.88803	1.85317
chr1	39366693	39369729	Filter_SAM_or_BAM__output_SAM_or_BAM_on_data_182__bam_peak_119	328	.	9.42282	35.29607	32.82515
chr1	39457042	39457728	Filter_SAM_or_BAM__output_SAM_or_BAM_on_data_182__bam_peak_120	18	.	2.76614	3.91343	1.87783
chr1	39477946	39479074	Filter_SAM_or_BAM__output_SAM_or_BAM_on_data_182__bam_peak_121	48	.	3.71268	6.99998	4.88771
chr1	39535108	39537093	Filter_SAM_or_BAM__output_SAM_or_BAM_on_data_182__bam_peak_122	169	.	6.69702	19.22979	16.9479
chr1	39555718	39556016	Filter_SAM_or_BAM__output_SAM_or_BAM_on_data_182__bam_peak_123	19	.	2.81225	4.03833	1.99817
chr1	39573641	39573846	Filter_SAM_or_BAM__output_SAM_or_BAM_on_data_182__bam_peak_124	21	.	2.86707	4.18392	2.13751
chr1	39574733	39577165	Filter_SAM_or_BAM__output_SAM_or_BAM_on_data_182__bam_peak_125	333	.	9.60198	35.81739	33.34594
chr1	39650634	39651310	Filter_SAM_or_BAM__output_SAM_or_BAM_on_data_182__bam_peak_126	16	.	2.67387	3.66394	1.63882
chr1	39761604	39762192	Filter_SAM_or_BAM__output_SAM_or_BAM_on_data_182__bam_peak_127	26	.	3.01606	4.7247	2.66792
chr1	39899867	39900737	Filter_SAM_or_BAM__output_SAM_or_BAM_on_data_182__bam_peak_128	149	.	6.30413	17.20934	14.94774
chr1	39901251	39905068	Filter_SAM_or_BAM__output_SAM_or_BAM_on_data_182__bam_peak_129	486	.	12.04965	51.29403	48.6195
chr1	39936422	39936690	Filter_SAM_or_BAM__output_SAM_or_BAM_on_data_182__bam_peak_130	16	.	2.66526	3.69131	1.66586
chr1	40085670	40085977	Filter_SAM_or_BAM__output_SAM_or_BAM_on_data_182__bam_peak_131	17	.	2.68225	3.73941	1.71256
chr1	40225585	40225733	Filter_SAM_or_BAM__output_SAM_or_BAM_on_data_182__bam_peak_132	18	.	2.77206	3.91858	1.88152
chr1	40266443	40268993	Filter_SAM_or_BAM__output_SAM_or_BAM_on_data_182__bam_peak_133	166	.	6.09516	18.93564	16.67123
chr1	40270152	40270341	Filter_SAM_or_BAM__output_SAM_or_BAM_on_data_182__bam_peak_134	12	.	2.5427	3.30804	1.29707
chr1	40275359	40275696	Filter_SAM_or_BAM__output_SAM_or_BAM_on_data_182__bam_peak_135	12	.	2.5427	3.30804	1.29707
chr1	40680244	40682923	Filter_SAM_or_BAM__output_SAM_or_BAM_on_data_182__bam_peak_136	90	.	4.79864	11.26075	9.07898
chr1	40789752	40791098	Filter_SAM_or_BAM__output_SAM_or_BAM_on_data_182__bam_peak_137	83	.	4.69623	10.51722	8.34447
chr1	40805615	40806168	Filter_SAM_or_BAM__output_SAM_or_BAM_on_data_182__bam_peak_138	23	.	2.93742	4.39793	2.34542
chr1	40847865	40848304	Filter_SAM_or_BAM__output_SAM_or_BAM_on_data_182__bam_peak_139	16	.	2.6879	3.69514	1.66771
chr1	42850842	42852414	Filter_SAM_or_BAM__output_SAM_or_BAM_on_data_182__bam_peak_140	397	.	10.86091	42.30404	39.75578
chr1	43091547	43093767	Filter_SAM_or_BAM__output_SAM_or_BAM_on_data_182__bam_peak_141	307	.	9.07946	33.20299	30.75426
chr1	43097526	43099951	Filter_SAM_or_BAM__output_SAM_or_BAM_on_data_182__bam_peak_142	576	.	13.47532	60.43869	57.62447
chr1	43141862	43142358	Filter_SAM_or_BAM__output_SAM_or_BAM_on_data_182__bam_peak_143	40	.	3.50702	6.15417	4.05586
chr1	43161204	43164350	Filter_SAM_or_BAM__output_SAM_or_BAM_on_data_182__bam_peak_144	392	.	10.18825	41.79754	39.23337
chr1	43444718	43448275	Filter_SAM_or_BAM__output_SAM_or_BAM_on_data_182__bam_peak_145	243	.	7.80068	26.70109	24.34606
chr1	43819371	43819485	Filter_SAM_or_BAM__output_SAM_or_BAM_on_data_182__bam_peak_146	19	.	2.78742	4.01132	1.97099
chr1	43826110	43828588	Filter_SAM_or_BAM__output_SAM_or_BAM_on_data_182__bam_peak_147	214	.	7.24459	23.78154	21.46114
chr1	43933053	43935813	Filter_SAM_or_BAM__output_SAM_or_BAM_on_data_182__bam_peak_148	437	.	11.63813	46.34583	43.74514
chr1	44042079	44042195	Filter_SAM_or_BAM__output_SAM_or_BAM_on_data_182__bam_peak_149	17	.	2.7144	3.76125	1.73028
chr1	44100875	44103369	Filter_SAM_or_BAM__output_SAM_or_BAM_on_data_182__bam_peak_150	255	.	8.10253	27.87482	25.50061
chr1	44117548	44120699	Filter_SAM_or_BAM__output_SAM_or_BAM_on_data_182__bam_peak_151	567	.	13.68871	59.58625	56.78606
chr1	44146978	44149151	Filter_SAM_or_BAM__output_SAM_or_BAM_on_data_182__bam_peak_152	373	.	10.41704	39.8383	37.3139
chr1	44551266	44554791	Filter_SAM_or_BAM__output_SAM_or_BAM_on_data_182__bam_peak_153	294	.	9.02928	31.88505	29.45608
chr1	45309400	45309606	Filter_SAM_or_BAM__output_SAM_or_BAM_on_data_182__bam_peak_154	17	.	2.62011	3.81221	1.7865
chr1	45310535	45317515	Filter_SAM_or_BAM__output_SAM_or_BAM_on_data_182__bam_peak_155	340	.	9.7175	36.51309	34.03001
chr1	45498158	45498423	Filter_SAM_or_BAM__output_SAM_or_BAM_on_data_182__bam_peak_156	17	.	2.71727	3.77527	1.74475
chr1	45499547	45504098	Filter_SAM_or_BAM__output_SAM_or_BAM_on_data_182__bam_peak_157	556	.	13.17456	58.39849	55.60478
chr1	45625785	45626703	Filter_SAM_or_BAM__output_SAM_or_BAM_on_data_182__bam_peak_158	36	.	3.28514	5.75489	3.67652
chr1	45794706	45796952	Filter_SAM_or_BAM__output_SAM_or_BAM_on_data_182__bam_peak_159	278	.	8.55215	30.20875	27.81118
chr1	45922271	45922700	Filter_SAM_or_BAM__output_SAM_or_BAM_on_data_182__bam_peak_160	17	.	2.71719	3.77566	1.74523
chr1	45923474	45926241	Filter_SAM_or_BAM__output_SAM_or_BAM_on_data_182__bam_peak_161	125	.	5.56822	14.79875	12.58553
chr1	46852057	46854842	Filter_SAM_or_BAM__output_SAM_or_BAM_on_data_182__bam_peak_162	292	.	8.98121	31.67716	29.24742
chr1	50025466	50026053	Filter_SAM_or_BAM__output_SAM_or_BAM_on_data_182__bam_peak_163	19	.	2.75399	3.94832	1.91226
chr1	50926796	50929816	Filter_SAM_or_BAM__output_SAM_or_BAM_on_data_182__bam_peak_164	214	.	7.4954	23.76611	21.44166
chr1	50962539	50962842	Filter_SAM_or_BAM__output_SAM_or_BAM_on_data_182__bam_peak_165	68	.	4.25543	8.943	6.80226
chr1	51288991	51293336	Filter_SAM_or_BAM__output_SAM_or_BAM_on_data_182__bam_peak_166	189	.	6.82289	21.25242	18.95711
chr1	51476555	51479385	Filter_SAM_or_BAM__output_SAM_or_BAM_on_data_182__bam_peak_167	280	.	8.81028	30.48064	28.07618
chr1	51914867	51915937	Filter_SAM_or_BAM__output_SAM_or_BAM_on_data_182__bam_peak_168	131	.	5.93021	15.43111	13.18844
chr1	52113090	52114213	Filter_SAM_or_BAM__output_SAM_or_BAM_on_data_182__bam_peak_169	30	.	3.14877	5.10026	3.03381
chr1	52118934	52120606	Filter_SAM_or_BAM__output_SAM_or_BAM_on_data_182__bam_peak_170	192	.	7.02875	21.50694	19.20036
chr1	52230211	52230607	Filter_SAM_or_BAM__output_SAM_or_BAM_on_data_182__bam_peak_171	43	.	3.61553	6.46098	4.35243
chr1	52231099	52234152	Filter_SAM_or_BAM__output_SAM_or_BAM_on_data_182__bam_peak_172	267	.	8.45687	29.12931	26.73506
chr1	52302808	52303103	Filter_SAM_or_BAM__output_SAM_or_BAM_on_data_182__bam_peak_173	50	.	3.79685	7.19749	5.08074
chr1	52498294	52500063	Filter_SAM_or_BAM__output_SAM_or_BAM_on_data_182__bam_peak_174	294	.	8.95429	31.86375	29.4412
chr1	52500656	52501308	Filter_SAM_or_BAM__output_SAM_or_BAM_on_data_182__bam_peak_175	77	.	4.45884	9.94793	7.7928
chr1	52630470	52631617	Filter_SAM_or_BAM__output_SAM_or_BAM_on_data_182__bam_peak_176	149	.	6.01692	17.21675	14.9649
chr1	52726213	52726890	Filter_SAM_or_BAM__output_SAM_or_BAM_on_data_182__bam_peak_177	86	.	4.73954	10.83536	8.6643
chr1	52799855	52799968	Filter_SAM_or_BAM__output_SAM_or_BAM_on_data_182__bam_peak_178	13	.	2.54118	3.31152	1.30045
chr1	52816589	52818485	Filter_SAM_or_BAM__output_SAM_or_BAM_on_data_182__bam_peak_179	226	.	7.67588	25.00261	22.66867
chr1	52844422	52845967	Filter_SAM_or_BAM__output_SAM_or_BAM_on_data_182__bam_peak_180	279	.	8.495	30.3523	27.94054
chr1	53296044	53298071	Filter_SAM_or_BAM__output_SAM_or_BAM_on_data_182__bam_peak_181	385	.	10.62498	41.05369	38.51929
chr1	53313035	53314727	Filter_SAM_or_BAM__output_SAM_or_BAM_on_data_182__bam_peak_182	507	.	12.51214	53.47621	50.74387
chr1	53351563	53352889	Filter_SAM_or_BAM__output_SAM_or_BAM_on_data_182__bam_peak_183	220	.	7.64825	24.36912	22.0328
chr1	53773957	53774723	Filter_SAM_or_BAM__output_SAM_or_BAM_on_data_182__bam_peak_184	28	.	3.1	4.95093	2.88597
chr1	53780808	53785229	Filter_SAM_or_BAM__output_SAM_or_BAM_on_data_182__bam_peak_185	367	.	10.21217	39.27872	36.75216
chr1	54193195	54195659	Filter_SAM_or_BAM__output_SAM_or_BAM_on_data_182__bam_peak_186	187	.	6.88275	21.00021	18.7036
chr1	54250186	54251396	Filter_SAM_or_BAM__output_SAM_or_BAM_on_data_182__bam_peak_187	41	.	3.51584	6.26974	4.1715
chr1	54437825	54439351	Filter_SAM_or_BAM__output_SAM_or_BAM_on_data_182__bam_peak_188	220	.	7.44443	24.41617	22.0947
chr1	54556831	54558224	Filter_SAM_or_BAM__output_SAM_or_BAM_on_data_182__bam_peak_189	172	.	6.59488	19.56368	17.28445
chr1	54922633	54922772	Filter_SAM_or_BAM__output_SAM_or_BAM_on_data_182__bam_peak_190	12	.	2.5427	3.30804	1.29707
chr1	54924500	54926891	Filter_SAM_or_BAM__output_SAM_or_BAM_on_data_182__bam_peak_191	125	.	5.6169	14.76047	12.53815
chr1	55025501	55027960	Filter_SAM_or_BAM__output_SAM_or_BAM_on_data_182__bam_peak_192	531	.	13.04298	55.84476	53.1025
chr1	55052007	55054930	Filter_SAM_or_BAM__output_SAM_or_BAM_on_data_182__bam_peak_193	298	.	8.95828	32.23396	29.80663
chr1	55085794	55089871	Filter_SAM_or_BAM__output_SAM_or_BAM_on_data_182__bam_peak_194	317	.	9.27745	34.21894	31.7611
chr1	55130397	55134240	Filter_SAM_or_BAM__output_SAM_or_BAM_on_data_182__bam_peak_195	196	.	6.96038	21.94591	19.64606
chr1	55201834	55202871	Filter_SAM_or_BAM__output_SAM_or_BAM_on_data_182__bam_peak_196	65	.	4.22131	8.71482	6.57156
chr1	55222247	55222433	Filter_SAM_or_BAM__output_SAM_or_BAM_on_data_182__bam_peak_197	21	.	2.87958	4.22184	2.17454
chr1	55224008	55228446	Filter_SAM_or_BAM__output_SAM_or_BAM_on_data_182__bam_peak_198	571	.	13.28712	59.95979	57.13361
chr1	55236829	55239477	Filter_SAM_or_BAM__output_SAM_or_BAM_on_data_182__bam_peak_199	393	.	10.78045	41.8849	39.32915
chr1	55405483	55407346	Filter_SAM_or_BAM__output_SAM_or_BAM_on_data_182__bam_peak_200	127	.	5.55371	14.92701	12.70617
chr1	56970015	56975366	Filter_SAM_or_BAM__output_SAM_or_BAM_on_data_182__bam_peak_201	526	.	12.92305	55.40242	52.6653
chr1	57377185	57378880	Filter_SAM_or_BAM__output_SAM_or_BAM_on_data_182__bam_peak_202	142	.	6.0193	16.51686	14.27366
chr1	57405405	57408135	Filter_SAM_or_BAM__output_SAM_or_BAM_on_data_182__bam_peak_203	353	.	10.15953	37.862	35.36864
chr1	57436219	57437179	Filter_SAM_or_BAM__output_SAM_or_BAM_on_data_182__bam_peak_204	37	.	3.38863	5.8252	3.73764
chr1	57774443	57774859	Filter_SAM_or_BAM__output_SAM_or_BAM_on_data_182__bam_peak_205	14	.	2.61772	3.5046	1.48471
chr1	57775658	57775943	Filter_SAM_or_BAM__output_SAM_or_BAM_on_data_182__bam_peak_206	20	.	2.81559	4.06191	2.02267
chr1	57968589	57970251	Filter_SAM_or_BAM__output_SAM_or_BAM_on_data_182__bam_peak_207	268	.	8.03054	29.22935	26.85433
chr1	57995505	57997297	Filter_SAM_or_BAM__output_SAM_or_BAM_on_data_182__bam_peak_208	138	.	5.87077	16.07482	13.83958
chr1	58029537	58031319	Filter_SAM_or_BAM__output_SAM_or_BAM_on_data_182__bam_peak_209	281	.	8.81974	30.51101	28.10135
chr1	58304088	58304242	Filter_SAM_or_BAM__output_SAM_or_BAM_on_data_182__bam_peak_210	26	.	3.03618	4.68989	2.62933
chr1	58391476	58394848	Filter_SAM_or_BAM__output_SAM_or_BAM_on_data_182__bam_peak_211	367	.	10.22693	39.28039	36.76707
chr1	58421204	58424430	Filter_SAM_or_BAM__output_SAM_or_BAM_on_data_182__bam_peak_212	272	.	8.07156	29.66628	27.27667
chr1	58444576	58446821	Filter_SAM_or_BAM__output_SAM_or_BAM_on_data_182__bam_peak_213	534	.	13.25786	56.21308	53.47649
chr1	58468133	58468266	Filter_SAM_or_BAM__output_SAM_or_BAM_on_data_182__bam_peak_214	13	.	2.53402	3.328	1.31649
chr1	58503579	58505764	Filter_SAM_or_BAM__output_SAM_or_BAM_on_data_182__bam_peak_215	402	.	11.05268	42.85041	40.29652
chr1	58585008	58587447	Filter_SAM_or_BAM__output_SAM_or_BAM_on_data_182__bam_peak_216	538	.	13.20769	56.59952	53.84716
chr1	58652022	58654039	Filter_SAM_or_BAM__output_SAM_or_BAM_on_data_182__bam_peak_217	398	.	10.80593	42.44307	39.88219
chr1	58710700	58716256	Filter_SAM_or_BAM__output_SAM_or_BAM_on_data_182__bam_peak_218	500	.	12.46628	52.76566	50.06851
chr1	58725588	58728163	Filter_SAM_or_BAM__output_SAM_or_BAM_on_data_182__bam_peak_219	25	.	2.98699	4.58987	2.53183
chr1	58794972	58797527	Filter_SAM_or_BAM__output_SAM_or_BAM_on_data_182__bam_peak_220	272	.	8.32807	29.63494	27.24393
chr1	58946789	58947079	Filter_SAM_or_BAM__output_SAM_or_BAM_on_data_182__bam_peak_221	15	.	2.63432	3.55288	1.5316
chr1	58971746	58974692	Filter_SAM_or_BAM__output_SAM_or_BAM_on_data_182__bam_peak_222	438	.	11.18697	46.43187	43.82371
chr1	59119247	59121038	Filter_SAM_or_BAM__output_SAM_or_BAM_on_data_182__bam_peak_223	342	.	9.89565	36.75946	34.27163
chr1	59162339	59162452	Filter_SAM_or_BAM__output_SAM_or_BAM_on_data_182__bam_peak_224	14	.	2.58885	3.42887	1.4124
chr1	59236064	59238193	Filter_SAM_or_BAM__output_SAM_or_BAM_on_data_182__bam_peak_225	498	.	12.58002	52.5555	49.87609
chr1	59409647	59410136	Filter_SAM_or_BAM__output_SAM_or_BAM_on_data_182__bam_peak_226	15	.	2.63115	3.54289	1.52178
chr1	59480565	59486824	Filter_SAM_or_BAM__output_SAM_or_BAM_on_data_182__bam_peak_227	349	.	10.13995	37.41068	34.91429
chr1	59487523	59487905	Filter_SAM_or_BAM__output_SAM_or_BAM_on_data_182__bam_peak_228	22	.	2.87427	4.25698	2.20806
chr1	59516250	59516654	Filter_SAM_or_BAM__output_SAM_or_BAM_on_data_182__bam_peak_229	26	.	3.02703	4.68244	2.62282
chr1	59669137	59672011	Filter_SAM_or_BAM__output_SAM_or_BAM_on_data_182__bam_peak_230	421	.	10.96371	44.79415	42.18787
chr1	59684291	59687285	Filter_SAM_or_BAM__output_SAM_or_BAM_on_data_182__bam_peak_231	260	.	8.07025	28.46136	26.0687
chr1	59761566	59767270	Filter_SAM_or_BAM__output_SAM_or_BAM_on_data_182__bam_peak_232	403	.	10.75881	42.92057	40.33664
chr1	59912200	59915716	Filter_SAM_or_BAM__output_SAM_or_BAM_on_data_182__bam_peak_233	243	.	7.86622	26.65677	24.30146
chr1	59998887	59999038	Filter_SAM_or_BAM__output_SAM_or_BAM_on_data_182__bam_peak_234	14	.	2.61514	3.49978	1.48044
chr1	60042713	60042834	Filter_SAM_or_BAM__output_SAM_or_BAM_on_data_182__bam_peak_235	15	.	2.66062	3.61835	1.59353
chr1	60096492	60099567	Filter_SAM_or_BAM__output_SAM_or_BAM_on_data_182__bam_peak_236	620	.	13.88818	65.02113	62.09274
chr1	60179525	60182319	Filter_SAM_or_BAM__output_SAM_or_BAM_on_data_182__bam_peak_237	227	.	7.64592	25.0925	22.75193
chr1	60342579	60344518	Filter_SAM_or_BAM__output_SAM_or_BAM_on_data_182__bam_peak_238	347	.	10.11619	37.21022	34.72315
chr1	60409044	60411115	Filter_SAM_or_BAM__output_SAM_or_BAM_on_data_182__bam_peak_239	174	.	6.73081	19.75596	17.4718
chr1	60564019	60567683	Filter_SAM_or_BAM__output_SAM_or_BAM_on_data_182__bam_peak_240	407	.	10.57777	43.40763	40.79972
chr1	60572498	60573103	Filter_SAM_or_BAM__output_SAM_or_BAM_on_data_182__bam_peak_241	18	.	2.70228	3.84353	1.81904
chr1	60616641	60616795	Filter_SAM_or_BAM__output_SAM_or_BAM_on_data_182__bam_peak_242	14	.	2.60408	3.46876	1.45047
chr1	61638395	61639984	Filter_SAM_or_BAM__output_SAM_or_BAM_on_data_182__bam_peak_243	52	.	3.81263	7.40629	5.28941
chr1	62701780	62708420	Filter_SAM_or_BAM__output_SAM_or_BAM_on_data_182__bam_peak_244	511	.	12.81469	53.83477	51.13096
chr1	62712685	62713129	Filter_SAM_or_BAM__output_SAM_or_BAM_on_data_182__bam_peak_245	20	.	2.79595	4.08642	2.04779
chr1	62721539	62722008	Filter_SAM_or_BAM__output_SAM_or_BAM_on_data_182__bam_peak_246	16	.	2.68993	3.70056	1.6727
chr1	63112213	63116172	Filter_SAM_or_BAM__output_SAM_or_BAM_on_data_182__bam_peak_247	601	.	13.83465	63.01436	60.16812
chr1	63175400	63178566	Filter_SAM_or_BAM__output_SAM_or_BAM_on_data_182__bam_peak_248	416	.	10.82125	44.24266	41.64755
chr1	63730042	63731484	Filter_SAM_or_BAM__output_SAM_or_BAM_on_data_182__bam_peak_249	319	.	9.44697	34.38721	31.93151
chr1	64118327	64122767	Filter_SAM_or_BAM__output_SAM_or_BAM_on_data_182__bam_peak_250	537	.	13.14677	56.46921	53.7146
chr1	64305304	64306065	Filter_SAM_or_BAM__output_SAM_or_BAM_on_data_182__bam_peak_251	23	.	2.94194	4.44095	2.38813
chr1	64531226	64535501	Filter_SAM_or_BAM__output_SAM_or_BAM_on_data_182__bam_peak_252	353	.	9.96462	37.87802	35.37785
chr1	64609146	64610275	Filter_SAM_or_BAM__output_SAM_or_BAM_on_data_182__bam_peak_253	15	.	2.65009	3.5936	1.57037
chr1	64611362	64611507	Filter_SAM_or_BAM__output_SAM_or_BAM_on_data_182__bam_peak_254	12	.	2.5427	3.30804	1.29707
chr1	64613238	64618903	Filter_SAM_or_BAM__output_SAM_or_BAM_on_data_182__bam_peak_255	423	.	11.40304	44.94328	42.36177
chr1	64689786	64693223	Filter_SAM_or_BAM__output_SAM_or_BAM_on_data_182__bam_peak_256	290	.	8.8108	31.52165	29.09446
chr1	64735948	64738992	Filter_SAM_or_BAM__output_SAM_or_BAM_on_data_182__bam_peak_257	309	.	9.1006	33.44955	30.99439
chr1	64955786	64957137	Filter_SAM_or_BAM__output_SAM_or_BAM_on_data_182__bam_peak_258	248	.	8.23435	27.26286	24.89436
chr1	65112265	65113103	Filter_SAM_or_BAM__output_SAM_or_BAM_on_data_182__bam_peak_259	33	.	3.25745	5.38008	3.30148
chr1	65176058	65176367	Filter_SAM_or_BAM__output_SAM_or_BAM_on_data_182__bam_peak_260	14	.	2.58962	3.44532	1.42822
chr1	65176978	65180080	Filter_SAM_or_BAM__output_SAM_or_BAM_on_data_182__bam_peak_261	585	.	13.82478	61.33655	58.50385
chr1	65185583	65188224	Filter_SAM_or_BAM__output_SAM_or_BAM_on_data_182__bam_peak_262	346	.	9.89443	37.10703	34.62329
chr1	66175492	66176260	Filter_SAM_or_BAM__output_SAM_or_BAM_on_data_182__bam_peak_263	26	.	3.03819	4.70805	2.64794
chr1	66700535	66702446	Filter_SAM_or_BAM__output_SAM_or_BAM_on_data_182__bam_peak_264	256	.	8.19067	28.05878	25.68904
chr1	66814594	66818543	Filter_SAM_or_BAM__output_SAM_or_BAM_on_data_182__bam_peak_265	368	.	10.02854	39.42513	36.89985
chr1	66860863	66863879	Filter_SAM_or_BAM__output_SAM_or_BAM_on_data_182__bam_peak_266	318	.	9.26204	34.33469	31.87831
chr1	66896003	66896157	Filter_SAM_or_BAM__output_SAM_or_BAM_on_data_182__bam_peak_267	18	.	2.75758	3.9229	1.88731
chr1	66932300	66935517	Filter_SAM_or_BAM__output_SAM_or_BAM_on_data_182__bam_peak_268	63	.	4.17712	8.53218	6.38964
chr1	66936894	66938124	Filter_SAM_or_BAM__output_SAM_or_BAM_on_data_182__bam_peak_269	41	.	3.51776	6.24838	4.15141
chr1	66941450	66942666	Filter_SAM_or_BAM__output_SAM_or_BAM_on_data_182__bam_peak_270	14	.	2.61477	3.50237	1.48285
chr1	66943212	66945327	Filter_SAM_or_BAM__output_SAM_or_BAM_on_data_182__bam_peak_271	36	.	3.32923	5.69609	3.61483
chr1	67037979	67039248	Filter_SAM_or_BAM__output_SAM_or_BAM_on_data_182__bam_peak_272	330	.	9.71635	35.50093	33.03571
chr1	69684743	69689183	Filter_SAM_or_BAM__output_SAM_or_BAM_on_data_182__bam_peak_273	357	.	9.91263	38.26529	35.74562
chr1	71100062	71103809	Filter_SAM_or_BAM__output_SAM_or_BAM_on_data_182__bam_peak_274	376	.	10.07983	40.20287	37.64969
chr1	71556578	71558491	Filter_SAM_or_BAM__output_SAM_or_BAM_on_data_182__bam_peak_275	214	.	7.4303	23.75167	21.42567
chr1	71647702	71648140	Filter_SAM_or_BAM__output_SAM_or_BAM_on_data_182__bam_peak_276	22	.	2.89872	4.29912	2.25172
chr1	71648714	71654405	Filter_SAM_or_BAM__output_SAM_or_BAM_on_data_182__bam_peak_277	378	.	10.60911	40.41822	37.89344
chr1	71762825	71762974	Filter_SAM_or_BAM__output_SAM_or_BAM_on_data_182__bam_peak_278	15	.	2.64375	3.5726	1.54959
chr1	71800998	71801607	Filter_SAM_or_BAM__output_SAM_or_BAM_on_data_182__bam_peak_279	18	.	2.70705	3.89323	1.86175
chr1	72211174	72212767	Filter_SAM_or_BAM__output_SAM_or_BAM_on_data_182__bam_peak_280	181	.	6.83694	20.46712	18.18063
chr1	72225741	72225921	Filter_SAM_or_BAM__output_SAM_or_BAM_on_data_182__bam_peak_281	63	.	4.19999	8.52812	6.38196
chr1	72226444	72227079	Filter_SAM_or_BAM__output_SAM_or_BAM_on_data_182__bam_peak_282	16	.	2.6641	3.63458	1.60965
chr1	72236095	72238012	Filter_SAM_or_BAM__output_SAM_or_BAM_on_data_182__bam_peak_283	110	.	5.20076	13.22042	11.02254
chr1	72243326	72244598	Filter_SAM_or_BAM__output_SAM_or_BAM_on_data_182__bam_peak_284	40	.	3.45407	6.18825	4.09871
chr1	72254077	72255973	Filter_SAM_or_BAM__output_SAM_or_BAM_on_data_182__bam_peak_285	63	.	4.1433	8.51718	6.37929
chr1	72283780	72284727	Filter_SAM_or_BAM__output_SAM_or_BAM_on_data_182__bam_peak_286	168	.	6.58184	19.1077	16.83158
chr1	72306682	72309758	Filter_SAM_or_BAM__output_SAM_or_BAM_on_data_182__bam_peak_287	307	.	8.98594	33.20334	30.74385
chr1	72582706	72584495	Filter_SAM_or_BAM__output_SAM_or_BAM_on_data_182__bam_peak_288	349	.	9.88019	37.44474	34.93525
chr1	72710990	72713454	Filter_SAM_or_BAM__output_SAM_or_BAM_on_data_182__bam_peak_289	380	.	10.28729	40.62408	38.07663
chr1	72824559	72827047	Filter_SAM_or_BAM__output_SAM_or_BAM_on_data_182__bam_peak_290	77	.	4.43763	9.92847	7.76921
chr1	72870384	72875349	Filter_SAM_or_BAM__output_SAM_or_BAM_on_data_182__bam_peak_291	298	.	9.0692	32.26513	29.82814
chr1	72878339	72878758	Filter_SAM_or_BAM__output_SAM_or_BAM_on_data_182__bam_peak_292	19	.	2.80243	4.02153	1.98355
chr1	73024766	73025230	Filter_SAM_or_BAM__output_SAM_or_BAM_on_data_182__bam_peak_293	14	.	2.59921	3.47592	1.45747
chr1	73951577	73952021	Filter_SAM_or_BAM__output_SAM_or_BAM_on_data_182__bam_peak_294	14	.	2.60403	3.46862	1.45034
chr1	73955055	73955646	Filter_SAM_or_BAM__output_SAM_or_BAM_on_data_182__bam_peak_295	20	.	2.84695	4.12431	2.07951
chr1	73956238	73956365	Filter_SAM_or_BAM__output_SAM_or_BAM_on_data_182__bam_peak_296	15	.	2.63868	3.55933	1.53692
chr1	73961025	73964130	Filter_SAM_or_BAM__output_SAM_or_BAM_on_data_182__bam_peak_297	83	.	4.53755	10.49257	8.33924
chr1	73998226	73999003	Filter_SAM_or_BAM__output_SAM_or_BAM_on_data_182__bam_peak_298	36	.	3.29255	5.68905	3.60658
chr1	74000968	74001520	Filter_SAM_or_BAM__output_SAM_or_BAM_on_data_182__bam_peak_299	27	.	3.08985	4.84186	2.77603
chr1	74013693	74013921	Filter_SAM_or_BAM__output_SAM_or_BAM_on_data_182__bam_peak_300	16	.	2.6876	3.68997	1.66205
chr1	74015249	74015669	Filter_SAM_or_BAM__output_SAM_or_BAM_on_data_182__bam_peak_301	51	.	3.82	7.26604	5.14309
chr1	74016272	74016706	Filter_SAM_or_BAM__output_SAM_or_BAM_on_data_182__bam_peak_302	17	.	2.72077	3.78824	1.75773
chr1	74027638	74028375	Filter_SAM_or_BAM__output_SAM_or_BAM_on_data_182__bam_peak_303	15	.	2.65089	3.59978	1.57649
chr1	74028993	74029346	Filter_SAM_or_BAM__output_SAM_or_BAM_on_data_182__bam_peak_304	14	.	2.61121	3.48833	1.46931
chr1	74030385	74031105	Filter_SAM_or_BAM__output_SAM_or_BAM_on_data_182__bam_peak_305	16	.	2.66102	3.63886	1.61419
chr1	74033843	74037481	Filter_SAM_or_BAM__output_SAM_or_BAM_on_data_182__bam_peak_306	337	.	9.92203	36.25668	33.77575
chr1	74068305	74069088	Filter_SAM_or_BAM__output_SAM_or_BAM_on_data_182__bam_peak_307	56	.	3.94412	7.80704	5.68348
chr1	74124750	74125249	Filter_SAM_or_BAM__output_SAM_or_BAM_on_data_182__bam_peak_308	34	.	3.29813	5.50385	3.42223
chr1	74235847	74241141	Filter_SAM_or_BAM__output_SAM_or_BAM_on_data_182__bam_peak_309	367	.	10.02734	39.25697	36.71214
chr1	74248353	74249581	Filter_SAM_or_BAM__output_SAM_or_BAM_on_data_182__bam_peak_310	30	.	3.1542	5.12876	3.0625
chr1	74283752	74286365	Filter_SAM_or_BAM__output_SAM_or_BAM_on_data_182__bam_peak_311	425	.	11.19329	45.11443	42.52994
chr1	74294373	74297857	Filter_SAM_or_BAM__output_SAM_or_BAM_on_data_182__bam_peak_312	44	.	3.53799	6.50189	4.40433
chr1	74298684	74300094	Filter_SAM_or_BAM__output_SAM_or_BAM_on_data_182__bam_peak_313	64	.	4.11792	8.55037	6.41701
chr1	74301377	74305257	Filter_SAM_or_BAM__output_SAM_or_BAM_on_data_182__bam_peak_314	382	.	10.40141	40.8166	38.27749
chr1	74332379	74333460	Filter_SAM_or_BAM__output_SAM_or_BAM_on_data_182__bam_peak_315	113	.	5.49549	13.57146	11.3512
chr1	74386503	74387751	Filter_SAM_or_BAM__output_SAM_or_BAM_on_data_182__bam_peak_316	379	.	10.34931	40.4441	37.91593
chr1	74391159	74393447	Filter_SAM_or_BAM__output_SAM_or_BAM_on_data_182__bam_peak_317	319	.	9.08546	34.45669	31.99732
chr1	74396993	74398340	Filter_SAM_or_BAM__output_SAM_or_BAM_on_data_182__bam_peak_318	78	.	4.49261	10.02159	7.85865
chr1	74504693	74507534	Filter_SAM_or_BAM__output_SAM_or_BAM_on_data_182__bam_peak_319	510	.	12.87331	53.70456	51.00763
chr1	74586812	74589047	Filter_SAM_or_BAM__output_SAM_or_BAM_on_data_182__bam_peak_320	453	.	11.70356	48.00796	45.37262
chr1	74600405	74602239	Filter_SAM_or_BAM__output_SAM_or_BAM_on_data_182__bam_peak_321	343	.	9.96572	36.8779	34.38905
chr1	74661650	74663209	Filter_SAM_or_BAM__output_SAM_or_BAM_on_data_182__bam_peak_322	356	.	10.26822	38.11155	35.60843
chr1	74745384	74749472	Filter_SAM_or_BAM__output_SAM_or_BAM_on_data_182__bam_peak_323	54	.	3.80063	7.54933	5.43696
chr1	74772063	74773429	Filter_SAM_or_BAM__output_SAM_or_BAM_on_data_182__bam_peak_324	27	.	3.06624	4.78194	2.71882
chr1	74791073	74794826	Filter_SAM_or_BAM__output_SAM_or_BAM_on_data_182__bam_peak_325	63	.	4.10318	8.45253	6.31926
chr1	74806044	74808072	Filter_SAM_or_BAM__output_SAM_or_BAM_on_data_182__bam_peak_326	20	.	2.8396	4.14109	2.09836
chr1	74816642	74817657	Filter_SAM_or_BAM__output_SAM_or_BAM_on_data_182__bam_peak_327	156	.	6.31414	17.9541	15.69724
chr1	75124434	75125587	Filter_SAM_or_BAM__output_SAM_or_BAM_on_data_182__bam_peak_328	404	.	10.51068	42.99144	40.4279
chr1	75140204	75143853	Filter_SAM_or_BAM__output_SAM_or_BAM_on_data_182__bam_peak_329	627	.	14.279	65.64927	62.76782
chr1	75168324	75169438	Filter_SAM_or_BAM__output_SAM_or_BAM_on_data_182__bam_peak_330	202	.	7.32438	22.56066	20.23887
chr1	75178996	75180686	Filter_SAM_or_BAM__output_SAM_or_BAM_on_data_182__bam_peak_331	226	.	7.52586	24.95715	22.62249
chr1	75190830	75193818	Filter_SAM_or_BAM__output_SAM_or_BAM_on_data_182__bam_peak_332	425	.	10.74873	45.13758	42.52499
chr1	75209908	75212002	Filter_SAM_or_BAM__output_SAM_or_BAM_on_data_182__bam_peak_333	379	.	10.35144	40.51509	37.98166
chr1	75215471	75215718	Filter_SAM_or_BAM__output_SAM_or_BAM_on_data_182__bam_peak_334	14	.	2.6138	3.49976	1.48011
chr1	75217282	75219763	Filter_SAM_or_BAM__output_SAM_or_BAM_on_data_182__bam_peak_335	460	.	11.52184	48.651	46.00007
chr1	75230847	75232182	Filter_SAM_or_BAM__output_SAM_or_BAM_on_data_182__bam_peak_336	34	.	3.26909	5.49046	3.41023
chr1	75235861	75237662	Filter_SAM_or_BAM__output_SAM_or_BAM_on_data_182__bam_peak_337	425	.	10.94456	45.16407	42.55886
chr1	75248381	75248559	Filter_SAM_or_BAM__output_SAM_or_BAM_on_data_182__bam_peak_338	17	.	2.7129	3.76391	1.73393
chr1	75316185	75318384	Filter_SAM_or_BAM__output_SAM_or_BAM_on_data_182__bam_peak_339	377	.	9.70662	40.26035	37.71949
chr1	75342961	75343265	Filter_SAM_or_BAM__output_SAM_or_BAM_on_data_182__bam_peak_340	21	.	2.82101	4.20909	2.16653
chr1	75343890	75345840	Filter_SAM_or_BAM__output_SAM_or_BAM_on_data_182__bam_peak_341	60	.	4.02883	8.1505	6.02244
chr1	75347289	75347692	Filter_SAM_or_BAM__output_SAM_or_BAM_on_data_182__bam_peak_342	15	.	2.66091	3.62202	1.59752
chr1	75359536	75363547	Filter_SAM_or_BAM__output_SAM_or_BAM_on_data_182__bam_peak_343	283	.	8.74387	30.71162	28.30562
chr1	75364053	75364482	Filter_SAM_or_BAM__output_SAM_or_BAM_on_data_182__bam_peak_344	41	.	3.4652	6.20928	4.11375
chr1	75369590	75370519	Filter_SAM_or_BAM__output_SAM_or_BAM_on_data_182__bam_peak_345	30	.	3.17398	5.10851	3.03433
chr1	75381026	75383383	Filter_SAM_or_BAM__output_SAM_or_BAM_on_data_182__bam_peak_346	306	.	8.88254	33.13541	30.68087
chr1	75398910	75400814	Filter_SAM_or_BAM__output_SAM_or_BAM_on_data_182__bam_peak_347	50	.	3.75209	7.14543	5.03228
chr1	75435502	75437817	Filter_SAM_or_BAM__output_SAM_or_BAM_on_data_182__bam_peak_348	366	.	10.04011	39.2204	36.69611
chr1	75458017	75458220	Filter_SAM_or_BAM__output_SAM_or_BAM_on_data_182__bam_peak_349	21	.	2.88402	4.22436	2.17549
chr1	75477459	75480017	Filter_SAM_or_BAM__output_SAM_or_BAM_on_data_182__bam_peak_350	165	.	6.49185	18.79282	16.52201
chr1	75487268	75488173	Filter_SAM_or_BAM__output_SAM_or_BAM_on_data_182__bam_peak_351	48	.	3.6951	6.91165	4.8047
chr1	75504794	75506854	Filter_SAM_or_BAM__output_SAM_or_BAM_on_data_182__bam_peak_352	237	.	8.02974	26.15395	23.79102
chr1	75520900	75522981	Filter_SAM_or_BAM__output_SAM_or_BAM_on_data_182__bam_peak_353	555	.	13.05404	58.36055	55.557
chr1	75545907	75547645	Filter_SAM_or_BAM__output_SAM_or_BAM_on_data_182__bam_peak_354	187	.	6.68733	21.00235	18.71306
chr1	77511116	77511254	Filter_SAM_or_BAM__output_SAM_or_BAM_on_data_182__bam_peak_355	12	.	2.5427	3.30804	1.29707
chr1	77512722	77516363	Filter_SAM_or_BAM__output_SAM_or_BAM_on_data_182__bam_peak_356	347	.	9.82451	37.25397	34.76037
chr1	78189034	78189961	Filter_SAM_or_BAM__output_SAM_or_BAM_on_data_182__bam_peak_357	63	.	4.1062	8.4564	6.32519
chr1	78203428	78204349	Filter_SAM_or_BAM__output_SAM_or_BAM_on_data_182__bam_peak_358	96	.	4.81447	11.79995	9.63412
chr1	78215885	78216726	Filter_SAM_or_BAM__output_SAM_or_BAM_on_data_182__bam_peak_359	39	.	3.46084	6.06977	3.97815
chr1	78217393	78218433	Filter_SAM_or_BAM__output_SAM_or_BAM_on_data_182__bam_peak_360	37	.	3.3927	5.85028	3.76102
chr1	78487571	78489846	Filter_SAM_or_BAM__output_SAM_or_BAM_on_data_182__bam_peak_361	491	.	12.31969	51.84539	49.16509
chr1	78537206	78538819	Filter_SAM_or_BAM__output_SAM_or_BAM_on_data_182__bam_peak_362	41	.	3.47919	6.23394	4.14206
chr1	78609290	78609588	Filter_SAM_or_BAM__output_SAM_or_BAM_on_data_182__bam_peak_363	16	.	2.69064	3.70484	1.67737
chr1	78657265	78661725	Filter_SAM_or_BAM__output_SAM_or_BAM_on_data_182__bam_peak_364	494	.	11.85854	52.14148	49.40508
chr1	79671536	79672318	Filter_SAM_or_BAM__output_SAM_or_BAM_on_data_182__bam_peak_365	73	.	4.48204	9.56233	7.3998
chr1	79759576	79762232	Filter_SAM_or_BAM__output_SAM_or_BAM_on_data_182__bam_peak_366	353	.	10.07714	37.79723	35.3031
chr1	79775914	79777018	Filter_SAM_or_BAM__output_SAM_or_BAM_on_data_182__bam_peak_367	229	.	7.73337	25.24594	22.90379
chr1	79823750	79824365	Filter_SAM_or_BAM__output_SAM_or_BAM_on_data_182__bam_peak_368	32	.	3.24264	5.33361	3.25656
chr1	80337929	80341663	Filter_SAM_or_BAM__output_SAM_or_BAM_on_data_182__bam_peak_369	311	.	9.09502	33.57446	31.11537
chr1	80757090	80757938	Filter_SAM_or_BAM__output_SAM_or_BAM_on_data_182__bam_peak_370	17	.	2.72549	3.81106	1.77878
chr1	82281257	82292798	Filter_SAM_or_BAM__output_SAM_or_BAM_on_data_182__bam_peak_371	648	.	14.96782	67.69984	64.80672
chr1	82316059	82317759	Filter_SAM_or_BAM__output_SAM_or_BAM_on_data_182__bam_peak_372	235	.	7.68961	25.9227	23.57569
chr1	82724305	82726405	Filter_SAM_or_BAM__output_SAM_or_BAM_on_data_182__bam_peak_373	384	.	10.70323	41.01138	38.47705
chr1	82839109	82841242	Filter_SAM_or_BAM__output_SAM_or_BAM_on_data_182__bam_peak_374	142	.	5.93969	16.48852	14.24703
chr1	84825089	84825288	Filter_SAM_or_BAM__output_SAM_or_BAM_on_data_182__bam_peak_375	16	.	2.68089	3.6758	1.6491
chr1	84836760	84841465	Filter_SAM_or_BAM__output_SAM_or_BAM_on_data_182__bam_peak_376	449	.	11.54471	47.62704	44.98894
chr1	84881698	84882067	Filter_SAM_or_BAM__output_SAM_or_BAM_on_data_182__bam_peak_377	26	.	3.02705	4.68769	2.62744
chr1	84934670	84935156	Filter_SAM_or_BAM__output_SAM_or_BAM_on_data_182__bam_peak_378	20	.	2.82685	4.06914	2.0264
chr1	85011999	85012149	Filter_SAM_or_BAM__output_SAM_or_BAM_on_data_182__bam_peak_379	27	.	3.06645	4.77363	2.70979
chr1	85793199	85795561	Filter_SAM_or_BAM__output_SAM_or_BAM_on_data_182__bam_peak_380	459	.	11.36721	48.60139	45.93731
chr1	85894184	85896049	Filter_SAM_or_BAM__output_SAM_or_BAM_on_data_182__bam_peak_381	268	.	8.6242	29.24482	26.85275
chr1	85937363	85937476	Filter_SAM_or_BAM__output_SAM_or_BAM_on_data_182__bam_peak_382	18	.	2.76367	3.89527	1.85905
chr1	86064237	86066346	Filter_SAM_or_BAM__output_SAM_or_BAM_on_data_182__bam_peak_383	592	.	14.15448	62.03093	59.20476
chr1	86067777	86067895	Filter_SAM_or_BAM__output_SAM_or_BAM_on_data_182__bam_peak_384	13	.	2.55013	3.32751	1.31565
chr1	86153913	86155687	Filter_SAM_or_BAM__output_SAM_or_BAM_on_data_182__bam_peak_385	220	.	7.39789	24.38167	22.05795
chr1	86357430	86361074	Filter_SAM_or_BAM__output_SAM_or_BAM_on_data_182__bam_peak_386	356	.	10.0314	38.15033	35.6528
chr1	86434044	86435937	Filter_SAM_or_BAM__output_SAM_or_BAM_on_data_182__bam_peak_387	90	.	4.81465	11.18015	9.00272
chr1	86439647	86443488	Filter_SAM_or_BAM__output_SAM_or_BAM_on_data_182__bam_peak_388	191	.	7.06362	21.41628	19.11691
chr1	86470678	86473034	Filter_SAM_or_BAM__output_SAM_or_BAM_on_data_182__bam_peak_389	95	.	4.98573	11.75555	9.56568
chr1	86486780	86489015	Filter_SAM_or_BAM__output_SAM_or_BAM_on_data_182__bam_peak_390	271	.	8.40912	29.54672	27.142
chr1	86503567	86505639	Filter_SAM_or_BAM__output_SAM_or_BAM_on_data_182__bam_peak_391	102	.	5.1062	12.41503	10.21953
chr1	86525082	86530097	Filter_SAM_or_BAM__output_SAM_or_BAM_on_data_182__bam_peak_392	385	.	10.63848	41.06061	38.52077
chr1	86530671	86531229	Filter_SAM_or_BAM__output_SAM_or_BAM_on_data_182__bam_peak_393	18	.	2.77064	3.9201	1.88384
chr1	86531870	86532575	Filter_SAM_or_BAM__output_SAM_or_BAM_on_data_182__bam_peak_394	22	.	2.86768	4.25966	2.21226
chr1	86557740	86557871	Filter_SAM_or_BAM__output_SAM_or_BAM_on_data_182__bam_peak_395	18	.	2.7459	3.848	1.81379
chr1	86581619	86583569	Filter_SAM_or_BAM__output_SAM_or_BAM_on_data_182__bam_peak_396	828	.	16.70977	86.05264	82.83563
chr1	86586398	86587901	Filter_SAM_or_BAM__output_SAM_or_BAM_on_data_182__bam_peak_397	257	.	8.19969	28.09842	25.71526
chr1	86669781	86670037	Filter_SAM_or_BAM__output_SAM_or_BAM_on_data_182__bam_peak_398	22	.	2.88815	4.27792	2.23046
chr1	86703158	86705166	Filter_SAM_or_BAM__output_SAM_or_BAM_on_data_182__bam_peak_399	242	.	8.0117	26.63642	24.27556
chr1	87077521	87078307	Filter_SAM_or_BAM__output_SAM_or_BAM_on_data_182__bam_peak_400	121	.	5.57668	14.36477	12.14663
chr1	87078793	87078981	Filter_SAM_or_BAM__output_SAM_or_BAM_on_data_182__bam_peak_401	21	.	2.87631	4.19932	2.15081
chr1	87186795	87187181	Filter_SAM_or_BAM__output_SAM_or_BAM_on_data_182__bam_peak_402	35	.	3.34275	5.65933	3.57066
chr1	87190428	87192635	Filter_SAM_or_BAM__output_SAM_or_BAM_on_data_182__bam_peak_403	112	.	5.27672	13.40069	11.20195
chr1	87205409	87207996	Filter_SAM_or_BAM__output_SAM_or_BAM_on_data_182__bam_peak_404	31	.	3.21094	5.26643	3.19228
chr1	87212939	87216718	Filter_SAM_or_BAM__output_SAM_or_BAM_on_data_182__bam_peak_405	261	.	8.26965	28.55982	26.1741
chr1	87217183	87217339	Filter_SAM_or_BAM__output_SAM_or_BAM_on_data_182__bam_peak_406	14	.	2.62039	3.51144	1.49121
chr1	87263914	87266043	Filter_SAM_or_BAM__output_SAM_or_BAM_on_data_182__bam_peak_407	60	.	4.01997	8.12993	6.00059
chr1	87270726	87270898	Filter_SAM_or_BAM__output_SAM_or_BAM_on_data_182__bam_peak_408	14	.	2.59867	3.45457	1.43693
chr1	87326375	87328849	Filter_SAM_or_BAM__output_SAM_or_BAM_on_data_182__bam_peak_409	250	.	7.93424	27.4388	25.06686
chr1	87509193	87510948	Filter_SAM_or_BAM__output_SAM_or_BAM_on_data_182__bam_peak_410	137	.	5.90718	16.00256	13.76756
chr1	87607743	87608367	Filter_SAM_or_BAM__output_SAM_or_BAM_on_data_182__bam_peak_411	23	.	2.95415	4.4369	2.3827
chr1	87755444	87757413	Filter_SAM_or_BAM__output_SAM_or_BAM_on_data_182__bam_peak_412	211	.	7.28449	23.48567	21.16261
chr1	87852787	87855806	Filter_SAM_or_BAM__output_SAM_or_BAM_on_data_182__bam_peak_413	191	.	6.95235	21.47797	19.18363
chr1	88007695	88008951	Filter_SAM_or_BAM__output_SAM_or_BAM_on_data_182__bam_peak_414	261	.	8.32461	28.48641	26.10749
chr1	88250687	88250929	Filter_SAM_or_BAM__output_SAM_or_BAM_on_data_182__bam_peak_415	22	.	2.37551	4.28119	2.24026
chr1	88275721	88278087	Filter_SAM_or_BAM__output_SAM_or_BAM_on_data_182__bam_peak_416	614	.	8.57596	64.36169	61.48275
chr1	88307243	88307527	Filter_SAM_or_BAM__output_SAM_or_BAM_on_data_182__bam_peak_417	20	.	2.26392	4.06077	2.02914
chr1	88698368	88702815	Filter_SAM_or_BAM__output_SAM_or_BAM_on_data_182__bam_peak_418	435	.	11.50332	46.11831	43.51019
chr1	89069355	89072763	Filter_SAM_or_BAM__output_SAM_or_BAM_on_data_182__bam_peak_419	232	.	7.4831	25.5579	23.20509
chr1	89454073	89454643	Filter_SAM_or_BAM__output_SAM_or_BAM_on_data_182__bam_peak_420	69	.	4.3206	9.07914	6.92974
chr1	89455122	89456839	Filter_SAM_or_BAM__output_SAM_or_BAM_on_data_182__bam_peak_421	195	.	7.11491	21.80899	19.5037
chr1	89562671	89562794	Filter_SAM_or_BAM__output_SAM_or_BAM_on_data_182__bam_peak_422	20	.	2.7903	4.05463	2.0132
chr1	89570764	89570984	Filter_SAM_or_BAM__output_SAM_or_BAM_on_data_182__bam_peak_423	17	.	2.73062	3.81815	1.78696
chr1	89576982	89577206	Filter_SAM_or_BAM__output_SAM_or_BAM_on_data_182__bam_peak_424	20	.	2.84232	4.12995	2.08533
chr1	89579862	89582935	Filter_SAM_or_BAM__output_SAM_or_BAM_on_data_182__bam_peak_425	67	.	4.10515	8.88316	6.75331
chr1	90203772	90208205	Filter_SAM_or_BAM__output_SAM_or_BAM_on_data_182__bam_peak_426	271	.	8.5541	29.55516	27.16058
chr1	90266233	90266390	Filter_SAM_or_BAM__output_SAM_or_BAM_on_data_182__bam_peak_427	15	.	2.63055	3.53805	1.51661
chr1	90603018	90604458	Filter_SAM_or_BAM__output_SAM_or_BAM_on_data_182__bam_peak_428	218	.	7.55634	24.17042	21.83992
chr1	90676539	90676684	Filter_SAM_or_BAM__output_SAM_or_BAM_on_data_182__bam_peak_429	25	.	3.00447	4.59373	2.53584
chr1	90838013	90838840	Filter_SAM_or_BAM__output_SAM_or_BAM_on_data_182__bam_peak_430	42	.	3.5475	6.34255	4.24414
chr1	90840005	90844276	Filter_SAM_or_BAM__output_SAM_or_BAM_on_data_182__bam_peak_431	150	.	6.05681	17.29654	15.05152
chr1	90998088	91000717	Filter_SAM_or_BAM__output_SAM_or_BAM_on_data_182__bam_peak_432	239	.	7.9188	26.34605	23.98357
chr1	91023366	91024439	Filter_SAM_or_BAM__output_SAM_or_BAM_on_data_182__bam_peak_433	16	.	2.6845	3.69958	1.67183
chr1	91052352	91058823	Filter_SAM_or_BAM__output_SAM_or_BAM_on_data_182__bam_peak_434	468	.	11.58018	49.55587	46.87206
chr1	91062319	91062484	Filter_SAM_or_BAM__output_SAM_or_BAM_on_data_182__bam_peak_435	16	.	2.68455	3.6969	1.66951
chr1	91066434	91066581	Filter_SAM_or_BAM__output_SAM_or_BAM_on_data_182__bam_peak_436	15	.	2.64438	3.58652	1.56298
chr1	91248306	91252574	Filter_SAM_or_BAM__output_SAM_or_BAM_on_data_182__bam_peak_437	270	.	8.27182	29.4749	27.07059
chr1	91297705	91299228	Filter_SAM_or_BAM__output_SAM_or_BAM_on_data_182__bam_peak_438	281	.	8.63133	30.57117	28.15681
chr1	91350716	91353199	Filter_SAM_or_BAM__output_SAM_or_BAM_on_data_182__bam_peak_439	226	.	7.70505	25.03805	22.69778
chr1	91353719	91354005	Filter_SAM_or_BAM__output_SAM_or_BAM_on_data_182__bam_peak_440	17	.	2.70316	3.73525	1.70604
chr1	91366827	91367024	Filter_SAM_or_BAM__output_SAM_or_BAM_on_data_182__bam_peak_441	32	.	3.26764	5.36676	3.28514
chr1	91396920	91399589	Filter_SAM_or_BAM__output_SAM_or_BAM_on_data_182__bam_peak_442	343	.	9.6447	36.79702	34.31113
chr1	91405178	91405298	Filter_SAM_or_BAM__output_SAM_or_BAM_on_data_182__bam_peak_443	13	.	2.58352	3.41492	1.39908
chr1	91411489	91414705	Filter_SAM_or_BAM__output_SAM_or_BAM_on_data_182__bam_peak_444	294	.	8.77708	31.8603	29.4359
chr1	91457854	91460167	Filter_SAM_or_BAM__output_SAM_or_BAM_on_data_182__bam_peak_445	167	.	6.56891	19.02396	16.7474
chr1	91494284	91495776	Filter_SAM_or_BAM__output_SAM_or_BAM_on_data_182__bam_peak_446	113	.	5.42685	13.56278	11.3497
chr1	91539475	91541569	Filter_SAM_or_BAM__output_SAM_or_BAM_on_data_182__bam_peak_447	255	.	8.37946	27.88912	25.51347
chr1	91799971	91803401	Filter_SAM_or_BAM__output_SAM_or_BAM_on_data_182__bam_peak_448	213	.	7.4642	23.63448	21.31047
chr1	91918247	91918400	Filter_SAM_or_BAM__output_SAM_or_BAM_on_data_182__bam_peak_449	14	.	2.60485	3.47076	1.45238
chr1	92099841	92100022	Filter_SAM_or_BAM__output_SAM_or_BAM_on_data_182__bam_peak_450	24	.	2.97818	4.4905	2.43272
chr1	92177629	92179723	Filter_SAM_or_BAM__output_SAM_or_BAM_on_data_182__bam_peak_451	239	.	7.69011	26.25671	23.90417
chr1	92180259	92181874	Filter_SAM_or_BAM__output_SAM_or_BAM_on_data_182__bam_peak_452	244	.	8.02556	26.81644	24.44985
chr1	92472840	92474497	Filter_SAM_or_BAM__output_SAM_or_BAM_on_data_182__bam_peak_453	261	.	8.29718	28.52214	26.13654
chr1	92640881	92642448	Filter_SAM_or_BAM__output_SAM_or_BAM_on_data_182__bam_peak_454	384	.	10.70065	41.03674	38.49688
chr1	92703649	92704327	Filter_SAM_or_BAM__output_SAM_or_BAM_on_data_182__bam_peak_455	16	.	2.66603	3.6507	1.62513
chr1	92752672	92752989	Filter_SAM_or_BAM__output_SAM_or_BAM_on_data_182__bam_peak_456	23	.	2.93862	4.41444	2.3616
chr1	92774653	92775501	Filter_SAM_or_BAM__output_SAM_or_BAM_on_data_182__bam_peak_457	16	.	2.6904	3.7002	1.6723
chr1	92776225	92776408	Filter_SAM_or_BAM__output_SAM_or_BAM_on_data_182__bam_peak_458	20	.	2.76698	4.10325	2.06329
chr1	92790440	92790861	Filter_SAM_or_BAM__output_SAM_or_BAM_on_data_182__bam_peak_459	19	.	2.79724	4.00525	1.96729
chr1	92815589	92815724	Filter_SAM_or_BAM__output_SAM_or_BAM_on_data_182__bam_peak_460	13	.	2.52823	3.3413	1.32944
chr1	92830864	92835089	Filter_SAM_or_BAM__output_SAM_or_BAM_on_data_182__bam_peak_461	516	.	12.64645	54.37194	51.63521
chr1	92861906	92862117	Filter_SAM_or_BAM__output_SAM_or_BAM_on_data_182__bam_peak_462	17	.	2.71888	3.78958	1.75921
chr1	92906507	92907979	Filter_SAM_or_BAM__output_SAM_or_BAM_on_data_182__bam_peak_463	181	.	6.90293	20.39111	18.10013
chr1	92909411	92912544	Filter_SAM_or_BAM__output_SAM_or_BAM_on_data_182__bam_peak_464	247	.	8.08046	27.11518	24.75418
chr1	92933559	92936229	Filter_SAM_or_BAM__output_SAM_or_BAM_on_data_182__bam_peak_465	344	.	9.77559	36.97966	34.49589
chr1	92985291	92985445	Filter_SAM_or_BAM__output_SAM_or_BAM_on_data_182__bam_peak_466	16	.	2.66873	3.64143	1.61587
chr1	93100545	93101484	Filter_SAM_or_BAM__output_SAM_or_BAM_on_data_182__bam_peak_467	26	.	3.02798	4.67819	2.61771
chr1	93235340	93236685	Filter_SAM_or_BAM__output_SAM_or_BAM_on_data_182__bam_peak_468	45	.	3.56212	6.59413	4.50125
chr1	93305050	93306510	Filter_SAM_or_BAM__output_SAM_or_BAM_on_data_182__bam_peak_469	238	.	7.56083	26.18871	23.83526
chr1	93342160	93344599	Filter_SAM_or_BAM__output_SAM_or_BAM_on_data_182__bam_peak_470	454	.	11.82251	48.13482	45.49186
chr1	93443260	93446519	Filter_SAM_or_BAM__output_SAM_or_BAM_on_data_182__bam_peak_471	438	.	11.30252	46.47499	43.8647
chr1	93476868	93480990	Filter_SAM_or_BAM__output_SAM_or_BAM_on_data_182__bam_peak_472	628	.	14.29405	65.78027	62.88325
chr1	93510991	93513207	Filter_SAM_or_BAM__output_SAM_or_BAM_on_data_182__bam_peak_473	224	.	7.51828	24.75291	22.41656
chr1	93534691	93534828	Filter_SAM_or_BAM__output_SAM_or_BAM_on_data_182__bam_peak_474	18	.	2.73126	3.85754	1.82331
chr1	93633733	93636488	Filter_SAM_or_BAM__output_SAM_or_BAM_on_data_182__bam_peak_475	335	.	9.75974	36.02171	33.54329
chr1	93668800	93669195	Filter_SAM_or_BAM__output_SAM_or_BAM_on_data_182__bam_peak_476	113	.	5.39864	13.60559	11.39883
chr1	93685155	93688153	Filter_SAM_or_BAM__output_SAM_or_BAM_on_data_182__bam_peak_477	329	.	9.50796	35.39711	32.92673
chr1	93749001	93749114	Filter_SAM_or_BAM__output_SAM_or_BAM_on_data_182__bam_peak_478	13	.	2.55415	3.33803	1.32569
chr1	93753258	93756203	Filter_SAM_or_BAM__output_SAM_or_BAM_on_data_182__bam_peak_479	286	.	8.651	31.03841	28.62173
chr1	93800940	93802647	Filter_SAM_or_BAM__output_SAM_or_BAM_on_data_182__bam_peak_480	210	.	7.60697	23.42607	21.09596
chr1	93803130	93805129	Filter_SAM_or_BAM__output_SAM_or_BAM_on_data_182__bam_peak_481	177	.	6.69266	20.02722	17.74284
chr1	93824755	93826109	Filter_SAM_or_BAM__output_SAM_or_BAM_on_data_182__bam_peak_482	291	.	9.07351	31.56398	29.13795
chr1	95313184	95314870	Filter_SAM_or_BAM__output_SAM_or_BAM_on_data_182__bam_peak_483	226	.	7.68518	25.03809	22.69947
chr1	97659340	97662818	Filter_SAM_or_BAM__output_SAM_or_BAM_on_data_182__bam_peak_484	270	.	8.29389	29.47799	27.07756
chr1	97768757	97771495	Filter_SAM_or_BAM__output_SAM_or_BAM_on_data_182__bam_peak_485	430	.	11.53239	45.65045	43.0457
chr1	97976074	97977780	Filter_SAM_or_BAM__output_SAM_or_BAM_on_data_182__bam_peak_486	138	.	5.73962	16.10194	13.86742
chr1	98094016	98096149	Filter_SAM_or_BAM__output_SAM_or_BAM_on_data_182__bam_peak_487	287	.	8.71416	31.18063	28.76791
chr1	98589175	98591308	Filter_SAM_or_BAM__output_SAM_or_BAM_on_data_182__bam_peak_488	365	.	10.22355	39.08828	36.58252
chr1	105355707	105356844	Filter_SAM_or_BAM__output_SAM_or_BAM_on_data_182__bam_peak_489	35	.	3.29432	5.66611	3.58746
chr1	105662245	105665402	Filter_SAM_or_BAM__output_SAM_or_BAM_on_data_182__bam_peak_490	469	.	12.09719	49.64325	46.97573
chr1	105971698	105972450	Filter_SAM_or_BAM__output_SAM_or_BAM_on_data_182__bam_peak_491	46	.	3.66618	6.76013	4.65114
chr1	105987963	105994557	Filter_SAM_or_BAM__output_SAM_or_BAM_on_data_182__bam_peak_492	379	.	10.33674	40.49272	37.95488
chr1	106171185	106175299	Filter_SAM_or_BAM__output_SAM_or_BAM_on_data_182__bam_peak_493	160	.	6.23754	18.26715	16.00492
chr1	106629009	106630522	Filter_SAM_or_BAM__output_SAM_or_BAM_on_data_182__bam_peak_494	20	.	2.80483	4.06595	2.02589
chr1	106711851	106712110	Filter_SAM_or_BAM__output_SAM_or_BAM_on_data_182__bam_peak_495	16	.	2.69032	3.7047	1.67692
chr1	106712576	106715263	Filter_SAM_or_BAM__output_SAM_or_BAM_on_data_182__bam_peak_496	227	.	7.50746	25.05254	22.72346
chr1	106758393	106760586	Filter_SAM_or_BAM__output_SAM_or_BAM_on_data_182__bam_peak_497	504	.	12.43548	53.17046	50.453
chr1	106795078	106797297	Filter_SAM_or_BAM__output_SAM_or_BAM_on_data_182__bam_peak_498	331	.	9.73403	35.61809	33.1484
chr1	107589994	107591385	Filter_SAM_or_BAM__output_SAM_or_BAM_on_data_182__bam_peak_499	175	.	6.7897	19.83684	17.55107
chr1	107592158	107592391	Filter_SAM_or_BAM__output_SAM_or_BAM_on_data_182__bam_peak_500	32	.	3.21619	5.37394	3.29711
chr1	111863321	111865394	Filter_SAM_or_BAM__output_SAM_or_BAM_on_data_182__bam_peak_501	335	.	9.61417	36.0281	33.55804
chr1	115388182	115388300	Filter_SAM_or_BAM__output_SAM_or_BAM_on_data_182__bam_peak_502	13	.	2.48473	3.33565	1.32464
chr1	118309622	118311742	Filter_SAM_or_BAM__output_SAM_or_BAM_on_data_182__bam_peak_503	256	.	8.20614	27.99952	25.62564
chr1	118321506	118323240	Filter_SAM_or_BAM__output_SAM_or_BAM_on_data_182__bam_peak_504	323	.	9.39458	34.84761	32.38816
chr1	118387708	118391020	Filter_SAM_or_BAM__output_SAM_or_BAM_on_data_182__bam_peak_505	586	.	13.85426	61.41448	58.60353
chr1	118458499	118459693	Filter_SAM_or_BAM__output_SAM_or_BAM_on_data_182__bam_peak_506	38	.	3.43652	5.9565	3.86289
chr1	118982104	118982236	Filter_SAM_or_BAM__output_SAM_or_BAM_on_data_182__bam_peak_507	15	.	2.65639	3.60645	1.58202
chr1	119053149	119053576	Filter_SAM_or_BAM__output_SAM_or_BAM_on_data_182__bam_peak_508	12	.	2.5427	3.30804	1.29707
chr1	119063060	119063179	Filter_SAM_or_BAM__output_SAM_or_BAM_on_data_182__bam_peak_509	14	.	2.60178	3.48091	1.46223
chr1	119151769	119152953	Filter_SAM_or_BAM__output_SAM_or_BAM_on_data_182__bam_peak_510	41	.	3.52179	6.28204	4.18647
chr1	119419114	119420776	Filter_SAM_or_BAM__output_SAM_or_BAM_on_data_182__bam_peak_511	153	.	6.32432	17.66218	15.39862
chr1	119421347	119422853	Filter_SAM_or_BAM__output_SAM_or_BAM_on_data_182__bam_peak_512	157	.	6.11868	18.06265	15.79377
chr1	119502760	119505269	Filter_SAM_or_BAM__output_SAM_or_BAM_on_data_182__bam_peak_513	449	.	11.64966	47.57676	44.95469
chr1	119524990	119526675	Filter_SAM_or_BAM__output_SAM_or_BAM_on_data_182__bam_peak_514	106	.	5.28881	12.88406	10.67828
chr1	119647734	119649359	Filter_SAM_or_BAM__output_SAM_or_BAM_on_data_182__bam_peak_515	186	.	6.82225	20.92957	18.63301
chr1	119834782	119838089	Filter_SAM_or_BAM__output_SAM_or_BAM_on_data_182__bam_peak_516	324	.	9.21939	34.87865	32.41061
chr1	119912087	119913497	Filter_SAM_or_BAM__output_SAM_or_BAM_on_data_182__bam_peak_517	181	.	6.77243	20.40571	18.12272
chr1	119997143	119997624	Filter_SAM_or_BAM__output_SAM_or_BAM_on_data_182__bam_peak_518	18	.	2.74043	3.85304	1.82059
chr1	120055804	120056104	Filter_SAM_or_BAM__output_SAM_or_BAM_on_data_182__bam_peak_519	29	.	3.10603	4.99537	2.92773
chr1	120071890	120074506	Filter_SAM_or_BAM__output_SAM_or_BAM_on_data_182__bam_peak_520	137	.	5.84539	15.95987	13.72706
chr1	120119211	120122068	Filter_SAM_or_BAM__output_SAM_or_BAM_on_data_182__bam_peak_521	496	.	12.25295	52.39777	49.68474
chr1	120257567	120259142	Filter_SAM_or_BAM__output_SAM_or_BAM_on_data_182__bam_peak_522	116	.	5.29214	13.82145	11.6225
chr1	120264362	120265607	Filter_SAM_or_BAM__output_SAM_or_BAM_on_data_182__bam_peak_523	256	.	8.41126	28.06097	25.67623
chr1	120596217	120597591	Filter_SAM_or_BAM__output_SAM_or_BAM_on_data_182__bam_peak_524	69	.	4.25511	9.09504	6.95096
chr1	120602033	120608453	Filter_SAM_or_BAM__output_SAM_or_BAM_on_data_182__bam_peak_525	499	.	12.56069	52.65133	49.94633
chr1	121326009	121329732	Filter_SAM_or_BAM__output_SAM_or_BAM_on_data_182__bam_peak_526	331	.	9.32146	35.6595	33.18837
chr1	121430169	121432423	Filter_SAM_or_BAM__output_SAM_or_BAM_on_data_182__bam_peak_527	404	.	10.80238	42.96676	40.40404
chr1	121566702	121568304	Filter_SAM_or_BAM__output_SAM_or_BAM_on_data_182__bam_peak_528	209	.	7.41583	23.24636	20.92904
chr1	125432722	125436620	Filter_SAM_or_BAM__output_SAM_or_BAM_on_data_182__bam_peak_529	415	.	10.81504	44.17284	41.5697
chr1	125508455	125508646	Filter_SAM_or_BAM__output_SAM_or_BAM_on_data_182__bam_peak_530	26	.	3.0538	4.71446	2.65019
chr1	125559763	125562228	Filter_SAM_or_BAM__output_SAM_or_BAM_on_data_182__bam_peak_531	407	.	10.98717	43.34296	40.76782
chr1	125676692	125678048	Filter_SAM_or_BAM__output_SAM_or_BAM_on_data_182__bam_peak_532	18	.	2.75067	3.86884	1.83503
chr1	125678526	125679417	Filter_SAM_or_BAM__output_SAM_or_BAM_on_data_182__bam_peak_533	27	.	3.04565	4.80905	2.75063
chr1	126830277	126830672	Filter_SAM_or_BAM__output_SAM_or_BAM_on_data_182__bam_peak_534	59	.	4.00274	8.04406	5.90901
chr1	127204413	127206861	Filter_SAM_or_BAM__output_SAM_or_BAM_on_data_182__bam_peak_535	357	.	10.00799	38.22074	35.72183
chr1	127772957	127776787	Filter_SAM_or_BAM__output_SAM_or_BAM_on_data_182__bam_peak_536	460	.	11.78541	48.66774	46.02605
chr1	127868491	127869688	Filter_SAM_or_BAM__output_SAM_or_BAM_on_data_182__bam_peak_537	172	.	6.4998	19.54833	17.27237
chr1	128101907	128105082	Filter_SAM_or_BAM__output_SAM_or_BAM_on_data_182__bam_peak_538	456	.	11.60489	48.30569	45.65665
chr1	128243537	128246415	Filter_SAM_or_BAM__output_SAM_or_BAM_on_data_182__bam_peak_539	368	.	9.95235	39.32224	36.80299
chr1	128357225	128360014	Filter_SAM_or_BAM__output_SAM_or_BAM_on_data_182__bam_peak_540	157	.	6.32087	18.00405	15.73831
chr1	128415799	128417586	Filter_SAM_or_BAM__output_SAM_or_BAM_on_data_182__bam_peak_541	262	.	8.37428	28.65189	26.27606
chr1	128472368	128473582	Filter_SAM_or_BAM__output_SAM_or_BAM_on_data_182__bam_peak_542	38	.	3.42847	5.91184	3.81869
chr1	128588601	128593657	Filter_SAM_or_BAM__output_SAM_or_BAM_on_data_182__bam_peak_543	384	.	10.32903	41.03265	38.49552
chr1	128824468	128824743	Filter_SAM_or_BAM__output_SAM_or_BAM_on_data_182__bam_peak_544	14	.	2.59646	3.44879	1.43142
chr1	130207238	130207427	Filter_SAM_or_BAM__output_SAM_or_BAM_on_data_182__bam_peak_545	12	.	2.5427	3.30804	1.29707
chr1	130462096	130463261	Filter_SAM_or_BAM__output_SAM_or_BAM_on_data_182__bam_peak_546	119	.	5.52601	14.20938	11.98618
chr1	130715135	130718790	Filter_SAM_or_BAM__output_SAM_or_BAM_on_data_182__bam_peak_547	541	.	12.63107	56.90261	54.16568
chr1	130734351	130734871	Filter_SAM_or_BAM__output_SAM_or_BAM_on_data_182__bam_peak_548	14	.	2.61132	3.49152	1.47284
chr1	131089883	131090795	Filter_SAM_or_BAM__output_SAM_or_BAM_on_data_182__bam_peak_549	25	.	2.98071	4.55841	2.50206
chr1	131095708	131098383	Filter_SAM_or_BAM__output_SAM_or_BAM_on_data_182__bam_peak_550	393	.	10.60756	41.86735	39.312
chr1	131135408	131135632	Filter_SAM_or_BAM__output_SAM_or_BAM_on_data_182__bam_peak_551	12	.	2.5427	3.30804	1.29707
chr1	131137104	131139199	Filter_SAM_or_BAM__output_SAM_or_BAM_on_data_182__bam_peak_552	241	.	7.8951	26.45529	24.10006
chr1	131152153	131152281	Filter_SAM_or_BAM__output_SAM_or_BAM_on_data_182__bam_peak_553	15	.	2.62938	3.53914	1.51836
chr1	131152936	131154190	Filter_SAM_or_BAM__output_SAM_or_BAM_on_data_182__bam_peak_554	191	.	6.66847	21.49224	19.19341
chr1	131238973	131239687	Filter_SAM_or_BAM__output_SAM_or_BAM_on_data_182__bam_peak_555	22	.	2.90668	4.32747	2.27828
chr1	131244105	131246692	Filter_SAM_or_BAM__output_SAM_or_BAM_on_data_182__bam_peak_556	151	.	6.07487	17.41914	15.17328
chr1	131278260	131279869	Filter_SAM_or_BAM__output_SAM_or_BAM_on_data_182__bam_peak_557	202	.	7.01216	22.49969	20.20006
chr1	131522664	131529342	Filter_SAM_or_BAM__output_SAM_or_BAM_on_data_182__bam_peak_558	479	.	11.89678	50.67948	47.9894
chr1	131688714	131691228	Filter_SAM_or_BAM__output_SAM_or_BAM_on_data_182__bam_peak_559	59	.	4.0333	8.03428	5.90096
chr1	131827465	131829605	Filter_SAM_or_BAM__output_SAM_or_BAM_on_data_182__bam_peak_560	562	.	13.52419	59.06479	56.28844
chr1	131867418	131867561	Filter_SAM_or_BAM__output_SAM_or_BAM_on_data_182__bam_peak_561	19	.	2.7937	3.98811	1.94997
chr1	131909989	131912394	Filter_SAM_or_BAM__output_SAM_or_BAM_on_data_182__bam_peak_562	415	.	10.84671	44.15857	41.54754
chr1	131939013	131939323	Filter_SAM_or_BAM__output_SAM_or_BAM_on_data_182__bam_peak_563	13	.	2.56443	3.36494	1.35137
chr1	131963384	131963872	Filter_SAM_or_BAM__output_SAM_or_BAM_on_data_182__bam_peak_564	33	.	3.27314	5.39424	3.31275
chr1	131965693	131966146	Filter_SAM_or_BAM__output_SAM_or_BAM_on_data_182__bam_peak_565	14	.	2.62215	3.51606	1.49563
chr1	132006306	132011155	Filter_SAM_or_BAM__output_SAM_or_BAM_on_data_182__bam_peak_566	326	.	9.511	35.113	32.64546
chr1	132133693	132134016	Filter_SAM_or_BAM__output_SAM_or_BAM_on_data_182__bam_peak_567	19	.	2.7686	3.93638	1.90141
chr1	132136818	132140269	Filter_SAM_or_BAM__output_SAM_or_BAM_on_data_182__bam_peak_568	472	.	11.91737	49.91259	47.25568
chr1	132150251	132150457	Filter_SAM_or_BAM__output_SAM_or_BAM_on_data_182__bam_peak_569	18	.	2.7636	3.8987	1.86292
chr1	132200245	132200979	Filter_SAM_or_BAM__output_SAM_or_BAM_on_data_182__bam_peak_570	26	.	3.01473	4.66988	2.61132
chr1	132212359	132212501	Filter_SAM_or_BAM__output_SAM_or_BAM_on_data_182__bam_peak_571	15	.	2.64202	3.56807	1.54526
chr1	132290696	132293008	Filter_SAM_or_BAM__output_SAM_or_BAM_on_data_182__bam_peak_572	47	.	3.66458	6.85487	4.7461
chr1	132298006	132300923	Filter_SAM_or_BAM__output_SAM_or_BAM_on_data_182__bam_peak_573	209	.	7.05879	23.29612	20.97477
chr1	132315694	132318918	Filter_SAM_or_BAM__output_SAM_or_BAM_on_data_182__bam_peak_574	212	.	7.2574	23.52043	21.20511
chr1	132345966	132347154	Filter_SAM_or_BAM__output_SAM_or_BAM_on_data_182__bam_peak_575	41	.	3.48803	6.27247	4.17681
chr1	132388321	132392402	Filter_SAM_or_BAM__output_SAM_or_BAM_on_data_182__bam_peak_576	298	.	8.86556	32.30128	29.87239
chr1	132416917	132419426	Filter_SAM_or_BAM__output_SAM_or_BAM_on_data_182__bam_peak_577	421	.	11.02117	44.75436	42.14241
chr1	132419900	132420733	Filter_SAM_or_BAM__output_SAM_or_BAM_on_data_182__bam_peak_578	24	.	2.93845	4.49182	2.4374
chr1	132476154	132478363	Filter_SAM_or_BAM__output_SAM_or_BAM_on_data_182__bam_peak_579	458	.	11.87759	48.44461	45.80826
chr1	133023825	133026081	Filter_SAM_or_BAM__output_SAM_or_BAM_on_data_182__bam_peak_580	327	.	9.3922	35.17765	32.71804
chr1	133032790	133034187	Filter_SAM_or_BAM__output_SAM_or_BAM_on_data_182__bam_peak_581	286	.	8.81067	31.02287	28.61606
chr1	133045955	133047300	Filter_SAM_or_BAM__output_SAM_or_BAM_on_data_182__bam_peak_582	71	.	4.36165	9.33141	7.17811
chr1	133069145	133069532	Filter_SAM_or_BAM__output_SAM_or_BAM_on_data_182__bam_peak_583	16	.	2.66378	3.62699	1.60184
chr1	133130343	133136562	Filter_SAM_or_BAM__output_SAM_or_BAM_on_data_182__bam_peak_584	532	.	13.19262	56.01551	53.28675
chr1	133181297	133181811	Filter_SAM_or_BAM__output_SAM_or_BAM_on_data_182__bam_peak_585	14	.	2.59235	3.51082	1.49327
chr1	133422918	133423930	Filter_SAM_or_BAM__output_SAM_or_BAM_on_data_182__bam_peak_586	43	.	3.58314	6.48889	4.38822
chr1	133473118	133473308	Filter_SAM_or_BAM__output_SAM_or_BAM_on_data_182__bam_peak_587	18	.	2.75309	3.86833	1.83346
chr1	133608994	133610553	Filter_SAM_or_BAM__output_SAM_or_BAM_on_data_182__bam_peak_588	310	.	9.11804	33.53564	31.08934
chr1	133659196	133661870	Filter_SAM_or_BAM__output_SAM_or_BAM_on_data_182__bam_peak_589	356	.	9.97712	38.14913	35.65497
chr1	133798381	133801397	Filter_SAM_or_BAM__output_SAM_or_BAM_on_data_182__bam_peak_590	190	.	6.7742	21.34878	19.05148
chr1	133920284	133921343	Filter_SAM_or_BAM__output_SAM_or_BAM_on_data_182__bam_peak_591	34	.	3.30134	5.50167	3.41865
chr1	133941428	133941696	Filter_SAM_or_BAM__output_SAM_or_BAM_on_data_182__bam_peak_592	19	.	2.79264	3.99619	1.9562
chr1	134076489	134079604	Filter_SAM_or_BAM__output_SAM_or_BAM_on_data_182__bam_peak_593	455	.	11.53613	48.15992	45.51835
chr1	134086786	134087331	Filter_SAM_or_BAM__output_SAM_or_BAM_on_data_182__bam_peak_594	23	.	2.92268	4.36991	2.3179
chr1	134092960	134093489	Filter_SAM_or_BAM__output_SAM_or_BAM_on_data_182__bam_peak_595	20	.	2.82941	4.10884	2.06867
chr1	134098447	134100220	Filter_SAM_or_BAM__output_SAM_or_BAM_on_data_182__bam_peak_596	52	.	3.85661	7.39105	5.26945
chr1	134193163	134195573	Filter_SAM_or_BAM__output_SAM_or_BAM_on_data_182__bam_peak_597	49	.	3.73542	7.08073	4.97101
chr1	134197237	134198502	Filter_SAM_or_BAM__output_SAM_or_BAM_on_data_182__bam_peak_598	27	.	3.07664	4.85718	2.7932
chr1	134282629	134282893	Filter_SAM_or_BAM__output_SAM_or_BAM_on_data_182__bam_peak_599	13	.	2.56196	3.35847	1.3452
chr1	134289781	134293214	Filter_SAM_or_BAM__output_SAM_or_BAM_on_data_182__bam_peak_600	39	.	3.43567	6.07009	3.97796
chr1	134329384	134333050	Filter_SAM_or_BAM__output_SAM_or_BAM_on_data_182__bam_peak_601	54	.	3.83781	7.57281	5.44922
chr1	134334409	134334525	Filter_SAM_or_BAM__output_SAM_or_BAM_on_data_182__bam_peak_602	12	.	2.5427	3.30804	1.29707
chr1	134335181	134335347	Filter_SAM_or_BAM__output_SAM_or_BAM_on_data_182__bam_peak_603	23	.	2.93072	4.3893	2.33861
chr1	134360457	134362836	Filter_SAM_or_BAM__output_SAM_or_BAM_on_data_182__bam_peak_604	199	.	7.26633	22.24739	19.93413
chr1	134405666	134407450	Filter_SAM_or_BAM__output_SAM_or_BAM_on_data_182__bam_peak_605	389	.	10.50859	41.50552	38.97532
chr1	134414605	134416869	Filter_SAM_or_BAM__output_SAM_or_BAM_on_data_182__bam_peak_606	347	.	9.73309	37.29053	34.79144
chr1	134454829	134456722	Filter_SAM_or_BAM__output_SAM_or_BAM_on_data_182__bam_peak_607	348	.	10.03796	37.29451	34.81183
chr1	134493873	134495481	Filter_SAM_or_BAM__output_SAM_or_BAM_on_data_182__bam_peak_608	365	.	10.53991	39.08883	36.58411
chr1	134555430	134555585	Filter_SAM_or_BAM__output_SAM_or_BAM_on_data_182__bam_peak_609	16	.	2.69759	3.71905	1.69029
chr1	134556201	134557379	Filter_SAM_or_BAM__output_SAM_or_BAM_on_data_182__bam_peak_610	455	.	11.48551	48.17569	45.50633
chr1	134559406	134562509	Filter_SAM_or_BAM__output_SAM_or_BAM_on_data_182__bam_peak_611	134	.	5.79521	15.67297	13.4439
chr1	134909446	134909841	Filter_SAM_or_BAM__output_SAM_or_BAM_on_data_182__bam_peak_612	21	.	2.88457	4.23971	2.19212
chr1	134954729	134956227	Filter_SAM_or_BAM__output_SAM_or_BAM_on_data_182__bam_peak_613	350	.	10.34264	37.57884	35.08311
chr1	134962118	134963563	Filter_SAM_or_BAM__output_SAM_or_BAM_on_data_182__bam_peak_614	172	.	6.59396	19.49576	17.21866
chr1	134983717	134983849	Filter_SAM_or_BAM__output_SAM_or_BAM_on_data_182__bam_peak_615	14	.	2.60375	3.46788	1.44963
chr1	135104214	135104686	Filter_SAM_or_BAM__output_SAM_or_BAM_on_data_182__bam_peak_616	25	.	2.99895	4.59735	2.54128
chr1	135105355	135106073	Filter_SAM_or_BAM__output_SAM_or_BAM_on_data_182__bam_peak_617	25	.	3.01243	4.61811	2.55924
chr1	135145654	135148851	Filter_SAM_or_BAM__output_SAM_or_BAM_on_data_182__bam_peak_618	340	.	9.75043	36.5078	34.03024
chr1	135282634	135284824	Filter_SAM_or_BAM__output_SAM_or_BAM_on_data_182__bam_peak_619	220	.	7.67302	24.43253	22.09507
chr1	135305572	135305793	Filter_SAM_or_BAM__output_SAM_or_BAM_on_data_182__bam_peak_620	14	.	2.59062	3.43352	1.41683
chr1	135312162	135314455	Filter_SAM_or_BAM__output_SAM_or_BAM_on_data_182__bam_peak_621	455	.	11.61008	48.1749	45.52635
chr1	135347152	135347299	Filter_SAM_or_BAM__output_SAM_or_BAM_on_data_182__bam_peak_622	18	.	2.77516	3.93309	1.89641
chr1	135347918	135348071	Filter_SAM_or_BAM__output_SAM_or_BAM_on_data_182__bam_peak_623	13	.	2.55303	3.3351	1.3229
chr1	135368277	135369293	Filter_SAM_or_BAM__output_SAM_or_BAM_on_data_182__bam_peak_624	78	.	4.44954	10.04224	7.88327
chr1	135372506	135375328	Filter_SAM_or_BAM__output_SAM_or_BAM_on_data_182__bam_peak_625	243	.	7.70467	26.65054	24.30396
chr1	135428492	135431203	Filter_SAM_or_BAM__output_SAM_or_BAM_on_data_182__bam_peak_626	436	.	11.28059	46.28651	43.66183
chr1	135467189	135468545	Filter_SAM_or_BAM__output_SAM_or_BAM_on_data_182__bam_peak_627	26	.	3.02495	4.68094	2.62159
chr1	135492257	135493131	Filter_SAM_or_BAM__output_SAM_or_BAM_on_data_182__bam_peak_628	16	.	2.64364	3.70512	1.68033
chr1	135564664	135565155	Filter_SAM_or_BAM__output_SAM_or_BAM_on_data_182__bam_peak_629	14	.	2.60789	3.47873	1.45999
chr1	135582699	135586352	Filter_SAM_or_BAM__output_SAM_or_BAM_on_data_182__bam_peak_630	151	.	6.14143	17.37297	15.11625
chr1	135668618	135669129	Filter_SAM_or_BAM__output_SAM_or_BAM_on_data_182__bam_peak_631	19	.	2.76835	3.96428	1.9279
chr1	135669780	135670410	Filter_SAM_or_BAM__output_SAM_or_BAM_on_data_182__bam_peak_632	17	.	2.73383	3.82451	1.79265
chr1	135675551	135675957	Filter_SAM_or_BAM__output_SAM_or_BAM_on_data_182__bam_peak_633	20	.	2.83747	4.12164	2.07978
chr1	135684701	135689482	Filter_SAM_or_BAM__output_SAM_or_BAM_on_data_182__bam_peak_634	395	.	10.47167	42.09996	39.51503
chr1	135690758	135692093	Filter_SAM_or_BAM__output_SAM_or_BAM_on_data_182__bam_peak_635	27	.	3.08043	4.85075	2.78815
chr1	135698507	135699428	Filter_SAM_or_BAM__output_SAM_or_BAM_on_data_182__bam_peak_636	23	.	2.94237	4.41248	2.36007
chr1	135702671	135702853	Filter_SAM_or_BAM__output_SAM_or_BAM_on_data_182__bam_peak_637	17	.	2.73479	3.82937	1.79768
chr1	135728465	135732853	Filter_SAM_or_BAM__output_SAM_or_BAM_on_data_182__bam_peak_638	261	.	8.13629	28.53442	26.15063
chr1	135733449	135734528	Filter_SAM_or_BAM__output_SAM_or_BAM_on_data_182__bam_peak_639	20	.	2.80739	4.0617	2.02129
chr1	135763799	135764618	Filter_SAM_or_BAM__output_SAM_or_BAM_on_data_182__bam_peak_640	35	.	3.34854	5.68132	3.59631
chr1	135765355	135771798	Filter_SAM_or_BAM__output_SAM_or_BAM_on_data_182__bam_peak_641	442	.	11.17314	46.91275	44.26459
chr1	135778785	135779159	Filter_SAM_or_BAM__output_SAM_or_BAM_on_data_182__bam_peak_642	25	.	3.002	4.60718	2.55069
chr1	135799054	135801668	Filter_SAM_or_BAM__output_SAM_or_BAM_on_data_182__bam_peak_643	54	.	3.84796	7.6098	5.49233
chr1	135802421	135802851	Filter_SAM_or_BAM__output_SAM_or_BAM_on_data_182__bam_peak_644	18	.	2.75586	3.88011	1.84545
chr1	135836381	135839284	Filter_SAM_or_BAM__output_SAM_or_BAM_on_data_182__bam_peak_645	66	.	4.20753	8.79209	6.64461
chr1	135844771	135847909	Filter_SAM_or_BAM__output_SAM_or_BAM_on_data_182__bam_peak_646	29	.	3.14015	5.04633	2.97808
chr1	135915951	135919592	Filter_SAM_or_BAM__output_SAM_or_BAM_on_data_182__bam_peak_647	238	.	7.92326	26.26208	23.89879
chr1	136007194	136008920	Filter_SAM_or_BAM__output_SAM_or_BAM_on_data_182__bam_peak_648	26	.	3.0439	4.7557	2.695
chr1	136017572	136019254	Filter_SAM_or_BAM__output_SAM_or_BAM_on_data_182__bam_peak_649	264	.	8.5611	28.83519	26.44379
chr1	136052828	136054061	Filter_SAM_or_BAM__output_SAM_or_BAM_on_data_182__bam_peak_650	33	.	3.27131	5.43712	3.35778
chr1	136131102	136132298	Filter_SAM_or_BAM__output_SAM_or_BAM_on_data_182__bam_peak_651	170	.	6.65377	19.3352	17.05731
chr1	136136242	136137128	Filter_SAM_or_BAM__output_SAM_or_BAM_on_data_182__bam_peak_652	26	.	3.06374	4.75826	2.69391
chr1	136140065	136140879	Filter_SAM_or_BAM__output_SAM_or_BAM_on_data_182__bam_peak_653	84	.	4.63735	10.63801	8.47593
chr1	136228575	136229032	Filter_SAM_or_BAM__output_SAM_or_BAM_on_data_182__bam_peak_654	17	.	2.72825	3.81283	1.78201
chr1	136232449	136234796	Filter_SAM_or_BAM__output_SAM_or_BAM_on_data_182__bam_peak_655	305	.	8.83307	33.00887	30.55179
chr1	136343242	136346982	Filter_SAM_or_BAM__output_SAM_or_BAM_on_data_182__bam_peak_656	312	.	8.84738	33.69706	31.24192
chr1	136414561	136416070	Filter_SAM_or_BAM__output_SAM_or_BAM_on_data_182__bam_peak_657	129	.	5.68728	15.15901	12.92898
chr1	136465837	136467169	Filter_SAM_or_BAM__output_SAM_or_BAM_on_data_182__bam_peak_658	132	.	5.7852	15.46003	13.22868
chr1	136624178	136626481	Filter_SAM_or_BAM__output_SAM_or_BAM_on_data_182__bam_peak_659	202	.	7.11637	22.52241	20.22292
chr1	136627845	136629517	Filter_SAM_or_BAM__output_SAM_or_BAM_on_data_182__bam_peak_660	37	.	3.36047	5.84348	3.76021
chr1	136682967	136683150	Filter_SAM_or_BAM__output_SAM_or_BAM_on_data_182__bam_peak_661	16	.	2.64825	3.70755	1.68188
chr1	136685038	136686211	Filter_SAM_or_BAM__output_SAM_or_BAM_on_data_182__bam_peak_662	35	.	3.21913	5.64871	3.57389
chr1	137898203	137901576	Filter_SAM_or_BAM__output_SAM_or_BAM_on_data_182__bam_peak_663	638	.	14.80122	66.68695	63.81264
chr1	138535929	138537112	Filter_SAM_or_BAM__output_SAM_or_BAM_on_data_182__bam_peak_664	59	.	4.05104	8.06344	5.92975
chr1	138579958	138580163	Filter_SAM_or_BAM__output_SAM_or_BAM_on_data_182__bam_peak_665	18	.	2.69386	3.85636	1.83017
chr1	138595789	138595955	Filter_SAM_or_BAM__output_SAM_or_BAM_on_data_182__bam_peak_666	18	.	2.75122	3.87394	1.84039
chr1	138616913	138620453	Filter_SAM_or_BAM__output_SAM_or_BAM_on_data_182__bam_peak_667	512	.	12.73004	54.01565	51.29751
chr1	138831318	138831702	Filter_SAM_or_BAM__output_SAM_or_BAM_on_data_182__bam_peak_668	16	.	2.66777	3.64121	1.61605
chr1	138841105	138844034	Filter_SAM_or_BAM__output_SAM_or_BAM_on_data_182__bam_peak_669	232	.	7.85	25.64662	23.28636
chr1	138855544	138855843	Filter_SAM_or_BAM__output_SAM_or_BAM_on_data_182__bam_peak_670	40	.	3.48947	6.13016	4.03516
chr1	138856635	138857111	Filter_SAM_or_BAM__output_SAM_or_BAM_on_data_182__bam_peak_671	66	.	4.22561	8.77398	6.62661
chr1	138865445	138865971	Filter_SAM_or_BAM__output_SAM_or_BAM_on_data_182__bam_peak_672	28	.	2.907	4.93555	2.87748
chr1	138929148	138929398	Filter_SAM_or_BAM__output_SAM_or_BAM_on_data_182__bam_peak_673	13	.	2.56824	3.37492	1.36091
chr1	138930849	138931023	Filter_SAM_or_BAM__output_SAM_or_BAM_on_data_182__bam_peak_674	17	.	2.73399	3.82114	1.7889
chr1	138962325	138964969	Filter_SAM_or_BAM__output_SAM_or_BAM_on_data_182__bam_peak_675	405	.	10.91584	43.14355	40.57325
chr1	138983361	138983508	Filter_SAM_or_BAM__output_SAM_or_BAM_on_data_182__bam_peak_676	14	.	2.58823	3.42724	1.41084
chr1	139421427	139425585	Filter_SAM_or_BAM__output_SAM_or_BAM_on_data_182__bam_peak_677	342	.	9.63691	36.79673	34.29885
chr1	139454312	139456470	Filter_SAM_or_BAM__output_SAM_or_BAM_on_data_182__bam_peak_678	167	.	6.48458	18.99738	16.72911
chr1	140181407	140181524	Filter_SAM_or_BAM__output_SAM_or_BAM_on_data_182__bam_peak_679	22	.	2.89154	4.3142	2.26335
chr1	140182045	140183375	Filter_SAM_or_BAM__output_SAM_or_BAM_on_data_182__bam_peak_680	77	.	4.48423	9.86089	7.70029
chr1	143555983	143556112	Filter_SAM_or_BAM__output_SAM_or_BAM_on_data_182__bam_peak_681	16	.	2.68767	3.69161	1.66386
chr1	143700577	143703625	Filter_SAM_or_BAM__output_SAM_or_BAM_on_data_182__bam_peak_682	351	.	9.55685	37.61812	35.11847
chr1	143738951	143740535	Filter_SAM_or_BAM__output_SAM_or_BAM_on_data_182__bam_peak_683	353	.	9.43632	37.86755	35.35934
chr1	143773784	143778561	Filter_SAM_or_BAM__output_SAM_or_BAM_on_data_182__bam_peak_684	281	.	8.32333	30.506	28.10955
chr1	144002675	144004810	Filter_SAM_or_BAM__output_SAM_or_BAM_on_data_182__bam_peak_685	54	.	3.87204	7.55632	5.4355
chr1	144977051	144978303	Filter_SAM_or_BAM__output_SAM_or_BAM_on_data_182__bam_peak_686	37	.	3.40135	5.80725	3.71598
chr1	146491202	146504300	Filter_SAM_or_BAM__output_SAM_or_BAM_on_data_182__bam_peak_687	257	.	8.32342	28.12858	25.74733
chr1	146504884	146509304	Filter_SAM_or_BAM__output_SAM_or_BAM_on_data_182__bam_peak_688	88	.	4.73589	10.98555	8.81679
chr1	146513531	146516066	Filter_SAM_or_BAM__output_SAM_or_BAM_on_data_182__bam_peak_689	52	.	3.80633	7.32169	5.20795
chr1	146524586	146525000	Filter_SAM_or_BAM__output_SAM_or_BAM_on_data_182__bam_peak_690	16	.	2.6714	3.64793	1.62199
chr1	146526053	146526941	Filter_SAM_or_BAM__output_SAM_or_BAM_on_data_182__bam_peak_691	14	.	2.61388	3.49921	1.47961
chr1	147861997	147862307	Filter_SAM_or_BAM__output_SAM_or_BAM_on_data_182__bam_peak_692	14	.	2.60718	3.47687	1.45822
chr1	149846934	149847070	Filter_SAM_or_BAM__output_SAM_or_BAM_on_data_182__bam_peak_693	16	.	2.6871	3.6897	1.66197
chr1	149960308	149961447	Filter_SAM_or_BAM__output_SAM_or_BAM_on_data_182__bam_peak_694	80	.	4.50285	10.16264	8.00388
chr1	150097664	150102641	Filter_SAM_or_BAM__output_SAM_or_BAM_on_data_182__bam_peak_695	281	.	8.73403	30.57392	28.16306
chr1	150391705	150394748	Filter_SAM_or_BAM__output_SAM_or_BAM_on_data_182__bam_peak_696	436	.	11.58948	46.22493	43.62596
chr1	150991998	150993669	Filter_SAM_or_BAM__output_SAM_or_BAM_on_data_182__bam_peak_697	37	.	3.3903	5.84557	3.75635
chr1	151249460	151250887	Filter_SAM_or_BAM__output_SAM_or_BAM_on_data_182__bam_peak_698	98	.	5.02663	12.09002	9.89759
chr1	151342703	151347890	Filter_SAM_or_BAM__output_SAM_or_BAM_on_data_182__bam_peak_699	431	.	11.39261	45.74939	43.14364
chr1	151427181	151430525	Filter_SAM_or_BAM__output_SAM_or_BAM_on_data_182__bam_peak_700	628	.	14.62821	65.73734	62.85622
chr1	151498857	151500545	Filter_SAM_or_BAM__output_SAM_or_BAM_on_data_182__bam_peak_701	260	.	8.24922	28.38958	26.01171
chr1	151500996	151501708	Filter_SAM_or_BAM__output_SAM_or_BAM_on_data_182__bam_peak_702	117	.	5.40255	13.98162	11.77338
chr1	151686362	151686673	Filter_SAM_or_BAM__output_SAM_or_BAM_on_data_182__bam_peak_703	13	.	2.55847	3.34935	1.3365
chr1	151754504	151757208	Filter_SAM_or_BAM__output_SAM_or_BAM_on_data_182__bam_peak_704	388	.	10.59902	41.44839	38.89709
chr1	151947751	151948068	Filter_SAM_or_BAM__output_SAM_or_BAM_on_data_182__bam_peak_705	18	.	2.76131	3.90023	1.86529
chr1	152088860	152091025	Filter_SAM_or_BAM__output_SAM_or_BAM_on_data_182__bam_peak_706	179	.	6.50573	20.26377	17.97733
chr1	152385847	152386856	Filter_SAM_or_BAM__output_SAM_or_BAM_on_data_182__bam_peak_707	223	.	7.70575	24.70684	22.36689
chr1	152436955	152437811	Filter_SAM_or_BAM__output_SAM_or_BAM_on_data_182__bam_peak_708	68	.	4.28201	9.01014	6.85742
chr1	152623821	152625547	Filter_SAM_or_BAM__output_SAM_or_BAM_on_data_182__bam_peak_709	248	.	8.10613	27.25919	24.8931
chr1	152765558	152768515	Filter_SAM_or_BAM__output_SAM_or_BAM_on_data_182__bam_peak_710	316	.	9.32663	34.10338	31.64418
chr1	152900824	152905008	Filter_SAM_or_BAM__output_SAM_or_BAM_on_data_182__bam_peak_711	374	.	10.48059	39.96595	37.43596
chr1	152954345	152956381	Filter_SAM_or_BAM__output_SAM_or_BAM_on_data_182__bam_peak_712	144	.	6.01299	16.70408	14.45716
chr1	153102656	153102979	Filter_SAM_or_BAM__output_SAM_or_BAM_on_data_182__bam_peak_713	12	.	2.5427	3.30804	1.29707
chr1	153129862	153130051	Filter_SAM_or_BAM__output_SAM_or_BAM_on_data_182__bam_peak_714	23	.	2.95302	4.43988	2.38632
chr1	153308808	153308951	Filter_SAM_or_BAM__output_SAM_or_BAM_on_data_182__bam_peak_715	19	.	2.79756	3.9896	1.94997
chr1	153329819	153333912	Filter_SAM_or_BAM__output_SAM_or_BAM_on_data_182__bam_peak_716	371	.	10.43485	39.67801	37.15732
chr1	153484346	153487848	Filter_SAM_or_BAM__output_SAM_or_BAM_on_data_182__bam_peak_717	329	.	9.58455	35.43411	32.95348
chr1	153739879	153742968	Filter_SAM_or_BAM__output_SAM_or_BAM_on_data_182__bam_peak_718	144	.	5.97675	16.70869	14.4676
chr1	153749245	153749674	Filter_SAM_or_BAM__output_SAM_or_BAM_on_data_182__bam_peak_719	33	.	3.25108	5.39112	3.31502
chr1	153751814	153752440	Filter_SAM_or_BAM__output_SAM_or_BAM_on_data_182__bam_peak_720	59	.	4.05483	8.0661	5.93238
chr1	153899265	153902676	Filter_SAM_or_BAM__output_SAM_or_BAM_on_data_182__bam_peak_721	428	.	11.26492	45.4536	42.85714
chr1	155051890	155053021	Filter_SAM_or_BAM__output_SAM_or_BAM_on_data_182__bam_peak_722	19	.	2.80332	4.01429	1.97506
chr1	155082469	155083102	Filter_SAM_or_BAM__output_SAM_or_BAM_on_data_182__bam_peak_723	22	.	2.88536	4.30804	2.25852
chr1	155083663	155084313	Filter_SAM_or_BAM__output_SAM_or_BAM_on_data_182__bam_peak_724	41	.	3.51045	6.2745	4.17446
chr1	155091604	155091873	Filter_SAM_or_BAM__output_SAM_or_BAM_on_data_182__bam_peak_725	24	.	2.96839	4.48013	2.42467
chr1	155093525	155094061	Filter_SAM_or_BAM__output_SAM_or_BAM_on_data_182__bam_peak_726	21	.	2.8509	4.15316	2.10952
chr1	155096563	155099801	Filter_SAM_or_BAM__output_SAM_or_BAM_on_data_182__bam_peak_727	390	.	10.37235	41.60885	39.05616
chr1	155108059	155109148	Filter_SAM_or_BAM__output_SAM_or_BAM_on_data_182__bam_peak_728	30	.	3.15368	5.15731	3.08815
chr1	155109966	155110393	Filter_SAM_or_BAM__output_SAM_or_BAM_on_data_182__bam_peak_729	17	.	2.70106	3.77112	1.74147
chr1	155145013	155147150	Filter_SAM_or_BAM__output_SAM_or_BAM_on_data_182__bam_peak_730	275	.	8.23223	29.98298	27.58788
chr1	155158381	155160018	Filter_SAM_or_BAM__output_SAM_or_BAM_on_data_182__bam_peak_731	196	.	6.96681	21.99114	19.69255
chr1	155212851	155212966	Filter_SAM_or_BAM__output_SAM_or_BAM_on_data_182__bam_peak_732	15	.	2.63851	3.55887	1.53649
chr1	155232374	155232643	Filter_SAM_or_BAM__output_SAM_or_BAM_on_data_182__bam_peak_733	13	.	2.57224	3.39447	1.37965
chr1	155240178	155240328	Filter_SAM_or_BAM__output_SAM_or_BAM_on_data_182__bam_peak_734	14	.	2.59255	3.43857	1.42165
chr1	155243110	155245707	Filter_SAM_or_BAM__output_SAM_or_BAM_on_data_182__bam_peak_735	143	.	5.92462	16.54375	14.30363
chr1	155415739	155417798	Filter_SAM_or_BAM__output_SAM_or_BAM_on_data_182__bam_peak_736	361	.	10.00211	38.68719	36.1854
chr1	155557603	155559836	Filter_SAM_or_BAM__output_SAM_or_BAM_on_data_182__bam_peak_737	174	.	6.59238	19.73959	17.46
chr1	155741363	155742158	Filter_SAM_or_BAM__output_SAM_or_BAM_on_data_182__bam_peak_738	29	.	3.09094	4.98486	2.91956
chr1	155809884	155813728	Filter_SAM_or_BAM__output_SAM_or_BAM_on_data_182__bam_peak_739	442	.	11.70294	46.86158	44.23215
chr1	155971316	155974185	Filter_SAM_or_BAM__output_SAM_or_BAM_on_data_182__bam_peak_740	274	.	8.4813	29.88543	27.48335
chr1	156034680	156037872	Filter_SAM_or_BAM__output_SAM_or_BAM_on_data_182__bam_peak_741	338	.	9.856	36.33492	33.85462
chr1	156040534	156043381	Filter_SAM_or_BAM__output_SAM_or_BAM_on_data_182__bam_peak_742	272	.	8.40216	29.64778	27.24816
chr1	156381942	156382085	Filter_SAM_or_BAM__output_SAM_or_BAM_on_data_182__bam_peak_743	13	.	2.53777	3.31937	1.3081
chr1	156420370	156421441	Filter_SAM_or_BAM__output_SAM_or_BAM_on_data_182__bam_peak_744	112	.	5.39353	13.47083	11.26099
chr1	156468812	156469107	Filter_SAM_or_BAM__output_SAM_or_BAM_on_data_182__bam_peak_745	16	.	2.6982	3.72204	1.69339
chr1	156470990	156474658	Filter_SAM_or_BAM__output_SAM_or_BAM_on_data_182__bam_peak_746	337	.	9.24121	36.19489	33.70636
chr1	156494230	156495782	Filter_SAM_or_BAM__output_SAM_or_BAM_on_data_182__bam_peak_747	18	.	2.74713	3.87222	1.83981
chr1	156558428	156560230	Filter_SAM_or_BAM__output_SAM_or_BAM_on_data_182__bam_peak_748	200	.	7.28457	22.35124	20.03312
chr1	156615344	156618577	Filter_SAM_or_BAM__output_SAM_or_BAM_on_data_182__bam_peak_749	284	.	8.81682	30.87323	28.45628
chr1	156672233	156675684	Filter_SAM_or_BAM__output_SAM_or_BAM_on_data_182__bam_peak_750	598	.	14.13518	62.67284	59.83494
chr1	156717274	156719720	Filter_SAM_or_BAM__output_SAM_or_BAM_on_data_182__bam_peak_751	299	.	8.9896	32.3982	29.96384
chr1	156938464	156939164	Filter_SAM_or_BAM__output_SAM_or_BAM_on_data_182__bam_peak_752	207	.	7.46735	23.10891	20.78487
chr1	156939827	156940358	Filter_SAM_or_BAM__output_SAM_or_BAM_on_data_182__bam_peak_753	62	.	3.94574	8.38889	6.25355
chr1	156959427	156959696	Filter_SAM_or_BAM__output_SAM_or_BAM_on_data_182__bam_peak_754	31	.	3.22202	5.22083	3.14254
chr1	157101105	157101235	Filter_SAM_or_BAM__output_SAM_or_BAM_on_data_182__bam_peak_755	13	.	2.56471	3.36568	1.35208
chr1	157255749	157257433	Filter_SAM_or_BAM__output_SAM_or_BAM_on_data_182__bam_peak_756	46	.	3.67521	6.76376	4.65551
chr1	157409794	157413664	Filter_SAM_or_BAM__output_SAM_or_BAM_on_data_182__bam_peak_757	360	.	9.93885	38.58698	36.07902
chr1	157506856	157507641	Filter_SAM_or_BAM__output_SAM_or_BAM_on_data_182__bam_peak_758	57	.	4.03511	7.89226	5.75572
chr1	157535868	157536073	Filter_SAM_or_BAM__output_SAM_or_BAM_on_data_182__bam_peak_759	14	.	2.61811	3.50859	1.48902
chr1	159231306	159234683	Filter_SAM_or_BAM__output_SAM_or_BAM_on_data_182__bam_peak_760	326	.	9.16013	35.08528	32.61697
chr1	160044237	160046250	Filter_SAM_or_BAM__output_SAM_or_BAM_on_data_182__bam_peak_761	82	.	4.62511	10.41795	8.24957
chr1	160194929	160196145	Filter_SAM_or_BAM__output_SAM_or_BAM_on_data_182__bam_peak_762	341	.	9.94924	36.59941	34.11633
chr1	160210476	160214109	Filter_SAM_or_BAM__output_SAM_or_BAM_on_data_182__bam_peak_763	439	.	11.38304	46.51391	43.90334
chr1	160791221	160793463	Filter_SAM_or_BAM__output_SAM_or_BAM_on_data_182__bam_peak_764	120	.	5.52619	14.30954	12.09512
chr1	160905723	160908740	Filter_SAM_or_BAM__output_SAM_or_BAM_on_data_182__bam_peak_765	493	.	12.38482	52.02328	49.33577
chr1	160909480	160909602	Filter_SAM_or_BAM__output_SAM_or_BAM_on_data_182__bam_peak_766	17	.	2.69292	3.76747	1.7374
chr1	161033241	161038437	Filter_SAM_or_BAM__output_SAM_or_BAM_on_data_182__bam_peak_767	355	.	9.89395	38.04891	35.55304
chr1	161069840	161072518	Filter_SAM_or_BAM__output_SAM_or_BAM_on_data_182__bam_peak_768	425	.	11.31514	45.11096	42.51133
chr1	161129856	161131854	Filter_SAM_or_BAM__output_SAM_or_BAM_on_data_182__bam_peak_769	321	.	9.24593	34.65662	32.19096
chr1	161195206	161196189	Filter_SAM_or_BAM__output_SAM_or_BAM_on_data_182__bam_peak_770	117	.	5.40921	13.95634	11.74993
chr1	161248382	161251608	Filter_SAM_or_BAM__output_SAM_or_BAM_on_data_182__bam_peak_771	370	.	10.34499	39.59452	37.06613
chr1	161734857	161735371	Filter_SAM_or_BAM__output_SAM_or_BAM_on_data_182__bam_peak_772	13	.	2.56812	3.37461	1.36061
chr1	161874686	161877832	Filter_SAM_or_BAM__output_SAM_or_BAM_on_data_182__bam_peak_773	326	.	9.27104	35.10413	32.645
chr1	161968908	161970232	Filter_SAM_or_BAM__output_SAM_or_BAM_on_data_182__bam_peak_774	389	.	10.80116	41.45084	38.90476
chr1	162000098	162000245	Filter_SAM_or_BAM__output_SAM_or_BAM_on_data_182__bam_peak_775	20	.	2.82309	4.0745	2.03383
chr1	162195719	162195838	Filter_SAM_or_BAM__output_SAM_or_BAM_on_data_182__bam_peak_776	13	.	2.54673	3.31861	1.30715
chr1	162216024	162223891	Filter_SAM_or_BAM__output_SAM_or_BAM_on_data_182__bam_peak_777	515	.	12.60526	54.30835	51.58195
chr1	162225668	162226131	Filter_SAM_or_BAM__output_SAM_or_BAM_on_data_182__bam_peak_778	19	.	2.8042	4.01341	1.97373
chr1	162477307	162478000	Filter_SAM_or_BAM__output_SAM_or_BAM_on_data_182__bam_peak_779	130	.	5.92042	15.32494	13.08143
chr1	162546965	162550045	Filter_SAM_or_BAM__output_SAM_or_BAM_on_data_182__bam_peak_780	278	.	8.60735	30.28511	27.88341
chr1	162569294	162572269	Filter_SAM_or_BAM__output_SAM_or_BAM_on_data_182__bam_peak_781	359	.	9.93762	38.48243	35.9789
chr1	162737844	162741231	Filter_SAM_or_BAM__output_SAM_or_BAM_on_data_182__bam_peak_782	310	.	8.60796	33.55337	31.09225
chr1	162775011	162775122	Filter_SAM_or_BAM__output_SAM_or_BAM_on_data_182__bam_peak_783	14	.	2.59567	3.44672	1.42944
chr1	162858220	162859870	Filter_SAM_or_BAM__output_SAM_or_BAM_on_data_182__bam_peak_784	56	.	3.86648	7.76485	5.64056
chr1	163150417	163150531	Filter_SAM_or_BAM__output_SAM_or_BAM_on_data_182__bam_peak_785	23	.	2.9386	4.39997	2.34787
chr1	163309498	163314335	Filter_SAM_or_BAM__output_SAM_or_BAM_on_data_182__bam_peak_786	348	.	9.85461	37.31628	34.82485
chr1	163401186	163404341	Filter_SAM_or_BAM__output_SAM_or_BAM_on_data_182__bam_peak_787	421	.	11.08834	44.71867	42.11026
chr1	163779497	163781147	Filter_SAM_or_BAM__output_SAM_or_BAM_on_data_182__bam_peak_788	231	.	7.68919	25.46085	23.12129
chr1	163928505	163931030	Filter_SAM_or_BAM__output_SAM_or_BAM_on_data_182__bam_peak_789	256	.	8.24812	28.04247	25.66326
chr1	163993574	163995710	Filter_SAM_or_BAM__output_SAM_or_BAM_on_data_182__bam_peak_790	408	.	11.03091	43.38804	40.82201
chr1	164224412	164225130	Filter_SAM_or_BAM__output_SAM_or_BAM_on_data_182__bam_peak_791	62	.	4.1538	8.37901	6.23714
chr1	164248125	164250882	Filter_SAM_or_BAM__output_SAM_or_BAM_on_data_182__bam_peak_792	320	.	9.35932	34.49263	32.04149
chr1	164275183	164276559	Filter_SAM_or_BAM__output_SAM_or_BAM_on_data_182__bam_peak_793	145	.	6.02298	16.76732	14.52661
chr1	164305949	164308366	Filter_SAM_or_BAM__output_SAM_or_BAM_on_data_182__bam_peak_794	541	.	13.00129	56.87107	54.10462
chr1	164456804	164458657	Filter_SAM_or_BAM__output_SAM_or_BAM_on_data_182__bam_peak_795	123	.	5.51178	14.51444	12.30456
chr1	164462084	164462218	Filter_SAM_or_BAM__output_SAM_or_BAM_on_data_182__bam_peak_796	14	.	2.59103	3.44003	1.4231
chr1	164898962	164899396	Filter_SAM_or_BAM__output_SAM_or_BAM_on_data_182__bam_peak_797	31	.	3.18059	5.19791	3.12401
chr1	164969486	164969611	Filter_SAM_or_BAM__output_SAM_or_BAM_on_data_182__bam_peak_798	12	.	2.5427	3.30804	1.29707
chr1	165192146	165195008	Filter_SAM_or_BAM__output_SAM_or_BAM_on_data_182__bam_peak_799	501	.	12.60193	52.88391	50.17781
chr1	165235210	165237584	Filter_SAM_or_BAM__output_SAM_or_BAM_on_data_182__bam_peak_800	310	.	9.12147	33.5263	31.07916
chr1	165281047	165283101	Filter_SAM_or_BAM__output_SAM_or_BAM_on_data_182__bam_peak_801	181	.	6.75853	20.46752	18.18135
chr1	165286030	165286214	Filter_SAM_or_BAM__output_SAM_or_BAM_on_data_182__bam_peak_802	12	.	2.5427	3.30804	1.29707
chr1	165432825	165433435	Filter_SAM_or_BAM__output_SAM_or_BAM_on_data_182__bam_peak_803	20	.	2.79181	4.06273	2.02321
chr1	165458601	165462242	Filter_SAM_or_BAM__output_SAM_or_BAM_on_data_182__bam_peak_804	444	.	11.66908	47.08435	44.46563
chr1	165633146	165635112	Filter_SAM_or_BAM__output_SAM_or_BAM_on_data_182__bam_peak_805	207	.	7.42644	23.09086	20.76898
chr1	165640913	165643526	Filter_SAM_or_BAM__output_SAM_or_BAM_on_data_182__bam_peak_806	557	.	12.97299	58.59277	55.79484
chr1	165643990	165644216	Filter_SAM_or_BAM__output_SAM_or_BAM_on_data_182__bam_peak_807	20	.	2.84012	4.13098	2.08563
chr1	165763459	165764859	Filter_SAM_or_BAM__output_SAM_or_BAM_on_data_182__bam_peak_808	222	.	7.59153	24.59504	22.25848
chr1	165780049	165780454	Filter_SAM_or_BAM__output_SAM_or_BAM_on_data_182__bam_peak_809	96	.	5.02068	11.82863	9.63435
chr1	165844328	165845321	Filter_SAM_or_BAM__output_SAM_or_BAM_on_data_182__bam_peak_810	24	.	2.93297	4.52571	2.47532
chr1	166000476	166001844	Filter_SAM_or_BAM__output_SAM_or_BAM_on_data_182__bam_peak_811	344	.	9.82934	36.9723	34.48621
chr1	166002347	166003689	Filter_SAM_or_BAM__output_SAM_or_BAM_on_data_182__bam_peak_812	202	.	7.39527	22.59686	20.27748
chr1	166045562	166049481	Filter_SAM_or_BAM__output_SAM_or_BAM_on_data_182__bam_peak_813	322	.	9.37451	34.73694	32.27781
chr1	166126618	166128108	Filter_SAM_or_BAM__output_SAM_or_BAM_on_data_182__bam_peak_814	162	.	6.30036	18.47546	16.21553
chr1	166137780	166138589	Filter_SAM_or_BAM__output_SAM_or_BAM_on_data_182__bam_peak_815	20	.	2.82084	4.08673	2.04757
chr1	166254370	166254957	Filter_SAM_or_BAM__output_SAM_or_BAM_on_data_182__bam_peak_816	59	.	4.00031	8.04298	5.91699
chr1	166378397	166380956	Filter_SAM_or_BAM__output_SAM_or_BAM_on_data_182__bam_peak_817	329	.	9.24561	35.41954	32.94171
chr1	166409065	166410186	Filter_SAM_or_BAM__output_SAM_or_BAM_on_data_182__bam_peak_818	67	.	4.23451	8.93674	6.79431
chr1	167000364	167000846	Filter_SAM_or_BAM__output_SAM_or_BAM_on_data_182__bam_peak_819	90	.	4.88229	11.19193	9.0076
chr1	167001684	167002689	Filter_SAM_or_BAM__output_SAM_or_BAM_on_data_182__bam_peak_820	51	.	3.75665	7.23902	5.11947
chr1	167231867	167231987	Filter_SAM_or_BAM__output_SAM_or_BAM_on_data_182__bam_peak_821	17	.	2.71401	3.75882	1.72772
chr1	167269421	167270794	Filter_SAM_or_BAM__output_SAM_or_BAM_on_data_182__bam_peak_822	44	.	3.62935	6.60254	4.49632
chr1	167283095	167285709	Filter_SAM_or_BAM__output_SAM_or_BAM_on_data_182__bam_peak_823	293	.	8.85188	31.75421	29.32858
chr1	167306735	167307024	Filter_SAM_or_BAM__output_SAM_or_BAM_on_data_182__bam_peak_824	18	.	2.77469	3.92656	1.88932
chr1	167307643	167309943	Filter_SAM_or_BAM__output_SAM_or_BAM_on_data_182__bam_peak_825	301	.	9.28077	32.5331	30.10142
chr1	167340188	167340305	Filter_SAM_or_BAM__output_SAM_or_BAM_on_data_182__bam_peak_826	17	.	2.71837	3.77882	1.74823
chr1	167349395	167351092	Filter_SAM_or_BAM__output_SAM_or_BAM_on_data_182__bam_peak_827	284	.	8.84417	30.89008	28.46715
chr1	167392039	167394812	Filter_SAM_or_BAM__output_SAM_or_BAM_on_data_182__bam_peak_828	523	.	12.69761	55.03909	52.30882
chr1	168391671	168392394	Filter_SAM_or_BAM__output_SAM_or_BAM_on_data_182__bam_peak_829	30	.	3.14246	5.10176	3.02962
chr1	168427971	168433113	Filter_SAM_or_BAM__output_SAM_or_BAM_on_data_182__bam_peak_830	433	.	11.45671	45.92277	43.31393
chr1	169530271	169532284	Filter_SAM_or_BAM__output_SAM_or_BAM_on_data_182__bam_peak_831	108	.	4.98244	13.07151	10.88529
chr1	169747261	169747798	Filter_SAM_or_BAM__output_SAM_or_BAM_on_data_182__bam_peak_832	26	.	3.01598	4.68064	2.62006
chr1	169968277	169970361	Filter_SAM_or_BAM__output_SAM_or_BAM_on_data_182__bam_peak_833	295	.	9.02579	32.00264	29.57582
chr1	170108693	170112452	Filter_SAM_or_BAM__output_SAM_or_BAM_on_data_182__bam_peak_834	530	.	12.97933	55.7716	53.01566
chr1	170173866	170175797	Filter_SAM_or_BAM__output_SAM_or_BAM_on_data_182__bam_peak_835	396	.	10.73114	42.2501	39.67987
chr1	170214089	170216283	Filter_SAM_or_BAM__output_SAM_or_BAM_on_data_182__bam_peak_836	378	.	10.09676	40.39915	37.86155
chr1	170254707	170255166	Filter_SAM_or_BAM__output_SAM_or_BAM_on_data_182__bam_peak_837	53	.	3.82909	7.4453	5.326
chr1	170589288	170589486	Filter_SAM_or_BAM__output_SAM_or_BAM_on_data_182__bam_peak_838	14	.	2.59488	3.44465	1.42746
chr1	170643724	170647647	Filter_SAM_or_BAM__output_SAM_or_BAM_on_data_182__bam_peak_839	255	.	8.1908	27.95722	25.58607
chr1	170664578	170664736	Filter_SAM_or_BAM__output_SAM_or_BAM_on_data_182__bam_peak_840	15	.	2.64864	3.59093	1.56799
chr1	170665216	170665416	Filter_SAM_or_BAM__output_SAM_or_BAM_on_data_182__bam_peak_841	16	.	2.68682	3.72193	1.69397
chr1	170795959	170796070	Filter_SAM_or_BAM__output_SAM_or_BAM_on_data_182__bam_peak_842	17	.	2.7075	3.7432	1.71305
chr1	170865926	170869473	Filter_SAM_or_BAM__output_SAM_or_BAM_on_data_182__bam_peak_843	379	.	10.48112	40.48667	37.95888
chr1	170884454	170885752	Filter_SAM_or_BAM__output_SAM_or_BAM_on_data_182__bam_peak_844	318	.	9.60199	34.28033	31.82508
chr1	171019486	171019902	Filter_SAM_or_BAM__output_SAM_or_BAM_on_data_182__bam_peak_845	67	.	4.26979	8.92536	6.78008
chr1	171033047	171034660	Filter_SAM_or_BAM__output_SAM_or_BAM_on_data_182__bam_peak_846	183	.	6.69712	20.64186	18.36706
chr1	171036395	171039345	Filter_SAM_or_BAM__output_SAM_or_BAM_on_data_182__bam_peak_847	225	.	7.54407	24.90417	22.56562
chr1	171101812	171103893	Filter_SAM_or_BAM__output_SAM_or_BAM_on_data_182__bam_peak_848	135	.	5.9091	15.8334	13.59783
chr1	171110861	171112563	Filter_SAM_or_BAM__output_SAM_or_BAM_on_data_182__bam_peak_849	280	.	8.70737	30.42929	28.02635
chr1	171113572	171114580	Filter_SAM_or_BAM__output_SAM_or_BAM_on_data_182__bam_peak_850	52	.	3.86598	7.37513	5.25007
chr1	171149623	171151353	Filter_SAM_or_BAM__output_SAM_or_BAM_on_data_182__bam_peak_851	393	.	10.63608	41.89817	39.32606
chr1	171193224	171193365	Filter_SAM_or_BAM__output_SAM_or_BAM_on_data_182__bam_peak_852	25	.	3.02337	4.62494	2.56259
chr1	171220990	171223028	Filter_SAM_or_BAM__output_SAM_or_BAM_on_data_182__bam_peak_853	190	.	6.9673	21.30119	19.00325
chr1	171245480	171248845	Filter_SAM_or_BAM__output_SAM_or_BAM_on_data_182__bam_peak_854	373	.	10.05595	39.90185	37.3675
chr1	171250302	171253048	Filter_SAM_or_BAM__output_SAM_or_BAM_on_data_182__bam_peak_855	365	.	10.30838	39.0592	36.54955
chr1	171262426	171263079	Filter_SAM_or_BAM__output_SAM_or_BAM_on_data_182__bam_peak_856	58	.	4.03409	7.9433	5.80905
chr1	171269915	171271935	Filter_SAM_or_BAM__output_SAM_or_BAM_on_data_182__bam_peak_857	184	.	6.96968	20.75995	18.46223
chr1	171280206	171282064	Filter_SAM_or_BAM__output_SAM_or_BAM_on_data_182__bam_peak_858	718	.	16.10103	74.8265	71.80656
chr1	171287077	171288581	Filter_SAM_or_BAM__output_SAM_or_BAM_on_data_182__bam_peak_859	246	.	8.20826	27.04394	24.68008
chr1	171293221	171295794	Filter_SAM_or_BAM__output_SAM_or_BAM_on_data_182__bam_peak_860	385	.	10.1266	41.06695	38.53283
chr1	171327573	171331287	Filter_SAM_or_BAM__output_SAM_or_BAM_on_data_182__bam_peak_861	510	.	12.52228	53.80642	51.07467
chr1	171333468	171333792	Filter_SAM_or_BAM__output_SAM_or_BAM_on_data_182__bam_peak_862	15	.	2.62745	3.52993	1.50886
chr1	171344540	171346544	Filter_SAM_or_BAM__output_SAM_or_BAM_on_data_182__bam_peak_863	502	.	12.76351	53.00406	50.29692
chr1	171410868	171412979	Filter_SAM_or_BAM__output_SAM_or_BAM_on_data_182__bam_peak_864	556	.	13.54903	58.37069	55.60332
chr1	171437126	171439675	Filter_SAM_or_BAM__output_SAM_or_BAM_on_data_182__bam_peak_865	88	.	4.79991	11.0696	8.89027
chr1	171470246	171470914	Filter_SAM_or_BAM__output_SAM_or_BAM_on_data_182__bam_peak_866	19	.	2.79809	4.01552	1.97678
chr1	171501724	171501963	Filter_SAM_or_BAM__output_SAM_or_BAM_on_data_182__bam_peak_867	40	.	3.5201	6.19621	4.0973
chr1	171502704	171505031	Filter_SAM_or_BAM__output_SAM_or_BAM_on_data_182__bam_peak_868	367	.	10.10314	39.27806	36.75346
chr1	171540499	171540886	Filter_SAM_or_BAM__output_SAM_or_BAM_on_data_182__bam_peak_869	14	.	1.88673	3.41075	1.40669
chr1	172026308	172027957	Filter_SAM_or_BAM__output_SAM_or_BAM_on_data_182__bam_peak_870	258	.	8.18128	28.17845	25.80864
chr1	172081447	172085188	Filter_SAM_or_BAM__output_SAM_or_BAM_on_data_182__bam_peak_871	627	.	14.30951	65.64689	62.74244
chr1	172095469	172095808	Filter_SAM_or_BAM__output_SAM_or_BAM_on_data_182__bam_peak_872	16	.	2.67574	3.66012	1.63375
chr1	172126433	172128533	Filter_SAM_or_BAM__output_SAM_or_BAM_on_data_182__bam_peak_873	327	.	9.60298	35.23362	32.77067
chr1	172129014	172129219	Filter_SAM_or_BAM__output_SAM_or_BAM_on_data_182__bam_peak_874	18	.	2.74901	3.85702	1.82255
chr1	172133902	172134093	Filter_SAM_or_BAM__output_SAM_or_BAM_on_data_182__bam_peak_875	18	.	2.74077	3.83995	1.80698
chr1	172147532	172150498	Filter_SAM_or_BAM__output_SAM_or_BAM_on_data_182__bam_peak_876	457	.	11.61894	48.42319	45.78081
chr1	172204120	172207104	Filter_SAM_or_BAM__output_SAM_or_BAM_on_data_182__bam_peak_877	248	.	7.83172	27.23781	24.88572
chr1	172296594	172297966	Filter_SAM_or_BAM__output_SAM_or_BAM_on_data_182__bam_peak_878	33	.	3.23464	5.39001	3.31444
chr1	172309880	172310777	Filter_SAM_or_BAM__output_SAM_or_BAM_on_data_182__bam_peak_879	53	.	3.89568	7.5145	5.39127
chr1	172312028	172314233	Filter_SAM_or_BAM__output_SAM_or_BAM_on_data_182__bam_peak_880	229	.	7.66808	25.26365	22.92694
chr1	172375496	172378476	Filter_SAM_or_BAM__output_SAM_or_BAM_on_data_182__bam_peak_881	257	.	8.30861	28.07648	25.70078
chr1	172482194	172482394	Filter_SAM_or_BAM__output_SAM_or_BAM_on_data_182__bam_peak_882	32	.	3.11531	5.36951	3.29055
chr1	172499710	172503871	Filter_SAM_or_BAM__output_SAM_or_BAM_on_data_182__bam_peak_883	432	.	11.33901	45.82343	43.22331
chr1	172562465	172563656	Filter_SAM_or_BAM__output_SAM_or_BAM_on_data_182__bam_peak_884	119	.	5.54489	14.12395	11.90769
chr1	172632362	172633501	Filter_SAM_or_BAM__output_SAM_or_BAM_on_data_182__bam_peak_885	133	.	5.82173	15.62481	13.39137
chr1	173420852	173421182	Filter_SAM_or_BAM__output_SAM_or_BAM_on_data_182__bam_peak_886	12	.	2.5427	3.30804	1.29707
chr1	173877907	173878493	Filter_SAM_or_BAM__output_SAM_or_BAM_on_data_182__bam_peak_887	21	.	2.84457	4.17337	2.12882
chr1	173910903	173913971	Filter_SAM_or_BAM__output_SAM_or_BAM_on_data_182__bam_peak_888	90	.	4.7299	11.23469	9.06341
chr1	173961882	173962086	Filter_SAM_or_BAM__output_SAM_or_BAM_on_data_182__bam_peak_889	20	.	2.82316	4.13895	2.09596
chr1	173965196	173965512	Filter_SAM_or_BAM__output_SAM_or_BAM_on_data_182__bam_peak_890	13	.	2.52317	3.39669	1.39029
chr1	173973241	173973446	Filter_SAM_or_BAM__output_SAM_or_BAM_on_data_182__bam_peak_891	23	.	2.90269	4.36407	2.31132
chr1	173981208	173981496	Filter_SAM_or_BAM__output_SAM_or_BAM_on_data_182__bam_peak_892	12	.	2.5427	3.30804	1.29707
chr1	175624224	175626172	Filter_SAM_or_BAM__output_SAM_or_BAM_on_data_182__bam_peak_893	272	.	8.68384	29.64686	27.24717
chr1	175690661	175693591	Filter_SAM_or_BAM__output_SAM_or_BAM_on_data_182__bam_peak_894	276	.	8.45818	30.02211	27.6226
chr1	175880158	175881327	Filter_SAM_or_BAM__output_SAM_or_BAM_on_data_182__bam_peak_895	299	.	8.96272	32.40747	29.96763
chr1	176800849	176801169	Filter_SAM_or_BAM__output_SAM_or_BAM_on_data_182__bam_peak_896	26	.	3.05277	4.74198	2.68023
chr1	176807533	176807668	Filter_SAM_or_BAM__output_SAM_or_BAM_on_data_182__bam_peak_897	17	.	2.72159	3.78389	1.75253
chr1	176809890	176811240	Filter_SAM_or_BAM__output_SAM_or_BAM_on_data_182__bam_peak_898	21	.	2.83847	4.1761	2.1318
chr1	176811856	176816131	Filter_SAM_or_BAM__output_SAM_or_BAM_on_data_182__bam_peak_899	668	.	15.11387	69.80614	66.87841
chr1	176818365	176818908	Filter_SAM_or_BAM__output_SAM_or_BAM_on_data_182__bam_peak_900	27	.	3.07092	4.83504	2.7731
chr1	176827342	176827529	Filter_SAM_or_BAM__output_SAM_or_BAM_on_data_182__bam_peak_901	17	.	2.69711	3.74421	1.71571
chr1	176832741	176836157	Filter_SAM_or_BAM__output_SAM_or_BAM_on_data_182__bam_peak_902	266	.	8.44131	29.0131	26.62165
chr1	177013671	177015338	Filter_SAM_or_BAM__output_SAM_or_BAM_on_data_182__bam_peak_903	35	.	3.33697	5.62072	3.53584
chr1	177051435	177051575	Filter_SAM_or_BAM__output_SAM_or_BAM_on_data_182__bam_peak_904	12	.	2.5427	3.30804	1.29707
chr1	177256836	177259829	Filter_SAM_or_BAM__output_SAM_or_BAM_on_data_182__bam_peak_905	110	.	5.16902	13.20877	11.01469
chr1	177323319	177323446	Filter_SAM_or_BAM__output_SAM_or_BAM_on_data_182__bam_peak_906	14	.	2.59962	3.45707	1.43932
chr1	177440961	177442150	Filter_SAM_or_BAM__output_SAM_or_BAM_on_data_182__bam_peak_907	243	.	8.17611	26.75065	24.38358
chr1	177442971	177447201	Filter_SAM_or_BAM__output_SAM_or_BAM_on_data_182__bam_peak_908	257	.	8.2816	28.09253	25.71255
chr1	177702573	177703952	Filter_SAM_or_BAM__output_SAM_or_BAM_on_data_182__bam_peak_909	65	.	4.08227	8.65318	6.5233
chr1	177793215	177793363	Filter_SAM_or_BAM__output_SAM_or_BAM_on_data_182__bam_peak_910	15	.	2.65966	3.61839	1.59399
chr1	177793981	177796539	Filter_SAM_or_BAM__output_SAM_or_BAM_on_data_182__bam_peak_911	528	.	12.72281	55.552	52.82524
chr1	177982940	177983744	Filter_SAM_or_BAM__output_SAM_or_BAM_on_data_182__bam_peak_912	141	.	5.95026	16.40823	14.17202
chr1	178186751	178190137	Filter_SAM_or_BAM__output_SAM_or_BAM_on_data_182__bam_peak_913	159	.	6.41719	18.24792	15.98169
chr1	178316949	178321650	Filter_SAM_or_BAM__output_SAM_or_BAM_on_data_182__bam_peak_914	481	.	12.1987	50.82268	48.15096
chr1	178322097	178322388	Filter_SAM_or_BAM__output_SAM_or_BAM_on_data_182__bam_peak_915	12	.	2.54269	3.30804	1.29707
chr1	178333749	178338909	Filter_SAM_or_BAM__output_SAM_or_BAM_on_data_182__bam_peak_916	310	.	8.99756	33.47038	31.01517
chr1	178368567	178369743	Filter_SAM_or_BAM__output_SAM_or_BAM_on_data_182__bam_peak_917	129	.	5.69453	15.15234	12.92169
chr1	178405230	178406944	Filter_SAM_or_BAM__output_SAM_or_BAM_on_data_182__bam_peak_918	412	.	11.25651	43.83444	41.25924
chr1	178467553	178467682	Filter_SAM_or_BAM__output_SAM_or_BAM_on_data_182__bam_peak_919	15	.	2.64453	3.57726	1.55448
chr1	178527346	178531077	Filter_SAM_or_BAM__output_SAM_or_BAM_on_data_182__bam_peak_920	163	.	6.46888	18.6399	16.3622
chr1	179042519	179043309	Filter_SAM_or_BAM__output_SAM_or_BAM_on_data_182__bam_peak_921	15	.	2.65195	3.6155	1.5912
chr1	179477663	179477839	Filter_SAM_or_BAM__output_SAM_or_BAM_on_data_182__bam_peak_922	18	.	2.76415	3.93367	1.896
chr1	179516588	179518400	Filter_SAM_or_BAM__output_SAM_or_BAM_on_data_182__bam_peak_923	311	.	9.18191	33.62223	31.18706
chr1	179545092	179547663	Filter_SAM_or_BAM__output_SAM_or_BAM_on_data_182__bam_peak_924	568	.	13.27525	59.60617	56.8058
chr1	179667183	179669741	Filter_SAM_or_BAM__output_SAM_or_BAM_on_data_182__bam_peak_925	244	.	8.05527	26.80256	24.44251
chr1	179801398	179804701	Filter_SAM_or_BAM__output_SAM_or_BAM_on_data_182__bam_peak_926	331	.	9.03004	35.62502	33.14489
chr1	179847975	179848490	Filter_SAM_or_BAM__output_SAM_or_BAM_on_data_182__bam_peak_927	24	.	2.96867	4.48958	2.43362
chr1	179959268	179963179	Filter_SAM_or_BAM__output_SAM_or_BAM_on_data_182__bam_peak_928	341	.	9.71015	36.64291	34.15271
chr1	179969794	179969913	Filter_SAM_or_BAM__output_SAM_or_BAM_on_data_182__bam_peak_929	12	.	2.5427	3.30804	1.29707
chr1	180194484	180196181	Filter_SAM_or_BAM__output_SAM_or_BAM_on_data_182__bam_peak_930	207	.	7.38934	23.06496	20.74802
chr1	180255213	180257019	Filter_SAM_or_BAM__output_SAM_or_BAM_on_data_182__bam_peak_931	254	.	8.3296	27.80031	25.42484
chr1	180330415	180331550	Filter_SAM_or_BAM__output_SAM_or_BAM_on_data_182__bam_peak_932	71	.	4.31335	9.28389	7.13283
chr1	180364892	180365892	Filter_SAM_or_BAM__output_SAM_or_BAM_on_data_182__bam_peak_933	133	.	5.82171	15.55913	13.32976
chr1	180386915	180387908	Filter_SAM_or_BAM__output_SAM_or_BAM_on_data_182__bam_peak_934	118	.	5.46884	14.09787	11.88595
chr1	180568579	180570375	Filter_SAM_or_BAM__output_SAM_or_BAM_on_data_182__bam_peak_935	416	.	11.19376	44.24806	41.66519
chr1	180640106	180642833	Filter_SAM_or_BAM__output_SAM_or_BAM_on_data_182__bam_peak_936	243	.	7.86419	26.74767	24.37975
chr1	180725124	180728161	Filter_SAM_or_BAM__output_SAM_or_BAM_on_data_182__bam_peak_937	333	.	9.6311	35.78105	33.30088
chr1	180730230	180730377	Filter_SAM_or_BAM__output_SAM_or_BAM_on_data_182__bam_peak_938	14	.	2.594	3.44234	1.42526
chr1	180763634	180763803	Filter_SAM_or_BAM__output_SAM_or_BAM_on_data_182__bam_peak_939	19	.	2.78091	3.9507	1.91364
chr1	180767441	180769031	Filter_SAM_or_BAM__output_SAM_or_BAM_on_data_182__bam_peak_940	125	.	5.589	14.75157	12.53565
chr1	180777226	180779018	Filter_SAM_or_BAM__output_SAM_or_BAM_on_data_182__bam_peak_941	301	.	9.31544	32.58148	30.15212
chr1	180810497	180814910	Filter_SAM_or_BAM__output_SAM_or_BAM_on_data_182__bam_peak_942	323	.	9.42572	34.85699	32.39362
chr1	180847835	180853295	Filter_SAM_or_BAM__output_SAM_or_BAM_on_data_182__bam_peak_943	144	.	5.79417	16.72443	14.48798
chr1	180903663	180905569	Filter_SAM_or_BAM__output_SAM_or_BAM_on_data_182__bam_peak_944	425	.	10.62114	45.19442	42.57964
chr1	180941202	180945454	Filter_SAM_or_BAM__output_SAM_or_BAM_on_data_182__bam_peak_945	413	.	10.97942	43.90097	41.3225
chr1	181015674	181017584	Filter_SAM_or_BAM__output_SAM_or_BAM_on_data_182__bam_peak_946	164	.	6.41571	18.69421	16.42883
chr1	181143093	181145833	Filter_SAM_or_BAM__output_SAM_or_BAM_on_data_182__bam_peak_947	544	.	13.29205	57.21833	54.46688
chr1	181150693	181152218	Filter_SAM_or_BAM__output_SAM_or_BAM_on_data_182__bam_peak_948	241	.	7.84985	26.52646	24.16513
chr1	181209353	181211382	Filter_SAM_or_BAM__output_SAM_or_BAM_on_data_182__bam_peak_949	322	.	9.34551	34.74127	32.27767
chr1	181211946	181213444	Filter_SAM_or_BAM__output_SAM_or_BAM_on_data_182__bam_peak_950	331	.	9.67545	35.67338	33.19967
chr1	181232609	181232766	Filter_SAM_or_BAM__output_SAM_or_BAM_on_data_182__bam_peak_951	18	.	2.74757	3.85007	1.81538
chr1	181255767	181257002	Filter_SAM_or_BAM__output_SAM_or_BAM_on_data_182__bam_peak_952	34	.	3.30097	5.50605	3.42284
chr1	181839943	181843812	Filter_SAM_or_BAM__output_SAM_or_BAM_on_data_182__bam_peak_953	252	.	7.91342	27.64723	25.27804
chr1	182018112	182019478	Filter_SAM_or_BAM__output_SAM_or_BAM_on_data_182__bam_peak_954	261	.	8.18158	28.57653	26.18534
chr1	182020337	182021836	Filter_SAM_or_BAM__output_SAM_or_BAM_on_data_182__bam_peak_955	23	.	2.95008	4.44203	2.38942
chr1	182124397	182126012	Filter_SAM_or_BAM__output_SAM_or_BAM_on_data_182__bam_peak_956	352	.	10.02304	37.76675	35.27665
chr1	182280777	182283241	Filter_SAM_or_BAM__output_SAM_or_BAM_on_data_182__bam_peak_957	302	.	9.17072	32.65087	30.21232
chr1	182339844	182342264	Filter_SAM_or_BAM__output_SAM_or_BAM_on_data_182__bam_peak_958	120	.	5.42738	14.23254	12.02046
chr1	182368521	182369267	Filter_SAM_or_BAM__output_SAM_or_BAM_on_data_182__bam_peak_959	17	.	2.6981	3.74041	1.7108
chr1	182408159	182410951	Filter_SAM_or_BAM__output_SAM_or_BAM_on_data_182__bam_peak_960	352	.	9.7333	37.72521	35.23001
chr1	182515119	182518148	Filter_SAM_or_BAM__output_SAM_or_BAM_on_data_182__bam_peak_961	380	.	10.28175	40.60363	38.04937
chr1	182518971	182520566	Filter_SAM_or_BAM__output_SAM_or_BAM_on_data_182__bam_peak_962	78	.	4.49084	10.05561	7.89609
chr1	182521374	182521755	Filter_SAM_or_BAM__output_SAM_or_BAM_on_data_182__bam_peak_963	24	.	2.95007	4.45455	2.4029
chr1	182527954	182528682	Filter_SAM_or_BAM__output_SAM_or_BAM_on_data_182__bam_peak_964	19	.	2.78672	3.96496	1.92703
chr1	182764603	182764732	Filter_SAM_or_BAM__output_SAM_or_BAM_on_data_182__bam_peak_965	15	.	2.64442	3.57895	1.55585
chr1	183113155	183114045	Filter_SAM_or_BAM__output_SAM_or_BAM_on_data_182__bam_peak_966	23	.	2.91998	4.36202	2.31298
chr1	183144642	183147780	Filter_SAM_or_BAM__output_SAM_or_BAM_on_data_182__bam_peak_967	383	.	10.50131	40.91029	38.37739
chr1	183194422	183195401	Filter_SAM_or_BAM__output_SAM_or_BAM_on_data_182__bam_peak_968	29	.	3.12368	5.04172	2.97424
chr1	183220201	183221611	Filter_SAM_or_BAM__output_SAM_or_BAM_on_data_182__bam_peak_969	142	.	5.78185	16.47331	14.23763
chr1	183295728	183299529	Filter_SAM_or_BAM__output_SAM_or_BAM_on_data_182__bam_peak_970	603	.	10.57066	63.21462	60.37227
chr1	183307461	183307741	Filter_SAM_or_BAM__output_SAM_or_BAM_on_data_182__bam_peak_971	23	.	2.90913	4.40224	2.35125
chr1	183344392	183346775	Filter_SAM_or_BAM__output_SAM_or_BAM_on_data_182__bam_peak_972	409	.	11.1053	43.56707	40.99516
chr1	183368362	183370321	Filter_SAM_or_BAM__output_SAM_or_BAM_on_data_182__bam_peak_973	209	.	7.31304	23.2944	20.96821
chr1	183388422	183390166	Filter_SAM_or_BAM__output_SAM_or_BAM_on_data_182__bam_peak_974	152	.	6.18319	17.49415	15.24143
chr1	183438940	183439098	Filter_SAM_or_BAM__output_SAM_or_BAM_on_data_182__bam_peak_975	23	.	2.92474	4.42677	2.37432
chr1	184032411	184038302	Filter_SAM_or_BAM__output_SAM_or_BAM_on_data_182__bam_peak_976	477	.	11.64336	50.38895	47.70722
chr1	184038853	184042585	Filter_SAM_or_BAM__output_SAM_or_BAM_on_data_182__bam_peak_977	41	.	3.51275	6.27627	4.1777
chr1	184048989	184049415	Filter_SAM_or_BAM__output_SAM_or_BAM_on_data_182__bam_peak_978	22	.	2.89015	4.28911	2.24027
chr1	184441059	184441190	Filter_SAM_or_BAM__output_SAM_or_BAM_on_data_182__bam_peak_979	20	.	2.83051	4.08897	2.04682
chr1	184674610	184674815	Filter_SAM_or_BAM__output_SAM_or_BAM_on_data_182__bam_peak_980	16	.	2.67698	3.66491	1.6386
chr1	184730645	184733156	Filter_SAM_or_BAM__output_SAM_or_BAM_on_data_182__bam_peak_981	234	.	7.84558	25.82189	23.46356
chr1	184844405	184846805	Filter_SAM_or_BAM__output_SAM_or_BAM_on_data_182__bam_peak_982	377	.	10.62527	40.29531	37.75777
chr1	185203887	185205812	Filter_SAM_or_BAM__output_SAM_or_BAM_on_data_182__bam_peak_983	352	.	9.85498	37.74639	35.25175
chr1	185217837	185218406	Filter_SAM_or_BAM__output_SAM_or_BAM_on_data_182__bam_peak_984	20	.	2.82661	4.07927	2.03761
chr1	185229718	185229834	Filter_SAM_or_BAM__output_SAM_or_BAM_on_data_182__bam_peak_985	14	.	2.60386	3.46817	1.44991
chr1	185328241	185330113	Filter_SAM_or_BAM__output_SAM_or_BAM_on_data_182__bam_peak_986	260	.	8.50275	28.39128	26.00868
chr1	185331562	185333555	Filter_SAM_or_BAM__output_SAM_or_BAM_on_data_182__bam_peak_987	535	.	12.73384	56.32293	53.55911
chr1	185362154	185365168	Filter_SAM_or_BAM__output_SAM_or_BAM_on_data_182__bam_peak_988	276	.	8.63258	30.0507	27.64733
chr1	186116589	186117525	Filter_SAM_or_BAM__output_SAM_or_BAM_on_data_182__bam_peak_989	226	.	7.53064	25.02706	22.6925
chr1	186407898	186408115	Filter_SAM_or_BAM__output_SAM_or_BAM_on_data_182__bam_peak_990	61	.	4.1519	8.33311	6.19031
chr1	186701483	186706640	Filter_SAM_or_BAM__output_SAM_or_BAM_on_data_182__bam_peak_991	457	.	11.90703	48.42285	45.77763
chr1	186748109	186750360	Filter_SAM_or_BAM__output_SAM_or_BAM_on_data_182__bam_peak_992	449	.	11.84392	47.57362	44.96138
chr1	187215053	187216826	Filter_SAM_or_BAM__output_SAM_or_BAM_on_data_182__bam_peak_993	345	.	9.93846	37.0355	34.54807
chr1	189006052	189008365	Filter_SAM_or_BAM__output_SAM_or_BAM_on_data_182__bam_peak_994	166	.	6.50695	18.96164	16.69145
chr1	189214070	189214805	Filter_SAM_or_BAM__output_SAM_or_BAM_on_data_182__bam_peak_995	30	.	3.15643	5.07462	3.00513
chr1	189687049	189689510	Filter_SAM_or_BAM__output_SAM_or_BAM_on_data_182__bam_peak_996	125	.	5.51435	14.79079	12.5755
chr1	189718509	189719376	Filter_SAM_or_BAM__output_SAM_or_BAM_on_data_182__bam_peak_997	23	.	2.92911	4.44077	2.38886
chr1	189726996	189730473	Filter_SAM_or_BAM__output_SAM_or_BAM_on_data_182__bam_peak_998	345	.	9.84888	37.04081	34.55614
chr1	189921412	189923001	Filter_SAM_or_BAM__output_SAM_or_BAM_on_data_182__bam_peak_999	143	.	5.90188	16.55673	14.32114
chr1	189923869	189924570	Filter_SAM_or_BAM__output_SAM_or_BAM_on_data_182__bam_peak_1000	16	.	2.68717	3.6946	1.66742
chr1	189941754	189941880	Filter_SAM_or_BAM__output_SAM_or_BAM_on_data_182__bam_peak_1001	19	.	2.79488	4.00108	1.96139
chr1	190168800	190169014	Filter_SAM_or_BAM__output_SAM_or_BAM_on_data_182__bam_peak_1002	28	.	3.12986	4.9658	2.89707
chr1	190169783	190170759	Filter_SAM_or_BAM__output_SAM_or_BAM_on_data_182__bam_peak_1003	28	.	3.09292	4.88168	2.81484
chr1	190910799	190912633	Filter_SAM_or_BAM__output_SAM_or_BAM_on_data_182__bam_peak_1004	492	.	12.43973	51.92039	49.24011
chr1	190927442	190930337	Filter_SAM_or_BAM__output_SAM_or_BAM_on_data_182__bam_peak_1005	425	.	11.14496	45.16822	42.56684
chr1	190972449	190973499	Filter_SAM_or_BAM__output_SAM_or_BAM_on_data_182__bam_peak_1006	21	.	2.88044	4.23259	2.18581
chr1	190975558	190975973	Filter_SAM_or_BAM__output_SAM_or_BAM_on_data_182__bam_peak_1007	12	.	2.5427	3.30804	1.29707
chr1	190976561	190979975	Filter_SAM_or_BAM__output_SAM_or_BAM_on_data_182__bam_peak_1008	307	.	9.21189	33.14981	30.70886
chr1	191024479	191026907	Filter_SAM_or_BAM__output_SAM_or_BAM_on_data_182__bam_peak_1009	330	.	9.65197	35.54026	33.07117
chr1	191062093	191063729	Filter_SAM_or_BAM__output_SAM_or_BAM_on_data_182__bam_peak_1010	226	.	7.5637	24.97851	22.63479
chr1	191082737	191082865	Filter_SAM_or_BAM__output_SAM_or_BAM_on_data_182__bam_peak_1011	13	.	2.54685	3.31892	1.30745
chr1	191181478	191184184	Filter_SAM_or_BAM__output_SAM_or_BAM_on_data_182__bam_peak_1012	167	.	6.3813	18.98776	16.73264
chr1	191223978	191225561	Filter_SAM_or_BAM__output_SAM_or_BAM_on_data_182__bam_peak_1013	137	.	5.83264	16.02496	13.78436
chr1	191312366	191313385	Filter_SAM_or_BAM__output_SAM_or_BAM_on_data_182__bam_peak_1014	197	.	6.72348	22.06546	19.76544
chr1	191317075	191318641	Filter_SAM_or_BAM__output_SAM_or_BAM_on_data_182__bam_peak_1015	251	.	8.20896	27.53263	25.16054
chr1	191325605	191327181	Filter_SAM_or_BAM__output_SAM_or_BAM_on_data_182__bam_peak_1016	269	.	8.36397	29.31355	26.92764
chr1	191394019	191398251	Filter_SAM_or_BAM__output_SAM_or_BAM_on_data_182__bam_peak_1017	468	.	11.84149	49.51023	46.83261
chr1	191527686	191528297	Filter_SAM_or_BAM__output_SAM_or_BAM_on_data_182__bam_peak_1018	22	.	2.91033	4.30613	2.25548
chr1	191529367	191529589	Filter_SAM_or_BAM__output_SAM_or_BAM_on_data_182__bam_peak_1019	16	.	2.67155	3.65116	1.62555
chr1	191573588	191577445	Filter_SAM_or_BAM__output_SAM_or_BAM_on_data_182__bam_peak_1020	386	.	10.72073	41.17456	38.63345
chr1	191661781	191662435	Filter_SAM_or_BAM__output_SAM_or_BAM_on_data_182__bam_peak_1021	14	.	2.57532	3.47986	1.4632
chr1	191671933	191672408	Filter_SAM_or_BAM__output_SAM_or_BAM_on_data_182__bam_peak_1022	34	.	3.30528	5.5337	3.452
chr1	191717135	191720061	Filter_SAM_or_BAM__output_SAM_or_BAM_on_data_182__bam_peak_1023	291	.	9.05223	31.59904	29.17657
chr1	191820820	191822344	Filter_SAM_or_BAM__output_SAM_or_BAM_on_data_182__bam_peak_1024	148	.	6.16962	17.06883	14.81841
chr1	191881641	191881835	Filter_SAM_or_BAM__output_SAM_or_BAM_on_data_182__bam_peak_1025	15	.	2.62745	3.52993	1.50886
chr1	191905489	191908758	Filter_SAM_or_BAM__output_SAM_or_BAM_on_data_182__bam_peak_1026	138	.	5.38042	16.10921	13.88682
chr1	191989036	191990522	Filter_SAM_or_BAM__output_SAM_or_BAM_on_data_182__bam_peak_1027	179	.	6.81028	20.25741	17.97068
chr1	192069837	192070933	Filter_SAM_or_BAM__output_SAM_or_BAM_on_data_182__bam_peak_1028	44	.	3.59767	6.55903	4.4582
chr1	192090146	192093145	Filter_SAM_or_BAM__output_SAM_or_BAM_on_data_182__bam_peak_1029	310	.	9.35946	33.53182	31.08516
chr1	192135788	192139436	Filter_SAM_or_BAM__output_SAM_or_BAM_on_data_182__bam_peak_1030	393	.	10.86894	41.92775	39.386
chr1	192733182	192733336	Filter_SAM_or_BAM__output_SAM_or_BAM_on_data_182__bam_peak_1031	12	.	2.5427	3.30804	1.29707
chr1	192770201	192771614	Filter_SAM_or_BAM__output_SAM_or_BAM_on_data_182__bam_peak_1032	20	.	2.81506	4.06348	2.02428
chr1	192806570	192807548	Filter_SAM_or_BAM__output_SAM_or_BAM_on_data_182__bam_peak_1033	28	.	3.07643	4.94009	2.87913
chr1	192822241	192822623	Filter_SAM_or_BAM__output_SAM_or_BAM_on_data_182__bam_peak_1034	14	.	2.59019	3.43238	1.41575
chr1	192849995	192855279	Filter_SAM_or_BAM__output_SAM_or_BAM_on_data_182__bam_peak_1035	140	.	5.67372	16.27671	14.05798
chr1	192855877	192857266	Filter_SAM_or_BAM__output_SAM_or_BAM_on_data_182__bam_peak_1036	152	.	5.99218	17.45953	15.2197
chr1	193128954	193130767	Filter_SAM_or_BAM__output_SAM_or_BAM_on_data_182__bam_peak_1037	214	.	7.43477	23.75995	21.43684
chr1	193172446	193174484	Filter_SAM_or_BAM__output_SAM_or_BAM_on_data_182__bam_peak_1038	295	.	8.96884	32.02619	29.59983
chr1	193189316	193189792	Filter_SAM_or_BAM__output_SAM_or_BAM_on_data_182__bam_peak_1039	18	.	2.76077	3.89356	1.85836
chr1	193271613	193273537	Filter_SAM_or_BAM__output_SAM_or_BAM_on_data_182__bam_peak_1040	246	.	8.02523	26.96649	24.6032
chr1	193369007	193370412	Filter_SAM_or_BAM__output_SAM_or_BAM_on_data_182__bam_peak_1041	70	.	4.34377	9.24149	7.09153
chr1	194618926	194623349	Filter_SAM_or_BAM__output_SAM_or_BAM_on_data_182__bam_peak_1042	459	.	11.96316	48.54325	45.90453
chr1	194624458	194624606	Filter_SAM_or_BAM__output_SAM_or_BAM_on_data_182__bam_peak_1043	13	.	2.56196	3.35847	1.3452
chr1	194879840	194879969	Filter_SAM_or_BAM__output_SAM_or_BAM_on_data_182__bam_peak_1044	24	.	2.98783	4.51476	2.45563
chr1	194938895	194939674	Filter_SAM_or_BAM__output_SAM_or_BAM_on_data_182__bam_peak_1045	28	.	3.12129	4.95047	2.883
chr1	194976095	194978316	Filter_SAM_or_BAM__output_SAM_or_BAM_on_data_182__bam_peak_1046	276	.	8.56037	30.06322	27.67012
chr1	195129832	195132127	Filter_SAM_or_BAM__output_SAM_or_BAM_on_data_182__bam_peak_1047	389	.	10.37984	41.54498	38.99035
chr1	195241573	195242405	Filter_SAM_or_BAM__output_SAM_or_BAM_on_data_182__bam_peak_1048	186	.	6.08778	20.93924	18.64839
chr10	3337440	3338001	Filter_SAM_or_BAM__output_SAM_or_BAM_on_data_182__bam_peak_1049	18	.	2.749	3.87337	1.83904
chr10	3365557	3368385	Filter_SAM_or_BAM__output_SAM_or_BAM_on_data_182__bam_peak_1050	331	.	9.7319	35.60064	33.13259
chr10	3972888	3974357	Filter_SAM_or_BAM__output_SAM_or_BAM_on_data_182__bam_peak_1051	357	.	10.16782	38.2909	35.78391
chr10	4266122	4267353	Filter_SAM_or_BAM__output_SAM_or_BAM_on_data_182__bam_peak_1052	37	.	3.34364	5.8699	3.78285
chr10	4334371	4335182	Filter_SAM_or_BAM__output_SAM_or_BAM_on_data_182__bam_peak_1053	21	.	2.87993	4.2254	2.17812
chr10	4385839	4390214	Filter_SAM_or_BAM__output_SAM_or_BAM_on_data_182__bam_peak_1054	309	.	8.85514	33.38165	30.92998
chr10	4390673	4391364	Filter_SAM_or_BAM__output_SAM_or_BAM_on_data_182__bam_peak_1055	16	.	2.67482	3.66255	1.63687
chr10	4391983	4392132	Filter_SAM_or_BAM__output_SAM_or_BAM_on_data_182__bam_peak_1056	21	.	2.86844	4.19544	2.14963
chr10	4395163	4395442	Filter_SAM_or_BAM__output_SAM_or_BAM_on_data_182__bam_peak_1057	19	.	2.8013	4.00535	1.96599
chr10	4430610	4433768	Filter_SAM_or_BAM__output_SAM_or_BAM_on_data_182__bam_peak_1058	342	.	9.9354	36.7648	34.27657
chr10	4611495	4613372	Filter_SAM_or_BAM__output_SAM_or_BAM_on_data_182__bam_peak_1059	232	.	7.68404	25.63299	23.28427
chr10	4613885	4614092	Filter_SAM_or_BAM__output_SAM_or_BAM_on_data_182__bam_peak_1060	13	.	2.52874	3.34012	1.32829
chr10	5067666	5069032	Filter_SAM_or_BAM__output_SAM_or_BAM_on_data_182__bam_peak_1061	32	.	3.21493	5.30598	3.23064
chr10	5110629	5110958	Filter_SAM_or_BAM__output_SAM_or_BAM_on_data_182__bam_peak_1062	15	.	2.63295	3.54601	1.5245
chr10	5193599	5195010	Filter_SAM_or_BAM__output_SAM_or_BAM_on_data_182__bam_peak_1063	200	.	7.28317	22.37094	20.05521
chr10	5288834	5289124	Filter_SAM_or_BAM__output_SAM_or_BAM_on_data_182__bam_peak_1064	17	.	2.70365	3.7353	1.70587
chr10	5802956	5806727	Filter_SAM_or_BAM__output_SAM_or_BAM_on_data_182__bam_peak_1065	214	.	7.2062	23.79358	21.46484
chr10	5822091	5825036	Filter_SAM_or_BAM__output_SAM_or_BAM_on_data_182__bam_peak_1066	364	.	10.15628	38.95248	36.44264
chr10	5921466	5921578	Filter_SAM_or_BAM__output_SAM_or_BAM_on_data_182__bam_peak_1067	14	.	2.60079	3.46014	1.44225
chr10	5922039	5922743	Filter_SAM_or_BAM__output_SAM_or_BAM_on_data_182__bam_peak_1068	25	.	2.98848	4.56711	2.50882
chr10	7076689	7076917	Filter_SAM_or_BAM__output_SAM_or_BAM_on_data_182__bam_peak_1069	16	.	2.6874	3.71932	1.69172
chr10	7182415	7183767	Filter_SAM_or_BAM__output_SAM_or_BAM_on_data_182__bam_peak_1070	36	.	3.35853	5.77289	3.68751
chr10	7208942	7213448	Filter_SAM_or_BAM__output_SAM_or_BAM_on_data_182__bam_peak_1071	662	.	15.03503	69.22075	66.2787
chr10	7391313	7392080	Filter_SAM_or_BAM__output_SAM_or_BAM_on_data_182__bam_peak_1072	165	.	6.69764	18.8619	16.57958
chr10	7470426	7471602	Filter_SAM_or_BAM__output_SAM_or_BAM_on_data_182__bam_peak_1073	44	.	3.57034	6.52896	4.43231
chr10	7473260	7473507	Filter_SAM_or_BAM__output_SAM_or_BAM_on_data_182__bam_peak_1074	23	.	2.90909	4.43238	2.38074
chr10	7589440	7591108	Filter_SAM_or_BAM__output_SAM_or_BAM_on_data_182__bam_peak_1075	56	.	3.82968	7.74418	5.62367
chr10	7661999	7664617	Filter_SAM_or_BAM__output_SAM_or_BAM_on_data_182__bam_peak_1076	498	.	12.59211	52.55112	49.8636
chr10	7666956	7668419	Filter_SAM_or_BAM__output_SAM_or_BAM_on_data_182__bam_peak_1077	321	.	9.35983	34.58596	32.13736
chr10	7679148	7683448	Filter_SAM_or_BAM__output_SAM_or_BAM_on_data_182__bam_peak_1078	464	.	11.81141	49.10592	46.46256
chr10	7725674	7727679	Filter_SAM_or_BAM__output_SAM_or_BAM_on_data_182__bam_peak_1079	384	.	10.45117	41.03053	38.48521
chr10	7779726	7781829	Filter_SAM_or_BAM__output_SAM_or_BAM_on_data_182__bam_peak_1080	262	.	8.4497	28.61302	26.23287
chr10	7791646	7794380	Filter_SAM_or_BAM__output_SAM_or_BAM_on_data_182__bam_peak_1081	421	.	11.0299	44.73129	42.14266
chr10	7953589	7957475	Filter_SAM_or_BAM__output_SAM_or_BAM_on_data_182__bam_peak_1082	267	.	8.17746	29.11733	26.72729
chr10	7957924	7958194	Filter_SAM_or_BAM__output_SAM_or_BAM_on_data_182__bam_peak_1083	18	.	2.74791	3.85179	1.81717
chr10	8505962	8506549	Filter_SAM_or_BAM__output_SAM_or_BAM_on_data_182__bam_peak_1084	19	.	2.78084	3.96009	1.9224
chr10	8516871	8519422	Filter_SAM_or_BAM__output_SAM_or_BAM_on_data_182__bam_peak_1085	217	.	7.49046	24.07057	21.74195
chr10	8760614	8762732	Filter_SAM_or_BAM__output_SAM_or_BAM_on_data_182__bam_peak_1086	104	.	5.13025	12.63071	10.43699
chr10	8884767	8887012	Filter_SAM_or_BAM__output_SAM_or_BAM_on_data_182__bam_peak_1087	363	.	10.06783	38.83681	36.31585
chr10	9899096	9902171	Filter_SAM_or_BAM__output_SAM_or_BAM_on_data_182__bam_peak_1088	418	.	11.15777	44.46733	41.87967
chr10	10557496	10558233	Filter_SAM_or_BAM__output_SAM_or_BAM_on_data_182__bam_peak_1089	278	.	8.85239	30.22606	27.81933
chr10	10688342	10688893	Filter_SAM_or_BAM__output_SAM_or_BAM_on_data_182__bam_peak_1090	26	.	3.03368	4.69013	2.63027
chr10	11148689	11150751	Filter_SAM_or_BAM__output_SAM_or_BAM_on_data_182__bam_peak_1091	199	.	7.09262	22.28513	19.97575
chr10	11280100	11283564	Filter_SAM_or_BAM__output_SAM_or_BAM_on_data_182__bam_peak_1092	433	.	11.23943	45.90596	43.30469
chr10	11342550	11343353	Filter_SAM_or_BAM__output_SAM_or_BAM_on_data_182__bam_peak_1093	42	.	3.53286	6.37214	4.27585
chr10	11343980	11344207	Filter_SAM_or_BAM__output_SAM_or_BAM_on_data_182__bam_peak_1094	16	.	2.67714	3.67552	1.65037
chr10	12694555	12694773	Filter_SAM_or_BAM__output_SAM_or_BAM_on_data_182__bam_peak_1095	16	.	2.67794	3.66992	1.6438
chr10	12866458	12870001	Filter_SAM_or_BAM__output_SAM_or_BAM_on_data_182__bam_peak_1096	697	.	15.74966	72.69855	69.72761
chr10	12878889	12879021	Filter_SAM_or_BAM__output_SAM_or_BAM_on_data_182__bam_peak_1097	13	.	2.57887	3.40275	1.38747
chr10	12912056	12912271	Filter_SAM_or_BAM__output_SAM_or_BAM_on_data_182__bam_peak_1098	28	.	3.12429	4.92753	2.85742
chr10	12921831	12923680	Filter_SAM_or_BAM__output_SAM_or_BAM_on_data_182__bam_peak_1099	201	.	7.12388	22.42012	20.11246
chr10	12962889	12964726	Filter_SAM_or_BAM__output_SAM_or_BAM_on_data_182__bam_peak_1100	267	.	8.57421	29.15666	26.76514
chr10	13008003	13009584	Filter_SAM_or_BAM__output_SAM_or_BAM_on_data_182__bam_peak_1101	248	.	8.14662	27.23572	24.86514
chr10	13090727	13091366	Filter_SAM_or_BAM__output_SAM_or_BAM_on_data_182__bam_peak_1102	15	.	2.64723	3.60987	1.58669
chr10	13191999	13193538	Filter_SAM_or_BAM__output_SAM_or_BAM_on_data_182__bam_peak_1103	231	.	7.76917	25.51669	23.16848
chr10	13501061	13501715	Filter_SAM_or_BAM__output_SAM_or_BAM_on_data_182__bam_peak_1104	56	.	3.94961	7.74338	5.61689
chr10	13551989	13554151	Filter_SAM_or_BAM__output_SAM_or_BAM_on_data_182__bam_peak_1105	421	.	11.16703	44.77133	42.19136
chr10	13832064	13832992	Filter_SAM_or_BAM__output_SAM_or_BAM_on_data_182__bam_peak_1106	39	.	3.4501	6.03418	3.94318
chr10	13964168	13969296	Filter_SAM_or_BAM__output_SAM_or_BAM_on_data_182__bam_peak_1107	594	.	14.30695	62.28586	59.45643
chr10	13983069	13983943	Filter_SAM_or_BAM__output_SAM_or_BAM_on_data_182__bam_peak_1108	72	.	4.38407	9.40958	7.25504
chr10	14017612	14018923	Filter_SAM_or_BAM__output_SAM_or_BAM_on_data_182__bam_peak_1109	87	.	4.75073	10.91923	8.74781
chr10	14046426	14046640	Filter_SAM_or_BAM__output_SAM_or_BAM_on_data_182__bam_peak_1110	16	.	2.67017	3.6467	1.62114
chr10	14048713	14049521	Filter_SAM_or_BAM__output_SAM_or_BAM_on_data_182__bam_peak_1111	53	.	3.89305	7.46326	5.33799
chr10	14055616	14055976	Filter_SAM_or_BAM__output_SAM_or_BAM_on_data_182__bam_peak_1112	15	.	2.64998	3.58892	1.56516
chr10	14085856	14086419	Filter_SAM_or_BAM__output_SAM_or_BAM_on_data_182__bam_peak_1113	26	.	3.0337	4.70164	2.64151
chr10	14543443	14546301	Filter_SAM_or_BAM__output_SAM_or_BAM_on_data_182__bam_peak_1114	240	.	7.72987	26.40729	24.05722
chr10	14703620	14705829	Filter_SAM_or_BAM__output_SAM_or_BAM_on_data_182__bam_peak_1115	387	.	10.31225	41.29772	38.75496
chr10	16441243	16441359	Filter_SAM_or_BAM__output_SAM_or_BAM_on_data_182__bam_peak_1116	14	.	2.61125	3.48751	1.46837
chr10	17549348	17549721	Filter_SAM_or_BAM__output_SAM_or_BAM_on_data_182__bam_peak_1117	16	.	2.66284	3.62895	1.60416
chr10	17721498	17728045	Filter_SAM_or_BAM__output_SAM_or_BAM_on_data_182__bam_peak_1118	462	.	11.96752	48.92104	46.28125
chr10	17796254	17797173	Filter_SAM_or_BAM__output_SAM_or_BAM_on_data_182__bam_peak_1119	33	.	3.28184	5.44177	3.3605
chr10	17946441	17948518	Filter_SAM_or_BAM__output_SAM_or_BAM_on_data_182__bam_peak_1120	116	.	5.30881	13.89842	11.69971
chr10	18005453	18005727	Filter_SAM_or_BAM__output_SAM_or_BAM_on_data_182__bam_peak_1121	19	.	2.78691	3.96766	1.92996
chr10	18020677	18023521	Filter_SAM_or_BAM__output_SAM_or_BAM_on_data_182__bam_peak_1122	587	.	13.90621	61.60347	58.76213
chr10	18055540	18057493	Filter_SAM_or_BAM__output_SAM_or_BAM_on_data_182__bam_peak_1123	403	.	10.49576	42.94538	40.34014
chr10	18233902	18235660	Filter_SAM_or_BAM__output_SAM_or_BAM_on_data_182__bam_peak_1124	425	.	11.12729	45.17422	42.55796
chr10	18318571	18319980	Filter_SAM_or_BAM__output_SAM_or_BAM_on_data_182__bam_peak_1125	92	.	4.85078	11.44922	9.26375
chr10	18323682	18323866	Filter_SAM_or_BAM__output_SAM_or_BAM_on_data_182__bam_peak_1126	12	.	2.5427	3.30804	1.29707
chr10	18407517	18408518	Filter_SAM_or_BAM__output_SAM_or_BAM_on_data_182__bam_peak_1127	79	.	4.51742	10.07472	7.91464
chr10	18408967	18409294	Filter_SAM_or_BAM__output_SAM_or_BAM_on_data_182__bam_peak_1128	31	.	3.19654	5.24002	3.16413
chr10	18409810	18409938	Filter_SAM_or_BAM__output_SAM_or_BAM_on_data_182__bam_peak_1129	14	.	2.53344	3.44059	1.42874
chr10	18430361	18434053	Filter_SAM_or_BAM__output_SAM_or_BAM_on_data_182__bam_peak_1130	274	.	8.26338	29.81433	27.40205
chr10	18471748	18471916	Filter_SAM_or_BAM__output_SAM_or_BAM_on_data_182__bam_peak_1131	15	.	2.62669	3.52793	1.50695
chr10	18544943	18546362	Filter_SAM_or_BAM__output_SAM_or_BAM_on_data_182__bam_peak_1132	87	.	4.80936	10.90504	8.72503
chr10	19009252	19010275	Filter_SAM_or_BAM__output_SAM_or_BAM_on_data_182__bam_peak_1133	31	.	3.18209	5.22433	3.15428
chr10	19012770	19015798	Filter_SAM_or_BAM__output_SAM_or_BAM_on_data_182__bam_peak_1134	315	.	9.30804	34.03913	31.58294
chr10	19043297	19044143	Filter_SAM_or_BAM__output_SAM_or_BAM_on_data_182__bam_peak_1135	64	.	4.19319	8.56208	6.41833
chr10	19167979	19168429	Filter_SAM_or_BAM__output_SAM_or_BAM_on_data_182__bam_peak_1136	28	.	3.12149	4.91345	2.84316
chr10	19591377	19593661	Filter_SAM_or_BAM__output_SAM_or_BAM_on_data_182__bam_peak_1137	409	.	10.84911	43.52214	40.95072
chr10	19907135	19907707	Filter_SAM_or_BAM__output_SAM_or_BAM_on_data_182__bam_peak_1138	18	.	2.74325	3.84624	1.81292
chr10	19933876	19934148	Filter_SAM_or_BAM__output_SAM_or_BAM_on_data_182__bam_peak_1139	22	.	2.82751	4.32995	2.28338
chr10	20311088	20314597	Filter_SAM_or_BAM__output_SAM_or_BAM_on_data_182__bam_peak_1140	309	.	9.20702	33.42113	30.97898
chr10	20347299	20348884	Filter_SAM_or_BAM__output_SAM_or_BAM_on_data_182__bam_peak_1141	107	.	5.25399	12.94739	10.7459
chr10	20551945	20552062	Filter_SAM_or_BAM__output_SAM_or_BAM_on_data_182__bam_peak_1142	16	.	2.67715	3.70575	1.67784
chr10	20723463	20724965	Filter_SAM_or_BAM__output_SAM_or_BAM_on_data_182__bam_peak_1143	59	.	4.06271	8.11235	5.97724
chr10	20952025	20953526	Filter_SAM_or_BAM__output_SAM_or_BAM_on_data_182__bam_peak_1144	141	.	5.93848	16.4324	14.18562
chr10	21159148	21160953	Filter_SAM_or_BAM__output_SAM_or_BAM_on_data_182__bam_peak_1145	72	.	4.37215	9.37227	7.22178
chr10	21188775	21189119	Filter_SAM_or_BAM__output_SAM_or_BAM_on_data_182__bam_peak_1146	36	.	3.38156	5.73275	3.6429
chr10	21295676	21297723	Filter_SAM_or_BAM__output_SAM_or_BAM_on_data_182__bam_peak_1147	259	.	7.96111	28.28296	25.90886
chr10	21304927	21305376	Filter_SAM_or_BAM__output_SAM_or_BAM_on_data_182__bam_peak_1148	14	.	2.62029	3.51376	1.49386
chr10	21659215	21659692	Filter_SAM_or_BAM__output_SAM_or_BAM_on_data_182__bam_peak_1149	13	.	2.5381	3.33214	1.32038
chr10	21992880	21998544	Filter_SAM_or_BAM__output_SAM_or_BAM_on_data_182__bam_peak_1150	424	.	11.03219	45.01651	42.41923
chr10	21999074	21999634	Filter_SAM_or_BAM__output_SAM_or_BAM_on_data_182__bam_peak_1151	25	.	2.99384	4.63297	2.57439
chr10	22148085	22150862	Filter_SAM_or_BAM__output_SAM_or_BAM_on_data_182__bam_peak_1152	398	.	10.72605	42.41494	39.85154
chr10	22158498	22159308	Filter_SAM_or_BAM__output_SAM_or_BAM_on_data_182__bam_peak_1153	41	.	3.5052	6.26774	4.17102
chr10	22163500	22163730	Filter_SAM_or_BAM__output_SAM_or_BAM_on_data_182__bam_peak_1154	39	.	3.4483	5.99605	3.90386
chr10	22306124	22307616	Filter_SAM_or_BAM__output_SAM_or_BAM_on_data_182__bam_peak_1155	80	.	4.59243	10.20105	8.03523
chr10	22729640	22732574	Filter_SAM_or_BAM__output_SAM_or_BAM_on_data_182__bam_peak_1156	508	.	12.58815	53.57185	50.86826
chr10	23076684	23077785	Filter_SAM_or_BAM__output_SAM_or_BAM_on_data_182__bam_peak_1157	41	.	3.5135	6.20876	4.11133
chr10	23176879	23178089	Filter_SAM_or_BAM__output_SAM_or_BAM_on_data_182__bam_peak_1158	64	.	4.04573	8.59341	6.45361
chr10	23345776	23350953	Filter_SAM_or_BAM__output_SAM_or_BAM_on_data_182__bam_peak_1159	394	.	10.68598	42.02969	39.47408
chr10	23448923	23450518	Filter_SAM_or_BAM__output_SAM_or_BAM_on_data_182__bam_peak_1160	22	.	2.88486	4.2798	2.23164
chr10	23783758	23783962	Filter_SAM_or_BAM__output_SAM_or_BAM_on_data_182__bam_peak_1161	14	.	2.61941	3.50889	1.48878
chr10	23784662	23788932	Filter_SAM_or_BAM__output_SAM_or_BAM_on_data_182__bam_peak_1162	323	.	9.1729	34.80285	32.34328
chr10	23796412	23797891	Filter_SAM_or_BAM__output_SAM_or_BAM_on_data_182__bam_peak_1163	314	.	9.54293	33.92817	31.48322
chr10	24148996	24150871	Filter_SAM_or_BAM__output_SAM_or_BAM_on_data_182__bam_peak_1164	297	.	8.93754	32.13265	29.70794
chr10	24594276	24597293	Filter_SAM_or_BAM__output_SAM_or_BAM_on_data_182__bam_peak_1165	135	.	5.70078	15.76155	13.53605
chr10	24597976	24598327	Filter_SAM_or_BAM__output_SAM_or_BAM_on_data_182__bam_peak_1166	13	.	2.5766	3.3968	1.38179
chr10	24710323	24712509	Filter_SAM_or_BAM__output_SAM_or_BAM_on_data_182__bam_peak_1167	224	.	7.55917	24.80935	22.47333
chr10	24778628	24778894	Filter_SAM_or_BAM__output_SAM_or_BAM_on_data_182__bam_peak_1168	16	.	2.70049	3.72601	1.69684
chr10	24835220	24836306	Filter_SAM_or_BAM__output_SAM_or_BAM_on_data_182__bam_peak_1169	23	.	2.92027	4.36931	2.32052
chr10	24869746	24870884	Filter_SAM_or_BAM__output_SAM_or_BAM_on_data_182__bam_peak_1170	243	.	7.49524	26.75116	24.39032
chr10	25271739	25272130	Filter_SAM_or_BAM__output_SAM_or_BAM_on_data_182__bam_peak_1171	12	.	2.5427	3.30804	1.29707
chr10	25296014	25298231	Filter_SAM_or_BAM__output_SAM_or_BAM_on_data_182__bam_peak_1172	96	.	4.9841	11.88048	9.69012
chr10	25359190	25362914	Filter_SAM_or_BAM__output_SAM_or_BAM_on_data_182__bam_peak_1173	416	.	10.90362	44.20718	41.60457
chr10	25426205	25426558	Filter_SAM_or_BAM__output_SAM_or_BAM_on_data_182__bam_peak_1174	14	.	2.60841	3.51747	1.49881
chr10	25429686	25429830	Filter_SAM_or_BAM__output_SAM_or_BAM_on_data_182__bam_peak_1175	16	.	2.69707	3.71984	1.69142
chr10	25431964	25432185	Filter_SAM_or_BAM__output_SAM_or_BAM_on_data_182__bam_peak_1176	13	.	2.58073	3.4082	1.39276
chr10	25432718	25433152	Filter_SAM_or_BAM__output_SAM_or_BAM_on_data_182__bam_peak_1177	26	.	3.0544	4.75054	2.68668
chr10	25433599	25433791	Filter_SAM_or_BAM__output_SAM_or_BAM_on_data_182__bam_peak_1178	24	.	2.96518	4.5102	2.45274
chr10	26077620	26079243	Filter_SAM_or_BAM__output_SAM_or_BAM_on_data_182__bam_peak_1179	89	.	4.68393	11.10398	8.94461
chr10	26372884	26376264	Filter_SAM_or_BAM__output_SAM_or_BAM_on_data_182__bam_peak_1180	385	.	10.52408	41.05636	38.51849
chr10	26772318	26773872	Filter_SAM_or_BAM__output_SAM_or_BAM_on_data_182__bam_peak_1181	215	.	7.45287	23.91596	21.59608
chr10	27614548	27617088	Filter_SAM_or_BAM__output_SAM_or_BAM_on_data_182__bam_peak_1182	170	.	6.64525	19.32619	17.0462
chr10	27617542	27617698	Filter_SAM_or_BAM__output_SAM_or_BAM_on_data_182__bam_peak_1183	24	.	2.98278	4.51278	2.45529
chr10	28073728	28077397	Filter_SAM_or_BAM__output_SAM_or_BAM_on_data_182__bam_peak_1184	734	.	15.95037	76.48851	73.43133
chr10	28113374	28114335	Filter_SAM_or_BAM__output_SAM_or_BAM_on_data_182__bam_peak_1185	53	.	3.86874	7.44842	5.32711
chr10	28185897	28186133	Filter_SAM_or_BAM__output_SAM_or_BAM_on_data_182__bam_peak_1186	16	.	2.68648	3.69036	1.66298
chr10	29143429	29145612	Filter_SAM_or_BAM__output_SAM_or_BAM_on_data_182__bam_peak_1187	68	.	4.23537	9.01068	6.86545
chr10	29146481	29147235	Filter_SAM_or_BAM__output_SAM_or_BAM_on_data_182__bam_peak_1188	29	.	3.13774	5.0382	2.97103
chr10	29211647	29213303	Filter_SAM_or_BAM__output_SAM_or_BAM_on_data_182__bam_peak_1189	72	.	4.31859	9.36749	7.22412
chr10	29312032	29314297	Filter_SAM_or_BAM__output_SAM_or_BAM_on_data_182__bam_peak_1190	370	.	10.16564	39.58873	37.05485
chr10	29359599	29362952	Filter_SAM_or_BAM__output_SAM_or_BAM_on_data_182__bam_peak_1191	359	.	9.94225	38.46533	35.94754
chr10	29535421	29536066	Filter_SAM_or_BAM__output_SAM_or_BAM_on_data_182__bam_peak_1192	18	.	2.77694	3.93668	1.89964
chr10	30199262	30201241	Filter_SAM_or_BAM__output_SAM_or_BAM_on_data_182__bam_peak_1193	199	.	7.15603	22.24064	19.93029
chr10	30599620	30601248	Filter_SAM_or_BAM__output_SAM_or_BAM_on_data_182__bam_peak_1194	454	.	11.91234	48.10287	45.48057
chr10	30617333	30619224	Filter_SAM_or_BAM__output_SAM_or_BAM_on_data_182__bam_peak_1195	557	.	13.02591	58.5159	55.71896
chr10	30654807	30655797	Filter_SAM_or_BAM__output_SAM_or_BAM_on_data_182__bam_peak_1196	27	.	3.05859	4.78895	2.72791
chr10	30801926	30804046	Filter_SAM_or_BAM__output_SAM_or_BAM_on_data_182__bam_peak_1197	248	.	8.29265	27.21172	24.83887
chr10	30810415	30811032	Filter_SAM_or_BAM__output_SAM_or_BAM_on_data_182__bam_peak_1198	144	.	5.9202	16.69876	14.46788
chr10	30842338	30843418	Filter_SAM_or_BAM__output_SAM_or_BAM_on_data_182__bam_peak_1199	52	.	3.83678	7.40768	5.28622
chr10	31313041	31314650	Filter_SAM_or_BAM__output_SAM_or_BAM_on_data_182__bam_peak_1200	174	.	6.55142	19.72622	17.45957
chr10	31592093	31593092	Filter_SAM_or_BAM__output_SAM_or_BAM_on_data_182__bam_peak_1201	28	.	3.04236	4.89471	2.83063
chr10	31596723	31597277	Filter_SAM_or_BAM__output_SAM_or_BAM_on_data_182__bam_peak_1202	14	.	2.58859	3.42889	1.41254
chr10	31604552	31610301	Filter_SAM_or_BAM__output_SAM_or_BAM_on_data_182__bam_peak_1203	425	.	11.10964	45.14859	42.53334
chr10	32887368	32887619	Filter_SAM_or_BAM__output_SAM_or_BAM_on_data_182__bam_peak_1204	17	.	2.7128	3.76994	1.74068
chr10	32888254	32888480	Filter_SAM_or_BAM__output_SAM_or_BAM_on_data_182__bam_peak_1205	20	.	2.82563	4.06557	2.02293
chr10	32889125	32889751	Filter_SAM_or_BAM__output_SAM_or_BAM_on_data_182__bam_peak_1206	23	.	2.94115	4.44926	2.39586
chr10	32890268	32890824	Filter_SAM_or_BAM__output_SAM_or_BAM_on_data_182__bam_peak_1207	16	.	2.69244	3.71375	1.68652
chr10	33083488	33085333	Filter_SAM_or_BAM__output_SAM_or_BAM_on_data_182__bam_peak_1208	15	.	2.64955	3.61986	1.59591
chr10	33904970	33905677	Filter_SAM_or_BAM__output_SAM_or_BAM_on_data_182__bam_peak_1209	28	.	3.0201	4.90568	2.8437
chr10	33950050	33951718	Filter_SAM_or_BAM__output_SAM_or_BAM_on_data_182__bam_peak_1210	348	.	10.10443	37.38667	34.8951
chr10	34017937	34021342	Filter_SAM_or_BAM__output_SAM_or_BAM_on_data_182__bam_peak_1211	393	.	10.6419	41.94496	39.38222
chr10	34206020	34208267	Filter_SAM_or_BAM__output_SAM_or_BAM_on_data_182__bam_peak_1212	503	.	12.83018	53.02969	50.34405
chr10	34280718	34284928	Filter_SAM_or_BAM__output_SAM_or_BAM_on_data_182__bam_peak_1213	407	.	10.98455	43.33591	40.76706
chr10	34296350	34298293	Filter_SAM_or_BAM__output_SAM_or_BAM_on_data_182__bam_peak_1214	201	.	7.38981	22.48189	20.16496
chr10	34416306	34418887	Filter_SAM_or_BAM__output_SAM_or_BAM_on_data_182__bam_peak_1215	222	.	7.35157	24.5579	22.22361
chr10	34483031	34485344	Filter_SAM_or_BAM__output_SAM_or_BAM_on_data_182__bam_peak_1216	714	.	15.88725	74.43141	71.41395
chr10	34512782	34513096	Filter_SAM_or_BAM__output_SAM_or_BAM_on_data_182__bam_peak_1217	14	.	2.60755	3.50709	1.48728
chr10	36507088	36508428	Filter_SAM_or_BAM__output_SAM_or_BAM_on_data_182__bam_peak_1218	41	.	3.51561	6.28508	4.189
chr10	36973834	36976009	Filter_SAM_or_BAM__output_SAM_or_BAM_on_data_182__bam_peak_1219	404	.	10.93991	42.99372	40.42531
chr10	37134303	37141787	Filter_SAM_or_BAM__output_SAM_or_BAM_on_data_182__bam_peak_1220	555	.	12.64024	58.35109	55.57681
chr10	37400611	37400765	Filter_SAM_or_BAM__output_SAM_or_BAM_on_data_182__bam_peak_1221	13	.	2.57697	3.39778	1.38272
chr10	39133291	39134967	Filter_SAM_or_BAM__output_SAM_or_BAM_on_data_182__bam_peak_1222	244	.	8.11124	26.8176	24.45569
chr10	39171323	39171861	Filter_SAM_or_BAM__output_SAM_or_BAM_on_data_182__bam_peak_1223	92	.	4.84916	11.46379	9.28428
chr10	39369411	39373045	Filter_SAM_or_BAM__output_SAM_or_BAM_on_data_182__bam_peak_1224	260	.	8.19948	28.40349	26.02043
chr10	39613302	39615287	Filter_SAM_or_BAM__output_SAM_or_BAM_on_data_182__bam_peak_1225	35	.	3.25954	5.66897	3.59007
chr10	39730379	39734256	Filter_SAM_or_BAM__output_SAM_or_BAM_on_data_182__bam_peak_1226	258	.	8.27079	28.18829	25.81082
chr10	39898687	39899629	Filter_SAM_or_BAM__output_SAM_or_BAM_on_data_182__bam_peak_1227	98	.	4.94176	12.02852	9.84525
chr10	39959717	39960274	Filter_SAM_or_BAM__output_SAM_or_BAM_on_data_182__bam_peak_1228	33	.	3.22846	5.40243	3.32511
chr10	40025114	40025534	Filter_SAM_or_BAM__output_SAM_or_BAM_on_data_182__bam_peak_1229	17	.	2.73312	3.82679	1.79402
chr10	40245791	40247783	Filter_SAM_or_BAM__output_SAM_or_BAM_on_data_182__bam_peak_1230	280	.	8.49597	30.48245	28.08041
chr10	40256601	40259546	Filter_SAM_or_BAM__output_SAM_or_BAM_on_data_182__bam_peak_1231	451	.	11.38286	47.78964	45.1481
chr10	40299354	40303469	Filter_SAM_or_BAM__output_SAM_or_BAM_on_data_182__bam_peak_1232	369	.	10.081	39.445	36.91864
chr10	40348001	40351097	Filter_SAM_or_BAM__output_SAM_or_BAM_on_data_182__bam_peak_1233	405	.	10.79566	43.16464	40.59303
chr10	40370986	40372624	Filter_SAM_or_BAM__output_SAM_or_BAM_on_data_182__bam_peak_1234	62	.	4.07891	8.38914	6.25565
chr10	40644719	40644854	Filter_SAM_or_BAM__output_SAM_or_BAM_on_data_182__bam_peak_1235	14	.	2.5994	3.45649	1.43876
chr10	40683297	40683452	Filter_SAM_or_BAM__output_SAM_or_BAM_on_data_182__bam_peak_1236	16	.	2.68282	3.67783	1.65053
chr10	40880916	40885334	Filter_SAM_or_BAM__output_SAM_or_BAM_on_data_182__bam_peak_1237	480	.	11.65306	50.7495	48.05995
chr10	41301709	41304361	Filter_SAM_or_BAM__output_SAM_or_BAM_on_data_182__bam_peak_1238	738	.	16.19526	76.85502	73.80959
chr10	41449458	41451452	Filter_SAM_or_BAM__output_SAM_or_BAM_on_data_182__bam_peak_1239	327	.	9.60754	35.22359	32.75993
chr10	41475028	41478438	Filter_SAM_or_BAM__output_SAM_or_BAM_on_data_182__bam_peak_1240	594	.	13.36975	62.28581	59.43251
chr10	41488718	41490985	Filter_SAM_or_BAM__output_SAM_or_BAM_on_data_182__bam_peak_1241	358	.	10.06061	38.39585	35.87181
chr10	41518083	41523873	Filter_SAM_or_BAM__output_SAM_or_BAM_on_data_182__bam_peak_1242	526	.	12.6194	55.4604	52.69576
chr10	41808893	41813831	Filter_SAM_or_BAM__output_SAM_or_BAM_on_data_182__bam_peak_1243	624	.	14.79646	65.30148	62.43134
chr10	41814628	41814761	Filter_SAM_or_BAM__output_SAM_or_BAM_on_data_182__bam_peak_1244	14	.	2.58397	3.41611	1.40021
chr10	41822580	41823207	Filter_SAM_or_BAM__output_SAM_or_BAM_on_data_182__bam_peak_1245	15	.	2.64525	3.59123	1.56799
chr10	41886902	41889542	Filter_SAM_or_BAM__output_SAM_or_BAM_on_data_182__bam_peak_1246	136	.	5.8946	15.89138	13.6547
chr10	41934604	41935446	Filter_SAM_or_BAM__output_SAM_or_BAM_on_data_182__bam_peak_1247	17	.	2.71844	3.79203	1.76097
chr10	42018375	42018649	Filter_SAM_or_BAM__output_SAM_or_BAM_on_data_182__bam_peak_1248	20	.	2.81607	4.04226	2.00081
chr10	42274366	42278953	Filter_SAM_or_BAM__output_SAM_or_BAM_on_data_182__bam_peak_1249	478	.	11.81893	50.58121	47.8919
chr10	42477447	42478732	Filter_SAM_or_BAM__output_SAM_or_BAM_on_data_182__bam_peak_1250	344	.	9.67096	36.92097	34.43576
chr10	42501735	42504167	Filter_SAM_or_BAM__output_SAM_or_BAM_on_data_182__bam_peak_1251	415	.	10.78426	44.14431	41.54155
chr10	42566845	42567027	Filter_SAM_or_BAM__output_SAM_or_BAM_on_data_182__bam_peak_1252	16	.	2.69651	3.71976	1.69157
chr10	42632720	42633711	Filter_SAM_or_BAM__output_SAM_or_BAM_on_data_182__bam_peak_1253	37	.	3.37695	5.8272	3.74206
chr10	42678677	42680343	Filter_SAM_or_BAM__output_SAM_or_BAM_on_data_182__bam_peak_1254	485	.	12.44746	51.16235	48.5072
chr10	42760876	42763849	Filter_SAM_or_BAM__output_SAM_or_BAM_on_data_182__bam_peak_1255	386	.	10.20941	41.2527	38.69862
chr10	42860029	42860745	Filter_SAM_or_BAM__output_SAM_or_BAM_on_data_182__bam_peak_1256	19	.	2.75318	3.94763	1.91215
chr10	42861519	42864496	Filter_SAM_or_BAM__output_SAM_or_BAM_on_data_182__bam_peak_1257	161	.	6.48124	18.46024	16.18817
chr10	42934984	42936364	Filter_SAM_or_BAM__output_SAM_or_BAM_on_data_182__bam_peak_1258	32	.	3.2365	5.31505	3.23801
chr10	42958152	42958553	Filter_SAM_or_BAM__output_SAM_or_BAM_on_data_182__bam_peak_1259	23	.	2.92653	4.35229	2.30005
chr10	42987886	42989210	Filter_SAM_or_BAM__output_SAM_or_BAM_on_data_182__bam_peak_1260	17	.	2.72873	3.81293	1.78127
chr10	43171102	43175490	Filter_SAM_or_BAM__output_SAM_or_BAM_on_data_182__bam_peak_1261	188	.	6.9377	21.16456	18.86656
chr10	43220254	43222458	Filter_SAM_or_BAM__output_SAM_or_BAM_on_data_182__bam_peak_1262	624	.	14.47384	65.29517	62.40399
chr10	43228357	43228824	Filter_SAM_or_BAM__output_SAM_or_BAM_on_data_182__bam_peak_1263	15	.	2.65986	3.61765	1.59307
chr10	43451969	43452520	Filter_SAM_or_BAM__output_SAM_or_BAM_on_data_182__bam_peak_1264	39	.	3.45087	6.02342	3.93158
chr10	43477525	43479244	Filter_SAM_or_BAM__output_SAM_or_BAM_on_data_182__bam_peak_1265	224	.	7.72168	24.83113	22.49447
chr10	43479962	43480658	Filter_SAM_or_BAM__output_SAM_or_BAM_on_data_182__bam_peak_1266	170	.	6.70682	19.35789	17.07632
chr10	43539403	43541046	Filter_SAM_or_BAM__output_SAM_or_BAM_on_data_182__bam_peak_1267	563	.	13.28147	59.21171	56.39008
chr10	43551010	43551132	Filter_SAM_or_BAM__output_SAM_or_BAM_on_data_182__bam_peak_1268	16	.	2.68338	3.67634	1.64861
chr10	43578434	43580949	Filter_SAM_or_BAM__output_SAM_or_BAM_on_data_182__bam_peak_1269	73	.	4.31986	9.50418	7.35381
chr10	43900706	43902775	Filter_SAM_or_BAM__output_SAM_or_BAM_on_data_182__bam_peak_1270	366	.	10.24338	39.18365	36.6579
chr10	44002248	44004838	Filter_SAM_or_BAM__output_SAM_or_BAM_on_data_182__bam_peak_1271	349	.	9.94281	37.43553	34.94517
chr10	44043819	44043939	Filter_SAM_or_BAM__output_SAM_or_BAM_on_data_182__bam_peak_1272	14	.	2.59934	3.45633	1.43861
chr10	44267293	44270050	Filter_SAM_or_BAM__output_SAM_or_BAM_on_data_182__bam_peak_1273	360	.	10.22648	38.5125	36.01245
chr10	44456796	44459156	Filter_SAM_or_BAM__output_SAM_or_BAM_on_data_182__bam_peak_1274	168	.	6.56438	19.16334	16.88645
chr10	44528964	44530305	Filter_SAM_or_BAM__output_SAM_or_BAM_on_data_182__bam_peak_1275	220	.	7.49617	24.41466	22.08719
chr10	44571019	44571515	Filter_SAM_or_BAM__output_SAM_or_BAM_on_data_182__bam_peak_1276	13	.	2.55965	3.35242	1.33943
chr10	45066143	45069174	Filter_SAM_or_BAM__output_SAM_or_BAM_on_data_182__bam_peak_1277	279	.	8.49398	30.32529	27.92179
chr10	45076517	45077590	Filter_SAM_or_BAM__output_SAM_or_BAM_on_data_182__bam_peak_1278	42	.	3.5375	6.33712	4.23861
chr10	45276926	45277047	Filter_SAM_or_BAM__output_SAM_or_BAM_on_data_182__bam_peak_1279	14	.	2.60789	3.47873	1.45999
chr10	45288251	45293815	Filter_SAM_or_BAM__output_SAM_or_BAM_on_data_182__bam_peak_1280	257	.	8.10177	28.12333	25.74527
chr10	45298310	45298466	Filter_SAM_or_BAM__output_SAM_or_BAM_on_data_182__bam_peak_1281	16	.	2.6668	3.64228	1.61766
chr10	45299093	45299606	Filter_SAM_or_BAM__output_SAM_or_BAM_on_data_182__bam_peak_1282	19	.	2.7718	3.96251	1.92641
chr10	45307444	45307628	Filter_SAM_or_BAM__output_SAM_or_BAM_on_data_182__bam_peak_1283	14	.	2.58978	3.43131	1.41473
chr10	45311222	45312497	Filter_SAM_or_BAM__output_SAM_or_BAM_on_data_182__bam_peak_1284	28	.	3.08151	4.94711	2.88304
chr10	45314788	45317428	Filter_SAM_or_BAM__output_SAM_or_BAM_on_data_182__bam_peak_1285	227	.	7.57544	25.07494	22.73637
chr10	45335052	45338211	Filter_SAM_or_BAM__output_SAM_or_BAM_on_data_182__bam_peak_1286	372	.	10.25184	39.82047	37.29681
chr10	45469280	45469393	Filter_SAM_or_BAM__output_SAM_or_BAM_on_data_182__bam_peak_1287	18	.	2.73275	3.84994	1.81562
chr10	45469850	45470181	Filter_SAM_or_BAM__output_SAM_or_BAM_on_data_182__bam_peak_1288	18	.	2.73418	3.85376	1.82051
chr10	45577640	45578908	Filter_SAM_or_BAM__output_SAM_or_BAM_on_data_182__bam_peak_1289	135	.	5.8452	15.78755	13.5547
chr10	47454323	47454449	Filter_SAM_or_BAM__output_SAM_or_BAM_on_data_182__bam_peak_1290	17	.	2.70582	3.73509	1.70469
chr10	47454991	47455283	Filter_SAM_or_BAM__output_SAM_or_BAM_on_data_182__bam_peak_1291	19	.	2.81524	4.03514	1.99336
chr10	47513949	47514514	Filter_SAM_or_BAM__output_SAM_or_BAM_on_data_182__bam_peak_1292	29	.	3.14471	5.04333	2.97497
chr10	49782520	49783570	Filter_SAM_or_BAM__output_SAM_or_BAM_on_data_182__bam_peak_1293	26	.	3.01172	4.67509	2.61985
chr10	50591405	50594274	Filter_SAM_or_BAM__output_SAM_or_BAM_on_data_182__bam_peak_1294	427	.	11.3589	45.35979	42.76136
chr10	52022434	52024471	Filter_SAM_or_BAM__output_SAM_or_BAM_on_data_182__bam_peak_1295	95	.	4.97381	11.78243	9.59175
chr10	52233127	52235110	Filter_SAM_or_BAM__output_SAM_or_BAM_on_data_182__bam_peak_1296	277	.	8.51205	30.1792	27.78353
chr10	52379793	52383262	Filter_SAM_or_BAM__output_SAM_or_BAM_on_data_182__bam_peak_1297	570	.	13.47991	59.83567	57.0351
chr10	52416729	52419803	Filter_SAM_or_BAM__output_SAM_or_BAM_on_data_182__bam_peak_1298	435	.	11.4179	46.17356	43.55551
chr10	52420859	52420991	Filter_SAM_or_BAM__output_SAM_or_BAM_on_data_182__bam_peak_1299	16	.	2.68166	3.69254	1.66447
chr10	53378029	53380194	Filter_SAM_or_BAM__output_SAM_or_BAM_on_data_182__bam_peak_1300	235	.	7.70551	25.86769	23.52339
chr10	53595843	53599075	Filter_SAM_or_BAM__output_SAM_or_BAM_on_data_182__bam_peak_1301	133	.	5.82446	15.61238	13.37846
chr10	53628979	53630448	Filter_SAM_or_BAM__output_SAM_or_BAM_on_data_182__bam_peak_1302	178	.	6.83266	20.17583	17.88682
chr10	54074217	54076458	Filter_SAM_or_BAM__output_SAM_or_BAM_on_data_182__bam_peak_1303	208	.	7.42547	23.21274	20.88695
chr10	56114883	56115533	Filter_SAM_or_BAM__output_SAM_or_BAM_on_data_182__bam_peak_1304	75	.	4.4404	9.74196	7.58896
chr10	56228055	56229492	Filter_SAM_or_BAM__output_SAM_or_BAM_on_data_182__bam_peak_1305	288	.	8.87254	31.3002	28.87849
chr10	56377119	56380108	Filter_SAM_or_BAM__output_SAM_or_BAM_on_data_182__bam_peak_1306	669	.	15.35599	69.88792	66.95585
chr10	56468823	56469327	Filter_SAM_or_BAM__output_SAM_or_BAM_on_data_182__bam_peak_1307	48	.	3.73447	6.98052	4.86767
chr10	57485987	57488021	Filter_SAM_or_BAM__output_SAM_or_BAM_on_data_182__bam_peak_1308	299	.	9.00302	32.42504	29.99645
chr10	57530665	57532905	Filter_SAM_or_BAM__output_SAM_or_BAM_on_data_182__bam_peak_1309	499	.	12.52285	52.62825	49.92893
chr10	57794653	57795657	Filter_SAM_or_BAM__output_SAM_or_BAM_on_data_182__bam_peak_1310	54	.	3.93076	7.60705	5.47994
chr10	58214860	58215353	Filter_SAM_or_BAM__output_SAM_or_BAM_on_data_182__bam_peak_1311	11	.	2.34693	3.09028	1.10829
chr10	58218547	58218670	Filter_SAM_or_BAM__output_SAM_or_BAM_on_data_182__bam_peak_1312	22	.	2.88896	4.25688	2.20939
chr10	58254298	58256563	Filter_SAM_or_BAM__output_SAM_or_BAM_on_data_182__bam_peak_1313	326	.	9.73352	35.11223	32.65108
chr10	58322677	58327090	Filter_SAM_or_BAM__output_SAM_or_BAM_on_data_182__bam_peak_1314	256	.	7.69231	27.99611	25.61028
chr10	58331966	58332105	Filter_SAM_or_BAM__output_SAM_or_BAM_on_data_182__bam_peak_1315	16	.	2.68219	3.68189	1.65537
chr10	58354495	58354759	Filter_SAM_or_BAM__output_SAM_or_BAM_on_data_182__bam_peak_1316	18	.	2.72758	3.84472	1.81243
chr10	58445601	58448732	Filter_SAM_or_BAM__output_SAM_or_BAM_on_data_182__bam_peak_1317	390	.	10.58225	41.55847	39.0208
chr10	58497152	58498785	Filter_SAM_or_BAM__output_SAM_or_BAM_on_data_182__bam_peak_1318	454	.	11.89227	48.07046	45.43183
chr10	58812256	58814698	Filter_SAM_or_BAM__output_SAM_or_BAM_on_data_182__bam_peak_1319	111	.	5.22797	13.3384	11.14109
chr10	59220058	59224416	Filter_SAM_or_BAM__output_SAM_or_BAM_on_data_182__bam_peak_1320	556	.	13.32778	58.38634	55.6063
chr10	59224887	59225549	Filter_SAM_or_BAM__output_SAM_or_BAM_on_data_182__bam_peak_1321	17	.	2.69265	3.73806	1.70904
chr10	59236734	59236859	Filter_SAM_or_BAM__output_SAM_or_BAM_on_data_182__bam_peak_1322	13	.	2.55134	3.33068	1.31868
chr10	59322634	59326549	Filter_SAM_or_BAM__output_SAM_or_BAM_on_data_182__bam_peak_1323	505	.	12.06711	53.26381	50.51198
chr10	59539445	59539871	Filter_SAM_or_BAM__output_SAM_or_BAM_on_data_182__bam_peak_1324	18	.	2.76071	3.89281	1.85756
chr10	59578022	59579169	Filter_SAM_or_BAM__output_SAM_or_BAM_on_data_182__bam_peak_1325	47	.	3.71538	6.87607	4.76409
chr10	59614661	59617212	Filter_SAM_or_BAM__output_SAM_or_BAM_on_data_182__bam_peak_1326	385	.	10.37335	41.06245	38.5106
chr10	59637961	59638788	Filter_SAM_or_BAM__output_SAM_or_BAM_on_data_182__bam_peak_1327	16	.	2.65538	3.66252	1.63695
chr10	59689807	59689970	Filter_SAM_or_BAM__output_SAM_or_BAM_on_data_182__bam_peak_1328	12	.	2.5427	3.30804	1.29707
chr10	59702403	59704221	Filter_SAM_or_BAM__output_SAM_or_BAM_on_data_182__bam_peak_1329	508	.	12.72353	53.57781	50.86528
chr10	59813688	59813838	Filter_SAM_or_BAM__output_SAM_or_BAM_on_data_182__bam_peak_1330	13	.	2.5696	3.37848	1.3643
chr10	59825290	59825544	Filter_SAM_or_BAM__output_SAM_or_BAM_on_data_182__bam_peak_1331	42	.	3.51838	6.30384	4.20328
chr10	59878720	59881961	Filter_SAM_or_BAM__output_SAM_or_BAM_on_data_182__bam_peak_1332	401	.	10.67965	42.67101	40.10394
chr10	59899483	59899979	Filter_SAM_or_BAM__output_SAM_or_BAM_on_data_182__bam_peak_1333	17	.	2.72343	3.78718	1.75542
chr10	59900510	59900801	Filter_SAM_or_BAM__output_SAM_or_BAM_on_data_182__bam_peak_1334	15	.	2.59551	3.54628	1.52761
chr10	59909024	59909574	Filter_SAM_or_BAM__output_SAM_or_BAM_on_data_182__bam_peak_1335	17	.	2.71165	3.76402	1.73445
chr10	59917928	59918152	Filter_SAM_or_BAM__output_SAM_or_BAM_on_data_182__bam_peak_1336	22	.	2.89332	4.27684	2.22831
chr10	59920529	59921041	Filter_SAM_or_BAM__output_SAM_or_BAM_on_data_182__bam_peak_1337	20	.	2.83283	4.12825	2.08478
chr10	59947559	59947989	Filter_SAM_or_BAM__output_SAM_or_BAM_on_data_182__bam_peak_1338	18	.	2.74343	3.84915	1.81612
chr10	59949176	59953003	Filter_SAM_or_BAM__output_SAM_or_BAM_on_data_182__bam_peak_1339	564	.	13.60474	59.27765	56.49394
chr10	59969674	59970704	Filter_SAM_or_BAM__output_SAM_or_BAM_on_data_182__bam_peak_1340	89	.	4.7575	11.09479	8.9218
chr10	60001505	60004450	Filter_SAM_or_BAM__output_SAM_or_BAM_on_data_182__bam_peak_1341	464	.	11.53916	49.07785	46.40985
chr10	60106345	60107256	Filter_SAM_or_BAM__output_SAM_or_BAM_on_data_182__bam_peak_1342	57	.	3.94469	7.85032	5.72589
chr10	60191897	60192270	Filter_SAM_or_BAM__output_SAM_or_BAM_on_data_182__bam_peak_1343	26	.	3.0391	4.74319	2.68116
chr10	60209628	60209948	Filter_SAM_or_BAM__output_SAM_or_BAM_on_data_182__bam_peak_1344	20	.	2.84725	4.13459	2.09082
chr10	60212966	60213441	Filter_SAM_or_BAM__output_SAM_or_BAM_on_data_182__bam_peak_1345	15	.	2.62459	3.52619	1.50593
chr10	60217749	60220348	Filter_SAM_or_BAM__output_SAM_or_BAM_on_data_182__bam_peak_1346	123	.	5.57689	14.59025	12.37025
chr10	60277242	60280858	Filter_SAM_or_BAM__output_SAM_or_BAM_on_data_182__bam_peak_1347	341	.	9.55829	36.64647	34.14886
chr10	60281418	60281697	Filter_SAM_or_BAM__output_SAM_or_BAM_on_data_182__bam_peak_1348	14	.	2.59567	3.44672	1.42944
chr10	60346914	60349604	Filter_SAM_or_BAM__output_SAM_or_BAM_on_data_182__bam_peak_1349	123	.	5.5467	14.54071	12.31676
chr10	60350730	60352260	Filter_SAM_or_BAM__output_SAM_or_BAM_on_data_182__bam_peak_1350	32	.	3.25407	5.35435	3.27532
chr10	60355077	60355450	Filter_SAM_or_BAM__output_SAM_or_BAM_on_data_182__bam_peak_1351	15	.	2.65444	3.60378	1.57988
chr10	60388878	60389037	Filter_SAM_or_BAM__output_SAM_or_BAM_on_data_182__bam_peak_1352	15	.	2.49939	3.5296	1.5157
chr10	60400772	60401415	Filter_SAM_or_BAM__output_SAM_or_BAM_on_data_182__bam_peak_1353	35	.	3.26122	5.58752	3.50531
chr10	60751213	60751327	Filter_SAM_or_BAM__output_SAM_or_BAM_on_data_182__bam_peak_1354	16	.	2.67297	3.67831	1.65075
chr10	60751793	60752926	Filter_SAM_or_BAM__output_SAM_or_BAM_on_data_182__bam_peak_1355	442	.	11.57933	46.8828	44.2541
chr10	60794655	60794841	Filter_SAM_or_BAM__output_SAM_or_BAM_on_data_182__bam_peak_1356	12	.	2.5427	3.30804	1.29707
chr10	60807384	60807938	Filter_SAM_or_BAM__output_SAM_or_BAM_on_data_182__bam_peak_1357	19	.	2.72229	3.94229	1.90625
chr10	60813751	60816981	Filter_SAM_or_BAM__output_SAM_or_BAM_on_data_182__bam_peak_1358	50	.	3.73068	7.12369	5.01385
chr10	60817456	60817665	Filter_SAM_or_BAM__output_SAM_or_BAM_on_data_182__bam_peak_1359	23	.	2.95735	4.44037	2.38542
chr10	60819987	60820104	Filter_SAM_or_BAM__output_SAM_or_BAM_on_data_182__bam_peak_1360	20	.	2.84194	4.12681	2.08416
chr10	60822542	60822723	Filter_SAM_or_BAM__output_SAM_or_BAM_on_data_182__bam_peak_1361	17	.	2.7095	3.74474	1.7139
chr10	60826524	60832184	Filter_SAM_or_BAM__output_SAM_or_BAM_on_data_182__bam_peak_1362	213	.	7.13549	23.69618	21.36838
chr10	60932926	60934508	Filter_SAM_or_BAM__output_SAM_or_BAM_on_data_182__bam_peak_1363	95	.	4.94359	11.72196	9.53994
chr10	61134712	61134826	Filter_SAM_or_BAM__output_SAM_or_BAM_on_data_182__bam_peak_1364	17	.	2.70626	3.7384	1.7082
chr10	61145114	61148437	Filter_SAM_or_BAM__output_SAM_or_BAM_on_data_182__bam_peak_1365	580	.	13.72963	60.88528	58.058
chr10	61271849	61274042	Filter_SAM_or_BAM__output_SAM_or_BAM_on_data_182__bam_peak_1366	207	.	7.12197	23.01319	20.70167
chr10	61275925	61276159	Filter_SAM_or_BAM__output_SAM_or_BAM_on_data_182__bam_peak_1367	15	.	2.6596	3.61621	1.59157
chr10	61362444	61363041	Filter_SAM_or_BAM__output_SAM_or_BAM_on_data_182__bam_peak_1368	44	.	3.64119	6.58012	4.47112
chr10	61380319	61380457	Filter_SAM_or_BAM__output_SAM_or_BAM_on_data_182__bam_peak_1369	14	.	2.62053	3.51182	1.49157
chr10	61380928	61383990	Filter_SAM_or_BAM__output_SAM_or_BAM_on_data_182__bam_peak_1370	299	.	8.84227	32.42451	29.99314
chr10	61442780	61443288	Filter_SAM_or_BAM__output_SAM_or_BAM_on_data_182__bam_peak_1371	14	.	2.59159	3.43606	1.41926
chr10	61448177	61448322	Filter_SAM_or_BAM__output_SAM_or_BAM_on_data_182__bam_peak_1372	14	.	2.61193	3.48959	1.47041
chr10	61450256	61453270	Filter_SAM_or_BAM__output_SAM_or_BAM_on_data_182__bam_peak_1373	480	.	11.7182	50.7207	48.01802
chr10	61475247	61477142	Filter_SAM_or_BAM__output_SAM_or_BAM_on_data_182__bam_peak_1374	348	.	10.08881	37.33499	34.84438
chr10	61647753	61649796	Filter_SAM_or_BAM__output_SAM_or_BAM_on_data_182__bam_peak_1375	354	.	9.70913	37.91727	35.41456
chr10	61661528	61661985	Filter_SAM_or_BAM__output_SAM_or_BAM_on_data_182__bam_peak_1376	12	.	2.5427	3.30804	1.29707
chr10	61679410	61682031	Filter_SAM_or_BAM__output_SAM_or_BAM_on_data_182__bam_peak_1377	281	.	8.8714	30.55242	28.14299
chr10	61684733	61684885	Filter_SAM_or_BAM__output_SAM_or_BAM_on_data_182__bam_peak_1378	12	.	2.5427	3.30804	1.29707
chr10	61695147	61695953	Filter_SAM_or_BAM__output_SAM_or_BAM_on_data_182__bam_peak_1379	85	.	4.6859	10.69135	8.5211
chr10	61714533	61716385	Filter_SAM_or_BAM__output_SAM_or_BAM_on_data_182__bam_peak_1380	203	.	7.05322	22.61297	20.31752
chr10	61759640	61760236	Filter_SAM_or_BAM__output_SAM_or_BAM_on_data_182__bam_peak_1381	17	.	2.70204	3.73143	1.70224
chr10	61782722	61784147	Filter_SAM_or_BAM__output_SAM_or_BAM_on_data_182__bam_peak_1382	98	.	4.99741	12.01818	9.8348
chr10	61978411	61978613	Filter_SAM_or_BAM__output_SAM_or_BAM_on_data_182__bam_peak_1383	14	.	2.6076	3.47796	1.45925
chr10	62193160	62193557	Filter_SAM_or_BAM__output_SAM_or_BAM_on_data_182__bam_peak_1384	30	.	3.11152	5.0709	3.00058
chr10	62228663	62231549	Filter_SAM_or_BAM__output_SAM_or_BAM_on_data_182__bam_peak_1385	201	.	7.18066	22.45803	20.14537
chr10	62300329	62300519	Filter_SAM_or_BAM__output_SAM_or_BAM_on_data_182__bam_peak_1386	25	.	2.96913	4.60228	2.5462
chr10	62320220	62320896	Filter_SAM_or_BAM__output_SAM_or_BAM_on_data_182__bam_peak_1387	31	.	3.20533	5.196	3.12061
chr10	62336672	62337730	Filter_SAM_or_BAM__output_SAM_or_BAM_on_data_182__bam_peak_1388	44	.	3.51024	6.49688	4.40353
chr10	62338282	62341343	Filter_SAM_or_BAM__output_SAM_or_BAM_on_data_182__bam_peak_1389	563	.	13.72073	59.11196	56.3314
chr10	62399912	62400028	Filter_SAM_or_BAM__output_SAM_or_BAM_on_data_182__bam_peak_1390	15	.	2.62321	3.52098	1.50068
chr10	62448504	62450447	Filter_SAM_or_BAM__output_SAM_or_BAM_on_data_182__bam_peak_1391	457	.	12.0311	48.33403	45.7088
chr10	62484831	62487829	Filter_SAM_or_BAM__output_SAM_or_BAM_on_data_182__bam_peak_1392	492	.	12.29732	51.99496	49.28308
chr10	62507589	62508615	Filter_SAM_or_BAM__output_SAM_or_BAM_on_data_182__bam_peak_1393	34	.	3.27882	5.51765	3.44041
chr10	62550720	62550900	Filter_SAM_or_BAM__output_SAM_or_BAM_on_data_182__bam_peak_1394	13	.	2.58065	3.4074	1.3919
chr10	62577080	62579063	Filter_SAM_or_BAM__output_SAM_or_BAM_on_data_182__bam_peak_1395	252	.	8.25609	27.65332	25.28072
chr10	62600677	62603110	Filter_SAM_or_BAM__output_SAM_or_BAM_on_data_182__bam_peak_1396	481	.	12.07501	50.86086	48.18077
chr10	62648881	62652320	Filter_SAM_or_BAM__output_SAM_or_BAM_on_data_182__bam_peak_1397	365	.	10.02519	39.07825	36.54778
chr10	62724055	62724334	Filter_SAM_or_BAM__output_SAM_or_BAM_on_data_182__bam_peak_1398	12	.	2.5427	3.30804	1.29707
chr10	62725506	62725699	Filter_SAM_or_BAM__output_SAM_or_BAM_on_data_182__bam_peak_1399	20	.	2.82856	4.08792	2.04663
chr10	62726163	62726377	Filter_SAM_or_BAM__output_SAM_or_BAM_on_data_182__bam_peak_1400	17	.	2.65545	3.77325	1.7476
chr10	62789314	62789834	Filter_SAM_or_BAM__output_SAM_or_BAM_on_data_182__bam_peak_1401	16	.	2.66952	3.646	1.62015
chr10	62790607	62793334	Filter_SAM_or_BAM__output_SAM_or_BAM_on_data_182__bam_peak_1402	259	.	8.29046	28.3316	25.94927
chr10	62864668	62866333	Filter_SAM_or_BAM__output_SAM_or_BAM_on_data_182__bam_peak_1403	118	.	5.47318	14.02903	11.81644
chr10	62885946	62887760	Filter_SAM_or_BAM__output_SAM_or_BAM_on_data_182__bam_peak_1404	281	.	8.74292	30.50526	28.10147
chr10	62919874	62921937	Filter_SAM_or_BAM__output_SAM_or_BAM_on_data_182__bam_peak_1405	255	.	8.14564	27.89843	25.52362
chr10	62946484	62947579	Filter_SAM_or_BAM__output_SAM_or_BAM_on_data_182__bam_peak_1406	126	.	5.54728	14.82391	12.61266
chr10	62979739	62981868	Filter_SAM_or_BAM__output_SAM_or_BAM_on_data_182__bam_peak_1407	197	.	6.93617	22.01958	19.72091
chr10	63021109	63025316	Filter_SAM_or_BAM__output_SAM_or_BAM_on_data_182__bam_peak_1408	446	.	11.60436	47.25284	44.636
chr10	63124319	63124627	Filter_SAM_or_BAM__output_SAM_or_BAM_on_data_182__bam_peak_1409	19	.	2.77789	4.03474	1.99573
chr10	63237115	63237255	Filter_SAM_or_BAM__output_SAM_or_BAM_on_data_182__bam_peak_1410	12	.	2.54269	3.30804	1.29707
chr10	63242300	63245667	Filter_SAM_or_BAM__output_SAM_or_BAM_on_data_182__bam_peak_1411	389	.	10.47767	41.50331	38.95562
chr10	63337007	63339604	Filter_SAM_or_BAM__output_SAM_or_BAM_on_data_182__bam_peak_1412	219	.	7.50485	24.27771	21.95402
chr10	63381986	63382848	Filter_SAM_or_BAM__output_SAM_or_BAM_on_data_182__bam_peak_1413	157	.	6.33969	18.01192	15.74941
chr10	63386318	63386855	Filter_SAM_or_BAM__output_SAM_or_BAM_on_data_182__bam_peak_1414	26	.	2.99693	4.68029	2.62231
chr10	63428542	63430541	Filter_SAM_or_BAM__output_SAM_or_BAM_on_data_182__bam_peak_1415	312	.	9.42007	33.69091	31.24009
chr10	66864640	66864788	Filter_SAM_or_BAM__output_SAM_or_BAM_on_data_182__bam_peak_1416	14	.	2.57463	3.45113	1.43417
chr10	66885299	66885458	Filter_SAM_or_BAM__output_SAM_or_BAM_on_data_182__bam_peak_1417	12	.	2.5427	3.30804	1.29707
chr10	66920202	66921489	Filter_SAM_or_BAM__output_SAM_or_BAM_on_data_182__bam_peak_1418	150	.	6.28352	17.35366	15.09439
chr10	66971182	66971389	Filter_SAM_or_BAM__output_SAM_or_BAM_on_data_182__bam_peak_1419	17	.	2.70541	3.77907	1.74917
chr10	67002407	67003467	Filter_SAM_or_BAM__output_SAM_or_BAM_on_data_182__bam_peak_1420	63	.	4.14294	8.47969	6.34181
chr10	67016652	67017331	Filter_SAM_or_BAM__output_SAM_or_BAM_on_data_182__bam_peak_1421	29	.	3.11283	5.05351	2.98848
chr10	67095687	67099267	Filter_SAM_or_BAM__output_SAM_or_BAM_on_data_182__bam_peak_1422	250	.	7.46288	27.46452	25.09672
chr10	67126002	67126621	Filter_SAM_or_BAM__output_SAM_or_BAM_on_data_182__bam_peak_1423	26	.	2.99073	4.67509	2.62095
chr10	67127481	67128383	Filter_SAM_or_BAM__output_SAM_or_BAM_on_data_182__bam_peak_1424	99	.	4.8891	12.15415	9.97235
chr10	67185260	67190295	Filter_SAM_or_BAM__output_SAM_or_BAM_on_data_182__bam_peak_1425	567	.	13.21367	59.56239	56.74994
chr10	67281762	67281962	Filter_SAM_or_BAM__output_SAM_or_BAM_on_data_182__bam_peak_1426	13	.	2.56432	3.36465	1.3511
chr10	67282637	67285728	Filter_SAM_or_BAM__output_SAM_or_BAM_on_data_182__bam_peak_1427	332	.	9.35372	35.70474	33.22731
chr10	67297330	67298746	Filter_SAM_or_BAM__output_SAM_or_BAM_on_data_182__bam_peak_1428	34	.	3.29792	5.51212	3.43092
chr10	67303025	67303144	Filter_SAM_or_BAM__output_SAM_or_BAM_on_data_182__bam_peak_1429	13	.	2.55021	3.33085	1.31886
chr10	67535787	67540068	Filter_SAM_or_BAM__output_SAM_or_BAM_on_data_182__bam_peak_1430	531	.	13.18525	55.89581	53.17052
chr10	67542528	67542651	Filter_SAM_or_BAM__output_SAM_or_BAM_on_data_182__bam_peak_1431	14	.	2.6013	3.46148	1.44352
chr10	67545408	67550107	Filter_SAM_or_BAM__output_SAM_or_BAM_on_data_182__bam_peak_1432	394	.	10.40089	41.95905	39.40231
chr10	67607152	67607338	Filter_SAM_or_BAM__output_SAM_or_BAM_on_data_182__bam_peak_1433	13	.	2.57733	3.39872	1.38362
chr10	67696463	67696786	Filter_SAM_or_BAM__output_SAM_or_BAM_on_data_182__bam_peak_1434	12	.	2.5427	3.30804	1.29707
chr10	67756369	67757048	Filter_SAM_or_BAM__output_SAM_or_BAM_on_data_182__bam_peak_1435	16	.	2.67857	3.66664	1.63984
chr10	67899061	67899556	Filter_SAM_or_BAM__output_SAM_or_BAM_on_data_182__bam_peak_1436	15	.	2.62665	3.52784	1.50686
chr10	67911223	67912833	Filter_SAM_or_BAM__output_SAM_or_BAM_on_data_182__bam_peak_1437	38	.	3.39304	5.9657	3.87855
chr10	67979070	67980421	Filter_SAM_or_BAM__output_SAM_or_BAM_on_data_182__bam_peak_1438	85	.	4.69987	10.70528	8.53686
chr10	67983748	67984748	Filter_SAM_or_BAM__output_SAM_or_BAM_on_data_182__bam_peak_1439	95	.	4.97597	11.73288	9.54889
chr10	68005585	68006063	Filter_SAM_or_BAM__output_SAM_or_BAM_on_data_182__bam_peak_1440	18	.	2.69811	3.90286	1.86853
chr10	68008619	68008853	Filter_SAM_or_BAM__output_SAM_or_BAM_on_data_182__bam_peak_1441	13	.	2.55385	3.33724	1.32494
chr10	68133499	68137141	Filter_SAM_or_BAM__output_SAM_or_BAM_on_data_182__bam_peak_1442	337	.	9.53386	36.18937	33.70428
chr10	68156590	68156840	Filter_SAM_or_BAM__output_SAM_or_BAM_on_data_182__bam_peak_1443	17	.	2.71886	3.7751	1.74386
chr10	68165867	68166813	Filter_SAM_or_BAM__output_SAM_or_BAM_on_data_182__bam_peak_1444	36	.	3.34752	5.73522	3.6481
chr10	68191797	68192669	Filter_SAM_or_BAM__output_SAM_or_BAM_on_data_182__bam_peak_1445	21	.	2.87722	4.22008	2.1732
chr10	68194480	68194605	Filter_SAM_or_BAM__output_SAM_or_BAM_on_data_182__bam_peak_1446	19	.	2.80883	4.03331	1.99399
chr10	68239066	68240094	Filter_SAM_or_BAM__output_SAM_or_BAM_on_data_182__bam_peak_1447	34	.	3.30454	5.52429	3.44091
chr10	68248782	68249156	Filter_SAM_or_BAM__output_SAM_or_BAM_on_data_182__bam_peak_1448	22	.	2.90338	4.30212	2.25335
chr10	68262194	68262308	Filter_SAM_or_BAM__output_SAM_or_BAM_on_data_182__bam_peak_1449	14	.	2.57739	3.4254	1.40932
chr10	68275278	68281595	Filter_SAM_or_BAM__output_SAM_or_BAM_on_data_182__bam_peak_1450	678	.	15.32016	70.78963	67.81526
chr10	68282867	68283230	Filter_SAM_or_BAM__output_SAM_or_BAM_on_data_182__bam_peak_1451	12	.	2.5427	3.30804	1.29707
chr10	68353786	68354101	Filter_SAM_or_BAM__output_SAM_or_BAM_on_data_182__bam_peak_1452	39	.	3.45704	6.04049	3.94831
chr10	68355251	68356319	Filter_SAM_or_BAM__output_SAM_or_BAM_on_data_182__bam_peak_1453	33	.	3.29195	5.47785	3.39633
chr10	68558791	68559288	Filter_SAM_or_BAM__output_SAM_or_BAM_on_data_182__bam_peak_1454	13	.	2.58009	3.40593	1.39051
chr10	69185557	69185745	Filter_SAM_or_BAM__output_SAM_or_BAM_on_data_182__bam_peak_1455	16	.	2.67398	3.65206	1.62549
chr10	69188148	69188259	Filter_SAM_or_BAM__output_SAM_or_BAM_on_data_182__bam_peak_1456	23	.	2.92177	4.43198	2.38191
chr10	69211401	69214765	Filter_SAM_or_BAM__output_SAM_or_BAM_on_data_182__bam_peak_1457	335	.	9.69946	35.99064	33.51365
chr10	69350330	69353271	Filter_SAM_or_BAM__output_SAM_or_BAM_on_data_182__bam_peak_1458	424	.	11.31222	45.06041	42.46658
chr10	69399232	69400075	Filter_SAM_or_BAM__output_SAM_or_BAM_on_data_182__bam_peak_1459	14	.	2.58604	3.42151	1.40537
chr10	69533484	69535708	Filter_SAM_or_BAM__output_SAM_or_BAM_on_data_182__bam_peak_1460	197	.	7.1342	22.06394	19.75503
chr10	69551716	69551937	Filter_SAM_or_BAM__output_SAM_or_BAM_on_data_182__bam_peak_1461	13	.	2.533	3.35833	1.34571
chr10	69925796	69926714	Filter_SAM_or_BAM__output_SAM_or_BAM_on_data_182__bam_peak_1462	21	.	2.88071	4.24731	2.19998
chr10	70094167	70099557	Filter_SAM_or_BAM__output_SAM_or_BAM_on_data_182__bam_peak_1463	381	.	10.44693	40.67415	38.12656
chr10	70119211	70121274	Filter_SAM_or_BAM__output_SAM_or_BAM_on_data_182__bam_peak_1464	46	.	3.64544	6.70891	4.60219
chr10	70204223	70205969	Filter_SAM_or_BAM__output_SAM_or_BAM_on_data_182__bam_peak_1465	57	.	3.98335	7.91589	5.78969
chr10	70440506	70442905	Filter_SAM_or_BAM__output_SAM_or_BAM_on_data_182__bam_peak_1466	210	.	7.43249	23.33425	21.00999
chr10	70520253	70522600	Filter_SAM_or_BAM__output_SAM_or_BAM_on_data_182__bam_peak_1467	132	.	5.79236	15.46296	13.23085
chr10	71146307	71147099	Filter_SAM_or_BAM__output_SAM_or_BAM_on_data_182__bam_peak_1468	33	.	3.15576	5.40499	3.335
chr10	71158370	71159606	Filter_SAM_or_BAM__output_SAM_or_BAM_on_data_182__bam_peak_1469	141	.	6.11208	16.44843	14.19878
chr10	71236590	71239947	Filter_SAM_or_BAM__output_SAM_or_BAM_on_data_182__bam_peak_1470	214	.	7.40109	23.73079	21.40697
chr10	71282638	71285702	Filter_SAM_or_BAM__output_SAM_or_BAM_on_data_182__bam_peak_1471	388	.	10.03589	41.41666	38.85664
chr10	71306068	71306777	Filter_SAM_or_BAM__output_SAM_or_BAM_on_data_182__bam_peak_1472	81	.	4.65949	10.32691	8.15587
chr10	71343660	71345627	Filter_SAM_or_BAM__output_SAM_or_BAM_on_data_182__bam_peak_1473	282	.	8.709	30.69328	28.28226
chr10	71347052	71349431	Filter_SAM_or_BAM__output_SAM_or_BAM_on_data_182__bam_peak_1474	382	.	10.3632	40.76318	38.22303
chr10	72653854	72656317	Filter_SAM_or_BAM__output_SAM_or_BAM_on_data_182__bam_peak_1475	344	.	9.63155	36.97289	34.47728
chr10	73325977	73326369	Filter_SAM_or_BAM__output_SAM_or_BAM_on_data_182__bam_peak_1476	14	.	2.59447	3.45616	1.43856
chr10	74966932	74967796	Filter_SAM_or_BAM__output_SAM_or_BAM_on_data_182__bam_peak_1477	17	.	2.71828	3.77628	1.74544
chr10	75036622	75037839	Filter_SAM_or_BAM__output_SAM_or_BAM_on_data_182__bam_peak_1478	60	.	3.95641	8.15435	6.02095
chr10	75059492	75064206	Filter_SAM_or_BAM__output_SAM_or_BAM_on_data_182__bam_peak_1479	46	.	3.60907	6.7417	4.63763
chr10	75070327	75070588	Filter_SAM_or_BAM__output_SAM_or_BAM_on_data_182__bam_peak_1480	23	.	2.95601	4.44624	2.39244
chr10	75211691	75214268	Filter_SAM_or_BAM__output_SAM_or_BAM_on_data_182__bam_peak_1481	295	.	8.8319	31.92362	29.50001
chr10	75218022	75218154	Filter_SAM_or_BAM__output_SAM_or_BAM_on_data_182__bam_peak_1482	14	.	2.55959	3.45224	1.43636
chr10	75221835	75223040	Filter_SAM_or_BAM__output_SAM_or_BAM_on_data_182__bam_peak_1483	32	.	3.2383	5.34733	3.2716
chr10	75316961	75317758	Filter_SAM_or_BAM__output_SAM_or_BAM_on_data_182__bam_peak_1484	19	.	2.80728	4.02135	1.98123
chr10	75365530	75365676	Filter_SAM_or_BAM__output_SAM_or_BAM_on_data_182__bam_peak_1485	22	.	2.88646	4.27636	2.22622
chr10	75515830	75519072	Filter_SAM_or_BAM__output_SAM_or_BAM_on_data_182__bam_peak_1486	498	.	12.33308	52.53065	49.83561
chr10	75525432	75525582	Filter_SAM_or_BAM__output_SAM_or_BAM_on_data_182__bam_peak_1487	19	.	2.78814	3.968	1.92972
chr10	75548262	75549267	Filter_SAM_or_BAM__output_SAM_or_BAM_on_data_182__bam_peak_1488	25	.	2.98128	4.56198	2.50705
chr10	75558818	75560469	Filter_SAM_or_BAM__output_SAM_or_BAM_on_data_182__bam_peak_1489	52	.	3.83085	7.3861	5.26581
chr10	75666622	75668553	Filter_SAM_or_BAM__output_SAM_or_BAM_on_data_182__bam_peak_1490	336	.	9.78409	36.11807	33.64523
chr10	75704740	75705145	Filter_SAM_or_BAM__output_SAM_or_BAM_on_data_182__bam_peak_1491	20	.	2.83008	4.07906	2.0361
chr10	75763204	75765379	Filter_SAM_or_BAM__output_SAM_or_BAM_on_data_182__bam_peak_1492	330	.	9.71486	35.51485	33.04575
chr10	75772830	75773980	Filter_SAM_or_BAM__output_SAM_or_BAM_on_data_182__bam_peak_1493	78	.	4.55317	10.05382	7.88849
chr10	75797731	75798756	Filter_SAM_or_BAM__output_SAM_or_BAM_on_data_182__bam_peak_1494	124	.	5.60105	14.6322	12.41088
chr10	75836622	75838037	Filter_SAM_or_BAM__output_SAM_or_BAM_on_data_182__bam_peak_1495	105	.	5.17687	12.7459	10.55143
chr10	75858451	75860608	Filter_SAM_or_BAM__output_SAM_or_BAM_on_data_182__bam_peak_1496	305	.	9.12085	33.03276	30.59254
chr10	75872505	75873194	Filter_SAM_or_BAM__output_SAM_or_BAM_on_data_182__bam_peak_1497	97	.	4.92503	11.95102	9.7666
chr10	75897475	75900163	Filter_SAM_or_BAM__output_SAM_or_BAM_on_data_182__bam_peak_1498	22	.	2.90888	4.32815	2.27953
chr10	75920112	75922827	Filter_SAM_or_BAM__output_SAM_or_BAM_on_data_182__bam_peak_1499	638	.	14.6995	66.73557	63.84274
chr10	75929941	75933053	Filter_SAM_or_BAM__output_SAM_or_BAM_on_data_182__bam_peak_1500	200	.	7.09219	22.33443	20.02275
chr10	75944374	75944533	Filter_SAM_or_BAM__output_SAM_or_BAM_on_data_182__bam_peak_1501	12	.	2.5427	3.30804	1.29707
chr10	76031824	76033674	Filter_SAM_or_BAM__output_SAM_or_BAM_on_data_182__bam_peak_1502	405	.	10.51361	43.1551	40.58443
chr10	76236791	76238772	Filter_SAM_or_BAM__output_SAM_or_BAM_on_data_182__bam_peak_1503	498	.	11.99527	52.53767	49.82988
chr10	76257769	76257883	Filter_SAM_or_BAM__output_SAM_or_BAM_on_data_182__bam_peak_1504	16	.	2.67241	3.65508	1.63145
chr10	76343735	76346405	Filter_SAM_or_BAM__output_SAM_or_BAM_on_data_182__bam_peak_1505	196	.	6.90573	21.91048	19.61123
chr10	76441138	76443976	Filter_SAM_or_BAM__output_SAM_or_BAM_on_data_182__bam_peak_1506	297	.	8.66855	32.13321	29.70797
chr10	76467666	76469811	Filter_SAM_or_BAM__output_SAM_or_BAM_on_data_182__bam_peak_1507	390	.	10.46132	41.58069	39.03123
chr10	76530973	76533000	Filter_SAM_or_BAM__output_SAM_or_BAM_on_data_182__bam_peak_1508	185	.	6.61925	20.84275	18.55111
chr10	76621596	76623593	Filter_SAM_or_BAM__output_SAM_or_BAM_on_data_182__bam_peak_1509	165	.	6.54178	18.81555	16.53836
chr10	76677217	76677381	Filter_SAM_or_BAM__output_SAM_or_BAM_on_data_182__bam_peak_1510	12	.	2.5427	3.30804	1.29707
chr10	76723811	76726284	Filter_SAM_or_BAM__output_SAM_or_BAM_on_data_182__bam_peak_1511	155	.	6.11543	17.74608	15.50253
chr10	76961253	76962436	Filter_SAM_or_BAM__output_SAM_or_BAM_on_data_182__bam_peak_1512	79	.	4.4634	10.05782	7.90072
chr10	77032750	77034510	Filter_SAM_or_BAM__output_SAM_or_BAM_on_data_182__bam_peak_1513	301	.	9.03496	32.55113	30.12138
chr10	77035172	77035320	Filter_SAM_or_BAM__output_SAM_or_BAM_on_data_182__bam_peak_1514	14	.	2.61162	3.49107	1.47221
chr10	77089321	77089783	Filter_SAM_or_BAM__output_SAM_or_BAM_on_data_182__bam_peak_1515	20	.	2.79966	4.04331	2.00343
chr10	77157436	77157672	Filter_SAM_or_BAM__output_SAM_or_BAM_on_data_182__bam_peak_1516	13	.	2.56986	3.37916	1.36495
chr10	77164790	77166513	Filter_SAM_or_BAM__output_SAM_or_BAM_on_data_182__bam_peak_1517	136	.	5.85856	15.90802	13.67577
chr10	77210797	77211120	Filter_SAM_or_BAM__output_SAM_or_BAM_on_data_182__bam_peak_1518	19	.	2.76423	4.0095	1.97021
chr10	77225569	77225681	Filter_SAM_or_BAM__output_SAM_or_BAM_on_data_182__bam_peak_1519	14	.	2.61093	3.48668	1.46758
chr10	77229900	77230150	Filter_SAM_or_BAM__output_SAM_or_BAM_on_data_182__bam_peak_1520	12	.	2.5427	3.30804	1.29707
chr10	77250489	77252743	Filter_SAM_or_BAM__output_SAM_or_BAM_on_data_182__bam_peak_1521	84	.	4.64971	10.57436	8.40639
chr10	77258500	77260500	Filter_SAM_or_BAM__output_SAM_or_BAM_on_data_182__bam_peak_1522	303	.	9.04996	32.7824	30.3419
chr10	77381438	77381705	Filter_SAM_or_BAM__output_SAM_or_BAM_on_data_182__bam_peak_1523	16	.	2.70103	3.72693	1.69763
chr10	77416010	77419279	Filter_SAM_or_BAM__output_SAM_or_BAM_on_data_182__bam_peak_1524	137	.	5.82854	15.93637	13.70654
chr10	77420031	77420473	Filter_SAM_or_BAM__output_SAM_or_BAM_on_data_182__bam_peak_1525	18	.	2.7355	3.84948	1.81628
chr10	77434767	77434910	Filter_SAM_or_BAM__output_SAM_or_BAM_on_data_182__bam_peak_1526	12	.	2.5427	3.30804	1.29707
chr10	77441245	77441387	Filter_SAM_or_BAM__output_SAM_or_BAM_on_data_182__bam_peak_1527	17	.	2.70943	3.75056	1.72046
chr10	77514671	77516979	Filter_SAM_or_BAM__output_SAM_or_BAM_on_data_182__bam_peak_1528	308	.	9.05891	33.24737	30.80746
chr10	77570255	77570772	Filter_SAM_or_BAM__output_SAM_or_BAM_on_data_182__bam_peak_1529	13	.	2.54623	3.31729	1.30589
chr10	77581076	77584599	Filter_SAM_or_BAM__output_SAM_or_BAM_on_data_182__bam_peak_1530	451	.	11.53236	47.76469	45.11964
chr10	77585522	77585653	Filter_SAM_or_BAM__output_SAM_or_BAM_on_data_182__bam_peak_1531	17	.	2.72465	3.79435	1.76293
chr10	77605526	77608068	Filter_SAM_or_BAM__output_SAM_or_BAM_on_data_182__bam_peak_1532	137	.	5.86335	16.02886	13.79117
chr10	77621803	77625243	Filter_SAM_or_BAM__output_SAM_or_BAM_on_data_182__bam_peak_1533	259	.	7.99874	28.35811	25.96792
chr10	77977922	77979613	Filter_SAM_or_BAM__output_SAM_or_BAM_on_data_182__bam_peak_1534	287	.	8.47296	31.13643	28.71696
chr10	78008277	78010703	Filter_SAM_or_BAM__output_SAM_or_BAM_on_data_182__bam_peak_1535	487	.	12.21401	51.44861	48.7637
chr10	78071499	78071642	Filter_SAM_or_BAM__output_SAM_or_BAM_on_data_182__bam_peak_1536	14	.	2.58715	3.42442	1.40815
chr10	78168926	78170041	Filter_SAM_or_BAM__output_SAM_or_BAM_on_data_182__bam_peak_1537	246	.	7.63439	27.02443	24.66017
chr10	78184345	78185669	Filter_SAM_or_BAM__output_SAM_or_BAM_on_data_182__bam_peak_1538	277	.	8.29015	30.14985	27.74513
chr10	78223087	78223656	Filter_SAM_or_BAM__output_SAM_or_BAM_on_data_182__bam_peak_1539	14	.	2.57731	3.43684	1.42034
chr10	78240911	78241192	Filter_SAM_or_BAM__output_SAM_or_BAM_on_data_182__bam_peak_1540	12	.	2.5427	3.30804	1.29707
chr10	78243258	78245563	Filter_SAM_or_BAM__output_SAM_or_BAM_on_data_182__bam_peak_1541	258	.	8.09811	28.20169	25.82804
chr10	78296848	78298496	Filter_SAM_or_BAM__output_SAM_or_BAM_on_data_182__bam_peak_1542	76	.	4.46263	9.777	7.61629
chr10	78350594	78352940	Filter_SAM_or_BAM__output_SAM_or_BAM_on_data_182__bam_peak_1543	178	.	6.59134	20.08416	17.80155
chr10	78411852	78413441	Filter_SAM_or_BAM__output_SAM_or_BAM_on_data_182__bam_peak_1544	385	.	10.21405	41.06273	38.51613
chr10	78425282	78427069	Filter_SAM_or_BAM__output_SAM_or_BAM_on_data_182__bam_peak_1545	504	.	12.59446	53.14962	50.44462
chr10	78464019	78465405	Filter_SAM_or_BAM__output_SAM_or_BAM_on_data_182__bam_peak_1546	209	.	7.2905	23.28315	20.96958
chr10	78568995	78569688	Filter_SAM_or_BAM__output_SAM_or_BAM_on_data_182__bam_peak_1547	42	.	3.5735	6.40167	4.29964
chr10	78574191	78576064	Filter_SAM_or_BAM__output_SAM_or_BAM_on_data_182__bam_peak_1548	822	.	17.23905	85.4749	82.25855
chr10	78590254	78592402	Filter_SAM_or_BAM__output_SAM_or_BAM_on_data_182__bam_peak_1549	527	.	12.35731	55.48552	52.74399
chr10	79095191	79097839	Filter_SAM_or_BAM__output_SAM_or_BAM_on_data_182__bam_peak_1550	580	.	13.56637	60.91238	58.08128
chr10	79416304	79418302	Filter_SAM_or_BAM__output_SAM_or_BAM_on_data_182__bam_peak_1551	421	.	10.78411	44.72642	42.12964
chr10	79532594	79534027	Filter_SAM_or_BAM__output_SAM_or_BAM_on_data_182__bam_peak_1552	302	.	9.26068	32.72119	30.28313
chr10	79535427	79535581	Filter_SAM_or_BAM__output_SAM_or_BAM_on_data_182__bam_peak_1553	12	.	2.5427	3.30804	1.29707
chr10	79553486	79556200	Filter_SAM_or_BAM__output_SAM_or_BAM_on_data_182__bam_peak_1554	247	.	7.96236	27.14576	24.7829
chr10	79636396	79639377	Filter_SAM_or_BAM__output_SAM_or_BAM_on_data_182__bam_peak_1555	96	.	4.89569	11.85293	9.66379
chr10	79668872	79670810	Filter_SAM_or_BAM__output_SAM_or_BAM_on_data_182__bam_peak_1556	564	.	13.71991	59.21367	56.43309
chr10	79679294	79679880	Filter_SAM_or_BAM__output_SAM_or_BAM_on_data_182__bam_peak_1557	12	.	2.5427	3.30804	1.29707
chr10	79681049	79684697	Filter_SAM_or_BAM__output_SAM_or_BAM_on_data_182__bam_peak_1558	306	.	8.65915	33.11056	30.66087
chr10	79701670	79701939	Filter_SAM_or_BAM__output_SAM_or_BAM_on_data_182__bam_peak_1559	14	.	2.59989	3.45778	1.44
chr10	79703924	79707041	Filter_SAM_or_BAM__output_SAM_or_BAM_on_data_182__bam_peak_1560	325	.	9.37494	34.9915	32.52647
chr10	79738310	79738473	Filter_SAM_or_BAM__output_SAM_or_BAM_on_data_182__bam_peak_1561	13	.	2.52869	3.34025	1.32842
chr10	79745597	79747226	Filter_SAM_or_BAM__output_SAM_or_BAM_on_data_182__bam_peak_1562	190	.	6.61082	21.33321	19.04153
chr10	79764833	79768404	Filter_SAM_or_BAM__output_SAM_or_BAM_on_data_182__bam_peak_1563	162	.	6.22167	18.53392	16.27619
chr10	79777270	79778694	Filter_SAM_or_BAM__output_SAM_or_BAM_on_data_182__bam_peak_1564	50	.	3.74235	7.20296	5.09049
chr10	79780232	79780798	Filter_SAM_or_BAM__output_SAM_or_BAM_on_data_182__bam_peak_1565	85	.	4.60548	10.68884	8.52379
chr10	79782573	79782732	Filter_SAM_or_BAM__output_SAM_or_BAM_on_data_182__bam_peak_1566	20	.	2.78707	4.04235	2.00151
chr10	79792369	79792562	Filter_SAM_or_BAM__output_SAM_or_BAM_on_data_182__bam_peak_1567	12	.	2.5427	3.30804	1.29707
chr10	79793098	79795236	Filter_SAM_or_BAM__output_SAM_or_BAM_on_data_182__bam_peak_1568	357	.	10.1422	38.29805	35.7888
chr10	79796799	79797461	Filter_SAM_or_BAM__output_SAM_or_BAM_on_data_182__bam_peak_1569	15	.	2.62396	3.55754	1.5382
chr10	79801146	79801337	Filter_SAM_or_BAM__output_SAM_or_BAM_on_data_182__bam_peak_1570	18	.	2.7557	3.87335	1.83795
chr10	79801972	79802157	Filter_SAM_or_BAM__output_SAM_or_BAM_on_data_182__bam_peak_1571	20	.	2.82522	4.08505	2.04451
chr10	79806794	79807254	Filter_SAM_or_BAM__output_SAM_or_BAM_on_data_182__bam_peak_1572	15	.	2.64787	3.58494	1.56163
chr10	79812097	79812564	Filter_SAM_or_BAM__output_SAM_or_BAM_on_data_182__bam_peak_1573	17	.	2.72606	3.79534	1.76342
chr10	79824234	79824722	Filter_SAM_or_BAM__output_SAM_or_BAM_on_data_182__bam_peak_1574	33	.	3.26499	5.46912	3.39152
chr10	79840807	79841914	Filter_SAM_or_BAM__output_SAM_or_BAM_on_data_182__bam_peak_1575	173	.	6.8121	19.66894	17.38021
chr10	79842398	79842640	Filter_SAM_or_BAM__output_SAM_or_BAM_on_data_182__bam_peak_1576	14	.	2.59891	3.45521	1.43754
chr10	79852280	79858507	Filter_SAM_or_BAM__output_SAM_or_BAM_on_data_182__bam_peak_1577	386	.	10.51572	41.20369	38.65207
chr10	79873288	79874950	Filter_SAM_or_BAM__output_SAM_or_BAM_on_data_182__bam_peak_1578	81	.	4.56552	10.32158	8.15311
chr10	79885063	79885514	Filter_SAM_or_BAM__output_SAM_or_BAM_on_data_182__bam_peak_1579	16	.	2.68634	3.70806	1.68114
chr10	79908178	79909482	Filter_SAM_or_BAM__output_SAM_or_BAM_on_data_182__bam_peak_1580	498	.	11.95286	52.57973	49.86761
chr10	79910450	79910580	Filter_SAM_or_BAM__output_SAM_or_BAM_on_data_182__bam_peak_1581	16	.	2.49366	3.64585	1.62419
chr10	79915607	79917801	Filter_SAM_or_BAM__output_SAM_or_BAM_on_data_182__bam_peak_1582	312	.	8.88255	33.69844	31.25739
chr10	79925597	79929614	Filter_SAM_or_BAM__output_SAM_or_BAM_on_data_182__bam_peak_1583	419	.	10.76122	44.57629	41.96362
chr10	79932568	79932767	Filter_SAM_or_BAM__output_SAM_or_BAM_on_data_182__bam_peak_1584	18	.	2.77177	3.92691	1.89094
chr10	79934124	79935378	Filter_SAM_or_BAM__output_SAM_or_BAM_on_data_182__bam_peak_1585	23	.	2.94409	4.44784	2.39656
chr10	79937573	79938019	Filter_SAM_or_BAM__output_SAM_or_BAM_on_data_182__bam_peak_1586	20	.	2.82153	4.06731	2.02635
chr10	79945464	79945577	Filter_SAM_or_BAM__output_SAM_or_BAM_on_data_182__bam_peak_1587	13	.	2.54879	3.38523	1.37123
chr10	79947051	79947166	Filter_SAM_or_BAM__output_SAM_or_BAM_on_data_182__bam_peak_1588	17	.	2.71192	3.76398	1.73416
chr10	79950524	79950804	Filter_SAM_or_BAM__output_SAM_or_BAM_on_data_182__bam_peak_1589	19	.	2.78486	3.95784	1.91989
chr10	79958408	79958790	Filter_SAM_or_BAM__output_SAM_or_BAM_on_data_182__bam_peak_1590	20	.	2.84091	4.13338	2.09154
chr10	79959465	79961482	Filter_SAM_or_BAM__output_SAM_or_BAM_on_data_182__bam_peak_1591	245	.	7.92517	26.92481	24.56365
chr10	79967967	79968101	Filter_SAM_or_BAM__output_SAM_or_BAM_on_data_182__bam_peak_1592	15	.	2.66129	3.61852	1.59342
chr10	79980241	79980789	Filter_SAM_or_BAM__output_SAM_or_BAM_on_data_182__bam_peak_1593	13	.	2.55851	3.34944	1.33658
chr10	79982606	79991290	Filter_SAM_or_BAM__output_SAM_or_BAM_on_data_182__bam_peak_1594	407	.	10.60382	43.37762	40.79536
chr10	79996340	79998429	Filter_SAM_or_BAM__output_SAM_or_BAM_on_data_182__bam_peak_1595	703	.	15.77154	73.31248	70.30687
chr10	80032962	80034488	Filter_SAM_or_BAM__output_SAM_or_BAM_on_data_182__bam_peak_1596	30	.	3.13202	5.09428	3.02734
chr10	80038555	80040002	Filter_SAM_or_BAM__output_SAM_or_BAM_on_data_182__bam_peak_1597	322	.	9.60479	34.69094	32.23265
chr10	80046133	80046373	Filter_SAM_or_BAM__output_SAM_or_BAM_on_data_182__bam_peak_1598	15	.	2.63019	3.53926	1.51813
chr10	80048975	80049209	Filter_SAM_or_BAM__output_SAM_or_BAM_on_data_182__bam_peak_1599	15	.	2.64429	3.61561	1.59159
chr10	80051105	80051260	Filter_SAM_or_BAM__output_SAM_or_BAM_on_data_182__bam_peak_1600	28	.	3.11965	4.9385	2.87039
chr10	80052218	80055927	Filter_SAM_or_BAM__output_SAM_or_BAM_on_data_182__bam_peak_1601	329	.	9.27313	35.452	32.97303
chr10	80059442	80059561	Filter_SAM_or_BAM__output_SAM_or_BAM_on_data_182__bam_peak_1602	16	.	2.70026	3.7268	1.69783
chr10	80071302	80072139	Filter_SAM_or_BAM__output_SAM_or_BAM_on_data_182__bam_peak_1603	19	.	2.79755	4.01307	1.97413
chr10	80072873	80075783	Filter_SAM_or_BAM__output_SAM_or_BAM_on_data_182__bam_peak_1604	94	.	4.89528	11.59888	9.41781
chr10	80084474	80085206	Filter_SAM_or_BAM__output_SAM_or_BAM_on_data_182__bam_peak_1605	16	.	2.6492	3.6456	1.61997
chr10	80086728	80086903	Filter_SAM_or_BAM__output_SAM_or_BAM_on_data_182__bam_peak_1606	27	.	3.08756	4.81172	2.74433
chr10	80091402	80092252	Filter_SAM_or_BAM__output_SAM_or_BAM_on_data_182__bam_peak_1607	19	.	2.78666	4.00917	1.97129
chr10	80096233	80096350	Filter_SAM_or_BAM__output_SAM_or_BAM_on_data_182__bam_peak_1608	16	.	2.68241	3.67965	1.65204
chr10	80097575	80104610	Filter_SAM_or_BAM__output_SAM_or_BAM_on_data_182__bam_peak_1609	202	.	7.13969	22.6052	20.29491
chr10	80106370	80106522	Filter_SAM_or_BAM__output_SAM_or_BAM_on_data_182__bam_peak_1610	13	.	2.5338	3.32849	1.31697
chr10	80114189	80120301	Filter_SAM_or_BAM__output_SAM_or_BAM_on_data_182__bam_peak_1611	262	.	8.02172	28.61569	26.22593
chr10	80133443	80134027	Filter_SAM_or_BAM__output_SAM_or_BAM_on_data_182__bam_peak_1612	15	.	2.66169	3.6239	1.59928
chr10	80138246	80139466	Filter_SAM_or_BAM__output_SAM_or_BAM_on_data_182__bam_peak_1613	89	.	4.76442	11.10272	8.9275
chr10	80140043	80140228	Filter_SAM_or_BAM__output_SAM_or_BAM_on_data_182__bam_peak_1614	12	.	2.5427	3.30804	1.29707
chr10	80140881	80143753	Filter_SAM_or_BAM__output_SAM_or_BAM_on_data_182__bam_peak_1615	225	.	7.73331	24.87013	22.52917
chr10	80145745	80146193	Filter_SAM_or_BAM__output_SAM_or_BAM_on_data_182__bam_peak_1616	22	.	2.89607	4.27759	2.22825
chr10	80147409	80154001	Filter_SAM_or_BAM__output_SAM_or_BAM_on_data_182__bam_peak_1617	531	.	13.02918	55.92701	53.18295
chr10	80154882	80155081	Filter_SAM_or_BAM__output_SAM_or_BAM_on_data_182__bam_peak_1618	20	.	2.84857	4.13539	2.09117
chr10	80155887	80156384	Filter_SAM_or_BAM__output_SAM_or_BAM_on_data_182__bam_peak_1619	14	.	2.58697	3.42532	1.40924
chr10	80158710	80169621	Filter_SAM_or_BAM__output_SAM_or_BAM_on_data_182__bam_peak_1620	183	.	6.79372	20.6433	18.3449
chr10	80172529	80173921	Filter_SAM_or_BAM__output_SAM_or_BAM_on_data_182__bam_peak_1621	152	.	6.07099	17.45934	15.21412
chr10	80178235	80178378	Filter_SAM_or_BAM__output_SAM_or_BAM_on_data_182__bam_peak_1622	16	.	2.66947	3.71509	1.69604
chr10	80179163	80179277	Filter_SAM_or_BAM__output_SAM_or_BAM_on_data_182__bam_peak_1623	22	.	2.92373	4.34162	2.2895
chr10	80179824	80180449	Filter_SAM_or_BAM__output_SAM_or_BAM_on_data_182__bam_peak_1624	65	.	4.18633	8.66321	6.52311
chr10	80184433	80184669	Filter_SAM_or_BAM__output_SAM_or_BAM_on_data_182__bam_peak_1625	29	.	3.14384	5.0163	2.94667
chr10	80205977	80206183	Filter_SAM_or_BAM__output_SAM_or_BAM_on_data_182__bam_peak_1626	16	.	2.59632	3.6306	1.61291
chr10	80226134	80228328	Filter_SAM_or_BAM__output_SAM_or_BAM_on_data_182__bam_peak_1627	321	.	9.32125	34.57536	32.11237
chr10	80244291	80244606	Filter_SAM_or_BAM__output_SAM_or_BAM_on_data_182__bam_peak_1628	15	.	2.63672	3.55671	1.53445
chr10	80245580	80245753	Filter_SAM_or_BAM__output_SAM_or_BAM_on_data_182__bam_peak_1629	12	.	2.5427	3.30804	1.29707
chr10	80247926	80250676	Filter_SAM_or_BAM__output_SAM_or_BAM_on_data_182__bam_peak_1630	300	.	8.96545	32.49424	30.07576
chr10	80259184	80262951	Filter_SAM_or_BAM__output_SAM_or_BAM_on_data_182__bam_peak_1631	590	.	13.99448	61.90936	59.08005
chr10	80264275	80267316	Filter_SAM_or_BAM__output_SAM_or_BAM_on_data_182__bam_peak_1632	326	.	9.20543	35.11469	32.64005
chr10	80268090	80268361	Filter_SAM_or_BAM__output_SAM_or_BAM_on_data_182__bam_peak_1633	15	.	2.64642	3.59706	1.57342
chr10	80270943	80271102	Filter_SAM_or_BAM__output_SAM_or_BAM_on_data_182__bam_peak_1634	30	.	3.17837	5.0977	3.02346
chr10	80275362	80275493	Filter_SAM_or_BAM__output_SAM_or_BAM_on_data_182__bam_peak_1635	18	.	2.75459	3.86671	1.83097
chr10	80291297	80293979	Filter_SAM_or_BAM__output_SAM_or_BAM_on_data_182__bam_peak_1636	372	.	10.30093	39.80058	37.28612
chr10	80295481	80296352	Filter_SAM_or_BAM__output_SAM_or_BAM_on_data_182__bam_peak_1637	98	.	5.04309	12.01744	9.82522
chr10	80319356	80321205	Filter_SAM_or_BAM__output_SAM_or_BAM_on_data_182__bam_peak_1638	260	.	8.31178	28.4156	26.02668
chr10	80322372	80324467	Filter_SAM_or_BAM__output_SAM_or_BAM_on_data_182__bam_peak_1639	209	.	7.313	23.25452	20.93928
chr10	80328788	80328954	Filter_SAM_or_BAM__output_SAM_or_BAM_on_data_182__bam_peak_1640	17	.	2.714	3.77736	1.74652
chr10	80329483	80330916	Filter_SAM_or_BAM__output_SAM_or_BAM_on_data_182__bam_peak_1641	23	.	2.93515	4.39389	2.34219
chr10	80342671	80346246	Filter_SAM_or_BAM__output_SAM_or_BAM_on_data_182__bam_peak_1642	71	.	4.24422	9.25875	7.11979
chr10	80346743	80349473	Filter_SAM_or_BAM__output_SAM_or_BAM_on_data_182__bam_peak_1643	348	.	9.64737	37.36222	34.86514
chr10	80350163	80350471	Filter_SAM_or_BAM__output_SAM_or_BAM_on_data_182__bam_peak_1644	24	.	2.89848	4.46132	2.41296
chr10	80357150	80357829	Filter_SAM_or_BAM__output_SAM_or_BAM_on_data_182__bam_peak_1645	14	.	2.61061	3.48584	1.46678
chr10	80366959	80368217	Filter_SAM_or_BAM__output_SAM_or_BAM_on_data_182__bam_peak_1646	85	.	4.7211	10.72416	8.55183
chr10	80376898	80377024	Filter_SAM_or_BAM__output_SAM_or_BAM_on_data_182__bam_peak_1647	15	.	2.64049	3.56407	1.54145
chr10	80383293	80387254	Filter_SAM_or_BAM__output_SAM_or_BAM_on_data_182__bam_peak_1648	538	.	11.91611	56.62341	53.84177
chr10	80387722	80388542	Filter_SAM_or_BAM__output_SAM_or_BAM_on_data_182__bam_peak_1649	159	.	6.4032	18.23824	15.97605
chr10	80389899	80390103	Filter_SAM_or_BAM__output_SAM_or_BAM_on_data_182__bam_peak_1650	14	.	2.58412	3.41855	1.4029
chr10	80395923	80396359	Filter_SAM_or_BAM__output_SAM_or_BAM_on_data_182__bam_peak_1651	28	.	3.09967	4.88626	2.82044
chr10	80397439	80400908	Filter_SAM_or_BAM__output_SAM_or_BAM_on_data_182__bam_peak_1652	203	.	7.07256	22.70831	20.39382
chr10	80405430	80407934	Filter_SAM_or_BAM__output_SAM_or_BAM_on_data_182__bam_peak_1653	297	.	8.95211	32.22063	29.79296
chr10	80418298	80418414	Filter_SAM_or_BAM__output_SAM_or_BAM_on_data_182__bam_peak_1654	22	.	2.92373	4.34748	2.29608
chr10	80420074	80420289	Filter_SAM_or_BAM__output_SAM_or_BAM_on_data_182__bam_peak_1655	20	.	2.82483	4.08288	2.0423
chr10	80421575	80421706	Filter_SAM_or_BAM__output_SAM_or_BAM_on_data_182__bam_peak_1656	19	.	2.80756	4.01625	1.97551
chr10	80431359	80434665	Filter_SAM_or_BAM__output_SAM_or_BAM_on_data_182__bam_peak_1657	306	.	8.70042	33.13735	30.66652
chr10	80435614	80436091	Filter_SAM_or_BAM__output_SAM_or_BAM_on_data_182__bam_peak_1658	16	.	2.66661	3.64949	1.6248
chr10	80451544	80451674	Filter_SAM_or_BAM__output_SAM_or_BAM_on_data_182__bam_peak_1659	17	.	2.69393	3.82554	1.79983
chr10	80454870	80455080	Filter_SAM_or_BAM__output_SAM_or_BAM_on_data_182__bam_peak_1660	18	.	2.76334	3.90339	1.86824
chr10	80461374	80461644	Filter_SAM_or_BAM__output_SAM_or_BAM_on_data_182__bam_peak_1661	17	.	2.73906	3.8275	1.79379
chr10	80474974	80475836	Filter_SAM_or_BAM__output_SAM_or_BAM_on_data_182__bam_peak_1662	38	.	3.43412	5.94905	3.85675
chr10	80509589	80510016	Filter_SAM_or_BAM__output_SAM_or_BAM_on_data_182__bam_peak_1663	38	.	3.35511	5.90611	3.82033
chr10	80510646	80510983	Filter_SAM_or_BAM__output_SAM_or_BAM_on_data_182__bam_peak_1664	12	.	2.5427	3.30804	1.29707
chr10	80550721	80551038	Filter_SAM_or_BAM__output_SAM_or_BAM_on_data_182__bam_peak_1665	16	.	2.68655	3.6946	1.66768
chr10	80559947	80562968	Filter_SAM_or_BAM__output_SAM_or_BAM_on_data_182__bam_peak_1666	463	.	11.55528	48.97805	46.31572
chr10	80569906	80570095	Filter_SAM_or_BAM__output_SAM_or_BAM_on_data_182__bam_peak_1667	15	.	2.65293	3.59875	1.5749
chr10	80571916	80572111	Filter_SAM_or_BAM__output_SAM_or_BAM_on_data_182__bam_peak_1668	12	.	2.5427	3.30804	1.29707
chr10	80575285	80579315	Filter_SAM_or_BAM__output_SAM_or_BAM_on_data_182__bam_peak_1669	215	.	7.36168	23.91446	21.58045
chr10	80589060	80590948	Filter_SAM_or_BAM__output_SAM_or_BAM_on_data_182__bam_peak_1670	278	.	8.70225	30.26815	27.86209
chr10	80601423	80601651	Filter_SAM_or_BAM__output_SAM_or_BAM_on_data_182__bam_peak_1671	12	.	2.5427	3.30804	1.29707
chr10	80602405	80604379	Filter_SAM_or_BAM__output_SAM_or_BAM_on_data_182__bam_peak_1672	582	.	13.9429	61.09162	58.26399
chr10	80616404	80616958	Filter_SAM_or_BAM__output_SAM_or_BAM_on_data_182__bam_peak_1673	15	.	2.62745	3.52993	1.50886
chr10	80621542	80625379	Filter_SAM_or_BAM__output_SAM_or_BAM_on_data_182__bam_peak_1674	236	.	7.67349	26.04214	23.68706
chr10	80625978	80626713	Filter_SAM_or_BAM__output_SAM_or_BAM_on_data_182__bam_peak_1675	18	.	2.7416	3.84872	1.8162
chr10	80627580	80628322	Filter_SAM_or_BAM__output_SAM_or_BAM_on_data_182__bam_peak_1676	19	.	2.78201	3.97599	1.93945
chr10	80640723	80640972	Filter_SAM_or_BAM__output_SAM_or_BAM_on_data_182__bam_peak_1677	16	.	2.66642	3.63379	1.6083
chr10	80654229	80657384	Filter_SAM_or_BAM__output_SAM_or_BAM_on_data_182__bam_peak_1678	134	.	5.79788	15.69212	13.46239
chr10	80659028	80659905	Filter_SAM_or_BAM__output_SAM_or_BAM_on_data_182__bam_peak_1679	39	.	3.43231	6.06559	3.97729
chr10	80663667	80665515	Filter_SAM_or_BAM__output_SAM_or_BAM_on_data_182__bam_peak_1680	34	.	3.31093	5.5111	3.42702
chr10	80673095	80678650	Filter_SAM_or_BAM__output_SAM_or_BAM_on_data_182__bam_peak_1681	487	.	11.78327	51.40933	48.702
chr10	80699694	80703780	Filter_SAM_or_BAM__output_SAM_or_BAM_on_data_182__bam_peak_1682	192	.	6.96916	21.53514	19.2344
chr10	80737508	80737782	Filter_SAM_or_BAM__output_SAM_or_BAM_on_data_182__bam_peak_1683	13	.	2.55899	3.35071	1.3378
chr10	80739844	80742751	Filter_SAM_or_BAM__output_SAM_or_BAM_on_data_182__bam_peak_1684	441	.	11.07323	46.7901	44.16745
chr10	80751760	80752550	Filter_SAM_or_BAM__output_SAM_or_BAM_on_data_182__bam_peak_1685	72	.	4.44433	9.42066	7.25942
chr10	80754717	80759381	Filter_SAM_or_BAM__output_SAM_or_BAM_on_data_182__bam_peak_1686	176	.	6.46719	19.90556	17.62898
chr10	80763588	80764016	Filter_SAM_or_BAM__output_SAM_or_BAM_on_data_182__bam_peak_1687	18	.	2.76609	3.91717	1.88217
chr10	80774937	80775135	Filter_SAM_or_BAM__output_SAM_or_BAM_on_data_182__bam_peak_1688	14	.	2.59247	3.49899	1.47986
chr10	80796648	80800692	Filter_SAM_or_BAM__output_SAM_or_BAM_on_data_182__bam_peak_1689	541	.	12.99331	56.8629	54.10432
chr10	80810694	80811188	Filter_SAM_or_BAM__output_SAM_or_BAM_on_data_182__bam_peak_1690	16	.	2.64451	3.63983	1.61686
chr10	80812020	80813829	Filter_SAM_or_BAM__output_SAM_or_BAM_on_data_182__bam_peak_1691	109	.	5.25599	13.15984	10.96089
chr10	80816854	80817017	Filter_SAM_or_BAM__output_SAM_or_BAM_on_data_182__bam_peak_1692	23	.	2.95868	4.44599	2.39096
chr10	80825256	80828845	Filter_SAM_or_BAM__output_SAM_or_BAM_on_data_182__bam_peak_1693	324	.	9.14012	34.87899	32.42433
chr10	80854154	80856662	Filter_SAM_or_BAM__output_SAM_or_BAM_on_data_182__bam_peak_1694	345	.	9.8846	37.01982	34.52312
chr10	80897521	80897690	Filter_SAM_or_BAM__output_SAM_or_BAM_on_data_182__bam_peak_1695	28	.	3.11163	4.91074	2.84077
chr10	80899626	80901027	Filter_SAM_or_BAM__output_SAM_or_BAM_on_data_182__bam_peak_1696	414	.	11.01175	44.06516	41.47805
chr10	80916770	80918587	Filter_SAM_or_BAM__output_SAM_or_BAM_on_data_182__bam_peak_1697	227	.	7.70714	25.13114	22.78514
chr10	80922234	80922376	Filter_SAM_or_BAM__output_SAM_or_BAM_on_data_182__bam_peak_1698	19	.	2.79123	3.98077	1.94279
chr10	80927941	80933250	Filter_SAM_or_BAM__output_SAM_or_BAM_on_data_182__bam_peak_1699	315	.	9.19755	33.98088	31.52949
chr10	80936950	80937541	Filter_SAM_or_BAM__output_SAM_or_BAM_on_data_182__bam_peak_1700	13	.	2.582	3.41118	1.39556
chr10	80938278	80941056	Filter_SAM_or_BAM__output_SAM_or_BAM_on_data_182__bam_peak_1701	30	.	3.18278	5.14642	3.07275
chr10	80949152	80949302	Filter_SAM_or_BAM__output_SAM_or_BAM_on_data_182__bam_peak_1702	12	.	2.5427	3.30804	1.29707
chr10	80973271	80973400	Filter_SAM_or_BAM__output_SAM_or_BAM_on_data_182__bam_peak_1703	14	.	2.59505	3.44509	1.42788
chr10	80985142	80985327	Filter_SAM_or_BAM__output_SAM_or_BAM_on_data_182__bam_peak_1704	19	.	2.79076	3.9798	1.94187
chr10	80987920	80988224	Filter_SAM_or_BAM__output_SAM_or_BAM_on_data_182__bam_peak_1705	27	.	3.07909	4.83396	2.76999
chr10	81014907	81015228	Filter_SAM_or_BAM__output_SAM_or_BAM_on_data_182__bam_peak_1706	16	.	2.66653	3.63598	1.61071
chr10	81027310	81027595	Filter_SAM_or_BAM__output_SAM_or_BAM_on_data_182__bam_peak_1707	17	.	2.71572	3.7737	1.74353
chr10	81036523	81037439	Filter_SAM_or_BAM__output_SAM_or_BAM_on_data_182__bam_peak_1708	164	.	6.4259	18.70832	16.44663
chr10	81037970	81038393	Filter_SAM_or_BAM__output_SAM_or_BAM_on_data_182__bam_peak_1709	14	.	2.59719	3.4892	1.47032
chr10	81040297	81040540	Filter_SAM_or_BAM__output_SAM_or_BAM_on_data_182__bam_peak_1710	14	.	2.61837	3.50616	1.48617
chr10	81045826	81045971	Filter_SAM_or_BAM__output_SAM_or_BAM_on_data_182__bam_peak_1711	22	.	2.90768	4.31022	2.25918
chr10	81058094	81058477	Filter_SAM_or_BAM__output_SAM_or_BAM_on_data_182__bam_peak_1712	16	.	2.68512	3.71931	1.69159
chr10	81059109	81060878	Filter_SAM_or_BAM__output_SAM_or_BAM_on_data_182__bam_peak_1713	239	.	7.3392	26.30255	23.95507
chr10	81069793	81071119	Filter_SAM_or_BAM__output_SAM_or_BAM_on_data_182__bam_peak_1714	228	.	7.66175	25.23531	22.88988
chr10	81098006	81098125	Filter_SAM_or_BAM__output_SAM_or_BAM_on_data_182__bam_peak_1715	13	.	2.55263	3.33404	1.32189
chr10	81104760	81107469	Filter_SAM_or_BAM__output_SAM_or_BAM_on_data_182__bam_peak_1716	489	.	12.27258	51.60603	48.90946
chr10	81112305	81112446	Filter_SAM_or_BAM__output_SAM_or_BAM_on_data_182__bam_peak_1717	13	.	2.5548	3.33974	1.32732
chr10	81113377	81113525	Filter_SAM_or_BAM__output_SAM_or_BAM_on_data_182__bam_peak_1718	19	.	2.8143	4.03355	1.992
chr10	81122765	81122947	Filter_SAM_or_BAM__output_SAM_or_BAM_on_data_182__bam_peak_1719	12	.	2.5427	3.30804	1.29707
chr10	81129008	81129953	Filter_SAM_or_BAM__output_SAM_or_BAM_on_data_182__bam_peak_1720	146	.	6.01696	16.93231	14.67944
chr10	81134223	81143277	Filter_SAM_or_BAM__output_SAM_or_BAM_on_data_182__bam_peak_1721	282	.	8.38499	30.64524	28.23911
chr10	81146155	81146266	Filter_SAM_or_BAM__output_SAM_or_BAM_on_data_182__bam_peak_1722	12	.	2.54269	3.30804	1.29707
chr10	81165257	81165472	Filter_SAM_or_BAM__output_SAM_or_BAM_on_data_182__bam_peak_1723	13	.	2.5456	3.31564	1.30432
chr10	81166539	81169221	Filter_SAM_or_BAM__output_SAM_or_BAM_on_data_182__bam_peak_1724	375	.	10.54761	40.07099	37.54768
chr10	81174709	81178610	Filter_SAM_or_BAM__output_SAM_or_BAM_on_data_182__bam_peak_1725	288	.	8.73489	31.30717	28.88616
chr10	81179400	81179714	Filter_SAM_or_BAM__output_SAM_or_BAM_on_data_182__bam_peak_1726	15	.	2.63484	3.5685	1.54621
chr10	81182432	81184868	Filter_SAM_or_BAM__output_SAM_or_BAM_on_data_182__bam_peak_1727	178	.	6.30748	20.12043	17.85318
chr10	81185430	81185594	Filter_SAM_or_BAM__output_SAM_or_BAM_on_data_182__bam_peak_1728	14	.	2.59567	3.44672	1.42944
chr10	81192124	81194029	Filter_SAM_or_BAM__output_SAM_or_BAM_on_data_182__bam_peak_1729	33	.	3.20615	5.43412	3.36287
chr10	81194886	81196737	Filter_SAM_or_BAM__output_SAM_or_BAM_on_data_182__bam_peak_1730	44	.	3.56529	6.51129	4.41173
chr10	81232526	81233719	Filter_SAM_or_BAM__output_SAM_or_BAM_on_data_182__bam_peak_1731	55	.	3.91295	7.64103	5.51711
chr10	81265832	81269326	Filter_SAM_or_BAM__output_SAM_or_BAM_on_data_182__bam_peak_1732	428	.	10.68373	45.48258	42.85355
chr10	81286101	81286705	Filter_SAM_or_BAM__output_SAM_or_BAM_on_data_182__bam_peak_1733	18	.	2.75737	3.90315	1.86802
chr10	81292613	81294576	Filter_SAM_or_BAM__output_SAM_or_BAM_on_data_182__bam_peak_1734	301	.	9.08208	32.59967	30.1707
chr10	81319414	81322274	Filter_SAM_or_BAM__output_SAM_or_BAM_on_data_182__bam_peak_1735	366	.	10.35969	39.16484	36.65128
chr10	81326759	81327292	Filter_SAM_or_BAM__output_SAM_or_BAM_on_data_182__bam_peak_1736	15	.	2.62694	3.5286	1.50759
chr10	81347962	81348086	Filter_SAM_or_BAM__output_SAM_or_BAM_on_data_182__bam_peak_1737	18	.	2.73469	3.8373	1.8031
chr10	81349228	81351198	Filter_SAM_or_BAM__output_SAM_or_BAM_on_data_182__bam_peak_1738	443	.	11.86703	46.92923	44.31995
chr10	81356058	81359322	Filter_SAM_or_BAM__output_SAM_or_BAM_on_data_182__bam_peak_1739	246	.	7.89114	27.04049	24.66712
chr10	81365961	81366436	Filter_SAM_or_BAM__output_SAM_or_BAM_on_data_182__bam_peak_1740	12	.	2.5427	3.30804	1.29707
chr10	81375374	81375779	Filter_SAM_or_BAM__output_SAM_or_BAM_on_data_182__bam_peak_1741	16	.	2.65986	3.69589	1.67099
chr10	81376452	81379529	Filter_SAM_or_BAM__output_SAM_or_BAM_on_data_182__bam_peak_1742	282	.	8.75483	30.71961	28.29679
chr10	81383816	81385682	Filter_SAM_or_BAM__output_SAM_or_BAM_on_data_182__bam_peak_1743	222	.	7.50177	24.552	22.22228
chr10	81407644	81408015	Filter_SAM_or_BAM__output_SAM_or_BAM_on_data_182__bam_peak_1744	14	.	2.61142	3.48795	1.46879
chr10	81409607	81409966	Filter_SAM_or_BAM__output_SAM_or_BAM_on_data_182__bam_peak_1745	16	.	2.60746	3.69645	1.6766
chr10	81414225	81414341	Filter_SAM_or_BAM__output_SAM_or_BAM_on_data_182__bam_peak_1746	15	.	2.61252	3.52603	1.50563
chr10	81415802	81416903	Filter_SAM_or_BAM__output_SAM_or_BAM_on_data_182__bam_peak_1747	29	.	3.15147	5.06831	2.99946
chr10	81421930	81422863	Filter_SAM_or_BAM__output_SAM_or_BAM_on_data_182__bam_peak_1748	22	.	2.90406	4.30955	2.26064
chr10	81423991	81427718	Filter_SAM_or_BAM__output_SAM_or_BAM_on_data_182__bam_peak_1749	298	.	8.86699	32.26995	29.84353
chr10	81429382	81431539	Filter_SAM_or_BAM__output_SAM_or_BAM_on_data_182__bam_peak_1750	221	.	7.39122	24.46982	22.14481
chr10	81432732	81433691	Filter_SAM_or_BAM__output_SAM_or_BAM_on_data_182__bam_peak_1751	67	.	4.26313	8.89133	6.74258
chr10	81434155	81434388	Filter_SAM_or_BAM__output_SAM_or_BAM_on_data_182__bam_peak_1752	17	.	2.70161	3.72927	1.7
chr10	81453896	81454021	Filter_SAM_or_BAM__output_SAM_or_BAM_on_data_182__bam_peak_1753	18	.	2.76038	3.91189	1.87583
chr10	81482317	81482595	Filter_SAM_or_BAM__output_SAM_or_BAM_on_data_182__bam_peak_1754	19	.	2.78889	3.98614	1.94829
chr10	81495186	81497486	Filter_SAM_or_BAM__output_SAM_or_BAM_on_data_182__bam_peak_1755	478	.	12.1428	50.51423	47.84597
chr10	81541682	81542323	Filter_SAM_or_BAM__output_SAM_or_BAM_on_data_182__bam_peak_1756	23	.	2.93148	4.3908	2.34013
chr10	81543304	81545982	Filter_SAM_or_BAM__output_SAM_or_BAM_on_data_182__bam_peak_1757	204	.	7.11614	22.79895	20.49178
chr10	81558645	81561940	Filter_SAM_or_BAM__output_SAM_or_BAM_on_data_182__bam_peak_1758	380	.	10.3608	40.59279	38.05773
chr10	81563436	81564600	Filter_SAM_or_BAM__output_SAM_or_BAM_on_data_182__bam_peak_1759	17	.	2.68379	3.80907	1.77963
chr10	81570789	81572440	Filter_SAM_or_BAM__output_SAM_or_BAM_on_data_182__bam_peak_1760	228	.	7.64886	25.20019	22.86002
chr10	81574799	81576289	Filter_SAM_or_BAM__output_SAM_or_BAM_on_data_182__bam_peak_1761	184	.	6.8801	20.7216	18.42946
chr10	81596291	81597356	Filter_SAM_or_BAM__output_SAM_or_BAM_on_data_182__bam_peak_1762	50	.	3.57861	7.12943	5.0286
chr10	81605269	81607109	Filter_SAM_or_BAM__output_SAM_or_BAM_on_data_182__bam_peak_1763	195	.	7.16531	21.86168	19.54904
chr10	81626744	81628083	Filter_SAM_or_BAM__output_SAM_or_BAM_on_data_182__bam_peak_1764	292	.	8.9326	31.65695	29.23153
chr10	81633646	81634014	Filter_SAM_or_BAM__output_SAM_or_BAM_on_data_182__bam_peak_1765	28	.	3.10962	4.89795	2.83028
chr10	81642603	81644410	Filter_SAM_or_BAM__output_SAM_or_BAM_on_data_182__bam_peak_1766	362	.	10.17454	38.73037	36.22247
chr10	81648545	81650364	Filter_SAM_or_BAM__output_SAM_or_BAM_on_data_182__bam_peak_1767	195	.	7.01836	21.88787	19.58958
chr10	81997291	81997908	Filter_SAM_or_BAM__output_SAM_or_BAM_on_data_182__bam_peak_1768	92	.	4.87693	11.44151	9.26119
chr10	82047654	82048989	Filter_SAM_or_BAM__output_SAM_or_BAM_on_data_182__bam_peak_1769	389	.	10.49383	41.52731	38.95638
chr10	82083022	82083991	Filter_SAM_or_BAM__output_SAM_or_BAM_on_data_182__bam_peak_1770	321	.	9.42749	34.57863	32.11166
chr10	82127484	82128919	Filter_SAM_or_BAM__output_SAM_or_BAM_on_data_182__bam_peak_1771	248	.	7.97543	27.21633	24.85754
chr10	82178043	82179047	Filter_SAM_or_BAM__output_SAM_or_BAM_on_data_182__bam_peak_1772	157	.	6.35315	18.03545	15.77186
chr10	82240288	82241719	Filter_SAM_or_BAM__output_SAM_or_BAM_on_data_182__bam_peak_1773	311	.	9.16043	33.59854	31.14754
chr10	82353882	82355211	Filter_SAM_or_BAM__output_SAM_or_BAM_on_data_182__bam_peak_1774	362	.	10.43686	38.74704	36.23909
chr10	82622239	82623746	Filter_SAM_or_BAM__output_SAM_or_BAM_on_data_182__bam_peak_1775	74	.	4.38165	9.60972	7.4591
chr10	82629049	82631527	Filter_SAM_or_BAM__output_SAM_or_BAM_on_data_182__bam_peak_1776	299	.	8.76849	32.3681	29.94565
chr10	82689732	82691148	Filter_SAM_or_BAM__output_SAM_or_BAM_on_data_182__bam_peak_1777	51	.	3.78759	7.22698	5.11354
chr10	82697405	82697589	Filter_SAM_or_BAM__output_SAM_or_BAM_on_data_182__bam_peak_1778	12	.	2.5427	3.30804	1.29707
chr10	82698579	82700697	Filter_SAM_or_BAM__output_SAM_or_BAM_on_data_182__bam_peak_1779	258	.	8.08246	28.22508	25.84252
chr10	82749412	82749653	Filter_SAM_or_BAM__output_SAM_or_BAM_on_data_182__bam_peak_1780	13	.	2.5632	3.36172	1.34831
chr10	82761763	82764440	Filter_SAM_or_BAM__output_SAM_or_BAM_on_data_182__bam_peak_1781	298	.	8.82683	32.26435	29.8267
chr10	82858290	82862125	Filter_SAM_or_BAM__output_SAM_or_BAM_on_data_182__bam_peak_1782	753	.	16.71156	78.45009	75.38351
chr10	82862963	82864048	Filter_SAM_or_BAM__output_SAM_or_BAM_on_data_182__bam_peak_1783	31	.	3.18246	5.19512	3.12122
chr10	82984880	82988628	Filter_SAM_or_BAM__output_SAM_or_BAM_on_data_182__bam_peak_1784	403	.	10.73193	42.95733	40.3797
chr10	83094762	83095254	Filter_SAM_or_BAM__output_SAM_or_BAM_on_data_182__bam_peak_1785	25	.	2.99972	4.57092	2.51204
chr10	83095701	83095923	Filter_SAM_or_BAM__output_SAM_or_BAM_on_data_182__bam_peak_1786	19	.	2.80857	4.02338	1.98306
chr10	83132390	83132538	Filter_SAM_or_BAM__output_SAM_or_BAM_on_data_182__bam_peak_1787	19	.	2.78621	3.96444	1.9267
chr10	83152707	83152871	Filter_SAM_or_BAM__output_SAM_or_BAM_on_data_182__bam_peak_1788	17	.	2.73122	3.81259	1.78052
chr10	83321117	83321234	Filter_SAM_or_BAM__output_SAM_or_BAM_on_data_182__bam_peak_1789	20	.	2.8311	4.08574	2.04313
chr10	83336523	83338165	Filter_SAM_or_BAM__output_SAM_or_BAM_on_data_182__bam_peak_1790	125	.	5.6881	14.75616	12.53038
chr10	83359735	83362097	Filter_SAM_or_BAM__output_SAM_or_BAM_on_data_182__bam_peak_1791	252	.	8.08434	27.6797	25.29969
chr10	83533068	83534291	Filter_SAM_or_BAM__output_SAM_or_BAM_on_data_182__bam_peak_1792	41	.	3.50928	6.20863	4.11267
chr10	83543054	83545766	Filter_SAM_or_BAM__output_SAM_or_BAM_on_data_182__bam_peak_1793	250	.	8.04183	27.40005	25.03491
chr10	83636840	83637173	Filter_SAM_or_BAM__output_SAM_or_BAM_on_data_182__bam_peak_1794	30	.	3.17935	5.15258	3.08122
chr10	83647471	83649464	Filter_SAM_or_BAM__output_SAM_or_BAM_on_data_182__bam_peak_1795	340	.	9.73719	36.57563	34.08286
chr10	84071837	84071975	Filter_SAM_or_BAM__output_SAM_or_BAM_on_data_182__bam_peak_1796	13	.	2.55955	3.39369	1.37918
chr10	84389394	84389562	Filter_SAM_or_BAM__output_SAM_or_BAM_on_data_182__bam_peak_1797	31	.	3.21515	5.24935	3.17192
chr10	84392206	84392531	Filter_SAM_or_BAM__output_SAM_or_BAM_on_data_182__bam_peak_1798	33	.	3.29703	5.47328	3.39014
chr10	84411755	84412120	Filter_SAM_or_BAM__output_SAM_or_BAM_on_data_182__bam_peak_1799	13	.	2.55178	3.35227	1.33947
chr10	84437537	84442359	Filter_SAM_or_BAM__output_SAM_or_BAM_on_data_182__bam_peak_1800	303	.	9.08624	32.7361	30.30078
chr10	84531898	84533679	Filter_SAM_or_BAM__output_SAM_or_BAM_on_data_182__bam_peak_1801	462	.	11.58531	48.97882	46.29911
chr10	84534135	84534927	Filter_SAM_or_BAM__output_SAM_or_BAM_on_data_182__bam_peak_1802	69	.	4.28116	9.10723	6.96148
chr10	84575830	84577975	Filter_SAM_or_BAM__output_SAM_or_BAM_on_data_182__bam_peak_1803	594	.	14.18274	62.33691	59.49136
chr10	84621823	84623378	Filter_SAM_or_BAM__output_SAM_or_BAM_on_data_182__bam_peak_1804	359	.	10.21436	38.43353	35.91945
chr10	84916705	84919220	Filter_SAM_or_BAM__output_SAM_or_BAM_on_data_182__bam_peak_1805	376	.	10.24218	40.22934	37.69511
chr10	84997716	84997935	Filter_SAM_or_BAM__output_SAM_or_BAM_on_data_182__bam_peak_1806	12	.	2.5427	3.30804	1.29707
chr10	85101529	85104510	Filter_SAM_or_BAM__output_SAM_or_BAM_on_data_182__bam_peak_1807	411	.	10.65025	43.72868	41.15114
chr10	85108138	85108602	Filter_SAM_or_BAM__output_SAM_or_BAM_on_data_182__bam_peak_1808	14	.	2.5841	3.41644	1.40053
chr10	85127098	85128571	Filter_SAM_or_BAM__output_SAM_or_BAM_on_data_182__bam_peak_1809	231	.	7.63957	25.49121	23.1466
chr10	85183109	85186437	Filter_SAM_or_BAM__output_SAM_or_BAM_on_data_182__bam_peak_1810	281	.	8.66216	30.57022	28.15888
chr10	85386697	85389264	Filter_SAM_or_BAM__output_SAM_or_BAM_on_data_182__bam_peak_1811	354	.	10.27631	37.95183	35.45808
chr10	85598312	85599489	Filter_SAM_or_BAM__output_SAM_or_BAM_on_data_182__bam_peak_1812	289	.	8.95271	31.36032	28.9482
chr10	85639526	85639686	Filter_SAM_or_BAM__output_SAM_or_BAM_on_data_182__bam_peak_1813	17	.	2.65709	3.77153	1.74691
chr10	85871527	85873267	Filter_SAM_or_BAM__output_SAM_or_BAM_on_data_182__bam_peak_1814	312	.	9.14028	33.63417	31.20131
chr10	85915425	85917539	Filter_SAM_or_BAM__output_SAM_or_BAM_on_data_182__bam_peak_1815	174	.	6.58294	19.76505	17.48656
chr10	85956419	85958199	Filter_SAM_or_BAM__output_SAM_or_BAM_on_data_182__bam_peak_1816	403	.	11.0343	42.89219	40.34379
chr10	86021791	86023567	Filter_SAM_or_BAM__output_SAM_or_BAM_on_data_182__bam_peak_1817	248	.	7.66249	27.19567	24.84201
chr10	86195770	86195930	Filter_SAM_or_BAM__output_SAM_or_BAM_on_data_182__bam_peak_1818	15	.	2.64176	3.57057	1.54819
chr10	86300148	86303384	Filter_SAM_or_BAM__output_SAM_or_BAM_on_data_182__bam_peak_1819	475	.	12.16385	50.2448	47.58331
chr10	86303980	86304285	Filter_SAM_or_BAM__output_SAM_or_BAM_on_data_182__bam_peak_1820	13	.	2.56161	3.35757	1.34434
chr10	86310816	86311009	Filter_SAM_or_BAM__output_SAM_or_BAM_on_data_182__bam_peak_1821	16	.	2.68728	3.69106	1.66341
chr10	86684842	86686576	Filter_SAM_or_BAM__output_SAM_or_BAM_on_data_182__bam_peak_1822	112	.	5.29031	13.43473	11.23128
chr10	86702842	86702976	Filter_SAM_or_BAM__output_SAM_or_BAM_on_data_182__bam_peak_1823	13	.	2.55516	3.34067	1.32821
chr10	86703629	86707186	Filter_SAM_or_BAM__output_SAM_or_BAM_on_data_182__bam_peak_1824	642	.	14.77878	67.14228	64.25456
chr10	86707678	86707842	Filter_SAM_or_BAM__output_SAM_or_BAM_on_data_182__bam_peak_1825	22	.	2.90188	4.27682	2.2265
chr10	86731089	86731372	Filter_SAM_or_BAM__output_SAM_or_BAM_on_data_182__bam_peak_1826	50	.	3.79009	7.16931	5.05373
chr10	86772421	86772647	Filter_SAM_or_BAM__output_SAM_or_BAM_on_data_182__bam_peak_1827	25	.	3.00843	4.58549	2.52544
chr10	86778299	86780942	Filter_SAM_or_BAM__output_SAM_or_BAM_on_data_182__bam_peak_1828	556	.	13.24992	58.45663	55.6609
chr10	87858595	87861165	Filter_SAM_or_BAM__output_SAM_or_BAM_on_data_182__bam_peak_1829	169	.	6.59655	19.2412	16.96452
chr10	88145710	88148353	Filter_SAM_or_BAM__output_SAM_or_BAM_on_data_182__bam_peak_1830	232	.	7.83149	25.57871	23.23148
chr10	88200504	88202171	Filter_SAM_or_BAM__output_SAM_or_BAM_on_data_182__bam_peak_1831	289	.	8.56325	31.35272	28.93359
chr10	88356296	88357677	Filter_SAM_or_BAM__output_SAM_or_BAM_on_data_182__bam_peak_1832	85	.	4.68729	10.69087	8.52
chr10	88378549	88381218	Filter_SAM_or_BAM__output_SAM_or_BAM_on_data_182__bam_peak_1833	319	.	9.18136	34.45135	31.98607
chr10	88501983	88504322	Filter_SAM_or_BAM__output_SAM_or_BAM_on_data_182__bam_peak_1834	279	.	8.40211	30.33481	27.93005
chr10	88631167	88631950	Filter_SAM_or_BAM__output_SAM_or_BAM_on_data_182__bam_peak_1835	24	.	2.9779	4.52622	2.47135
chr10	88730291	88733264	Filter_SAM_or_BAM__output_SAM_or_BAM_on_data_182__bam_peak_1836	489	.	12.64635	51.59449	48.92819
chr10	88825320	88827294	Filter_SAM_or_BAM__output_SAM_or_BAM_on_data_182__bam_peak_1837	450	.	11.46155	47.63472	45.01991
chr10	89442653	89444209	Filter_SAM_or_BAM__output_SAM_or_BAM_on_data_182__bam_peak_1838	338	.	9.75825	36.32534	33.84051
chr10	89684562	89686906	Filter_SAM_or_BAM__output_SAM_or_BAM_on_data_182__bam_peak_1839	231	.	7.74219	25.5216	23.17909
chr10	89731195	89733288	Filter_SAM_or_BAM__output_SAM_or_BAM_on_data_182__bam_peak_1840	408	.	10.78324	43.47376	40.89864
chr10	89744515	89746809	Filter_SAM_or_BAM__output_SAM_or_BAM_on_data_182__bam_peak_1841	343	.	9.60196	36.8422	34.3508
chr10	89764613	89765278	Filter_SAM_or_BAM__output_SAM_or_BAM_on_data_182__bam_peak_1842	19	.	2.79056	3.97543	1.93715
chr10	89775725	89776493	Filter_SAM_or_BAM__output_SAM_or_BAM_on_data_182__bam_peak_1843	18	.	2.73085	3.8888	1.85573
chr10	89829091	89829227	Filter_SAM_or_BAM__output_SAM_or_BAM_on_data_182__bam_peak_1844	16	.	2.68205	3.68055	1.65392
chr10	89873342	89873711	Filter_SAM_or_BAM__output_SAM_or_BAM_on_data_182__bam_peak_1845	20	.	2.82056	4.08471	2.0431
chr10	91081726	91084108	Filter_SAM_or_BAM__output_SAM_or_BAM_on_data_182__bam_peak_1846	290	.	8.98633	31.51842	29.09558
chr10	91120392	91120506	Filter_SAM_or_BAM__output_SAM_or_BAM_on_data_182__bam_peak_1847	17	.	2.72299	3.78594	1.75422
chr10	91121363	91124573	Filter_SAM_or_BAM__output_SAM_or_BAM_on_data_182__bam_peak_1848	407	.	10.82512	43.33949	40.76577
chr10	91166500	91172543	Filter_SAM_or_BAM__output_SAM_or_BAM_on_data_182__bam_peak_1849	236	.	7.7258	26.02379	23.66102
chr10	91180337	91183763	Filter_SAM_or_BAM__output_SAM_or_BAM_on_data_182__bam_peak_1850	203	.	7.24084	22.62811	20.30993
chr10	91187424	91188183	Filter_SAM_or_BAM__output_SAM_or_BAM_on_data_182__bam_peak_1851	42	.	3.55659	6.35269	4.25081
chr10	91241314	91241967	Filter_SAM_or_BAM__output_SAM_or_BAM_on_data_182__bam_peak_1852	23	.	2.92913	4.37643	2.32555
chr10	92721514	92722657	Filter_SAM_or_BAM__output_SAM_or_BAM_on_data_182__bam_peak_1853	377	.	10.22859	40.22947	37.70484
chr10	93051160	93051555	Filter_SAM_or_BAM__output_SAM_or_BAM_on_data_182__bam_peak_1854	55	.	3.97432	7.65079	5.51701
chr10	93159711	93164689	Filter_SAM_or_BAM__output_SAM_or_BAM_on_data_182__bam_peak_1855	372	.	9.55237	39.79864	37.24218
chr10	93165480	93166865	Filter_SAM_or_BAM__output_SAM_or_BAM_on_data_182__bam_peak_1856	87	.	4.72114	10.89486	8.72553
chr10	93177767	93178161	Filter_SAM_or_BAM__output_SAM_or_BAM_on_data_182__bam_peak_1857	14	.	2.5947	3.4442	1.42703
chr10	93188636	93189082	Filter_SAM_or_BAM__output_SAM_or_BAM_on_data_182__bam_peak_1858	45	.	3.61854	6.68524	4.58427
chr10	93194738	93195509	Filter_SAM_or_BAM__output_SAM_or_BAM_on_data_182__bam_peak_1859	21	.	2.8631	4.20416	2.1596
chr10	93305913	93306611	Filter_SAM_or_BAM__output_SAM_or_BAM_on_data_182__bam_peak_1860	21	.	2.8687	4.20258	2.15619
chr10	93308751	93311839	Filter_SAM_or_BAM__output_SAM_or_BAM_on_data_182__bam_peak_1861	330	.	9.40668	35.51842	33.05346
chr10	93423219	93423565	Filter_SAM_or_BAM__output_SAM_or_BAM_on_data_182__bam_peak_1862	15	.	2.63159	3.54595	1.525
chr10	93431619	93433270	Filter_SAM_or_BAM__output_SAM_or_BAM_on_data_182__bam_peak_1863	45	.	3.59476	6.65962	4.55976
chr10	93452663	93455190	Filter_SAM_or_BAM__output_SAM_or_BAM_on_data_182__bam_peak_1864	371	.	10.21809	39.70472	37.16281
chr10	93496153	93496288	Filter_SAM_or_BAM__output_SAM_or_BAM_on_data_182__bam_peak_1865	19	.	2.77867	3.94514	1.90834
chr10	93540160	93540412	Filter_SAM_or_BAM__output_SAM_or_BAM_on_data_182__bam_peak_1866	25	.	3.01392	4.60317	2.54288
chr10	93588225	93590406	Filter_SAM_or_BAM__output_SAM_or_BAM_on_data_182__bam_peak_1867	237	.	7.80256	26.12481	23.77065
chr10	93620886	93621023	Filter_SAM_or_BAM__output_SAM_or_BAM_on_data_182__bam_peak_1868	13	.	2.58306	3.4137	1.39792
chr10	93640607	93642976	Filter_SAM_or_BAM__output_SAM_or_BAM_on_data_182__bam_peak_1869	188	.	6.80633	21.16625	18.86871
chr10	93689082	93689312	Filter_SAM_or_BAM__output_SAM_or_BAM_on_data_182__bam_peak_1870	16	.	2.66378	3.63027	1.60551
chr10	93799504	93800057	Filter_SAM_or_BAM__output_SAM_or_BAM_on_data_182__bam_peak_1871	29	.	3.16438	5.04968	2.97634
chr10	93812885	93813081	Filter_SAM_or_BAM__output_SAM_or_BAM_on_data_182__bam_peak_1872	14	.	2.61727	3.50499	1.48534
chr10	93833576	93834382	Filter_SAM_or_BAM__output_SAM_or_BAM_on_data_182__bam_peak_1873	60	.	4.03065	8.14261	6.00601
chr10	93887996	93890857	Filter_SAM_or_BAM__output_SAM_or_BAM_on_data_182__bam_peak_1874	446	.	11.61802	47.31812	44.68896
chr10	94034675	94037466	Filter_SAM_or_BAM__output_SAM_or_BAM_on_data_182__bam_peak_1875	402	.	10.69155	42.84636	40.26164
chr10	94116701	94116885	Filter_SAM_or_BAM__output_SAM_or_BAM_on_data_182__bam_peak_1876	14	.	2.59085	3.43412	1.41741
chr10	94147353	94150089	Filter_SAM_or_BAM__output_SAM_or_BAM_on_data_182__bam_peak_1877	285	.	8.78942	30.95515	28.54611
chr10	94198245	94200055	Filter_SAM_or_BAM__output_SAM_or_BAM_on_data_182__bam_peak_1878	381	.	10.19872	40.65985	38.11624
chr10	94514355	94517186	Filter_SAM_or_BAM__output_SAM_or_BAM_on_data_182__bam_peak_1879	259	.	8.24852	28.32742	25.94684
chr10	94520207	94521212	Filter_SAM_or_BAM__output_SAM_or_BAM_on_data_182__bam_peak_1880	35	.	3.32665	5.64118	3.55744
chr10	94544682	94546282	Filter_SAM_or_BAM__output_SAM_or_BAM_on_data_182__bam_peak_1881	145	.	6.02114	16.82182	14.57791
chr10	94610745	94610869	Filter_SAM_or_BAM__output_SAM_or_BAM_on_data_182__bam_peak_1882	13	.	2.56273	3.38455	1.37031
chr10	94687556	94690375	Filter_SAM_or_BAM__output_SAM_or_BAM_on_data_182__bam_peak_1883	369	.	10.13502	39.41943	36.90623
chr10	94944945	94945099	Filter_SAM_or_BAM__output_SAM_or_BAM_on_data_182__bam_peak_1884	26	.	3.01811	4.6894	2.63012
chr10	94991100	94991563	Filter_SAM_or_BAM__output_SAM_or_BAM_on_data_182__bam_peak_1885	12	.	2.5427	3.30804	1.29707
chr10	94992010	94992362	Filter_SAM_or_BAM__output_SAM_or_BAM_on_data_182__bam_peak_1886	17	.	2.71423	3.76326	1.73261
chr10	95085807	95086087	Filter_SAM_or_BAM__output_SAM_or_BAM_on_data_182__bam_peak_1887	13	.	2.57236	3.3857	1.3712
chr10	95264576	95266680	Filter_SAM_or_BAM__output_SAM_or_BAM_on_data_182__bam_peak_1888	138	.	6.00558	16.09322	13.84674
chr10	95323073	95324392	Filter_SAM_or_BAM__output_SAM_or_BAM_on_data_182__bam_peak_1889	266	.	8.3823	29.03123	26.64896
chr10	95394913	95395640	Filter_SAM_or_BAM__output_SAM_or_BAM_on_data_182__bam_peak_1890	25	.	2.9815	4.59601	2.53965
chr10	95408915	95409651	Filter_SAM_or_BAM__output_SAM_or_BAM_on_data_182__bam_peak_1891	21	.	2.88069	4.22998	2.18289
chr10	95413123	95418126	Filter_SAM_or_BAM__output_SAM_or_BAM_on_data_182__bam_peak_1892	394	.	10.85428	41.95163	39.40466
chr10	95465741	95466252	Filter_SAM_or_BAM__output_SAM_or_BAM_on_data_182__bam_peak_1893	17	.	2.7112	3.75641	1.72624
chr10	95471421	95471715	Filter_SAM_or_BAM__output_SAM_or_BAM_on_data_182__bam_peak_1894	16	.	2.6968	3.71525	1.68638
chr10	95475871	95476092	Filter_SAM_or_BAM__output_SAM_or_BAM_on_data_182__bam_peak_1895	15	.	2.60382	3.51931	1.50029
chr10	95500471	95502102	Filter_SAM_or_BAM__output_SAM_or_BAM_on_data_182__bam_peak_1896	508	.	12.4635	53.5176	50.80021
chr10	95514091	95517024	Filter_SAM_or_BAM__output_SAM_or_BAM_on_data_182__bam_peak_1897	275	.	8.48963	29.99364	27.58699
chr10	95525657	95525785	Filter_SAM_or_BAM__output_SAM_or_BAM_on_data_182__bam_peak_1898	17	.	2.70017	3.73095	1.70106
chr10	95532753	95532929	Filter_SAM_or_BAM__output_SAM_or_BAM_on_data_182__bam_peak_1899	12	.	2.5427	3.30804	1.29707
chr10	95544211	95545120	Filter_SAM_or_BAM__output_SAM_or_BAM_on_data_182__bam_peak_1900	14	.	2.60581	3.47529	1.45674
chr10	95560326	95564696	Filter_SAM_or_BAM__output_SAM_or_BAM_on_data_182__bam_peak_1901	612	.	13.91046	64.18286	61.29189
chr10	95567465	95567811	Filter_SAM_or_BAM__output_SAM_or_BAM_on_data_182__bam_peak_1902	17	.	2.66261	3.73831	1.71192
chr10	95630962	95631098	Filter_SAM_or_BAM__output_SAM_or_BAM_on_data_182__bam_peak_1903	17	.	2.70493	3.74931	1.7198
chr10	95707825	95707964	Filter_SAM_or_BAM__output_SAM_or_BAM_on_data_182__bam_peak_1904	13	.	2.54813	3.32226	1.31064
chr10	95708850	95709650	Filter_SAM_or_BAM__output_SAM_or_BAM_on_data_182__bam_peak_1905	14	.	2.62012	3.51205	1.49202
chr10	95894489	95894858	Filter_SAM_or_BAM__output_SAM_or_BAM_on_data_182__bam_peak_1906	51	.	3.8563	7.27763	5.15289
chr10	95939446	95942513	Filter_SAM_or_BAM__output_SAM_or_BAM_on_data_182__bam_peak_1907	237	.	7.75979	26.05755	23.70226
chr10	96616062	96623417	Filter_SAM_or_BAM__output_SAM_or_BAM_on_data_182__bam_peak_1908	384	.	10.46793	40.94944	38.40651
chr10	96628055	96628785	Filter_SAM_or_BAM__output_SAM_or_BAM_on_data_182__bam_peak_1909	25	.	2.98082	4.62641	2.57006
chr10	97312858	97314301	Filter_SAM_or_BAM__output_SAM_or_BAM_on_data_182__bam_peak_1910	214	.	7.28439	23.74537	21.42684
chr10	97478765	97481620	Filter_SAM_or_BAM__output_SAM_or_BAM_on_data_182__bam_peak_1911	60	.	4.05851	8.22239	6.08905
chr10	98490460	98490595	Filter_SAM_or_BAM__output_SAM_or_BAM_on_data_182__bam_peak_1912	12	.	2.5427	3.30804	1.29707
chr10	98913404	98918778	Filter_SAM_or_BAM__output_SAM_or_BAM_on_data_182__bam_peak_1913	310	.	8.88106	33.5255	31.08064
chr10	99052856	99052976	Filter_SAM_or_BAM__output_SAM_or_BAM_on_data_182__bam_peak_1914	12	.	2.5427	3.30804	1.29707
chr10	99105689	99108977	Filter_SAM_or_BAM__output_SAM_or_BAM_on_data_182__bam_peak_1915	355	.	10.22551	38.03769	35.54098
chr10	99241556	99242722	Filter_SAM_or_BAM__output_SAM_or_BAM_on_data_182__bam_peak_1916	16	.	2.67446	3.69767	1.67152
chr10	99260612	99267090	Filter_SAM_or_BAM__output_SAM_or_BAM_on_data_182__bam_peak_1917	641	.	14.92513	67.02457	64.13957
chr10	100015036	100018709	Filter_SAM_or_BAM__output_SAM_or_BAM_on_data_182__bam_peak_1918	250	.	7.85266	27.44196	25.06411
chr10	100486140	100488354	Filter_SAM_or_BAM__output_SAM_or_BAM_on_data_182__bam_peak_1919	402	.	11.02022	42.8368	40.28008
chr10	100588305	100589657	Filter_SAM_or_BAM__output_SAM_or_BAM_on_data_182__bam_peak_1920	200	.	7.24151	22.35051	20.04098
chr10	101634899	101635993	Filter_SAM_or_BAM__output_SAM_or_BAM_on_data_182__bam_peak_1921	82	.	4.68092	10.45243	8.28057
chr10	103250873	103250989	Filter_SAM_or_BAM__output_SAM_or_BAM_on_data_182__bam_peak_1922	20	.	2.80385	4.05493	2.0136
chr10	104196825	104197080	Filter_SAM_or_BAM__output_SAM_or_BAM_on_data_182__bam_peak_1923	24	.	2.38202	4.49756	2.4524
chr10	105572945	105575451	Filter_SAM_or_BAM__output_SAM_or_BAM_on_data_182__bam_peak_1924	126	.	5.64132	14.9066	12.68397
chr10	105841125	105842507	Filter_SAM_or_BAM__output_SAM_or_BAM_on_data_182__bam_peak_1925	285	.	8.9914	30.9953	28.57917
chr10	107482616	107489358	Filter_SAM_or_BAM__output_SAM_or_BAM_on_data_182__bam_peak_1926	169	.	6.65143	19.22032	16.93938
chr10	107491136	107491288	Filter_SAM_or_BAM__output_SAM_or_BAM_on_data_182__bam_peak_1927	20	.	2.8471	4.12606	2.08142
chr10	107491828	107493528	Filter_SAM_or_BAM__output_SAM_or_BAM_on_data_182__bam_peak_1928	62	.	4.11708	8.373	6.23508
chr10	107498100	107499802	Filter_SAM_or_BAM__output_SAM_or_BAM_on_data_182__bam_peak_1929	49	.	3.75699	7.08182	4.96621
chr10	108161002	108164519	Filter_SAM_or_BAM__output_SAM_or_BAM_on_data_182__bam_peak_1930	492	.	12.15344	51.96764	49.27733
chr10	108332341	108332508	Filter_SAM_or_BAM__output_SAM_or_BAM_on_data_182__bam_peak_1931	22	.	2.89379	4.26496	2.21624
chr10	108333438	108333566	Filter_SAM_or_BAM__output_SAM_or_BAM_on_data_182__bam_peak_1932	13	.	2.57448	3.39125	1.37649
chr10	108445652	108445802	Filter_SAM_or_BAM__output_SAM_or_BAM_on_data_182__bam_peak_1933	17	.	2.71358	3.7554	1.72407
chr10	109902650	109904632	Filter_SAM_or_BAM__output_SAM_or_BAM_on_data_182__bam_peak_1934	216	.	7.42848	23.93921	21.61261
chr10	109976117	109976229	Filter_SAM_or_BAM__output_SAM_or_BAM_on_data_182__bam_peak_1935	13	.	2.55724	3.34611	1.33341
chr10	110191900	110192064	Filter_SAM_or_BAM__output_SAM_or_BAM_on_data_182__bam_peak_1936	12	.	2.5427	3.30804	1.29707
chr10	110454778	110456241	Filter_SAM_or_BAM__output_SAM_or_BAM_on_data_182__bam_peak_1937	80	.	4.64991	10.26658	8.09528
chr10	110744342	110746717	Filter_SAM_or_BAM__output_SAM_or_BAM_on_data_182__bam_peak_1938	181	.	6.63318	20.41261	18.12409
chr10	110804677	110804884	Filter_SAM_or_BAM__output_SAM_or_BAM_on_data_182__bam_peak_1939	21	.	2.81207	4.15547	2.1139
chr10	110887592	110887753	Filter_SAM_or_BAM__output_SAM_or_BAM_on_data_182__bam_peak_1940	14	.	2.52054	3.42298	1.41356
chr10	110919180	110923121	Filter_SAM_or_BAM__output_SAM_or_BAM_on_data_182__bam_peak_1941	285	.	8.50415	31.00633	28.5794
chr10	110927169	110927849	Filter_SAM_or_BAM__output_SAM_or_BAM_on_data_182__bam_peak_1942	26	.	3.0313	4.7553	2.69408
chr10	110931167	110932267	Filter_SAM_or_BAM__output_SAM_or_BAM_on_data_182__bam_peak_1943	67	.	4.29899	8.90027	6.7475
chr10	110992622	110992775	Filter_SAM_or_BAM__output_SAM_or_BAM_on_data_182__bam_peak_1944	13	.	2.56602	3.36911	1.35536
chr10	111007568	111011447	Filter_SAM_or_BAM__output_SAM_or_BAM_on_data_182__bam_peak_1945	305	.	9.05227	33.00754	30.56717
chr10	111031628	111031876	Filter_SAM_or_BAM__output_SAM_or_BAM_on_data_182__bam_peak_1946	25	.	3.02729	4.64121	2.57962
chr10	111102343	111103457	Filter_SAM_or_BAM__output_SAM_or_BAM_on_data_182__bam_peak_1947	58	.	3.97068	7.9548	5.83072
chr10	111164036	111166745	Filter_SAM_or_BAM__output_SAM_or_BAM_on_data_182__bam_peak_1948	308	.	9.21785	33.33637	30.87829
chr10	111297999	111299389	Filter_SAM_or_BAM__output_SAM_or_BAM_on_data_182__bam_peak_1949	392	.	10.20151	41.82772	39.26779
chr10	111472829	111474996	Filter_SAM_or_BAM__output_SAM_or_BAM_on_data_182__bam_peak_1950	342	.	9.73182	36.75729	34.25998
chr10	111505690	111510252	Filter_SAM_or_BAM__output_SAM_or_BAM_on_data_182__bam_peak_1951	493	.	12.55554	52.04094	49.36073
chr10	111515309	111517244	Filter_SAM_or_BAM__output_SAM_or_BAM_on_data_182__bam_peak_1952	56	.	3.91906	7.80581	5.68292
chr10	111576209	111576496	Filter_SAM_or_BAM__output_SAM_or_BAM_on_data_182__bam_peak_1953	16	.	2.67951	3.67924	1.65351
chr10	111725025	111725531	Filter_SAM_or_BAM__output_SAM_or_BAM_on_data_182__bam_peak_1954	14	.	2.59832	3.45366	1.43606
chr10	111726114	111726284	Filter_SAM_or_BAM__output_SAM_or_BAM_on_data_182__bam_peak_1955	32	.	3.25193	5.34229	3.26224
chr10	111972569	111974199	Filter_SAM_or_BAM__output_SAM_or_BAM_on_data_182__bam_peak_1956	214	.	7.23638	23.73857	21.41346
chr10	112163434	112163565	Filter_SAM_or_BAM__output_SAM_or_BAM_on_data_182__bam_peak_1957	25	.	3.01015	4.58818	2.52802
chr10	112269894	112271121	Filter_SAM_or_BAM__output_SAM_or_BAM_on_data_182__bam_peak_1958	166	.	6.51016	18.89417	16.62242
chr10	112926363	112926509	Filter_SAM_or_BAM__output_SAM_or_BAM_on_data_182__bam_peak_1959	21	.	2.85082	4.17871	2.13248
chr10	112927485	112929499	Filter_SAM_or_BAM__output_SAM_or_BAM_on_data_182__bam_peak_1960	264	.	8.27003	28.85239	26.4591
chr10	114801314	114802785	Filter_SAM_or_BAM__output_SAM_or_BAM_on_data_182__bam_peak_1961	69	.	4.26266	9.09885	6.95461
chr10	115250224	115252648	Filter_SAM_or_BAM__output_SAM_or_BAM_on_data_182__bam_peak_1962	348	.	10.081	37.30354	34.80677
chr10	115312475	115316597	Filter_SAM_or_BAM__output_SAM_or_BAM_on_data_182__bam_peak_1963	389	.	10.43431	41.46671	38.91857
chr10	115328231	115328991	Filter_SAM_or_BAM__output_SAM_or_BAM_on_data_182__bam_peak_1964	16	.	2.6719	3.64778	1.6216
chr10	115331721	115333457	Filter_SAM_or_BAM__output_SAM_or_BAM_on_data_182__bam_peak_1965	65	.	4.08983	8.6499	6.51915
chr10	115360862	115363493	Filter_SAM_or_BAM__output_SAM_or_BAM_on_data_182__bam_peak_1966	233	.	7.56679	25.71393	23.37254
chr10	115381468	115388485	Filter_SAM_or_BAM__output_SAM_or_BAM_on_data_182__bam_peak_1967	652	.	14.92644	68.23199	65.29904
chr10	116315806	116315925	Filter_SAM_or_BAM__output_SAM_or_BAM_on_data_182__bam_peak_1968	12	.	2.5427	3.30804	1.29707
chr10	116472270	116473470	Filter_SAM_or_BAM__output_SAM_or_BAM_on_data_182__bam_peak_1969	82	.	4.60659	10.37182	8.20816
chr10	116474047	116474700	Filter_SAM_or_BAM__output_SAM_or_BAM_on_data_182__bam_peak_1970	68	.	4.26991	8.96721	6.82151
chr10	116579366	116583088	Filter_SAM_or_BAM__output_SAM_or_BAM_on_data_182__bam_peak_1971	327	.	9.5189	35.21341	32.74716
chr10	116789420	116789577	Filter_SAM_or_BAM__output_SAM_or_BAM_on_data_182__bam_peak_1972	12	.	2.5427	3.30804	1.29707
chr10	116931226	116931530	Filter_SAM_or_BAM__output_SAM_or_BAM_on_data_182__bam_peak_1973	23	.	2.88617	4.35242	2.30394
chr10	116949057	116951216	Filter_SAM_or_BAM__output_SAM_or_BAM_on_data_182__bam_peak_1974	175	.	6.41662	19.79246	17.52401
chr10	116986706	116987351	Filter_SAM_or_BAM__output_SAM_or_BAM_on_data_182__bam_peak_1975	21	.	2.83555	4.18136	2.13456
chr10	117013641	117014064	Filter_SAM_or_BAM__output_SAM_or_BAM_on_data_182__bam_peak_1976	29	.	3.14059	4.99626	2.92622
chr10	117020996	117021594	Filter_SAM_or_BAM__output_SAM_or_BAM_on_data_182__bam_peak_1977	16	.	2.66842	3.63897	1.61324
chr10	117023571	117024104	Filter_SAM_or_BAM__output_SAM_or_BAM_on_data_182__bam_peak_1978	17	.	2.71917	3.78964	1.75862
chr10	117062681	117064328	Filter_SAM_or_BAM__output_SAM_or_BAM_on_data_182__bam_peak_1979	380	.	10.15336	40.58564	38.03678
chr10	117145476	117151928	Filter_SAM_or_BAM__output_SAM_or_BAM_on_data_182__bam_peak_1980	349	.	9.67242	37.41138	34.91287
chr10	117173716	117175248	Filter_SAM_or_BAM__output_SAM_or_BAM_on_data_182__bam_peak_1981	92	.	4.76482	11.37502	9.20618
chr10	117223115	117225153	Filter_SAM_or_BAM__output_SAM_or_BAM_on_data_182__bam_peak_1982	366	.	9.97755	39.19587	36.68325
chr10	117374419	117377727	Filter_SAM_or_BAM__output_SAM_or_BAM_on_data_182__bam_peak_1983	457	.	11.25776	48.47589	45.79624
chr10	117417897	117418031	Filter_SAM_or_BAM__output_SAM_or_BAM_on_data_182__bam_peak_1984	23	.	2.95986	4.44318	2.38763
chr10	117571907	117572124	Filter_SAM_or_BAM__output_SAM_or_BAM_on_data_182__bam_peak_1985	23	.	2.92784	4.36167	2.30989
chr10	117629102	117630111	Filter_SAM_or_BAM__output_SAM_or_BAM_on_data_182__bam_peak_1986	48	.	3.66904	6.96129	4.86147
chr10	117708713	117711870	Filter_SAM_or_BAM__output_SAM_or_BAM_on_data_182__bam_peak_1987	311	.	9.11188	33.55053	31.10001
chr10	117744136	117746839	Filter_SAM_or_BAM__output_SAM_or_BAM_on_data_182__bam_peak_1988	229	.	7.36405	25.31256	22.97591
chr10	117749074	117749201	Filter_SAM_or_BAM__output_SAM_or_BAM_on_data_182__bam_peak_1989	13	.	2.54586	3.31632	1.30497
chr10	117791619	117793579	Filter_SAM_or_BAM__output_SAM_or_BAM_on_data_182__bam_peak_1990	228	.	7.72326	25.23896	22.89597
chr10	117843528	117845558	Filter_SAM_or_BAM__output_SAM_or_BAM_on_data_182__bam_peak_1991	427	.	11.40596	45.38829	42.79124
chr10	117846015	117846862	Filter_SAM_or_BAM__output_SAM_or_BAM_on_data_182__bam_peak_1992	128	.	5.7523	15.07406	12.84675
chr10	117905158	117907026	Filter_SAM_or_BAM__output_SAM_or_BAM_on_data_182__bam_peak_1993	101	.	5.06861	12.30543	10.1097
chr10	118049193	118049396	Filter_SAM_or_BAM__output_SAM_or_BAM_on_data_182__bam_peak_1994	14	.	2.58598	3.42137	1.40524
chr10	118141215	118142905	Filter_SAM_or_BAM__output_SAM_or_BAM_on_data_182__bam_peak_1995	84	.	4.7277	10.64932	8.47459
chr10	118865699	118870261	Filter_SAM_or_BAM__output_SAM_or_BAM_on_data_182__bam_peak_1996	287	.	8.73573	31.16974	28.74909
chr10	118999107	119001109	Filter_SAM_or_BAM__output_SAM_or_BAM_on_data_182__bam_peak_1997	40	.	3.47627	6.17861	4.08266
chr10	119219725	119219969	Filter_SAM_or_BAM__output_SAM_or_BAM_on_data_182__bam_peak_1998	16	.	2.66359	3.62848	1.60359
chr10	119238025	119241264	Filter_SAM_or_BAM__output_SAM_or_BAM_on_data_182__bam_peak_1999	453	.	11.86852	48.02755	45.39838
[truncated: 18,204 more rows]
