# Supplementary material for: PSME3 regulates migration and differentiation of myoblasts
Source: Life Sci Alliance. 2025 Jun 19;8(9):e202503208. doi: 10.26508/lsa.202503208 (PMC12179657; doi:10.26508/lsa.202503208)
Supplement: Supplementary file 2 [file LSA-2025-03208_SdataFS1.zip › Sup_Figure_1_Source_Data/Day2_Fresh_Crosslinked_PSME3_Peaks.bed]

Chrom	Start	End	Name	Score	Strand	ThickStart	ThickEnd	ItemRGB	BlockCount	BlockSizes	BlockStarts
chr11	3179888	3180023	Filter_SAM_or_BAM__output_SAM_or_BAM_on_data_166__bam_peak_1	83	.	3.24674	13.60271	8.30767
chr11	109011660	109012062	Filter_SAM_or_BAM__output_SAM_or_BAM_on_data_166__bam_peak_2	216	.	4.00126	27.17893	21.65999
chr12	78350903	78351064	Filter_SAM_or_BAM__output_SAM_or_BAM_on_data_166__bam_peak_3	56	.	5.45952	10.86677	5.62801
chr16	57391381	57391660	Filter_SAM_or_BAM__output_SAM_or_BAM_on_data_166__bam_peak_4	168	.	3.58686	22.29427	16.83328
chr17	39843088	39848801	Filter_SAM_or_BAM__output_SAM_or_BAM_on_data_166__bam_peak_5	518	.	3.20072	57.87289	51.81601
chr2	5379147	5379378	Filter_SAM_or_BAM__output_SAM_or_BAM_on_data_166__bam_peak_6	71	.	3.10007	12.41898	7.15381
chr3	5860413	5860731	Filter_SAM_or_BAM__output_SAM_or_BAM_on_data_166__bam_peak_7	52	.	2.33666	10.45817	5.22313
chr5	146261032	146261188	Filter_SAM_or_BAM__output_SAM_or_BAM_on_data_166__bam_peak_8	155	.	3.54142	20.94056	15.5085
chr7	127478185	127478760	Filter_SAM_or_BAM__output_SAM_or_BAM_on_data_166__bam_peak_9	62	.	5.66545	11.49912	6.24621
chr9	3024089	3024466	Filter_SAM_or_BAM__output_SAM_or_BAM_on_data_166__bam_peak_10	24	.	1.85061	7.602	2.42985
chr9	123461857	123462112	Filter_SAM_or_BAM__output_SAM_or_BAM_on_data_166__bam_peak_11	253	.	3.72606	30.89674	25.3347
chrM	101	6462	Filter_SAM_or_BAM__output_SAM_or_BAM_on_data_166__bam_peak_12	135	.	1.39997	18.94763	13.55325
chrM	10940	16210	Filter_SAM_or_BAM__output_SAM_or_BAM_on_data_166__bam_peak_13	188	.	1.45036	24.38003	18.88907
chrUn_JH584304	32623	32842	Filter_SAM_or_BAM__output_SAM_or_BAM_on_data_166__bam_peak_14	36	.	2.0099	8.80643	3.613
chrUn_JH584304	38337	38555	Filter_SAM_or_BAM__output_SAM_or_BAM_on_data_166__bam_peak_15	22	.	2.23454	7.43558	2.27555
chrUn_JH584304	50414	51203	Filter_SAM_or_BAM__output_SAM_or_BAM_on_data_166__bam_peak_16	24	.	2.15972	7.61764	2.44817
chrUn_JH584304	59612	59829	Filter_SAM_or_BAM__output_SAM_or_BAM_on_data_166__bam_peak_17	22	.	1.90207	7.43608	2.27343
chrUn_JH584304	60468	60764	Filter_SAM_or_BAM__output_SAM_or_BAM_on_data_166__bam_peak_18	18	.	1.6938	6.99277	1.84417
