# Supplementary material for: PSME3 regulates migration and differentiation of myoblasts
Source: Life Sci Alliance. 2025 Jun 19;8(9):e202503208. doi: 10.26508/lsa.202503208 (PMC12179657; doi:10.26508/lsa.202503208)
Supplement: Supplementary file 2 [file LSA-2025-03208_SdataFS1.zip › Sup_Figure_1_Source_Data/Day2_Fresh_Native_H3K4me3_Peaks.bed]

Chrom	Start	End	Name	Score	Strand	ThickStart	ThickEnd	ItemRGB	BlockCount	BlockSizes	BlockStarts
chr1	4784752	4786439	Filter_SAM_or_BAM__output_SAM_or_BAM_on_data_150__bam_peak_1	271	.	9.7196	29.91846	27.11491
chr1	4807242	4809115	Filter_SAM_or_BAM__output_SAM_or_BAM_on_data_150__bam_peak_2	130	.	6.38964	15.48592	13.0366
chr1	4856985	4859139	Filter_SAM_or_BAM__output_SAM_or_BAM_on_data_150__bam_peak_3	209	.	8.39961	23.62122	20.97417
chr1	5018025	5021180	Filter_SAM_or_BAM__output_SAM_or_BAM_on_data_150__bam_peak_4	214	.	8.27993	24.08443	21.41262
chr1	5082915	5084257	Filter_SAM_or_BAM__output_SAM_or_BAM_on_data_150__bam_peak_5	110	.	5.74916	13.44475	11.03878
chr1	6213349	6216103	Filter_SAM_or_BAM__output_SAM_or_BAM_on_data_150__bam_peak_6	239	.	8.94429	26.62271	23.9065
chr1	6382587	6383530	Filter_SAM_or_BAM__output_SAM_or_BAM_on_data_150__bam_peak_7	23	.	3.15119	4.54338	2.35314
chr1	7026134	7027387	Filter_SAM_or_BAM__output_SAM_or_BAM_on_data_150__bam_peak_8	16	.	2.88314	3.85753	1.69322
chr1	7088033	7090636	Filter_SAM_or_BAM__output_SAM_or_BAM_on_data_150__bam_peak_9	229	.	8.68727	25.6557	22.94573
chr1	7397146	7398604	Filter_SAM_or_BAM__output_SAM_or_BAM_on_data_150__bam_peak_10	130	.	6.40259	15.52942	13.07581
chr1	9544980	9548107	Filter_SAM_or_BAM__output_SAM_or_BAM_on_data_150__bam_peak_11	143	.	6.61806	16.87344	14.38426
chr1	9699753	9701499	Filter_SAM_or_BAM__output_SAM_or_BAM_on_data_150__bam_peak_12	130	.	6.23355	15.53575	13.08073
chr1	9744109	9749210	Filter_SAM_or_BAM__output_SAM_or_BAM_on_data_150__bam_peak_13	161	.	6.74667	18.72785	16.19557
chr1	9797893	9799179	Filter_SAM_or_BAM__output_SAM_or_BAM_on_data_150__bam_peak_14	35	.	3.56926	5.72606	3.50369
chr1	9942302	9944344	Filter_SAM_or_BAM__output_SAM_or_BAM_on_data_150__bam_peak_15	173	.	7.44266	19.86212	17.30466
chr1	10036810	10040394	Filter_SAM_or_BAM__output_SAM_or_BAM_on_data_150__bam_peak_16	341	.	10.91916	37.15453	34.14834
chr1	10231090	10233749	Filter_SAM_or_BAM__output_SAM_or_BAM_on_data_150__bam_peak_17	163	.	6.97537	18.84514	16.31777
chr1	10993576	10994052	Filter_SAM_or_BAM__output_SAM_or_BAM_on_data_150__bam_peak_18	10	.	2.61499	3.15593	1.01828
chr1	12692018	12694442	Filter_SAM_or_BAM__output_SAM_or_BAM_on_data_150__bam_peak_19	80	.	5.00172	10.412	8.07755
chr1	12718305	12719179	Filter_SAM_or_BAM__output_SAM_or_BAM_on_data_150__bam_peak_20	28	.	3.29255	5.0614	2.86037
chr1	12991301	12992724	Filter_SAM_or_BAM__output_SAM_or_BAM_on_data_150__bam_peak_21	64	.	4.4664	8.74394	6.44169
chr1	13371845	13374927	Filter_SAM_or_BAM__output_SAM_or_BAM_on_data_150__bam_peak_22	228	.	8.6993	25.60393	22.89139
chr1	13587901	13589856	Filter_SAM_or_BAM__output_SAM_or_BAM_on_data_150__bam_peak_23	63	.	4.5199	8.62639	6.33073
chr1	13659328	13660690	Filter_SAM_or_BAM__output_SAM_or_BAM_on_data_150__bam_peak_24	153	.	6.90914	17.89127	15.37966
chr1	14304348	14305438	Filter_SAM_or_BAM__output_SAM_or_BAM_on_data_150__bam_peak_25	33	.	3.53871	5.53383	3.31187
chr1	14306349	14310420	Filter_SAM_or_BAM__output_SAM_or_BAM_on_data_150__bam_peak_26	296	.	10.23903	32.54969	29.66373
chr1	14754872	14756104	Filter_SAM_or_BAM__output_SAM_or_BAM_on_data_150__bam_peak_27	34	.	3.54338	5.7178	3.49829
chr1	15805488	15806883	Filter_SAM_or_BAM__output_SAM_or_BAM_on_data_150__bam_peak_28	232	.	8.90496	25.92826	23.2216
chr1	16102892	16107660	Filter_SAM_or_BAM__output_SAM_or_BAM_on_data_150__bam_peak_29	196	.	7.8191	22.27167	19.66003
chr1	16518389	16519926	Filter_SAM_or_BAM__output_SAM_or_BAM_on_data_150__bam_peak_30	63	.	4.41235	8.67202	6.37967
chr1	16617495	16619752	Filter_SAM_or_BAM__output_SAM_or_BAM_on_data_150__bam_peak_31	194	.	7.9859	22.06625	19.45115
chr1	16655502	16657732	Filter_SAM_or_BAM__output_SAM_or_BAM_on_data_150__bam_peak_32	221	.	8.3947	24.82453	22.14383
chr1	16664862	16666220	Filter_SAM_or_BAM__output_SAM_or_BAM_on_data_150__bam_peak_33	205	.	8.20788	23.22768	20.59421
chr1	16687619	16689357	Filter_SAM_or_BAM__output_SAM_or_BAM_on_data_150__bam_peak_34	72	.	4.77969	9.58772	7.2705
chr1	17096108	17098093	Filter_SAM_or_BAM__output_SAM_or_BAM_on_data_150__bam_peak_35	116	.	6.01871	14.08422	11.66696
chr1	17601791	17604127	Filter_SAM_or_BAM__output_SAM_or_BAM_on_data_150__bam_peak_36	18	.	2.95097	4.0123	1.84188
chr1	20670190	20674801	Filter_SAM_or_BAM__output_SAM_or_BAM_on_data_150__bam_peak_37	104	.	5.70312	12.84892	10.45692
chr1	20819371	20820678	Filter_SAM_or_BAM__output_SAM_or_BAM_on_data_150__bam_peak_38	35	.	3.62768	5.78023	3.55168
chr1	20890447	20891520	Filter_SAM_or_BAM__output_SAM_or_BAM_on_data_150__bam_peak_39	78	.	4.91298	10.15867	7.82841
chr1	21040121	21040865	Filter_SAM_or_BAM__output_SAM_or_BAM_on_data_150__bam_peak_40	12	.	2.72704	3.41764	1.26795
chr1	21076092	21079821	Filter_SAM_or_BAM__output_SAM_or_BAM_on_data_150__bam_peak_41	180	.	7.15039	20.68615	18.09448
chr1	21218540	21219213	Filter_SAM_or_BAM__output_SAM_or_BAM_on_data_150__bam_peak_42	56	.	4.24667	7.94532	5.66645
chr1	22609848	22610172	Filter_SAM_or_BAM__output_SAM_or_BAM_on_data_150__bam_peak_43	10	.	2.64531	3.22572	1.0846
chr1	23256274	23258344	Filter_SAM_or_BAM__output_SAM_or_BAM_on_data_150__bam_peak_44	189	.	7.88357	21.58811	18.98644
chr1	23272052	23272381	Filter_SAM_or_BAM__output_SAM_or_BAM_on_data_150__bam_peak_45	14	.	2.79728	3.59568	1.44051
chr1	23920508	23922229	Filter_SAM_or_BAM__output_SAM_or_BAM_on_data_150__bam_peak_46	87	.	5.15845	11.11577	8.76658
chr1	24004664	24005822	Filter_SAM_or_BAM__output_SAM_or_BAM_on_data_150__bam_peak_47	119	.	5.9925	14.37056	11.9433
chr1	24099328	24100798	Filter_SAM_or_BAM__output_SAM_or_BAM_on_data_150__bam_peak_48	194	.	7.62863	22.03273	19.41822
chr1	24677900	24679817	Filter_SAM_or_BAM__output_SAM_or_BAM_on_data_150__bam_peak_49	146	.	6.68315	17.1164	14.62563
chr1	26687944	26688201	Filter_SAM_or_BAM__output_SAM_or_BAM_on_data_150__bam_peak_50	21	.	1.93706	4.27882	2.10344
chr1	27076318	27076493	Filter_SAM_or_BAM__output_SAM_or_BAM_on_data_150__bam_peak_51	10	.	2.63719	3.20702	1.06683
chr1	30871064	30874219	Filter_SAM_or_BAM__output_SAM_or_BAM_on_data_150__bam_peak_52	152	.	6.82743	17.7215	15.21424
chr1	30947387	30950989	Filter_SAM_or_BAM__output_SAM_or_BAM_on_data_150__bam_peak_53	156	.	7.07094	18.18768	15.66973
chr1	33657912	33658246	Filter_SAM_or_BAM__output_SAM_or_BAM_on_data_150__bam_peak_54	14	.	2.81117	3.6126	1.45334
chr1	33669360	33670755	Filter_SAM_or_BAM__output_SAM_or_BAM_on_data_150__bam_peak_55	153	.	6.71342	17.85474	15.34176
chr1	33719872	33721242	Filter_SAM_or_BAM__output_SAM_or_BAM_on_data_150__bam_peak_56	97	.	5.41621	12.12876	9.75426
chr1	33756465	33758352	Filter_SAM_or_BAM__output_SAM_or_BAM_on_data_150__bam_peak_57	115	.	5.97543	13.97508	11.56211
chr1	33812926	33814893	Filter_SAM_or_BAM__output_SAM_or_BAM_on_data_150__bam_peak_58	207	.	8.06047	23.42339	20.76928
chr1	33903413	33904289	Filter_SAM_or_BAM__output_SAM_or_BAM_on_data_150__bam_peak_59	49	.	4.07208	7.20471	4.94118
chr1	33906573	33909650	Filter_SAM_or_BAM__output_SAM_or_BAM_on_data_150__bam_peak_60	124	.	6.06445	14.87858	12.44617
chr1	34005959	34006528	Filter_SAM_or_BAM__output_SAM_or_BAM_on_data_150__bam_peak_61	42	.	3.8937	6.5186	4.26865
chr1	34011094	34014325	Filter_SAM_or_BAM__output_SAM_or_BAM_on_data_150__bam_peak_62	168	.	7.2372	19.39187	16.84598
chr1	34120628	34124157	Filter_SAM_or_BAM__output_SAM_or_BAM_on_data_150__bam_peak_63	92	.	5.08471	11.59817	9.23488
chr1	34127377	34127581	Filter_SAM_or_BAM__output_SAM_or_BAM_on_data_150__bam_peak_64	14	.	2.81653	3.62456	1.46458
chr1	34128261	34128591	Filter_SAM_or_BAM__output_SAM_or_BAM_on_data_150__bam_peak_65	10	.	2.60932	3.14288	1.00587
chr1	34434705	34435584	Filter_SAM_or_BAM__output_SAM_or_BAM_on_data_150__bam_peak_66	61	.	4.43256	8.41898	6.1296
chr1	34438471	34440701	Filter_SAM_or_BAM__output_SAM_or_BAM_on_data_150__bam_peak_67	192	.	7.88935	21.83362	19.22874
chr1	34459551	34459997	Filter_SAM_or_BAM__output_SAM_or_BAM_on_data_150__bam_peak_68	24	.	3.21057	4.61458	2.41884
chr1	34801767	34802066	Filter_SAM_or_BAM__output_SAM_or_BAM_on_data_150__bam_peak_69	44	.	3.94973	6.69377	4.44221
chr1	34841143	34843984	Filter_SAM_or_BAM__output_SAM_or_BAM_on_data_150__bam_peak_70	244	.	8.96199	27.21213	24.45634
chr1	34849584	34852097	Filter_SAM_or_BAM__output_SAM_or_BAM_on_data_150__bam_peak_71	136	.	6.51578	16.09349	13.62556
chr1	35207016	35207158	Filter_SAM_or_BAM__output_SAM_or_BAM_on_data_150__bam_peak_72	13	.	2.76682	3.51576	1.36316
chr1	36068318	36071184	Filter_SAM_or_BAM__output_SAM_or_BAM_on_data_150__bam_peak_73	132	.	6.38697	15.73047	13.27539
chr1	36243112	36244901	Filter_SAM_or_BAM__output_SAM_or_BAM_on_data_150__bam_peak_74	113	.	5.87956	13.70777	11.30006
chr1	36307630	36310072	Filter_SAM_or_BAM__output_SAM_or_BAM_on_data_150__bam_peak_75	201	.	8.04246	22.82449	20.19606
chr1	36367866	36369159	Filter_SAM_or_BAM__output_SAM_or_BAM_on_data_150__bam_peak_76	180	.	7.69706	20.58979	18.01393
chr1	36444296	36445471	Filter_SAM_or_BAM__output_SAM_or_BAM_on_data_150__bam_peak_77	83	.	5.09906	10.64931	8.30704
chr1	36470566	36475904	Filter_SAM_or_BAM__output_SAM_or_BAM_on_data_150__bam_peak_78	55	.	4.19815	7.84109	5.5671
chr1	36511637	36513838	Filter_SAM_or_BAM__output_SAM_or_BAM_on_data_150__bam_peak_79	126	.	6.18115	15.06714	12.62362
chr1	36546467	36547298	Filter_SAM_or_BAM__output_SAM_or_BAM_on_data_150__bam_peak_80	65	.	4.53255	8.80693	6.50827
chr1	36554837	36560452	Filter_SAM_or_BAM__output_SAM_or_BAM_on_data_150__bam_peak_81	303	.	10.1525	33.22583	30.31289
chr1	36563044	36563180	Filter_SAM_or_BAM__output_SAM_or_BAM_on_data_150__bam_peak_82	19	.	3.04101	4.17537	1.9943
chr1	36691306	36692768	Filter_SAM_or_BAM__output_SAM_or_BAM_on_data_150__bam_peak_83	156	.	6.97847	18.18838	15.67395
chr1	36698500	36698811	Filter_SAM_or_BAM__output_SAM_or_BAM_on_data_150__bam_peak_84	10	.	2.60932	3.14288	1.00587
chr1	36708809	36710094	Filter_SAM_or_BAM__output_SAM_or_BAM_on_data_150__bam_peak_85	200	.	7.76683	22.71382	20.08539
chr1	36937591	36940353	Filter_SAM_or_BAM__output_SAM_or_BAM_on_data_150__bam_peak_86	188	.	7.76338	21.41149	18.81528
chr1	37003987	37004342	Filter_SAM_or_BAM__output_SAM_or_BAM_on_data_150__bam_peak_87	10	.	2.60932	3.14288	1.00587
chr1	37243411	37243557	Filter_SAM_or_BAM__output_SAM_or_BAM_on_data_150__bam_peak_88	14	.	2.82871	3.64913	1.48739
chr1	37299854	37301013	Filter_SAM_or_BAM__output_SAM_or_BAM_on_data_150__bam_peak_89	162	.	7.26941	18.78194	16.25998
chr1	37429025	37431252	Filter_SAM_or_BAM__output_SAM_or_BAM_on_data_150__bam_peak_90	246	.	9.14459	27.41999	24.67543
chr1	37864301	37866166	Filter_SAM_or_BAM__output_SAM_or_BAM_on_data_150__bam_peak_91	123	.	6.13841	14.80491	12.36692
chr1	37871702	37873190	Filter_SAM_or_BAM__output_SAM_or_BAM_on_data_150__bam_peak_92	153	.	7.00391	17.87858	15.36933
chr1	37889562	37891550	Filter_SAM_or_BAM__output_SAM_or_BAM_on_data_150__bam_peak_93	163	.	7.13521	18.87815	16.34699
chr1	37996095	37999419	Filter_SAM_or_BAM__output_SAM_or_BAM_on_data_150__bam_peak_94	268	.	9.54639	29.63013	26.82338
chr1	38128514	38130440	Filter_SAM_or_BAM__output_SAM_or_BAM_on_data_150__bam_peak_95	55	.	4.22238	7.81314	5.53647
chr1	38987291	38988869	Filter_SAM_or_BAM__output_SAM_or_BAM_on_data_150__bam_peak_96	197	.	7.9822	22.39137	19.77419
chr1	39194262	39194454	Filter_SAM_or_BAM__output_SAM_or_BAM_on_data_150__bam_peak_97	23	.	3.1662	4.50779	2.31721
chr1	39367336	39369798	Filter_SAM_or_BAM__output_SAM_or_BAM_on_data_150__bam_peak_98	179	.	7.26063	20.51311	17.93615
chr1	39477615	39478764	Filter_SAM_or_BAM__output_SAM_or_BAM_on_data_150__bam_peak_99	15	.	2.85831	3.74293	1.58108
chr1	39535115	39537429	Filter_SAM_or_BAM__output_SAM_or_BAM_on_data_150__bam_peak_100	71	.	4.5962	9.49907	7.19194
chr1	39555994	39556140	Filter_SAM_or_BAM__output_SAM_or_BAM_on_data_150__bam_peak_101	14	.	2.81825	3.6425	1.48556
chr1	39574837	39577651	Filter_SAM_or_BAM__output_SAM_or_BAM_on_data_150__bam_peak_102	132	.	6.20659	15.68731	13.2176
chr1	39805133	39805284	Filter_SAM_or_BAM__output_SAM_or_BAM_on_data_150__bam_peak_103	12	.	2.71632	3.38918	1.23994
chr1	39899999	39904064	Filter_SAM_or_BAM__output_SAM_or_BAM_on_data_150__bam_peak_104	186	.	7.71573	21.26604	18.67385
chr1	40087296	40087471	Filter_SAM_or_BAM__output_SAM_or_BAM_on_data_150__bam_peak_105	19	.	3.02149	4.14879	1.97162
chr1	40266396	40268544	Filter_SAM_or_BAM__output_SAM_or_BAM_on_data_150__bam_peak_106	100	.	5.42296	12.40104	10.02105
chr1	40680418	40682217	Filter_SAM_or_BAM__output_SAM_or_BAM_on_data_150__bam_peak_107	62	.	4.44493	8.57064	6.28004
chr1	40790038	40791085	Filter_SAM_or_BAM__output_SAM_or_BAM_on_data_150__bam_peak_108	42	.	3.80063	6.51132	4.26571
chr1	40806499	40806656	Filter_SAM_or_BAM__output_SAM_or_BAM_on_data_150__bam_peak_109	12	.	2.72838	3.41729	1.26677
chr1	41024487	41024804	Filter_SAM_or_BAM__output_SAM_or_BAM_on_data_150__bam_peak_110	13	.	2.76224	3.49898	1.34525
chr1	42851149	42852431	Filter_SAM_or_BAM__output_SAM_or_BAM_on_data_150__bam_peak_111	209	.	8.33908	23.579	20.93826
chr1	43091532	43093363	Filter_SAM_or_BAM__output_SAM_or_BAM_on_data_150__bam_peak_112	183	.	7.69108	20.96145	18.3751
chr1	43097649	43099861	Filter_SAM_or_BAM__output_SAM_or_BAM_on_data_150__bam_peak_113	215	.	8.22789	24.22425	21.55807
chr1	43141878	43142701	Filter_SAM_or_BAM__output_SAM_or_BAM_on_data_150__bam_peak_114	15	.	2.82405	3.69716	1.53728
chr1	43160543	43160702	Filter_SAM_or_BAM__output_SAM_or_BAM_on_data_150__bam_peak_115	15	.	2.81743	3.65866	1.50654
chr1	43161810	43164156	Filter_SAM_or_BAM__output_SAM_or_BAM_on_data_150__bam_peak_116	216	.	8.17455	24.3241	21.63694
chr1	43445168	43447972	Filter_SAM_or_BAM__output_SAM_or_BAM_on_data_150__bam_peak_117	175	.	7.19342	20.13811	17.57227
chr1	43826612	43828581	Filter_SAM_or_BAM__output_SAM_or_BAM_on_data_150__bam_peak_118	171	.	7.32651	19.67789	17.13333
chr1	43882327	43882462	Filter_SAM_or_BAM__output_SAM_or_BAM_on_data_150__bam_peak_119	14	.	2.79294	3.56554	1.40754
chr1	43932745	43935653	Filter_SAM_or_BAM__output_SAM_or_BAM_on_data_150__bam_peak_120	190	.	7.51263	21.66213	19.05523
chr1	44101207	44102814	Filter_SAM_or_BAM__output_SAM_or_BAM_on_data_150__bam_peak_121	150	.	6.98255	17.59094	15.08848
chr1	44117850	44120489	Filter_SAM_or_BAM__output_SAM_or_BAM_on_data_150__bam_peak_122	225	.	8.53252	25.25565	22.56802
chr1	44147410	44148926	Filter_SAM_or_BAM__output_SAM_or_BAM_on_data_150__bam_peak_123	163	.	7.01681	18.93661	16.39483
chr1	44551284	44554195	Filter_SAM_or_BAM__output_SAM_or_BAM_on_data_150__bam_peak_124	159	.	7.03636	18.51381	15.9891
chr1	45310875	45316575	Filter_SAM_or_BAM__output_SAM_or_BAM_on_data_150__bam_peak_125	176	.	7.33881	20.19027	17.62326
chr1	45317925	45318249	Filter_SAM_or_BAM__output_SAM_or_BAM_on_data_150__bam_peak_126	10	.	2.60932	3.14288	1.00587
chr1	45500349	45503903	Filter_SAM_or_BAM__output_SAM_or_BAM_on_data_150__bam_peak_127	366	.	11.55032	39.75648	36.66622
chr1	45626207	45626448	Filter_SAM_or_BAM__output_SAM_or_BAM_on_data_150__bam_peak_128	27	.	3.33989	4.94671	2.74075
chr1	45794720	45796534	Filter_SAM_or_BAM__output_SAM_or_BAM_on_data_150__bam_peak_129	158	.	7.08855	18.33363	15.8165
chr1	45923637	45923896	Filter_SAM_or_BAM__output_SAM_or_BAM_on_data_150__bam_peak_130	36	.	3.67761	5.8791	3.64791
chr1	45924546	45926054	Filter_SAM_or_BAM__output_SAM_or_BAM_on_data_150__bam_peak_131	93	.	5.22214	11.74071	9.37301
chr1	46852269	46854787	Filter_SAM_or_BAM__output_SAM_or_BAM_on_data_150__bam_peak_132	111	.	5.82615	13.60923	11.19668
chr1	47854164	47854542	Filter_SAM_or_BAM__output_SAM_or_BAM_on_data_150__bam_peak_133	12	.	2.73529	3.43748	1.28682
chr1	50926952	50929250	Filter_SAM_or_BAM__output_SAM_or_BAM_on_data_150__bam_peak_134	117	.	5.96124	14.13846	11.71829
chr1	51289089	51292369	Filter_SAM_or_BAM__output_SAM_or_BAM_on_data_150__bam_peak_135	85	.	5.09588	10.84647	8.50106
chr1	51477014	51479381	Filter_SAM_or_BAM__output_SAM_or_BAM_on_data_150__bam_peak_136	145	.	6.55421	16.99126	14.50418
chr1	51914988	51915858	Filter_SAM_or_BAM__output_SAM_or_BAM_on_data_150__bam_peak_137	58	.	4.35922	8.1649	5.8786
chr1	52113370	52113722	Filter_SAM_or_BAM__output_SAM_or_BAM_on_data_150__bam_peak_138	20	.	2.93264	4.19786	2.02599
chr1	52118963	52120137	Filter_SAM_or_BAM__output_SAM_or_BAM_on_data_150__bam_peak_139	136	.	6.37948	16.07829	13.61467
chr1	52231177	52233751	Filter_SAM_or_BAM__output_SAM_or_BAM_on_data_150__bam_peak_140	167	.	7.27483	19.33695	16.7939
chr1	52498924	52500952	Filter_SAM_or_BAM__output_SAM_or_BAM_on_data_150__bam_peak_141	122	.	6.0726	14.64132	12.20605
chr1	52630696	52631227	Filter_SAM_or_BAM__output_SAM_or_BAM_on_data_150__bam_peak_142	161	.	7.33451	18.63337	16.10949
chr1	52726484	52727580	Filter_SAM_or_BAM__output_SAM_or_BAM_on_data_150__bam_peak_143	27	.	3.15413	4.97069	2.77299
chr1	52816483	52818088	Filter_SAM_or_BAM__output_SAM_or_BAM_on_data_150__bam_peak_144	124	.	6.19355	14.87114	12.43144
chr1	52844379	52845805	Filter_SAM_or_BAM__output_SAM_or_BAM_on_data_150__bam_peak_145	88	.	5.04471	11.16885	8.82249
chr1	53296292	53297785	Filter_SAM_or_BAM__output_SAM_or_BAM_on_data_150__bam_peak_146	200	.	8.0245	22.64422	20.02933
chr1	53313018	53314448	Filter_SAM_or_BAM__output_SAM_or_BAM_on_data_150__bam_peak_147	172	.	7.2168	19.81929	17.25677
chr1	53335670	53335833	Filter_SAM_or_BAM__output_SAM_or_BAM_on_data_150__bam_peak_148	11	.	2.65995	3.26812	1.12775
chr1	53351904	53352810	Filter_SAM_or_BAM__output_SAM_or_BAM_on_data_150__bam_peak_149	97	.	5.45795	12.11183	9.73581
chr1	53781634	53785720	Filter_SAM_or_BAM__output_SAM_or_BAM_on_data_150__bam_peak_150	174	.	7.26558	20.01467	17.44891
chr1	54193426	54195429	Filter_SAM_or_BAM__output_SAM_or_BAM_on_data_150__bam_peak_151	89	.	5.29816	11.34417	8.98618
chr1	54437780	54439130	Filter_SAM_or_BAM__output_SAM_or_BAM_on_data_150__bam_peak_152	127	.	6.28928	15.24035	12.79681
chr1	54556881	54558195	Filter_SAM_or_BAM__output_SAM_or_BAM_on_data_150__bam_peak_153	100	.	5.38246	12.47078	10.08531
chr1	54924878	54926864	Filter_SAM_or_BAM__output_SAM_or_BAM_on_data_150__bam_peak_154	96	.	5.50022	12.02795	9.65342
chr1	55025710	55027820	Filter_SAM_or_BAM__output_SAM_or_BAM_on_data_150__bam_peak_155	231	.	8.79363	25.87252	23.16778
chr1	55052065	55055005	Filter_SAM_or_BAM__output_SAM_or_BAM_on_data_150__bam_peak_156	134	.	6.45642	15.92587	13.46278
chr1	55086088	55089535	Filter_SAM_or_BAM__output_SAM_or_BAM_on_data_150__bam_peak_157	201	.	8.03963	22.75579	20.12314
chr1	55130719	55132808	Filter_SAM_or_BAM__output_SAM_or_BAM_on_data_150__bam_peak_158	152	.	7.01311	17.76593	15.25767
chr1	55201915	55202436	Filter_SAM_or_BAM__output_SAM_or_BAM_on_data_150__bam_peak_159	17	.	2.9075	3.93427	1.76644
chr1	55224456	55228344	Filter_SAM_or_BAM__output_SAM_or_BAM_on_data_150__bam_peak_160	338	.	11.0364	36.90326	33.88127
chr1	55236829	55239385	Filter_SAM_or_BAM__output_SAM_or_BAM_on_data_150__bam_peak_161	238	.	8.98333	26.53899	23.81272
chr1	55405483	55406954	Filter_SAM_or_BAM__output_SAM_or_BAM_on_data_150__bam_peak_162	93	.	5.33122	11.72341	9.36127
chr1	56970138	56974865	Filter_SAM_or_BAM__output_SAM_or_BAM_on_data_150__bam_peak_163	284	.	9.93619	31.28525	28.43096
chr1	57377655	57378582	Filter_SAM_or_BAM__output_SAM_or_BAM_on_data_150__bam_peak_164	109	.	5.59412	13.39951	10.99937
chr1	57405716	57407810	Filter_SAM_or_BAM__output_SAM_or_BAM_on_data_150__bam_peak_165	195	.	8.06543	22.14875	19.5423
chr1	57436407	57436969	Filter_SAM_or_BAM__output_SAM_or_BAM_on_data_150__bam_peak_166	23	.	3.17763	4.54182	2.34934
chr1	57969103	57970092	Filter_SAM_or_BAM__output_SAM_or_BAM_on_data_150__bam_peak_167	120	.	5.87423	14.4669	12.03916
chr1	57995607	57997246	Filter_SAM_or_BAM__output_SAM_or_BAM_on_data_150__bam_peak_168	67	.	4.51593	9.03778	6.73316
chr1	58029297	58031078	Filter_SAM_or_BAM__output_SAM_or_BAM_on_data_150__bam_peak_169	103	.	5.59647	12.73233	10.34524
chr1	58391685	58394643	Filter_SAM_or_BAM__output_SAM_or_BAM_on_data_150__bam_peak_170	196	.	7.9899	22.23093	19.61958
chr1	58421914	58424044	Filter_SAM_or_BAM__output_SAM_or_BAM_on_data_150__bam_peak_171	217	.	8.3736	24.42781	21.76007
chr1	58444415	58446527	Filter_SAM_or_BAM__output_SAM_or_BAM_on_data_150__bam_peak_172	251	.	8.93392	27.90415	25.14836
chr1	58503934	58505847	Filter_SAM_or_BAM__output_SAM_or_BAM_on_data_150__bam_peak_173	195	.	7.93081	22.18779	19.56869
chr1	58585221	58587196	Filter_SAM_or_BAM__output_SAM_or_BAM_on_data_150__bam_peak_174	347	.	11.45075	37.79747	34.77304
chr1	58652170	58653987	Filter_SAM_or_BAM__output_SAM_or_BAM_on_data_150__bam_peak_175	163	.	7.03394	18.85752	16.32116
chr1	58710737	58715196	Filter_SAM_or_BAM__output_SAM_or_BAM_on_data_150__bam_peak_176	285	.	9.98663	31.37244	28.51875
chr1	58726065	58726270	Filter_SAM_or_BAM__output_SAM_or_BAM_on_data_150__bam_peak_177	13	.	2.77816	3.53152	1.37521
chr1	58727265	58728414	Filter_SAM_or_BAM__output_SAM_or_BAM_on_data_150__bam_peak_178	16	.	2.9004	3.85265	1.68953
chr1	58794972	58796591	Filter_SAM_or_BAM__output_SAM_or_BAM_on_data_150__bam_peak_179	171	.	7.49601	19.7501	17.19863
chr1	58971852	58974752	Filter_SAM_or_BAM__output_SAM_or_BAM_on_data_150__bam_peak_180	248	.	8.76587	27.63251	24.87846
chr1	59119314	59120803	Filter_SAM_or_BAM__output_SAM_or_BAM_on_data_150__bam_peak_181	188	.	7.80553	21.39634	18.80649
chr1	59236454	59238177	Filter_SAM_or_BAM__output_SAM_or_BAM_on_data_150__bam_peak_182	214	.	8.58688	24.12719	21.47217
chr1	59480650	59486534	Filter_SAM_or_BAM__output_SAM_or_BAM_on_data_150__bam_peak_183	199	.	8.10254	22.6266	19.99937
chr1	59516069	59516263	Filter_SAM_or_BAM__output_SAM_or_BAM_on_data_150__bam_peak_184	12	.	2.71637	3.39451	1.24611
chr1	59669503	59671760	Filter_SAM_or_BAM__output_SAM_or_BAM_on_data_150__bam_peak_185	249	.	9.06999	27.69566	24.93343
chr1	59684592	59686878	Filter_SAM_or_BAM__output_SAM_or_BAM_on_data_150__bam_peak_186	142	.	6.54475	16.73638	14.25693
chr1	59762314	59767007	Filter_SAM_or_BAM__output_SAM_or_BAM_on_data_150__bam_peak_187	227	.	8.57898	25.49693	22.79325
chr1	59912302	59914610	Filter_SAM_or_BAM__output_SAM_or_BAM_on_data_150__bam_peak_188	150	.	6.77845	17.51843	15.01538
chr1	60042755	60043457	Filter_SAM_or_BAM__output_SAM_or_BAM_on_data_150__bam_peak_189	17	.	2.94298	3.93868	1.7675
chr1	60096577	60099492	Filter_SAM_or_BAM__output_SAM_or_BAM_on_data_150__bam_peak_190	191	.	7.48452	21.73856	19.12736
chr1	60179738	60181807	Filter_SAM_or_BAM__output_SAM_or_BAM_on_data_150__bam_peak_191	120	.	6.18212	14.50929	12.07747
chr1	60342890	60344400	Filter_SAM_or_BAM__output_SAM_or_BAM_on_data_150__bam_peak_192	158	.	7.14245	18.31955	15.80106
chr1	60409093	60410973	Filter_SAM_or_BAM__output_SAM_or_BAM_on_data_150__bam_peak_193	122	.	6.09023	14.70523	12.27201
chr1	60563985	60567437	Filter_SAM_or_BAM__output_SAM_or_BAM_on_data_150__bam_peak_194	258	.	9.20783	28.65406	25.86338
chr1	61638600	61639417	Filter_SAM_or_BAM__output_SAM_or_BAM_on_data_150__bam_peak_195	34	.	3.55986	5.70002	3.48065
chr1	62702719	62708036	Filter_SAM_or_BAM__output_SAM_or_BAM_on_data_150__bam_peak_196	252	.	9.30159	27.97309	25.21622
chr1	62712759	62712986	Filter_SAM_or_BAM__output_SAM_or_BAM_on_data_150__bam_peak_197	12	.	2.72115	3.40231	1.25284
chr1	63112510	63116136	Filter_SAM_or_BAM__output_SAM_or_BAM_on_data_150__bam_peak_198	299	.	10.18904	32.84237	29.95549
chr1	63175627	63178097	Filter_SAM_or_BAM__output_SAM_or_BAM_on_data_150__bam_peak_199	227	.	8.57536	25.44883	22.7459
chr1	63248290	63248603	Filter_SAM_or_BAM__output_SAM_or_BAM_on_data_150__bam_peak_200	10	.	2.64556	3.2263	1.08515
chr1	63730218	63731370	Filter_SAM_or_BAM__output_SAM_or_BAM_on_data_150__bam_peak_201	121	.	6.104	14.53811	12.10579
chr1	64007132	64007319	Filter_SAM_or_BAM__output_SAM_or_BAM_on_data_150__bam_peak_202	13	.	2.76717	3.5091	1.35451
chr1	64118612	64122713	Filter_SAM_or_BAM__output_SAM_or_BAM_on_data_150__bam_peak_203	290	.	9.81197	31.94638	29.07264
chr1	64531777	64534925	Filter_SAM_or_BAM__output_SAM_or_BAM_on_data_150__bam_peak_204	171	.	7.36963	19.68692	17.1294
chr1	64614054	64618840	Filter_SAM_or_BAM__output_SAM_or_BAM_on_data_150__bam_peak_205	161	.	7.21604	18.70761	16.18094
chr1	64689852	64693261	Filter_SAM_or_BAM__output_SAM_or_BAM_on_data_150__bam_peak_206	135	.	6.38632	15.99646	13.53191
chr1	64736170	64738236	Filter_SAM_or_BAM__output_SAM_or_BAM_on_data_150__bam_peak_207	170	.	7.26327	19.64787	17.09424
chr1	64955789	64957182	Filter_SAM_or_BAM__output_SAM_or_BAM_on_data_150__bam_peak_208	110	.	5.73481	13.45566	11.05094
chr1	65112390	65112715	Filter_SAM_or_BAM__output_SAM_or_BAM_on_data_150__bam_peak_209	17	.	2.94186	3.93389	1.76349
chr1	65177112	65180025	Filter_SAM_or_BAM__output_SAM_or_BAM_on_data_150__bam_peak_210	300	.	10.28762	32.90729	30.00167
chr1	65185729	65188136	Filter_SAM_or_BAM__output_SAM_or_BAM_on_data_150__bam_peak_211	251	.	9.01362	27.93826	25.16924
chr1	66175651	66175868	Filter_SAM_or_BAM__output_SAM_or_BAM_on_data_150__bam_peak_212	13	.	2.75536	3.50132	1.35295
chr1	66700797	66702011	Filter_SAM_or_BAM__output_SAM_or_BAM_on_data_150__bam_peak_213	193	.	7.9538	21.94083	19.33706
chr1	66814536	66818336	Filter_SAM_or_BAM__output_SAM_or_BAM_on_data_150__bam_peak_214	186	.	7.78177	21.22773	18.63557
chr1	66861636	66863694	Filter_SAM_or_BAM__output_SAM_or_BAM_on_data_150__bam_peak_215	185	.	7.89641	21.15354	18.57211
chr1	66932109	66932929	Filter_SAM_or_BAM__output_SAM_or_BAM_on_data_150__bam_peak_216	17	.	2.87539	3.92957	1.76222
chr1	66933477	66935037	Filter_SAM_or_BAM__output_SAM_or_BAM_on_data_150__bam_peak_217	27	.	3.29059	4.99444	2.79075
chr1	66936953	66937699	Filter_SAM_or_BAM__output_SAM_or_BAM_on_data_150__bam_peak_218	13	.	2.75045	3.47564	1.32466
chr1	66943555	66943917	Filter_SAM_or_BAM__output_SAM_or_BAM_on_data_150__bam_peak_219	22	.	3.09913	4.46247	2.28
chr1	66944539	66944988	Filter_SAM_or_BAM__output_SAM_or_BAM_on_data_150__bam_peak_220	12	.	2.71147	3.41097	1.26356
chr1	66958553	66958775	Filter_SAM_or_BAM__output_SAM_or_BAM_on_data_150__bam_peak_221	12	.	2.71114	3.4032	1.2618
chr1	67038100	67039168	Filter_SAM_or_BAM__output_SAM_or_BAM_on_data_150__bam_peak_222	180	.	7.749	20.67128	18.09986
chr1	68919665	68919814	Filter_SAM_or_BAM__output_SAM_or_BAM_on_data_150__bam_peak_223	12	.	2.70789	3.36978	1.2215
chr1	69684809	69689154	Filter_SAM_or_BAM__output_SAM_or_BAM_on_data_150__bam_peak_224	171	.	7.18081	19.7096	17.15365
chr1	71100225	71103777	Filter_SAM_or_BAM__output_SAM_or_BAM_on_data_150__bam_peak_225	145	.	6.54425	17.00948	14.51773
chr1	71556003	71558131	Filter_SAM_or_BAM__output_SAM_or_BAM_on_data_150__bam_peak_226	84	.	5.18724	10.77845	8.43058
chr1	71649823	71654041	Filter_SAM_or_BAM__output_SAM_or_BAM_on_data_150__bam_peak_227	170	.	7.37337	19.56357	17.01667
chr1	72208985	72209202	Filter_SAM_or_BAM__output_SAM_or_BAM_on_data_150__bam_peak_228	22	.	3.13684	4.46635	2.28051
chr1	72211255	72212532	Filter_SAM_or_BAM__output_SAM_or_BAM_on_data_150__bam_peak_229	88	.	5.31395	11.18663	8.8291
chr1	72236352	72237440	Filter_SAM_or_BAM__output_SAM_or_BAM_on_data_150__bam_peak_230	64	.	4.47415	8.70623	6.41286
chr1	72243720	72244591	Filter_SAM_or_BAM__output_SAM_or_BAM_on_data_150__bam_peak_231	16	.	2.90076	3.8368	1.66988
chr1	72254184	72255799	Filter_SAM_or_BAM__output_SAM_or_BAM_on_data_150__bam_peak_232	42	.	3.83043	6.45074	4.20742
chr1	72283871	72284658	Filter_SAM_or_BAM__output_SAM_or_BAM_on_data_150__bam_peak_233	74	.	4.84953	9.8039	7.48225
chr1	72306860	72309149	Filter_SAM_or_BAM__output_SAM_or_BAM_on_data_150__bam_peak_234	134	.	6.31685	15.87427	13.40468
chr1	72582719	72584388	Filter_SAM_or_BAM__output_SAM_or_BAM_on_data_150__bam_peak_235	148	.	6.5446	17.36351	14.86053
chr1	72711129	72712893	Filter_SAM_or_BAM__output_SAM_or_BAM_on_data_150__bam_peak_236	204	.	8.21828	23.12593	20.48831
chr1	72824848	72827493	Filter_SAM_or_BAM__output_SAM_or_BAM_on_data_150__bam_peak_237	36	.	3.61542	5.84895	3.6246
chr1	72870124	72875157	Filter_SAM_or_BAM__output_SAM_or_BAM_on_data_150__bam_peak_238	149	.	6.83445	17.44765	14.94294
chr1	73960378	73961272	Filter_SAM_or_BAM__output_SAM_or_BAM_on_data_150__bam_peak_239	12	.	2.73139	3.42997	1.28017
chr1	73962187	73963457	Filter_SAM_or_BAM__output_SAM_or_BAM_on_data_150__bam_peak_240	36	.	3.63412	5.87894	3.65185
chr1	74016248	74016801	Filter_SAM_or_BAM__output_SAM_or_BAM_on_data_150__bam_peak_241	10	.	2.611	3.14675	1.00955
chr1	74034522	74037706	Filter_SAM_or_BAM__output_SAM_or_BAM_on_data_150__bam_peak_242	185	.	7.73853	21.17411	18.58321
chr1	74068514	74069271	Filter_SAM_or_BAM__output_SAM_or_BAM_on_data_150__bam_peak_243	28	.	3.26277	5.04093	2.83993
chr1	74236006	74240934	Filter_SAM_or_BAM__output_SAM_or_BAM_on_data_150__bam_peak_244	181	.	7.2621	20.73425	18.13721
chr1	74283764	74286014	Filter_SAM_or_BAM__output_SAM_or_BAM_on_data_150__bam_peak_245	207	.	8.33469	23.36931	20.7303
chr1	74294916	74295158	Filter_SAM_or_BAM__output_SAM_or_BAM_on_data_150__bam_peak_246	12	.	2.72295	3.40618	1.25646
chr1	74296053	74296254	Filter_SAM_or_BAM__output_SAM_or_BAM_on_data_150__bam_peak_247	10	.	2.64675	3.23858	1.09996
chr1	74299158	74299959	Filter_SAM_or_BAM__output_SAM_or_BAM_on_data_150__bam_peak_248	23	.	3.14798	4.50979	2.32078
chr1	74301530	74304840	Filter_SAM_or_BAM__output_SAM_or_BAM_on_data_150__bam_peak_249	260	.	9.3286	28.8118	26.01898
chr1	74332174	74333456	Filter_SAM_or_BAM__output_SAM_or_BAM_on_data_150__bam_peak_250	48	.	3.92234	7.12356	4.86629
chr1	74386532	74387498	Filter_SAM_or_BAM__output_SAM_or_BAM_on_data_150__bam_peak_251	172	.	7.32412	19.85525	17.29813
chr1	74391249	74393094	Filter_SAM_or_BAM__output_SAM_or_BAM_on_data_150__bam_peak_252	195	.	7.33529	22.18102	19.57252
chr1	74397580	74398072	Filter_SAM_or_BAM__output_SAM_or_BAM_on_data_150__bam_peak_253	41	.	3.84344	6.36538	4.11921
chr1	74504851	74507763	Filter_SAM_or_BAM__output_SAM_or_BAM_on_data_150__bam_peak_254	220	.	8.66066	24.69401	22.02332
chr1	74586933	74588891	Filter_SAM_or_BAM__output_SAM_or_BAM_on_data_150__bam_peak_255	228	.	8.73596	25.51492	22.8161
chr1	74600548	74601803	Filter_SAM_or_BAM__output_SAM_or_BAM_on_data_150__bam_peak_256	214	.	8.44005	24.05743	21.40094
chr1	74661650	74663061	Filter_SAM_or_BAM__output_SAM_or_BAM_on_data_150__bam_peak_257	199	.	8.0824	22.56377	19.93695
chr1	74745809	74746272	Filter_SAM_or_BAM__output_SAM_or_BAM_on_data_150__bam_peak_258	22	.	3.00672	4.4027	2.22528
chr1	74748683	74749413	Filter_SAM_or_BAM__output_SAM_or_BAM_on_data_150__bam_peak_259	23	.	3.16876	4.53545	2.34602
chr1	74772259	74772927	Filter_SAM_or_BAM__output_SAM_or_BAM_on_data_150__bam_peak_260	13	.	2.75616	3.49462	1.34322
chr1	74791756	74794373	Filter_SAM_or_BAM__output_SAM_or_BAM_on_data_150__bam_peak_261	35	.	3.56956	5.76889	3.54725
chr1	74816810	74817570	Filter_SAM_or_BAM__output_SAM_or_BAM_on_data_150__bam_peak_262	31	.	3.49177	5.40656	3.18903
chr1	75124718	75125534	Filter_SAM_or_BAM__output_SAM_or_BAM_on_data_150__bam_peak_263	135	.	6.19174	15.99046	13.53316
chr1	75140585	75143918	Filter_SAM_or_BAM__output_SAM_or_BAM_on_data_150__bam_peak_264	328	.	10.73704	35.81636	32.86095
chr1	75168400	75169318	Filter_SAM_or_BAM__output_SAM_or_BAM_on_data_150__bam_peak_265	92	.	5.40185	11.57593	9.21081
chr1	75179525	75180477	Filter_SAM_or_BAM__output_SAM_or_BAM_on_data_150__bam_peak_266	155	.	7.16683	18.10885	15.59517
chr1	75190870	75193347	Filter_SAM_or_BAM__output_SAM_or_BAM_on_data_150__bam_peak_267	269	.	9.5779	29.79996	26.99253
chr1	75210306	75211946	Filter_SAM_or_BAM__output_SAM_or_BAM_on_data_150__bam_peak_268	152	.	6.91555	17.74965	15.24463
chr1	75217556	75219694	Filter_SAM_or_BAM__output_SAM_or_BAM_on_data_150__bam_peak_269	184	.	6.89121	21.03777	18.45272
chr1	75236198	75237517	Filter_SAM_or_BAM__output_SAM_or_BAM_on_data_150__bam_peak_270	219	.	8.14951	24.58629	21.92169
chr1	75316185	75317570	Filter_SAM_or_BAM__output_SAM_or_BAM_on_data_150__bam_peak_271	310	.	10.41494	33.98998	31.05667
chr1	75344591	75345359	Filter_SAM_or_BAM__output_SAM_or_BAM_on_data_150__bam_peak_272	24	.	3.21798	4.65366	2.45939
chr1	75360169	75363240	Filter_SAM_or_BAM__output_SAM_or_BAM_on_data_150__bam_peak_273	180	.	7.58302	20.60295	18.03233
chr1	75381681	75383246	Filter_SAM_or_BAM__output_SAM_or_BAM_on_data_150__bam_peak_274	198	.	7.9628	22.48808	19.85501
chr1	75399927	75400943	Filter_SAM_or_BAM__output_SAM_or_BAM_on_data_150__bam_peak_275	22	.	3.07818	4.38825	2.20311
chr1	75435570	75436997	Filter_SAM_or_BAM__output_SAM_or_BAM_on_data_150__bam_peak_276	224	.	8.67519	25.08517	22.40564
chr1	75478210	75480006	Filter_SAM_or_BAM__output_SAM_or_BAM_on_data_150__bam_peak_277	135	.	6.35197	16.03946	13.56538
chr1	75487605	75488144	Filter_SAM_or_BAM__output_SAM_or_BAM_on_data_150__bam_peak_278	12	.	2.70986	3.39157	1.24533
chr1	75505046	75506968	Filter_SAM_or_BAM__output_SAM_or_BAM_on_data_150__bam_peak_279	134	.	6.29372	15.91574	13.4511
chr1	75521145	75522470	Filter_SAM_or_BAM__output_SAM_or_BAM_on_data_150__bam_peak_280	302	.	10.05127	33.12866	30.20827
chr1	75546014	75547219	Filter_SAM_or_BAM__output_SAM_or_BAM_on_data_150__bam_peak_281	153	.	6.99538	17.90476	15.39246
chr1	77513258	77516285	Filter_SAM_or_BAM__output_SAM_or_BAM_on_data_150__bam_peak_282	257	.	9.48037	28.55457	25.78422
chr1	78189170	78190022	Filter_SAM_or_BAM__output_SAM_or_BAM_on_data_150__bam_peak_283	47	.	4.04092	7.03641	4.77723
chr1	78203623	78204403	Filter_SAM_or_BAM__output_SAM_or_BAM_on_data_150__bam_peak_284	46	.	3.9549	6.8709	4.62073
chr1	78216125	78218337	Filter_SAM_or_BAM__output_SAM_or_BAM_on_data_150__bam_peak_285	18	.	2.92454	3.99747	1.82657
chr1	78487841	78489792	Filter_SAM_or_BAM__output_SAM_or_BAM_on_data_150__bam_peak_286	244	.	8.9911	27.17229	24.4227
chr1	78537173	78537800	Filter_SAM_or_BAM__output_SAM_or_BAM_on_data_150__bam_peak_287	22	.	3.11355	4.3998	2.21583
chr1	78657468	78661726	Filter_SAM_or_BAM__output_SAM_or_BAM_on_data_150__bam_peak_288	242	.	8.50541	27.0535	24.28566
chr1	78903622	78903853	Filter_SAM_or_BAM__output_SAM_or_BAM_on_data_150__bam_peak_289	13	.	2.73253	3.45789	1.31557
chr1	79671586	79672283	Filter_SAM_or_BAM__output_SAM_or_BAM_on_data_150__bam_peak_290	24	.	3.13099	4.62591	2.43904
chr1	79760437	79762161	Filter_SAM_or_BAM__output_SAM_or_BAM_on_data_150__bam_peak_291	214	.	8.34544	24.11259	21.4487
chr1	79775959	79776980	Filter_SAM_or_BAM__output_SAM_or_BAM_on_data_150__bam_peak_292	103	.	5.54603	12.68747	10.30382
chr1	80338116	80340294	Filter_SAM_or_BAM__output_SAM_or_BAM_on_data_150__bam_peak_293	206	.	7.98971	23.27991	20.62853
chr1	80340893	80341475	Filter_SAM_or_BAM__output_SAM_or_BAM_on_data_150__bam_peak_294	65	.	4.53996	8.80495	6.50854
chr1	81179292	81179517	Filter_SAM_or_BAM__output_SAM_or_BAM_on_data_150__bam_peak_295	12	.	2.7056	3.38176	1.23856
chr1	81944585	81944724	Filter_SAM_or_BAM__output_SAM_or_BAM_on_data_150__bam_peak_296	10	.	2.60932	3.14288	1.00587
chr1	82282091	82282285	Filter_SAM_or_BAM__output_SAM_or_BAM_on_data_150__bam_peak_297	15	.	2.87025	3.75473	1.58957
chr1	82282828	82292718	Filter_SAM_or_BAM__output_SAM_or_BAM_on_data_150__bam_peak_298	310	.	10.53031	33.93918	31.02456
chr1	82316174	82317577	Filter_SAM_or_BAM__output_SAM_or_BAM_on_data_150__bam_peak_299	172	.	7.31109	19.7745	17.21582
chr1	82724659	82726121	Filter_SAM_or_BAM__output_SAM_or_BAM_on_data_150__bam_peak_300	191	.	7.82642	21.78704	19.18779
chr1	82839100	82840795	Filter_SAM_or_BAM__output_SAM_or_BAM_on_data_150__bam_peak_301	123	.	6.25319	14.77923	12.34293
chr1	84250338	84250531	Filter_SAM_or_BAM__output_SAM_or_BAM_on_data_150__bam_peak_302	14	.	2.80671	3.60709	1.4491
chr1	84284534	84284916	Filter_SAM_or_BAM__output_SAM_or_BAM_on_data_150__bam_peak_303	11	.	2.67263	3.28884	1.14463
chr1	84837323	84841166	Filter_SAM_or_BAM__output_SAM_or_BAM_on_data_150__bam_peak_304	301	.	10.31215	33.05681	30.14635
chr1	85793383	85795475	Filter_SAM_or_BAM__output_SAM_or_BAM_on_data_150__bam_peak_305	238	.	8.93685	26.55683	23.82665
chr1	85894362	85895946	Filter_SAM_or_BAM__output_SAM_or_BAM_on_data_150__bam_peak_306	155	.	6.69699	18.08056	15.56849
chr1	86064353	86066194	Filter_SAM_or_BAM__output_SAM_or_BAM_on_data_150__bam_peak_307	268	.	9.21384	29.66807	26.86156
chr1	86153892	86155404	Filter_SAM_or_BAM__output_SAM_or_BAM_on_data_150__bam_peak_308	53	.	4.21854	7.66285	5.38774
chr1	86357706	86360882	Filter_SAM_or_BAM__output_SAM_or_BAM_on_data_150__bam_peak_309	132	.	6.14572	15.65782	13.20561
chr1	86434265	86435526	Filter_SAM_or_BAM__output_SAM_or_BAM_on_data_150__bam_peak_310	39	.	3.75813	6.21401	3.97671
chr1	86440738	86443345	Filter_SAM_or_BAM__output_SAM_or_BAM_on_data_150__bam_peak_311	107	.	5.78305	13.20117	10.79634
chr1	86470942	86471367	Filter_SAM_or_BAM__output_SAM_or_BAM_on_data_150__bam_peak_312	50	.	3.94711	7.35668	5.09517
chr1	86472074	86472785	Filter_SAM_or_BAM__output_SAM_or_BAM_on_data_150__bam_peak_313	20	.	3.06852	4.24839	2.06499
chr1	86486908	86488818	Filter_SAM_or_BAM__output_SAM_or_BAM_on_data_150__bam_peak_314	136	.	6.21345	16.11613	13.6485
chr1	86503915	86505458	Filter_SAM_or_BAM__output_SAM_or_BAM_on_data_150__bam_peak_315	34	.	3.52713	5.66104	3.44258
chr1	86525138	86529923	Filter_SAM_or_BAM__output_SAM_or_BAM_on_data_150__bam_peak_316	182	.	7.62237	20.86555	18.28629
chr1	86532406	86532613	Filter_SAM_or_BAM__output_SAM_or_BAM_on_data_150__bam_peak_317	16	.	2.87838	3.7805	1.61594
chr1	86581712	86583448	Filter_SAM_or_BAM__output_SAM_or_BAM_on_data_150__bam_peak_318	394	.	11.09066	42.62105	39.41947
chr1	86586770	86587854	Filter_SAM_or_BAM__output_SAM_or_BAM_on_data_150__bam_peak_319	173	.	7.47355	19.8788	17.31838
chr1	86703402	86704894	Filter_SAM_or_BAM__output_SAM_or_BAM_on_data_150__bam_peak_320	206	.	8.28874	23.31844	20.67355
chr1	87077572	87078249	Filter_SAM_or_BAM__output_SAM_or_BAM_on_data_150__bam_peak_321	39	.	3.65268	6.172	3.94258
chr1	87186989	87187138	Filter_SAM_or_BAM__output_SAM_or_BAM_on_data_150__bam_peak_322	14	.	2.82631	3.65293	1.49284
chr1	87190377	87192066	Filter_SAM_or_BAM__output_SAM_or_BAM_on_data_150__bam_peak_323	50	.	4.03522	7.31891	5.06266
chr1	87206514	87207322	Filter_SAM_or_BAM__output_SAM_or_BAM_on_data_150__bam_peak_324	18	.	2.94222	4.03389	1.86405
chr1	87208276	87208437	Filter_SAM_or_BAM__output_SAM_or_BAM_on_data_150__bam_peak_325	12	.	2.73292	3.42739	1.27624
chr1	87213304	87216399	Filter_SAM_or_BAM__output_SAM_or_BAM_on_data_150__bam_peak_326	128	.	6.32169	15.30473	12.86023
chr1	87263989	87265590	Filter_SAM_or_BAM__output_SAM_or_BAM_on_data_150__bam_peak_327	51	.	4.04539	7.43338	5.17222
chr1	87326793	87328418	Filter_SAM_or_BAM__output_SAM_or_BAM_on_data_150__bam_peak_328	177	.	7.40445	20.31281	17.74848
chr1	87481781	87482043	Filter_SAM_or_BAM__output_SAM_or_BAM_on_data_150__bam_peak_329	10	.	2.62215	3.17242	1.03394
chr1	87509160	87510969	Filter_SAM_or_BAM__output_SAM_or_BAM_on_data_150__bam_peak_330	43	.	3.88981	6.63255	4.38512
chr1	87661548	87661683	Filter_SAM_or_BAM__output_SAM_or_BAM_on_data_150__bam_peak_331	16	.	2.89785	3.82523	1.66062
chr1	87755500	87757152	Filter_SAM_or_BAM__output_SAM_or_BAM_on_data_150__bam_peak_332	105	.	5.52635	12.91389	10.52693
chr1	87852973	87855214	Filter_SAM_or_BAM__output_SAM_or_BAM_on_data_150__bam_peak_333	99	.	5.42063	12.33824	9.96162
chr1	88007797	88008826	Filter_SAM_or_BAM__output_SAM_or_BAM_on_data_150__bam_peak_334	186	.	7.74703	21.188	18.60255
chr1	88276291	88277772	Filter_SAM_or_BAM__output_SAM_or_BAM_on_data_150__bam_peak_335	335	.	6.83032	36.57193	33.57836
chr1	88698282	88702703	Filter_SAM_or_BAM__output_SAM_or_BAM_on_data_150__bam_peak_336	215	.	8.26717	24.2461	21.58988
chr1	89069649	89072205	Filter_SAM_or_BAM__output_SAM_or_BAM_on_data_150__bam_peak_337	168	.	6.98289	19.45482	16.89966
chr1	89454282	89456499	Filter_SAM_or_BAM__output_SAM_or_BAM_on_data_150__bam_peak_338	81	.	4.9578	10.50483	8.16609
chr1	89580315	89582268	Filter_SAM_or_BAM__output_SAM_or_BAM_on_data_150__bam_peak_339	85	.	5.20238	10.93497	8.58609
chr1	90203999	90207354	Filter_SAM_or_BAM__output_SAM_or_BAM_on_data_150__bam_peak_340	131	.	6.29324	15.62829	13.17393
chr1	90211527	90211788	Filter_SAM_or_BAM__output_SAM_or_BAM_on_data_150__bam_peak_341	10	.	2.60932	3.14288	1.00587
chr1	90602947	90604372	Filter_SAM_or_BAM__output_SAM_or_BAM_on_data_150__bam_peak_342	115	.	6.04475	13.97179	11.55379
chr1	90840100	90840447	Filter_SAM_or_BAM__output_SAM_or_BAM_on_data_150__bam_peak_343	13	.	2.74517	3.4602	1.30842
chr1	90841508	90844207	Filter_SAM_or_BAM__output_SAM_or_BAM_on_data_150__bam_peak_344	81	.	5.02634	10.44829	8.11087
chr1	90998250	91000317	Filter_SAM_or_BAM__output_SAM_or_BAM_on_data_150__bam_peak_345	177	.	7.57626	20.36323	17.79426
chr1	91023037	91023414	Filter_SAM_or_BAM__output_SAM_or_BAM_on_data_150__bam_peak_346	10	.	2.64644	3.2349	1.09549
chr1	91052375	91057195	Filter_SAM_or_BAM__output_SAM_or_BAM_on_data_150__bam_peak_347	218	.	7.69808	24.53312	21.84778
chr1	91248356	91252145	Filter_SAM_or_BAM__output_SAM_or_BAM_on_data_150__bam_peak_348	199	.	7.86416	22.54026	19.90318
chr1	91297731	91299212	Filter_SAM_or_BAM__output_SAM_or_BAM_on_data_150__bam_peak_349	83	.	5.04325	10.64884	8.30486
chr1	91351034	91353197	Filter_SAM_or_BAM__output_SAM_or_BAM_on_data_150__bam_peak_350	83	.	5.0589	10.66243	8.32542
chr1	91366461	91366793	Filter_SAM_or_BAM__output_SAM_or_BAM_on_data_150__bam_peak_351	27	.	3.26237	4.91777	2.7158
chr1	91397306	91399245	Filter_SAM_or_BAM__output_SAM_or_BAM_on_data_150__bam_peak_352	227	.	8.69876	25.42731	22.73144
chr1	91411912	91414675	Filter_SAM_or_BAM__output_SAM_or_BAM_on_data_150__bam_peak_353	177	.	7.41491	20.27246	17.70419
chr1	91458061	91459986	Filter_SAM_or_BAM__output_SAM_or_BAM_on_data_150__bam_peak_354	87	.	5.08232	11.09601	8.74728
chr1	91494470	91495698	Filter_SAM_or_BAM__output_SAM_or_BAM_on_data_150__bam_peak_355	108	.	5.89064	13.227	10.82284
chr1	91539866	91541681	Filter_SAM_or_BAM__output_SAM_or_BAM_on_data_150__bam_peak_356	126	.	6.22071	15.09262	12.64671
chr1	91800537	91803165	Filter_SAM_or_BAM__output_SAM_or_BAM_on_data_150__bam_peak_357	144	.	6.78141	16.93636	14.45116
chr1	92039406	92039558	Filter_SAM_or_BAM__output_SAM_or_BAM_on_data_150__bam_peak_358	11	.	2.69335	3.3363	1.18968
chr1	92043769	92044007	Filter_SAM_or_BAM__output_SAM_or_BAM_on_data_150__bam_peak_359	10	.	2.60932	3.14288	1.00587
chr1	92178120	92181475	Filter_SAM_or_BAM__output_SAM_or_BAM_on_data_150__bam_peak_360	108	.	5.50961	13.22892	10.82605
chr1	92472905	92474497	Filter_SAM_or_BAM__output_SAM_or_BAM_on_data_150__bam_peak_361	148	.	6.75382	17.35099	14.86018
chr1	92640847	92642448	Filter_SAM_or_BAM__output_SAM_or_BAM_on_data_150__bam_peak_362	194	.	7.88719	22.10276	19.48301
chr1	92752129	92752428	Filter_SAM_or_BAM__output_SAM_or_BAM_on_data_150__bam_peak_363	14	.	2.79467	3.58054	1.42396
chr1	92774894	92775038	Filter_SAM_or_BAM__output_SAM_or_BAM_on_data_150__bam_peak_364	14	.	2.80845	3.63339	1.48022
chr1	92831102	92834954	Filter_SAM_or_BAM__output_SAM_or_BAM_on_data_150__bam_peak_365	295	.	9.77478	32.44557	29.56509
chr1	92850493	92850631	Filter_SAM_or_BAM__output_SAM_or_BAM_on_data_150__bam_peak_366	11	.	2.66284	3.26608	1.12295
chr1	92906746	92907865	Filter_SAM_or_BAM__output_SAM_or_BAM_on_data_150__bam_peak_367	131	.	6.35083	15.63032	13.18268
chr1	92909896	92912142	Filter_SAM_or_BAM__output_SAM_or_BAM_on_data_150__bam_peak_368	100	.	5.60979	12.4491	10.06892
chr1	92933747	92935552	Filter_SAM_or_BAM__output_SAM_or_BAM_on_data_150__bam_peak_369	151	.	6.87321	17.69213	15.18778
chr1	93101098	93101604	Filter_SAM_or_BAM__output_SAM_or_BAM_on_data_150__bam_peak_370	12	.	2.70773	3.37166	1.22376
chr1	93235815	93236524	Filter_SAM_or_BAM__output_SAM_or_BAM_on_data_150__bam_peak_371	25	.	3.28566	4.7916	2.58866
chr1	93305184	93306386	Filter_SAM_or_BAM__output_SAM_or_BAM_on_data_150__bam_peak_372	102	.	5.63792	12.63303	10.24707
chr1	93342289	93344681	Filter_SAM_or_BAM__output_SAM_or_BAM_on_data_150__bam_peak_373	195	.	7.77267	22.11258	19.50025
chr1	93444285	93446237	Filter_SAM_or_BAM__output_SAM_or_BAM_on_data_150__bam_peak_374	303	.	10.53862	33.20773	30.32354
chr1	93477298	93480683	Filter_SAM_or_BAM__output_SAM_or_BAM_on_data_150__bam_peak_375	355	.	11.56298	38.56081	35.51631
chr1	93511521	93513229	Filter_SAM_or_BAM__output_SAM_or_BAM_on_data_150__bam_peak_376	124	.	6.0206	14.87854	12.43997
chr1	93634190	93636453	Filter_SAM_or_BAM__output_SAM_or_BAM_on_data_150__bam_peak_377	135	.	6.2088	15.98447	13.5185
chr1	93668971	93669128	Filter_SAM_or_BAM__output_SAM_or_BAM_on_data_150__bam_peak_378	26	.	3.29744	4.85386	2.65217
chr1	93685406	93687949	Filter_SAM_or_BAM__output_SAM_or_BAM_on_data_150__bam_peak_379	163	.	6.92272	18.86619	16.34171
chr1	93753355	93756044	Filter_SAM_or_BAM__output_SAM_or_BAM_on_data_150__bam_peak_380	210	.	8.43055	23.72607	21.07584
chr1	93801240	93802519	Filter_SAM_or_BAM__output_SAM_or_BAM_on_data_150__bam_peak_381	85	.	5.03744	10.86458	8.51976
chr1	93803124	93804707	Filter_SAM_or_BAM__output_SAM_or_BAM_on_data_150__bam_peak_382	94	.	5.54952	11.85508	9.48081
chr1	93824717	93826109	Filter_SAM_or_BAM__output_SAM_or_BAM_on_data_150__bam_peak_383	138	.	6.554	16.34034	13.86676
chr1	95308793	95309099	Filter_SAM_or_BAM__output_SAM_or_BAM_on_data_150__bam_peak_384	10	.	2.61538	3.15836	1.02109
chr1	95313367	95314695	Filter_SAM_or_BAM__output_SAM_or_BAM_on_data_150__bam_peak_385	144	.	6.80331	16.90516	14.42404
chr1	97659687	97662372	Filter_SAM_or_BAM__output_SAM_or_BAM_on_data_150__bam_peak_386	230	.	8.76253	25.75384	23.03383
chr1	97768498	97771335	Filter_SAM_or_BAM__output_SAM_or_BAM_on_data_150__bam_peak_387	278	.	9.9527	30.71638	27.89079
chr1	97976345	97977561	Filter_SAM_or_BAM__output_SAM_or_BAM_on_data_150__bam_peak_388	96	.	5.4619	12.01655	9.64475
chr1	98094153	98096016	Filter_SAM_or_BAM__output_SAM_or_BAM_on_data_150__bam_peak_389	143	.	6.82565	16.84836	14.36564
chr1	98589385	98591355	Filter_SAM_or_BAM__output_SAM_or_BAM_on_data_150__bam_peak_390	181	.	7.65788	20.70735	18.13762
chr1	99418016	99418166	Filter_SAM_or_BAM__output_SAM_or_BAM_on_data_150__bam_peak_391	14	.	2.79679	3.58312	1.42609
chr1	105355609	105356545	Filter_SAM_or_BAM__output_SAM_or_BAM_on_data_150__bam_peak_392	28	.	3.33759	5.00647	2.80372
chr1	105662539	105665092	Filter_SAM_or_BAM__output_SAM_or_BAM_on_data_150__bam_peak_393	266	.	9.42888	29.49788	26.68939
chr1	105971717	105972204	Filter_SAM_or_BAM__output_SAM_or_BAM_on_data_150__bam_peak_394	15	.	2.80616	3.70196	1.54451
chr1	105988127	105988292	Filter_SAM_or_BAM__output_SAM_or_BAM_on_data_150__bam_peak_395	11	.	2.6963	3.34309	1.19613
chr1	105988875	105994310	Filter_SAM_or_BAM__output_SAM_or_BAM_on_data_150__bam_peak_396	205	.	8.22247	23.19065	20.55233
chr1	106171492	106174792	Filter_SAM_or_BAM__output_SAM_or_BAM_on_data_150__bam_peak_397	102	.	5.58662	12.67959	10.29495
chr1	106629804	106629949	Filter_SAM_or_BAM__output_SAM_or_BAM_on_data_150__bam_peak_398	14	.	2.77334	3.57361	1.42826
chr1	106711943	106712146	Filter_SAM_or_BAM__output_SAM_or_BAM_on_data_150__bam_peak_399	13	.	2.7683	3.51263	1.35806
chr1	106712740	106715014	Filter_SAM_or_BAM__output_SAM_or_BAM_on_data_150__bam_peak_400	135	.	6.36747	16.01279	13.55123
chr1	106758378	106760443	Filter_SAM_or_BAM__output_SAM_or_BAM_on_data_150__bam_peak_401	175	.	7.49527	20.13925	17.57779
chr1	106795271	106797061	Filter_SAM_or_BAM__output_SAM_or_BAM_on_data_150__bam_peak_402	219	.	8.25681	24.57937	21.90617
chr1	107590020	107591490	Filter_SAM_or_BAM__output_SAM_or_BAM_on_data_150__bam_peak_403	45	.	3.91602	6.78893	4.53556
chr1	107659413	107659559	Filter_SAM_or_BAM__output_SAM_or_BAM_on_data_150__bam_peak_404	10	.	2.64573	3.22669	1.08551
chr1	111863937	111865320	Filter_SAM_or_BAM__output_SAM_or_BAM_on_data_150__bam_peak_405	196	.	7.69493	22.299	19.68535
chr1	115507516	115507707	Filter_SAM_or_BAM__output_SAM_or_BAM_on_data_150__bam_peak_406	12	.	2.7115	3.37809	1.2294
chr1	118310059	118311928	Filter_SAM_or_BAM__output_SAM_or_BAM_on_data_150__bam_peak_407	158	.	7.06065	18.33067	15.8118
chr1	118321771	118323085	Filter_SAM_or_BAM__output_SAM_or_BAM_on_data_150__bam_peak_408	179	.	7.52452	20.54746	17.98062
chr1	118387488	118390901	Filter_SAM_or_BAM__output_SAM_or_BAM_on_data_150__bam_peak_409	256	.	9.13802	28.39429	25.62331
chr1	118458817	118459361	Filter_SAM_or_BAM__output_SAM_or_BAM_on_data_150__bam_peak_410	11	.	2.67455	3.29303	1.14857
chr1	119151899	119152517	Filter_SAM_or_BAM__output_SAM_or_BAM_on_data_150__bam_peak_411	12	.	2.74225	3.44886	1.29665
chr1	119419516	119422950	Filter_SAM_or_BAM__output_SAM_or_BAM_on_data_150__bam_peak_412	111	.	5.85797	13.525	11.11743
chr1	119502789	119505317	Filter_SAM_or_BAM__output_SAM_or_BAM_on_data_150__bam_peak_413	273	.	9.47467	30.20905	27.39141
chr1	119525248	119526543	Filter_SAM_or_BAM__output_SAM_or_BAM_on_data_150__bam_peak_414	39	.	3.76721	6.23361	3.99567
chr1	119647754	119649305	Filter_SAM_or_BAM__output_SAM_or_BAM_on_data_150__bam_peak_415	128	.	6.27538	15.26187	12.82164
chr1	119834888	119837820	Filter_SAM_or_BAM__output_SAM_or_BAM_on_data_150__bam_peak_416	163	.	6.93456	18.84283	16.31075
chr1	119911916	119913453	Filter_SAM_or_BAM__output_SAM_or_BAM_on_data_150__bam_peak_417	104	.	5.5163	12.86665	10.47774
chr1	120071323	120071614	Filter_SAM_or_BAM__output_SAM_or_BAM_on_data_150__bam_peak_418	10	.	2.60932	3.14288	1.00587
chr1	120072456	120074476	Filter_SAM_or_BAM__output_SAM_or_BAM_on_data_150__bam_peak_419	34	.	3.50146	5.65935	3.43904
chr1	120119747	120122057	Filter_SAM_or_BAM__output_SAM_or_BAM_on_data_150__bam_peak_420	252	.	9.0502	27.99414	25.2188
chr1	120257546	120258912	Filter_SAM_or_BAM__output_SAM_or_BAM_on_data_150__bam_peak_421	39	.	3.73598	6.19248	3.95764
chr1	120264045	120265603	Filter_SAM_or_BAM__output_SAM_or_BAM_on_data_150__bam_peak_422	101	.	5.64696	12.56369	10.17785
chr1	120596622	120597529	Filter_SAM_or_BAM__output_SAM_or_BAM_on_data_150__bam_peak_423	41	.	3.8701	6.44222	4.19392
chr1	120602071	120608480	Filter_SAM_or_BAM__output_SAM_or_BAM_on_data_150__bam_peak_424	230	.	8.54525	25.77912	23.07104
chr1	121326282	121328867	Filter_SAM_or_BAM__output_SAM_or_BAM_on_data_150__bam_peak_425	225	.	8.44546	25.25774	22.5548
chr1	121430358	121432204	Filter_SAM_or_BAM__output_SAM_or_BAM_on_data_150__bam_peak_426	225	.	8.6366	25.19628	22.50203
chr1	121566740	121568384	Filter_SAM_or_BAM__output_SAM_or_BAM_on_data_150__bam_peak_427	133	.	6.27918	15.81973	13.3649
chr1	123278049	123278199	Filter_SAM_or_BAM__output_SAM_or_BAM_on_data_150__bam_peak_428	14	.	2.79188	3.6171	1.4628
chr1	125433466	125436537	Filter_SAM_or_BAM__output_SAM_or_BAM_on_data_150__bam_peak_429	194	.	7.68071	22.06944	19.44947
chr1	125559862	125561972	Filter_SAM_or_BAM__output_SAM_or_BAM_on_data_150__bam_peak_430	167	.	7.28194	19.30454	16.76174
chr1	125677216	125678642	Filter_SAM_or_BAM__output_SAM_or_BAM_on_data_150__bam_peak_431	10	.	2.63141	3.19374	1.0542
chr1	126830137	126830468	Filter_SAM_or_BAM__output_SAM_or_BAM_on_data_150__bam_peak_432	14	.	2.78837	3.60552	1.45207
chr1	127204676	127207035	Filter_SAM_or_BAM__output_SAM_or_BAM_on_data_150__bam_peak_433	178	.	7.55582	20.39498	17.82562
chr1	127772866	127776139	Filter_SAM_or_BAM__output_SAM_or_BAM_on_data_150__bam_peak_434	251	.	9.1297	27.95865	25.19783
chr1	127868684	127869463	Filter_SAM_or_BAM__output_SAM_or_BAM_on_data_150__bam_peak_435	125	.	6.15874	15.01808	12.58191
chr1	128102107	128104466	Filter_SAM_or_BAM__output_SAM_or_BAM_on_data_150__bam_peak_436	188	.	7.6344	21.49344	18.89886
chr1	128243842	128246133	Filter_SAM_or_BAM__output_SAM_or_BAM_on_data_150__bam_peak_437	222	.	8.65766	24.90142	22.21778
chr1	128357845	128359876	Filter_SAM_or_BAM__output_SAM_or_BAM_on_data_150__bam_peak_438	67	.	4.63897	9.0642	6.75822
chr1	128416344	128417335	Filter_SAM_or_BAM__output_SAM_or_BAM_on_data_150__bam_peak_439	209	.	8.50089	23.57217	20.92846
chr1	128472382	128472551	Filter_SAM_or_BAM__output_SAM_or_BAM_on_data_150__bam_peak_440	10	.	2.61378	3.15314	1.01563
chr1	128589555	128593383	Filter_SAM_or_BAM__output_SAM_or_BAM_on_data_150__bam_peak_441	217	.	8.39113	24.46849	21.78828
chr1	130462102	130463131	Filter_SAM_or_BAM__output_SAM_or_BAM_on_data_150__bam_peak_442	59	.	4.38035	8.27941	5.9918
chr1	130715282	130718623	Filter_SAM_or_BAM__output_SAM_or_BAM_on_data_150__bam_peak_443	262	.	9.43863	29.0461	26.2623
chr1	131095655	131098080	Filter_SAM_or_BAM__output_SAM_or_BAM_on_data_150__bam_peak_444	203	.	7.91636	22.98039	20.33685
chr1	131137581	131139158	Filter_SAM_or_BAM__output_SAM_or_BAM_on_data_150__bam_peak_445	121	.	6.1941	14.58454	12.15289
chr1	131152878	131154095	Filter_SAM_or_BAM__output_SAM_or_BAM_on_data_150__bam_peak_446	138	.	6.48633	16.32382	13.85251
chr1	131239370	131239682	Filter_SAM_or_BAM__output_SAM_or_BAM_on_data_150__bam_peak_447	13	.	2.74684	3.45991	1.30726
chr1	131244414	131246063	Filter_SAM_or_BAM__output_SAM_or_BAM_on_data_150__bam_peak_448	99	.	5.35839	12.2926	9.9139
chr1	131278583	131279778	Filter_SAM_or_BAM__output_SAM_or_BAM_on_data_150__bam_peak_449	118	.	6.0316	14.22799	11.81083
chr1	131348819	131349009	Filter_SAM_or_BAM__output_SAM_or_BAM_on_data_150__bam_peak_450	10	.	2.60932	3.14288	1.00587
chr1	131523799	131529134	Filter_SAM_or_BAM__output_SAM_or_BAM_on_data_150__bam_peak_451	288	.	9.73979	31.7873	28.89752
chr1	131689622	131690523	Filter_SAM_or_BAM__output_SAM_or_BAM_on_data_150__bam_peak_452	18	.	2.99133	4.05583	1.87972
chr1	131827489	131829311	Filter_SAM_or_BAM__output_SAM_or_BAM_on_data_150__bam_peak_453	303	.	10.36172	33.26446	30.35835
chr1	131910101	131911955	Filter_SAM_or_BAM__output_SAM_or_BAM_on_data_150__bam_peak_454	187	.	7.54808	21.32836	18.72697
chr1	131962988	131963542	Filter_SAM_or_BAM__output_SAM_or_BAM_on_data_150__bam_peak_455	28	.	3.3649	5.07243	2.86657
chr1	132006907	132010792	Filter_SAM_or_BAM__output_SAM_or_BAM_on_data_150__bam_peak_456	156	.	6.92134	18.18764	15.66922
chr1	132137397	132139816	Filter_SAM_or_BAM__output_SAM_or_BAM_on_data_150__bam_peak_457	315	.	10.61045	34.45866	31.53426
chr1	132291237	132292184	Filter_SAM_or_BAM__output_SAM_or_BAM_on_data_150__bam_peak_458	27	.	3.30972	4.97299	2.7709
chr1	132298275	132300551	Filter_SAM_or_BAM__output_SAM_or_BAM_on_data_150__bam_peak_459	143	.	6.66525	16.79221	14.31238
chr1	132315952	132318511	Filter_SAM_or_BAM__output_SAM_or_BAM_on_data_150__bam_peak_460	116	.	6.03284	14.07949	11.65848
chr1	132341789	132342068	Filter_SAM_or_BAM__output_SAM_or_BAM_on_data_150__bam_peak_461	15	.	2.86794	3.75027	1.58566
chr1	132346934	132347267	Filter_SAM_or_BAM__output_SAM_or_BAM_on_data_150__bam_peak_462	15	.	2.84394	3.73281	1.57734
chr1	132389296	132392155	Filter_SAM_or_BAM__output_SAM_or_BAM_on_data_150__bam_peak_463	150	.	6.68548	17.52689	15.02265
chr1	132416998	132419378	Filter_SAM_or_BAM__output_SAM_or_BAM_on_data_150__bam_peak_464	187	.	7.60012	21.35234	18.75126
chr1	132476271	132478407	Filter_SAM_or_BAM__output_SAM_or_BAM_on_data_150__bam_peak_465	201	.	8.03279	22.74448	20.11348
chr1	133024278	133025765	Filter_SAM_or_BAM__output_SAM_or_BAM_on_data_150__bam_peak_466	251	.	9.25174	27.8875	25.11354
chr1	133033072	133034025	Filter_SAM_or_BAM__output_SAM_or_BAM_on_data_150__bam_peak_467	133	.	6.49708	15.77091	13.3153
chr1	133046150	133046858	Filter_SAM_or_BAM__output_SAM_or_BAM_on_data_150__bam_peak_468	47	.	4.05712	6.98838	4.72575
chr1	133067466	133067811	Filter_SAM_or_BAM__output_SAM_or_BAM_on_data_150__bam_peak_469	14	.	2.7847	3.55804	1.40418
chr1	133130606	133136170	Filter_SAM_or_BAM__output_SAM_or_BAM_on_data_150__bam_peak_470	241	.	8.95964	26.8601	24.13157
chr1	133423353	133423951	Filter_SAM_or_BAM__output_SAM_or_BAM_on_data_150__bam_peak_471	21	.	3.00328	4.32507	2.149
chr1	133609223	133610339	Filter_SAM_or_BAM__output_SAM_or_BAM_on_data_150__bam_peak_472	206	.	8.18437	23.30341	20.65615
chr1	133659810	133661926	Filter_SAM_or_BAM__output_SAM_or_BAM_on_data_150__bam_peak_473	180	.	7.51048	20.60406	18.02713
chr1	133798461	133801292	Filter_SAM_or_BAM__output_SAM_or_BAM_on_data_150__bam_peak_474	103	.	5.57882	12.70817	10.32273
chr1	133920727	133920916	Filter_SAM_or_BAM__output_SAM_or_BAM_on_data_150__bam_peak_475	11	.	2.68954	3.3322	1.18718
chr1	134077341	134079127	Filter_SAM_or_BAM__output_SAM_or_BAM_on_data_150__bam_peak_476	231	.	8.58384	25.89772	23.19229
chr1	134099468	134100042	Filter_SAM_or_BAM__output_SAM_or_BAM_on_data_150__bam_peak_477	23	.	3.16015	4.51161	2.32253
chr1	134193459	134194939	Filter_SAM_or_BAM__output_SAM_or_BAM_on_data_150__bam_peak_478	19	.	3.00697	4.13733	1.96044
chr1	134197535	134198163	Filter_SAM_or_BAM__output_SAM_or_BAM_on_data_150__bam_peak_479	18	.	2.99197	4.06657	1.89221
chr1	134290247	134291508	Filter_SAM_or_BAM__output_SAM_or_BAM_on_data_150__bam_peak_480	17	.	2.93091	3.91021	1.74014
chr1	134292202	134292432	Filter_SAM_or_BAM__output_SAM_or_BAM_on_data_150__bam_peak_481	17	.	2.95678	3.96641	1.79295
chr1	134329546	134332668	Filter_SAM_or_BAM__output_SAM_or_BAM_on_data_150__bam_peak_482	28	.	3.31915	5.01052	2.80958
chr1	134360929	134362624	Filter_SAM_or_BAM__output_SAM_or_BAM_on_data_150__bam_peak_483	103	.	5.64071	12.75558	10.36492
chr1	134405660	134406952	Filter_SAM_or_BAM__output_SAM_or_BAM_on_data_150__bam_peak_484	169	.	7.52166	19.54022	16.99504
chr1	134411396	134411631	Filter_SAM_or_BAM__output_SAM_or_BAM_on_data_150__bam_peak_485	12	.	2.71127	3.38372	1.2365
chr1	134414914	134416605	Filter_SAM_or_BAM__output_SAM_or_BAM_on_data_150__bam_peak_486	193	.	7.78365	21.94086	19.33339
chr1	134454890	134456359	Filter_SAM_or_BAM__output_SAM_or_BAM_on_data_150__bam_peak_487	158	.	7.11599	18.37639	15.86143
chr1	134494188	134495465	Filter_SAM_or_BAM__output_SAM_or_BAM_on_data_150__bam_peak_488	154	.	7.01153	18.0103	15.49874
chr1	134556410	134557323	Filter_SAM_or_BAM__output_SAM_or_BAM_on_data_150__bam_peak_489	250	.	8.8951	27.81008	25.0355
chr1	134559816	134562342	Filter_SAM_or_BAM__output_SAM_or_BAM_on_data_150__bam_peak_490	150	.	6.94058	17.59473	15.0918
chr1	134954814	134956116	Filter_SAM_or_BAM__output_SAM_or_BAM_on_data_150__bam_peak_491	158	.	7.19381	18.3612	15.84311
chr1	134962235	134963151	Filter_SAM_or_BAM__output_SAM_or_BAM_on_data_150__bam_peak_492	82	.	5.07499	10.59014	8.246
chr1	135104514	135105539	Filter_SAM_or_BAM__output_SAM_or_BAM_on_data_150__bam_peak_493	18	.	2.99095	4.05835	1.88282
chr1	135146003	135148428	Filter_SAM_or_BAM__output_SAM_or_BAM_on_data_150__bam_peak_494	211	.	8.33415	23.79366	21.13541
chr1	135214108	135214264	Filter_SAM_or_BAM__output_SAM_or_BAM_on_data_150__bam_peak_495	13	.	2.76123	3.49674	1.34304
chr1	135283087	135284350	Filter_SAM_or_BAM__output_SAM_or_BAM_on_data_150__bam_peak_496	125	.	6.32136	14.99228	12.55212
chr1	135312494	135314385	Filter_SAM_or_BAM__output_SAM_or_BAM_on_data_150__bam_peak_497	261	.	9.52793	28.96506	26.17081
chr1	135368449	135369189	Filter_SAM_or_BAM__output_SAM_or_BAM_on_data_150__bam_peak_498	43	.	3.8397	6.62693	4.38014
chr1	135373897	135375264	Filter_SAM_or_BAM__output_SAM_or_BAM_on_data_150__bam_peak_499	142	.	6.43944	16.68623	14.20721
chr1	135428840	135430688	Filter_SAM_or_BAM__output_SAM_or_BAM_on_data_150__bam_peak_500	270	.	9.63977	29.83193	27.00691
chr1	135563246	135563805	Filter_SAM_or_BAM__output_SAM_or_BAM_on_data_150__bam_peak_501	10	.	2.60932	3.14288	1.00587
chr1	135582419	135585736	Filter_SAM_or_BAM__output_SAM_or_BAM_on_data_150__bam_peak_502	101	.	5.58066	12.56808	10.18552
chr1	135685140	135689181	Filter_SAM_or_BAM__output_SAM_or_BAM_on_data_150__bam_peak_503	224	.	8.05004	25.18554	22.47002
chr1	135728569	135732813	Filter_SAM_or_BAM__output_SAM_or_BAM_on_data_150__bam_peak_504	127	.	6.18091	15.17671	12.73474
chr1	135765429	135771523	Filter_SAM_or_BAM__output_SAM_or_BAM_on_data_150__bam_peak_505	260	.	8.89825	28.87745	26.07318
chr1	135772439	135772580	Filter_SAM_or_BAM__output_SAM_or_BAM_on_data_150__bam_peak_506	10	.	2.60932	3.14288	1.00587
chr1	135798956	135801613	Filter_SAM_or_BAM__output_SAM_or_BAM_on_data_150__bam_peak_507	37	.	3.60344	5.94606	3.71885
chr1	135802696	135803001	Filter_SAM_or_BAM__output_SAM_or_BAM_on_data_150__bam_peak_508	10	.	2.60932	3.14288	1.00587
chr1	135836433	135838181	Filter_SAM_or_BAM__output_SAM_or_BAM_on_data_150__bam_peak_509	57	.	4.27145	8.00867	5.73248
chr1	135845488	135846325	Filter_SAM_or_BAM__output_SAM_or_BAM_on_data_150__bam_peak_510	16	.	2.86573	3.7876	1.626
chr1	135869458	135869644	Filter_SAM_or_BAM__output_SAM_or_BAM_on_data_150__bam_peak_511	10	.	2.60932	3.14288	1.00587
chr1	135915944	135919206	Filter_SAM_or_BAM__output_SAM_or_BAM_on_data_150__bam_peak_512	144	.	6.4797	16.95982	14.46836
chr1	136007383	136008579	Filter_SAM_or_BAM__output_SAM_or_BAM_on_data_150__bam_peak_513	41	.	3.72381	6.41358	4.17603
chr1	136017632	136019151	Filter_SAM_or_BAM__output_SAM_or_BAM_on_data_150__bam_peak_514	149	.	6.72359	17.49446	14.9908
chr1	136053190	136053432	Filter_SAM_or_BAM__output_SAM_or_BAM_on_data_150__bam_peak_515	31	.	3.49563	5.38276	3.16386
chr1	136131112	136132043	Filter_SAM_or_BAM__output_SAM_or_BAM_on_data_150__bam_peak_516	82	.	5.04043	10.53933	8.20285
chr1	136140053	136140353	Filter_SAM_or_BAM__output_SAM_or_BAM_on_data_150__bam_peak_517	38	.	3.69932	6.08259	3.85038
chr1	136232524	136234846	Filter_SAM_or_BAM__output_SAM_or_BAM_on_data_150__bam_peak_518	206	.	7.81403	23.28368	20.61526
chr1	136343256	136346667	Filter_SAM_or_BAM__output_SAM_or_BAM_on_data_150__bam_peak_519	187	.	7.51305	21.31697	18.72491
chr1	136414772	136416053	Filter_SAM_or_BAM__output_SAM_or_BAM_on_data_150__bam_peak_520	42	.	3.87138	6.48425	4.23666
chr1	136466185	136467288	Filter_SAM_or_BAM__output_SAM_or_BAM_on_data_150__bam_peak_521	36	.	3.60355	5.82778	3.60073
chr1	136624537	136626072	Filter_SAM_or_BAM__output_SAM_or_BAM_on_data_150__bam_peak_522	113	.	5.97842	13.77494	11.36281
chr1	136628266	136629131	Filter_SAM_or_BAM__output_SAM_or_BAM_on_data_150__bam_peak_523	19	.	3.01311	4.15588	1.97828
chr1	136683450	136683794	Filter_SAM_or_BAM__output_SAM_or_BAM_on_data_150__bam_peak_524	10	.	2.64314	3.22074	1.07986
chr1	136685954	136686123	Filter_SAM_or_BAM__output_SAM_or_BAM_on_data_150__bam_peak_525	11	.	2.65281	3.24298	1.101
chr1	137894285	137894619	Filter_SAM_or_BAM__output_SAM_or_BAM_on_data_150__bam_peak_526	10	.	2.60932	3.14288	1.00587
chr1	137898091	137901218	Filter_SAM_or_BAM__output_SAM_or_BAM_on_data_150__bam_peak_527	322	.	11.06524	35.16817	32.22554
chr1	138536024	138536447	Filter_SAM_or_BAM__output_SAM_or_BAM_on_data_150__bam_peak_528	40	.	3.80541	6.26133	4.0186
chr1	138617231	138620387	Filter_SAM_or_BAM__output_SAM_or_BAM_on_data_150__bam_peak_529	235	.	8.91338	26.29119	23.57983
chr1	138831428	138831581	Filter_SAM_or_BAM__output_SAM_or_BAM_on_data_150__bam_peak_530	15	.	2.84808	3.69646	1.5328
chr1	138841220	138842748	Filter_SAM_or_BAM__output_SAM_or_BAM_on_data_150__bam_peak_531	119	.	5.95141	14.37056	11.94598
chr1	138843412	138843968	Filter_SAM_or_BAM__output_SAM_or_BAM_on_data_150__bam_peak_532	39	.	3.70181	6.19393	3.95864
chr1	138856646	138857086	Filter_SAM_or_BAM__output_SAM_or_BAM_on_data_150__bam_peak_533	17	.	2.91106	3.9556	1.78626
chr1	138962712	138964755	Filter_SAM_or_BAM__output_SAM_or_BAM_on_data_150__bam_peak_534	165	.	7.15417	19.08029	16.54153
chr1	139421459	139425163	Filter_SAM_or_BAM__output_SAM_or_BAM_on_data_150__bam_peak_535	163	.	6.8967	18.85229	16.30865
chr1	139454313	139455840	Filter_SAM_or_BAM__output_SAM_or_BAM_on_data_150__bam_peak_536	110	.	5.90054	13.41561	11.01118
chr1	140182123	140183258	Filter_SAM_or_BAM__output_SAM_or_BAM_on_data_150__bam_peak_537	26	.	3.29259	4.83496	2.63272
chr1	143701478	143703349	Filter_SAM_or_BAM__output_SAM_or_BAM_on_data_150__bam_peak_538	239	.	9.00847	26.6436	23.91718
chr1	143739179	143740434	Filter_SAM_or_BAM__output_SAM_or_BAM_on_data_150__bam_peak_539	237	.	8.9278	26.48976	23.75445
chr1	143776054	143778262	Filter_SAM_or_BAM__output_SAM_or_BAM_on_data_150__bam_peak_540	219	.	8.52697	24.65455	21.97661
chr1	144003288	144004517	Filter_SAM_or_BAM__output_SAM_or_BAM_on_data_150__bam_peak_541	36	.	3.6617	5.8952	3.66577
chr1	146491893	146503111	Filter_SAM_or_BAM__output_SAM_or_BAM_on_data_150__bam_peak_542	111	.	5.7937	13.53705	11.12825
chr1	146504196	146504336	Filter_SAM_or_BAM__output_SAM_or_BAM_on_data_150__bam_peak_543	10	.	2.60932	3.14288	1.00587
chr1	146505975	146508080	Filter_SAM_or_BAM__output_SAM_or_BAM_on_data_150__bam_peak_544	33	.	3.52023	5.60634	3.38386
chr1	146514784	146514934	Filter_SAM_or_BAM__output_SAM_or_BAM_on_data_150__bam_peak_545	21	.	3.09291	4.29161	2.10466
chr1	149960380	149961270	Filter_SAM_or_BAM__output_SAM_or_BAM_on_data_150__bam_peak_546	30	.	3.44456	5.30145	3.08806
chr1	150098092	150101946	Filter_SAM_or_BAM__output_SAM_or_BAM_on_data_150__bam_peak_547	130	.	6.27144	15.54048	13.08711
chr1	150391900	150394679	Filter_SAM_or_BAM__output_SAM_or_BAM_on_data_150__bam_peak_548	158	.	6.90372	18.35172	15.8317
chr1	150991705	150992271	Filter_SAM_or_BAM__output_SAM_or_BAM_on_data_150__bam_peak_549	12	.	2.69435	3.34624	1.20164
chr1	150992879	150993372	Filter_SAM_or_BAM__output_SAM_or_BAM_on_data_150__bam_peak_550	12	.	2.71294	3.38258	1.23406
chr1	151249856	151250782	Filter_SAM_or_BAM__output_SAM_or_BAM_on_data_150__bam_peak_551	35	.	3.63343	5.80466	3.5768
chr1	151343584	151347528	Filter_SAM_or_BAM__output_SAM_or_BAM_on_data_150__bam_peak_552	239	.	9.04985	26.69726	23.96783
chr1	151427293	151430247	Filter_SAM_or_BAM__output_SAM_or_BAM_on_data_150__bam_peak_553	277	.	9.79929	30.58113	27.7571
chr1	151499324	151501362	Filter_SAM_or_BAM__output_SAM_or_BAM_on_data_150__bam_peak_554	129	.	6.37501	15.37825	12.92774
chr1	151734389	151734574	Filter_SAM_or_BAM__output_SAM_or_BAM_on_data_150__bam_peak_555	10	.	2.63221	3.19556	1.05594
chr1	151754017	151756700	Filter_SAM_or_BAM__output_SAM_or_BAM_on_data_150__bam_peak_556	179	.	7.44839	20.53341	17.96118
chr1	151947601	151947885	Filter_SAM_or_BAM__output_SAM_or_BAM_on_data_150__bam_peak_557	12	.	2.71248	3.38159	1.23299
chr1	152088893	152090869	Filter_SAM_or_BAM__output_SAM_or_BAM_on_data_150__bam_peak_558	109	.	5.92906	13.39487	10.98679
chr1	152385842	152386869	Filter_SAM_or_BAM__output_SAM_or_BAM_on_data_150__bam_peak_559	125	.	6.27562	15.01013	12.56915
chr1	152437068	152437800	Filter_SAM_or_BAM__output_SAM_or_BAM_on_data_150__bam_peak_560	31	.	3.46428	5.32679	3.11098
chr1	152623668	152625402	Filter_SAM_or_BAM__output_SAM_or_BAM_on_data_150__bam_peak_561	171	.	7.20629	19.66603	17.10555
chr1	152765805	152768323	Filter_SAM_or_BAM__output_SAM_or_BAM_on_data_150__bam_peak_562	201	.	8.07434	22.78746	20.15781
chr1	152901369	152904856	Filter_SAM_or_BAM__output_SAM_or_BAM_on_data_150__bam_peak_563	188	.	7.78186	21.42427	18.83034
chr1	152954363	152956177	Filter_SAM_or_BAM__output_SAM_or_BAM_on_data_150__bam_peak_564	55	.	4.24213	7.8169	5.53976
chr1	153330013	153333721	Filter_SAM_or_BAM__output_SAM_or_BAM_on_data_150__bam_peak_565	232	.	8.78256	25.93589	23.23189
chr1	153484974	153487792	Filter_SAM_or_BAM__output_SAM_or_BAM_on_data_150__bam_peak_566	158	.	6.94043	18.34692	15.82524
chr1	153740114	153742015	Filter_SAM_or_BAM__output_SAM_or_BAM_on_data_150__bam_peak_567	98	.	5.58191	12.19318	9.81445
chr1	153749493	153749685	Filter_SAM_or_BAM__output_SAM_or_BAM_on_data_150__bam_peak_568	32	.	3.49149	5.49862	3.27812
chr1	153751918	153752382	Filter_SAM_or_BAM__output_SAM_or_BAM_on_data_150__bam_peak_569	21	.	3.106	4.34674	2.1605
chr1	153899350	153902563	Filter_SAM_or_BAM__output_SAM_or_BAM_on_data_150__bam_peak_570	201	.	7.9412	22.75525	20.12677
chr1	154734736	154734903	Filter_SAM_or_BAM__output_SAM_or_BAM_on_data_150__bam_peak_571	11	.	2.65398	3.24677	1.10496
chr1	155081677	155081824	Filter_SAM_or_BAM__output_SAM_or_BAM_on_data_150__bam_peak_572	11	.	2.69282	3.33508	1.18852
chr1	155083043	155084252	Filter_SAM_or_BAM__output_SAM_or_BAM_on_data_150__bam_peak_573	18	.	2.97795	4.04329	1.86908
chr1	155097169	155099658	Filter_SAM_or_BAM__output_SAM_or_BAM_on_data_150__bam_peak_574	266	.	9.72947	29.48029	26.68427
chr1	155108251	155108766	Filter_SAM_or_BAM__output_SAM_or_BAM_on_data_150__bam_peak_575	11	.	2.66793	3.29959	1.15758
chr1	155145384	155146895	Filter_SAM_or_BAM__output_SAM_or_BAM_on_data_150__bam_peak_576	178	.	7.50188	20.39249	17.82116
chr1	155158609	155159951	Filter_SAM_or_BAM__output_SAM_or_BAM_on_data_150__bam_peak_577	105	.	5.70665	12.95535	10.56354
chr1	155243269	155245309	Filter_SAM_or_BAM__output_SAM_or_BAM_on_data_150__bam_peak_578	103	.	5.65988	12.69497	10.30832
chr1	155415953	155417417	Filter_SAM_or_BAM__output_SAM_or_BAM_on_data_150__bam_peak_579	205	.	8.16834	23.18785	20.55581
chr1	155557953	155559620	Filter_SAM_or_BAM__output_SAM_or_BAM_on_data_150__bam_peak_580	109	.	5.77821	13.3239	10.92286
chr1	155809778	155813504	Filter_SAM_or_BAM__output_SAM_or_BAM_on_data_150__bam_peak_581	211	.	8.18553	23.81811	21.15518
chr1	155971660	155973986	Filter_SAM_or_BAM__output_SAM_or_BAM_on_data_150__bam_peak_582	134	.	6.35522	15.8709	13.41049
chr1	156034762	156037855	Filter_SAM_or_BAM__output_SAM_or_BAM_on_data_150__bam_peak_583	171	.	7.41544	19.69536	17.14231
chr1	156040528	156043199	Filter_SAM_or_BAM__output_SAM_or_BAM_on_data_150__bam_peak_584	105	.	5.61361	12.98517	10.59484
chr1	156420677	156421258	Filter_SAM_or_BAM__output_SAM_or_BAM_on_data_150__bam_peak_585	24	.	3.09331	4.66694	2.47484
chr1	156471424	156474367	Filter_SAM_or_BAM__output_SAM_or_BAM_on_data_150__bam_peak_586	177	.	7.28592	20.30244	17.72957
chr1	156558439	156560148	Filter_SAM_or_BAM__output_SAM_or_BAM_on_data_150__bam_peak_587	153	.	7.08461	17.85528	15.35046
chr1	156615582	156618494	Filter_SAM_or_BAM__output_SAM_or_BAM_on_data_150__bam_peak_588	114	.	5.91072	13.87415	11.45975
chr1	156672741	156675051	Filter_SAM_or_BAM__output_SAM_or_BAM_on_data_150__bam_peak_589	281	.	9.90069	30.96352	28.12739
chr1	156717773	156719650	Filter_SAM_or_BAM__output_SAM_or_BAM_on_data_150__bam_peak_590	119	.	5.96271	14.36202	11.92953
chr1	156938508	156939125	Filter_SAM_or_BAM__output_SAM_or_BAM_on_data_150__bam_peak_591	67	.	4.55199	9.02416	6.71738
chr1	156939812	156940111	Filter_SAM_or_BAM__output_SAM_or_BAM_on_data_150__bam_peak_592	47	.	4.00185	7.04215	4.78675
chr1	157255828	157256806	Filter_SAM_or_BAM__output_SAM_or_BAM_on_data_150__bam_peak_593	23	.	3.15014	4.53272	2.34417
chr1	157410368	157413336	Filter_SAM_or_BAM__output_SAM_or_BAM_on_data_150__bam_peak_594	225	.	8.74529	25.28008	22.58948
chr1	157506855	157507643	Filter_SAM_or_BAM__output_SAM_or_BAM_on_data_150__bam_peak_595	27	.	3.32261	4.98994	2.78785
chr1	159231407	159234505	Filter_SAM_or_BAM__output_SAM_or_BAM_on_data_150__bam_peak_596	210	.	8.24633	23.69286	21.04288
chr1	159302629	159302908	Filter_SAM_or_BAM__output_SAM_or_BAM_on_data_150__bam_peak_597	10	.	2.60932	3.14288	1.00587
chr1	160044125	160045303	Filter_SAM_or_BAM__output_SAM_or_BAM_on_data_150__bam_peak_598	44	.	3.92286	6.66854	4.41741
chr1	160195159	160196079	Filter_SAM_or_BAM__output_SAM_or_BAM_on_data_150__bam_peak_599	174	.	7.57128	20.02316	17.46231
chr1	160210965	160214146	Filter_SAM_or_BAM__output_SAM_or_BAM_on_data_150__bam_peak_600	230	.	8.6076	25.7341	23.03129
chr1	160791395	160793600	Filter_SAM_or_BAM__output_SAM_or_BAM_on_data_150__bam_peak_601	83	.	5.06884	10.71555	8.37069
chr1	160905822	160908257	Filter_SAM_or_BAM__output_SAM_or_BAM_on_data_150__bam_peak_602	301	.	10.36438	33.05795	30.15678
chr1	161033612	161037931	Filter_SAM_or_BAM__output_SAM_or_BAM_on_data_150__bam_peak_603	182	.	7.5324	20.83162	18.25175
chr1	161070014	161072657	Filter_SAM_or_BAM__output_SAM_or_BAM_on_data_150__bam_peak_604	218	.	8.42407	24.55426	21.87583
chr1	161130366	161131603	Filter_SAM_or_BAM__output_SAM_or_BAM_on_data_150__bam_peak_605	236	.	8.8858	26.39178	23.66415
chr1	161195500	161196146	Filter_SAM_or_BAM__output_SAM_or_BAM_on_data_150__bam_peak_606	21	.	3.09409	4.32356	2.13907
chr1	161248801	161251395	Filter_SAM_or_BAM__output_SAM_or_BAM_on_data_150__bam_peak_607	245	.	9.04415	27.2919	24.55232
chr1	161875071	161877767	Filter_SAM_or_BAM__output_SAM_or_BAM_on_data_150__bam_peak_608	177	.	7.45631	20.34277	17.76823
chr1	161968916	161970108	Filter_SAM_or_BAM__output_SAM_or_BAM_on_data_150__bam_peak_609	171	.	7.40305	19.71272	17.16101
chr1	162216825	162222527	Filter_SAM_or_BAM__output_SAM_or_BAM_on_data_150__bam_peak_610	278	.	9.85519	30.73563	27.89752
chr1	162477334	162477976	Filter_SAM_or_BAM__output_SAM_or_BAM_on_data_150__bam_peak_611	76	.	4.93603	9.93144	7.60008
chr1	162547382	162549297	Filter_SAM_or_BAM__output_SAM_or_BAM_on_data_150__bam_peak_612	142	.	6.69748	16.68511	14.20502
chr1	162569923	162571848	Filter_SAM_or_BAM__output_SAM_or_BAM_on_data_150__bam_peak_613	241	.	9.12476	26.89138	24.16043
chr1	162737960	162741231	Filter_SAM_or_BAM__output_SAM_or_BAM_on_data_150__bam_peak_614	181	.	7.40676	20.72936	18.15084
chr1	162858551	162859793	Filter_SAM_or_BAM__output_SAM_or_BAM_on_data_150__bam_peak_615	43	.	3.8728	6.61594	4.36766
chr1	163309292	163314144	Filter_SAM_or_BAM__output_SAM_or_BAM_on_data_150__bam_peak_616	196	.	7.93963	22.23498	19.62095
chr1	163401498	163404190	Filter_SAM_or_BAM__output_SAM_or_BAM_on_data_150__bam_peak_617	229	.	8.70232	25.67337	22.95803
chr1	163779585	163780764	Filter_SAM_or_BAM__output_SAM_or_BAM_on_data_150__bam_peak_618	132	.	6.00767	15.70513	13.25799
chr1	163929114	163931317	Filter_SAM_or_BAM__output_SAM_or_BAM_on_data_150__bam_peak_619	123	.	6.28305	14.80905	12.37141
chr1	163994077	163995646	Filter_SAM_or_BAM__output_SAM_or_BAM_on_data_150__bam_peak_620	196	.	7.78463	22.27626	19.65394
chr1	164224439	164225109	Filter_SAM_or_BAM__output_SAM_or_BAM_on_data_150__bam_peak_621	23	.	3.20119	4.58032	2.38501
chr1	164248326	164250260	Filter_SAM_or_BAM__output_SAM_or_BAM_on_data_150__bam_peak_622	146	.	6.6719	17.14291	14.65022
chr1	164275506	164276467	Filter_SAM_or_BAM__output_SAM_or_BAM_on_data_150__bam_peak_623	57	.	4.34777	7.9887	5.7055
chr1	164306256	164308302	Filter_SAM_or_BAM__output_SAM_or_BAM_on_data_150__bam_peak_624	244	.	8.99347	27.2397	24.48399
chr1	164457049	164458371	Filter_SAM_or_BAM__output_SAM_or_BAM_on_data_150__bam_peak_625	73	.	4.77316	9.61534	7.30017
chr1	165185867	165186128	Filter_SAM_or_BAM__output_SAM_or_BAM_on_data_150__bam_peak_626	10	.	2.60932	3.14288	1.00587
chr1	165192148	165194751	Filter_SAM_or_BAM__output_SAM_or_BAM_on_data_150__bam_peak_627	237	.	8.43151	26.48049	23.75137
chr1	165235196	165237192	Filter_SAM_or_BAM__output_SAM_or_BAM_on_data_150__bam_peak_628	153	.	6.50893	17.81444	15.31075
chr1	165281229	165282774	Filter_SAM_or_BAM__output_SAM_or_BAM_on_data_150__bam_peak_629	84	.	5.17773	10.7627	8.41389
chr1	165458842	165462149	Filter_SAM_or_BAM__output_SAM_or_BAM_on_data_150__bam_peak_630	207	.	8.34725	23.3954	20.75861
chr1	165633498	165635027	Filter_SAM_or_BAM__output_SAM_or_BAM_on_data_150__bam_peak_631	123	.	6.3108	14.79369	12.35609
chr1	165641163	165643334	Filter_SAM_or_BAM__output_SAM_or_BAM_on_data_150__bam_peak_632	237	.	8.61176	26.48367	23.73958
chr1	165763747	165764566	Filter_SAM_or_BAM__output_SAM_or_BAM_on_data_150__bam_peak_633	106	.	5.55872	12.99546	10.60229
chr1	165780069	165780627	Filter_SAM_or_BAM__output_SAM_or_BAM_on_data_150__bam_peak_634	41	.	3.83682	6.38411	4.13854
chr1	165844882	165845368	Filter_SAM_or_BAM__output_SAM_or_BAM_on_data_150__bam_peak_635	37	.	3.69924	5.95931	3.72487
chr1	166000702	166003689	Filter_SAM_or_BAM__output_SAM_or_BAM_on_data_150__bam_peak_636	119	.	6.017	14.35368	11.92438
chr1	166045523	166045814	Filter_SAM_or_BAM__output_SAM_or_BAM_on_data_150__bam_peak_637	15	.	2.8728	3.76157	1.59634
chr1	166046608	166049261	Filter_SAM_or_BAM__output_SAM_or_BAM_on_data_150__bam_peak_638	179	.	7.67	20.49885	17.93222
chr1	166126571	166128011	Filter_SAM_or_BAM__output_SAM_or_BAM_on_data_150__bam_peak_639	67	.	4.61589	9.02168	6.7167
chr1	166137863	166138052	Filter_SAM_or_BAM__output_SAM_or_BAM_on_data_150__bam_peak_640	13	.	2.76379	3.52717	1.37295
chr1	166254565	166254892	Filter_SAM_or_BAM__output_SAM_or_BAM_on_data_150__bam_peak_641	23	.	3.14419	4.57684	2.39246
chr1	166378924	166380956	Filter_SAM_or_BAM__output_SAM_or_BAM_on_data_150__bam_peak_642	222	.	8.36011	24.92176	22.22859
chr1	166409207	166410375	Filter_SAM_or_BAM__output_SAM_or_BAM_on_data_150__bam_peak_643	22	.	3.14083	4.46572	2.2784
chr1	167000413	167002729	Filter_SAM_or_BAM__output_SAM_or_BAM_on_data_150__bam_peak_644	23	.	3.15831	4.54008	2.35145
chr1	167283271	167285361	Filter_SAM_or_BAM__output_SAM_or_BAM_on_data_150__bam_peak_645	227	.	8.599	25.46377	22.76209
chr1	167307578	167309446	Filter_SAM_or_BAM__output_SAM_or_BAM_on_data_150__bam_peak_646	114	.	5.96047	13.91656	11.49842
chr1	167349521	167350746	Filter_SAM_or_BAM__output_SAM_or_BAM_on_data_150__bam_peak_647	112	.	5.62365	13.66306	11.25379
chr1	167365734	167365965	Filter_SAM_or_BAM__output_SAM_or_BAM_on_data_150__bam_peak_648	12	.	2.70892	3.37273	1.22443
chr1	167392315	167394604	Filter_SAM_or_BAM__output_SAM_or_BAM_on_data_150__bam_peak_649	288	.	9.78063	31.67713	28.8185
chr1	168291529	168291952	Filter_SAM_or_BAM__output_SAM_or_BAM_on_data_150__bam_peak_650	11	.	2.65498	3.24799	1.10576
chr1	168392019	168392333	Filter_SAM_or_BAM__output_SAM_or_BAM_on_data_150__bam_peak_651	28	.	3.38498	5.0849	2.87564
chr1	168428134	168433044	Filter_SAM_or_BAM__output_SAM_or_BAM_on_data_150__bam_peak_652	208	.	8.18284	23.54574	20.88952
chr1	168504695	168504877	Filter_SAM_or_BAM__output_SAM_or_BAM_on_data_150__bam_peak_653	10	.	2.6365	3.20544	1.06533
chr1	169530332	169532235	Filter_SAM_or_BAM__output_SAM_or_BAM_on_data_150__bam_peak_654	54	.	4.07938	7.70397	5.43539
chr1	169747058	169747584	Filter_SAM_or_BAM__output_SAM_or_BAM_on_data_150__bam_peak_655	18	.	2.96876	4.03078	1.85788
chr1	169968310	169970187	Filter_SAM_or_BAM__output_SAM_or_BAM_on_data_150__bam_peak_656	84	.	4.98236	10.76713	8.42477
chr1	170108850	170112151	Filter_SAM_or_BAM__output_SAM_or_BAM_on_data_150__bam_peak_657	248	.	9.06185	27.56769	24.80892
chr1	170173960	170175928	Filter_SAM_or_BAM__output_SAM_or_BAM_on_data_150__bam_peak_658	171	.	7.36707	19.67413	17.12155
chr1	170214296	170215485	Filter_SAM_or_BAM__output_SAM_or_BAM_on_data_150__bam_peak_659	263	.	9.65837	29.16234	26.38374
chr1	170254907	170255150	Filter_SAM_or_BAM__output_SAM_or_BAM_on_data_150__bam_peak_660	23	.	3.16877	4.50984	2.31783
chr1	170358335	170358539	Filter_SAM_or_BAM__output_SAM_or_BAM_on_data_150__bam_peak_661	12	.	2.72504	3.41049	1.26046
chr1	170589363	170590061	Filter_SAM_or_BAM__output_SAM_or_BAM_on_data_150__bam_peak_662	11	.	2.66566	3.27406	1.13085
chr1	170644060	170646936	Filter_SAM_or_BAM__output_SAM_or_BAM_on_data_150__bam_peak_663	131	.	6.35113	15.55791	13.1037
chr1	170665112	170665363	Filter_SAM_or_BAM__output_SAM_or_BAM_on_data_150__bam_peak_664	11	.	2.66151	3.26475	1.12206
chr1	170866372	170868997	Filter_SAM_or_BAM__output_SAM_or_BAM_on_data_150__bam_peak_665	191	.	7.89656	21.713	19.11979
chr1	170883924	170885473	Filter_SAM_or_BAM__output_SAM_or_BAM_on_data_150__bam_peak_666	151	.	6.90537	17.69643	15.19822
chr1	171033032	171034010	Filter_SAM_or_BAM__output_SAM_or_BAM_on_data_150__bam_peak_667	97	.	5.54539	12.15887	9.78215
chr1	171036780	171039176	Filter_SAM_or_BAM__output_SAM_or_BAM_on_data_150__bam_peak_668	108	.	5.75815	13.26675	10.87007
chr1	171101899	171103480	Filter_SAM_or_BAM__output_SAM_or_BAM_on_data_150__bam_peak_669	43	.	3.7691	6.61702	4.37037
chr1	171111164	171112444	Filter_SAM_or_BAM__output_SAM_or_BAM_on_data_150__bam_peak_670	101	.	5.58142	12.49329	10.10656
chr1	171113782	171114366	Filter_SAM_or_BAM__output_SAM_or_BAM_on_data_150__bam_peak_671	36	.	3.53267	5.84382	3.61823
chr1	171149600	171151477	Filter_SAM_or_BAM__output_SAM_or_BAM_on_data_150__bam_peak_672	213	.	8.22142	24.05331	21.37935
chr1	171221082	171223000	Filter_SAM_or_BAM__output_SAM_or_BAM_on_data_150__bam_peak_673	67	.	4.64124	9.09146	6.78501
chr1	171245604	171248040	Filter_SAM_or_BAM__output_SAM_or_BAM_on_data_150__bam_peak_674	192	.	7.63732	21.88553	19.2654
chr1	171250302	171252461	Filter_SAM_or_BAM__output_SAM_or_BAM_on_data_150__bam_peak_675	168	.	7.53421	19.41789	16.87676
chr1	171270116	171271185	Filter_SAM_or_BAM__output_SAM_or_BAM_on_data_150__bam_peak_676	72	.	4.82693	9.56307	7.24077
chr1	171280193	171281887	Filter_SAM_or_BAM__output_SAM_or_BAM_on_data_150__bam_peak_677	253	.	8.86836	28.10075	25.32979
chr1	171287205	171288419	Filter_SAM_or_BAM__output_SAM_or_BAM_on_data_150__bam_peak_678	97	.	5.58897	12.15585	9.77695
chr1	171293595	171295290	Filter_SAM_or_BAM__output_SAM_or_BAM_on_data_150__bam_peak_679	165	.	7.12455	19.12322	16.58882
chr1	171327932	171331191	Filter_SAM_or_BAM__output_SAM_or_BAM_on_data_150__bam_peak_680	276	.	9.54834	30.47795	27.64348
chr1	171344497	171346858	Filter_SAM_or_BAM__output_SAM_or_BAM_on_data_150__bam_peak_681	241	.	8.94765	26.87475	24.14995
chr1	171410933	171412775	Filter_SAM_or_BAM__output_SAM_or_BAM_on_data_150__bam_peak_682	314	.	10.17207	34.35833	31.44646
chr1	171437536	171439372	Filter_SAM_or_BAM__output_SAM_or_BAM_on_data_150__bam_peak_683	33	.	3.52045	5.61136	3.38993
chr1	171503097	171504885	Filter_SAM_or_BAM__output_SAM_or_BAM_on_data_150__bam_peak_684	208	.	8.01089	23.50727	20.85775
chr1	171527286	171527785	Filter_SAM_or_BAM__output_SAM_or_BAM_on_data_150__bam_peak_685	15	.	2.50313	3.68934	1.5362
chr1	172026315	172027654	Filter_SAM_or_BAM__output_SAM_or_BAM_on_data_150__bam_peak_686	143	.	6.55771	16.82275	14.34239
chr1	172081587	172084404	Filter_SAM_or_BAM__output_SAM_or_BAM_on_data_150__bam_peak_687	281	.	9.7803	30.9731	28.12179
chr1	172126467	172128061	Filter_SAM_or_BAM__output_SAM_or_BAM_on_data_150__bam_peak_688	144	.	6.78014	16.88176	14.40029
chr1	172133830	172134020	Filter_SAM_or_BAM__output_SAM_or_BAM_on_data_150__bam_peak_689	15	.	2.82856	3.6648	1.50504
chr1	172147752	172150292	Filter_SAM_or_BAM__output_SAM_or_BAM_on_data_150__bam_peak_690	218	.	8.43831	24.53419	21.86617
chr1	172155961	172156096	Filter_SAM_or_BAM__output_SAM_or_BAM_on_data_150__bam_peak_691	13	.	2.77554	3.5255	1.36949
chr1	172205291	172206745	Filter_SAM_or_BAM__output_SAM_or_BAM_on_data_150__bam_peak_692	170	.	7.51542	19.54663	17.00131
chr1	172296834	172297996	Filter_SAM_or_BAM__output_SAM_or_BAM_on_data_150__bam_peak_693	32	.	3.49102	5.42733	3.20923
chr1	172309956	172310252	Filter_SAM_or_BAM__output_SAM_or_BAM_on_data_150__bam_peak_694	10	.	2.62796	3.18578	1.04664
chr1	172312185	172313953	Filter_SAM_or_BAM__output_SAM_or_BAM_on_data_150__bam_peak_695	142	.	6.67152	16.75704	14.27785
chr1	172375939	172378039	Filter_SAM_or_BAM__output_SAM_or_BAM_on_data_150__bam_peak_696	150	.	6.97262	17.57309	15.07039
chr1	172499566	172504632	Filter_SAM_or_BAM__output_SAM_or_BAM_on_data_150__bam_peak_697	195	.	7.92697	22.14528	19.53943
chr1	172562705	172563353	Filter_SAM_or_BAM__output_SAM_or_BAM_on_data_150__bam_peak_698	68	.	4.62468	9.13731	6.8339
chr1	172632403	172633187	Filter_SAM_or_BAM__output_SAM_or_BAM_on_data_150__bam_peak_699	46	.	3.94206	6.89924	4.64925
chr1	173911107	173913839	Filter_SAM_or_BAM__output_SAM_or_BAM_on_data_150__bam_peak_700	37	.	3.64178	6.01849	3.79299
chr1	173964563	173965089	Filter_SAM_or_BAM__output_SAM_or_BAM_on_data_150__bam_peak_701	12	.	2.44091	3.40662	1.2628
chr1	175624297	175626116	Filter_SAM_or_BAM__output_SAM_or_BAM_on_data_150__bam_peak_702	108	.	5.71923	13.21717	10.82081
chr1	175691197	175693404	Filter_SAM_or_BAM__output_SAM_or_BAM_on_data_150__bam_peak_703	147	.	6.7903	17.29266	14.79782
chr1	175880341	175881197	Filter_SAM_or_BAM__output_SAM_or_BAM_on_data_150__bam_peak_704	104	.	5.64206	12.82429	10.43012
chr1	176810987	176811156	Filter_SAM_or_BAM__output_SAM_or_BAM_on_data_150__bam_peak_705	14	.	2.76857	3.56967	1.41876
chr1	176812127	176815506	Filter_SAM_or_BAM__output_SAM_or_BAM_on_data_150__bam_peak_706	381	.	12.32588	41.30435	38.19642
chr1	176832684	176832952	Filter_SAM_or_BAM__output_SAM_or_BAM_on_data_150__bam_peak_707	16	.	2.86332	3.84912	1.68473
chr1	176833953	176836136	Filter_SAM_or_BAM__output_SAM_or_BAM_on_data_150__bam_peak_708	121	.	6.1639	14.59859	12.1629
chr1	177257052	177259156	Filter_SAM_or_BAM__output_SAM_or_BAM_on_data_150__bam_peak_709	168	.	7.35367	19.43589	16.88916
chr1	177441023	177447377	Filter_SAM_or_BAM__output_SAM_or_BAM_on_data_150__bam_peak_710	123	.	6.17709	14.75303	12.31692
chr1	177702611	177702954	Filter_SAM_or_BAM__output_SAM_or_BAM_on_data_150__bam_peak_711	32	.	3.40318	5.45658	3.239
chr1	177794233	177796881	Filter_SAM_or_BAM__output_SAM_or_BAM_on_data_150__bam_peak_712	299	.	10.19479	32.88406	29.99183
chr1	177983007	177983657	Filter_SAM_or_BAM__output_SAM_or_BAM_on_data_150__bam_peak_713	67	.	4.68922	9.03878	6.72998
chr1	178187125	178189583	Filter_SAM_or_BAM__output_SAM_or_BAM_on_data_150__bam_peak_714	87	.	5.15642	11.07968	8.72939
chr1	178317013	178321035	Filter_SAM_or_BAM__output_SAM_or_BAM_on_data_150__bam_peak_715	226	.	8.6737	25.38728	22.6934
chr1	178334450	178338637	Filter_SAM_or_BAM__output_SAM_or_BAM_on_data_150__bam_peak_716	184	.	7.78794	21.0653	18.4798
chr1	178368897	178369865	Filter_SAM_or_BAM__output_SAM_or_BAM_on_data_150__bam_peak_717	56	.	4.20251	7.93165	5.66234
chr1	178405258	178406870	Filter_SAM_or_BAM__output_SAM_or_BAM_on_data_150__bam_peak_718	214	.	8.46985	24.1591	21.49629
chr1	178527346	178531071	Filter_SAM_or_BAM__output_SAM_or_BAM_on_data_150__bam_peak_719	85	.	5.08168	10.86911	8.5214
chr1	179516829	179518198	Filter_SAM_or_BAM__output_SAM_or_BAM_on_data_150__bam_peak_720	175	.	7.41901	20.145	17.57401
chr1	179545282	179547493	Filter_SAM_or_BAM__output_SAM_or_BAM_on_data_150__bam_peak_721	246	.	9.21146	27.37394	24.62719
chr1	179645926	179646105	Filter_SAM_or_BAM__output_SAM_or_BAM_on_data_150__bam_peak_722	14	.	2.79393	3.58274	1.42708
chr1	179667322	179669343	Filter_SAM_or_BAM__output_SAM_or_BAM_on_data_150__bam_peak_723	166	.	7.06972	19.18671	16.64965
chr1	179801540	179804165	Filter_SAM_or_BAM__output_SAM_or_BAM_on_data_150__bam_peak_724	180	.	7.47192	20.61227	18.02797
chr1	179848013	179848198	Filter_SAM_or_BAM__output_SAM_or_BAM_on_data_150__bam_peak_725	11	.	2.69337	3.33953	1.19398
chr1	179959363	179963055	Filter_SAM_or_BAM__output_SAM_or_BAM_on_data_150__bam_peak_726	188	.	7.75637	21.47824	18.87953
chr1	180194995	180196041	Filter_SAM_or_BAM__output_SAM_or_BAM_on_data_150__bam_peak_727	93	.	5.40159	11.73519	9.36775
chr1	180255502	180256824	Filter_SAM_or_BAM__output_SAM_or_BAM_on_data_150__bam_peak_728	136	.	6.43673	16.11285	13.65059
chr1	180330436	180331601	Filter_SAM_or_BAM__output_SAM_or_BAM_on_data_150__bam_peak_729	32	.	3.46963	5.42444	3.20771
chr1	180365115	180365762	Filter_SAM_or_BAM__output_SAM_or_BAM_on_data_150__bam_peak_730	30	.	3.42452	5.2306	3.01852
chr1	180387101	180388011	Filter_SAM_or_BAM__output_SAM_or_BAM_on_data_150__bam_peak_731	46	.	3.96817	6.94278	4.6915
chr1	180568558	180570174	Filter_SAM_or_BAM__output_SAM_or_BAM_on_data_150__bam_peak_732	195	.	7.58668	22.18	19.56268
chr1	180640181	180642277	Filter_SAM_or_BAM__output_SAM_or_BAM_on_data_150__bam_peak_733	156	.	6.96135	18.22788	15.69218
chr1	180725372	180727839	Filter_SAM_or_BAM__output_SAM_or_BAM_on_data_150__bam_peak_734	224	.	8.5857	25.09713	22.40644
chr1	180767796	180769070	Filter_SAM_or_BAM__output_SAM_or_BAM_on_data_150__bam_peak_735	77	.	4.89339	10.05093	7.72594
chr1	180777303	180778651	Filter_SAM_or_BAM__output_SAM_or_BAM_on_data_150__bam_peak_736	158	.	7.18876	18.31822	15.80032
chr1	180810778	180814721	Filter_SAM_or_BAM__output_SAM_or_BAM_on_data_150__bam_peak_737	208	.	8.21534	23.47762	20.82433
chr1	180848194	180848678	Filter_SAM_or_BAM__output_SAM_or_BAM_on_data_150__bam_peak_738	20	.	2.80515	4.22795	2.05188
chr1	180850085	180852086	Filter_SAM_or_BAM__output_SAM_or_BAM_on_data_150__bam_peak_739	77	.	4.87244	10.06184	7.73754
chr1	180904266	180905499	Filter_SAM_or_BAM__output_SAM_or_BAM_on_data_150__bam_peak_740	282	.	9.49457	31.09682	28.25108
chr1	180941336	180944108	Filter_SAM_or_BAM__output_SAM_or_BAM_on_data_150__bam_peak_741	215	.	8.41739	24.20629	21.54035
chr1	181016574	181017506	Filter_SAM_or_BAM__output_SAM_or_BAM_on_data_150__bam_peak_742	64	.	4.59834	8.76364	6.46186
chr1	181143255	181145660	Filter_SAM_or_BAM__output_SAM_or_BAM_on_data_150__bam_peak_743	252	.	9.2129	28.02725	25.26862
chr1	181150959	181152111	Filter_SAM_or_BAM__output_SAM_or_BAM_on_data_150__bam_peak_744	101	.	5.55606	12.50882	10.11957
chr1	181209151	181213566	Filter_SAM_or_BAM__output_SAM_or_BAM_on_data_150__bam_peak_745	253	.	9.17478	28.08043	25.30885
chr1	181840829	181843262	Filter_SAM_or_BAM__output_SAM_or_BAM_on_data_150__bam_peak_746	204	.	8.19944	23.03947	20.4056
chr1	182018266	182019660	Filter_SAM_or_BAM__output_SAM_or_BAM_on_data_150__bam_peak_747	166	.	7.24246	19.21589	16.67112
chr1	182021066	182021651	Filter_SAM_or_BAM__output_SAM_or_BAM_on_data_150__bam_peak_748	17	.	2.91365	3.86888	1.70057
chr1	182124437	182125922	Filter_SAM_or_BAM__output_SAM_or_BAM_on_data_150__bam_peak_749	175	.	7.37034	20.13015	17.56709
chr1	182281020	182283219	Filter_SAM_or_BAM__output_SAM_or_BAM_on_data_150__bam_peak_750	201	.	8.002	22.77903	20.13979
chr1	182340181	182342145	Filter_SAM_or_BAM__output_SAM_or_BAM_on_data_150__bam_peak_751	101	.	5.60169	12.52838	10.14445
chr1	182408366	182410695	Filter_SAM_or_BAM__output_SAM_or_BAM_on_data_150__bam_peak_752	227	.	8.66496	25.45044	22.75348
chr1	182515537	182518127	Filter_SAM_or_BAM__output_SAM_or_BAM_on_data_150__bam_peak_753	216	.	8.42013	24.37264	21.6929
chr1	182519315	182520283	Filter_SAM_or_BAM__output_SAM_or_BAM_on_data_150__bam_peak_754	31	.	3.4056	5.38439	3.16966
chr1	183145118	183147644	Filter_SAM_or_BAM__output_SAM_or_BAM_on_data_150__bam_peak_755	159	.	6.74137	18.44297	15.92691
chr1	183220562	183221500	Filter_SAM_or_BAM__output_SAM_or_BAM_on_data_150__bam_peak_756	74	.	4.73309	9.72447	7.40279
chr1	183295943	183298714	Filter_SAM_or_BAM__output_SAM_or_BAM_on_data_150__bam_peak_757	283	.	7.4625	31.16649	28.32131
chr1	183344732	183346265	Filter_SAM_or_BAM__output_SAM_or_BAM_on_data_150__bam_peak_758	241	.	9.21832	26.8852	24.16022
chr1	183368354	183369958	Filter_SAM_or_BAM__output_SAM_or_BAM_on_data_150__bam_peak_759	131	.	6.3402	15.60784	13.15559
chr1	183388517	183389819	Filter_SAM_or_BAM__output_SAM_or_BAM_on_data_150__bam_peak_760	50	.	4.0802	7.27678	5.01256
chr1	184032886	184038241	Filter_SAM_or_BAM__output_SAM_or_BAM_on_data_150__bam_peak_761	284	.	9.6625	31.29885	28.43631
chr1	184039402	184041230	Filter_SAM_or_BAM__output_SAM_or_BAM_on_data_150__bam_peak_762	24	.	3.15345	4.65253	2.46125
chr1	184055488	184055643	Filter_SAM_or_BAM__output_SAM_or_BAM_on_data_150__bam_peak_763	10	.	2.60932	3.14288	1.00587
chr1	184730719	184733338	Filter_SAM_or_BAM__output_SAM_or_BAM_on_data_150__bam_peak_764	165	.	7.1291	19.11804	16.57332
chr1	184844460	184846782	Filter_SAM_or_BAM__output_SAM_or_BAM_on_data_150__bam_peak_765	241	.	8.97023	26.87258	24.1412
chr1	185006675	185006833	Filter_SAM_or_BAM__output_SAM_or_BAM_on_data_150__bam_peak_766	18	.	2.96905	4.00782	1.83441
chr1	185204138	185205887	Filter_SAM_or_BAM__output_SAM_or_BAM_on_data_150__bam_peak_767	241	.	9.17976	26.87565	24.15036
chr1	185328324	185329804	Filter_SAM_or_BAM__output_SAM_or_BAM_on_data_150__bam_peak_768	184	.	7.7337	21.01343	18.43145
chr1	185331858	185333033	Filter_SAM_or_BAM__output_SAM_or_BAM_on_data_150__bam_peak_769	254	.	9.26453	28.2299	25.44793
chr1	185362413	185364317	Filter_SAM_or_BAM__output_SAM_or_BAM_on_data_150__bam_peak_770	160	.	7.02505	18.56606	16.03931
chr1	186116696	186117393	Filter_SAM_or_BAM__output_SAM_or_BAM_on_data_150__bam_peak_771	98	.	5.45111	12.2174	9.84438
chr1	186702206	186706334	Filter_SAM_or_BAM__output_SAM_or_BAM_on_data_150__bam_peak_772	258	.	9.37462	28.64387	25.85084
chr1	186748257	186750155	Filter_SAM_or_BAM__output_SAM_or_BAM_on_data_150__bam_peak_773	184	.	7.83309	21.01179	18.43151
chr1	187215088	187216494	Filter_SAM_or_BAM__output_SAM_or_BAM_on_data_150__bam_peak_774	165	.	7.22111	19.10235	16.57013
chr1	187323647	187323986	Filter_SAM_or_BAM__output_SAM_or_BAM_on_data_150__bam_peak_775	14	.	2.81353	3.61293	1.45258
chr1	188949538	188949744	Filter_SAM_or_BAM__output_SAM_or_BAM_on_data_150__bam_peak_776	11	.	2.67048	3.28365	1.13965
chr1	189006765	189008134	Filter_SAM_or_BAM__output_SAM_or_BAM_on_data_150__bam_peak_777	145	.	6.59102	17.06245	14.56991
chr1	189214530	189215188	Filter_SAM_or_BAM__output_SAM_or_BAM_on_data_150__bam_peak_778	21	.	3.03148	4.29074	2.11078
chr1	189686980	189689106	Filter_SAM_or_BAM__output_SAM_or_BAM_on_data_150__bam_peak_779	47	.	3.97406	6.9625	4.7086
chr1	189727194	189729980	Filter_SAM_or_BAM__output_SAM_or_BAM_on_data_150__bam_peak_780	200	.	8.06707	22.65186	20.0282
chr1	189921582	189922880	Filter_SAM_or_BAM__output_SAM_or_BAM_on_data_150__bam_peak_781	98	.	5.43311	12.1819	9.80459
chr1	190169622	190170285	Filter_SAM_or_BAM__output_SAM_or_BAM_on_data_150__bam_peak_782	37	.	3.6696	5.97671	3.74734
chr1	190911029	190912790	Filter_SAM_or_BAM__output_SAM_or_BAM_on_data_150__bam_peak_783	186	.	7.7041	21.28922	18.69791
chr1	190927466	190929900	Filter_SAM_or_BAM__output_SAM_or_BAM_on_data_150__bam_peak_784	165	.	6.98019	19.08076	16.54246
chr1	190972977	190973160	Filter_SAM_or_BAM__output_SAM_or_BAM_on_data_150__bam_peak_785	17	.	2.90457	3.8862	1.72162
chr1	190976859	190979922	Filter_SAM_or_BAM__output_SAM_or_BAM_on_data_150__bam_peak_786	147	.	6.87282	17.19382	14.70294
chr1	191024420	191026771	Filter_SAM_or_BAM__output_SAM_or_BAM_on_data_150__bam_peak_787	164	.	7.10628	18.98619	16.45283
chr1	191062215	191063573	Filter_SAM_or_BAM__output_SAM_or_BAM_on_data_150__bam_peak_788	115	.	5.81364	14.00492	11.58512
chr1	191182361	191183496	Filter_SAM_or_BAM__output_SAM_or_BAM_on_data_150__bam_peak_789	123	.	6.19679	14.73859	12.30543
chr1	191224162	191225344	Filter_SAM_or_BAM__output_SAM_or_BAM_on_data_150__bam_peak_790	43	.	3.85252	6.61359	4.36607
chr1	191312564	191313249	Filter_SAM_or_BAM__output_SAM_or_BAM_on_data_150__bam_peak_791	138	.	6.32631	16.38271	13.89981
chr1	191317118	191318508	Filter_SAM_or_BAM__output_SAM_or_BAM_on_data_150__bam_peak_792	162	.	7.20906	18.80538	16.27679
chr1	191325860	191327170	Filter_SAM_or_BAM__output_SAM_or_BAM_on_data_150__bam_peak_793	165	.	6.97901	19.13057	16.59869
chr1	191394562	191398091	Filter_SAM_or_BAM__output_SAM_or_BAM_on_data_150__bam_peak_794	267	.	9.544	29.54897	26.72987
chr1	191573918	191577363	Filter_SAM_or_BAM__output_SAM_or_BAM_on_data_150__bam_peak_795	212	.	8.33574	23.94607	21.28293
chr1	191717244	191719942	Filter_SAM_or_BAM__output_SAM_or_BAM_on_data_150__bam_peak_796	194	.	7.92849	22.08739	19.47355
chr1	191821088	191822171	Filter_SAM_or_BAM__output_SAM_or_BAM_on_data_150__bam_peak_797	54	.	4.25985	7.74987	5.47513
chr1	191906185	191908339	Filter_SAM_or_BAM__output_SAM_or_BAM_on_data_150__bam_peak_798	102	.	5.57075	12.66532	10.27869
chr1	191989615	191990265	Filter_SAM_or_BAM__output_SAM_or_BAM_on_data_150__bam_peak_799	158	.	6.93168	18.35836	15.84434
chr1	192070210	192070937	Filter_SAM_or_BAM__output_SAM_or_BAM_on_data_150__bam_peak_800	12	.	2.7151	3.3871	1.23812
chr1	192089992	192093059	Filter_SAM_or_BAM__output_SAM_or_BAM_on_data_150__bam_peak_801	176	.	7.43298	20.27338	17.69773
chr1	192135979	192138953	Filter_SAM_or_BAM__output_SAM_or_BAM_on_data_150__bam_peak_802	174	.	7.2424	20.05217	17.49386
chr1	192440962	192441212	Filter_SAM_or_BAM__output_SAM_or_BAM_on_data_150__bam_peak_803	10	.	2.60932	3.14288	1.00587
chr1	192770439	192771223	Filter_SAM_or_BAM__output_SAM_or_BAM_on_data_150__bam_peak_804	13	.	2.75235	3.47592	1.32361
chr1	192853444	192857163	Filter_SAM_or_BAM__output_SAM_or_BAM_on_data_150__bam_peak_805	143	.	6.68161	16.84767	14.36248
chr1	193128795	193130351	Filter_SAM_or_BAM__output_SAM_or_BAM_on_data_150__bam_peak_806	164	.	7.19893	18.9474	16.41733
chr1	193172295	193174261	Filter_SAM_or_BAM__output_SAM_or_BAM_on_data_150__bam_peak_807	113	.	5.66225	13.72296	11.31567
chr1	193271640	193273413	Filter_SAM_or_BAM__output_SAM_or_BAM_on_data_150__bam_peak_808	140	.	6.48907	16.57189	14.09791
chr1	193369946	193370295	Filter_SAM_or_BAM__output_SAM_or_BAM_on_data_150__bam_peak_809	30	.	3.41624	5.23782	3.02645
chr1	194618987	194623017	Filter_SAM_or_BAM__output_SAM_or_BAM_on_data_150__bam_peak_810	217	.	8.28056	24.39297	21.71975
chr1	194976346	194977931	Filter_SAM_or_BAM__output_SAM_or_BAM_on_data_150__bam_peak_811	161	.	7.03842	18.63345	16.11086
chr1	195130021	195132022	Filter_SAM_or_BAM__output_SAM_or_BAM_on_data_150__bam_peak_812	195	.	7.76955	22.14943	19.53055
chr1	195241625	195242367	Filter_SAM_or_BAM__output_SAM_or_BAM_on_data_150__bam_peak_813	97	.	4.51182	12.08825	9.72165
chr10	3365649	3368640	Filter_SAM_or_BAM__output_SAM_or_BAM_on_data_150__bam_peak_814	148	.	6.75022	17.38556	14.89356
chr10	3972817	3974219	Filter_SAM_or_BAM__output_SAM_or_BAM_on_data_150__bam_peak_815	133	.	6.23289	15.85479	13.39715
chr10	4266027	4267009	Filter_SAM_or_BAM__output_SAM_or_BAM_on_data_150__bam_peak_816	16	.	2.89654	3.82796	1.66162
chr10	4334279	4334749	Filter_SAM_or_BAM__output_SAM_or_BAM_on_data_150__bam_peak_817	32	.	3.43452	5.50634	3.29132
chr10	4385955	4390054	Filter_SAM_or_BAM__output_SAM_or_BAM_on_data_150__bam_peak_818	134	.	6.03528	15.96263	13.49927
chr10	4430747	4433745	Filter_SAM_or_BAM__output_SAM_or_BAM_on_data_150__bam_peak_819	134	.	6.36867	15.8797	13.41005
chr10	4611443	4613204	Filter_SAM_or_BAM__output_SAM_or_BAM_on_data_150__bam_peak_820	82	.	5.10472	10.61212	8.26956
chr10	5067818	5068222	Filter_SAM_or_BAM__output_SAM_or_BAM_on_data_150__bam_peak_821	10	.	2.60932	3.14288	1.00587
chr10	5194125	5194993	Filter_SAM_or_BAM__output_SAM_or_BAM_on_data_150__bam_peak_822	80	.	5.02882	10.35638	8.0222
chr10	5517587	5517730	Filter_SAM_or_BAM__output_SAM_or_BAM_on_data_150__bam_peak_823	18	.	2.95991	4.00512	1.83501
chr10	5803460	5807000	Filter_SAM_or_BAM__output_SAM_or_BAM_on_data_150__bam_peak_824	106	.	5.65542	13.09262	10.69715
chr10	5822530	5825031	Filter_SAM_or_BAM__output_SAM_or_BAM_on_data_150__bam_peak_825	186	.	7.77845	21.26875	18.67423
chr10	5921990	5922254	Filter_SAM_or_BAM__output_SAM_or_BAM_on_data_150__bam_peak_826	14	.	2.79493	3.58782	1.43141
chr10	7182344	7183256	Filter_SAM_or_BAM__output_SAM_or_BAM_on_data_150__bam_peak_827	17	.	2.92001	3.89775	1.73037
chr10	7209587	7213263	Filter_SAM_or_BAM__output_SAM_or_BAM_on_data_150__bam_peak_828	372	.	11.48117	40.3084	37.20302
chr10	7391319	7392010	Filter_SAM_or_BAM__output_SAM_or_BAM_on_data_150__bam_peak_829	59	.	4.47349	8.27534	5.98179
chr10	7471042	7471363	Filter_SAM_or_BAM__output_SAM_or_BAM_on_data_150__bam_peak_830	13	.	2.67071	3.50825	1.35721
chr10	7472368	7472723	Filter_SAM_or_BAM__output_SAM_or_BAM_on_data_150__bam_peak_831	11	.	2.67872	3.30262	1.15768
chr10	7589440	7591367	Filter_SAM_or_BAM__output_SAM_or_BAM_on_data_150__bam_peak_832	72	.	4.55952	9.57552	7.26577
chr10	7662002	7664271	Filter_SAM_or_BAM__output_SAM_or_BAM_on_data_150__bam_peak_833	255	.	9.25589	28.27822	25.51337
chr10	7667096	7668410	Filter_SAM_or_BAM__output_SAM_or_BAM_on_data_150__bam_peak_834	118	.	5.83507	14.23065	11.81201
chr10	7680006	7683066	Filter_SAM_or_BAM__output_SAM_or_BAM_on_data_150__bam_peak_835	245	.	9.16225	27.25991	24.52356
chr10	7725922	7727478	Filter_SAM_or_BAM__output_SAM_or_BAM_on_data_150__bam_peak_836	304	.	10.12943	33.3674	30.45002
chr10	7779966	7781405	Filter_SAM_or_BAM__output_SAM_or_BAM_on_data_150__bam_peak_837	135	.	6.48763	15.99246	13.53057
chr10	7792017	7793955	Filter_SAM_or_BAM__output_SAM_or_BAM_on_data_150__bam_peak_838	218	.	8.24366	24.51815	21.84887
chr10	7953970	7957451	Filter_SAM_or_BAM__output_SAM_or_BAM_on_data_150__bam_peak_839	124	.	6.06364	14.93876	12.49653
chr10	8505943	8506131	Filter_SAM_or_BAM__output_SAM_or_BAM_on_data_150__bam_peak_840	14	.	2.72709	3.57695	1.42805
chr10	8517437	8519319	Filter_SAM_or_BAM__output_SAM_or_BAM_on_data_150__bam_peak_841	211	.	8.34139	23.8396	21.18943
chr10	8761285	8762658	Filter_SAM_or_BAM__output_SAM_or_BAM_on_data_150__bam_peak_842	59	.	4.3709	8.233	5.9452
chr10	8858286	8858461	Filter_SAM_or_BAM__output_SAM_or_BAM_on_data_150__bam_peak_843	12	.	2.72333	3.40804	1.25876
chr10	8884776	8887093	Filter_SAM_or_BAM__output_SAM_or_BAM_on_data_150__bam_peak_844	189	.	7.66341	21.55838	18.95715
chr10	9899121	9902327	Filter_SAM_or_BAM__output_SAM_or_BAM_on_data_150__bam_peak_845	134	.	6.45007	15.90086	13.43724
chr10	10557146	10558223	Filter_SAM_or_BAM__output_SAM_or_BAM_on_data_150__bam_peak_846	78	.	4.97192	10.15098	7.81793
chr10	11022624	11022767	Filter_SAM_or_BAM__output_SAM_or_BAM_on_data_150__bam_peak_847	13	.	2.748	3.46209	1.30923
chr10	11149032	11150716	Filter_SAM_or_BAM__output_SAM_or_BAM_on_data_150__bam_peak_848	93	.	5.32141	11.705	9.3459
chr10	11280396	11283191	Filter_SAM_or_BAM__output_SAM_or_BAM_on_data_150__bam_peak_849	201	.	8.20546	22.77374	20.1517
chr10	11343092	11344137	Filter_SAM_or_BAM__output_SAM_or_BAM_on_data_150__bam_peak_850	23	.	3.18043	4.57896	2.38915
chr10	12866318	12870289	Filter_SAM_or_BAM__output_SAM_or_BAM_on_data_150__bam_peak_851	348	.	11.22535	37.92324	34.88362
chr10	12922234	12923514	Filter_SAM_or_BAM__output_SAM_or_BAM_on_data_150__bam_peak_852	87	.	5.16369	11.13526	8.78253
chr10	12962950	12964718	Filter_SAM_or_BAM__output_SAM_or_BAM_on_data_150__bam_peak_853	158	.	7.08653	18.39668	15.88269
chr10	13008070	13009465	Filter_SAM_or_BAM__output_SAM_or_BAM_on_data_150__bam_peak_854	122	.	6.19283	14.64412	12.21095
chr10	13192375	13193467	Filter_SAM_or_BAM__output_SAM_or_BAM_on_data_150__bam_peak_855	124	.	6.18613	14.88216	12.43993
chr10	13397389	13397656	Filter_SAM_or_BAM__output_SAM_or_BAM_on_data_150__bam_peak_856	10	.	2.60932	3.14288	1.00587
chr10	13500971	13501747	Filter_SAM_or_BAM__output_SAM_or_BAM_on_data_150__bam_peak_857	21	.	3.08487	4.29624	2.1117
chr10	13552283	13554196	Filter_SAM_or_BAM__output_SAM_or_BAM_on_data_150__bam_peak_858	203	.	8.01184	23.03207	20.39382
chr10	13832636	13833088	Filter_SAM_or_BAM__output_SAM_or_BAM_on_data_150__bam_peak_859	14	.	2.81444	3.6322	1.4758
chr10	13964238	13969123	Filter_SAM_or_BAM__output_SAM_or_BAM_on_data_150__bam_peak_860	302	.	10.37857	33.16123	30.25986
chr10	13983091	13983544	Filter_SAM_or_BAM__output_SAM_or_BAM_on_data_150__bam_peak_861	18	.	2.95889	3.98008	1.80732
chr10	14017713	14018996	Filter_SAM_or_BAM__output_SAM_or_BAM_on_data_150__bam_peak_862	73	.	4.8115	9.67004	7.35297
chr10	14033078	14033216	Filter_SAM_or_BAM__output_SAM_or_BAM_on_data_150__bam_peak_863	16	.	2.87378	3.77824	1.61572
chr10	14086070	14086467	Filter_SAM_or_BAM__output_SAM_or_BAM_on_data_150__bam_peak_864	14	.	2.78434	3.61545	1.46019
chr10	14543381	14546144	Filter_SAM_or_BAM__output_SAM_or_BAM_on_data_150__bam_peak_865	145	.	6.68626	17.01976	14.53135
chr10	14704187	14705683	Filter_SAM_or_BAM__output_SAM_or_BAM_on_data_150__bam_peak_866	212	.	8.07662	23.91299	21.25239
chr10	14941196	14941384	Filter_SAM_or_BAM__output_SAM_or_BAM_on_data_150__bam_peak_867	11	.	2.65676	3.25208	1.10965
chr10	15376513	15376672	Filter_SAM_or_BAM__output_SAM_or_BAM_on_data_150__bam_peak_868	12	.	2.71868	3.41764	1.26988
chr10	17521828	17522010	Filter_SAM_or_BAM__output_SAM_or_BAM_on_data_150__bam_peak_869	16	.	2.9104	3.85143	1.68236
chr10	17549429	17549734	Filter_SAM_or_BAM__output_SAM_or_BAM_on_data_150__bam_peak_870	11	.	2.65331	3.24498	1.10318
chr10	17721576	17726678	Filter_SAM_or_BAM__output_SAM_or_BAM_on_data_150__bam_peak_871	226	.	8.53157	25.39249	22.69924
chr10	17796365	17797091	Filter_SAM_or_BAM__output_SAM_or_BAM_on_data_150__bam_peak_872	12	.	2.71527	3.39328	1.2457
chr10	17946048	17947496	Filter_SAM_or_BAM__output_SAM_or_BAM_on_data_150__bam_peak_873	103	.	5.63096	12.74081	10.3512
chr10	18020474	18023473	Filter_SAM_or_BAM__output_SAM_or_BAM_on_data_150__bam_peak_874	258	.	9.34592	28.6032	25.81843
chr10	18055549	18057196	Filter_SAM_or_BAM__output_SAM_or_BAM_on_data_150__bam_peak_875	222	.	8.30752	24.97671	22.28168
chr10	18197096	18197422	Filter_SAM_or_BAM__output_SAM_or_BAM_on_data_150__bam_peak_876	18	.	2.97047	4.02664	1.85639
chr10	18234100	18235629	Filter_SAM_or_BAM__output_SAM_or_BAM_on_data_150__bam_peak_877	151	.	6.77755	17.69607	15.18927
chr10	18318579	18319554	Filter_SAM_or_BAM__output_SAM_or_BAM_on_data_150__bam_peak_878	60	.	4.4396	8.32817	6.03754
chr10	18407634	18408329	Filter_SAM_or_BAM__output_SAM_or_BAM_on_data_150__bam_peak_879	40	.	3.67597	6.25672	4.01892
chr10	18430954	18433752	Filter_SAM_or_BAM__output_SAM_or_BAM_on_data_150__bam_peak_880	154	.	6.8055	17.94565	15.42593
chr10	18545288	18546046	Filter_SAM_or_BAM__output_SAM_or_BAM_on_data_150__bam_peak_881	57	.	4.31795	8.04232	5.76398
chr10	19013340	19015702	Filter_SAM_or_BAM__output_SAM_or_BAM_on_data_150__bam_peak_882	214	.	8.20736	24.10934	21.44127
chr10	19043444	19044025	Filter_SAM_or_BAM__output_SAM_or_BAM_on_data_150__bam_peak_883	29	.	3.39414	5.15412	2.94602
chr10	19454738	19454886	Filter_SAM_or_BAM__output_SAM_or_BAM_on_data_150__bam_peak_884	16	.	2.90624	3.85584	1.68906
chr10	19591653	19593227	Filter_SAM_or_BAM__output_SAM_or_BAM_on_data_150__bam_peak_885	239	.	9.03183	26.67414	23.95159
chr10	19822715	19822851	Filter_SAM_or_BAM__output_SAM_or_BAM_on_data_150__bam_peak_886	10	.	2.60932	3.14288	1.00587
chr10	19907472	19907656	Filter_SAM_or_BAM__output_SAM_or_BAM_on_data_150__bam_peak_887	32	.	3.51911	5.43815	3.21852
chr10	19933666	19934750	Filter_SAM_or_BAM__output_SAM_or_BAM_on_data_150__bam_peak_888	23	.	3.15122	4.49134	2.30545
chr10	20311219	20313781	Filter_SAM_or_BAM__output_SAM_or_BAM_on_data_150__bam_peak_889	173	.	7.27104	19.9185	17.366
chr10	20347766	20348501	Filter_SAM_or_BAM__output_SAM_or_BAM_on_data_150__bam_peak_890	22	.	3.14437	4.48039	2.29308
chr10	20723084	20723990	Filter_SAM_or_BAM__output_SAM_or_BAM_on_data_150__bam_peak_891	18	.	2.98372	4.06059	1.88731
chr10	20724594	20725010	Filter_SAM_or_BAM__output_SAM_or_BAM_on_data_150__bam_peak_892	23	.	3.1572	4.55538	2.36757
chr10	20833380	20833728	Filter_SAM_or_BAM__output_SAM_or_BAM_on_data_150__bam_peak_893	15	.	2.80804	3.65482	1.50248
chr10	20952242	20953402	Filter_SAM_or_BAM__output_SAM_or_BAM_on_data_150__bam_peak_894	61	.	4.32891	8.41618	6.13428
chr10	21159007	21161079	Filter_SAM_or_BAM__output_SAM_or_BAM_on_data_150__bam_peak_895	35	.	3.57923	5.78368	3.55842
chr10	21188653	21189110	Filter_SAM_or_BAM__output_SAM_or_BAM_on_data_150__bam_peak_896	20	.	3.06397	4.27011	2.09127
chr10	21295516	21297136	Filter_SAM_or_BAM__output_SAM_or_BAM_on_data_150__bam_peak_897	196	.	7.84989	22.31034	19.68664
chr10	21499955	21500117	Filter_SAM_or_BAM__output_SAM_or_BAM_on_data_150__bam_peak_898	12	.	2.73039	3.42301	1.27239
chr10	21993267	21997699	Filter_SAM_or_BAM__output_SAM_or_BAM_on_data_150__bam_peak_899	228	.	8.78597	25.55382	22.85656
chr10	22148082	22150736	Filter_SAM_or_BAM__output_SAM_or_BAM_on_data_150__bam_peak_900	158	.	6.88957	18.38582	15.86991
chr10	22159071	22159503	Filter_SAM_or_BAM__output_SAM_or_BAM_on_data_150__bam_peak_901	10	.	2.60932	3.14288	1.00587
chr10	22306424	22307004	Filter_SAM_or_BAM__output_SAM_or_BAM_on_data_150__bam_peak_902	57	.	3.97739	7.97154	5.70049
chr10	22730002	22732375	Filter_SAM_or_BAM__output_SAM_or_BAM_on_data_150__bam_peak_903	287	.	9.99908	31.65264	28.79538
chr10	23077033	23077640	Filter_SAM_or_BAM__output_SAM_or_BAM_on_data_150__bam_peak_904	18	.	2.93267	4.02479	1.8524
chr10	23177396	23178158	Filter_SAM_or_BAM__output_SAM_or_BAM_on_data_150__bam_peak_905	12	.	2.66615	3.34861	1.20491
chr10	23346311	23350926	Filter_SAM_or_BAM__output_SAM_or_BAM_on_data_150__bam_peak_906	222	.	8.58365	24.96397	22.27988
chr10	23785051	23788500	Filter_SAM_or_BAM__output_SAM_or_BAM_on_data_150__bam_peak_907	137	.	6.4878	16.17903	13.71239
chr10	23796409	23797771	Filter_SAM_or_BAM__output_SAM_or_BAM_on_data_150__bam_peak_908	127	.	6.24412	15.16232	12.71841
chr10	24006229	24006513	Filter_SAM_or_BAM__output_SAM_or_BAM_on_data_150__bam_peak_909	10	.	2.52854	3.11847	1.00587
chr10	24131522	24132008	Filter_SAM_or_BAM__output_SAM_or_BAM_on_data_150__bam_peak_910	18	.	2.96584	4.00965	1.83713
chr10	24149175	24150505	Filter_SAM_or_BAM__output_SAM_or_BAM_on_data_150__bam_peak_911	149	.	6.88612	17.48701	14.98827
chr10	24594784	24597122	Filter_SAM_or_BAM__output_SAM_or_BAM_on_data_150__bam_peak_912	90	.	5.19087	11.43965	9.08601
chr10	24710697	24712193	Filter_SAM_or_BAM__output_SAM_or_BAM_on_data_150__bam_peak_913	119	.	5.9287	14.3656	11.94031
chr10	24835989	24836174	Filter_SAM_or_BAM__output_SAM_or_BAM_on_data_150__bam_peak_914	11	.	2.67799	3.30094	1.15608
chr10	24869529	24870779	Filter_SAM_or_BAM__output_SAM_or_BAM_on_data_150__bam_peak_915	151	.	6.79146	17.61871	15.12286
chr10	25296176	25297977	Filter_SAM_or_BAM__output_SAM_or_BAM_on_data_150__bam_peak_916	35	.	3.6192	5.82793	3.59899
chr10	25359235	25362766	Filter_SAM_or_BAM__output_SAM_or_BAM_on_data_150__bam_peak_917	185	.	7.22582	21.13461	18.54022
chr10	25433221	25433413	Filter_SAM_or_BAM__output_SAM_or_BAM_on_data_150__bam_peak_918	13	.	2.72593	3.48364	1.33941
chr10	26078498	26079142	Filter_SAM_or_BAM__output_SAM_or_BAM_on_data_150__bam_peak_919	51	.	4.14633	7.44905	5.1788
chr10	26372950	26376321	Filter_SAM_or_BAM__output_SAM_or_BAM_on_data_150__bam_peak_920	214	.	8.07985	24.15007	21.48852
chr10	26772458	26773749	Filter_SAM_or_BAM__output_SAM_or_BAM_on_data_150__bam_peak_921	117	.	6.01573	14.19922	11.77879
chr10	26774366	26774528	Filter_SAM_or_BAM__output_SAM_or_BAM_on_data_150__bam_peak_922	16	.	2.76484	3.7974	1.63958
chr10	27614859	27616809	Filter_SAM_or_BAM__output_SAM_or_BAM_on_data_150__bam_peak_923	55	.	4.18889	7.83016	5.55584
chr10	27845280	27845416	Filter_SAM_or_BAM__output_SAM_or_BAM_on_data_150__bam_peak_924	10	.	2.60932	3.14288	1.00587
chr10	27968662	27968821	Filter_SAM_or_BAM__output_SAM_or_BAM_on_data_150__bam_peak_925	10	.	2.60932	3.14288	1.00587
chr10	28073844	28077395	Filter_SAM_or_BAM__output_SAM_or_BAM_on_data_150__bam_peak_926	404	.	12.02981	43.6792	40.4865
chr10	28113742	28114059	Filter_SAM_or_BAM__output_SAM_or_BAM_on_data_150__bam_peak_927	14	.	2.77237	3.58484	1.43379
chr10	29143467	29144450	Filter_SAM_or_BAM__output_SAM_or_BAM_on_data_150__bam_peak_928	54	.	4.20534	7.67777	5.40482
chr10	29146650	29147188	Filter_SAM_or_BAM__output_SAM_or_BAM_on_data_150__bam_peak_929	18	.	2.96985	4.00833	1.83566
chr10	29211703	29212781	Filter_SAM_or_BAM__output_SAM_or_BAM_on_data_150__bam_peak_930	28	.	3.3417	5.06765	2.86051
chr10	29312339	29314109	Filter_SAM_or_BAM__output_SAM_or_BAM_on_data_150__bam_peak_931	178	.	7.38789	20.42109	17.84943
chr10	29360067	29362814	Filter_SAM_or_BAM__output_SAM_or_BAM_on_data_150__bam_peak_932	239	.	8.86045	26.70362	23.96037
chr10	30199413	30200833	Filter_SAM_or_BAM__output_SAM_or_BAM_on_data_150__bam_peak_933	98	.	5.36274	12.23056	9.8582
chr10	30599535	30601010	Filter_SAM_or_BAM__output_SAM_or_BAM_on_data_150__bam_peak_934	292	.	9.80694	32.08725	29.21769
chr10	30617533	30619108	Filter_SAM_or_BAM__output_SAM_or_BAM_on_data_150__bam_peak_935	234	.	8.81854	26.17457	23.44603
chr10	30655258	30655589	Filter_SAM_or_BAM__output_SAM_or_BAM_on_data_150__bam_peak_936	19	.	2.99606	4.07644	1.90095
chr10	30801835	30803896	Filter_SAM_or_BAM__output_SAM_or_BAM_on_data_150__bam_peak_937	193	.	7.74809	22.01467	19.39334
chr10	30810649	30811021	Filter_SAM_or_BAM__output_SAM_or_BAM_on_data_150__bam_peak_938	40	.	3.80456	6.33682	4.09534
chr10	30842679	30843213	Filter_SAM_or_BAM__output_SAM_or_BAM_on_data_150__bam_peak_939	21	.	3.11207	4.3649	2.17814
chr10	31313402	31314055	Filter_SAM_or_BAM__output_SAM_or_BAM_on_data_150__bam_peak_940	119	.	5.93935	14.40933	11.98186
chr10	31592376	31593015	Filter_SAM_or_BAM__output_SAM_or_BAM_on_data_150__bam_peak_941	22	.	3.13975	4.43471	2.24653
chr10	31605156	31610092	Filter_SAM_or_BAM__output_SAM_or_BAM_on_data_150__bam_peak_942	239	.	8.76246	26.71571	23.98377
chr10	32064927	32065352	Filter_SAM_or_BAM__output_SAM_or_BAM_on_data_150__bam_peak_943	10	.	2.60932	3.14288	1.00587
chr10	32889577	32889889	Filter_SAM_or_BAM__output_SAM_or_BAM_on_data_150__bam_peak_944	25	.	3.26188	4.74768	2.54789
chr10	32890442	32890583	Filter_SAM_or_BAM__output_SAM_or_BAM_on_data_150__bam_peak_945	14	.	2.75859	3.64466	1.48629
chr10	33950020	33951715	Filter_SAM_or_BAM__output_SAM_or_BAM_on_data_150__bam_peak_946	141	.	6.57355	16.5794	14.10382
chr10	34018059	34020832	Filter_SAM_or_BAM__output_SAM_or_BAM_on_data_150__bam_peak_947	159	.	6.84678	18.49879	15.9794
chr10	34206288	34208226	Filter_SAM_or_BAM__output_SAM_or_BAM_on_data_150__bam_peak_948	342	.	11.2854	37.27006	34.2597
chr10	34280803	34284341	Filter_SAM_or_BAM__output_SAM_or_BAM_on_data_150__bam_peak_949	200	.	7.88652	22.73411	20.09982
chr10	34296762	34298008	Filter_SAM_or_BAM__output_SAM_or_BAM_on_data_150__bam_peak_950	88	.	5.31112	11.20494	8.84743
chr10	34416243	34416965	Filter_SAM_or_BAM__output_SAM_or_BAM_on_data_150__bam_peak_951	17	.	2.91249	3.88533	1.71833
chr10	34417508	34418657	Filter_SAM_or_BAM__output_SAM_or_BAM_on_data_150__bam_peak_952	177	.	7.24728	20.27754	17.70677
chr10	34483312	34485338	Filter_SAM_or_BAM__output_SAM_or_BAM_on_data_150__bam_peak_953	347	.	11.31192	37.78928	34.77331
chr10	36186316	36186468	Filter_SAM_or_BAM__output_SAM_or_BAM_on_data_150__bam_peak_954	16	.	2.89018	3.84506	1.6808
chr10	36507087	36508600	Filter_SAM_or_BAM__output_SAM_or_BAM_on_data_150__bam_peak_955	24	.	3.13187	4.60173	2.41359
chr10	36973757	36976101	Filter_SAM_or_BAM__output_SAM_or_BAM_on_data_150__bam_peak_956	322	.	10.47553	35.1784	32.22568
chr10	37134618	37141187	Filter_SAM_or_BAM__output_SAM_or_BAM_on_data_150__bam_peak_957	294	.	9.96494	32.31531	29.43551
chr10	37271901	37272088	Filter_SAM_or_BAM__output_SAM_or_BAM_on_data_150__bam_peak_958	11	.	2.6767	3.29799	1.15327
chr10	37326486	37326626	Filter_SAM_or_BAM__output_SAM_or_BAM_on_data_150__bam_peak_959	13	.	2.74071	3.4598	1.31182
chr10	39133607	39134773	Filter_SAM_or_BAM__output_SAM_or_BAM_on_data_150__bam_peak_960	74	.	4.69953	9.82028	7.49944
chr10	39171327	39171590	Filter_SAM_or_BAM__output_SAM_or_BAM_on_data_150__bam_peak_961	30	.	3.37401	5.28067	3.07168
chr10	39369393	39371997	Filter_SAM_or_BAM__output_SAM_or_BAM_on_data_150__bam_peak_962	163	.	7.12687	18.92613	16.39137
chr10	39613220	39614787	Filter_SAM_or_BAM__output_SAM_or_BAM_on_data_150__bam_peak_963	29	.	3.39942	5.13245	2.92207
chr10	39730803	39734183	Filter_SAM_or_BAM__output_SAM_or_BAM_on_data_150__bam_peak_964	231	.	8.85362	25.85346	23.15565
chr10	39898614	39899487	Filter_SAM_or_BAM__output_SAM_or_BAM_on_data_150__bam_peak_965	46	.	4.00558	6.86585	4.60782
chr10	39959726	39960720	Filter_SAM_or_BAM__output_SAM_or_BAM_on_data_150__bam_peak_966	21	.	3.09392	4.34171	2.15953
chr10	40024809	40025636	Filter_SAM_or_BAM__output_SAM_or_BAM_on_data_150__bam_peak_967	12	.	2.72311	3.40481	1.25479
chr10	40245994	40247550	Filter_SAM_or_BAM__output_SAM_or_BAM_on_data_150__bam_peak_968	132	.	6.3352	15.66519	13.2065
chr10	40256685	40258621	Filter_SAM_or_BAM__output_SAM_or_BAM_on_data_150__bam_peak_969	237	.	8.71846	26.51342	23.7884
chr10	40299842	40303522	Filter_SAM_or_BAM__output_SAM_or_BAM_on_data_150__bam_peak_970	158	.	6.96773	18.40561	15.87963
chr10	40348229	40350823	Filter_SAM_or_BAM__output_SAM_or_BAM_on_data_150__bam_peak_971	172	.	7.27847	19.84629	17.28699
chr10	40371655	40372453	Filter_SAM_or_BAM__output_SAM_or_BAM_on_data_150__bam_peak_972	17	.	2.94681	3.96757	1.79817
chr10	40730003	40730203	Filter_SAM_or_BAM__output_SAM_or_BAM_on_data_150__bam_peak_973	10	.	2.63366	3.19889	1.0591
chr10	40881714	40884958	Filter_SAM_or_BAM__output_SAM_or_BAM_on_data_150__bam_peak_974	281	.	9.79116	31.0106	28.1629
chr10	41302262	41304309	Filter_SAM_or_BAM__output_SAM_or_BAM_on_data_150__bam_peak_975	314	.	10.64202	34.35778	31.43335
chr10	41449681	41451371	Filter_SAM_or_BAM__output_SAM_or_BAM_on_data_150__bam_peak_976	182	.	7.53872	20.86847	18.2774
chr10	41475811	41478312	Filter_SAM_or_BAM__output_SAM_or_BAM_on_data_150__bam_peak_977	402	.	12.30325	43.40928	40.22078
chr10	41489146	41491426	Filter_SAM_or_BAM__output_SAM_or_BAM_on_data_150__bam_peak_978	144	.	6.58447	16.89447	14.40915
chr10	41500486	41500737	Filter_SAM_or_BAM__output_SAM_or_BAM_on_data_150__bam_peak_979	11	.	2.67748	3.30534	1.1621
chr10	41518436	41522707	Filter_SAM_or_BAM__output_SAM_or_BAM_on_data_150__bam_peak_980	337	.	10.45829	36.73349	33.72551
chr10	41678860	41679034	Filter_SAM_or_BAM__output_SAM_or_BAM_on_data_150__bam_peak_981	10	.	2.61222	3.14955	1.01221
chr10	41808894	41813451	Filter_SAM_or_BAM__output_SAM_or_BAM_on_data_150__bam_peak_982	272	.	9.74085	30.08288	27.27391
chr10	41887005	41889449	Filter_SAM_or_BAM__output_SAM_or_BAM_on_data_150__bam_peak_983	58	.	4.26334	8.15556	5.875
chr10	42208467	42208613	Filter_SAM_or_BAM__output_SAM_or_BAM_on_data_150__bam_peak_984	10	.	2.60932	3.14288	1.00587
chr10	42274570	42278621	Filter_SAM_or_BAM__output_SAM_or_BAM_on_data_150__bam_peak_985	256	.	9.21828	28.43423	25.65571
chr10	42477822	42478626	Filter_SAM_or_BAM__output_SAM_or_BAM_on_data_150__bam_peak_986	181	.	7.63991	20.68512	18.1098
chr10	42501875	42503495	Filter_SAM_or_BAM__output_SAM_or_BAM_on_data_150__bam_peak_987	249	.	8.81197	27.68914	24.93538
chr10	42632671	42633836	Filter_SAM_or_BAM__output_SAM_or_BAM_on_data_150__bam_peak_988	13	.	2.76807	3.51169	1.35716
chr10	42678764	42680882	Filter_SAM_or_BAM__output_SAM_or_BAM_on_data_150__bam_peak_989	226	.	8.76645	25.34367	22.6496
chr10	42761594	42763418	Filter_SAM_or_BAM__output_SAM_or_BAM_on_data_150__bam_peak_990	334	.	11.00076	36.39428	33.40918
chr10	42860410	42860826	Filter_SAM_or_BAM__output_SAM_or_BAM_on_data_150__bam_peak_991	15	.	2.83534	3.67757	1.51717
chr10	42861843	42864170	Filter_SAM_or_BAM__output_SAM_or_BAM_on_data_150__bam_peak_992	59	.	4.38423	8.27551	5.98826
chr10	42935289	42935490	Filter_SAM_or_BAM__output_SAM_or_BAM_on_data_150__bam_peak_993	11	.	2.65797	3.25486	1.11229
chr10	42988507	42988659	Filter_SAM_or_BAM__output_SAM_or_BAM_on_data_150__bam_peak_994	21	.	3.12432	4.37172	2.18216
chr10	43171204	43171382	Filter_SAM_or_BAM__output_SAM_or_BAM_on_data_150__bam_peak_995	20	.	3.0806	4.27615	2.09177
chr10	43171944	43175094	Filter_SAM_or_BAM__output_SAM_or_BAM_on_data_150__bam_peak_996	129	.	6.25683	15.37974	12.93001
chr10	43220370	43222402	Filter_SAM_or_BAM__output_SAM_or_BAM_on_data_150__bam_peak_997	344	.	11.02995	37.49008	34.45837
chr10	43452233	43452718	Filter_SAM_or_BAM__output_SAM_or_BAM_on_data_150__bam_peak_998	15	.	2.84231	3.73139	1.5736
chr10	43477944	43480834	Filter_SAM_or_BAM__output_SAM_or_BAM_on_data_150__bam_peak_999	103	.	5.44207	12.69145	10.30347
chr10	43539696	43541491	Filter_SAM_or_BAM__output_SAM_or_BAM_on_data_150__bam_peak_1000	281	.	9.77973	31.01678	28.16042
chr10	43578281	43580850	Filter_SAM_or_BAM__output_SAM_or_BAM_on_data_150__bam_peak_1001	41	.	3.75197	6.41139	4.17351
chr10	43901087	43902433	Filter_SAM_or_BAM__output_SAM_or_BAM_on_data_150__bam_peak_1002	249	.	9.09422	27.686	24.93506
chr10	44002324	44004809	Filter_SAM_or_BAM__output_SAM_or_BAM_on_data_150__bam_peak_1003	146	.	6.64508	17.15431	14.65831
chr10	44267372	44269395	Filter_SAM_or_BAM__output_SAM_or_BAM_on_data_150__bam_peak_1004	181	.	7.73898	20.73397	18.1634
chr10	44457163	44459004	Filter_SAM_or_BAM__output_SAM_or_BAM_on_data_150__bam_peak_1005	61	.	4.49292	8.45872	6.16214
chr10	44529078	44530107	Filter_SAM_or_BAM__output_SAM_or_BAM_on_data_150__bam_peak_1006	67	.	4.63229	9.08501	6.77973
chr10	45041964	45042152	Filter_SAM_or_BAM__output_SAM_or_BAM_on_data_150__bam_peak_1007	14	.	2.81683	3.62648	1.46671
chr10	45066342	45068762	Filter_SAM_or_BAM__output_SAM_or_BAM_on_data_150__bam_peak_1008	178	.	7.39419	20.38961	17.82219
chr10	45076696	45077606	Filter_SAM_or_BAM__output_SAM_or_BAM_on_data_150__bam_peak_1009	13	.	2.68871	3.44871	1.30093
chr10	45288066	45293324	Filter_SAM_or_BAM__output_SAM_or_BAM_on_data_150__bam_peak_1010	157	.	6.86398	18.30724	15.77871
chr10	45314773	45316497	Filter_SAM_or_BAM__output_SAM_or_BAM_on_data_150__bam_peak_1011	69	.	4.583	9.24154	6.93175
chr10	45334969	45338168	Filter_SAM_or_BAM__output_SAM_or_BAM_on_data_150__bam_peak_1012	164	.	7.05806	19.01093	16.47698
chr10	45469181	45469317	Filter_SAM_or_BAM__output_SAM_or_BAM_on_data_150__bam_peak_1013	18	.	2.98345	4.02386	1.84727
chr10	45577761	45578741	Filter_SAM_or_BAM__output_SAM_or_BAM_on_data_150__bam_peak_1014	42	.	3.72478	6.52988	4.28151
chr10	46400981	46401162	Filter_SAM_or_BAM__output_SAM_or_BAM_on_data_150__bam_peak_1015	14	.	2.78202	3.57831	1.43059
chr10	47454310	47455200	Filter_SAM_or_BAM__output_SAM_or_BAM_on_data_150__bam_peak_1016	21	.	3.08095	4.28926	2.10558
chr10	49782607	49783524	Filter_SAM_or_BAM__output_SAM_or_BAM_on_data_150__bam_peak_1017	20	.	2.8017	4.21927	2.04612
chr10	50591579	50593760	Filter_SAM_or_BAM__output_SAM_or_BAM_on_data_150__bam_peak_1018	253	.	9.12191	28.12276	25.34744
chr10	52022167	52024373	Filter_SAM_or_BAM__output_SAM_or_BAM_on_data_150__bam_peak_1019	39	.	3.59828	6.19098	3.9578
chr10	52233182	52234774	Filter_SAM_or_BAM__output_SAM_or_BAM_on_data_150__bam_peak_1020	165	.	7.15294	19.04005	16.50386
chr10	52380090	52382987	Filter_SAM_or_BAM__output_SAM_or_BAM_on_data_150__bam_peak_1021	310	.	10.42861	33.98608	31.05282
chr10	52416862	52419381	Filter_SAM_or_BAM__output_SAM_or_BAM_on_data_150__bam_peak_1022	251	.	9.07688	27.95651	25.1977
chr10	53378561	53380336	Filter_SAM_or_BAM__output_SAM_or_BAM_on_data_150__bam_peak_1023	250	.	9.06636	27.77115	25.0121
chr10	53596022	53598945	Filter_SAM_or_BAM__output_SAM_or_BAM_on_data_150__bam_peak_1024	103	.	5.59114	12.78935	10.39939
chr10	53629096	53630308	Filter_SAM_or_BAM__output_SAM_or_BAM_on_data_150__bam_peak_1025	109	.	5.81187	13.31996	10.91902
chr10	54074020	54076298	Filter_SAM_or_BAM__output_SAM_or_BAM_on_data_150__bam_peak_1026	131	.	6.48643	15.5842	13.12999
chr10	56115042	56115334	Filter_SAM_or_BAM__output_SAM_or_BAM_on_data_150__bam_peak_1027	29	.	3.39921	5.14076	2.93163
chr10	56227906	56229355	Filter_SAM_or_BAM__output_SAM_or_BAM_on_data_150__bam_peak_1028	76	.	4.66818	9.95487	7.63529
chr10	56377095	56379606	Filter_SAM_or_BAM__output_SAM_or_BAM_on_data_150__bam_peak_1029	322	.	10.96801	35.15982	32.22462
chr10	57486239	57487813	Filter_SAM_or_BAM__output_SAM_or_BAM_on_data_150__bam_peak_1030	143	.	6.61128	16.88039	14.3973
chr10	57530880	57532848	Filter_SAM_or_BAM__output_SAM_or_BAM_on_data_150__bam_peak_1031	248	.	9.03428	27.58895	24.84053
chr10	57794131	57795254	Filter_SAM_or_BAM__output_SAM_or_BAM_on_data_150__bam_peak_1032	21	.	2.99568	4.2899	2.11025
chr10	58254507	58256397	Filter_SAM_or_BAM__output_SAM_or_BAM_on_data_150__bam_peak_1033	161	.	6.72884	18.64814	16.11859
chr10	58322747	58326501	Filter_SAM_or_BAM__output_SAM_or_BAM_on_data_150__bam_peak_1034	167	.	6.87569	19.28391	16.74661
chr10	58333349	58334149	Filter_SAM_or_BAM__output_SAM_or_BAM_on_data_150__bam_peak_1035	14	.	2.80425	3.60253	1.44506
chr10	58445856	58448394	Filter_SAM_or_BAM__output_SAM_or_BAM_on_data_150__bam_peak_1036	222	.	8.50747	24.89779	22.21445
chr10	58497321	58498592	Filter_SAM_or_BAM__output_SAM_or_BAM_on_data_150__bam_peak_1037	209	.	8.39831	23.56331	20.91865
chr10	58812254	58814873	Filter_SAM_or_BAM__output_SAM_or_BAM_on_data_150__bam_peak_1038	59	.	4.28248	8.1984	5.91358
chr10	58842328	58842476	Filter_SAM_or_BAM__output_SAM_or_BAM_on_data_150__bam_peak_1039	18	.	2.98132	4.01783	1.84128
chr10	58979957	58980104	Filter_SAM_or_BAM__output_SAM_or_BAM_on_data_150__bam_peak_1040	16	.	2.90149	3.83958	1.67263
chr10	59220139	59224445	Filter_SAM_or_BAM__output_SAM_or_BAM_on_data_150__bam_peak_1041	310	.	10.42664	34.00239	31.07359
chr10	59322919	59326792	Filter_SAM_or_BAM__output_SAM_or_BAM_on_data_150__bam_peak_1042	349	.	10.72277	37.97514	34.90655
chr10	59578077	59579093	Filter_SAM_or_BAM__output_SAM_or_BAM_on_data_150__bam_peak_1043	20	.	3.05432	4.23343	2.0539
chr10	59609677	59609838	Filter_SAM_or_BAM__output_SAM_or_BAM_on_data_150__bam_peak_1044	20	.	3.04335	4.18653	2.00598
chr10	59614856	59617037	Filter_SAM_or_BAM__output_SAM_or_BAM_on_data_150__bam_peak_1045	183	.	7.58388	20.92143	18.33704
chr10	59702181	59704112	Filter_SAM_or_BAM__output_SAM_or_BAM_on_data_150__bam_peak_1046	210	.	7.98142	23.70747	21.05009
chr10	59878935	59881297	Filter_SAM_or_BAM__output_SAM_or_BAM_on_data_150__bam_peak_1047	213	.	8.16579	24.02558	21.35218
chr10	59888187	59888777	Filter_SAM_or_BAM__output_SAM_or_BAM_on_data_150__bam_peak_1048	10	.	2.60932	3.14288	1.00587
chr10	59943104	59943335	Filter_SAM_or_BAM__output_SAM_or_BAM_on_data_150__bam_peak_1049	19	.	3.0147	4.11059	1.93219
chr10	59949302	59952721	Filter_SAM_or_BAM__output_SAM_or_BAM_on_data_150__bam_peak_1050	274	.	9.84684	30.28522	27.47072
chr10	59969948	59970133	Filter_SAM_or_BAM__output_SAM_or_BAM_on_data_150__bam_peak_1051	36	.	3.66617	5.85661	3.62453
chr10	60002110	60003797	Filter_SAM_or_BAM__output_SAM_or_BAM_on_data_150__bam_peak_1052	321	.	10.24382	35.06939	32.10094
chr10	60106372	60107503	Filter_SAM_or_BAM__output_SAM_or_BAM_on_data_150__bam_peak_1053	34	.	3.52553	5.70674	3.49121
chr10	60218410	60220013	Filter_SAM_or_BAM__output_SAM_or_BAM_on_data_150__bam_peak_1054	77	.	4.95267	10.11558	7.78576
chr10	60277356	60279656	Filter_SAM_or_BAM__output_SAM_or_BAM_on_data_150__bam_peak_1055	207	.	8.00091	23.35907	20.70148
chr10	60342301	60342910	Filter_SAM_or_BAM__output_SAM_or_BAM_on_data_150__bam_peak_1056	11	.	2.65325	3.24752	1.10647
chr10	60346973	60349095	Filter_SAM_or_BAM__output_SAM_or_BAM_on_data_150__bam_peak_1057	51	.	3.97481	7.4197	5.15672
chr10	60351049	60351410	Filter_SAM_or_BAM__output_SAM_or_BAM_on_data_150__bam_peak_1058	14	.	2.79158	3.56259	1.40477
chr10	60401207	60401406	Filter_SAM_or_BAM__output_SAM_or_BAM_on_data_150__bam_peak_1059	11	.	2.66414	3.26906	1.12578
chr10	60751990	60752849	Filter_SAM_or_BAM__output_SAM_or_BAM_on_data_150__bam_peak_1060	231	.	8.4727	25.81872	23.11807
chr10	60814314	60815039	Filter_SAM_or_BAM__output_SAM_or_BAM_on_data_150__bam_peak_1061	21	.	3.09792	4.33326	2.14827
chr10	60817084	60817727	Filter_SAM_or_BAM__output_SAM_or_BAM_on_data_150__bam_peak_1062	14	.	2.79375	3.57418	1.41718
chr10	60826699	60831844	Filter_SAM_or_BAM__output_SAM_or_BAM_on_data_150__bam_peak_1063	139	.	6.34601	16.4497	13.97841
chr10	60932703	60934386	Filter_SAM_or_BAM__output_SAM_or_BAM_on_data_150__bam_peak_1064	30	.	3.4053	5.21942	3.00989
chr10	61145123	61148197	Filter_SAM_or_BAM__output_SAM_or_BAM_on_data_150__bam_peak_1065	398	.	12.42068	43.02891	39.85563
chr10	61272080	61273804	Filter_SAM_or_BAM__output_SAM_or_BAM_on_data_150__bam_peak_1066	83	.	4.91776	10.69616	8.35857
chr10	61278278	61278507	Filter_SAM_or_BAM__output_SAM_or_BAM_on_data_150__bam_peak_1067	17	.	2.93513	3.91545	1.74447
chr10	61381865	61383907	Filter_SAM_or_BAM__output_SAM_or_BAM_on_data_150__bam_peak_1068	209	.	8.19159	23.63442	20.98735
chr10	61447091	61447288	Filter_SAM_or_BAM__output_SAM_or_BAM_on_data_150__bam_peak_1069	25	.	3.25414	4.756	2.55848
chr10	61451199	61452977	Filter_SAM_or_BAM__output_SAM_or_BAM_on_data_150__bam_peak_1070	333	.	10.4177	36.31044	33.31913
chr10	61475269	61477402	Filter_SAM_or_BAM__output_SAM_or_BAM_on_data_150__bam_peak_1071	140	.	6.53704	16.53458	14.06325
chr10	61575337	61575519	Filter_SAM_or_BAM__output_SAM_or_BAM_on_data_150__bam_peak_1072	10	.	2.64042	3.21448	1.07391
chr10	61647767	61649604	Filter_SAM_or_BAM__output_SAM_or_BAM_on_data_150__bam_peak_1073	224	.	8.52713	25.16921	22.47276
chr10	61679549	61682327	Filter_SAM_or_BAM__output_SAM_or_BAM_on_data_150__bam_peak_1074	178	.	7.3916	20.42509	17.85422
chr10	61695499	61696986	Filter_SAM_or_BAM__output_SAM_or_BAM_on_data_150__bam_peak_1075	54	.	3.98461	7.7212	5.45816
chr10	61715054	61716328	Filter_SAM_or_BAM__output_SAM_or_BAM_on_data_150__bam_peak_1076	124	.	6.07337	14.92693	12.4966
chr10	61782913	61783949	Filter_SAM_or_BAM__output_SAM_or_BAM_on_data_150__bam_peak_1077	80	.	4.87434	10.33778	8.00906
chr10	62194468	62194889	Filter_SAM_or_BAM__output_SAM_or_BAM_on_data_150__bam_peak_1078	10	.	2.6314	3.1937	1.05417
chr10	62228537	62231571	Filter_SAM_or_BAM__output_SAM_or_BAM_on_data_150__bam_peak_1079	97	.	5.42177	12.13224	9.75847
chr10	62338390	62341590	Filter_SAM_or_BAM__output_SAM_or_BAM_on_data_150__bam_peak_1080	322	.	10.94814	35.14499	32.20245
chr10	62448706	62450364	Filter_SAM_or_BAM__output_SAM_or_BAM_on_data_150__bam_peak_1081	151	.	6.84184	17.69151	15.19001
chr10	62484896	62488198	Filter_SAM_or_BAM__output_SAM_or_BAM_on_data_150__bam_peak_1082	299	.	9.98599	32.8946	29.97857
chr10	62508177	62508411	Filter_SAM_or_BAM__output_SAM_or_BAM_on_data_150__bam_peak_1083	17	.	2.95111	3.94623	1.77303
chr10	62577379	62578990	Filter_SAM_or_BAM__output_SAM_or_BAM_on_data_150__bam_peak_1084	178	.	7.46108	20.44509	17.87764
chr10	62601006	62603165	Filter_SAM_or_BAM__output_SAM_or_BAM_on_data_150__bam_peak_1085	207	.	7.72204	23.43136	20.7892
chr10	62649260	62652049	Filter_SAM_or_BAM__output_SAM_or_BAM_on_data_150__bam_peak_1086	233	.	8.72692	26.03838	23.31753
chr10	62725549	62726126	Filter_SAM_or_BAM__output_SAM_or_BAM_on_data_150__bam_peak_1087	14	.	2.79088	3.56834	1.41185
chr10	62790828	62793154	Filter_SAM_or_BAM__output_SAM_or_BAM_on_data_150__bam_peak_1088	126	.	6.11195	15.05109	12.6124
chr10	62865105	62865807	Filter_SAM_or_BAM__output_SAM_or_BAM_on_data_150__bam_peak_1089	45	.	3.82539	6.84111	4.59322
chr10	62886529	62887454	Filter_SAM_or_BAM__output_SAM_or_BAM_on_data_150__bam_peak_1090	151	.	7.09707	17.64685	15.14414
chr10	62920049	62921545	Filter_SAM_or_BAM__output_SAM_or_BAM_on_data_150__bam_peak_1091	142	.	6.51938	16.70005	14.2238
chr10	62946473	62947469	Filter_SAM_or_BAM__output_SAM_or_BAM_on_data_150__bam_peak_1092	32	.	3.52036	5.51327	3.2938
chr10	62980189	62981182	Filter_SAM_or_BAM__output_SAM_or_BAM_on_data_150__bam_peak_1093	148	.	6.64285	17.35772	14.86134
chr10	63021633	63025013	Filter_SAM_or_BAM__output_SAM_or_BAM_on_data_150__bam_peak_1094	261	.	9.15977	28.9769	26.18501
chr10	63242676	63245260	Filter_SAM_or_BAM__output_SAM_or_BAM_on_data_150__bam_peak_1095	257	.	9.38519	28.49048	25.71993
chr10	63337335	63339631	Filter_SAM_or_BAM__output_SAM_or_BAM_on_data_150__bam_peak_1096	114	.	5.82685	13.83114	11.4256
chr10	63382255	63382864	Filter_SAM_or_BAM__output_SAM_or_BAM_on_data_150__bam_peak_1097	49	.	4.13856	7.26098	4.99308
chr10	63386412	63386708	Filter_SAM_or_BAM__output_SAM_or_BAM_on_data_150__bam_peak_1098	17	.	2.88656	3.92358	1.76422
chr10	63428614	63430372	Filter_SAM_or_BAM__output_SAM_or_BAM_on_data_150__bam_peak_1099	140	.	6.50109	16.54997	14.06563
chr10	64185940	64186105	Filter_SAM_or_BAM__output_SAM_or_BAM_on_data_150__bam_peak_1100	11	.	2.68791	3.32379	1.17779
chr10	66920447	66921713	Filter_SAM_or_BAM__output_SAM_or_BAM_on_data_150__bam_peak_1101	53	.	4.21901	7.65337	5.38275
chr10	67002575	67003588	Filter_SAM_or_BAM__output_SAM_or_BAM_on_data_150__bam_peak_1102	21	.	3.04069	4.33918	2.15613
chr10	67095805	67098185	Filter_SAM_or_BAM__output_SAM_or_BAM_on_data_150__bam_peak_1103	169	.	7.07035	19.46168	16.90746
chr10	67126454	67127874	Filter_SAM_or_BAM__output_SAM_or_BAM_on_data_150__bam_peak_1104	50	.	4.12269	7.28502	5.01786
chr10	67185433	67189993	Filter_SAM_or_BAM__output_SAM_or_BAM_on_data_150__bam_peak_1105	258	.	9.23575	28.6523	25.85515
chr10	67282965	67285362	Filter_SAM_or_BAM__output_SAM_or_BAM_on_data_150__bam_peak_1106	158	.	6.62093	18.42307	15.89698
chr10	67536227	67539849	Filter_SAM_or_BAM__output_SAM_or_BAM_on_data_150__bam_peak_1107	300	.	10.5329	32.92656	30.04129
chr10	67546444	67550278	Filter_SAM_or_BAM__output_SAM_or_BAM_on_data_150__bam_peak_1108	220	.	8.0747	24.7449	22.06466
chr10	67699835	67700018	Filter_SAM_or_BAM__output_SAM_or_BAM_on_data_150__bam_peak_1109	10	.	2.61259	3.15123	1.01408
chr10	67911804	67912720	Filter_SAM_or_BAM__output_SAM_or_BAM_on_data_150__bam_peak_1110	35	.	3.56631	5.75821	3.53742
chr10	67978988	67980267	Filter_SAM_or_BAM__output_SAM_or_BAM_on_data_150__bam_peak_1111	29	.	3.3819	5.11299	2.90508
chr10	67984147	67984673	Filter_SAM_or_BAM__output_SAM_or_BAM_on_data_150__bam_peak_1112	31	.	3.40695	5.39541	3.18401
chr10	68135060	68137035	Filter_SAM_or_BAM__output_SAM_or_BAM_on_data_150__bam_peak_1113	188	.	7.48831	21.42903	18.83102
chr10	68249364	68249557	Filter_SAM_or_BAM__output_SAM_or_BAM_on_data_150__bam_peak_1114	13	.	2.78079	3.54599	1.39075
chr10	68275762	68280843	Filter_SAM_or_BAM__output_SAM_or_BAM_on_data_150__bam_peak_1115	351	.	11.09872	38.19306	35.14647
chr10	68353720	68354009	Filter_SAM_or_BAM__output_SAM_or_BAM_on_data_150__bam_peak_1116	25	.	3.23315	4.72247	2.53033
chr10	68516352	68516497	Filter_SAM_or_BAM__output_SAM_or_BAM_on_data_150__bam_peak_1117	12	.	2.7016	3.3588	1.21181
chr10	68816430	68816601	Filter_SAM_or_BAM__output_SAM_or_BAM_on_data_150__bam_peak_1118	13	.	2.75295	3.48576	1.33575
chr10	69211634	69214651	Filter_SAM_or_BAM__output_SAM_or_BAM_on_data_150__bam_peak_1119	136	.	6.18844	16.15902	13.69338
chr10	69350704	69353150	Filter_SAM_or_BAM__output_SAM_or_BAM_on_data_150__bam_peak_1120	210	.	8.17242	23.69557	21.04822
chr10	69533526	69535289	Filter_SAM_or_BAM__output_SAM_or_BAM_on_data_150__bam_peak_1121	139	.	6.55032	16.43882	13.96381
chr10	69925884	69926897	Filter_SAM_or_BAM__output_SAM_or_BAM_on_data_150__bam_peak_1122	16	.	2.86858	3.76588	1.60328
chr10	70094479	70099389	Filter_SAM_or_BAM__output_SAM_or_BAM_on_data_150__bam_peak_1123	200	.	7.98559	22.67052	20.03014
chr10	70119537	70120746	Filter_SAM_or_BAM__output_SAM_or_BAM_on_data_150__bam_peak_1124	19	.	3.00004	4.12588	1.95105
chr10	70132521	70132693	Filter_SAM_or_BAM__output_SAM_or_BAM_on_data_150__bam_peak_1125	11	.	2.67332	3.2902	1.14587
chr10	70204753	70205266	Filter_SAM_or_BAM__output_SAM_or_BAM_on_data_150__bam_peak_1126	26	.	3.30359	4.86378	2.66103
chr10	70440722	70442608	Filter_SAM_or_BAM__output_SAM_or_BAM_on_data_150__bam_peak_1127	123	.	6.00982	14.78028	12.34737
chr10	70520381	70522792	Filter_SAM_or_BAM__output_SAM_or_BAM_on_data_150__bam_peak_1128	36	.	3.61131	5.86597	3.64015
chr10	71158771	71159558	Filter_SAM_or_BAM__output_SAM_or_BAM_on_data_150__bam_peak_1129	37	.	3.66829	6.00525	3.77322
chr10	71236999	71238768	Filter_SAM_or_BAM__output_SAM_or_BAM_on_data_150__bam_peak_1130	102	.	5.42663	12.6678	10.28453
chr10	71239565	71239962	Filter_SAM_or_BAM__output_SAM_or_BAM_on_data_150__bam_peak_1131	32	.	3.52801	5.48431	3.26437
chr10	71283523	71285683	Filter_SAM_or_BAM__output_SAM_or_BAM_on_data_150__bam_peak_1132	257	.	9.12952	28.51027	25.73398
chr10	71306387	71306646	Filter_SAM_or_BAM__output_SAM_or_BAM_on_data_150__bam_peak_1133	59	.	4.47184	8.28094	5.98752
chr10	71343922	71345253	Filter_SAM_or_BAM__output_SAM_or_BAM_on_data_150__bam_peak_1134	149	.	6.90671	17.45245	14.95658
chr10	71346967	71349158	Filter_SAM_or_BAM__output_SAM_or_BAM_on_data_150__bam_peak_1135	228	.	8.38571	25.54177	22.83508
chr10	72654114	72656138	Filter_SAM_or_BAM__output_SAM_or_BAM_on_data_150__bam_peak_1136	140	.	6.28513	16.57213	14.09545
chr10	73099050	73099521	Filter_SAM_or_BAM__output_SAM_or_BAM_on_data_150__bam_peak_1137	10	.	2.60932	3.14288	1.00587
chr10	74966974	74967847	Filter_SAM_or_BAM__output_SAM_or_BAM_on_data_150__bam_peak_1138	30	.	3.43209	5.26933	3.05758
chr10	75036682	75037119	Filter_SAM_or_BAM__output_SAM_or_BAM_on_data_150__bam_peak_1139	25	.	3.2125	4.69646	2.50467
chr10	75059994	75061149	Filter_SAM_or_BAM__output_SAM_or_BAM_on_data_150__bam_peak_1140	45	.	3.92547	6.82494	4.57378
chr10	75063405	75064050	Filter_SAM_or_BAM__output_SAM_or_BAM_on_data_150__bam_peak_1141	23	.	3.16369	4.49702	2.3048
chr10	75211979	75213685	Filter_SAM_or_BAM__output_SAM_or_BAM_on_data_150__bam_peak_1142	185	.	7.60801	21.09547	18.51339
chr10	75222625	75222781	Filter_SAM_or_BAM__output_SAM_or_BAM_on_data_150__bam_peak_1143	10	.	2.60932	3.14288	1.00587
chr10	75223521	75223806	Filter_SAM_or_BAM__output_SAM_or_BAM_on_data_150__bam_peak_1144	13	.	2.73234	3.49376	1.3459
chr10	75516078	75519149	Filter_SAM_or_BAM__output_SAM_or_BAM_on_data_150__bam_peak_1145	249	.	8.83901	27.70319	24.94974
chr10	75559336	75560380	Filter_SAM_or_BAM__output_SAM_or_BAM_on_data_150__bam_peak_1146	44	.	3.90688	6.67982	4.42884
chr10	75666739	75668496	Filter_SAM_or_BAM__output_SAM_or_BAM_on_data_150__bam_peak_1147	133	.	6.39929	15.83223	13.37436
chr10	75763251	75765296	Filter_SAM_or_BAM__output_SAM_or_BAM_on_data_150__bam_peak_1148	163	.	7.14749	18.86076	16.33269
chr10	75772791	75773500	Filter_SAM_or_BAM__output_SAM_or_BAM_on_data_150__bam_peak_1149	22	.	3.13793	4.46238	2.27579
chr10	75797768	75798626	Filter_SAM_or_BAM__output_SAM_or_BAM_on_data_150__bam_peak_1150	59	.	4.40257	8.26887	5.98285
chr10	75836745	75837772	Filter_SAM_or_BAM__output_SAM_or_BAM_on_data_150__bam_peak_1151	43	.	3.9066	6.64393	4.39463
chr10	75858716	75860383	Filter_SAM_or_BAM__output_SAM_or_BAM_on_data_150__bam_peak_1152	172	.	7.3625	19.81571	17.25909
chr10	75872628	75872931	Filter_SAM_or_BAM__output_SAM_or_BAM_on_data_150__bam_peak_1153	29	.	3.38176	5.17091	2.96564
chr10	75920084	75922439	Filter_SAM_or_BAM__output_SAM_or_BAM_on_data_150__bam_peak_1154	286	.	9.40265	31.47044	28.6219
chr10	75930214	75932773	Filter_SAM_or_BAM__output_SAM_or_BAM_on_data_150__bam_peak_1155	136	.	6.12433	16.12993	13.65983
chr10	76032097	76033762	Filter_SAM_or_BAM__output_SAM_or_BAM_on_data_150__bam_peak_1156	226	.	8.37292	25.33732	22.64793
chr10	76214142	76214278	Filter_SAM_or_BAM__output_SAM_or_BAM_on_data_150__bam_peak_1157	10	.	2.60932	3.14288	1.00587
chr10	76237042	76238482	Filter_SAM_or_BAM__output_SAM_or_BAM_on_data_150__bam_peak_1158	338	.	10.66215	36.82506	33.80835
chr10	76344314	76346209	Filter_SAM_or_BAM__output_SAM_or_BAM_on_data_150__bam_peak_1159	80	.	4.69295	10.35925	8.02704
chr10	76441572	76443411	Filter_SAM_or_BAM__output_SAM_or_BAM_on_data_150__bam_peak_1160	139	.	6.21812	16.44216	13.97096
chr10	76449234	76449466	Filter_SAM_or_BAM__output_SAM_or_BAM_on_data_150__bam_peak_1161	10	.	2.60932	3.14288	1.00587
chr10	76467957	76469871	Filter_SAM_or_BAM__output_SAM_or_BAM_on_data_150__bam_peak_1162	214	.	7.68837	24.10114	21.42468
chr10	76531003	76532277	Filter_SAM_or_BAM__output_SAM_or_BAM_on_data_150__bam_peak_1163	85	.	5.10104	10.88478	8.53672
chr10	76575023	76575365	Filter_SAM_or_BAM__output_SAM_or_BAM_on_data_150__bam_peak_1164	10	.	2.63177	3.19454	1.05497
chr10	76621588	76623239	Filter_SAM_or_BAM__output_SAM_or_BAM_on_data_150__bam_peak_1165	45	.	3.84582	6.84691	4.59686
chr10	76724146	76726196	Filter_SAM_or_BAM__output_SAM_or_BAM_on_data_150__bam_peak_1166	80	.	5.03512	10.432	8.09525
chr10	76961180	76962367	Filter_SAM_or_BAM__output_SAM_or_BAM_on_data_150__bam_peak_1167	30	.	3.42203	5.21127	3.00036
chr10	77032639	77034092	Filter_SAM_or_BAM__output_SAM_or_BAM_on_data_150__bam_peak_1168	143	.	6.59983	16.85918	14.38157
chr10	77165417	77166570	Filter_SAM_or_BAM__output_SAM_or_BAM_on_data_150__bam_peak_1169	79	.	4.95881	10.24265	7.91121
chr10	77250962	77252700	Filter_SAM_or_BAM__output_SAM_or_BAM_on_data_150__bam_peak_1170	29	.	3.31619	5.15625	2.94721
chr10	77258566	77260378	Filter_SAM_or_BAM__output_SAM_or_BAM_on_data_150__bam_peak_1171	107	.	5.78011	13.14299	10.74277
chr10	77415972	77416226	Filter_SAM_or_BAM__output_SAM_or_BAM_on_data_150__bam_peak_1172	13	.	2.76667	3.50976	1.35552
chr10	77416897	77419352	Filter_SAM_or_BAM__output_SAM_or_BAM_on_data_150__bam_peak_1173	76	.	4.82844	10.02617	7.69608
chr10	77514874	77516649	Filter_SAM_or_BAM__output_SAM_or_BAM_on_data_150__bam_peak_1174	177	.	7.44615	20.35462	17.78407
chr10	77581567	77584934	Filter_SAM_or_BAM__output_SAM_or_BAM_on_data_150__bam_peak_1175	226	.	8.37125	25.32249	22.60975
chr10	77605895	77607315	Filter_SAM_or_BAM__output_SAM_or_BAM_on_data_150__bam_peak_1176	64	.	4.54658	8.75836	6.45999
chr10	77622277	77624440	Filter_SAM_or_BAM__output_SAM_or_BAM_on_data_150__bam_peak_1177	161	.	6.91752	18.64307	16.11085
chr10	77831577	77831762	Filter_SAM_or_BAM__output_SAM_or_BAM_on_data_150__bam_peak_1178	10	.	2.60932	3.14288	1.00587
chr10	77978149	77979470	Filter_SAM_or_BAM__output_SAM_or_BAM_on_data_150__bam_peak_1179	120	.	5.92447	14.45436	12.02945
chr10	78008715	78010655	Filter_SAM_or_BAM__output_SAM_or_BAM_on_data_150__bam_peak_1180	282	.	10.00875	31.09693	28.2504
chr10	78168276	78169934	Filter_SAM_or_BAM__output_SAM_or_BAM_on_data_150__bam_peak_1181	131	.	5.96221	15.59598	13.14139
chr10	78184498	78185623	Filter_SAM_or_BAM__output_SAM_or_BAM_on_data_150__bam_peak_1182	168	.	7.33022	19.36663	16.83009
chr10	78243588	78245652	Filter_SAM_or_BAM__output_SAM_or_BAM_on_data_150__bam_peak_1183	162	.	7.18284	18.74034	16.2126
chr10	78296996	78297909	Filter_SAM_or_BAM__output_SAM_or_BAM_on_data_150__bam_peak_1184	34	.	3.60613	5.71006	3.48311
chr10	78351131	78352882	Filter_SAM_or_BAM__output_SAM_or_BAM_on_data_150__bam_peak_1185	119	.	5.75653	14.41977	11.99314
chr10	78411815	78413455	Filter_SAM_or_BAM__output_SAM_or_BAM_on_data_150__bam_peak_1186	153	.	6.63379	17.80776	15.30126
chr10	78425281	78426623	Filter_SAM_or_BAM__output_SAM_or_BAM_on_data_150__bam_peak_1187	282	.	9.44561	31.08924	28.23676
chr10	78464375	78465211	Filter_SAM_or_BAM__output_SAM_or_BAM_on_data_150__bam_peak_1188	97	.	5.50921	12.16264	9.78544
chr10	78468717	78468861	Filter_SAM_or_BAM__output_SAM_or_BAM_on_data_150__bam_peak_1189	13	.	2.75842	3.49283	1.33984
chr10	78574171	78575759	Filter_SAM_or_BAM__output_SAM_or_BAM_on_data_150__bam_peak_1190	346	.	11.26613	37.70699	34.67154
chr10	78590479	78591990	Filter_SAM_or_BAM__output_SAM_or_BAM_on_data_150__bam_peak_1191	413	.	12.44593	44.57434	41.35614
chr10	78839126	78839295	Filter_SAM_or_BAM__output_SAM_or_BAM_on_data_150__bam_peak_1192	11	.	2.65855	3.25891	1.11672
chr10	79096041	79097840	Filter_SAM_or_BAM__output_SAM_or_BAM_on_data_150__bam_peak_1193	360	.	11.58573	39.16025	36.08414
chr10	79416528	79418212	Filter_SAM_or_BAM__output_SAM_or_BAM_on_data_150__bam_peak_1194	194	.	7.87524	22.06116	19.4403
chr10	79532619	79533987	Filter_SAM_or_BAM__output_SAM_or_BAM_on_data_150__bam_peak_1195	135	.	6.40563	16.01043	13.54077
chr10	79553710	79555751	Filter_SAM_or_BAM__output_SAM_or_BAM_on_data_150__bam_peak_1196	114	.	5.76509	13.84842	11.43022
chr10	79636942	79638515	Filter_SAM_or_BAM__output_SAM_or_BAM_on_data_150__bam_peak_1197	52	.	4.22529	7.51855	5.24342
chr10	79668919	79670512	Filter_SAM_or_BAM__output_SAM_or_BAM_on_data_150__bam_peak_1198	213	.	8.37246	23.96014	21.30433
chr10	79681408	79684631	Filter_SAM_or_BAM__output_SAM_or_BAM_on_data_150__bam_peak_1199	182	.	7.41723	20.80857	18.2274
chr10	79704126	79706267	Filter_SAM_or_BAM__output_SAM_or_BAM_on_data_150__bam_peak_1200	211	.	7.84731	23.86418	21.1868
chr10	79745951	79747087	Filter_SAM_or_BAM__output_SAM_or_BAM_on_data_150__bam_peak_1201	132	.	6.25091	15.68682	13.22978
chr10	79765658	79767806	Filter_SAM_or_BAM__output_SAM_or_BAM_on_data_150__bam_peak_1202	123	.	6.10026	14.83854	12.39998
chr10	79777421	79778344	Filter_SAM_or_BAM__output_SAM_or_BAM_on_data_150__bam_peak_1203	30	.	3.3678	5.2283	3.01997
chr10	79780370	79780516	Filter_SAM_or_BAM__output_SAM_or_BAM_on_data_150__bam_peak_1204	12	.	2.47789	3.37589	1.23489
chr10	79793120	79795046	Filter_SAM_or_BAM__output_SAM_or_BAM_on_data_150__bam_peak_1205	217	.	7.85898	24.36123	21.70447
chr10	79831278	79831473	Filter_SAM_or_BAM__output_SAM_or_BAM_on_data_150__bam_peak_1206	11	.	2.6753	3.29476	1.15021
chr10	79840582	79841774	Filter_SAM_or_BAM__output_SAM_or_BAM_on_data_150__bam_peak_1207	64	.	4.51919	8.70179	6.40605
chr10	79842327	79842601	Filter_SAM_or_BAM__output_SAM_or_BAM_on_data_150__bam_peak_1208	10	.	2.60932	3.14288	1.00587
chr10	79853072	79858028	Filter_SAM_or_BAM__output_SAM_or_BAM_on_data_150__bam_peak_1209	205	.	8.03688	23.20571	20.5521
chr10	79873741	79875015	Filter_SAM_or_BAM__output_SAM_or_BAM_on_data_150__bam_peak_1210	21	.	3.11196	4.37788	2.19313
chr10	79908163	79909046	Filter_SAM_or_BAM__output_SAM_or_BAM_on_data_150__bam_peak_1211	229	.	8.83534	25.61281	22.92006
chr10	79915962	79917560	Filter_SAM_or_BAM__output_SAM_or_BAM_on_data_150__bam_peak_1212	189	.	7.70446	21.51763	18.92223
chr10	79925588	79928570	Filter_SAM_or_BAM__output_SAM_or_BAM_on_data_150__bam_peak_1213	307	.	10.06834	33.71936	30.78253
chr10	79959592	79961059	Filter_SAM_or_BAM__output_SAM_or_BAM_on_data_150__bam_peak_1214	164	.	7.08924	18.95858	16.42611
chr10	79983129	79986211	Filter_SAM_or_BAM__output_SAM_or_BAM_on_data_150__bam_peak_1215	167	.	7.2447	19.26972	16.72444
chr10	79987013	79990444	Filter_SAM_or_BAM__output_SAM_or_BAM_on_data_150__bam_peak_1216	195	.	7.92606	22.17115	19.55851
chr10	79996355	79998336	Filter_SAM_or_BAM__output_SAM_or_BAM_on_data_150__bam_peak_1217	338	.	10.90769	36.85024	33.82761
chr10	80038766	80040049	Filter_SAM_or_BAM__output_SAM_or_BAM_on_data_150__bam_peak_1218	158	.	7.03612	18.38043	15.8625
chr10	80053230	80055547	Filter_SAM_or_BAM__output_SAM_or_BAM_on_data_150__bam_peak_1219	315	.	10.2083	34.51297	31.55275
chr10	80072525	80073572	Filter_SAM_or_BAM__output_SAM_or_BAM_on_data_150__bam_peak_1220	13	.	2.77874	3.54284	1.38818
chr10	80074512	80075449	Filter_SAM_or_BAM__output_SAM_or_BAM_on_data_150__bam_peak_1221	53	.	4.24064	7.65318	5.37583
chr10	80099074	80099502	Filter_SAM_or_BAM__output_SAM_or_BAM_on_data_150__bam_peak_1222	12	.	2.72429	3.42079	1.27245
chr10	80100344	80104198	Filter_SAM_or_BAM__output_SAM_or_BAM_on_data_150__bam_peak_1223	88	.	4.94517	11.2481	8.89709
chr10	80114742	80118917	Filter_SAM_or_BAM__output_SAM_or_BAM_on_data_150__bam_peak_1224	149	.	6.72324	17.49207	14.98739
chr10	80138255	80140093	Filter_SAM_or_BAM__output_SAM_or_BAM_on_data_150__bam_peak_1225	54	.	4.21203	7.72698	5.45405
chr10	80140984	80143885	Filter_SAM_or_BAM__output_SAM_or_BAM_on_data_150__bam_peak_1226	77	.	4.93299	10.0351	7.70563
chr10	80147584	80153394	Filter_SAM_or_BAM__output_SAM_or_BAM_on_data_150__bam_peak_1227	282	.	10.0398	31.07185	28.23368
chr10	80158993	80162775	Filter_SAM_or_BAM__output_SAM_or_BAM_on_data_150__bam_peak_1228	40	.	3.72394	6.25247	4.01733
chr10	80163980	80169009	Filter_SAM_or_BAM__output_SAM_or_BAM_on_data_150__bam_peak_1229	98	.	5.39039	12.26087	9.88132
chr10	80172904	80173301	Filter_SAM_or_BAM__output_SAM_or_BAM_on_data_150__bam_peak_1230	52	.	4.16112	7.51206	5.24568
chr10	80179963	80180251	Filter_SAM_or_BAM__output_SAM_or_BAM_on_data_150__bam_peak_1231	23	.	3.17262	4.50999	2.31745
chr10	80190736	80190886	Filter_SAM_or_BAM__output_SAM_or_BAM_on_data_150__bam_peak_1232	10	.	2.60932	3.14288	1.00587
chr10	80203736	80203873	Filter_SAM_or_BAM__output_SAM_or_BAM_on_data_150__bam_peak_1233	10	.	2.60932	3.14288	1.00587
chr10	80208422	80208771	Filter_SAM_or_BAM__output_SAM_or_BAM_on_data_150__bam_peak_1234	16	.	2.88164	3.79241	1.62759
chr10	80226154	80228867	Filter_SAM_or_BAM__output_SAM_or_BAM_on_data_150__bam_peak_1235	200	.	7.91764	22.72941	20.088
chr10	80248966	80250358	Filter_SAM_or_BAM__output_SAM_or_BAM_on_data_150__bam_peak_1236	150	.	6.5908	17.51251	15.00997
chr10	80259428	80262276	Filter_SAM_or_BAM__output_SAM_or_BAM_on_data_150__bam_peak_1237	242	.	9.03237	26.96022	24.23162
chr10	80264437	80267654	Filter_SAM_or_BAM__output_SAM_or_BAM_on_data_150__bam_peak_1238	156	.	6.62344	18.1939	15.67238
chr10	80292189	80293823	Filter_SAM_or_BAM__output_SAM_or_BAM_on_data_150__bam_peak_1239	211	.	8.33364	23.83892	21.19701
chr10	80295682	80295915	Filter_SAM_or_BAM__output_SAM_or_BAM_on_data_150__bam_peak_1240	38	.	3.56287	6.03363	3.80323
chr10	80319640	80320785	Filter_SAM_or_BAM__output_SAM_or_BAM_on_data_150__bam_peak_1241	173	.	6.56846	19.90154	17.33935
chr10	80322328	80324017	Filter_SAM_or_BAM__output_SAM_or_BAM_on_data_150__bam_peak_1242	133	.	6.34633	15.7674	13.31318
chr10	80343130	80345450	Filter_SAM_or_BAM__output_SAM_or_BAM_on_data_150__bam_peak_1243	33	.	3.49536	5.5408	3.32234
chr10	80347215	80349117	Filter_SAM_or_BAM__output_SAM_or_BAM_on_data_150__bam_peak_1244	219	.	8.37591	24.68364	21.98622
chr10	80367530	80368208	Filter_SAM_or_BAM__output_SAM_or_BAM_on_data_150__bam_peak_1245	34	.	3.55389	5.65396	3.43243
chr10	80384938	80388317	Filter_SAM_or_BAM__output_SAM_or_BAM_on_data_150__bam_peak_1246	373	.	11.56647	40.42602	37.30404
chr10	80397721	80400605	Filter_SAM_or_BAM__output_SAM_or_BAM_on_data_150__bam_peak_1247	137	.	6.49864	16.18337	13.71326
chr10	80405738	80407434	Filter_SAM_or_BAM__output_SAM_or_BAM_on_data_150__bam_peak_1248	153	.	6.70947	17.91285	15.39435
chr10	80431811	80435091	Filter_SAM_or_BAM__output_SAM_or_BAM_on_data_150__bam_peak_1249	181	.	7.16683	20.7751	18.16987
chr10	80474997	80475781	Filter_SAM_or_BAM__output_SAM_or_BAM_on_data_150__bam_peak_1250	33	.	3.47129	5.58243	3.35944
chr10	80524615	80524969	Filter_SAM_or_BAM__output_SAM_or_BAM_on_data_150__bam_peak_1251	13	.	2.76969	3.535	1.38382
chr10	80560362	80562459	Filter_SAM_or_BAM__output_SAM_or_BAM_on_data_150__bam_peak_1252	261	.	9.37209	28.99588	26.1885
chr10	80575570	80579127	Filter_SAM_or_BAM__output_SAM_or_BAM_on_data_150__bam_peak_1253	125	.	6.23394	14.94128	12.50213
chr10	80589048	80590671	Filter_SAM_or_BAM__output_SAM_or_BAM_on_data_150__bam_peak_1254	106	.	5.52608	13.00584	10.61033
chr10	80602479	80603976	Filter_SAM_or_BAM__output_SAM_or_BAM_on_data_150__bam_peak_1255	241	.	8.78953	26.89129	24.14843
chr10	80621769	80624285	Filter_SAM_or_BAM__output_SAM_or_BAM_on_data_150__bam_peak_1256	133	.	6.11171	15.84283	13.38344
chr10	80655408	80657022	Filter_SAM_or_BAM__output_SAM_or_BAM_on_data_150__bam_peak_1257	88	.	5.22375	11.15353	8.80105
chr10	80659427	80659632	Filter_SAM_or_BAM__output_SAM_or_BAM_on_data_150__bam_peak_1258	10	.	2.60932	3.14288	1.00587
chr10	80673877	80677685	Filter_SAM_or_BAM__output_SAM_or_BAM_on_data_150__bam_peak_1259	369	.	11.07026	39.99597	36.90073
chr10	80700514	80703471	Filter_SAM_or_BAM__output_SAM_or_BAM_on_data_150__bam_peak_1260	99	.	5.39641	12.35935	9.97814
chr10	80740320	80742786	Filter_SAM_or_BAM__output_SAM_or_BAM_on_data_150__bam_peak_1261	310	.	10.09893	33.96784	31.04695
chr10	80751990	80752469	Filter_SAM_or_BAM__output_SAM_or_BAM_on_data_150__bam_peak_1262	17	.	2.93466	3.9249	1.75595
chr10	80754852	80757218	Filter_SAM_or_BAM__output_SAM_or_BAM_on_data_150__bam_peak_1263	169	.	7.28562	19.52586	16.97074
chr10	80796530	80799933	Filter_SAM_or_BAM__output_SAM_or_BAM_on_data_150__bam_peak_1264	256	.	8.97832	28.37146	25.60968
chr10	80812651	80813744	Filter_SAM_or_BAM__output_SAM_or_BAM_on_data_150__bam_peak_1265	49	.	4.12383	7.22341	4.95533
chr10	80825905	80828345	Filter_SAM_or_BAM__output_SAM_or_BAM_on_data_150__bam_peak_1266	195	.	7.91977	22.17562	19.55797
chr10	80854317	80856330	Filter_SAM_or_BAM__output_SAM_or_BAM_on_data_150__bam_peak_1267	192	.	7.78794	21.8715	19.25218
chr10	80899817	80900872	Filter_SAM_or_BAM__output_SAM_or_BAM_on_data_150__bam_peak_1268	277	.	9.95579	30.55411	27.72888
chr10	80917047	80918613	Filter_SAM_or_BAM__output_SAM_or_BAM_on_data_150__bam_peak_1269	160	.	6.86933	18.59431	16.07054
chr10	80928714	80932764	Filter_SAM_or_BAM__output_SAM_or_BAM_on_data_150__bam_peak_1270	147	.	6.41377	17.27251	14.78072
chr10	81014538	81014760	Filter_SAM_or_BAM__output_SAM_or_BAM_on_data_150__bam_peak_1271	10	.	2.62691	3.18337	1.04435
chr10	81036724	81037329	Filter_SAM_or_BAM__output_SAM_or_BAM_on_data_150__bam_peak_1272	73	.	4.81676	9.63291	7.31293
chr10	81058005	81058539	Filter_SAM_or_BAM__output_SAM_or_BAM_on_data_150__bam_peak_1273	17	.	2.9475	3.9543	1.78311
chr10	81059214	81060440	Filter_SAM_or_BAM__output_SAM_or_BAM_on_data_150__bam_peak_1274	146	.	6.81361	17.17874	14.68882
chr10	81069620	81070789	Filter_SAM_or_BAM__output_SAM_or_BAM_on_data_150__bam_peak_1275	89	.	4.95732	11.28547	8.93713
chr10	81104866	81107460	Filter_SAM_or_BAM__output_SAM_or_BAM_on_data_150__bam_peak_1276	256	.	9.39244	28.41685	25.65144
chr10	81109730	81109889	Filter_SAM_or_BAM__output_SAM_or_BAM_on_data_150__bam_peak_1277	20	.	3.04204	4.24592	2.07021
chr10	81128987	81129844	Filter_SAM_or_BAM__output_SAM_or_BAM_on_data_150__bam_peak_1278	49	.	4.02408	7.23718	4.9739
chr10	81135388	81139804	Filter_SAM_or_BAM__output_SAM_or_BAM_on_data_150__bam_peak_1279	268	.	9.55973	29.62999	26.81338
chr10	81140721	81140880	Filter_SAM_or_BAM__output_SAM_or_BAM_on_data_150__bam_peak_1280	12	.	2.74351	3.45177	1.29942
chr10	81166470	81169225	Filter_SAM_or_BAM__output_SAM_or_BAM_on_data_150__bam_peak_1281	137	.	6.62355	16.26958	13.7991
chr10	81174561	81175449	Filter_SAM_or_BAM__output_SAM_or_BAM_on_data_150__bam_peak_1282	45	.	3.99015	6.84105	4.58463
chr10	81176093	81178343	Filter_SAM_or_BAM__output_SAM_or_BAM_on_data_150__bam_peak_1283	162	.	7.03989	18.80351	16.27067
chr10	81182816	81184132	Filter_SAM_or_BAM__output_SAM_or_BAM_on_data_150__bam_peak_1284	90	.	5.19444	11.45301	9.098
chr10	81192345	81193042	Filter_SAM_or_BAM__output_SAM_or_BAM_on_data_150__bam_peak_1285	53	.	4.26416	7.65456	5.3776
chr10	81194942	81196117	Filter_SAM_or_BAM__output_SAM_or_BAM_on_data_150__bam_peak_1286	21	.	3.08179	4.33405	2.15071
chr10	81232988	81233974	Filter_SAM_or_BAM__output_SAM_or_BAM_on_data_150__bam_peak_1287	46	.	3.95158	6.93058	4.67778
chr10	81266000	81267194	Filter_SAM_or_BAM__output_SAM_or_BAM_on_data_150__bam_peak_1288	121	.	6.19745	14.55091	12.12248
chr10	81268119	81269322	Filter_SAM_or_BAM__output_SAM_or_BAM_on_data_150__bam_peak_1289	418	.	12.52872	45.06866	41.8112
chr10	81292791	81294143	Filter_SAM_or_BAM__output_SAM_or_BAM_on_data_150__bam_peak_1290	134	.	6.48195	15.95298	13.49344
chr10	81319528	81322227	Filter_SAM_or_BAM__output_SAM_or_BAM_on_data_150__bam_peak_1291	105	.	5.41604	12.89706	10.50406
chr10	81349165	81351157	Filter_SAM_or_BAM__output_SAM_or_BAM_on_data_150__bam_peak_1292	177	.	7.60771	20.28329	17.71993
chr10	81356443	81358942	Filter_SAM_or_BAM__output_SAM_or_BAM_on_data_150__bam_peak_1293	197	.	7.79518	22.38947	19.76267
chr10	81376621	81379160	Filter_SAM_or_BAM__output_SAM_or_BAM_on_data_150__bam_peak_1294	146	.	6.49832	17.10058	14.60455
chr10	81384195	81385457	Filter_SAM_or_BAM__output_SAM_or_BAM_on_data_150__bam_peak_1295	139	.	6.50395	16.46862	13.99339
chr10	81421585	81421754	Filter_SAM_or_BAM__output_SAM_or_BAM_on_data_150__bam_peak_1296	25	.	3.26817	4.7568	2.55621
chr10	81424122	81427567	Filter_SAM_or_BAM__output_SAM_or_BAM_on_data_150__bam_peak_1297	151	.	6.57328	17.64992	15.1521
chr10	81429688	81431404	Filter_SAM_or_BAM__output_SAM_or_BAM_on_data_150__bam_peak_1298	88	.	5.11846	11.22594	8.87668
chr10	81449987	81450131	Filter_SAM_or_BAM__output_SAM_or_BAM_on_data_150__bam_peak_1299	15	.	2.77866	3.73231	1.57697
chr10	81494917	81497245	Filter_SAM_or_BAM__output_SAM_or_BAM_on_data_150__bam_peak_1300	240	.	9.14191	26.80866	24.07955
chr10	81543499	81545810	Filter_SAM_or_BAM__output_SAM_or_BAM_on_data_150__bam_peak_1301	190	.	7.74214	21.68399	19.08105
chr10	81559059	81561348	Filter_SAM_or_BAM__output_SAM_or_BAM_on_data_150__bam_peak_1302	288	.	9.8466	31.71618	28.84381
chr10	81570817	81571968	Filter_SAM_or_BAM__output_SAM_or_BAM_on_data_150__bam_peak_1303	128	.	6.28996	15.31349	12.86866
chr10	81574842	81576020	Filter_SAM_or_BAM__output_SAM_or_BAM_on_data_150__bam_peak_1304	142	.	6.55839	16.70638	14.21842
chr10	81597141	81597429	Filter_SAM_or_BAM__output_SAM_or_BAM_on_data_150__bam_peak_1305	41	.	3.86906	6.42835	4.17996
chr10	81605312	81606940	Filter_SAM_or_BAM__output_SAM_or_BAM_on_data_150__bam_peak_1306	50	.	3.95992	7.33714	5.07916
chr10	81626930	81628027	Filter_SAM_or_BAM__output_SAM_or_BAM_on_data_150__bam_peak_1307	106	.	5.70478	13.0116	10.61581
chr10	81642741	81644412	Filter_SAM_or_BAM__output_SAM_or_BAM_on_data_150__bam_peak_1308	163	.	7.05163	18.8556	16.3233
chr10	81648900	81649800	Filter_SAM_or_BAM__output_SAM_or_BAM_on_data_150__bam_peak_1309	83	.	5.14767	10.72174	8.37749
chr10	81997327	81997785	Filter_SAM_or_BAM__output_SAM_or_BAM_on_data_150__bam_peak_1310	25	.	3.21784	4.70475	2.51172
chr10	82047717	82048814	Filter_SAM_or_BAM__output_SAM_or_BAM_on_data_150__bam_peak_1311	128	.	5.65348	15.30411	12.85538
chr10	82083189	82083964	Filter_SAM_or_BAM__output_SAM_or_BAM_on_data_150__bam_peak_1312	118	.	5.93149	14.26717	11.84127
chr10	82127534	82128684	Filter_SAM_or_BAM__output_SAM_or_BAM_on_data_150__bam_peak_1313	105	.	5.57474	12.97713	10.58351
chr10	82178127	82179088	Filter_SAM_or_BAM__output_SAM_or_BAM_on_data_150__bam_peak_1314	61	.	4.42677	8.45202	6.16306
chr10	82240421	82241601	Filter_SAM_or_BAM__output_SAM_or_BAM_on_data_150__bam_peak_1315	170	.	7.16922	19.65019	17.08164
chr10	82353608	82355108	Filter_SAM_or_BAM__output_SAM_or_BAM_on_data_150__bam_peak_1316	134	.	6.47427	15.87287	13.40913
chr10	82622333	82623563	Filter_SAM_or_BAM__output_SAM_or_BAM_on_data_150__bam_peak_1317	24	.	3.21813	4.69481	2.49924
chr10	82629336	82631040	Filter_SAM_or_BAM__output_SAM_or_BAM_on_data_150__bam_peak_1318	168	.	7.38881	19.39787	16.85271
chr10	82689876	82690510	Filter_SAM_or_BAM__output_SAM_or_BAM_on_data_150__bam_peak_1319	12	.	2.71057	3.38498	1.23816
chr10	82698713	82700380	Filter_SAM_or_BAM__output_SAM_or_BAM_on_data_150__bam_peak_1320	107	.	5.63541	13.18298	10.78555
chr10	82762406	82764044	Filter_SAM_or_BAM__output_SAM_or_BAM_on_data_150__bam_peak_1321	158	.	6.97655	18.40961	15.89008
chr10	82858573	82861948	Filter_SAM_or_BAM__output_SAM_or_BAM_on_data_150__bam_peak_1322	334	.	10.47729	36.43599	33.45246
chr10	82863102	82863570	Filter_SAM_or_BAM__output_SAM_or_BAM_on_data_150__bam_peak_1323	14	.	2.75798	3.56282	1.41046
chr10	82984945	82987859	Filter_SAM_or_BAM__output_SAM_or_BAM_on_data_150__bam_peak_1324	238	.	8.62287	26.58668	23.8593
chr10	83336523	83338120	Filter_SAM_or_BAM__output_SAM_or_BAM_on_data_150__bam_peak_1325	62	.	4.45685	8.55304	6.26244
chr10	83359830	83361490	Filter_SAM_or_BAM__output_SAM_or_BAM_on_data_150__bam_peak_1326	212	.	7.95027	23.96091	21.28917
chr10	83533342	83534064	Filter_SAM_or_BAM__output_SAM_or_BAM_on_data_150__bam_peak_1327	34	.	3.56149	5.70353	3.48054
chr10	83543332	83545637	Filter_SAM_or_BAM__output_SAM_or_BAM_on_data_150__bam_peak_1328	147	.	6.72483	17.19756	14.71126
chr10	83647550	83649411	Filter_SAM_or_BAM__output_SAM_or_BAM_on_data_150__bam_peak_1329	172	.	6.82612	19.75566	17.20126
chr10	84370474	84370679	Filter_SAM_or_BAM__output_SAM_or_BAM_on_data_150__bam_peak_1330	14	.	2.79516	3.58269	1.42677
chr10	84438246	84442421	Filter_SAM_or_BAM__output_SAM_or_BAM_on_data_150__bam_peak_1331	194	.	7.7294	22.0521	19.44436
chr10	84530550	84530686	Filter_SAM_or_BAM__output_SAM_or_BAM_on_data_150__bam_peak_1332	16	.	2.89593	3.81435	1.6466
chr10	84532193	84534656	Filter_SAM_or_BAM__output_SAM_or_BAM_on_data_150__bam_peak_1333	189	.	7.61317	21.53927	18.9295
chr10	84575830	84577767	Filter_SAM_or_BAM__output_SAM_or_BAM_on_data_150__bam_peak_1334	282	.	9.78502	31.06312	28.22252
chr10	84621860	84623380	Filter_SAM_or_BAM__output_SAM_or_BAM_on_data_150__bam_peak_1335	155	.	6.62021	18.04595	15.52855
chr10	84884249	84884399	Filter_SAM_or_BAM__output_SAM_or_BAM_on_data_150__bam_peak_1336	10	.	2.64231	3.21882	1.07804
chr10	84916736	84918958	Filter_SAM_or_BAM__output_SAM_or_BAM_on_data_150__bam_peak_1337	204	.	7.70373	23.12328	20.49025
chr10	85058487	85058645	Filter_SAM_or_BAM__output_SAM_or_BAM_on_data_150__bam_peak_1338	10	.	2.60932	3.14288	1.00587
chr10	85101819	85104425	Filter_SAM_or_BAM__output_SAM_or_BAM_on_data_150__bam_peak_1339	253	.	9.11539	28.14769	25.36628
chr10	85127103	85128273	Filter_SAM_or_BAM__output_SAM_or_BAM_on_data_150__bam_peak_1340	83	.	5.13694	10.67496	8.33131
chr10	85183254	85186082	Filter_SAM_or_BAM__output_SAM_or_BAM_on_data_150__bam_peak_1341	154	.	6.99353	18.0072	15.49656
chr10	85386810	85388869	Filter_SAM_or_BAM__output_SAM_or_BAM_on_data_150__bam_peak_1342	195	.	7.95534	22.19367	19.58234
chr10	85598307	85599595	Filter_SAM_or_BAM__output_SAM_or_BAM_on_data_150__bam_peak_1343	108	.	5.83869	13.20384	10.80373
chr10	85871617	85873027	Filter_SAM_or_BAM__output_SAM_or_BAM_on_data_150__bam_peak_1344	179	.	7.42092	20.5442	17.97408
chr10	85915803	85917405	Filter_SAM_or_BAM__output_SAM_or_BAM_on_data_150__bam_peak_1345	177	.	7.48154	20.31018	17.74334
chr10	85956428	85958144	Filter_SAM_or_BAM__output_SAM_or_BAM_on_data_150__bam_peak_1346	193	.	7.55312	21.91041	19.30834
chr10	86021861	86023007	Filter_SAM_or_BAM__output_SAM_or_BAM_on_data_150__bam_peak_1347	123	.	6.22933	14.81883	12.38518
chr10	86064364	86064520	Filter_SAM_or_BAM__output_SAM_or_BAM_on_data_150__bam_peak_1348	13	.	2.78785	3.55383	1.39641
chr10	86300215	86303135	Filter_SAM_or_BAM__output_SAM_or_BAM_on_data_150__bam_peak_1349	208	.	8.32332	23.47819	20.83727
chr10	86383930	86384066	Filter_SAM_or_BAM__output_SAM_or_BAM_on_data_150__bam_peak_1350	11	.	2.69186	3.34317	1.19972
chr10	86685270	86686126	Filter_SAM_or_BAM__output_SAM_or_BAM_on_data_150__bam_peak_1351	78	.	5.03914	10.18165	7.84739
chr10	86703708	86707141	Filter_SAM_or_BAM__output_SAM_or_BAM_on_data_150__bam_peak_1352	270	.	9.3619	29.86387	27.05739
chr10	86730902	86731295	Filter_SAM_or_BAM__output_SAM_or_BAM_on_data_150__bam_peak_1353	10	.	2.6343	3.20038	1.06052
chr10	86778311	86780560	Filter_SAM_or_BAM__output_SAM_or_BAM_on_data_150__bam_peak_1354	221	.	7.9963	24.80437	22.13259
chr10	87062240	87062428	Filter_SAM_or_BAM__output_SAM_or_BAM_on_data_150__bam_peak_1355	21	.	3.10343	4.36024	2.17598
chr10	87859082	87861073	Filter_SAM_or_BAM__output_SAM_or_BAM_on_data_150__bam_peak_1356	52	.	4.16156	7.51049	5.2404
chr10	88145727	88147719	Filter_SAM_or_BAM__output_SAM_or_BAM_on_data_150__bam_peak_1357	139	.	6.52622	16.38359	13.91377
chr10	88200766	88202035	Filter_SAM_or_BAM__output_SAM_or_BAM_on_data_150__bam_peak_1358	231	.	8.57479	25.88351	23.16541
chr10	88356358	88357562	Filter_SAM_or_BAM__output_SAM_or_BAM_on_data_150__bam_peak_1359	50	.	4.07616	7.30214	5.0407
chr10	88378575	88381251	Filter_SAM_or_BAM__output_SAM_or_BAM_on_data_150__bam_peak_1360	187	.	7.4318	21.30894	18.71227
chr10	88503016	88504303	Filter_SAM_or_BAM__output_SAM_or_BAM_on_data_150__bam_peak_1361	247	.	9.05502	27.46128	24.71931
chr10	88730406	88733269	Filter_SAM_or_BAM__output_SAM_or_BAM_on_data_150__bam_peak_1362	212	.	8.35464	23.85793	21.20661
chr10	88825830	88827276	Filter_SAM_or_BAM__output_SAM_or_BAM_on_data_150__bam_peak_1363	240	.	8.76681	26.76365	24.04317
chr10	89348976	89349140	Filter_SAM_or_BAM__output_SAM_or_BAM_on_data_150__bam_peak_1364	11	.	2.65281	3.24298	1.101
chr10	89442794	89444437	Filter_SAM_or_BAM__output_SAM_or_BAM_on_data_150__bam_peak_1365	143	.	6.6469	16.84966	14.36514
chr10	89685253	89686532	Filter_SAM_or_BAM__output_SAM_or_BAM_on_data_150__bam_peak_1366	82	.	4.7101	10.60908	8.26705
chr10	89731579	89733021	Filter_SAM_or_BAM__output_SAM_or_BAM_on_data_150__bam_peak_1367	184	.	7.80135	21.00133	18.42334
chr10	89744747	89746683	Filter_SAM_or_BAM__output_SAM_or_BAM_on_data_150__bam_peak_1368	170	.	7.31539	19.61281	17.05334
chr10	89764868	89765103	Filter_SAM_or_BAM__output_SAM_or_BAM_on_data_150__bam_peak_1369	14	.	2.81939	3.63453	1.47487
chr10	89896043	89896252	Filter_SAM_or_BAM__output_SAM_or_BAM_on_data_150__bam_peak_1370	10	.	2.60932	3.14288	1.00587
chr10	91081783	91083834	Filter_SAM_or_BAM__output_SAM_or_BAM_on_data_150__bam_peak_1371	216	.	8.39442	24.35445	21.69208
chr10	91122256	91124522	Filter_SAM_or_BAM__output_SAM_or_BAM_on_data_150__bam_peak_1372	196	.	7.50663	22.2485	19.63731
chr10	91166587	91172542	Filter_SAM_or_BAM__output_SAM_or_BAM_on_data_150__bam_peak_1373	117	.	5.74909	14.21302	11.7895
chr10	91180198	91183374	Filter_SAM_or_BAM__output_SAM_or_BAM_on_data_150__bam_peak_1374	57	.	4.32335	8.00926	5.72811
chr10	91187389	91187990	Filter_SAM_or_BAM__output_SAM_or_BAM_on_data_150__bam_peak_1375	19	.	3.00377	4.10737	1.93219
chr10	92721457	92722679	Filter_SAM_or_BAM__output_SAM_or_BAM_on_data_150__bam_peak_1376	119	.	5.95941	14.34426	11.922
chr10	93051471	93051623	Filter_SAM_or_BAM__output_SAM_or_BAM_on_data_150__bam_peak_1377	10	.	2.62084	3.17233	1.03482
chr10	93160339	93163478	Filter_SAM_or_BAM__output_SAM_or_BAM_on_data_150__bam_peak_1378	296	.	10.03973	32.52568	29.62097
chr10	93165748	93166565	Filter_SAM_or_BAM__output_SAM_or_BAM_on_data_150__bam_peak_1379	33	.	3.4818	5.5408	3.32419
chr10	93179258	93179502	Filter_SAM_or_BAM__output_SAM_or_BAM_on_data_150__bam_peak_1380	10	.	2.6282	3.18634	1.04718
chr10	93306087	93306258	Filter_SAM_or_BAM__output_SAM_or_BAM_on_data_150__bam_peak_1381	23	.	3.14918	4.51887	2.3332
chr10	93308385	93311512	Filter_SAM_or_BAM__output_SAM_or_BAM_on_data_150__bam_peak_1382	187	.	7.67868	21.35097	18.75439
chr10	93452780	93455595	Filter_SAM_or_BAM__output_SAM_or_BAM_on_data_150__bam_peak_1383	164	.	7.06001	18.97154	16.42881
chr10	93588618	93589885	Filter_SAM_or_BAM__output_SAM_or_BAM_on_data_150__bam_peak_1384	214	.	8.48794	24.12869	21.47638
chr10	93640792	93643412	Filter_SAM_or_BAM__output_SAM_or_BAM_on_data_150__bam_peak_1385	91	.	5.22775	11.55365	9.19572
chr10	93833633	93834324	Filter_SAM_or_BAM__output_SAM_or_BAM_on_data_150__bam_peak_1386	16	.	2.85889	3.78417	1.62108
chr10	93888381	93890521	Filter_SAM_or_BAM__output_SAM_or_BAM_on_data_150__bam_peak_1387	228	.	8.65101	25.5741	22.86456
chr10	94034916	94036848	Filter_SAM_or_BAM__output_SAM_or_BAM_on_data_150__bam_peak_1388	332	.	10.90863	36.20961	33.23975
chr10	94147327	94149362	Filter_SAM_or_BAM__output_SAM_or_BAM_on_data_150__bam_peak_1389	152	.	6.89562	17.72889	15.22094
chr10	94198387	94199570	Filter_SAM_or_BAM__output_SAM_or_BAM_on_data_150__bam_peak_1390	293	.	10.07422	32.20259	29.32416
chr10	94514453	94517112	Filter_SAM_or_BAM__output_SAM_or_BAM_on_data_150__bam_peak_1391	127	.	6.20486	15.14715	12.70367
chr10	94520324	94521138	Filter_SAM_or_BAM__output_SAM_or_BAM_on_data_150__bam_peak_1392	20	.	3.05149	4.23682	2.05716
chr10	94544859	94545967	Filter_SAM_or_BAM__output_SAM_or_BAM_on_data_150__bam_peak_1393	66	.	4.56972	8.93763	6.63726
chr10	94687687	94689774	Filter_SAM_or_BAM__output_SAM_or_BAM_on_data_150__bam_peak_1394	279	.	10.16748	30.7842	27.96524
chr10	94853647	94853881	Filter_SAM_or_BAM__output_SAM_or_BAM_on_data_150__bam_peak_1395	10	.	2.60932	3.14288	1.00587
chr10	94944975	94945126	Filter_SAM_or_BAM__output_SAM_or_BAM_on_data_150__bam_peak_1396	12	.	2.73097	3.4229	1.27198
chr10	95264576	95266746	Filter_SAM_or_BAM__output_SAM_or_BAM_on_data_150__bam_peak_1397	57	.	4.18828	7.99231	5.71006
chr10	95323109	95324104	Filter_SAM_or_BAM__output_SAM_or_BAM_on_data_150__bam_peak_1398	101	.	5.69923	12.53152	10.14423
chr10	95394853	95395542	Filter_SAM_or_BAM__output_SAM_or_BAM_on_data_150__bam_peak_1399	16	.	2.89004	3.81273	1.64707
chr10	95408748	95409217	Filter_SAM_or_BAM__output_SAM_or_BAM_on_data_150__bam_peak_1400	14	.	2.7215	3.63781	1.49262
chr10	95413191	95417986	Filter_SAM_or_BAM__output_SAM_or_BAM_on_data_150__bam_peak_1401	195	.	7.91721	22.15324	19.53809
chr10	95500765	95501978	Filter_SAM_or_BAM__output_SAM_or_BAM_on_data_150__bam_peak_1402	305	.	10.66449	33.42711	30.53237
chr10	95513928	95516797	Filter_SAM_or_BAM__output_SAM_or_BAM_on_data_150__bam_peak_1403	165	.	7.19474	19.09122	16.55012
chr10	95532757	95532893	Filter_SAM_or_BAM__output_SAM_or_BAM_on_data_150__bam_peak_1404	10	.	2.63599	3.20884	1.07006
chr10	95560654	95564839	Filter_SAM_or_BAM__output_SAM_or_BAM_on_data_150__bam_peak_1405	315	.	10.38594	34.52332	31.58173
chr10	95708542	95708729	Filter_SAM_or_BAM__output_SAM_or_BAM_on_data_150__bam_peak_1406	11	.	2.69014	3.32891	1.18266
chr10	95894352	95894796	Filter_SAM_or_BAM__output_SAM_or_BAM_on_data_150__bam_peak_1407	12	.	2.72272	3.4039	1.25392
chr10	95939754	95942080	Filter_SAM_or_BAM__output_SAM_or_BAM_on_data_150__bam_peak_1408	179	.	7.56171	20.55582	17.98594
chr10	95946249	95946432	Filter_SAM_or_BAM__output_SAM_or_BAM_on_data_150__bam_peak_1409	11	.	2.66298	3.26748	1.12464
chr10	96615974	96622870	Filter_SAM_or_BAM__output_SAM_or_BAM_on_data_150__bam_peak_1410	186	.	7.72522	21.29278	18.69821
chr10	97020546	97020792	Filter_SAM_or_BAM__output_SAM_or_BAM_on_data_150__bam_peak_1411	16	.	2.88982	3.79753	1.62991
chr10	97313195	97314014	Filter_SAM_or_BAM__output_SAM_or_BAM_on_data_150__bam_peak_1412	193	.	8.07737	21.98853	19.38819
chr10	97479642	97481139	Filter_SAM_or_BAM__output_SAM_or_BAM_on_data_150__bam_peak_1413	19	.	2.99905	4.09512	1.92039
chr10	98913141	98917491	Filter_SAM_or_BAM__output_SAM_or_BAM_on_data_150__bam_peak_1414	201	.	7.85415	22.78036	20.14128
chr10	99106402	99108760	Filter_SAM_or_BAM__output_SAM_or_BAM_on_data_150__bam_peak_1415	186	.	7.80058	21.21515	18.63536
chr10	99260747	99266855	Filter_SAM_or_BAM__output_SAM_or_BAM_on_data_150__bam_peak_1416	340	.	11.11316	37.04194	34.04868
chr10	100015186	100017618	Filter_SAM_or_BAM__output_SAM_or_BAM_on_data_150__bam_peak_1417	192	.	7.50701	21.84751	19.22996
chr10	100018223	100018384	Filter_SAM_or_BAM__output_SAM_or_BAM_on_data_150__bam_peak_1418	10	.	2.64307	3.22371	1.08372
chr10	100486120	100488178	Filter_SAM_or_BAM__output_SAM_or_BAM_on_data_150__bam_peak_1419	231	.	8.62721	25.87493	23.16035
chr10	100588488	100589315	Filter_SAM_or_BAM__output_SAM_or_BAM_on_data_150__bam_peak_1420	98	.	5.5856	12.20007	9.8194
chr10	101635339	101636168	Filter_SAM_or_BAM__output_SAM_or_BAM_on_data_150__bam_peak_1421	19	.	3.01394	4.14828	1.97235
chr10	101699992	101700235	Filter_SAM_or_BAM__output_SAM_or_BAM_on_data_150__bam_peak_1422	10	.	2.60932	3.14288	1.00587
chr10	105573546	105575427	Filter_SAM_or_BAM__output_SAM_or_BAM_on_data_150__bam_peak_1423	70	.	4.74005	9.3493	7.03506
chr10	105841125	105842372	Filter_SAM_or_BAM__output_SAM_or_BAM_on_data_150__bam_peak_1424	121	.	6.17015	14.62191	12.19018
chr10	107483492	107489314	Filter_SAM_or_BAM__output_SAM_or_BAM_on_data_150__bam_peak_1425	78	.	4.93076	10.2085	7.87748
chr10	107492475	107493816	Filter_SAM_or_BAM__output_SAM_or_BAM_on_data_150__bam_peak_1426	24	.	3.17069	4.62147	2.4334
chr10	107498137	107499796	Filter_SAM_or_BAM__output_SAM_or_BAM_on_data_150__bam_peak_1427	33	.	3.49853	5.56484	3.34899
chr10	108161077	108164375	Filter_SAM_or_BAM__output_SAM_or_BAM_on_data_150__bam_peak_1428	252	.	8.68915	27.9985	25.24408
chr10	108332251	108333085	Filter_SAM_or_BAM__output_SAM_or_BAM_on_data_150__bam_peak_1429	13	.	2.75138	3.47567	1.32336
chr10	109902798	109904461	Filter_SAM_or_BAM__output_SAM_or_BAM_on_data_150__bam_peak_1430	95	.	5.25369	11.89963	9.52971
chr10	110454569	110455736	Filter_SAM_or_BAM__output_SAM_or_BAM_on_data_150__bam_peak_1431	40	.	3.75411	6.25326	4.01665
chr10	110744494	110746418	Filter_SAM_or_BAM__output_SAM_or_BAM_on_data_150__bam_peak_1432	100	.	5.54005	12.41782	10.03602
chr10	110919246	110922503	Filter_SAM_or_BAM__output_SAM_or_BAM_on_data_150__bam_peak_1433	153	.	6.85461	17.89655	15.37695
chr10	110927435	110927728	Filter_SAM_or_BAM__output_SAM_or_BAM_on_data_150__bam_peak_1434	11	.	2.66257	3.26545	1.12236
chr10	110931404	110931955	Filter_SAM_or_BAM__output_SAM_or_BAM_on_data_150__bam_peak_1435	21	.	3.11178	4.37142	2.18522
chr10	111008159	111011348	Filter_SAM_or_BAM__output_SAM_or_BAM_on_data_150__bam_peak_1436	169	.	7.31985	19.44619	16.9036
chr10	111102480	111103399	Filter_SAM_or_BAM__output_SAM_or_BAM_on_data_150__bam_peak_1437	39	.	3.73745	6.15592	3.91812
chr10	111163993	111166154	Filter_SAM_or_BAM__output_SAM_or_BAM_on_data_150__bam_peak_1438	175	.	7.42044	20.12554	17.55621
chr10	111298146	111299206	Filter_SAM_or_BAM__output_SAM_or_BAM_on_data_150__bam_peak_1439	188	.	7.8416	21.49411	18.88961
chr10	111472912	111474525	Filter_SAM_or_BAM__output_SAM_or_BAM_on_data_150__bam_peak_1440	165	.	7.24531	19.10272	16.56
chr10	111505884	111509574	Filter_SAM_or_BAM__output_SAM_or_BAM_on_data_150__bam_peak_1441	263	.	8.89526	29.10136	26.31863
chr10	111515630	111516956	Filter_SAM_or_BAM__output_SAM_or_BAM_on_data_150__bam_peak_1442	33	.	3.53494	5.56636	3.34749
chr10	111972703	111974183	Filter_SAM_or_BAM__output_SAM_or_BAM_on_data_150__bam_peak_1443	133	.	6.36504	15.77198	13.31539
chr10	112270063	112271236	Filter_SAM_or_BAM__output_SAM_or_BAM_on_data_150__bam_peak_1444	72	.	4.80865	9.55729	7.23933
chr10	112359648	112359783	Filter_SAM_or_BAM__output_SAM_or_BAM_on_data_150__bam_peak_1445	12	.	2.71226	3.38209	1.23394
chr10	112927577	112929445	Filter_SAM_or_BAM__output_SAM_or_BAM_on_data_150__bam_peak_1446	173	.	7.38588	19.91308	17.35467
chr10	113843765	113843927	Filter_SAM_or_BAM__output_SAM_or_BAM_on_data_150__bam_peak_1447	13	.	2.77689	3.53585	1.38086
chr10	114801358	114802743	Filter_SAM_or_BAM__output_SAM_or_BAM_on_data_150__bam_peak_1448	49	.	4.11962	7.25367	4.98705
chr10	115250314	115252475	Filter_SAM_or_BAM__output_SAM_or_BAM_on_data_150__bam_peak_1449	149	.	6.69361	17.41978	14.92182
chr10	115313811	115316386	Filter_SAM_or_BAM__output_SAM_or_BAM_on_data_150__bam_peak_1450	214	.	8.10693	24.13727	21.47176
chr10	115332113	115332493	Filter_SAM_or_BAM__output_SAM_or_BAM_on_data_150__bam_peak_1451	10	.	2.60932	3.14288	1.00587
chr10	115361578	115363365	Filter_SAM_or_BAM__output_SAM_or_BAM_on_data_150__bam_peak_1452	112	.	5.62598	13.66267	11.25339
chr10	115382525	115387743	Filter_SAM_or_BAM__output_SAM_or_BAM_on_data_150__bam_peak_1453	326	.	10.89861	35.60465	32.63992
chr10	116421971	116422197	Filter_SAM_or_BAM__output_SAM_or_BAM_on_data_150__bam_peak_1454	11	.	2.67098	3.28593	1.14218
chr10	116472800	116473424	Filter_SAM_or_BAM__output_SAM_or_BAM_on_data_150__bam_peak_1455	25	.	3.16357	4.70459	2.51276
chr10	116473980	116474413	Filter_SAM_or_BAM__output_SAM_or_BAM_on_data_150__bam_peak_1456	26	.	3.29082	4.83025	2.6281
chr10	116579841	116582791	Filter_SAM_or_BAM__output_SAM_or_BAM_on_data_150__bam_peak_1457	211	.	8.37876	23.80382	21.14254
chr10	116931475	116931708	Filter_SAM_or_BAM__output_SAM_or_BAM_on_data_150__bam_peak_1458	10	.	2.60932	3.14288	1.00587
chr10	116948967	116950617	Filter_SAM_or_BAM__output_SAM_or_BAM_on_data_150__bam_peak_1459	91	.	5.33616	11.52434	9.16352
chr10	117024107	117024275	Filter_SAM_or_BAM__output_SAM_or_BAM_on_data_150__bam_peak_1460	17	.	2.93238	3.91572	1.74587
chr10	117062467	117064038	Filter_SAM_or_BAM__output_SAM_or_BAM_on_data_150__bam_peak_1461	250	.	8.8767	27.77356	25.01287
chr10	117147038	117150774	Filter_SAM_or_BAM__output_SAM_or_BAM_on_data_150__bam_peak_1462	189	.	7.82839	21.58191	18.98626
chr10	117173820	117174602	Filter_SAM_or_BAM__output_SAM_or_BAM_on_data_150__bam_peak_1463	29	.	3.41774	5.20052	2.98855
chr10	117223700	117225047	Filter_SAM_or_BAM__output_SAM_or_BAM_on_data_150__bam_peak_1464	177	.	7.26643	20.31404	17.75502
chr10	117375012	117377539	Filter_SAM_or_BAM__output_SAM_or_BAM_on_data_150__bam_peak_1465	213	.	7.97008	24.02901	21.34574
chr10	117629549	117629909	Filter_SAM_or_BAM__output_SAM_or_BAM_on_data_150__bam_peak_1466	12	.	2.71038	3.38073	1.23362
chr10	117708523	117711633	Filter_SAM_or_BAM__output_SAM_or_BAM_on_data_150__bam_peak_1467	155	.	6.69245	18.04854	15.5269
chr10	117744975	117746613	Filter_SAM_or_BAM__output_SAM_or_BAM_on_data_150__bam_peak_1468	140	.	6.47323	16.56597	14.07388
chr10	117768262	117768522	Filter_SAM_or_BAM__output_SAM_or_BAM_on_data_150__bam_peak_1469	17	.	2.91877	3.87338	1.70388
chr10	117791879	117793334	Filter_SAM_or_BAM__output_SAM_or_BAM_on_data_150__bam_peak_1470	94	.	5.41268	11.7912	9.42216
chr10	117843143	117846857	Filter_SAM_or_BAM__output_SAM_or_BAM_on_data_150__bam_peak_1471	171	.	7.25972	19.70259	17.13602
chr10	117905464	117906950	Filter_SAM_or_BAM__output_SAM_or_BAM_on_data_150__bam_peak_1472	51	.	4.16284	7.38553	5.11591
chr10	118141609	118142318	Filter_SAM_or_BAM__output_SAM_or_BAM_on_data_150__bam_peak_1473	65	.	4.56029	8.84475	6.54506
chr10	118404435	118404706	Filter_SAM_or_BAM__output_SAM_or_BAM_on_data_150__bam_peak_1474	17	.	2.94163	3.93351	1.76199
chr10	118866203	118870045	Filter_SAM_or_BAM__output_SAM_or_BAM_on_data_150__bam_peak_1475	198	.	7.96683	22.43535	19.81224
chr10	118999539	119000813	Filter_SAM_or_BAM__output_SAM_or_BAM_on_data_150__bam_peak_1476	17	.	2.91458	3.88179	1.71599
chr10	119238066	119241075	Filter_SAM_or_BAM__output_SAM_or_BAM_on_data_150__bam_peak_1477	236	.	8.90274	26.39406	23.67833
chr10	119454341	119454660	Filter_SAM_or_BAM__output_SAM_or_BAM_on_data_150__bam_peak_1478	18	.	2.99023	4.05368	1.87771
chr10	119819386	119819761	Filter_SAM_or_BAM__output_SAM_or_BAM_on_data_150__bam_peak_1479	10	.	2.62914	3.18849	1.04922
chr10	120112098	120113186	Filter_SAM_or_BAM__output_SAM_or_BAM_on_data_150__bam_peak_1480	141	.	6.40097	16.61534	14.14061
chr10	120190988	120191147	Filter_SAM_or_BAM__output_SAM_or_BAM_on_data_150__bam_peak_1481	14	.	2.8075	3.60996	1.45207
chr10	120201576	120202248	Filter_SAM_or_BAM__output_SAM_or_BAM_on_data_150__bam_peak_1482	28	.	3.31794	5.00584	2.80335
chr10	120208623	120210253	Filter_SAM_or_BAM__output_SAM_or_BAM_on_data_150__bam_peak_1483	199	.	8.12583	22.53872	19.9203
chr10	120226489	120228032	Filter_SAM_or_BAM__output_SAM_or_BAM_on_data_150__bam_peak_1484	185	.	7.58282	21.15917	18.56271
chr10	120381900	120382076	Filter_SAM_or_BAM__output_SAM_or_BAM_on_data_150__bam_peak_1485	15	.	2.83509	3.6931	1.53303
chr10	120428662	120429156	Filter_SAM_or_BAM__output_SAM_or_BAM_on_data_150__bam_peak_1486	23	.	3.15481	4.49992	2.31208
chr10	120472415	120478290	Filter_SAM_or_BAM__output_SAM_or_BAM_on_data_150__bam_peak_1487	299	.	10.22875	32.89371	29.99339
chr10	120632447	120633465	Filter_SAM_or_BAM__output_SAM_or_BAM_on_data_150__bam_peak_1488	16	.	2.86179	3.80197	1.63958
chr10	120666176	120666390	Filter_SAM_or_BAM__output_SAM_or_BAM_on_data_150__bam_peak_1489	25	.	3.24532	4.72338	2.52753
chr10	120897862	120899656	Filter_SAM_or_BAM__output_SAM_or_BAM_on_data_150__bam_peak_1490	91	.	5.35059	11.5603	9.19652
chr10	120977362	120980005	Filter_SAM_or_BAM__output_SAM_or_BAM_on_data_150__bam_peak_1491	172	.	7.23557	19.8456	17.29388
chr10	121033581	121033982	Filter_SAM_or_BAM__output_SAM_or_BAM_on_data_150__bam_peak_1492	34	.	3.59051	5.71849	3.49441
chr10	121364832	121366453	Filter_SAM_or_BAM__output_SAM_or_BAM_on_data_150__bam_peak_1493	223	.	8.50105	25.0255	22.33578
chr10	121473997	121476612	Filter_SAM_or_BAM__output_SAM_or_BAM_on_data_150__bam_peak_1494	306	.	10.06877	33.52051	30.60206
chr10	121585284	121587962	Filter_SAM_or_BAM__output_SAM_or_BAM_on_data_150__bam_peak_1495	187	.	7.79702	21.36723	18.77762
chr10	121624584	121626862	Filter_SAM_or_BAM__output_SAM_or_BAM_on_data_150__bam_peak_1496	273	.	9.40319	30.15358	27.32734
chr10	121739373	121740688	Filter_SAM_or_BAM__output_SAM_or_BAM_on_data_150__bam_peak_1497	93	.	5.38104	11.74725	9.38103
chr10	122046835	122047167	Filter_SAM_or_BAM__output_SAM_or_BAM_on_data_150__bam_peak_1498	15	.	2.82996	3.6724	1.51415
chr10	122095865	122097691	Filter_SAM_or_BAM__output_SAM_or_BAM_on_data_150__bam_peak_1499	116	.	5.90488	14.10072	11.6845
chr10	122447778	122450472	Filter_SAM_or_BAM__output_SAM_or_BAM_on_data_150__bam_peak_1500	50	.	4.09893	7.29815	5.03577
chr10	122886419	122886693	Filter_SAM_or_BAM__output_SAM_or_BAM_on_data_150__bam_peak_1501	25	.	3.25784	4.75138	2.55244
chr10	122983057	122987062	Filter_SAM_or_BAM__output_SAM_or_BAM_on_data_150__bam_peak_1502	225	.	8.39792	25.27283	22.56791
chr10	123074746	123076900	Filter_SAM_or_BAM__output_SAM_or_BAM_on_data_150__bam_peak_1503	79	.	4.78844	10.24009	7.90937
chr10	123096994	123097191	Filter_SAM_or_BAM__output_SAM_or_BAM_on_data_150__bam_peak_1504	14	.	2.76778	3.55637	1.40652
chr10	123195243	123197648	Filter_SAM_or_BAM__output_SAM_or_BAM_on_data_150__bam_peak_1505	208	.	8.26222	23.53811	20.89914
chr10	125800276	125800426	Filter_SAM_or_BAM__output_SAM_or_BAM_on_data_150__bam_peak_1506	14	.	2.82568	3.64726	1.48662
chr10	125810344	125810510	Filter_SAM_or_BAM__output_SAM_or_BAM_on_data_150__bam_peak_1507	16	.	2.89085	3.80447	1.63748
chr10	125965684	125970771	Filter_SAM_or_BAM__output_SAM_or_BAM_on_data_150__bam_peak_1508	302	.	10.16355	33.16898	30.26303
chr10	125971351	125971658	Filter_SAM_or_BAM__output_SAM_or_BAM_on_data_150__bam_peak_1509	13	.	2.76194	3.49713	1.34314
chr10	126142057	126143075	Filter_SAM_or_BAM__output_SAM_or_BAM_on_data_150__bam_peak_1510	26	.	3.26221	4.81671	2.61795
chr10	126418729	126418892	Filter_SAM_or_BAM__output_SAM_or_BAM_on_data_150__bam_peak_1511	12	.	2.71096	3.38377	1.23633
chr10	126661747	126662067	Filter_SAM_or_BAM__output_SAM_or_BAM_on_data_150__bam_peak_1512	10	.	2.60932	3.14288	1.00587
chr10	126900455	126901642	Filter_SAM_or_BAM__output_SAM_or_BAM_on_data_150__bam_peak_1513	108	.	5.59437	13.22007	10.82131
chr10	126905486	126905948	Filter_SAM_or_BAM__output_SAM_or_BAM_on_data_150__bam_peak_1514	46	.	3.98577	6.90083	4.6442
chr10	126925957	126926153	Filter_SAM_or_BAM__output_SAM_or_BAM_on_data_150__bam_peak_1515	10	.	2.65141	3.23975	1.09793
chr10	126928096	126928818	Filter_SAM_or_BAM__output_SAM_or_BAM_on_data_150__bam_peak_1516	35	.	3.60424	5.78371	3.55813
chr10	126978098	126982642	Filter_SAM_or_BAM__output_SAM_or_BAM_on_data_150__bam_peak_1517	197	.	7.86559	22.36073	19.73113
chr10	127030080	127030734	Filter_SAM_or_BAM__output_SAM_or_BAM_on_data_150__bam_peak_1518	139	.	6.68567	16.37936	13.90681
chr10	127040373	127042688	Filter_SAM_or_BAM__output_SAM_or_BAM_on_data_150__bam_peak_1519	222	.	8.54731	24.87916	22.20222
chr10	127051430	127051702	Filter_SAM_or_BAM__output_SAM_or_BAM_on_data_150__bam_peak_1520	14	.	2.78259	3.56765	1.41314
chr10	127059725	127060553	Filter_SAM_or_BAM__output_SAM_or_BAM_on_data_150__bam_peak_1521	45	.	3.97072	6.78775	4.53257
chr10	127063100	127065066	Filter_SAM_or_BAM__output_SAM_or_BAM_on_data_150__bam_peak_1522	397	.	11.91754	42.94471	39.75659
chr10	127069020	127071083	Filter_SAM_or_BAM__output_SAM_or_BAM_on_data_150__bam_peak_1523	300	.	9.65435	32.94676	30.04855
chr10	127120364	127121526	Filter_SAM_or_BAM__output_SAM_or_BAM_on_data_150__bam_peak_1524	102	.	5.66268	12.68299	10.29899
chr10	127164848	127166549	Filter_SAM_or_BAM__output_SAM_or_BAM_on_data_150__bam_peak_1525	121	.	6.01744	14.55117	12.11895
chr10	127188128	127190689	Filter_SAM_or_BAM__output_SAM_or_BAM_on_data_150__bam_peak_1526	266	.	9.09371	29.50884	26.69972
chr10	127194650	127196556	Filter_SAM_or_BAM__output_SAM_or_BAM_on_data_150__bam_peak_1527	215	.	8.52321	24.24329	21.58942
chr10	127210630	127211965	Filter_SAM_or_BAM__output_SAM_or_BAM_on_data_150__bam_peak_1528	108	.	5.77275	13.29648	10.89757
chr10	127266042	127267696	Filter_SAM_or_BAM__output_SAM_or_BAM_on_data_150__bam_peak_1529	188	.	7.71173	21.42808	18.82992
chr10	127287382	127293706	Filter_SAM_or_BAM__output_SAM_or_BAM_on_data_150__bam_peak_1530	277	.	9.07526	30.58659	27.72943
chr10	127310799	127312477	Filter_SAM_or_BAM__output_SAM_or_BAM_on_data_150__bam_peak_1531	262	.	9.75473	29.0424	26.27437
chr10	127339079	127340342	Filter_SAM_or_BAM__output_SAM_or_BAM_on_data_150__bam_peak_1532	72	.	4.83377	9.60283	7.28373
chr10	127341754	127342388	Filter_SAM_or_BAM__output_SAM_or_BAM_on_data_150__bam_peak_1533	31	.	3.43804	5.33047	3.11313
chr10	127380163	127381868	Filter_SAM_or_BAM__output_SAM_or_BAM_on_data_150__bam_peak_1534	148	.	6.78536	17.32899	14.83676
chr10	127501739	127502629	Filter_SAM_or_BAM__output_SAM_or_BAM_on_data_150__bam_peak_1535	28	.	3.28331	5.09623	2.89572
chr10	127511527	127512913	Filter_SAM_or_BAM__output_SAM_or_BAM_on_data_150__bam_peak_1536	37	.	3.67368	5.96395	3.7309
chr10	127521398	127522528	Filter_SAM_or_BAM__output_SAM_or_BAM_on_data_150__bam_peak_1537	99	.	5.23094	12.29649	9.92324
chr10	127615162	127622527	Filter_SAM_or_BAM__output_SAM_or_BAM_on_data_150__bam_peak_1538	226	.	8.24951	25.36559	22.6508
chr10	127642181	127642318	Filter_SAM_or_BAM__output_SAM_or_BAM_on_data_150__bam_peak_1539	22	.	3.14833	4.45412	2.26449
chr10	127662413	127662858	Filter_SAM_or_BAM__output_SAM_or_BAM_on_data_150__bam_peak_1540	14	.	2.75088	3.65141	1.49743
chr10	127663784	127669370	Filter_SAM_or_BAM__output_SAM_or_BAM_on_data_150__bam_peak_1541	256	.	9.14409	28.48508	25.69937
chr10	127675053	127675284	Filter_SAM_or_BAM__output_SAM_or_BAM_on_data_150__bam_peak_1542	54	.	4.29843	7.75308	5.47427
chr10	127676243	127678122	Filter_SAM_or_BAM__output_SAM_or_BAM_on_data_150__bam_peak_1543	83	.	5.07925	10.7376	8.39762
chr10	127739680	127740812	Filter_SAM_or_BAM__output_SAM_or_BAM_on_data_150__bam_peak_1544	159	.	7.05495	18.49013	15.96334
chr10	127897028	127897185	Filter_SAM_or_BAM__output_SAM_or_BAM_on_data_150__bam_peak_1545	13	.	2.74452	3.54016	1.39682
chr10	128015262	128015668	Filter_SAM_or_BAM__output_SAM_or_BAM_on_data_150__bam_peak_1546	38	.	3.59421	6.12772	3.89562
chr10	128034819	128038896	Filter_SAM_or_BAM__output_SAM_or_BAM_on_data_150__bam_peak_1547	241	.	8.81715	26.92516	24.17231
chr10	128057982	128061085	Filter_SAM_or_BAM__output_SAM_or_BAM_on_data_150__bam_peak_1548	162	.	6.72217	18.81688	16.29146
chr10	128082115	128085030	Filter_SAM_or_BAM__output_SAM_or_BAM_on_data_150__bam_peak_1549	276	.	9.71581	30.52219	27.69085
chr10	128091021	128095022	Filter_SAM_or_BAM__output_SAM_or_BAM_on_data_150__bam_peak_1550	233	.	8.81665	26.06964	23.35331
chr10	128096796	128098707	Filter_SAM_or_BAM__output_SAM_or_BAM_on_data_150__bam_peak_1551	225	.	8.55834	25.21709	22.53021
chr10	128174879	128177063	Filter_SAM_or_BAM__output_SAM_or_BAM_on_data_150__bam_peak_1552	250	.	9.01839	27.78202	25.0065
chr10	128179955	128180479	Filter_SAM_or_BAM__output_SAM_or_BAM_on_data_150__bam_peak_1553	23	.	3.16968	4.53291	2.34248
chr10	128193991	128195409	Filter_SAM_or_BAM__output_SAM_or_BAM_on_data_150__bam_peak_1554	107	.	5.85924	13.18019	10.77787
chr10	128210816	128212118	Filter_SAM_or_BAM__output_SAM_or_BAM_on_data_150__bam_peak_1555	196	.	7.65148	22.27415	19.65819
chr10	128231455	128233143	Filter_SAM_or_BAM__output_SAM_or_BAM_on_data_150__bam_peak_1556	116	.	5.8033	14.05788	11.64052
chr10	128270165	128271283	Filter_SAM_or_BAM__output_SAM_or_BAM_on_data_150__bam_peak_1557	107	.	5.7724	13.10921	10.70946
chr10	128302441	128304191	Filter_SAM_or_BAM__output_SAM_or_BAM_on_data_150__bam_peak_1558	146	.	6.76633	17.18387	14.6925
chr10	128321824	128324000	Filter_SAM_or_BAM__output_SAM_or_BAM_on_data_150__bam_peak_1559	391	.	12.20565	42.2832	39.1151
chr10	128337136	128339281	Filter_SAM_or_BAM__output_SAM_or_BAM_on_data_150__bam_peak_1560	307	.	10.00221	33.64167	30.71891
chr10	128354494	128354716	Filter_SAM_or_BAM__output_SAM_or_BAM_on_data_150__bam_peak_1561	12	.	2.71694	3.39059	1.24128
chr10	128367296	128369816	Filter_SAM_or_BAM__output_SAM_or_BAM_on_data_150__bam_peak_1562	121	.	5.9184	14.61063	12.18022
chr10	128376458	128378752	Filter_SAM_or_BAM__output_SAM_or_BAM_on_data_150__bam_peak_1563	164	.	7.19845	18.99952	16.46686
chr10	128408983	128413001	Filter_SAM_or_BAM__output_SAM_or_BAM_on_data_150__bam_peak_1564	220	.	8.08873	24.68436	22.00032
chr10	128458590	128460840	Filter_SAM_or_BAM__output_SAM_or_BAM_on_data_150__bam_peak_1565	180	.	7.38566	20.61694	18.0312
chr10	128491533	128499888	Filter_SAM_or_BAM__output_SAM_or_BAM_on_data_150__bam_peak_1566	236	.	8.22261	26.44985	23.69398
chr10	128523954	128526824	Filter_SAM_or_BAM__output_SAM_or_BAM_on_data_150__bam_peak_1567	293	.	9.85337	32.25344	29.35222
chr10	128546243	128549441	Filter_SAM_or_BAM__output_SAM_or_BAM_on_data_150__bam_peak_1568	241	.	9.14756	26.92245	24.19846
chr10	128564073	128566903	Filter_SAM_or_BAM__output_SAM_or_BAM_on_data_150__bam_peak_1569	250	.	9.3125	27.84955	25.09352
chr10	128586805	128590691	Filter_SAM_or_BAM__output_SAM_or_BAM_on_data_150__bam_peak_1570	121	.	6.08695	14.57334	12.13746
chr10	128625191	128626907	Filter_SAM_or_BAM__output_SAM_or_BAM_on_data_150__bam_peak_1571	181	.	7.19952	20.70263	18.13305
chr10	128672460	128674808	Filter_SAM_or_BAM__output_SAM_or_BAM_on_data_150__bam_peak_1572	181	.	7.32932	20.73061	18.15417
chr10	128694872	128696467	Filter_SAM_or_BAM__output_SAM_or_BAM_on_data_150__bam_peak_1573	406	.	11.65653	43.85643	40.64207
chr10	128703696	128705397	Filter_SAM_or_BAM__output_SAM_or_BAM_on_data_150__bam_peak_1574	287	.	9.93192	31.6283	28.7662
chr10	128742831	128745182	Filter_SAM_or_BAM__output_SAM_or_BAM_on_data_150__bam_peak_1575	147	.	6.5931	17.28366	14.79078
chr10	128747473	128750066	Filter_SAM_or_BAM__output_SAM_or_BAM_on_data_150__bam_peak_1576	255	.	8.91255	28.2921	25.51175
chr10	128790759	128791420	Filter_SAM_or_BAM__output_SAM_or_BAM_on_data_150__bam_peak_1577	44	.	3.93263	6.7399	4.48754
chr10	128802836	128807810	Filter_SAM_or_BAM__output_SAM_or_BAM_on_data_150__bam_peak_1578	331	.	10.49288	36.12517	33.12325
chr10	128820855	128823017	Filter_SAM_or_BAM__output_SAM_or_BAM_on_data_150__bam_peak_1579	195	.	7.89369	22.12866	19.51653
chr10	128889488	128892511	Filter_SAM_or_BAM__output_SAM_or_BAM_on_data_150__bam_peak_1580	83	.	4.99634	10.7375	8.39973
chr10	128909293	128914914	Filter_SAM_or_BAM__output_SAM_or_BAM_on_data_150__bam_peak_1581	257	.	9.20664	28.55964	25.7639
chr10	128917472	128917996	Filter_SAM_or_BAM__output_SAM_or_BAM_on_data_150__bam_peak_1582	14	.	2.80075	3.59768	1.44154
chr10	128918548	128919518	Filter_SAM_or_BAM__output_SAM_or_BAM_on_data_150__bam_peak_1583	39	.	3.69881	6.19588	3.95866
chr10	128920358	128924337	Filter_SAM_or_BAM__output_SAM_or_BAM_on_data_150__bam_peak_1584	78	.	4.88561	10.12856	7.80036
chr10	128928650	128928945	Filter_SAM_or_BAM__output_SAM_or_BAM_on_data_150__bam_peak_1585	18	.	2.96603	4.01547	1.84524
chr10	128931192	128932262	Filter_SAM_or_BAM__output_SAM_or_BAM_on_data_150__bam_peak_1586	30	.	3.42116	5.2523	3.04208
chr10	128933081	128939190	Filter_SAM_or_BAM__output_SAM_or_BAM_on_data_150__bam_peak_1587	335	.	10.28656	36.60942	33.59968
chr10	129720513	129721507	Filter_SAM_or_BAM__output_SAM_or_BAM_on_data_150__bam_peak_1588	14	.	2.79035	3.58438	1.42978
chr10	130541430	130543189	Filter_SAM_or_BAM__output_SAM_or_BAM_on_data_150__bam_peak_1589	163	.	7.08582	18.83859	16.30356
chr11	3101843	3102404	Filter_SAM_or_BAM__output_SAM_or_BAM_on_data_150__bam_peak_1590	18	.	2.11824	4.04484	1.87814
chr11	3120700	3120888	Filter_SAM_or_BAM__output_SAM_or_BAM_on_data_150__bam_peak_1591	18	.	2.96444	3.98709	1.8136
chr11	3123028	3124398	Filter_SAM_or_BAM__output_SAM_or_BAM_on_data_150__bam_peak_1592	122	.	5.96371	14.63687	12.20809
chr11	3179897	3180037	Filter_SAM_or_BAM__output_SAM_or_BAM_on_data_150__bam_peak_1593	52	.	2.47456	7.51385	5.24454
chr11	3184321	3184758	Filter_SAM_or_BAM__output_SAM_or_BAM_on_data_150__bam_peak_1594	19	.	1.54634	4.1493	1.97756
chr11	3193069	3193602	Filter_SAM_or_BAM__output_SAM_or_BAM_on_data_150__bam_peak_1595	80	.	1.78932	10.38162	8.05162
chr11	3201789	3202336	Filter_SAM_or_BAM__output_SAM_or_BAM_on_data_150__bam_peak_1596	30	.	2.08097	5.2192	3.0149
chr11	3202960	3203559	Filter_SAM_or_BAM__output_SAM_or_BAM_on_data_150__bam_peak_1597	75	.	2.99642	9.89057	7.56814
chr11	3265187	3267292	Filter_SAM_or_BAM__output_SAM_or_BAM_on_data_150__bam_peak_1598	237	.	8.9162	26.41665	23.70655
chr11	3288589	3293157	Filter_SAM_or_BAM__output_SAM_or_BAM_on_data_150__bam_peak_1599	176	.	7.53175	20.24028	17.67552
chr11	3330639	3332537	Filter_SAM_or_BAM__output_SAM_or_BAM_on_data_150__bam_peak_1600	169	.	7.30107	19.53112	16.98484
chr11	3370071	3371831	Filter_SAM_or_BAM__output_SAM_or_BAM_on_data_150__bam_peak_1601	119	.	6.1581	14.41202	11.98311
chr11	3374180	3374611	Filter_SAM_or_BAM__output_SAM_or_BAM_on_data_150__bam_peak_1602	44	.	3.92637	6.68218	4.43187
chr11	3408118	3409639	Filter_SAM_or_BAM__output_SAM_or_BAM_on_data_150__bam_peak_1603	162	.	7.19032	18.81263	16.28221
chr11	3450922	3453376	Filter_SAM_or_BAM__output_SAM_or_BAM_on_data_150__bam_peak_1604	276	.	9.56979	30.47762	27.65493
chr11	3514215	3516440	Filter_SAM_or_BAM__output_SAM_or_BAM_on_data_150__bam_peak_1605	99	.	5.34661	12.36469	9.99146
chr11	3534314	3534573	Filter_SAM_or_BAM__output_SAM_or_BAM_on_data_150__bam_peak_1606	10	.	2.60932	3.14288	1.00587
chr11	3535568	3536584	Filter_SAM_or_BAM__output_SAM_or_BAM_on_data_150__bam_peak_1607	100	.	5.67535	12.42538	10.03941
chr11	3538131	3539808	Filter_SAM_or_BAM__output_SAM_or_BAM_on_data_150__bam_peak_1608	251	.	9.10981	27.91565	25.14904
chr11	3647684	3650629	Filter_SAM_or_BAM__output_SAM_or_BAM_on_data_150__bam_peak_1609	187	.	7.81503	21.38905	18.79707
chr11	3763359	3763672	Filter_SAM_or_BAM__output_SAM_or_BAM_on_data_150__bam_peak_1610	12	.	2.7261	3.41169	1.26133
chr11	3863219	3863795	Filter_SAM_or_BAM__output_SAM_or_BAM_on_data_150__bam_peak_1611	14	.	2.79489	3.57781	1.42081
chr11	3894597	3895770	Filter_SAM_or_BAM__output_SAM_or_BAM_on_data_150__bam_peak_1612	143	.	6.42972	16.81751	14.33673
chr11	3908731	3914676	Filter_SAM_or_BAM__output_SAM_or_BAM_on_data_150__bam_peak_1613	246	.	8.98456	27.44414	24.69494
chr11	3963455	3965305	Filter_SAM_or_BAM__output_SAM_or_BAM_on_data_150__bam_peak_1614	291	.	9.55971	32.04955	29.15781
chr11	4094585	4097243	Filter_SAM_or_BAM__output_SAM_or_BAM_on_data_150__bam_peak_1615	38	.	3.56978	6.04649	3.81912
chr11	4117419	4118916	Filter_SAM_or_BAM__output_SAM_or_BAM_on_data_150__bam_peak_1616	152	.	6.99774	17.74597	15.23981
chr11	4135122	4136737	Filter_SAM_or_BAM__output_SAM_or_BAM_on_data_150__bam_peak_1617	209	.	8.23086	23.61317	20.97191
chr11	4159462	4161295	Filter_SAM_or_BAM__output_SAM_or_BAM_on_data_150__bam_peak_1618	162	.	6.94232	18.82401	16.29674
chr11	4186531	4188287	Filter_SAM_or_BAM__output_SAM_or_BAM_on_data_150__bam_peak_1619	152	.	6.84324	17.75731	15.25197
chr11	4218207	4218797	Filter_SAM_or_BAM__output_SAM_or_BAM_on_data_150__bam_peak_1620	19	.	3.01513	4.12929	1.95333
chr11	4266511	4267287	Filter_SAM_or_BAM__output_SAM_or_BAM_on_data_150__bam_peak_1621	45	.	3.97476	6.84831	4.59498
chr11	4592887	4595069	Filter_SAM_or_BAM__output_SAM_or_BAM_on_data_150__bam_peak_1622	231	.	8.47	25.89373	23.18599
chr11	4637547	4638627	Filter_SAM_or_BAM__output_SAM_or_BAM_on_data_150__bam_peak_1623	195	.	7.30945	22.19491	19.58989
chr11	4703333	4705479	Filter_SAM_or_BAM__output_SAM_or_BAM_on_data_150__bam_peak_1624	334	.	10.96517	36.43777	33.44292
chr11	4847772	4850093	Filter_SAM_or_BAM__output_SAM_or_BAM_on_data_150__bam_peak_1625	246	.	8.80611	27.42177	24.64938
chr11	4894917	4896241	Filter_SAM_or_BAM__output_SAM_or_BAM_on_data_150__bam_peak_1626	181	.	7.80544	20.7161	18.14256
chr11	4986543	4987873	Filter_SAM_or_BAM__output_SAM_or_BAM_on_data_150__bam_peak_1627	77	.	4.83036	10.06428	7.74233
chr11	5062921	5065812	Filter_SAM_or_BAM__output_SAM_or_BAM_on_data_150__bam_peak_1628	209	.	7.88891	23.54748	20.90579
chr11	5096548	5100851	Filter_SAM_or_BAM__output_SAM_or_BAM_on_data_150__bam_peak_1629	327	.	10.83288	35.71443	32.74159
chr11	5132546	5132721	Filter_SAM_or_BAM__output_SAM_or_BAM_on_data_150__bam_peak_1630	18	.	2.97939	4.02171	1.84652
chr11	5243785	5244285	Filter_SAM_or_BAM__output_SAM_or_BAM_on_data_150__bam_peak_1631	14	.	2.80805	3.61818	1.46186
chr11	5259648	5262434	Filter_SAM_or_BAM__output_SAM_or_BAM_on_data_150__bam_peak_1632	232	.	8.30994	25.95721	23.23034
chr11	5443411	5445109	Filter_SAM_or_BAM__output_SAM_or_BAM_on_data_150__bam_peak_1633	127	.	6.19538	15.24029	12.79344
chr11	5520048	5522923	Filter_SAM_or_BAM__output_SAM_or_BAM_on_data_150__bam_peak_1634	228	.	8.66479	25.5965	22.89505
chr11	5541000	5542417	Filter_SAM_or_BAM__output_SAM_or_BAM_on_data_150__bam_peak_1635	153	.	6.74308	17.86838	15.34018
chr11	5555379	5555518	Filter_SAM_or_BAM__output_SAM_or_BAM_on_data_150__bam_peak_1636	25	.	3.26634	4.79307	2.59459
chr11	5706546	5707919	Filter_SAM_or_BAM__output_SAM_or_BAM_on_data_150__bam_peak_1637	103	.	5.67132	12.73453	10.34619
chr11	5739748	5741738	Filter_SAM_or_BAM__output_SAM_or_BAM_on_data_150__bam_peak_1638	219	.	8.46753	24.57962	21.90975
chr11	5761079	5762868	Filter_SAM_or_BAM__output_SAM_or_BAM_on_data_150__bam_peak_1639	194	.	7.94923	22.11568	19.49727
chr11	5787460	5789608	Filter_SAM_or_BAM__output_SAM_or_BAM_on_data_150__bam_peak_1640	250	.	9.25977	27.80223	25.04537
chr11	5802639	5803027	Filter_SAM_or_BAM__output_SAM_or_BAM_on_data_150__bam_peak_1641	12	.	2.69886	3.35277	1.20605
chr11	5837260	5838297	Filter_SAM_or_BAM__output_SAM_or_BAM_on_data_150__bam_peak_1642	124	.	6.17549	14.87752	12.44299
chr11	5861427	5863869	Filter_SAM_or_BAM__output_SAM_or_BAM_on_data_150__bam_peak_1643	200	.	8.14204	22.69329	20.06475
chr11	5877447	5878381	Filter_SAM_or_BAM__output_SAM_or_BAM_on_data_150__bam_peak_1644	41	.	3.78717	6.39913	4.15853
chr11	5955175	5956813	Filter_SAM_or_BAM__output_SAM_or_BAM_on_data_150__bam_peak_1645	267	.	9.33762	29.55312	26.73492
chr11	6199169	6200971	Filter_SAM_or_BAM__output_SAM_or_BAM_on_data_150__bam_peak_1646	153	.	6.71889	17.89048	15.38458
chr11	6266815	6268499	Filter_SAM_or_BAM__output_SAM_or_BAM_on_data_150__bam_peak_1647	207	.	8.14305	23.44347	20.7929
chr11	6273031	6275021	Filter_SAM_or_BAM__output_SAM_or_BAM_on_data_150__bam_peak_1648	212	.	8.34211	23.87919	21.22316
chr11	6291340	6293101	Filter_SAM_or_BAM__output_SAM_or_BAM_on_data_150__bam_peak_1649	184	.	7.68175	21.02739	18.44248
chr11	6388840	6390548	Filter_SAM_or_BAM__output_SAM_or_BAM_on_data_150__bam_peak_1650	83	.	5.03348	10.7098	8.36944
chr11	6414931	6418061	Filter_SAM_or_BAM__output_SAM_or_BAM_on_data_150__bam_peak_1651	191	.	7.80008	21.72787	19.13185
chr11	6442860	6445075	Filter_SAM_or_BAM__output_SAM_or_BAM_on_data_150__bam_peak_1652	180	.	7.35153	20.63649	18.05794
chr11	6469021	6477119	Filter_SAM_or_BAM__output_SAM_or_BAM_on_data_150__bam_peak_1653	201	.	8.06467	22.73059	20.10345
chr11	6526525	6528834	Filter_SAM_or_BAM__output_SAM_or_BAM_on_data_150__bam_peak_1654	231	.	8.76304	25.8997	23.1996
chr11	6545874	6548501	Filter_SAM_or_BAM__output_SAM_or_BAM_on_data_150__bam_peak_1655	203	.	8.07835	22.95632	20.32239
chr11	6624498	6627152	Filter_SAM_or_BAM__output_SAM_or_BAM_on_data_150__bam_peak_1656	170	.	6.99921	19.6332	17.08551
chr11	7212197	7213532	Filter_SAM_or_BAM__output_SAM_or_BAM_on_data_150__bam_peak_1657	18	.	2.9571	4.04391	1.87149
chr11	8466210	8469078	Filter_SAM_or_BAM__output_SAM_or_BAM_on_data_150__bam_peak_1658	235	.	8.88223	26.27025	23.54822
chr11	8622521	8625082	Filter_SAM_or_BAM__output_SAM_or_BAM_on_data_150__bam_peak_1659	85	.	5.07442	10.87304	8.52748
chr11	8662294	8664785	Filter_SAM_or_BAM__output_SAM_or_BAM_on_data_150__bam_peak_1660	199	.	7.9435	22.55741	19.92979
chr11	9010279	9011770	Filter_SAM_or_BAM__output_SAM_or_BAM_on_data_150__bam_peak_1661	124	.	5.98402	14.86601	12.43176
chr11	9117845	9118853	Filter_SAM_or_BAM__output_SAM_or_BAM_on_data_150__bam_peak_1662	106	.	5.72073	13.00265	10.60866
chr11	11808394	11809621	Filter_SAM_or_BAM__output_SAM_or_BAM_on_data_150__bam_peak_1663	120	.	6.09245	14.45107	12.02127
chr11	12434871	12435047	Filter_SAM_or_BAM__output_SAM_or_BAM_on_data_150__bam_peak_1664	14	.	2.79201	3.5785	1.42343
chr11	12462525	12464865	Filter_SAM_or_BAM__output_SAM_or_BAM_on_data_150__bam_peak_1665	68	.	4.56194	9.13356	6.83107
chr11	13567337	13567525	Filter_SAM_or_BAM__output_SAM_or_BAM_on_data_150__bam_peak_1666	10	.	2.60932	3.14288	1.00587
chr11	14018561	14018852	Filter_SAM_or_BAM__output_SAM_or_BAM_on_data_150__bam_peak_1667	10	.	2.60932	3.14288	1.00587
chr11	15011483	15011619	Filter_SAM_or_BAM__output_SAM_or_BAM_on_data_150__bam_peak_1668	11	.	2.69511	3.34526	1.19925
chr11	16237003	16237170	Filter_SAM_or_BAM__output_SAM_or_BAM_on_data_150__bam_peak_1669	13	.	2.6554	3.54243	1.3919
chr11	16506993	16508961	Filter_SAM_or_BAM__output_SAM_or_BAM_on_data_150__bam_peak_1670	268	.	9.41084	29.64079	26.84834
chr11	16751990	16754449	Filter_SAM_or_BAM__output_SAM_or_BAM_on_data_150__bam_peak_1671	137	.	6.54434	16.2424	13.77539
chr11	16950660	16951955	Filter_SAM_or_BAM__output_SAM_or_BAM_on_data_150__bam_peak_1672	56	.	4.18427	7.96514	5.68642
chr11	17052027	17052372	Filter_SAM_or_BAM__output_SAM_or_BAM_on_data_150__bam_peak_1673	14	.	2.80774	3.61079	1.45271
chr11	17158440	17161155	Filter_SAM_or_BAM__output_SAM_or_BAM_on_data_150__bam_peak_1674	172	.	7.25732	19.82614	17.26171
chr11	17210722	17213024	Filter_SAM_or_BAM__output_SAM_or_BAM_on_data_150__bam_peak_1675	213	.	8.22561	23.99481	21.32707
chr11	17257394	17258741	Filter_SAM_or_BAM__output_SAM_or_BAM_on_data_150__bam_peak_1676	154	.	7.14686	17.97317	15.46382
chr11	17664857	17665091	Filter_SAM_or_BAM__output_SAM_or_BAM_on_data_150__bam_peak_1677	16	.	2.8804	3.78829	1.62463
chr11	17952762	17953946	Filter_SAM_or_BAM__output_SAM_or_BAM_on_data_150__bam_peak_1678	219	.	8.67531	24.56218	21.90232
chr11	18877835	18878883	Filter_SAM_or_BAM__output_SAM_or_BAM_on_data_150__bam_peak_1679	70	.	4.68978	9.33172	7.02
chr11	19013468	19020959	Filter_SAM_or_BAM__output_SAM_or_BAM_on_data_150__bam_peak_1680	338	.	11.10122	36.88144	33.88789
chr11	19919822	19920964	Filter_SAM_or_BAM__output_SAM_or_BAM_on_data_150__bam_peak_1681	134	.	6.57087	15.94164	13.47642
chr11	19923762	19926793	Filter_SAM_or_BAM__output_SAM_or_BAM_on_data_150__bam_peak_1682	328	.	10.90824	35.81194	32.84358
chr11	19979286	19980810	Filter_SAM_or_BAM__output_SAM_or_BAM_on_data_150__bam_peak_1683	60	.	4.25961	8.29283	6.01455
chr11	20111313	20114190	Filter_SAM_or_BAM__output_SAM_or_BAM_on_data_150__bam_peak_1684	233	.	8.46311	26.08012	23.35067
chr11	20200645	20203248	Filter_SAM_or_BAM__output_SAM_or_BAM_on_data_150__bam_peak_1685	287	.	9.87198	31.63843	28.76048
chr11	20248479	20250165	Filter_SAM_or_BAM__output_SAM_or_BAM_on_data_150__bam_peak_1686	148	.	6.27254	17.3383	14.84711
chr11	20331166	20333700	Filter_SAM_or_BAM__output_SAM_or_BAM_on_data_150__bam_peak_1687	138	.	6.56262	16.28614	13.81652
chr11	20379257	20379494	Filter_SAM_or_BAM__output_SAM_or_BAM_on_data_150__bam_peak_1688	21	.	2.97149	4.325	2.1465
chr11	20422080	20422258	Filter_SAM_or_BAM__output_SAM_or_BAM_on_data_150__bam_peak_1689	13	.	2.74408	3.48742	1.3446
chr11	20445363	20445957	Filter_SAM_or_BAM__output_SAM_or_BAM_on_data_150__bam_peak_1690	24	.	3.22458	4.662	2.46599
chr11	20455235	20455798	Filter_SAM_or_BAM__output_SAM_or_BAM_on_data_150__bam_peak_1691	72	.	4.77967	9.58408	7.26749
chr11	20484861	20485011	Filter_SAM_or_BAM__output_SAM_or_BAM_on_data_150__bam_peak_1692	14	.	2.82306	3.63488	1.47343
chr11	20531333	20532917	Filter_SAM_or_BAM__output_SAM_or_BAM_on_data_150__bam_peak_1693	147	.	6.7909	17.2873	14.79178
chr11	20542185	20545105	Filter_SAM_or_BAM__output_SAM_or_BAM_on_data_150__bam_peak_1694	175	.	7.24359	20.09722	17.53445
chr11	20623485	20623753	Filter_SAM_or_BAM__output_SAM_or_BAM_on_data_150__bam_peak_1695	14	.	2.79709	3.5788	1.42092
chr11	20631069	20633859	Filter_SAM_or_BAM__output_SAM_or_BAM_on_data_150__bam_peak_1696	220	.	8.2067	24.70505	22.03229
chr11	20740197	20742830	Filter_SAM_or_BAM__output_SAM_or_BAM_on_data_150__bam_peak_1697	235	.	9.02282	26.30838	23.59821
chr11	20830617	20831426	Filter_SAM_or_BAM__output_SAM_or_BAM_on_data_150__bam_peak_1698	24	.	3.17915	4.63434	2.44225
chr11	21091100	21092694	Filter_SAM_or_BAM__output_SAM_or_BAM_on_data_150__bam_peak_1699	102	.	5.66908	12.60613	10.21921
chr11	21160720	21160990	Filter_SAM_or_BAM__output_SAM_or_BAM_on_data_150__bam_peak_1700	10	.	2.63485	3.20163	1.06171
chr11	21238297	21240632	Filter_SAM_or_BAM__output_SAM_or_BAM_on_data_150__bam_peak_1701	176	.	7.47835	20.20434	17.64097
chr11	21368500	21371566	Filter_SAM_or_BAM__output_SAM_or_BAM_on_data_150__bam_peak_1702	256	.	8.76594	28.42217	25.63824
chr11	21570870	21573169	Filter_SAM_or_BAM__output_SAM_or_BAM_on_data_150__bam_peak_1703	186	.	7.82147	21.27066	18.67868
chr11	21653246	21653624	Filter_SAM_or_BAM__output_SAM_or_BAM_on_data_150__bam_peak_1704	12	.	2.72529	3.40982	1.25955
chr11	22001132	22003468	Filter_SAM_or_BAM__output_SAM_or_BAM_on_data_150__bam_peak_1705	185	.	7.80033	21.13736	18.55463
chr11	22285150	22285314	Filter_SAM_or_BAM__output_SAM_or_BAM_on_data_150__bam_peak_1706	10	.	2.60932	3.14288	1.00587
chr11	22285935	22288225	Filter_SAM_or_BAM__output_SAM_or_BAM_on_data_150__bam_peak_1707	124	.	6.18903	14.8963	12.45779
chr11	22512078	22513242	Filter_SAM_or_BAM__output_SAM_or_BAM_on_data_150__bam_peak_1708	93	.	5.4473	11.72874	9.36043
chr11	22710736	22710905	Filter_SAM_or_BAM__output_SAM_or_BAM_on_data_150__bam_peak_1709	12	.	2.73874	3.44395	1.29266
chr11	22858830	22860928	Filter_SAM_or_BAM__output_SAM_or_BAM_on_data_150__bam_peak_1710	135	.	6.41686	16.04472	13.57812
chr11	22972006	22975772	Filter_SAM_or_BAM__output_SAM_or_BAM_on_data_150__bam_peak_1711	72	.	4.74531	9.59362	7.27635
chr11	22981333	22982744	Filter_SAM_or_BAM__output_SAM_or_BAM_on_data_150__bam_peak_1712	138	.	6.33257	16.30548	13.83415
chr11	22990159	22992543	Filter_SAM_or_BAM__output_SAM_or_BAM_on_data_150__bam_peak_1713	256	.	9.33891	28.41486	25.64171
chr11	23007564	23008874	Filter_SAM_or_BAM__output_SAM_or_BAM_on_data_150__bam_peak_1714	254	.	9.48015	28.21961	25.46188
chr11	23067210	23068445	Filter_SAM_or_BAM__output_SAM_or_BAM_on_data_150__bam_peak_1715	107	.	5.73657	13.17535	10.77979
chr11	23254948	23258207	Filter_SAM_or_BAM__output_SAM_or_BAM_on_data_150__bam_peak_1716	271	.	9.4559	30.02361	27.19152
chr11	23260606	23261114	Filter_SAM_or_BAM__output_SAM_or_BAM_on_data_150__bam_peak_1717	12	.	2.71313	3.39515	1.24999
chr11	23305518	23308090	Filter_SAM_or_BAM__output_SAM_or_BAM_on_data_150__bam_peak_1718	121	.	6.18883	14.57245	12.13994
chr11	23438288	23438438	Filter_SAM_or_BAM__output_SAM_or_BAM_on_data_150__bam_peak_1719	15	.	2.84531	3.69956	1.53776
chr11	23495896	23498598	Filter_SAM_or_BAM__output_SAM_or_BAM_on_data_150__bam_peak_1720	173	.	7.1362	19.91983	17.35109
chr11	23519299	23521029	Filter_SAM_or_BAM__output_SAM_or_BAM_on_data_150__bam_peak_1721	27	.	3.28517	4.99952	2.79893
chr11	23632600	23633954	Filter_SAM_or_BAM__output_SAM_or_BAM_on_data_150__bam_peak_1722	49	.	3.9229	7.25015	4.9888
chr11	23664598	23667269	Filter_SAM_or_BAM__output_SAM_or_BAM_on_data_150__bam_peak_1723	355	.	11.08114	38.56351	35.50842
chr11	23769400	23771839	Filter_SAM_or_BAM__output_SAM_or_BAM_on_data_150__bam_peak_1724	201	.	8.04699	22.78689	20.15702
chr11	23893924	23895541	Filter_SAM_or_BAM__output_SAM_or_BAM_on_data_150__bam_peak_1725	133	.	6.30251	15.79893	13.3417
chr11	24076638	24077522	Filter_SAM_or_BAM__output_SAM_or_BAM_on_data_150__bam_peak_1726	20	.	3.00528	4.26993	2.08969
chr11	25300884	25301040	Filter_SAM_or_BAM__output_SAM_or_BAM_on_data_150__bam_peak_1727	10	.	2.60932	3.14288	1.00587
chr11	26386892	26387686	Filter_SAM_or_BAM__output_SAM_or_BAM_on_data_150__bam_peak_1728	120	.	6.09132	14.4444	12.0179
chr11	26592767	26594065	Filter_SAM_or_BAM__output_SAM_or_BAM_on_data_150__bam_peak_1729	132	.	6.42316	15.68037	13.22219
chr11	29130345	29131553	Filter_SAM_or_BAM__output_SAM_or_BAM_on_data_150__bam_peak_1730	292	.	10.28328	32.17247	29.29965
chr11	29171835	29174816	Filter_SAM_or_BAM__output_SAM_or_BAM_on_data_150__bam_peak_1731	233	.	8.92176	26.01623	23.30581
chr11	29246102	29247697	Filter_SAM_or_BAM__output_SAM_or_BAM_on_data_150__bam_peak_1732	194	.	7.41772	22.10812	19.49794
chr11	29373157	29376192	Filter_SAM_or_BAM__output_SAM_or_BAM_on_data_150__bam_peak_1733	160	.	7.03031	18.63143	16.09843
chr11	29514236	29515581	Filter_SAM_or_BAM__output_SAM_or_BAM_on_data_150__bam_peak_1734	86	.	5.15797	11.05016	8.69767
chr11	29525728	29527539	Filter_SAM_or_BAM__output_SAM_or_BAM_on_data_150__bam_peak_1735	257	.	9.32794	28.56433	25.78083
chr11	29546552	29548925	Filter_SAM_or_BAM__output_SAM_or_BAM_on_data_150__bam_peak_1736	271	.	9.61749	29.95227	27.12756
chr11	29551367	29551889	Filter_SAM_or_BAM__output_SAM_or_BAM_on_data_150__bam_peak_1737	14	.	2.78746	3.56294	1.40719
chr11	29692363	29696289	Filter_SAM_or_BAM__output_SAM_or_BAM_on_data_150__bam_peak_1738	206	.	7.81523	23.3187	20.66237
chr11	29696960	29697095	Filter_SAM_or_BAM__output_SAM_or_BAM_on_data_150__bam_peak_1739	15	.	2.85687	3.72283	1.55917
chr11	29718510	29720299	Filter_SAM_or_BAM__output_SAM_or_BAM_on_data_150__bam_peak_1740	24	.	3.20649	4.63258	2.43946
chr11	30025590	30026396	Filter_SAM_or_BAM__output_SAM_or_BAM_on_data_150__bam_peak_1741	46	.	3.92074	6.86012	4.60444
chr11	30265116	30269141	Filter_SAM_or_BAM__output_SAM_or_BAM_on_data_150__bam_peak_1742	259	.	9.28774	28.76701	25.97555
chr11	30278782	30279087	Filter_SAM_or_BAM__output_SAM_or_BAM_on_data_150__bam_peak_1743	12	.	2.71587	3.39505	1.24683
chr11	30648518	30649947	Filter_SAM_or_BAM__output_SAM_or_BAM_on_data_150__bam_peak_1744	111	.	5.85538	13.58269	11.17969
chr11	30771295	30773795	Filter_SAM_or_BAM__output_SAM_or_BAM_on_data_150__bam_peak_1745	338	.	10.50531	36.8483	33.81623
chr11	30953374	30955385	Filter_SAM_or_BAM__output_SAM_or_BAM_on_data_150__bam_peak_1746	244	.	9.0642	27.23154	24.48206
chr11	30985607	30986942	Filter_SAM_or_BAM__output_SAM_or_BAM_on_data_150__bam_peak_1747	165	.	7.04809	19.10856	16.5716
chr11	31368355	31370216	Filter_SAM_or_BAM__output_SAM_or_BAM_on_data_150__bam_peak_1748	127	.	6.26255	15.20292	12.75964
chr11	31545880	31547634	Filter_SAM_or_BAM__output_SAM_or_BAM_on_data_150__bam_peak_1749	22	.	3.14076	4.4555	2.26771
chr11	31671319	31672453	Filter_SAM_or_BAM__output_SAM_or_BAM_on_data_150__bam_peak_1750	80	.	4.92533	10.33283	8.00205
chr11	31870160	31874593	Filter_SAM_or_BAM__output_SAM_or_BAM_on_data_150__bam_peak_1751	99	.	5.46555	12.3736	9.99283
chr11	31950647	31950817	Filter_SAM_or_BAM__output_SAM_or_BAM_on_data_150__bam_peak_1752	10	.	2.62855	3.18713	1.04793
chr11	32205224	32206235	Filter_SAM_or_BAM__output_SAM_or_BAM_on_data_150__bam_peak_1753	53	.	4.08665	7.6051	5.34128
chr11	32220134	32222659	Filter_SAM_or_BAM__output_SAM_or_BAM_on_data_150__bam_peak_1754	246	.	8.89508	27.40403	24.63901
chr11	32226433	32227310	Filter_SAM_or_BAM__output_SAM_or_BAM_on_data_150__bam_peak_1755	90	.	5.38515	11.39966	9.03782
chr11	32266206	32267910	Filter_SAM_or_BAM__output_SAM_or_BAM_on_data_150__bam_peak_1756	200	.	7.711	22.69873	20.07883
chr11	32347296	32350089	Filter_SAM_or_BAM__output_SAM_or_BAM_on_data_150__bam_peak_1757	209	.	7.56657	23.61313	20.96136
chr11	32378510	32378653	Filter_SAM_or_BAM__output_SAM_or_BAM_on_data_150__bam_peak_1758	11	.	2.67198	3.3025	1.16263
chr11	32384551	32385012	Filter_SAM_or_BAM__output_SAM_or_BAM_on_data_150__bam_peak_1759	13	.	2.75123	3.46953	1.3163
chr11	32454233	32457080	Filter_SAM_or_BAM__output_SAM_or_BAM_on_data_150__bam_peak_1760	231	.	8.49902	25.87502	23.17632
chr11	32532410	32534505	Filter_SAM_or_BAM__output_SAM_or_BAM_on_data_150__bam_peak_1761	197	.	7.92623	22.36006	19.74248
chr11	32641876	32644371	Filter_SAM_or_BAM__output_SAM_or_BAM_on_data_150__bam_peak_1762	283	.	10.13592	31.16385	28.32638
chr11	32708328	32708597	Filter_SAM_or_BAM__output_SAM_or_BAM_on_data_150__bam_peak_1763	12	.	2.74162	3.44742	1.29529
chr11	32921105	32921271	Filter_SAM_or_BAM__output_SAM_or_BAM_on_data_150__bam_peak_1764	10	.	2.60932	3.14288	1.00587
chr11	33161419	33163696	Filter_SAM_or_BAM__output_SAM_or_BAM_on_data_150__bam_peak_1765	120	.	5.90289	14.44407	12.01647
chr11	34832646	34834373	Filter_SAM_or_BAM__output_SAM_or_BAM_on_data_150__bam_peak_1766	201	.	8.06134	22.8023	20.16863
chr11	35548014	35548166	Filter_SAM_or_BAM__output_SAM_or_BAM_on_data_150__bam_peak_1767	13	.	2.78389	3.55154	1.39568
chr11	35769374	35771331	Filter_SAM_or_BAM__output_SAM_or_BAM_on_data_150__bam_peak_1768	255	.	9.03311	28.29175	25.51617
chr11	35833609	35834563	Filter_SAM_or_BAM__output_SAM_or_BAM_on_data_150__bam_peak_1769	175	.	7.47236	20.12324	17.56401
chr11	35838378	35838910	Filter_SAM_or_BAM__output_SAM_or_BAM_on_data_150__bam_peak_1770	49	.	4.05978	7.22636	4.96253
chr11	40690978	40695095	Filter_SAM_or_BAM__output_SAM_or_BAM_on_data_150__bam_peak_1771	225	.	8.4956	25.20267	22.50192
chr11	40732685	40735043	Filter_SAM_or_BAM__output_SAM_or_BAM_on_data_150__bam_peak_1772	157	.	6.80952	18.24659	15.72859
chr11	40753832	40755626	Filter_SAM_or_BAM__output_SAM_or_BAM_on_data_150__bam_peak_1773	170	.	6.89436	19.65754	17.09548
chr11	41151378	41151528	Filter_SAM_or_BAM__output_SAM_or_BAM_on_data_150__bam_peak_1774	10	.	2.60932	3.14288	1.00587
chr11	42420124	42421646	Filter_SAM_or_BAM__output_SAM_or_BAM_on_data_150__bam_peak_1775	71	.	4.7019	9.49729	7.18456
chr11	43425710	43426650	Filter_SAM_or_BAM__output_SAM_or_BAM_on_data_150__bam_peak_1776	66	.	4.48748	8.90785	6.60713
chr11	43433728	43434824	Filter_SAM_or_BAM__output_SAM_or_BAM_on_data_150__bam_peak_1777	212	.	8.39219	23.90331	21.25394
chr11	43681319	43683500	Filter_SAM_or_BAM__output_SAM_or_BAM_on_data_150__bam_peak_1778	53	.	4.2259	7.64224	5.36834
chr11	43747157	43748135	Filter_SAM_or_BAM__output_SAM_or_BAM_on_data_150__bam_peak_1779	193	.	7.81926	21.97124	19.36176
chr11	44469535	44471548	Filter_SAM_or_BAM__output_SAM_or_BAM_on_data_150__bam_peak_1780	187	.	7.49547	21.30749	18.72071
chr11	44518222	44521407	Filter_SAM_or_BAM__output_SAM_or_BAM_on_data_150__bam_peak_1781	244	.	8.73922	27.26183	24.49282
chr11	44527102	44527439	Filter_SAM_or_BAM__output_SAM_or_BAM_on_data_150__bam_peak_1782	12	.	2.722	3.40224	1.25235
chr11	44611149	44611287	Filter_SAM_or_BAM__output_SAM_or_BAM_on_data_150__bam_peak_1783	26	.	3.27695	4.80487	2.60763
chr11	44616994	44619778	Filter_SAM_or_BAM__output_SAM_or_BAM_on_data_150__bam_peak_1784	139	.	6.52388	16.4159	13.93822
chr11	45851554	45853589	Filter_SAM_or_BAM__output_SAM_or_BAM_on_data_150__bam_peak_1785	82	.	4.94389	10.55514	8.21575
chr11	45913803	45913970	Filter_SAM_or_BAM__output_SAM_or_BAM_on_data_150__bam_peak_1786	10	.	2.6136	3.15272	1.01523
chr11	45943464	45944968	Filter_SAM_or_BAM__output_SAM_or_BAM_on_data_150__bam_peak_1787	125	.	6.18146	14.972	12.53402
chr11	45954968	45955517	Filter_SAM_or_BAM__output_SAM_or_BAM_on_data_150__bam_peak_1788	50	.	4.13036	7.29522	5.02868
chr11	46055694	46058584	Filter_SAM_or_BAM__output_SAM_or_BAM_on_data_150__bam_peak_1789	226	.	8.70651	25.36753	22.67679
chr11	46073642	46073802	Filter_SAM_or_BAM__output_SAM_or_BAM_on_data_150__bam_peak_1790	17	.	2.90463	3.8835	1.72483
chr11	46436339	46438108	Filter_SAM_or_BAM__output_SAM_or_BAM_on_data_150__bam_peak_1791	172	.	7.00245	19.78672	17.24448
chr11	47240456	47240760	Filter_SAM_or_BAM__output_SAM_or_BAM_on_data_150__bam_peak_1792	12	.	2.71064	3.37629	1.22773
chr11	47377469	47379439	Filter_SAM_or_BAM__output_SAM_or_BAM_on_data_150__bam_peak_1793	54	.	4.22018	7.76256	5.4854
chr11	48798675	48803062	Filter_SAM_or_BAM__output_SAM_or_BAM_on_data_150__bam_peak_1794	248	.	8.85642	27.62737	24.86747
chr11	48814281	48814715	Filter_SAM_or_BAM__output_SAM_or_BAM_on_data_150__bam_peak_1795	10	.	2.62805	3.18618	1.04706
chr11	48815719	48818457	Filter_SAM_or_BAM__output_SAM_or_BAM_on_data_150__bam_peak_1796	202	.	7.99064	22.90612	20.28251
chr11	48825952	48826977	Filter_SAM_or_BAM__output_SAM_or_BAM_on_data_150__bam_peak_1797	65	.	4.61716	8.87286	6.56952
chr11	48833688	48834402	Filter_SAM_or_BAM__output_SAM_or_BAM_on_data_150__bam_peak_1798	66	.	4.63234	8.95329	6.64979
chr11	48837218	48838743	Filter_SAM_or_BAM__output_SAM_or_BAM_on_data_150__bam_peak_1799	246	.	9.06414	27.38942	24.65394
chr11	48852978	48859148	Filter_SAM_or_BAM__output_SAM_or_BAM_on_data_150__bam_peak_1800	121	.	5.80636	14.63017	12.19614
chr11	48869434	48872531	Filter_SAM_or_BAM__output_SAM_or_BAM_on_data_150__bam_peak_1801	233	.	8.58226	26.06105	23.33726
chr11	49201656	49205143	Filter_SAM_or_BAM__output_SAM_or_BAM_on_data_150__bam_peak_1802	314	.	10.50689	34.3753	31.42983
chr11	49243150	49244938	Filter_SAM_or_BAM__output_SAM_or_BAM_on_data_150__bam_peak_1803	111	.	5.77713	13.53191	11.12564
chr11	49249947	49251388	Filter_SAM_or_BAM__output_SAM_or_BAM_on_data_150__bam_peak_1804	177	.	7.53101	20.32336	17.75581
chr11	49658286	49658837	Filter_SAM_or_BAM__output_SAM_or_BAM_on_data_150__bam_peak_1805	10	.	2.61898	3.16512	1.02701
chr11	49711182	49713220	Filter_SAM_or_BAM__output_SAM_or_BAM_on_data_150__bam_peak_1806	86	.	5.22778	10.95251	8.60197
chr11	49846586	49847805	Filter_SAM_or_BAM__output_SAM_or_BAM_on_data_150__bam_peak_1807	177	.	7.53874	20.35489	17.78307
chr11	49938879	49939039	Filter_SAM_or_BAM__output_SAM_or_BAM_on_data_150__bam_peak_1808	15	.	2.87025	3.75715	1.59252
chr11	50131101	50132208	Filter_SAM_or_BAM__output_SAM_or_BAM_on_data_150__bam_peak_1809	96	.	5.5149	12.0625	9.68669
chr11	50174523	50175513	Filter_SAM_or_BAM__output_SAM_or_BAM_on_data_150__bam_peak_1810	56	.	4.29958	7.96477	5.68579
chr11	50207977	50211675	Filter_SAM_or_BAM__output_SAM_or_BAM_on_data_150__bam_peak_1811	242	.	8.74967	27.0308	24.28125
chr11	50212916	50213143	Filter_SAM_or_BAM__output_SAM_or_BAM_on_data_150__bam_peak_1812	18	.	2.91541	4.0134	1.84386
chr11	50223503	50227444	Filter_SAM_or_BAM__output_SAM_or_BAM_on_data_150__bam_peak_1813	334	.	10.81365	36.46404	33.46039
chr11	50236527	50237048	Filter_SAM_or_BAM__output_SAM_or_BAM_on_data_150__bam_peak_1814	33	.	3.5717	5.56543	3.33933
chr11	50290071	50292668	Filter_SAM_or_BAM__output_SAM_or_BAM_on_data_150__bam_peak_1815	184	.	7.54879	21.07921	18.48582
chr11	50323797	50326715	Filter_SAM_or_BAM__output_SAM_or_BAM_on_data_150__bam_peak_1816	228	.	8.55293	25.59335	22.89354
chr11	50376482	50381669	Filter_SAM_or_BAM__output_SAM_or_BAM_on_data_150__bam_peak_1817	174	.	7.44392	19.97645	17.41894
chr11	50401144	50401303	Filter_SAM_or_BAM__output_SAM_or_BAM_on_data_150__bam_peak_1818	14	.	2.79283	3.5653	1.40731
chr11	50430065	50431503	Filter_SAM_or_BAM__output_SAM_or_BAM_on_data_150__bam_peak_1819	95	.	5.46181	11.95365	9.58191
chr11	50601764	50603348	Filter_SAM_or_BAM__output_SAM_or_BAM_on_data_150__bam_peak_1820	55	.	4.26533	7.78955	5.51278
chr11	50826951	50828056	Filter_SAM_or_BAM__output_SAM_or_BAM_on_data_150__bam_peak_1821	168	.	7.2061	19.35087	16.80828
chr11	50834319	50834718	Filter_SAM_or_BAM__output_SAM_or_BAM_on_data_150__bam_peak_1822	12	.	2.71823	3.39357	1.24411
chr11	50915585	50916273	Filter_SAM_or_BAM__output_SAM_or_BAM_on_data_150__bam_peak_1823	62	.	4.42149	8.5085	6.21789
chr11	51059161	51059964	Filter_SAM_or_BAM__output_SAM_or_BAM_on_data_150__bam_peak_1824	205	.	8.25807	23.227	20.59234
chr11	51262849	51265469	Filter_SAM_or_BAM__output_SAM_or_BAM_on_data_150__bam_peak_1825	150	.	6.84776	17.57314	15.07418
chr11	51289669	51289978	Filter_SAM_or_BAM__output_SAM_or_BAM_on_data_150__bam_peak_1826	100	.	5.66879	12.42409	10.0394
chr11	51584082	51585942	Filter_SAM_or_BAM__output_SAM_or_BAM_on_data_150__bam_peak_1827	176	.	7.30179	20.24411	17.66105
chr11	51604684	51607465	Filter_SAM_or_BAM__output_SAM_or_BAM_on_data_150__bam_peak_1828	181	.	7.67206	20.68806	18.11444
chr11	51619409	51620965	Filter_SAM_or_BAM__output_SAM_or_BAM_on_data_150__bam_peak_1829	137	.	6.538	16.2448	13.77791
chr11	51634598	51636772	Filter_SAM_or_BAM__output_SAM_or_BAM_on_data_150__bam_peak_1830	269	.	8.16329	29.76711	26.97448
chr11	51648978	51651150	Filter_SAM_or_BAM__output_SAM_or_BAM_on_data_150__bam_peak_1831	54	.	4.25717	7.76001	5.48159
chr11	51687467	51689810	Filter_SAM_or_BAM__output_SAM_or_BAM_on_data_150__bam_peak_1832	166	.	7.18758	19.21194	16.66088
chr11	51754948	51757152	Filter_SAM_or_BAM__output_SAM_or_BAM_on_data_150__bam_peak_1833	164	.	7.0768	19.03439	16.49864
chr11	51763264	51764926	Filter_SAM_or_BAM__output_SAM_or_BAM_on_data_150__bam_peak_1834	122	.	6.13946	14.69599	12.26784
chr11	51855774	51858854	Filter_SAM_or_BAM__output_SAM_or_BAM_on_data_150__bam_peak_1835	190	.	7.7944	21.64065	19.03653
chr11	51967630	51968386	Filter_SAM_or_BAM__output_SAM_or_BAM_on_data_150__bam_peak_1836	141	.	6.50279	16.64831	14.17332
chr11	51998695	52001187	Filter_SAM_or_BAM__output_SAM_or_BAM_on_data_150__bam_peak_1837	237	.	8.57107	26.48751	23.7706
chr11	52003529	52005284	Filter_SAM_or_BAM__output_SAM_or_BAM_on_data_150__bam_peak_1838	122	.	6.0548	14.64819	12.21605
chr11	52098718	52101120	Filter_SAM_or_BAM__output_SAM_or_BAM_on_data_150__bam_peak_1839	213	.	8.0926	24.0691	21.39365
chr11	52167639	52167784	Filter_SAM_or_BAM__output_SAM_or_BAM_on_data_150__bam_peak_1840	11	.	2.65824	3.2555	1.11289
chr11	52231168	52234534	Filter_SAM_or_BAM__output_SAM_or_BAM_on_data_150__bam_peak_1841	153	.	6.76616	17.81066	15.30379
chr11	52281893	52283613	Filter_SAM_or_BAM__output_SAM_or_BAM_on_data_150__bam_peak_1842	108	.	5.33126	13.21988	10.82647
chr11	52360014	52363041	Filter_SAM_or_BAM__output_SAM_or_BAM_on_data_150__bam_peak_1843	289	.	9.9226	31.789	28.91334
chr11	52373377	52373696	Filter_SAM_or_BAM__output_SAM_or_BAM_on_data_150__bam_peak_1844	12	.	2.70357	3.36454	1.21806
chr11	52396107	52397471	Filter_SAM_or_BAM__output_SAM_or_BAM_on_data_150__bam_peak_1845	136	.	6.44699	16.08557	13.62667
chr11	52949041	52949192	Filter_SAM_or_BAM__output_SAM_or_BAM_on_data_150__bam_peak_1846	16	.	2.89598	3.83107	1.66505
chr11	53299066	53301145	Filter_SAM_or_BAM__output_SAM_or_BAM_on_data_150__bam_peak_1847	151	.	6.78155	17.67585	15.16667
chr11	53324584	53325241	Filter_SAM_or_BAM__output_SAM_or_BAM_on_data_150__bam_peak_1848	184	.	7.60809	21.00933	18.41165
chr11	53350134	53352923	Filter_SAM_or_BAM__output_SAM_or_BAM_on_data_150__bam_peak_1849	230	.	8.78024	25.72561	23.01566
chr11	53429480	53431488	Filter_SAM_or_BAM__output_SAM_or_BAM_on_data_150__bam_peak_1850	226	.	8.10616	25.35377	22.65114
chr11	53456772	53457917	Filter_SAM_or_BAM__output_SAM_or_BAM_on_data_150__bam_peak_1851	55	.	4.24787	7.82076	5.54261
chr11	53519474	53521619	Filter_SAM_or_BAM__output_SAM_or_BAM_on_data_150__bam_peak_1852	238	.	8.90309	26.60575	23.8865
chr11	53567240	53568287	Filter_SAM_or_BAM__output_SAM_or_BAM_on_data_150__bam_peak_1853	218	.	8.50467	24.53066	21.85836
chr11	53706316	53707764	Filter_SAM_or_BAM__output_SAM_or_BAM_on_data_150__bam_peak_1854	127	.	6.32665	15.20121	12.75454
chr11	53763386	53763921	Filter_SAM_or_BAM__output_SAM_or_BAM_on_data_150__bam_peak_1855	21	.	3.02076	4.33713	2.15464
chr11	53769953	53771959	Filter_SAM_or_BAM__output_SAM_or_BAM_on_data_150__bam_peak_1856	146	.	6.69186	17.09584	14.61174
chr11	53851817	53852218	Filter_SAM_or_BAM__output_SAM_or_BAM_on_data_150__bam_peak_1857	10	.	2.60932	3.14288	1.00587
chr11	53858781	53859525	Filter_SAM_or_BAM__output_SAM_or_BAM_on_data_150__bam_peak_1858	41	.	3.77156	6.43136	4.19151
chr11	53890886	53891973	Filter_SAM_or_BAM__output_SAM_or_BAM_on_data_150__bam_peak_1859	130	.	6.17949	15.53086	13.07808
chr11	53979032	53980336	Filter_SAM_or_BAM__output_SAM_or_BAM_on_data_150__bam_peak_1860	79	.	4.96918	10.31496	7.98299
chr11	54018280	54018625	Filter_SAM_or_BAM__output_SAM_or_BAM_on_data_150__bam_peak_1861	14	.	2.81268	3.61814	1.45904
chr11	54027850	54029169	Filter_SAM_or_BAM__output_SAM_or_BAM_on_data_150__bam_peak_1862	89	.	5.30357	11.28467	8.92728
chr11	54066335	54069469	Filter_SAM_or_BAM__output_SAM_or_BAM_on_data_150__bam_peak_1863	362	.	11.40857	39.3873	36.29705
chr11	54100749	54101777	Filter_SAM_or_BAM__output_SAM_or_BAM_on_data_150__bam_peak_1864	53	.	4.12308	7.61938	5.34817
chr11	54336436	54336668	Filter_SAM_or_BAM__output_SAM_or_BAM_on_data_150__bam_peak_1865	13	.	2.76984	3.55078	1.39503
chr11	54437764	54440481	Filter_SAM_or_BAM__output_SAM_or_BAM_on_data_150__bam_peak_1866	289	.	9.83602	31.78792	28.91239
chr11	54521869	54523959	Filter_SAM_or_BAM__output_SAM_or_BAM_on_data_150__bam_peak_1867	198	.	7.87986	22.50916	19.88151
chr11	54786218	54788011	Filter_SAM_or_BAM__output_SAM_or_BAM_on_data_150__bam_peak_1868	222	.	8.6025	24.96999	22.2832
chr11	54824022	54824176	Filter_SAM_or_BAM__output_SAM_or_BAM_on_data_150__bam_peak_1869	14	.	2.80417	3.60096	1.44323
chr11	54859566	54861327	Filter_SAM_or_BAM__output_SAM_or_BAM_on_data_150__bam_peak_1870	127	.	6.1487	15.18857	12.74853
chr11	54866016	54868225	Filter_SAM_or_BAM__output_SAM_or_BAM_on_data_150__bam_peak_1871	172	.	7.30838	19.76377	17.21316
chr11	54954016	54954561	Filter_SAM_or_BAM__output_SAM_or_BAM_on_data_150__bam_peak_1872	29	.	3.3382	5.17476	2.97581
chr11	54955135	54956490	Filter_SAM_or_BAM__output_SAM_or_BAM_on_data_150__bam_peak_1873	187	.	7.63307	21.31442	18.71015
chr11	55030759	55033739	Filter_SAM_or_BAM__output_SAM_or_BAM_on_data_150__bam_peak_1874	286	.	9.96471	31.48247	28.62174
chr11	55097547	55098410	Filter_SAM_or_BAM__output_SAM_or_BAM_on_data_150__bam_peak_1875	16	.	2.89738	3.82161	1.65399
chr11	55204303	55205225	Filter_SAM_or_BAM__output_SAM_or_BAM_on_data_150__bam_peak_1876	140	.	6.32944	16.56309	14.09253
chr11	55414057	55415542	Filter_SAM_or_BAM__output_SAM_or_BAM_on_data_150__bam_peak_1877	36	.	3.59009	5.82728	3.60219
chr11	55416682	55420426	Filter_SAM_or_BAM__output_SAM_or_BAM_on_data_150__bam_peak_1878	363	.	11.40335	39.39451	36.32676
chr11	55460434	55461348	Filter_SAM_or_BAM__output_SAM_or_BAM_on_data_150__bam_peak_1879	133	.	6.44299	15.75817	13.30233
chr11	55468405	55471116	Filter_SAM_or_BAM__output_SAM_or_BAM_on_data_150__bam_peak_1880	205	.	8.00747	23.17652	20.53163
chr11	55977509	55977760	Filter_SAM_or_BAM__output_SAM_or_BAM_on_data_150__bam_peak_1881	15	.	2.85047	3.71751	1.55586
chr11	57517522	57519576	Filter_SAM_or_BAM__output_SAM_or_BAM_on_data_150__bam_peak_1882	136	.	6.26297	16.13738	13.67536
chr11	57643965	57646966	Filter_SAM_or_BAM__output_SAM_or_BAM_on_data_150__bam_peak_1883	169	.	7.24869	19.5284	16.97648
chr11	57800600	57803191	Filter_SAM_or_BAM__output_SAM_or_BAM_on_data_150__bam_peak_1884	254	.	8.88171	28.2575	25.4768
chr11	57912984	57913344	Filter_SAM_or_BAM__output_SAM_or_BAM_on_data_150__bam_peak_1885	11	.	2.66455	3.27002	1.12669
chr11	57962381	57963120	Filter_SAM_or_BAM__output_SAM_or_BAM_on_data_150__bam_peak_1886	115	.	5.95783	13.93785	11.52311
chr11	58007870	58008720	Filter_SAM_or_BAM__output_SAM_or_BAM_on_data_150__bam_peak_1887	71	.	4.84481	9.47474	7.15327
chr11	58009368	58011347	Filter_SAM_or_BAM__output_SAM_or_BAM_on_data_150__bam_peak_1888	287	.	9.83558	31.65337	28.78548
chr11	58092900	58093060	Filter_SAM_or_BAM__output_SAM_or_BAM_on_data_150__bam_peak_1889	13	.	2.76588	3.50736	1.35312
chr11	58103329	58105391	Filter_SAM_or_BAM__output_SAM_or_BAM_on_data_150__bam_peak_1890	216	.	8.31173	24.33424	21.65865
chr11	58167748	58168915	Filter_SAM_or_BAM__output_SAM_or_BAM_on_data_150__bam_peak_1891	136	.	6.57787	16.14583	13.67454
chr11	58171686	58172511	Filter_SAM_or_BAM__output_SAM_or_BAM_on_data_150__bam_peak_1892	203	.	8.08909	23.00731	20.37515
chr11	58199193	58199526	Filter_SAM_or_BAM__output_SAM_or_BAM_on_data_150__bam_peak_1893	92	.	5.45424	11.59383	9.2265
chr11	58301407	58303441	Filter_SAM_or_BAM__output_SAM_or_BAM_on_data_150__bam_peak_1894	131	.	6.27371	15.61511	13.15497
chr11	58307007	58307891	Filter_SAM_or_BAM__output_SAM_or_BAM_on_data_150__bam_peak_1895	84	.	5.19889	10.77847	8.42997
chr11	58322504	58323920	Filter_SAM_or_BAM__output_SAM_or_BAM_on_data_150__bam_peak_1896	265	.	9.70672	29.30175	26.5106
chr11	58329080	58331999	Filter_SAM_or_BAM__output_SAM_or_BAM_on_data_150__bam_peak_1897	310	.	10.05623	33.97073	31.04314
chr11	58847083	58847910	Filter_SAM_or_BAM__output_SAM_or_BAM_on_data_150__bam_peak_1898	208	.	8.34652	23.50658	20.8642
chr11	58867148	58867962	Filter_SAM_or_BAM__output_SAM_or_BAM_on_data_150__bam_peak_1899	109	.	5.89939	13.37622	10.97005
chr11	58903396	58904567	Filter_SAM_or_BAM__output_SAM_or_BAM_on_data_150__bam_peak_1900	204	.	7.72184	23.04934	20.40463
chr11	58928222	58928491	Filter_SAM_or_BAM__output_SAM_or_BAM_on_data_150__bam_peak_1901	14	.	2.80612	3.60296	1.44484
chr11	58937574	58939078	Filter_SAM_or_BAM__output_SAM_or_BAM_on_data_150__bam_peak_1902	160	.	7.19373	18.56728	16.04365
chr11	58954325	58956571	Filter_SAM_or_BAM__output_SAM_or_BAM_on_data_150__bam_peak_1903	230	.	8.64579	25.74525	23.0276
chr11	58959798	58960393	Filter_SAM_or_BAM__output_SAM_or_BAM_on_data_150__bam_peak_1904	34	.	3.57168	5.64177	3.41723
chr11	58976654	58980100	Filter_SAM_or_BAM__output_SAM_or_BAM_on_data_150__bam_peak_1905	228	.	8.63368	25.60305	22.89489
chr11	59080725	59081012	Filter_SAM_or_BAM__output_SAM_or_BAM_on_data_150__bam_peak_1906	16	.	2.89635	3.81554	1.64766
chr11	59136966	59139159	Filter_SAM_or_BAM__output_SAM_or_BAM_on_data_150__bam_peak_1907	19	.	2.9728	4.0779	1.90426
chr11	59162960	59164063	Filter_SAM_or_BAM__output_SAM_or_BAM_on_data_150__bam_peak_1908	57	.	4.26234	8.00708	5.72866
chr11	59190865	59192449	Filter_SAM_or_BAM__output_SAM_or_BAM_on_data_150__bam_peak_1909	78	.	4.76835	10.18287	7.85602
chr11	59201978	59203275	Filter_SAM_or_BAM__output_SAM_or_BAM_on_data_150__bam_peak_1910	133	.	6.43022	15.80755	13.34363
chr11	59208251	59209431	Filter_SAM_or_BAM__output_SAM_or_BAM_on_data_150__bam_peak_1911	102	.	5.4832	12.64892	10.26173
chr11	59226003	59228981	Filter_SAM_or_BAM__output_SAM_or_BAM_on_data_150__bam_peak_1912	231	.	8.67238	25.87565	23.1756
chr11	59306275	59309220	Filter_SAM_or_BAM__output_SAM_or_BAM_on_data_150__bam_peak_1913	112	.	5.68137	13.6275	11.22386
chr11	59361263	59361562	Filter_SAM_or_BAM__output_SAM_or_BAM_on_data_150__bam_peak_1914	10	.	2.61715	3.1609	1.02299
chr11	59449433	59451071	Filter_SAM_or_BAM__output_SAM_or_BAM_on_data_150__bam_peak_1915	179	.	7.39724	20.46944	17.90311
chr11	59471511	59472631	Filter_SAM_or_BAM__output_SAM_or_BAM_on_data_150__bam_peak_1916	123	.	5.74591	14.75538	12.32382
chr11	59505295	59507479	Filter_SAM_or_BAM__output_SAM_or_BAM_on_data_150__bam_peak_1917	268	.	9.49947	29.65439	26.84398
chr11	59661618	59665168	Filter_SAM_or_BAM__output_SAM_or_BAM_on_data_150__bam_peak_1918	146	.	6.6689	17.14719	14.65668
chr11	59808181	59811021	Filter_SAM_or_BAM__output_SAM_or_BAM_on_data_150__bam_peak_1919	407	.	12.46853	43.95766	40.74736
chr11	59838596	59840751	Filter_SAM_or_BAM__output_SAM_or_BAM_on_data_150__bam_peak_1920	242	.	8.86559	26.94188	24.2017
chr11	59847426	59849133	Filter_SAM_or_BAM__output_SAM_or_BAM_on_data_150__bam_peak_1921	204	.	8.16067	23.11794	20.48004
chr11	59947766	59949113	Filter_SAM_or_BAM__output_SAM_or_BAM_on_data_150__bam_peak_1922	129	.	6.23075	15.39469	12.94623
chr11	59963897	59965463	Filter_SAM_or_BAM__output_SAM_or_BAM_on_data_150__bam_peak_1923	64	.	4.3955	8.71993	6.43199
chr11	60045833	60046570	Filter_SAM_or_BAM__output_SAM_or_BAM_on_data_150__bam_peak_1924	79	.	5.04262	10.2417	7.90528
chr11	60104925	60107234	Filter_SAM_or_BAM__output_SAM_or_BAM_on_data_150__bam_peak_1925	294	.	10.12695	32.31708	29.43225
chr11	60114149	60116132	Filter_SAM_or_BAM__output_SAM_or_BAM_on_data_150__bam_peak_1926	90	.	5.20754	11.3997	9.04507
chr11	60139641	60140607	Filter_SAM_or_BAM__output_SAM_or_BAM_on_data_150__bam_peak_1927	87	.	5.24803	11.061	8.70477
chr11	60154047	60154195	Filter_SAM_or_BAM__output_SAM_or_BAM_on_data_150__bam_peak_1928	18	.	2.99014	4.05382	1.8781
chr11	60175929	60177008	Filter_SAM_or_BAM__output_SAM_or_BAM_on_data_150__bam_peak_1929	91	.	5.42074	11.56142	9.19578
chr11	60208558	60210749	Filter_SAM_or_BAM__output_SAM_or_BAM_on_data_150__bam_peak_1930	88	.	5.28458	11.24398	8.88567
chr11	60219766	60220675	Filter_SAM_or_BAM__output_SAM_or_BAM_on_data_150__bam_peak_1931	259	.	9.56491	28.7129	25.93723
chr11	60351591	60353681	Filter_SAM_or_BAM__output_SAM_or_BAM_on_data_150__bam_peak_1932	150	.	6.20541	17.56092	15.06557
chr11	60416248	60418587	Filter_SAM_or_BAM__output_SAM_or_BAM_on_data_150__bam_peak_1933	359	.	11.76321	38.97047	35.91591
chr11	60454605	60455365	Filter_SAM_or_BAM__output_SAM_or_BAM_on_data_150__bam_peak_1934	159	.	6.55449	18.42817	15.91617
chr11	60536572	60541637	Filter_SAM_or_BAM__output_SAM_or_BAM_on_data_150__bam_peak_1935	147	.	6.66612	17.21758	14.71806
chr11	60698817	60701151	Filter_SAM_or_BAM__output_SAM_or_BAM_on_data_150__bam_peak_1936	236	.	8.8284	26.39481	23.6648
chr11	60726209	60729339	Filter_SAM_or_BAM__output_SAM_or_BAM_on_data_150__bam_peak_1937	175	.	7.30596	20.08906	17.52852
chr11	60775464	60778326	Filter_SAM_or_BAM__output_SAM_or_BAM_on_data_150__bam_peak_1938	374	.	11.74795	40.56235	37.45904
chr11	60780491	60782166	Filter_SAM_or_BAM__output_SAM_or_BAM_on_data_150__bam_peak_1939	15	.	2.86779	3.75745	1.59377
chr11	60810876	60811547	Filter_SAM_or_BAM__output_SAM_or_BAM_on_data_150__bam_peak_1940	17	.	2.93679	3.92377	1.75358
chr11	60830444	60831658	Filter_SAM_or_BAM__output_SAM_or_BAM_on_data_150__bam_peak_1941	148	.	6.69595	17.32387	14.82948
chr11	60877279	60879627	Filter_SAM_or_BAM__output_SAM_or_BAM_on_data_150__bam_peak_1942	235	.	8.85007	26.27665	23.55874
chr11	60912750	60914475	Filter_SAM_or_BAM__output_SAM_or_BAM_on_data_150__bam_peak_1943	140	.	6.56909	16.52209	14.04757
chr11	60930565	60936156	Filter_SAM_or_BAM__output_SAM_or_BAM_on_data_150__bam_peak_1944	283	.	9.62553	31.18457	28.30795
chr11	61061961	61062862	Filter_SAM_or_BAM__output_SAM_or_BAM_on_data_150__bam_peak_1945	17	.	2.93998	3.9362	1.76621
chr11	61173514	61175229	Filter_SAM_or_BAM__output_SAM_or_BAM_on_data_150__bam_peak_1946	236	.	8.96746	26.39748	23.6733
chr11	61208567	61209151	Filter_SAM_or_BAM__output_SAM_or_BAM_on_data_150__bam_peak_1947	12	.	2.71949	3.3982	1.24908
chr11	61266156	61267683	Filter_SAM_or_BAM__output_SAM_or_BAM_on_data_150__bam_peak_1948	245	.	9.00148	27.30611	24.56781
chr11	61278328	61278828	Filter_SAM_or_BAM__output_SAM_or_BAM_on_data_150__bam_peak_1949	19	.	3.00224	4.07948	1.90204
chr11	61407772	61409266	Filter_SAM_or_BAM__output_SAM_or_BAM_on_data_150__bam_peak_1950	189	.	7.69525	21.56338	18.96773
chr11	61493199	61494900	Filter_SAM_or_BAM__output_SAM_or_BAM_on_data_150__bam_peak_1951	176	.	7.09802	20.22571	17.65532
chr11	61504733	61506084	Filter_SAM_or_BAM__output_SAM_or_BAM_on_data_150__bam_peak_1952	68	.	4.72596	9.17102	6.85969
chr11	61578126	61579863	Filter_SAM_or_BAM__output_SAM_or_BAM_on_data_150__bam_peak_1953	143	.	6.71487	16.8045	14.32733
chr11	61761072	61762257	Filter_SAM_or_BAM__output_SAM_or_BAM_on_data_150__bam_peak_1954	175	.	7.53884	20.10851	17.54863
chr11	61853582	61856061	Filter_SAM_or_BAM__output_SAM_or_BAM_on_data_150__bam_peak_1955	191	.	7.81882	21.72614	19.12754
chr11	61928971	61930952	Filter_SAM_or_BAM__output_SAM_or_BAM_on_data_150__bam_peak_1956	208	.	8.25799	23.47117	20.8212
chr11	61956839	61956998	Filter_SAM_or_BAM__output_SAM_or_BAM_on_data_150__bam_peak_1957	10	.	2.6176	3.16194	1.02399
chr11	62006166	62006334	Filter_SAM_or_BAM__output_SAM_or_BAM_on_data_150__bam_peak_1958	17	.	2.94853	3.95762	1.78612
chr11	62076806	62079807	Filter_SAM_or_BAM__output_SAM_or_BAM_on_data_150__bam_peak_1959	125	.	6.12821	15.01275	12.57552
chr11	62184672	62185235	Filter_SAM_or_BAM__output_SAM_or_BAM_on_data_150__bam_peak_1960	10	.	2.60932	3.14288	1.00587
chr11	62248367	62252478	Filter_SAM_or_BAM__output_SAM_or_BAM_on_data_150__bam_peak_1961	213	.	8.17314	24.05114	21.38603
chr11	62280833	62282388	Filter_SAM_or_BAM__output_SAM_or_BAM_on_data_150__bam_peak_1962	80	.	5.03985	10.37498	8.03645
chr11	62455515	62459296	Filter_SAM_or_BAM__output_SAM_or_BAM_on_data_150__bam_peak_1963	306	.	10.47755	33.50946	30.60229
chr11	62538287	62539382	Filter_SAM_or_BAM__output_SAM_or_BAM_on_data_150__bam_peak_1964	77	.	4.81758	10.06501	7.73554
chr11	62549681	62554841	Filter_SAM_or_BAM__output_SAM_or_BAM_on_data_150__bam_peak_1965	119	.	5.96138	14.42122	11.9939
chr11	62575541	62576493	Filter_SAM_or_BAM__output_SAM_or_BAM_on_data_150__bam_peak_1966	38	.	3.45814	6.11009	3.88015
chr11	62601870	62605323	Filter_SAM_or_BAM__output_SAM_or_BAM_on_data_150__bam_peak_1967	112	.	5.50464	13.63024	11.22512
chr11	62646779	62649715	Filter_SAM_or_BAM__output_SAM_or_BAM_on_data_150__bam_peak_1968	106	.	5.67646	13.0484	10.65403
chr11	62669603	62669742	Filter_SAM_or_BAM__output_SAM_or_BAM_on_data_150__bam_peak_1969	10	.	2.60932	3.14288	1.00587
chr11	62731271	62731905	Filter_SAM_or_BAM__output_SAM_or_BAM_on_data_150__bam_peak_1970	112	.	6.00648	13.64846	11.23765
chr11	62820172	62822581	Filter_SAM_or_BAM__output_SAM_or_BAM_on_data_150__bam_peak_1971	325	.	10.87224	35.49553	32.52419
chr11	62879164	62880233	Filter_SAM_or_BAM__output_SAM_or_BAM_on_data_150__bam_peak_1972	147	.	6.56161	17.22274	14.73235
chr11	63130661	63133665	Filter_SAM_or_BAM__output_SAM_or_BAM_on_data_150__bam_peak_1973	329	.	11.03024	35.898	32.93532
chr11	63239900	63240108	Filter_SAM_or_BAM__output_SAM_or_BAM_on_data_150__bam_peak_1974	15	.	2.82504	3.66454	1.50671
chr11	63920737	63921081	Filter_SAM_or_BAM__output_SAM_or_BAM_on_data_150__bam_peak_1975	23	.	2.99688	4.52855	2.34571
chr11	63921946	63922287	Filter_SAM_or_BAM__output_SAM_or_BAM_on_data_150__bam_peak_1976	33	.	3.57992	5.59632	3.37009
chr11	64079055	64080333	Filter_SAM_or_BAM__output_SAM_or_BAM_on_data_150__bam_peak_1977	308	.	10.67406	33.72582	30.816
chr11	64434810	64436710	Filter_SAM_or_BAM__output_SAM_or_BAM_on_data_150__bam_peak_1978	105	.	5.66909	12.96197	10.57053
chr11	64978299	64979954	Filter_SAM_or_BAM__output_SAM_or_BAM_on_data_150__bam_peak_1979	143	.	6.65719	16.80274	14.31841
chr11	65162213	65163089	Filter_SAM_or_BAM__output_SAM_or_BAM_on_data_150__bam_peak_1980	60	.	4.45168	8.36966	6.07936
chr11	65408047	65408193	Filter_SAM_or_BAM__output_SAM_or_BAM_on_data_150__bam_peak_1981	15	.	2.85348	3.71066	1.54794
chr11	65786842	65788517	Filter_SAM_or_BAM__output_SAM_or_BAM_on_data_150__bam_peak_1982	146	.	6.80607	17.17564	14.68423
chr11	65806565	65808189	Filter_SAM_or_BAM__output_SAM_or_BAM_on_data_150__bam_peak_1983	174	.	7.32245	20.04119	17.47801
chr11	66984834	66985637	Filter_SAM_or_BAM__output_SAM_or_BAM_on_data_150__bam_peak_1984	21	.	3.10436	4.35216	2.16607
chr11	67024639	67025568	Filter_SAM_or_BAM__output_SAM_or_BAM_on_data_150__bam_peak_1985	39	.	3.74912	6.15902	3.9222
chr11	67051702	67053308	Filter_SAM_or_BAM__output_SAM_or_BAM_on_data_150__bam_peak_1986	363	.	11.53035	39.42893	36.34806
chr11	67078669	67082395	Filter_SAM_or_BAM__output_SAM_or_BAM_on_data_150__bam_peak_1987	30	.	3.41294	5.26131	3.05042
chr11	67423250	67423403	Filter_SAM_or_BAM__output_SAM_or_BAM_on_data_150__bam_peak_1988	14	.	2.79295	3.58812	1.43531
chr11	67921817	67922964	Filter_SAM_or_BAM__output_SAM_or_BAM_on_data_150__bam_peak_1989	62	.	4.49862	8.50445	6.20883
chr11	67965714	67967405	Filter_SAM_or_BAM__output_SAM_or_BAM_on_data_150__bam_peak_1990	165	.	7.19807	19.05202	16.51988
chr11	68386032	68387692	Filter_SAM_or_BAM__output_SAM_or_BAM_on_data_150__bam_peak_1991	144	.	6.69693	16.97767	14.48921
chr11	68432278	68432487	Filter_SAM_or_BAM__output_SAM_or_BAM_on_data_150__bam_peak_1992	12	.	2.70545	3.36416	1.21616
chr11	68691144	68693825	Filter_SAM_or_BAM__output_SAM_or_BAM_on_data_150__bam_peak_1993	288	.	9.7375	31.74122	28.8744
chr11	68851535	68854191	Filter_SAM_or_BAM__output_SAM_or_BAM_on_data_150__bam_peak_1994	147	.	6.76509	17.20028	14.70768
chr11	68901360	68902935	Filter_SAM_or_BAM__output_SAM_or_BAM_on_data_150__bam_peak_1995	169	.	7.29239	19.53652	16.9934
chr11	68939700	68940441	Filter_SAM_or_BAM__output_SAM_or_BAM_on_data_150__bam_peak_1996	112	.	5.79602	13.67329	11.25796
chr11	68945652	68945814	Filter_SAM_or_BAM__output_SAM_or_BAM_on_data_150__bam_peak_1997	10	.	2.60932	3.14288	1.00587
chr11	68967359	68968561	Filter_SAM_or_BAM__output_SAM_or_BAM_on_data_150__bam_peak_1998	99	.	5.29232	12.28378	9.91417
chr11	68973296	68974296	Filter_SAM_or_BAM__output_SAM_or_BAM_on_data_150__bam_peak_1999	154	.	6.9875	17.98874	15.47621
[truncated: 12,373 more rows]
