# Supplementary material for: PSME3 regulates migration and differentiation of myoblasts
Source: Life Sci Alliance. 2025 Jun 19;8(9):e202503208. doi: 10.26508/lsa.202503208 (PMC12179657; doi:10.26508/lsa.202503208)
Supplement: Supplementary file 2 [file LSA-2025-03208_SdataFS1.zip › Sup_Figure_1_Source_Data/Day2_Fresh_Native_PSME3_Peaks.bed]

Chrom	Start	End	Name	Score	Strand	ThickStart	ThickEnd	ItemRGB	BlockCount	BlockSizes	BlockStarts
chr11	109011655	109012091	Filter_SAM_or_BAM__output_SAM_or_BAM_on_data_134__bam_peak_1	545	.	5.75386	60.23108	54.58144
chr12	3109910	3110037	Filter_SAM_or_BAM__output_SAM_or_BAM_on_data_134__bam_peak_2	404	.	2.09006	46.00456	40.46335
chr12	78350913	78351081	Filter_SAM_or_BAM__output_SAM_or_BAM_on_data_134__bam_peak_3	98	.	5.33859	15.03288	9.81163
chr16	11143917	11144291	Filter_SAM_or_BAM__output_SAM_or_BAM_on_data_134__bam_peak_4	431	.	5.54591	48.71217	43.18006
chr16	57391362	57391664	Filter_SAM_or_BAM__output_SAM_or_BAM_on_data_134__bam_peak_5	368	.	5.42693	42.34764	36.85325
chr17	39843031	39848809	Filter_SAM_or_BAM__output_SAM_or_BAM_on_data_134__bam_peak_6	1017	.	4.2746	107.86227	101.78599
chr17	70963651	70963832	Filter_SAM_or_BAM__output_SAM_or_BAM_on_data_134__bam_peak_7	52	.	5.53482	10.37808	5.20967
chr18	68692083	68692208	Filter_SAM_or_BAM__output_SAM_or_BAM_on_data_134__bam_peak_8	119	.	3.64905	17.20039	11.94741
chr2	5379145	5379380	Filter_SAM_or_BAM__output_SAM_or_BAM_on_data_134__bam_peak_9	141	.	4.07809	19.43301	14.14956
chr2	122681440	122681809	Filter_SAM_or_BAM__output_SAM_or_BAM_on_data_134__bam_peak_10	14	.	1.8503	6.54359	1.44863
chr3	5860404	5860794	Filter_SAM_or_BAM__output_SAM_or_BAM_on_data_134__bam_peak_11	242	.	3.43928	29.66093	24.28533
chr4	3083461	3083590	Filter_SAM_or_BAM__output_SAM_or_BAM_on_data_134__bam_peak_12	23	.	3.26992	7.45198	2.33017
chr4	145428773	145428973	Filter_SAM_or_BAM__output_SAM_or_BAM_on_data_134__bam_peak_13	11	.	3.60678	6.22218	1.14748
chr4	147401606	147401755	Filter_SAM_or_BAM__output_SAM_or_BAM_on_data_134__bam_peak_14	32	.	4.06463	8.42236	3.28505
chr5	146261022	146261304	Filter_SAM_or_BAM__output_SAM_or_BAM_on_data_134__bam_peak_15	186	.	3.6849	23.99752	18.65382
chr7	127478165	127478758	Filter_SAM_or_BAM__output_SAM_or_BAM_on_data_134__bam_peak_16	112	.	7.32116	16.50701	11.26405
chr9	3024089	3024464	Filter_SAM_or_BAM__output_SAM_or_BAM_on_data_134__bam_peak_17	40	.	2.0321	9.16938	4.01805
chr9	123461813	123462155	Filter_SAM_or_BAM__output_SAM_or_BAM_on_data_134__bam_peak_18	459	.	5.10288	51.50393	45.94257
chrM	100	6462	Filter_SAM_or_BAM__output_SAM_or_BAM_on_data_134__bam_peak_19	191	.	1.45796	24.46637	19.11838
chrM	10952	16250	Filter_SAM_or_BAM__output_SAM_or_BAM_on_data_134__bam_peak_20	236	.	1.49641	29.01632	23.61662
chrUn_JH584304	9531	9798	Filter_SAM_or_BAM__output_SAM_or_BAM_on_data_134__bam_peak_21	25	.	2.12266	7.71195	2.59008
chrUn_JH584304	58961	59219	Filter_SAM_or_BAM__output_SAM_or_BAM_on_data_134__bam_peak_22	15	.	1.84708	6.63204	1.53829
chrUn_JH584304	68063	68480	Filter_SAM_or_BAM__output_SAM_or_BAM_on_data_134__bam_peak_23	26	.	1.89453	7.80314	2.67688
