# Supplementary material for: PSME3 regulates migration and differentiation of myoblasts
Source: Life Sci Alliance. 2025 Jun 19;8(9):e202503208. doi: 10.26508/lsa.202503208 (PMC12179657; doi:10.26508/lsa.202503208)
Supplement: Supplementary file 2 [file LSA-2025-03208_SdataFS1.zip › Sup_Figure_1_Source_Data/Day2_Frozen_Crosslinked_H3K4me3_Peaks.bed]

Chrom	Start	End	Name	Score	Strand	ThickStart	ThickEnd	ItemRGB	BlockCount	BlockSizes	BlockStarts
chr1	4784338	4786658	Filter_SAM_or_BAM__output_SAM_or_BAM_on_data_118__bam_peak_1	759	.	17.54715	78.71257	75.93291
chr1	4807226	4809275	Filter_SAM_or_BAM__output_SAM_or_BAM_on_data_118__bam_peak_2	294	.	9.36586	31.73568	29.42911
chr1	4856759	4859742	Filter_SAM_or_BAM__output_SAM_or_BAM_on_data_118__bam_peak_3	433	.	11.54702	45.76903	43.33548
chr1	5017792	5021579	Filter_SAM_or_BAM__output_SAM_or_BAM_on_data_118__bam_peak_4	549	.	13.7318	57.47783	54.91204
chr1	5082512	5084636	Filter_SAM_or_BAM__output_SAM_or_BAM_on_data_118__bam_peak_5	252	.	8.53321	27.52102	25.24962
chr1	6212842	6216762	Filter_SAM_or_BAM__output_SAM_or_BAM_on_data_118__bam_peak_6	552	.	13.8126	57.82085	55.26591
chr1	6382512	6383514	Filter_SAM_or_BAM__output_SAM_or_BAM_on_data_118__bam_peak_7	56	.	4.08579	7.71948	5.63819
chr1	7026196	7028773	Filter_SAM_or_BAM__output_SAM_or_BAM_on_data_118__bam_peak_8	37	.	3.54242	5.83406	3.78621
chr1	7029572	7030608	Filter_SAM_or_BAM__output_SAM_or_BAM_on_data_118__bam_peak_9	13	.	2.61459	3.29513	1.32113
chr1	7087549	7091160	Filter_SAM_or_BAM__output_SAM_or_BAM_on_data_118__bam_peak_10	514	.	12.62337	53.95406	51.4245
chr1	7396959	7398802	Filter_SAM_or_BAM__output_SAM_or_BAM_on_data_118__bam_peak_11	410	.	11.55901	43.44232	41.02811
chr1	9544724	9548299	Filter_SAM_or_BAM__output_SAM_or_BAM_on_data_118__bam_peak_12	353	.	10.50816	37.74548	35.37102
chr1	9630250	9630747	Filter_SAM_or_BAM__output_SAM_or_BAM_on_data_118__bam_peak_13	15	.	2.72448	3.57217	1.58738
chr1	9699232	9701469	Filter_SAM_or_BAM__output_SAM_or_BAM_on_data_118__bam_peak_14	309	.	9.78461	33.26866	30.94481
chr1	9743875	9748914	Filter_SAM_or_BAM__output_SAM_or_BAM_on_data_118__bam_peak_15	504	.	13.3498	52.96926	50.45219
chr1	9797373	9799346	Filter_SAM_or_BAM__output_SAM_or_BAM_on_data_118__bam_peak_16	115	.	5.70848	13.72938	11.57961
chr1	9942241	9944668	Filter_SAM_or_BAM__output_SAM_or_BAM_on_data_118__bam_peak_17	424	.	12.08926	44.8346	42.40711
chr1	10036556	10040804	Filter_SAM_or_BAM__output_SAM_or_BAM_on_data_118__bam_peak_18	734	.	14.68945	76.20713	73.43943
chr1	10228852	10229057	Filter_SAM_or_BAM__output_SAM_or_BAM_on_data_118__bam_peak_19	17	.	2.81298	3.7695	1.77549
chr1	10230871	10234288	Filter_SAM_or_BAM__output_SAM_or_BAM_on_data_118__bam_peak_20	438	.	12.21498	46.27266	43.82635
chr1	12691889	12694754	Filter_SAM_or_BAM__output_SAM_or_BAM_on_data_118__bam_peak_21	234	.	8.0728	25.69035	23.44226
chr1	12718308	12719716	Filter_SAM_or_BAM__output_SAM_or_BAM_on_data_118__bam_peak_22	80	.	4.64962	10.12164	8.01382
chr1	12991247	12992928	Filter_SAM_or_BAM__output_SAM_or_BAM_on_data_118__bam_peak_23	142	.	6.36645	16.38774	14.20224
chr1	13371387	13374974	Filter_SAM_or_BAM__output_SAM_or_BAM_on_data_118__bam_peak_24	499	.	12.92908	52.45509	49.9234
chr1	13426378	13426728	Filter_SAM_or_BAM__output_SAM_or_BAM_on_data_118__bam_peak_25	27	.	3.06532	4.80316	2.7848
chr1	13587873	13589895	Filter_SAM_or_BAM__output_SAM_or_BAM_on_data_118__bam_peak_26	202	.	7.49724	22.43565	20.20851
chr1	13657735	13658232	Filter_SAM_or_BAM__output_SAM_or_BAM_on_data_118__bam_peak_27	11	.	2.42442	3.06041	1.11091
chr1	13658861	13660957	Filter_SAM_or_BAM__output_SAM_or_BAM_on_data_118__bam_peak_28	484	.	13.04952	50.91802	48.42171
chr1	14304460	14310721	Filter_SAM_or_BAM__output_SAM_or_BAM_on_data_118__bam_peak_29	711	.	16.34102	73.86709	71.11682
chr1	14754129	14756025	Filter_SAM_or_BAM__output_SAM_or_BAM_on_data_118__bam_peak_30	70	.	4.35346	9.16329	7.072
chr1	15073078	15073581	Filter_SAM_or_BAM__output_SAM_or_BAM_on_data_118__bam_peak_31	37	.	3.51855	5.79181	3.74758
chr1	15805175	15807279	Filter_SAM_or_BAM__output_SAM_or_BAM_on_data_118__bam_peak_32	444	.	11.72732	46.86739	44.42196
chr1	16102749	16109181	Filter_SAM_or_BAM__output_SAM_or_BAM_on_data_118__bam_peak_33	604	.	15.11626	63.08465	60.48327
chr1	16517716	16520428	Filter_SAM_or_BAM__output_SAM_or_BAM_on_data_118__bam_peak_34	137	.	6.28039	15.96285	13.78849
chr1	16616697	16619968	Filter_SAM_or_BAM__output_SAM_or_BAM_on_data_118__bam_peak_35	367	.	10.55324	39.16394	36.78846
chr1	16655422	16657912	Filter_SAM_or_BAM__output_SAM_or_BAM_on_data_118__bam_peak_36	555	.	14.0723	58.07052	55.51251
chr1	16661385	16662349	Filter_SAM_or_BAM__output_SAM_or_BAM_on_data_118__bam_peak_37	46	.	3.84905	6.76318	4.69804
chr1	16664828	16666990	Filter_SAM_or_BAM__output_SAM_or_BAM_on_data_118__bam_peak_38	540	.	13.84746	56.58293	54.04108
chr1	16687448	16689688	Filter_SAM_or_BAM__output_SAM_or_BAM_on_data_118__bam_peak_39	256	.	8.58388	27.8921	25.61892
chr1	17095357	17098524	Filter_SAM_or_BAM__output_SAM_or_BAM_on_data_118__bam_peak_40	230	.	7.90573	25.30822	23.06209
chr1	17601435	17604505	Filter_SAM_or_BAM__output_SAM_or_BAM_on_data_118__bam_peak_41	97	.	5.19795	11.86524	9.72867
chr1	18423718	18423904	Filter_SAM_or_BAM__output_SAM_or_BAM_on_data_118__bam_peak_42	14	.	2.66688	3.44304	1.4649
chr1	20669633	20676374	Filter_SAM_or_BAM__output_SAM_or_BAM_on_data_118__bam_peak_43	254	.	8.71489	27.71301	25.43646
chr1	20677096	20678012	Filter_SAM_or_BAM__output_SAM_or_BAM_on_data_118__bam_peak_44	37	.	3.45816	5.7643	3.72168
chr1	20818864	20820719	Filter_SAM_or_BAM__output_SAM_or_BAM_on_data_118__bam_peak_45	111	.	5.40493	13.24882	11.10298
chr1	20890292	20891497	Filter_SAM_or_BAM__output_SAM_or_BAM_on_data_118__bam_peak_46	215	.	8.13121	23.75333	21.50414
chr1	21040294	21041084	Filter_SAM_or_BAM__output_SAM_or_BAM_on_data_118__bam_peak_47	18	.	2.78892	3.80034	1.80975
chr1	21052347	21052951	Filter_SAM_or_BAM__output_SAM_or_BAM_on_data_118__bam_peak_48	18	.	2.82632	3.83668	1.84376
chr1	21075568	21079927	Filter_SAM_or_BAM__output_SAM_or_BAM_on_data_118__bam_peak_49	486	.	12.2941	51.20569	48.68592
chr1	21218398	21219441	Filter_SAM_or_BAM__output_SAM_or_BAM_on_data_118__bam_peak_50	184	.	7.34845	20.67609	18.45876
chr1	23255692	23259394	Filter_SAM_or_BAM__output_SAM_or_BAM_on_data_118__bam_peak_51	365	.	10.27942	38.88109	36.51377
chr1	23271143	23272316	Filter_SAM_or_BAM__output_SAM_or_BAM_on_data_118__bam_peak_52	46	.	3.71268	6.65822	4.60023
chr1	23382493	23383671	Filter_SAM_or_BAM__output_SAM_or_BAM_on_data_118__bam_peak_53	42	.	3.66075	6.26874	4.21882
chr1	23920484	23922871	Filter_SAM_or_BAM__output_SAM_or_BAM_on_data_118__bam_peak_54	141	.	5.91199	16.36337	14.19487
chr1	24004506	24005936	Filter_SAM_or_BAM__output_SAM_or_BAM_on_data_118__bam_peak_55	382	.	11.51261	40.63806	38.24557
chr1	24098295	24100932	Filter_SAM_or_BAM__output_SAM_or_BAM_on_data_118__bam_peak_56	369	.	10.72984	39.32706	36.94827
chr1	24677769	24680060	Filter_SAM_or_BAM__output_SAM_or_BAM_on_data_118__bam_peak_57	414	.	11.7641	43.89284	41.48186
chr1	30871589	30874768	Filter_SAM_or_BAM__output_SAM_or_BAM_on_data_118__bam_peak_58	303	.	9.44115	32.67783	30.36125
chr1	30946662	30951035	Filter_SAM_or_BAM__output_SAM_or_BAM_on_data_118__bam_peak_59	387	.	11.01653	41.13497	38.74259
chr1	33657844	33658269	Filter_SAM_or_BAM__output_SAM_or_BAM_on_data_118__bam_peak_60	16	.	2.7549	3.64786	1.66012
chr1	33669151	33670899	Filter_SAM_or_BAM__output_SAM_or_BAM_on_data_118__bam_peak_61	490	.	13.37613	51.59281	49.09966
chr1	33719584	33721236	Filter_SAM_or_BAM__output_SAM_or_BAM_on_data_118__bam_peak_62	168	.	6.66688	19.00091	16.81353
chr1	33755954	33758684	Filter_SAM_or_BAM__output_SAM_or_BAM_on_data_118__bam_peak_63	242	.	8.43515	26.52085	24.25678
chr1	33792838	33793107	Filter_SAM_or_BAM__output_SAM_or_BAM_on_data_118__bam_peak_64	13	.	2.64455	3.35153	1.37381
chr1	33811494	33811736	Filter_SAM_or_BAM__output_SAM_or_BAM_on_data_118__bam_peak_65	14	.	2.69615	3.47397	1.49066
chr1	33812553	33815023	Filter_SAM_or_BAM__output_SAM_or_BAM_on_data_118__bam_peak_66	469	.	12.40834	49.43489	46.94445
chr1	33883461	33883926	Filter_SAM_or_BAM__output_SAM_or_BAM_on_data_118__bam_peak_67	18	.	2.8493	3.85998	1.86237
chr1	33903399	33904591	Filter_SAM_or_BAM__output_SAM_or_BAM_on_data_118__bam_peak_68	117	.	5.6164	13.90026	11.75247
chr1	33906378	33911035	Filter_SAM_or_BAM__output_SAM_or_BAM_on_data_118__bam_peak_69	291	.	8.82379	31.48185	29.17948
chr1	34005800	34007186	Filter_SAM_or_BAM__output_SAM_or_BAM_on_data_118__bam_peak_70	87	.	4.7134	10.88578	8.77225
chr1	34010595	34014710	Filter_SAM_or_BAM__output_SAM_or_BAM_on_data_118__bam_peak_71	462	.	12.14728	48.71923	46.24825
chr1	34094071	34094662	Filter_SAM_or_BAM__output_SAM_or_BAM_on_data_118__bam_peak_72	15	.	2.71373	3.52301	1.53831
chr1	34109794	34110194	Filter_SAM_or_BAM__output_SAM_or_BAM_on_data_118__bam_peak_73	20	.	2.94169	4.09752	2.09194
chr1	34119684	34124477	Filter_SAM_or_BAM__output_SAM_or_BAM_on_data_118__bam_peak_74	367	.	11.0292	39.10826	36.72823
chr1	34127520	34128495	Filter_SAM_or_BAM__output_SAM_or_BAM_on_data_118__bam_peak_75	38	.	3.56682	5.94535	3.89796
chr1	34236527	34236846	Filter_SAM_or_BAM__output_SAM_or_BAM_on_data_118__bam_peak_76	20	.	2.86297	3.99955	2.00295
chr1	34434208	34435746	Filter_SAM_or_BAM__output_SAM_or_BAM_on_data_118__bam_peak_77	161	.	6.65756	18.36871	16.1891
chr1	34438348	34441225	Filter_SAM_or_BAM__output_SAM_or_BAM_on_data_118__bam_peak_78	577	.	13.36345	60.28548	57.70556
chr1	34459265	34460177	Filter_SAM_or_BAM__output_SAM_or_BAM_on_data_118__bam_peak_79	66	.	4.31583	8.70394	6.61304
chr1	34801284	34802510	Filter_SAM_or_BAM__output_SAM_or_BAM_on_data_118__bam_peak_80	75	.	4.6	9.69195	7.59098
chr1	34840515	34843960	Filter_SAM_or_BAM__output_SAM_or_BAM_on_data_118__bam_peak_81	710	.	16.89411	73.75081	71.01073
chr1	34849559	34852770	Filter_SAM_or_BAM__output_SAM_or_BAM_on_data_118__bam_peak_82	328	.	10.32014	35.18591	32.84382
chr1	35207016	35207653	Filter_SAM_or_BAM__output_SAM_or_BAM_on_data_118__bam_peak_83	30	.	3.29291	5.12734	3.09553
chr1	36030869	36031016	Filter_SAM_or_BAM__output_SAM_or_BAM_on_data_118__bam_peak_84	13	.	2.65189	3.36528	1.38644
chr1	36064945	36066001	Filter_SAM_or_BAM__output_SAM_or_BAM_on_data_118__bam_peak_85	31	.	3.30438	5.18934	3.16083
chr1	36068622	36072037	Filter_SAM_or_BAM__output_SAM_or_BAM_on_data_118__bam_peak_86	410	.	11.83655	43.49786	41.09117
chr1	36073159	36073565	Filter_SAM_or_BAM__output_SAM_or_BAM_on_data_118__bam_peak_87	18	.	2.82767	3.84919	1.85391
chr1	36242428	36242566	Filter_SAM_or_BAM__output_SAM_or_BAM_on_data_118__bam_peak_88	18	.	2.83736	3.83131	1.83508
chr1	36243143	36244790	Filter_SAM_or_BAM__output_SAM_or_BAM_on_data_118__bam_peak_89	342	.	9.72083	36.57701	34.22773
chr1	36307214	36310470	Filter_SAM_or_BAM__output_SAM_or_BAM_on_data_118__bam_peak_90	581	.	14.18444	60.71535	58.13105
chr1	36367353	36369181	Filter_SAM_or_BAM__output_SAM_or_BAM_on_data_118__bam_peak_91	383	.	10.84081	40.69836	38.3007
chr1	36444247	36445600	Filter_SAM_or_BAM__output_SAM_or_BAM_on_data_118__bam_peak_92	331	.	10.34736	35.45664	33.11668
chr1	36470224	36476282	Filter_SAM_or_BAM__output_SAM_or_BAM_on_data_118__bam_peak_93	225	.	8.10227	24.81737	22.56373
chr1	36501464	36501617	Filter_SAM_or_BAM__output_SAM_or_BAM_on_data_118__bam_peak_94	18	.	2.8344	3.8135	1.8162
chr1	36511376	36513923	Filter_SAM_or_BAM__output_SAM_or_BAM_on_data_118__bam_peak_95	236	.	8.28323	25.90474	23.64111
chr1	36533946	36535810	Filter_SAM_or_BAM__output_SAM_or_BAM_on_data_118__bam_peak_96	37	.	3.53006	5.7917	3.74642
chr1	36546020	36547513	Filter_SAM_or_BAM__output_SAM_or_BAM_on_data_118__bam_peak_97	236	.	8.32389	25.91341	23.66298
chr1	36548140	36548520	Filter_SAM_or_BAM__output_SAM_or_BAM_on_data_118__bam_peak_98	46	.	3.80311	6.73777	4.68116
chr1	36551415	36551715	Filter_SAM_or_BAM__output_SAM_or_BAM_on_data_118__bam_peak_99	13	.	2.60745	3.31794	1.34368
chr1	36554246	36560485	Filter_SAM_or_BAM__output_SAM_or_BAM_on_data_118__bam_peak_100	636	.	15.39182	66.24644	63.60065
chr1	36561281	36561450	Filter_SAM_or_BAM__output_SAM_or_BAM_on_data_118__bam_peak_101	15	.	2.59637	3.48086	1.51055
chr1	36562703	36563486	Filter_SAM_or_BAM__output_SAM_or_BAM_on_data_118__bam_peak_102	42	.	3.70268	6.32149	4.26676
chr1	36684338	36684545	Filter_SAM_or_BAM__output_SAM_or_BAM_on_data_118__bam_peak_103	20	.	2.9301	4.05881	2.05317
chr1	36691093	36692981	Filter_SAM_or_BAM__output_SAM_or_BAM_on_data_118__bam_peak_104	436	.	11.84941	46.10223	43.66879
chr1	36708576	36710450	Filter_SAM_or_BAM__output_SAM_or_BAM_on_data_118__bam_peak_105	490	.	13.12844	51.53781	49.04266
chr1	36937156	36940559	Filter_SAM_or_BAM__output_SAM_or_BAM_on_data_118__bam_peak_106	573	.	14.30274	59.90544	57.31137
chr1	37029369	37029906	Filter_SAM_or_BAM__output_SAM_or_BAM_on_data_118__bam_peak_107	19	.	2.90177	3.99813	1.99634
chr1	37299641	37301166	Filter_SAM_or_BAM__output_SAM_or_BAM_on_data_118__bam_peak_108	259	.	8.71458	28.19845	25.92611
chr1	37428523	37431354	Filter_SAM_or_BAM__output_SAM_or_BAM_on_data_118__bam_peak_109	687	.	16.37103	71.49011	68.78654
chr1	37864138	37866163	Filter_SAM_or_BAM__output_SAM_or_BAM_on_data_118__bam_peak_110	398	.	11.0898	42.2358	39.82303
chr1	37871513	37873535	Filter_SAM_or_BAM__output_SAM_or_BAM_on_data_118__bam_peak_111	402	.	11.42976	42.67074	40.27065
chr1	37889503	37891796	Filter_SAM_or_BAM__output_SAM_or_BAM_on_data_118__bam_peak_112	429	.	11.81841	45.41215	42.98295
chr1	37995964	37999819	Filter_SAM_or_BAM__output_SAM_or_BAM_on_data_118__bam_peak_113	603	.	14.65826	62.98004	60.34758
chr1	38127727	38129295	Filter_SAM_or_BAM__output_SAM_or_BAM_on_data_118__bam_peak_114	125	.	5.50009	14.76133	12.59946
chr1	38130117	38130676	Filter_SAM_or_BAM__output_SAM_or_BAM_on_data_118__bam_peak_115	61	.	4.27937	8.19986	6.10929
chr1	38986950	38989326	Filter_SAM_or_BAM__output_SAM_or_BAM_on_data_118__bam_peak_116	596	.	14.8167	62.265	59.66443
chr1	39367057	39369795	Filter_SAM_or_BAM__output_SAM_or_BAM_on_data_118__bam_peak_117	454	.	12.76269	47.94399	45.48001
chr1	39456547	39457659	Filter_SAM_or_BAM__output_SAM_or_BAM_on_data_118__bam_peak_118	20	.	2.88707	4.03635	2.03519
chr1	39477648	39479225	Filter_SAM_or_BAM__output_SAM_or_BAM_on_data_118__bam_peak_119	57	.	4.10656	7.7797	5.70477
chr1	39535063	39537657	Filter_SAM_or_BAM__output_SAM_or_BAM_on_data_118__bam_peak_120	211	.	7.34188	23.38811	21.15388
chr1	39555988	39556436	Filter_SAM_or_BAM__output_SAM_or_BAM_on_data_118__bam_peak_121	22	.	2.96559	4.21532	2.2102
chr1	39574598	39577723	Filter_SAM_or_BAM__output_SAM_or_BAM_on_data_118__bam_peak_122	417	.	10.96133	44.20897	41.78077
chr1	39687072	39687362	Filter_SAM_or_BAM__output_SAM_or_BAM_on_data_118__bam_peak_123	10	.	2.47576	3.04736	1.09203
chr1	39761126	39762454	Filter_SAM_or_BAM__output_SAM_or_BAM_on_data_118__bam_peak_124	40	.	3.63785	6.08226	4.02879
chr1	39889242	39889543	Filter_SAM_or_BAM__output_SAM_or_BAM_on_data_118__bam_peak_125	23	.	3.05514	4.40513	2.39097
chr1	39899868	39906566	Filter_SAM_or_BAM__output_SAM_or_BAM_on_data_118__bam_peak_126	404	.	9.81583	42.8585	40.45124
chr1	39935844	39936683	Filter_SAM_or_BAM__output_SAM_or_BAM_on_data_118__bam_peak_127	38	.	3.56303	5.86307	3.81191
chr1	40085649	40085931	Filter_SAM_or_BAM__output_SAM_or_BAM_on_data_118__bam_peak_128	19	.	2.85229	3.91019	1.91236
chr1	40224996	40225678	Filter_SAM_or_BAM__output_SAM_or_BAM_on_data_118__bam_peak_129	24	.	3.07808	4.47313	2.45789
chr1	40266294	40268958	Filter_SAM_or_BAM__output_SAM_or_BAM_on_data_118__bam_peak_130	287	.	9.17389	31.0193	28.71479
chr1	40270151	40270291	Filter_SAM_or_BAM__output_SAM_or_BAM_on_data_118__bam_peak_131	16	.	2.78111	3.68879	1.69769
chr1	40680345	40683422	Filter_SAM_or_BAM__output_SAM_or_BAM_on_data_118__bam_peak_132	167	.	6.98526	18.92641	16.72464
chr1	40789620	40791078	Filter_SAM_or_BAM__output_SAM_or_BAM_on_data_118__bam_peak_133	118	.	5.6571	14.01976	11.86992
chr1	40806124	40806373	Filter_SAM_or_BAM__output_SAM_or_BAM_on_data_118__bam_peak_134	28	.	3.23537	4.89752	2.87003
chr1	40847829	40848429	Filter_SAM_or_BAM__output_SAM_or_BAM_on_data_118__bam_peak_135	23	.	3.02373	4.36061	2.34967
chr1	42850858	42852475	Filter_SAM_or_BAM__output_SAM_or_BAM_on_data_118__bam_peak_136	398	.	10.35992	42.20463	39.80244
chr1	43091337	43093849	Filter_SAM_or_BAM__output_SAM_or_BAM_on_data_118__bam_peak_137	366	.	10.69026	39.05191	36.67384
chr1	43097508	43099974	Filter_SAM_or_BAM__output_SAM_or_BAM_on_data_118__bam_peak_138	756	.	15.87842	78.42396	75.6024
chr1	43141292	43142822	Filter_SAM_or_BAM__output_SAM_or_BAM_on_data_118__bam_peak_139	47	.	3.79643	6.80815	4.75237
chr1	43159232	43164373	Filter_SAM_or_BAM__output_SAM_or_BAM_on_data_118__bam_peak_140	418	.	11.32663	44.29789	41.86475
chr1	43444990	43447997	Filter_SAM_or_BAM__output_SAM_or_BAM_on_data_118__bam_peak_141	386	.	10.58259	41.09506	38.69554
chr1	43825964	43828774	Filter_SAM_or_BAM__output_SAM_or_BAM_on_data_118__bam_peak_142	252	.	8.55419	27.54352	25.27407
chr1	43932815	43935785	Filter_SAM_or_BAM__output_SAM_or_BAM_on_data_118__bam_peak_143	589	.	14.66805	61.52941	58.93498
chr1	44042033	44042435	Filter_SAM_or_BAM__output_SAM_or_BAM_on_data_118__bam_peak_144	21	.	2.96641	4.19891	2.19186
chr1	44100842	44103178	Filter_SAM_or_BAM__output_SAM_or_BAM_on_data_118__bam_peak_145	365	.	10.64233	38.91643	36.5488
chr1	44117581	44120958	Filter_SAM_or_BAM__output_SAM_or_BAM_on_data_118__bam_peak_146	730	.	16.17776	75.80254	73.02837
chr1	44147103	44149139	Filter_SAM_or_BAM__output_SAM_or_BAM_on_data_118__bam_peak_147	521	.	13.70086	54.69715	52.16617
chr1	44551255	44555207	Filter_SAM_or_BAM__output_SAM_or_BAM_on_data_118__bam_peak_148	418	.	11.96181	44.25571	41.82999
chr1	45016546	45016687	Filter_SAM_or_BAM__output_SAM_or_BAM_on_data_118__bam_peak_149	16	.	2.77508	3.66781	1.67651
chr1	45309228	45309670	Filter_SAM_or_BAM__output_SAM_or_BAM_on_data_118__bam_peak_150	17	.	2.8158	3.78358	1.78886
chr1	45310642	45317000	Filter_SAM_or_BAM__output_SAM_or_BAM_on_data_118__bam_peak_151	498	.	12.98404	52.32941	49.81912
chr1	45498921	45504210	Filter_SAM_or_BAM__output_SAM_or_BAM_on_data_118__bam_peak_152	755	.	16.9053	78.30269	75.50018
chr1	45625791	45626984	Filter_SAM_or_BAM__output_SAM_or_BAM_on_data_118__bam_peak_153	30	.	3.18813	5.03388	3.01762
chr1	45794679	45796840	Filter_SAM_or_BAM__output_SAM_or_BAM_on_data_118__bam_peak_154	431	.	11.71467	45.62395	43.18963
chr1	45923286	45926206	Filter_SAM_or_BAM__output_SAM_or_BAM_on_data_118__bam_peak_155	143	.	6.13472	16.4814	14.3085
chr1	46852078	46855031	Filter_SAM_or_BAM__output_SAM_or_BAM_on_data_118__bam_peak_156	371	.	10.71373	39.53432	37.14682
chr1	50025438	50026078	Filter_SAM_or_BAM__output_SAM_or_BAM_on_data_118__bam_peak_157	71	.	4.6401	9.24097	7.13136
chr1	50926846	50929832	Filter_SAM_or_BAM__output_SAM_or_BAM_on_data_118__bam_peak_158	303	.	9.29858	32.68266	30.36573
chr1	50962539	50963269	Filter_SAM_or_BAM__output_SAM_or_BAM_on_data_118__bam_peak_159	69	.	4.26831	9.02823	6.93887
chr1	51288649	51293901	Filter_SAM_or_BAM__output_SAM_or_BAM_on_data_118__bam_peak_160	285	.	9.15245	30.82851	28.53211
chr1	51333669	51334065	Filter_SAM_or_BAM__output_SAM_or_BAM_on_data_118__bam_peak_161	48	.	3.91888	6.87629	4.80425
chr1	51476090	51479475	Filter_SAM_or_BAM__output_SAM_or_BAM_on_data_118__bam_peak_162	409	.	11.52952	43.34623	40.94294
chr1	51914757	51916318	Filter_SAM_or_BAM__output_SAM_or_BAM_on_data_118__bam_peak_163	238	.	8.61136	26.11304	23.84959
chr1	52113374	52114003	Filter_SAM_or_BAM__output_SAM_or_BAM_on_data_118__bam_peak_164	58	.	4.02239	7.88995	5.8146
chr1	52118933	52120891	Filter_SAM_or_BAM__output_SAM_or_BAM_on_data_118__bam_peak_165	320	.	10.07742	34.39584	32.06717
chr1	52229648	52234112	Filter_SAM_or_BAM__output_SAM_or_BAM_on_data_118__bam_peak_166	395	.	11.22265	41.9723	39.55914
chr1	52300210	52300439	Filter_SAM_or_BAM__output_SAM_or_BAM_on_data_118__bam_peak_167	15	.	2.72148	3.54117	1.55523
chr1	52302815	52303239	Filter_SAM_or_BAM__output_SAM_or_BAM_on_data_118__bam_peak_168	41	.	3.67024	6.20795	4.15267
chr1	52498761	52500087	Filter_SAM_or_BAM__output_SAM_or_BAM_on_data_118__bam_peak_169	502	.	13.52353	52.70942	50.21022
chr1	52500766	52501347	Filter_SAM_or_BAM__output_SAM_or_BAM_on_data_118__bam_peak_170	68	.	4.48438	8.98254	6.88488
chr1	52597998	52598295	Filter_SAM_or_BAM__output_SAM_or_BAM_on_data_118__bam_peak_171	15	.	2.72651	3.55904	1.57331
chr1	52630447	52631688	Filter_SAM_or_BAM__output_SAM_or_BAM_on_data_118__bam_peak_172	212	.	7.79147	23.43228	21.20224
chr1	52726194	52727612	Filter_SAM_or_BAM__output_SAM_or_BAM_on_data_118__bam_peak_173	76	.	4.65447	9.7749	7.67435
chr1	52764131	52764298	Filter_SAM_or_BAM__output_SAM_or_BAM_on_data_118__bam_peak_174	20	.	2.90823	4.01073	2.00771
chr1	52816335	52818125	Filter_SAM_or_BAM__output_SAM_or_BAM_on_data_118__bam_peak_175	279	.	9.27903	30.23124	27.93828
chr1	52844509	52846129	Filter_SAM_or_BAM__output_SAM_or_BAM_on_data_118__bam_peak_176	326	.	9.46823	35.01525	32.67457
chr1	53296184	53298074	Filter_SAM_or_BAM__output_SAM_or_BAM_on_data_118__bam_peak_177	533	.	13.50578	55.88898	53.34679
chr1	53312988	53314772	Filter_SAM_or_BAM__output_SAM_or_BAM_on_data_118__bam_peak_178	486	.	12.62264	51.19077	48.69148
chr1	53351564	53352905	Filter_SAM_or_BAM__output_SAM_or_BAM_on_data_118__bam_peak_179	293	.	9.55192	31.65323	29.33825
chr1	53773742	53774433	Filter_SAM_or_BAM__output_SAM_or_BAM_on_data_118__bam_peak_180	38	.	3.57082	5.89508	3.8464
chr1	53775506	53775785	Filter_SAM_or_BAM__output_SAM_or_BAM_on_data_118__bam_peak_181	17	.	2.8036	3.74359	1.75015
chr1	53781107	53785677	Filter_SAM_or_BAM__output_SAM_or_BAM_on_data_118__bam_peak_182	429	.	11.10324	45.41114	42.97058
chr1	54192744	54195676	Filter_SAM_or_BAM__output_SAM_or_BAM_on_data_118__bam_peak_183	152	.	6.2716	17.45816	15.28987
chr1	54250250	54251207	Filter_SAM_or_BAM__output_SAM_or_BAM_on_data_118__bam_peak_184	47	.	3.8208	6.82525	4.76516
chr1	54437563	54439306	Filter_SAM_or_BAM__output_SAM_or_BAM_on_data_118__bam_peak_185	380	.	10.88759	40.42194	38.03542
chr1	54484147	54484480	Filter_SAM_or_BAM__output_SAM_or_BAM_on_data_118__bam_peak_186	13	.	2.64654	3.35215	1.37385
chr1	54556538	54558322	Filter_SAM_or_BAM__output_SAM_or_BAM_on_data_118__bam_peak_187	256	.	8.73681	27.96583	25.68831
chr1	54924403	54926775	Filter_SAM_or_BAM__output_SAM_or_BAM_on_data_118__bam_peak_188	163	.	6.76347	18.55558	16.36674
chr1	55025492	55027980	Filter_SAM_or_BAM__output_SAM_or_BAM_on_data_118__bam_peak_189	691	.	16.946	71.80979	69.11104
chr1	55051917	55055201	Filter_SAM_or_BAM__output_SAM_or_BAM_on_data_118__bam_peak_190	389	.	10.61708	41.31202	38.91478
chr1	55085683	55089911	Filter_SAM_or_BAM__output_SAM_or_BAM_on_data_118__bam_peak_191	516	.	13.155	54.20579	51.68131
chr1	55130417	55133818	Filter_SAM_or_BAM__output_SAM_or_BAM_on_data_118__bam_peak_192	253	.	8.63649	27.65122	25.37443
chr1	55201788	55202938	Filter_SAM_or_BAM__output_SAM_or_BAM_on_data_118__bam_peak_193	137	.	5.86255	15.86422	13.7037
chr1	55222447	55222985	Filter_SAM_or_BAM__output_SAM_or_BAM_on_data_118__bam_peak_194	17	.	2.81783	3.77293	1.77733
chr1	55224278	55228792	Filter_SAM_or_BAM__output_SAM_or_BAM_on_data_118__bam_peak_195	823	.	18.4387	85.21424	82.32317
chr1	55236626	55239522	Filter_SAM_or_BAM__output_SAM_or_BAM_on_data_118__bam_peak_196	494	.	12.65622	51.98976	49.48916
chr1	55405164	55407619	Filter_SAM_or_BAM__output_SAM_or_BAM_on_data_118__bam_peak_197	209	.	7.64764	23.14932	20.92182
chr1	56970006	56975036	Filter_SAM_or_BAM__output_SAM_or_BAM_on_data_118__bam_peak_198	613	.	14.81133	64.00906	61.38428
chr1	57377281	57378993	Filter_SAM_or_BAM__output_SAM_or_BAM_on_data_118__bam_peak_199	201	.	7.44045	22.36016	20.14094
chr1	57405323	57408016	Filter_SAM_or_BAM__output_SAM_or_BAM_on_data_118__bam_peak_200	565	.	14.1254	59.10378	56.53141
chr1	57436385	57437240	Filter_SAM_or_BAM__output_SAM_or_BAM_on_data_118__bam_peak_201	40	.	3.63381	6.14087	4.09086
chr1	57774425	57774669	Filter_SAM_or_BAM__output_SAM_or_BAM_on_data_118__bam_peak_202	16	.	2.74942	3.63777	1.65032
chr1	57968705	57970199	Filter_SAM_or_BAM__output_SAM_or_BAM_on_data_118__bam_peak_203	397	.	11.12888	42.12049	39.72419
chr1	57995300	57997264	Filter_SAM_or_BAM__output_SAM_or_BAM_on_data_118__bam_peak_204	182	.	7.25171	20.50191	18.2877
chr1	58029287	58031320	Filter_SAM_or_BAM__output_SAM_or_BAM_on_data_118__bam_peak_205	292	.	9.16521	31.55616	29.262
chr1	58303996	58304401	Filter_SAM_or_BAM__output_SAM_or_BAM_on_data_118__bam_peak_206	22	.	2.88334	4.25498	2.25201
chr1	58359298	58359531	Filter_SAM_or_BAM__output_SAM_or_BAM_on_data_118__bam_peak_207	13	.	2.61434	3.35899	1.38616
chr1	58391356	58394935	Filter_SAM_or_BAM__output_SAM_or_BAM_on_data_118__bam_peak_208	501	.	13.0642	52.70661	50.19897
chr1	58421303	58424500	Filter_SAM_or_BAM__output_SAM_or_BAM_on_data_118__bam_peak_209	366	.	10.3528	39.01283	36.6351
chr1	58444381	58446783	Filter_SAM_or_BAM__output_SAM_or_BAM_on_data_118__bam_peak_210	660	.	16.2765	68.68549	66.01637
chr1	58503782	58505760	Filter_SAM_or_BAM__output_SAM_or_BAM_on_data_118__bam_peak_211	647	.	15.63597	67.36624	64.70898
chr1	58544002	58544155	Filter_SAM_or_BAM__output_SAM_or_BAM_on_data_118__bam_peak_212	16	.	2.77416	3.66556	1.67435
chr1	58584515	58587683	Filter_SAM_or_BAM__output_SAM_or_BAM_on_data_118__bam_peak_213	650	.	15.24246	67.74451	65.06829
chr1	58652000	58653922	Filter_SAM_or_BAM__output_SAM_or_BAM_on_data_118__bam_peak_214	522	.	13.56909	54.75822	52.22851
chr1	58710611	58716588	Filter_SAM_or_BAM__output_SAM_or_BAM_on_data_118__bam_peak_215	589	.	14.27987	61.51758	58.9232
chr1	58725518	58728145	Filter_SAM_or_BAM__output_SAM_or_BAM_on_data_118__bam_peak_216	60	.	4.17289	8.0816	6.00307
chr1	58794972	58797369	Filter_SAM_or_BAM__output_SAM_or_BAM_on_data_118__bam_peak_217	374	.	10.9028	39.78615	37.40229
chr1	58971816	58974696	Filter_SAM_or_BAM__output_SAM_or_BAM_on_data_118__bam_peak_218	645	.	15.33195	67.19608	64.53024
chr1	59119238	59121080	Filter_SAM_or_BAM__output_SAM_or_BAM_on_data_118__bam_peak_219	554	.	13.61252	57.97071	55.41682
chr1	59162543	59162723	Filter_SAM_or_BAM__output_SAM_or_BAM_on_data_118__bam_peak_220	18	.	2.82873	3.80396	1.8078
chr1	59235714	59238491	Filter_SAM_or_BAM__output_SAM_or_BAM_on_data_118__bam_peak_221	523	.	12.51601	54.86731	52.36063
chr1	59409932	59410305	Filter_SAM_or_BAM__output_SAM_or_BAM_on_data_118__bam_peak_222	15	.	2.69611	3.5265	1.54444
chr1	59480341	59487715	Filter_SAM_or_BAM__output_SAM_or_BAM_on_data_118__bam_peak_223	458	.	12.55875	48.31335	45.84985
chr1	59608770	59608904	Filter_SAM_or_BAM__output_SAM_or_BAM_on_data_118__bam_peak_224	14	.	2.6757	3.42377	1.44252
chr1	59667810	59668125	Filter_SAM_or_BAM__output_SAM_or_BAM_on_data_118__bam_peak_225	28	.	3.21149	4.86209	2.83866
chr1	59669244	59671960	Filter_SAM_or_BAM__output_SAM_or_BAM_on_data_118__bam_peak_226	632	.	15.2607	65.92718	63.25714
chr1	59684413	59687749	Filter_SAM_or_BAM__output_SAM_or_BAM_on_data_118__bam_peak_227	313	.	9.24105	33.65991	31.32752
chr1	59761774	59767395	Filter_SAM_or_BAM__output_SAM_or_BAM_on_data_118__bam_peak_228	572	.	14.23288	59.81967	57.22221
chr1	59912165	59916199	Filter_SAM_or_BAM__output_SAM_or_BAM_on_data_118__bam_peak_229	292	.	9.02774	31.53599	29.23015
chr1	60000476	60000611	Filter_SAM_or_BAM__output_SAM_or_BAM_on_data_118__bam_peak_230	14	.	2.66958	3.40872	1.42809
chr1	60042713	60043882	Filter_SAM_or_BAM__output_SAM_or_BAM_on_data_118__bam_peak_231	31	.	3.31712	5.20742	3.17505
chr1	60096480	60100052	Filter_SAM_or_BAM__output_SAM_or_BAM_on_data_118__bam_peak_232	831	.	18.343	86.06718	83.14388
chr1	60179473	60182333	Filter_SAM_or_BAM__output_SAM_or_BAM_on_data_118__bam_peak_233	318	.	9.95337	34.15613	31.82378
chr1	60342454	60344619	Filter_SAM_or_BAM__output_SAM_or_BAM_on_data_118__bam_peak_234	442	.	12.37187	46.6477	44.20298
chr1	60408888	60411266	Filter_SAM_or_BAM__output_SAM_or_BAM_on_data_118__bam_peak_235	218	.	7.95931	24.13579	21.89748
chr1	60466865	60467120	Filter_SAM_or_BAM__output_SAM_or_BAM_on_data_118__bam_peak_236	15	.	2.71309	3.51716	1.53234
chr1	60563084	60567712	Filter_SAM_or_BAM__output_SAM_or_BAM_on_data_118__bam_peak_237	502	.	12.43034	52.82207	50.27488
chr1	61638423	61640026	Filter_SAM_or_BAM__output_SAM_or_BAM_on_data_118__bam_peak_238	88	.	4.85988	10.90634	8.80064
chr1	62702611	62708663	Filter_SAM_or_BAM__output_SAM_or_BAM_on_data_118__bam_peak_239	682	.	16.3186	70.93122	68.24667
chr1	62709771	62709903	Filter_SAM_or_BAM__output_SAM_or_BAM_on_data_118__bam_peak_240	18	.	2.79811	3.81527	1.82353
chr1	62712296	62713467	Filter_SAM_or_BAM__output_SAM_or_BAM_on_data_118__bam_peak_241	18	.	2.82626	3.89143	1.89606
chr1	62721559	62721996	Filter_SAM_or_BAM__output_SAM_or_BAM_on_data_118__bam_peak_242	47	.	3.84823	6.79971	4.73055
chr1	63112249	63116384	Filter_SAM_or_BAM__output_SAM_or_BAM_on_data_118__bam_peak_243	767	.	17.954	79.58134	76.7936
chr1	63175237	63178969	Filter_SAM_or_BAM__output_SAM_or_BAM_on_data_118__bam_peak_244	491	.	13.01757	51.61495	49.11329
chr1	63730014	63731466	Filter_SAM_or_BAM__output_SAM_or_BAM_on_data_118__bam_peak_245	456	.	11.94799	48.06356	45.60638
chr1	63776658	63777698	Filter_SAM_or_BAM__output_SAM_or_BAM_on_data_118__bam_peak_246	25	.	3.10785	4.59982	2.58493
chr1	64118434	64122750	Filter_SAM_or_BAM__output_SAM_or_BAM_on_data_118__bam_peak_247	734	.	16.59242	76.17146	73.4134
chr1	64305242	64306226	Filter_SAM_or_BAM__output_SAM_or_BAM_on_data_118__bam_peak_248	20	.	2.89988	4.05265	2.05072
chr1	64531608	64535421	Filter_SAM_or_BAM__output_SAM_or_BAM_on_data_118__bam_peak_249	500	.	13.3734	52.53384	50.03334
chr1	64609295	64609669	Filter_SAM_or_BAM__output_SAM_or_BAM_on_data_118__bam_peak_250	35	.	3.37057	5.59596	3.55388
chr1	64613335	64618962	Filter_SAM_or_BAM__output_SAM_or_BAM_on_data_118__bam_peak_251	538	.	13.79317	56.3392	53.80821
chr1	64676609	64676749	Filter_SAM_or_BAM__output_SAM_or_BAM_on_data_118__bam_peak_252	16	.	2.76193	3.6372	1.64746
chr1	64689623	64693449	Filter_SAM_or_BAM__output_SAM_or_BAM_on_data_118__bam_peak_253	387	.	10.98057	41.12313	38.72159
chr1	64735981	64739014	Filter_SAM_or_BAM__output_SAM_or_BAM_on_data_118__bam_peak_254	396	.	10.34923	42.10118	39.68838
chr1	64950604	64950781	Filter_SAM_or_BAM__output_SAM_or_BAM_on_data_118__bam_peak_255	16	.	2.7472	3.59934	1.61086
chr1	64955587	64957300	Filter_SAM_or_BAM__output_SAM_or_BAM_on_data_118__bam_peak_256	330	.	9.93161	35.36469	33.02555
chr1	65112255	65113199	Filter_SAM_or_BAM__output_SAM_or_BAM_on_data_118__bam_peak_257	43	.	3.7083	6.41077	4.35249
chr1	65176154	65180184	Filter_SAM_or_BAM__output_SAM_or_BAM_on_data_118__bam_peak_258	719	.	16.46098	74.74514	71.98642
chr1	65185655	65188527	Filter_SAM_or_BAM__output_SAM_or_BAM_on_data_118__bam_peak_259	466	.	11.40559	49.13734	46.66852
chr1	66175432	66177048	Filter_SAM_or_BAM__output_SAM_or_BAM_on_data_118__bam_peak_260	47	.	3.81606	6.79567	4.7377
chr1	66700537	66702515	Filter_SAM_or_BAM__output_SAM_or_BAM_on_data_118__bam_peak_261	321	.	9.82981	34.46424	32.14218
chr1	66813734	66818543	Filter_SAM_or_BAM__output_SAM_or_BAM_on_data_118__bam_peak_262	457	.	12.42674	48.24054	45.77362
chr1	66838286	66838485	Filter_SAM_or_BAM__output_SAM_or_BAM_on_data_118__bam_peak_263	45	.	3.8338	6.60735	4.53958
chr1	66861299	66864063	Filter_SAM_or_BAM__output_SAM_or_BAM_on_data_118__bam_peak_264	492	.	12.71823	51.70825	49.20703
chr1	66932230	66937887	Filter_SAM_or_BAM__output_SAM_or_BAM_on_data_118__bam_peak_265	69	.	4.44644	9.05593	6.96637
chr1	66941827	66945356	Filter_SAM_or_BAM__output_SAM_or_BAM_on_data_118__bam_peak_266	35	.	3.42126	5.54893	3.51228
chr1	67037900	67039230	Filter_SAM_or_BAM__output_SAM_or_BAM_on_data_118__bam_peak_267	485	.	13.24476	51.05107	48.57156
chr1	69684832	69689192	Filter_SAM_or_BAM__output_SAM_or_BAM_on_data_118__bam_peak_268	517	.	13.39124	54.27871	51.744
chr1	69759410	69759562	Filter_SAM_or_BAM__output_SAM_or_BAM_on_data_118__bam_peak_269	24	.	3.07107	4.4579	2.44332
chr1	71100219	71103846	Filter_SAM_or_BAM__output_SAM_or_BAM_on_data_118__bam_peak_270	458	.	12.21472	48.2907	45.8058
chr1	71556543	71558319	Filter_SAM_or_BAM__output_SAM_or_BAM_on_data_118__bam_peak_271	349	.	10.65512	37.26332	34.90448
chr1	71646930	71647109	Filter_SAM_or_BAM__output_SAM_or_BAM_on_data_118__bam_peak_272	13	.	2.64654	3.35215	1.37385
chr1	71647820	71654871	Filter_SAM_or_BAM__output_SAM_or_BAM_on_data_118__bam_peak_273	451	.	12.27918	47.58688	45.13932
chr1	71801219	71801465	Filter_SAM_or_BAM__output_SAM_or_BAM_on_data_118__bam_peak_274	29	.	3.27468	5.02761	2.99704
chr1	72211215	72212576	Filter_SAM_or_BAM__output_SAM_or_BAM_on_data_118__bam_peak_275	240	.	8.57859	26.31091	24.04872
chr1	72225741	72225919	Filter_SAM_or_BAM__output_SAM_or_BAM_on_data_118__bam_peak_276	72	.	4.70376	9.37576	7.26064
chr1	72226455	72227016	Filter_SAM_or_BAM__output_SAM_or_BAM_on_data_118__bam_peak_277	23	.	3.04362	4.37005	2.35648
chr1	72236047	72237945	Filter_SAM_or_BAM__output_SAM_or_BAM_on_data_118__bam_peak_278	88	.	4.85106	10.9849	8.87094
chr1	72243727	72244713	Filter_SAM_or_BAM__output_SAM_or_BAM_on_data_118__bam_peak_279	70	.	4.55268	9.11654	7.01372
chr1	72254195	72255974	Filter_SAM_or_BAM__output_SAM_or_BAM_on_data_118__bam_peak_280	88	.	5.05808	11.00599	8.88149
chr1	72283731	72284657	Filter_SAM_or_BAM__output_SAM_or_BAM_on_data_118__bam_peak_281	271	.	9.28992	29.46929	27.1779
chr1	72306696	72310241	Filter_SAM_or_BAM__output_SAM_or_BAM_on_data_118__bam_peak_282	390	.	11.22327	41.48071	39.07454
chr1	72582711	72584634	Filter_SAM_or_BAM__output_SAM_or_BAM_on_data_118__bam_peak_283	461	.	12.46254	48.61599	46.1415
chr1	72710834	72713978	Filter_SAM_or_BAM__output_SAM_or_BAM_on_data_118__bam_peak_284	474	.	12.39311	49.89676	47.40949
chr1	72824456	72827834	Filter_SAM_or_BAM__output_SAM_or_BAM_on_data_118__bam_peak_285	147	.	6.43467	16.90155	14.72477
chr1	72869358	72875387	Filter_SAM_or_BAM__output_SAM_or_BAM_on_data_118__bam_peak_286	346	.	10.47943	37.06007	34.6978
chr1	72878459	72878819	Filter_SAM_or_BAM__output_SAM_or_BAM_on_data_118__bam_peak_287	14	.	2.67328	3.4178	1.4368
chr1	73024601	73025342	Filter_SAM_or_BAM__output_SAM_or_BAM_on_data_118__bam_peak_288	29	.	3.17363	5.00183	2.97764
chr1	73956218	73956372	Filter_SAM_or_BAM__output_SAM_or_BAM_on_data_118__bam_peak_289	18	.	2.83598	3.84414	1.84787
chr1	73960747	73963638	Filter_SAM_or_BAM__output_SAM_or_BAM_on_data_118__bam_peak_290	107	.	5.43426	12.92984	10.79457
chr1	73998211	73999106	Filter_SAM_or_BAM__output_SAM_or_BAM_on_data_118__bam_peak_291	28	.	3.17941	4.88304	2.86155
chr1	74000007	74001698	Filter_SAM_or_BAM__output_SAM_or_BAM_on_data_118__bam_peak_292	45	.	3.71773	6.57162	4.51556
chr1	74014486	74016545	Filter_SAM_or_BAM__output_SAM_or_BAM_on_data_118__bam_peak_293	46	.	3.80028	6.75262	4.68878
chr1	74027365	74027960	Filter_SAM_or_BAM__output_SAM_or_BAM_on_data_118__bam_peak_294	22	.	2.98696	4.22319	2.21426
chr1	74028882	74029400	Filter_SAM_or_BAM__output_SAM_or_BAM_on_data_118__bam_peak_295	12	.	2.58677	3.25715	1.28747
chr1	74033927	74037766	Filter_SAM_or_BAM__output_SAM_or_BAM_on_data_118__bam_peak_296	446	.	11.78434	47.07445	44.61595
chr1	74068416	74069390	Filter_SAM_or_BAM__output_SAM_or_BAM_on_data_118__bam_peak_297	59	.	4.21942	7.98499	5.90147
chr1	74124702	74125281	Filter_SAM_or_BAM__output_SAM_or_BAM_on_data_118__bam_peak_298	44	.	3.79176	6.48507	4.41963
chr1	74235766	74241219	Filter_SAM_or_BAM__output_SAM_or_BAM_on_data_118__bam_peak_299	515	.	13.55465	54.05715	51.50354
chr1	74248086	74249703	Filter_SAM_or_BAM__output_SAM_or_BAM_on_data_118__bam_peak_300	21	.	2.95124	4.16403	2.15809
chr1	74283656	74286223	Filter_SAM_or_BAM__output_SAM_or_BAM_on_data_118__bam_peak_301	604	.	14.57098	63.05503	60.46211
chr1	74294119	74298115	Filter_SAM_or_BAM__output_SAM_or_BAM_on_data_118__bam_peak_302	58	.	4.08516	7.88017	5.80662
chr1	74298834	74301364	Filter_SAM_or_BAM__output_SAM_or_BAM_on_data_118__bam_peak_303	57	.	4.06522	7.84739	5.7825
chr1	74301998	74305301	Filter_SAM_or_BAM__output_SAM_or_BAM_on_data_118__bam_peak_304	539	.	14.1364	56.46092	53.91069
chr1	74332088	74333505	Filter_SAM_or_BAM__output_SAM_or_BAM_on_data_118__bam_peak_305	145	.	6.46216	16.71168	14.53191
chr1	74386272	74387575	Filter_SAM_or_BAM__output_SAM_or_BAM_on_data_118__bam_peak_306	559	.	13.47798	58.54768	55.97383
chr1	74390682	74393537	Filter_SAM_or_BAM__output_SAM_or_BAM_on_data_118__bam_peak_307	284	.	8.3548	30.70879	28.41504
chr1	74397007	74398273	Filter_SAM_or_BAM__output_SAM_or_BAM_on_data_118__bam_peak_308	102	.	5.40735	12.38757	10.24682
chr1	74504504	74507671	Filter_SAM_or_BAM__output_SAM_or_BAM_on_data_118__bam_peak_309	688	.	16.36382	71.55995	68.86671
chr1	74586491	74589181	Filter_SAM_or_BAM__output_SAM_or_BAM_on_data_118__bam_peak_310	587	.	14.28583	61.34793	58.74694
chr1	74600318	74602367	Filter_SAM_or_BAM__output_SAM_or_BAM_on_data_118__bam_peak_311	480	.	12.72966	50.48254	48.00827
chr1	74610606	74610768	Filter_SAM_or_BAM__output_SAM_or_BAM_on_data_118__bam_peak_312	15	.	2.73977	3.5811	1.59338
chr1	74661290	74663477	Filter_SAM_or_BAM__output_SAM_or_BAM_on_data_118__bam_peak_313	425	.	11.2341	44.93659	42.51759
chr1	74687010	74687153	Filter_SAM_or_BAM__output_SAM_or_BAM_on_data_118__bam_peak_314	16	.	2.74548	3.59635	1.60821
chr1	74745372	74749446	Filter_SAM_or_BAM__output_SAM_or_BAM_on_data_118__bam_peak_315	41	.	3.59324	6.206	4.15927
chr1	74772225	74773432	Filter_SAM_or_BAM__output_SAM_or_BAM_on_data_118__bam_peak_316	59	.	4.19221	8.05453	5.97511
chr1	74784185	74784637	Filter_SAM_or_BAM__output_SAM_or_BAM_on_data_118__bam_peak_317	35	.	3.45196	5.59727	3.55534
chr1	74791488	74794641	Filter_SAM_or_BAM__output_SAM_or_BAM_on_data_118__bam_peak_318	60	.	4.23112	8.14023	6.05717
chr1	74797034	74797171	Filter_SAM_or_BAM__output_SAM_or_BAM_on_data_118__bam_peak_319	14	.	2.68091	3.43655	1.45478
chr1	74806745	74807176	Filter_SAM_or_BAM__output_SAM_or_BAM_on_data_118__bam_peak_320	40	.	3.575	6.05679	4.00645
chr1	74808206	74808516	Filter_SAM_or_BAM__output_SAM_or_BAM_on_data_118__bam_peak_321	11	.	2.51846	3.12355	1.16249
chr1	74816851	74817700	Filter_SAM_or_BAM__output_SAM_or_BAM_on_data_118__bam_peak_322	175	.	7.11553	19.74532	17.5391
chr1	74957407	74957808	Filter_SAM_or_BAM__output_SAM_or_BAM_on_data_118__bam_peak_323	13	.	2.59327	3.27412	1.30229
chr1	75014802	75015111	Filter_SAM_or_BAM__output_SAM_or_BAM_on_data_118__bam_peak_324	13	.	2.64654	3.35215	1.37385
chr1	75123872	75125654	Filter_SAM_or_BAM__output_SAM_or_BAM_on_data_118__bam_peak_325	427	.	10.87707	45.19217	42.75809
chr1	75140339	75144011	Filter_SAM_or_BAM__output_SAM_or_BAM_on_data_118__bam_peak_326	796	.	17.10164	82.42147	79.60652
chr1	75167999	75169752	Filter_SAM_or_BAM__output_SAM_or_BAM_on_data_118__bam_peak_327	167	.	6.48148	18.89141	16.7002
chr1	75178905	75180677	Filter_SAM_or_BAM__output_SAM_or_BAM_on_data_118__bam_peak_328	366	.	10.18942	39.04488	36.67349
chr1	75190857	75193844	Filter_SAM_or_BAM__output_SAM_or_BAM_on_data_118__bam_peak_329	618	.	14.96378	64.49927	61.84395
chr1	75210052	75211961	Filter_SAM_or_BAM__output_SAM_or_BAM_on_data_118__bam_peak_330	465	.	12.6032	49.05438	46.58064
chr1	75214731	75215067	Filter_SAM_or_BAM__output_SAM_or_BAM_on_data_118__bam_peak_331	22	.	3.0106	4.2995	2.28861
chr1	75217087	75220153	Filter_SAM_or_BAM__output_SAM_or_BAM_on_data_118__bam_peak_332	613	.	14.61784	63.94817	61.30204
chr1	75228236	75228374	Filter_SAM_or_BAM__output_SAM_or_BAM_on_data_118__bam_peak_333	15	.	2.73889	3.57894	1.5913
chr1	75230775	75232094	Filter_SAM_or_BAM__output_SAM_or_BAM_on_data_118__bam_peak_334	28	.	3.20163	4.91166	2.88587
chr1	75235509	75237677	Filter_SAM_or_BAM__output_SAM_or_BAM_on_data_118__bam_peak_335	495	.	12.05719	52.09884	49.58924
chr1	75248095	75248673	Filter_SAM_or_BAM__output_SAM_or_BAM_on_data_118__bam_peak_336	26	.	3.11514	4.69864	2.68248
chr1	75316124	75318393	Filter_SAM_or_BAM__output_SAM_or_BAM_on_data_118__bam_peak_337	479	.	11.87087	50.42107	47.91611
chr1	75343048	75343191	Filter_SAM_or_BAM__output_SAM_or_BAM_on_data_118__bam_peak_338	15	.	2.73047	3.55826	1.57147
chr1	75344114	75345510	Filter_SAM_or_BAM__output_SAM_or_BAM_on_data_118__bam_peak_339	136	.	6.19644	15.81853	13.64667
chr1	75347462	75347616	Filter_SAM_or_BAM__output_SAM_or_BAM_on_data_118__bam_peak_340	17	.	2.79839	3.74337	1.75122
chr1	75359356	75365047	Filter_SAM_or_BAM__output_SAM_or_BAM_on_data_118__bam_peak_341	306	.	9.27005	32.92905	30.61633
chr1	75381177	75383842	Filter_SAM_or_BAM__output_SAM_or_BAM_on_data_118__bam_peak_342	406	.	11.25759	43.10705	40.67128
chr1	75398841	75401068	Filter_SAM_or_BAM__output_SAM_or_BAM_on_data_118__bam_peak_343	69	.	4.50387	9.05739	6.95748
chr1	75435078	75437016	Filter_SAM_or_BAM__output_SAM_or_BAM_on_data_118__bam_peak_344	611	.	15.01595	63.7997	61.16257
chr1	75458417	75458821	Filter_SAM_or_BAM__output_SAM_or_BAM_on_data_118__bam_peak_345	15	.	2.71683	3.52476	1.53935
chr1	75477368	75480285	Filter_SAM_or_BAM__output_SAM_or_BAM_on_data_118__bam_peak_346	254	.	8.50201	27.72263	25.44822
chr1	75487412	75488079	Filter_SAM_or_BAM__output_SAM_or_BAM_on_data_118__bam_peak_347	59	.	4.25119	8.03249	5.9446
chr1	75504725	75506839	Filter_SAM_or_BAM__output_SAM_or_BAM_on_data_118__bam_peak_348	234	.	7.9498	25.72498	23.46849
chr1	75521021	75522642	Filter_SAM_or_BAM__output_SAM_or_BAM_on_data_118__bam_peak_349	908	.	19.90815	93.8697	90.88797
chr1	75545865	75547199	Filter_SAM_or_BAM__output_SAM_or_BAM_on_data_118__bam_peak_350	305	.	9.81342	32.85876	30.53976
chr1	77462517	77462688	Filter_SAM_or_BAM__output_SAM_or_BAM_on_data_118__bam_peak_351	15	.	2.73858	3.58218	1.59509
chr1	77511628	77516395	Filter_SAM_or_BAM__output_SAM_or_BAM_on_data_118__bam_peak_352	508	.	13.16956	53.37007	50.85386
chr1	78189061	78189836	Filter_SAM_or_BAM__output_SAM_or_BAM_on_data_118__bam_peak_353	119	.	5.61082	14.11163	11.96249
chr1	78203620	78204471	Filter_SAM_or_BAM__output_SAM_or_BAM_on_data_118__bam_peak_354	148	.	6.28941	16.97079	14.80796
chr1	78215823	78216944	Filter_SAM_or_BAM__output_SAM_or_BAM_on_data_118__bam_peak_355	52	.	3.96856	7.34696	5.271
chr1	78217709	78218415	Filter_SAM_or_BAM__output_SAM_or_BAM_on_data_118__bam_peak_356	27	.	3.17776	4.78624	2.76198
chr1	78487564	78490105	Filter_SAM_or_BAM__output_SAM_or_BAM_on_data_118__bam_peak_357	638	.	15.3489	66.46893	63.80883
chr1	78537048	78538959	Filter_SAM_or_BAM__output_SAM_or_BAM_on_data_118__bam_peak_358	53	.	3.96674	7.41656	5.35147
chr1	78609433	78609668	Filter_SAM_or_BAM__output_SAM_or_BAM_on_data_118__bam_peak_359	20	.	2.92196	4.05615	2.05283
chr1	78657338	78661722	Filter_SAM_or_BAM__output_SAM_or_BAM_on_data_118__bam_peak_360	665	.	15.34898	69.24918	66.5238
chr1	79671355	79672439	Filter_SAM_or_BAM__output_SAM_or_BAM_on_data_118__bam_peak_361	122	.	5.76752	14.41141	12.26208
chr1	79759351	79762362	Filter_SAM_or_BAM__output_SAM_or_BAM_on_data_118__bam_peak_362	387	.	11.08813	41.15206	38.75803
chr1	79775883	79777089	Filter_SAM_or_BAM__output_SAM_or_BAM_on_data_118__bam_peak_363	282	.	9.11797	30.57888	28.28581
chr1	79823231	79824613	Filter_SAM_or_BAM__output_SAM_or_BAM_on_data_118__bam_peak_364	52	.	3.99058	7.27393	5.20323
chr1	80338043	80341609	Filter_SAM_or_BAM__output_SAM_or_BAM_on_data_118__bam_peak_365	483	.	12.7728	50.90509	48.39827
chr1	80757230	80757899	Filter_SAM_or_BAM__output_SAM_or_BAM_on_data_118__bam_peak_366	24	.	3.04053	4.41923	2.40571
chr1	81745233	81745620	Filter_SAM_or_BAM__output_SAM_or_BAM_on_data_118__bam_peak_367	17	.	2.78181	3.70777	1.71742
chr1	82041581	82042199	Filter_SAM_or_BAM__output_SAM_or_BAM_on_data_118__bam_peak_368	16	.	2.74542	3.59632	1.6082
chr1	82281649	82292705	Filter_SAM_or_BAM__output_SAM_or_BAM_on_data_118__bam_peak_369	815	.	17.6287	84.38664	81.56557
chr1	82294192	82294750	Filter_SAM_or_BAM__output_SAM_or_BAM_on_data_118__bam_peak_370	12	.	2.59728	3.26423	1.29255
chr1	82316086	82317715	Filter_SAM_or_BAM__output_SAM_or_BAM_on_data_118__bam_peak_371	341	.	10.24253	36.51462	34.16414
chr1	82724331	82726504	Filter_SAM_or_BAM__output_SAM_or_BAM_on_data_118__bam_peak_372	588	.	14.95005	61.44548	58.85629
chr1	82839113	82841208	Filter_SAM_or_BAM__output_SAM_or_BAM_on_data_118__bam_peak_373	197	.	7.59669	22.01623	19.78868
chr1	84283931	84284342	Filter_SAM_or_BAM__output_SAM_or_BAM_on_data_118__bam_peak_374	24	.	3.08957	4.48538	2.46746
chr1	84836547	84841445	Filter_SAM_or_BAM__output_SAM_or_BAM_on_data_118__bam_peak_375	657	.	15.99276	68.45071	65.77572
chr1	84881511	84882372	Filter_SAM_or_BAM__output_SAM_or_BAM_on_data_118__bam_peak_376	17	.	2.77752	3.74911	1.75887
chr1	84934474	84935201	Filter_SAM_or_BAM__output_SAM_or_BAM_on_data_118__bam_peak_377	26	.	3.15208	4.65297	2.63025
chr1	85792941	85795672	Filter_SAM_or_BAM__output_SAM_or_BAM_on_data_118__bam_peak_378	521	.	13.14017	54.70213	52.14506
chr1	85894092	85896108	Filter_SAM_or_BAM__output_SAM_or_BAM_on_data_118__bam_peak_379	391	.	10.66581	41.55646	39.15554
chr1	86063960	86066692	Filter_SAM_or_BAM__output_SAM_or_BAM_on_data_118__bam_peak_380	565	.	14.12431	59.10708	56.54712
chr1	86109405	86109847	Filter_SAM_or_BAM__output_SAM_or_BAM_on_data_118__bam_peak_381	21	.	2.863	4.10089	2.10009
chr1	86110517	86111970	Filter_SAM_or_BAM__output_SAM_or_BAM_on_data_118__bam_peak_382	26	.	3.15074	4.67136	2.6499
chr1	86153991	86155936	Filter_SAM_or_BAM__output_SAM_or_BAM_on_data_118__bam_peak_383	241	.	8.37072	26.40012	24.14027
chr1	86357518	86361029	Filter_SAM_or_BAM__output_SAM_or_BAM_on_data_118__bam_peak_384	531	.	13.60029	55.73979	53.1939
chr1	86433987	86436086	Filter_SAM_or_BAM__output_SAM_or_BAM_on_data_118__bam_peak_385	138	.	6.11042	15.96257	13.8048
chr1	86439892	86443648	Filter_SAM_or_BAM__output_SAM_or_BAM_on_data_118__bam_peak_386	254	.	8.79455	27.74083	25.46068
chr1	86448085	86448295	Filter_SAM_or_BAM__output_SAM_or_BAM_on_data_118__bam_peak_387	20	.	2.91463	4.02318	2.01933
chr1	86469972	86470262	Filter_SAM_or_BAM__output_SAM_or_BAM_on_data_118__bam_peak_388	12	.	2.55338	3.2229	1.25709
chr1	86470883	86473040	Filter_SAM_or_BAM__output_SAM_or_BAM_on_data_118__bam_peak_389	84	.	4.8436	10.59603	8.4853
chr1	86486777	86489074	Filter_SAM_or_BAM__output_SAM_or_BAM_on_data_118__bam_peak_390	349	.	9.60699	37.32753	34.96877
chr1	86503750	86505625	Filter_SAM_or_BAM__output_SAM_or_BAM_on_data_118__bam_peak_391	120	.	5.62626	14.22977	12.07859
chr1	86524564	86530099	Filter_SAM_or_BAM__output_SAM_or_BAM_on_data_118__bam_peak_392	432	.	10.94216	45.6873	43.24798
chr1	86530988	86532587	Filter_SAM_or_BAM__output_SAM_or_BAM_on_data_118__bam_peak_393	28	.	3.20813	4.85112	2.82719
chr1	86557774	86558289	Filter_SAM_or_BAM__output_SAM_or_BAM_on_data_118__bam_peak_394	31	.	3.30319	5.19816	3.16983
chr1	86581267	86583682	Filter_SAM_or_BAM__output_SAM_or_BAM_on_data_118__bam_peak_395	859	.	16.8113	88.93465	85.95892
chr1	86586649	86588183	Filter_SAM_or_BAM__output_SAM_or_BAM_on_data_118__bam_peak_396	356	.	10.4133	38.03733	35.67304
chr1	86622980	86623402	Filter_SAM_or_BAM__output_SAM_or_BAM_on_data_118__bam_peak_397	23	.	3.05858	4.40552	2.39031
chr1	86669790	86669988	Filter_SAM_or_BAM__output_SAM_or_BAM_on_data_118__bam_peak_398	15	.	2.7101	3.51134	1.52702
chr1	86703145	86705223	Filter_SAM_or_BAM__output_SAM_or_BAM_on_data_118__bam_peak_399	340	.	10.00531	36.41618	34.06681
chr1	87009192	87009621	Filter_SAM_or_BAM__output_SAM_or_BAM_on_data_118__bam_peak_400	19	.	2.89506	3.97632	1.97458
chr1	87077511	87078287	Filter_SAM_or_BAM__output_SAM_or_BAM_on_data_118__bam_peak_401	155	.	6.69077	17.74126	15.55444
chr1	87078916	87079434	Filter_SAM_or_BAM__output_SAM_or_BAM_on_data_118__bam_peak_402	16	.	2.77276	3.6621	1.67104
chr1	87186661	87187155	Filter_SAM_or_BAM__output_SAM_or_BAM_on_data_118__bam_peak_403	41	.	3.68212	6.22549	4.17054
chr1	87190628	87192532	Filter_SAM_or_BAM__output_SAM_or_BAM_on_data_118__bam_peak_404	149	.	6.04687	17.15316	14.97538
chr1	87205801	87208229	Filter_SAM_or_BAM__output_SAM_or_BAM_on_data_118__bam_peak_405	49	.	3.87966	6.96803	4.90429
chr1	87212722	87216851	Filter_SAM_or_BAM__output_SAM_or_BAM_on_data_118__bam_peak_406	304	.	9.44184	32.72821	30.41071
chr1	87217434	87217775	Filter_SAM_or_BAM__output_SAM_or_BAM_on_data_118__bam_peak_407	22	.	3.00476	4.28526	2.27652
chr1	87263915	87266123	Filter_SAM_or_BAM__output_SAM_or_BAM_on_data_118__bam_peak_408	102	.	5.39645	12.36581	10.22731
chr1	87326707	87328768	Filter_SAM_or_BAM__output_SAM_or_BAM_on_data_118__bam_peak_409	386	.	10.65054	41.04517	38.65049
chr1	87509255	87510960	Filter_SAM_or_BAM__output_SAM_or_BAM_on_data_118__bam_peak_410	126	.	5.89698	14.77884	12.6254
chr1	87755537	87757646	Filter_SAM_or_BAM__output_SAM_or_BAM_on_data_118__bam_peak_411	335	.	10.2856	35.92038	33.57533
chr1	87852743	87855232	Filter_SAM_or_BAM__output_SAM_or_BAM_on_data_118__bam_peak_412	289	.	9.61483	31.27127	28.95944
chr1	88007096	88008998	Filter_SAM_or_BAM__output_SAM_or_BAM_on_data_118__bam_peak_413	482	.	12.63612	50.78225	48.29553
chr1	88275911	88277968	Filter_SAM_or_BAM__output_SAM_or_BAM_on_data_118__bam_peak_414	903	.	10.93342	93.31612	90.35587
chr1	88474383	88474698	Filter_SAM_or_BAM__output_SAM_or_BAM_on_data_118__bam_peak_415	30	.	3.29278	5.07914	3.04889
chr1	88698067	88702827	Filter_SAM_or_BAM__output_SAM_or_BAM_on_data_118__bam_peak_416	666	.	16.22282	69.3118	66.63705
chr1	89068974	89072490	Filter_SAM_or_BAM__output_SAM_or_BAM_on_data_118__bam_peak_417	313	.	9.39723	33.71101	31.37992
chr1	89453842	89457635	Filter_SAM_or_BAM__output_SAM_or_BAM_on_data_118__bam_peak_418	128	.	5.78869	14.97507	12.82554
chr1	89509478	89509867	Filter_SAM_or_BAM__output_SAM_or_BAM_on_data_118__bam_peak_419	38	.	3.59538	5.94282	3.89123
chr1	89577107	89577404	Filter_SAM_or_BAM__output_SAM_or_BAM_on_data_118__bam_peak_420	15	.	2.70841	3.50408	1.51953
chr1	89580328	89582645	Filter_SAM_or_BAM__output_SAM_or_BAM_on_data_118__bam_peak_421	213	.	8.00213	23.56034	21.31263
chr1	89583209	89583462	Filter_SAM_or_BAM__output_SAM_or_BAM_on_data_118__bam_peak_422	15	.	2.70771	3.50236	1.51788
chr1	90162454	90163024	Filter_SAM_or_BAM__output_SAM_or_BAM_on_data_118__bam_peak_423	14	.	2.69667	3.4757	1.49239
chr1	90203851	90207974	Filter_SAM_or_BAM__output_SAM_or_BAM_on_data_118__bam_peak_424	367	.	10.81985	39.08604	36.71226
chr1	90602842	90605030	Filter_SAM_or_BAM__output_SAM_or_BAM_on_data_118__bam_peak_425	181	.	6.92431	20.34784	18.13724
chr1	90838011	90838762	Filter_SAM_or_BAM__output_SAM_or_BAM_on_data_118__bam_peak_426	31	.	3.21405	5.18324	3.15201
chr1	90840185	90844188	Filter_SAM_or_BAM__output_SAM_or_BAM_on_data_118__bam_peak_427	173	.	6.67593	19.51033	17.32087
chr1	90975008	90975274	Filter_SAM_or_BAM__output_SAM_or_BAM_on_data_118__bam_peak_428	19	.	2.86502	3.92709	1.92829
chr1	90997254	90997391	Filter_SAM_or_BAM__output_SAM_or_BAM_on_data_118__bam_peak_429	20	.	2.90022	4.02004	2.01751
chr1	90998117	91000645	Filter_SAM_or_BAM__output_SAM_or_BAM_on_data_118__bam_peak_430	384	.	11.33878	40.85222	38.45865
chr1	91024032	91024262	Filter_SAM_or_BAM__output_SAM_or_BAM_on_data_118__bam_peak_431	23	.	3.01011	4.34859	2.33693
chr1	91051837	91059036	Filter_SAM_or_BAM__output_SAM_or_BAM_on_data_118__bam_peak_432	597	.	14.25739	62.35276	59.71406
chr1	91061881	91062264	Filter_SAM_or_BAM__output_SAM_or_BAM_on_data_118__bam_peak_433	18	.	2.73305	3.84488	1.85979
chr1	91076578	91076714	Filter_SAM_or_BAM__output_SAM_or_BAM_on_data_118__bam_peak_434	12	.	2.59317	3.2569	1.28578
chr1	91216380	91216802	Filter_SAM_or_BAM__output_SAM_or_BAM_on_data_118__bam_peak_435	23	.	3.05486	4.39538	2.38057
chr1	91248352	91253088	Filter_SAM_or_BAM__output_SAM_or_BAM_on_data_118__bam_peak_436	335	.	9.46645	35.87935	33.52606
chr1	91297682	91299261	Filter_SAM_or_BAM__output_SAM_or_BAM_on_data_118__bam_peak_437	399	.	11.55801	42.31367	39.90434
chr1	91350901	91353576	Filter_SAM_or_BAM__output_SAM_or_BAM_on_data_118__bam_peak_438	274	.	8.85311	29.70527	27.40984
chr1	91366433	91367392	Filter_SAM_or_BAM__output_SAM_or_BAM_on_data_118__bam_peak_439	31	.	3.32689	5.17755	3.14495
chr1	91396639	91399574	Filter_SAM_or_BAM__output_SAM_or_BAM_on_data_118__bam_peak_440	351	.	10.18621	37.52236	35.15829
chr1	91406998	91407225	Filter_SAM_or_BAM__output_SAM_or_BAM_on_data_118__bam_peak_441	19	.	2.88464	3.95576	1.95562
chr1	91411324	91414655	Filter_SAM_or_BAM__output_SAM_or_BAM_on_data_118__bam_peak_442	280	.	8.6113	30.3124	28.02568
chr1	91455969	91456126	Filter_SAM_or_BAM__output_SAM_or_BAM_on_data_118__bam_peak_443	15	.	2.7287	3.5539	1.5673
chr1	91457682	91460059	Filter_SAM_or_BAM__output_SAM_or_BAM_on_data_118__bam_peak_444	220	.	8.00559	24.28986	22.04856
chr1	91483333	91483732	Filter_SAM_or_BAM__output_SAM_or_BAM_on_data_118__bam_peak_445	14	.	2.66587	3.40331	1.42324
chr1	91494459	91495894	Filter_SAM_or_BAM__output_SAM_or_BAM_on_data_118__bam_peak_446	151	.	6.03564	17.30206	15.11827
chr1	91539700	91541614	Filter_SAM_or_BAM__output_SAM_or_BAM_on_data_118__bam_peak_447	404	.	11.70982	42.89054	40.485
chr1	91800013	91803606	Filter_SAM_or_BAM__output_SAM_or_BAM_on_data_118__bam_peak_448	319	.	9.97593	34.28917	31.95993
chr1	92074723	92074897	Filter_SAM_or_BAM__output_SAM_or_BAM_on_data_118__bam_peak_449	19	.	2.86083	3.9006	1.90281
chr1	92177536	92181504	Filter_SAM_or_BAM__output_SAM_or_BAM_on_data_118__bam_peak_450	403	.	11.55071	42.74249	40.3335
chr1	92192335	92192513	Filter_SAM_or_BAM__output_SAM_or_BAM_on_data_118__bam_peak_451	15	.	2.6377	3.48505	1.50745
chr1	92343208	92343430	Filter_SAM_or_BAM__output_SAM_or_BAM_on_data_118__bam_peak_452	19	.	2.88615	3.96194	1.96194
chr1	92472501	92474407	Filter_SAM_or_BAM__output_SAM_or_BAM_on_data_118__bam_peak_453	331	.	9.37987	35.51751	33.17789
chr1	92640612	92642507	Filter_SAM_or_BAM__output_SAM_or_BAM_on_data_118__bam_peak_454	397	.	11.49816	42.19729	39.78968
chr1	92703551	92703705	Filter_SAM_or_BAM__output_SAM_or_BAM_on_data_118__bam_peak_455	15	.	2.70832	3.50385	1.51931
chr1	92712316	92712500	Filter_SAM_or_BAM__output_SAM_or_BAM_on_data_118__bam_peak_456	15	.	2.71321	3.51588	1.53084
chr1	92751846	92753271	Filter_SAM_or_BAM__output_SAM_or_BAM_on_data_118__bam_peak_457	41	.	3.63836	6.20489	4.15413
chr1	92786762	92787322	Filter_SAM_or_BAM__output_SAM_or_BAM_on_data_118__bam_peak_458	21	.	2.97306	4.19461	2.18778
chr1	92790423	92790599	Filter_SAM_or_BAM__output_SAM_or_BAM_on_data_118__bam_peak_459	34	.	3.45445	5.53282	3.49055
chr1	92815507	92816181	Filter_SAM_or_BAM__output_SAM_or_BAM_on_data_118__bam_peak_460	16	.	2.75863	3.62913	1.63972
chr1	92830903	92835454	Filter_SAM_or_BAM__output_SAM_or_BAM_on_data_118__bam_peak_461	719	.	16.3254	74.74197	71.99249
chr1	92906608	92907968	Filter_SAM_or_BAM__output_SAM_or_BAM_on_data_118__bam_peak_462	263	.	8.89701	28.59558	26.31734
chr1	92909203	92912537	Filter_SAM_or_BAM__output_SAM_or_BAM_on_data_118__bam_peak_463	348	.	10.56658	37.17513	34.82111
chr1	92933566	92936211	Filter_SAM_or_BAM__output_SAM_or_BAM_on_data_118__bam_peak_464	501	.	13.15402	52.67711	50.1782
chr1	93100390	93101731	Filter_SAM_or_BAM__output_SAM_or_BAM_on_data_118__bam_peak_465	39	.	3.52681	6.00054	3.95857
chr1	93235578	93236685	Filter_SAM_or_BAM__output_SAM_or_BAM_on_data_118__bam_peak_466	44	.	3.78677	6.54597	4.48434
chr1	93304859	93306339	Filter_SAM_or_BAM__output_SAM_or_BAM_on_data_118__bam_peak_467	285	.	8.35558	30.83983	28.54262
chr1	93341831	93344699	Filter_SAM_or_BAM__output_SAM_or_BAM_on_data_118__bam_peak_468	583	.	14.0415	60.93534	58.33003
chr1	93443385	93446319	Filter_SAM_or_BAM__output_SAM_or_BAM_on_data_118__bam_peak_469	760	.	17.76753	78.80845	76.03306
chr1	93476676	93481131	Filter_SAM_or_BAM__output_SAM_or_BAM_on_data_118__bam_peak_470	912	.	19.55863	94.23944	91.26433
chr1	93511250	93513679	Filter_SAM_or_BAM__output_SAM_or_BAM_on_data_118__bam_peak_471	364	.	10.20148	38.84688	36.46946
chr1	93633930	93636549	Filter_SAM_or_BAM__output_SAM_or_BAM_on_data_118__bam_peak_472	398	.	11.48656	42.29648	39.8849
chr1	93668789	93669380	Filter_SAM_or_BAM__output_SAM_or_BAM_on_data_118__bam_peak_473	116	.	5.72152	13.84041	11.68799
chr1	93685069	93688532	Filter_SAM_or_BAM__output_SAM_or_BAM_on_data_118__bam_peak_474	418	.	11.801	44.28524	41.86459
chr1	93736365	93736533	Filter_SAM_or_BAM__output_SAM_or_BAM_on_data_118__bam_peak_475	20	.	2.93526	4.08338	2.07862
chr1	93753279	93756145	Filter_SAM_or_BAM__output_SAM_or_BAM_on_data_118__bam_peak_476	374	.	10.76466	39.86284	37.4768
chr1	93800451	93804897	Filter_SAM_or_BAM__output_SAM_or_BAM_on_data_118__bam_peak_477	237	.	8.36063	25.97325	23.71814
chr1	93824682	93826223	Filter_SAM_or_BAM__output_SAM_or_BAM_on_data_118__bam_peak_478	408	.	10.99473	43.24274	40.83491
chr1	95313191	95315131	Filter_SAM_or_BAM__output_SAM_or_BAM_on_data_118__bam_peak_479	335	.	10.36261	35.90853	33.56276
chr1	97659392	97662799	Filter_SAM_or_BAM__output_SAM_or_BAM_on_data_118__bam_peak_480	434	.	11.76644	45.8765	43.41577
chr1	97768560	97771787	Filter_SAM_or_BAM__output_SAM_or_BAM_on_data_118__bam_peak_481	658	.	15.61159	68.48268	65.8103
chr1	97975994	97977960	Filter_SAM_or_BAM__output_SAM_or_BAM_on_data_118__bam_peak_482	216	.	7.73509	23.88773	21.64982
chr1	98094018	98096253	Filter_SAM_or_BAM__output_SAM_or_BAM_on_data_118__bam_peak_483	367	.	10.45387	39.1442	36.76641
chr1	98589010	98591570	Filter_SAM_or_BAM__output_SAM_or_BAM_on_data_118__bam_peak_484	447	.	12.04557	47.15154	44.7033
chr1	100231767	100231936	Filter_SAM_or_BAM__output_SAM_or_BAM_on_data_118__bam_peak_485	42	.	3.69292	6.29003	4.23632
chr1	101902464	101903068	Filter_SAM_or_BAM__output_SAM_or_BAM_on_data_118__bam_peak_486	13	.	2.64654	3.35215	1.37385
chr1	105355672	105356689	Filter_SAM_or_BAM__output_SAM_or_BAM_on_data_118__bam_peak_487	57	.	4.17447	7.83368	5.75271
chr1	105661701	105665560	Filter_SAM_or_BAM__output_SAM_or_BAM_on_data_118__bam_peak_488	634	.	14.80524	66.15483	63.48966
chr1	105971640	105972450	Filter_SAM_or_BAM__output_SAM_or_BAM_on_data_118__bam_peak_489	56	.	4.08488	7.73448	5.66361
chr1	105988139	105994858	Filter_SAM_or_BAM__output_SAM_or_BAM_on_data_118__bam_peak_490	560	.	14.16176	58.56884	56.00266
chr1	106171049	106175587	Filter_SAM_or_BAM__output_SAM_or_BAM_on_data_118__bam_peak_491	221	.	7.95478	24.41106	22.17008
chr1	106201363	106201510	Filter_SAM_or_BAM__output_SAM_or_BAM_on_data_118__bam_peak_492	16	.	2.76275	3.64113	1.65154
chr1	106628973	106630679	Filter_SAM_or_BAM__output_SAM_or_BAM_on_data_118__bam_peak_493	40	.	3.51547	6.11493	4.07561
chr1	106712202	106715218	Filter_SAM_or_BAM__output_SAM_or_BAM_on_data_118__bam_peak_494	273	.	8.65239	29.61299	27.33185
chr1	106758145	106760830	Filter_SAM_or_BAM__output_SAM_or_BAM_on_data_118__bam_peak_495	638	.	15.52328	66.47066	63.81598
chr1	106794849	106797295	Filter_SAM_or_BAM__output_SAM_or_BAM_on_data_118__bam_peak_496	544	.	13.41119	56.99107	54.45241
chr1	107589806	107593238	Filter_SAM_or_BAM__output_SAM_or_BAM_on_data_118__bam_peak_497	162	.	6.70132	18.37926	16.20053
chr1	111863787	111865445	Filter_SAM_or_BAM__output_SAM_or_BAM_on_data_118__bam_peak_498	551	.	14.48547	57.75304	55.19864
chr1	118309669	118311877	Filter_SAM_or_BAM__output_SAM_or_BAM_on_data_118__bam_peak_499	348	.	10.13415	37.22186	34.86314
chr1	118321449	118323300	Filter_SAM_or_BAM__output_SAM_or_BAM_on_data_118__bam_peak_500	371	.	10.76624	39.49384	37.11913
chr1	118387755	118391378	Filter_SAM_or_BAM__output_SAM_or_BAM_on_data_118__bam_peak_501	711	.	16.68248	73.85849	71.13737
chr1	118458762	118459538	Filter_SAM_or_BAM__output_SAM_or_BAM_on_data_118__bam_peak_502	71	.	4.633	9.27342	7.16586
chr1	119052868	119053047	Filter_SAM_or_BAM__output_SAM_or_BAM_on_data_118__bam_peak_503	20	.	2.91386	4.09494	2.08993
chr1	119108439	119108597	Filter_SAM_or_BAM__output_SAM_or_BAM_on_data_118__bam_peak_504	23	.	3.05464	4.403	2.3889
chr1	119151778	119152965	Filter_SAM_or_BAM__output_SAM_or_BAM_on_data_118__bam_peak_505	45	.	3.79182	6.6448	4.58113
chr1	119418766	119423027	Filter_SAM_or_BAM__output_SAM_or_BAM_on_data_118__bam_peak_506	181	.	7.12194	20.33567	18.12647
chr1	119502522	119505207	Filter_SAM_or_BAM__output_SAM_or_BAM_on_data_118__bam_peak_507	677	.	15.65974	70.41251	67.72081
chr1	119524920	119526511	Filter_SAM_or_BAM__output_SAM_or_BAM_on_data_118__bam_peak_508	133	.	6.19862	15.5122	13.3355
chr1	119647238	119649619	Filter_SAM_or_BAM__output_SAM_or_BAM_on_data_118__bam_peak_509	275	.	8.96282	29.78695	27.50378
chr1	119834792	119837965	Filter_SAM_or_BAM__output_SAM_or_BAM_on_data_118__bam_peak_510	434	.	11.56573	45.89887	43.44901
chr1	119912033	119913568	Filter_SAM_or_BAM__output_SAM_or_BAM_on_data_118__bam_peak_511	281	.	9.30698	30.44123	28.14329
chr1	120055443	120055620	Filter_SAM_or_BAM__output_SAM_or_BAM_on_data_118__bam_peak_512	18	.	2.84019	3.83377	1.83667
chr1	120071720	120074393	Filter_SAM_or_BAM__output_SAM_or_BAM_on_data_118__bam_peak_513	222	.	7.92344	24.52351	22.28436
chr1	120119590	120122118	Filter_SAM_or_BAM__output_SAM_or_BAM_on_data_118__bam_peak_514	720	.	16.35246	74.82887	72.07961
chr1	120257570	120259246	Filter_SAM_or_BAM__output_SAM_or_BAM_on_data_118__bam_peak_515	109	.	5.52465	13.13464	10.99889
chr1	120264091	120265587	Filter_SAM_or_BAM__output_SAM_or_BAM_on_data_118__bam_peak_516	266	.	8.76802	28.90421	26.6309
chr1	120596232	120597690	Filter_SAM_or_BAM__output_SAM_or_BAM_on_data_118__bam_peak_517	127	.	5.95939	14.89774	12.74325
chr1	120602022	120608886	Filter_SAM_or_BAM__output_SAM_or_BAM_on_data_118__bam_peak_518	623	.	15.52014	65.00168	62.36587
chr1	121326105	121329736	Filter_SAM_or_BAM__output_SAM_or_BAM_on_data_118__bam_peak_519	440	.	12.13709	46.48715	44.0379
chr1	121430322	121432619	Filter_SAM_or_BAM__output_SAM_or_BAM_on_data_118__bam_peak_520	590	.	14.54327	61.65491	59.06134
chr1	121566500	121568336	Filter_SAM_or_BAM__output_SAM_or_BAM_on_data_118__bam_peak_521	279	.	9.23289	30.26429	27.97468
chr1	125431944	125436732	Filter_SAM_or_BAM__output_SAM_or_BAM_on_data_118__bam_peak_522	509	.	12.82876	53.45919	50.93419
chr1	125559749	125562357	Filter_SAM_or_BAM__output_SAM_or_BAM_on_data_118__bam_peak_523	547	.	13.86303	57.34655	54.79697
chr1	125676970	125679556	Filter_SAM_or_BAM__output_SAM_or_BAM_on_data_118__bam_peak_524	41	.	3.499	6.22084	4.17787
chr1	126830089	126830713	Filter_SAM_or_BAM__output_SAM_or_BAM_on_data_118__bam_peak_525	76	.	4.72854	9.74021	7.62514
chr1	127204563	127207082	Filter_SAM_or_BAM__output_SAM_or_BAM_on_data_118__bam_peak_526	525	.	13.50235	55.07124	52.55163
chr1	127772952	127776953	Filter_SAM_or_BAM__output_SAM_or_BAM_on_data_118__bam_peak_527	587	.	14.22643	61.37797	58.77492
chr1	127868525	127869795	Filter_SAM_or_BAM__output_SAM_or_BAM_on_data_118__bam_peak_528	234	.	8.29756	25.66214	23.40768
chr1	128101953	128104851	Filter_SAM_or_BAM__output_SAM_or_BAM_on_data_118__bam_peak_529	683	.	16.18652	71.03279	68.3281
chr1	128141831	128142530	Filter_SAM_or_BAM__output_SAM_or_BAM_on_data_118__bam_peak_530	44	.	3.75394	6.47443	4.41571
chr1	128243500	128246470	Filter_SAM_or_BAM__output_SAM_or_BAM_on_data_118__bam_peak_531	510	.	13.54788	53.56559	51.05681
chr1	128357158	128360118	Filter_SAM_or_BAM__output_SAM_or_BAM_on_data_118__bam_peak_532	208	.	7.72193	23.11736	20.88047
chr1	128415626	128417473	Filter_SAM_or_BAM__output_SAM_or_BAM_on_data_118__bam_peak_533	393	.	11.17047	41.73857	39.3336
chr1	128472376	128473111	Filter_SAM_or_BAM__output_SAM_or_BAM_on_data_118__bam_peak_534	57	.	4.13916	7.82445	5.73974
chr1	128588889	128593671	Filter_SAM_or_BAM__output_SAM_or_BAM_on_data_118__bam_peak_535	490	.	12.58741	51.53054	49.03842
chr1	130462074	130463220	Filter_SAM_or_BAM__output_SAM_or_BAM_on_data_118__bam_peak_536	150	.	6.68081	17.23763	15.04632
chr1	130715198	130718973	Filter_SAM_or_BAM__output_SAM_or_BAM_on_data_118__bam_peak_537	814	.	17.94111	84.24654	81.42794
chr1	131089949	131090420	Filter_SAM_or_BAM__output_SAM_or_BAM_on_data_118__bam_peak_538	49	.	3.91119	7.00329	4.93804
chr1	131095626	131098107	Filter_SAM_or_BAM__output_SAM_or_BAM_on_data_118__bam_peak_539	618	.	15.41444	64.4503	61.81609
chr1	131137185	131139305	Filter_SAM_or_BAM__output_SAM_or_BAM_on_data_118__bam_peak_540	370	.	10.57717	39.45605	37.07649
chr1	131152812	131154190	Filter_SAM_or_BAM__output_SAM_or_BAM_on_data_118__bam_peak_541	261	.	9.05192	28.39557	26.10931
chr1	131238857	131239645	Filter_SAM_or_BAM__output_SAM_or_BAM_on_data_118__bam_peak_542	37	.	3.44555	5.7796	3.73854
chr1	131243893	131246564	Filter_SAM_or_BAM__output_SAM_or_BAM_on_data_118__bam_peak_543	215	.	7.59435	23.80316	21.57383
chr1	131278565	131279832	Filter_SAM_or_BAM__output_SAM_or_BAM_on_data_118__bam_peak_544	313	.	9.14126	33.63624	31.32083
chr1	131431864	131432330	Filter_SAM_or_BAM__output_SAM_or_BAM_on_data_118__bam_peak_545	14	.	2.69029	3.45957	1.47685
chr1	131522878	131529588	Filter_SAM_or_BAM__output_SAM_or_BAM_on_data_118__bam_peak_546	574	.	13.76687	60.07776	57.48043
chr1	131688682	131691298	Filter_SAM_or_BAM__output_SAM_or_BAM_on_data_118__bam_peak_547	79	.	4.70693	10.02239	7.91253
chr1	131788239	131788372	Filter_SAM_or_BAM__output_SAM_or_BAM_on_data_118__bam_peak_548	14	.	2.65172	3.39883	1.42112
chr1	131826976	131829654	Filter_SAM_or_BAM__output_SAM_or_BAM_on_data_118__bam_peak_549	553	.	13.48193	57.94526	55.38475
chr1	131867309	131867970	Filter_SAM_or_BAM__output_SAM_or_BAM_on_data_118__bam_peak_550	18	.	2.82437	3.88765	1.89273
chr1	131909922	131912370	Filter_SAM_or_BAM__output_SAM_or_BAM_on_data_118__bam_peak_551	480	.	11.31504	50.54765	48.04994
chr1	131942600	131943225	Filter_SAM_or_BAM__output_SAM_or_BAM_on_data_118__bam_peak_552	18	.	2.83476	3.87182	1.87476
chr1	131962574	131963542	Filter_SAM_or_BAM__output_SAM_or_BAM_on_data_118__bam_peak_553	42	.	3.67697	6.29725	4.24415
chr1	132006116	132011172	Filter_SAM_or_BAM__output_SAM_or_BAM_on_data_118__bam_peak_554	421	.	11.69623	44.53534	42.10553
chr1	132137336	132140137	Filter_SAM_or_BAM__output_SAM_or_BAM_on_data_118__bam_peak_555	683	.	16.33035	71.00481	68.30352
chr1	132199695	132201420	Filter_SAM_or_BAM__output_SAM_or_BAM_on_data_118__bam_peak_556	35	.	3.37141	5.61857	3.58113
chr1	132289039	132290059	Filter_SAM_or_BAM__output_SAM_or_BAM_on_data_118__bam_peak_557	14	.	2.68642	3.47983	1.49774
chr1	132291122	132292910	Filter_SAM_or_BAM__output_SAM_or_BAM_on_data_118__bam_peak_558	93	.	5.17511	11.50344	9.3742
chr1	132298086	132300784	Filter_SAM_or_BAM__output_SAM_or_BAM_on_data_118__bam_peak_559	362	.	10.7735	38.6531	36.28448
chr1	132315695	132319285	Filter_SAM_or_BAM__output_SAM_or_BAM_on_data_118__bam_peak_560	335	.	10.07101	35.87323	33.53799
chr1	132342159	132342448	Filter_SAM_or_BAM__output_SAM_or_BAM_on_data_118__bam_peak_561	34	.	3.44018	5.49368	3.45345
chr1	132345794	132347595	Filter_SAM_or_BAM__output_SAM_or_BAM_on_data_118__bam_peak_562	33	.	3.35386	5.4008	3.36754
chr1	132384659	132384799	Filter_SAM_or_BAM__output_SAM_or_BAM_on_data_118__bam_peak_563	15	.	2.72345	3.54103	1.55495
chr1	132388358	132392333	Filter_SAM_or_BAM__output_SAM_or_BAM_on_data_118__bam_peak_564	408	.	11.28898	43.25118	40.83238
chr1	132416934	132419128	Filter_SAM_or_BAM__output_SAM_or_BAM_on_data_118__bam_peak_565	568	.	13.91372	59.42944	56.84081
chr1	132419971	132420936	Filter_SAM_or_BAM__output_SAM_or_BAM_on_data_118__bam_peak_566	26	.	3.1322	4.64564	2.62799
chr1	132431879	132432217	Filter_SAM_or_BAM__output_SAM_or_BAM_on_data_118__bam_peak_567	16	.	2.75739	3.63824	1.64948
chr1	132436504	132437010	Filter_SAM_or_BAM__output_SAM_or_BAM_on_data_118__bam_peak_568	15	.	2.73268	3.56369	1.57668
chr1	132476002	132479117	Filter_SAM_or_BAM__output_SAM_or_BAM_on_data_118__bam_peak_569	555	.	13.62534	58.14294	55.58102
chr1	133024103	133026334	Filter_SAM_or_BAM__output_SAM_or_BAM_on_data_118__bam_peak_570	511	.	12.95053	53.61809	51.10409
chr1	133033183	133034334	Filter_SAM_or_BAM__output_SAM_or_BAM_on_data_118__bam_peak_571	267	.	8.9142	28.98747	26.71081
chr1	133045357	133047214	Filter_SAM_or_BAM__output_SAM_or_BAM_on_data_118__bam_peak_572	99	.	5.17998	12.02012	9.90124
chr1	133067789	133068459	Filter_SAM_or_BAM__output_SAM_or_BAM_on_data_118__bam_peak_573	21	.	2.95251	4.12445	2.11771
chr1	133130396	133136342	Filter_SAM_or_BAM__output_SAM_or_BAM_on_data_118__bam_peak_574	699	.	16.50855	72.62217	69.92353
chr1	133181211	133182514	Filter_SAM_or_BAM__output_SAM_or_BAM_on_data_118__bam_peak_575	41	.	3.65535	6.20492	4.15114
chr1	133422944	133423958	Filter_SAM_or_BAM__output_SAM_or_BAM_on_data_118__bam_peak_576	97	.	5.23249	11.93088	9.79901
chr1	133608844	133610518	Filter_SAM_or_BAM__output_SAM_or_BAM_on_data_118__bam_peak_577	299	.	9.56914	32.21576	29.90239
chr1	133659400	133661803	Filter_SAM_or_BAM__output_SAM_or_BAM_on_data_118__bam_peak_578	469	.	12.61577	49.45019	46.97832
chr1	133798325	133801503	Filter_SAM_or_BAM__output_SAM_or_BAM_on_data_118__bam_peak_579	329	.	10.18055	35.31348	32.96889
chr1	133919499	133921270	Filter_SAM_or_BAM__output_SAM_or_BAM_on_data_118__bam_peak_580	32	.	3.31157	5.24056	3.21283
chr1	134060785	134061216	Filter_SAM_or_BAM__output_SAM_or_BAM_on_data_118__bam_peak_581	18	.	2.85478	3.86751	1.86865
chr1	134076138	134079187	Filter_SAM_or_BAM__output_SAM_or_BAM_on_data_118__bam_peak_582	549	.	12.88736	57.50381	54.95338
chr1	134086773	134087318	Filter_SAM_or_BAM__output_SAM_or_BAM_on_data_118__bam_peak_583	42	.	3.71355	6.30812	4.25034
chr1	134092811	134092961	Filter_SAM_or_BAM__output_SAM_or_BAM_on_data_118__bam_peak_584	22	.	3.01403	4.29573	2.28488
chr1	134096745	134096911	Filter_SAM_or_BAM__output_SAM_or_BAM_on_data_118__bam_peak_585	17	.	2.82152	3.79314	1.79861
chr1	134098485	134100188	Filter_SAM_or_BAM__output_SAM_or_BAM_on_data_118__bam_peak_586	74	.	4.64304	9.50626	7.40155
chr1	134193020	134195607	Filter_SAM_or_BAM__output_SAM_or_BAM_on_data_118__bam_peak_587	42	.	3.6299	6.30658	4.25546
chr1	134196396	134196544	Filter_SAM_or_BAM__output_SAM_or_BAM_on_data_118__bam_peak_588	26	.	3.15083	4.66343	2.64198
chr1	134197187	134197950	Filter_SAM_or_BAM__output_SAM_or_BAM_on_data_118__bam_peak_589	22	.	2.95796	4.22012	2.21175
chr1	134289949	134292722	Filter_SAM_or_BAM__output_SAM_or_BAM_on_data_118__bam_peak_590	48	.	3.87998	6.93183	4.86375
chr1	134329459	134333177	Filter_SAM_or_BAM__output_SAM_or_BAM_on_data_118__bam_peak_591	65	.	4.35691	8.58949	6.50054
chr1	134334233	134335109	Filter_SAM_or_BAM__output_SAM_or_BAM_on_data_118__bam_peak_592	22	.	2.9863	4.25024	2.24193
chr1	134359045	134359180	Filter_SAM_or_BAM__output_SAM_or_BAM_on_data_118__bam_peak_593	17	.	2.81749	3.77312	1.77769
chr1	134360647	134362798	Filter_SAM_or_BAM__output_SAM_or_BAM_on_data_118__bam_peak_594	276	.	9.04979	30.00092	27.69924
chr1	134364623	134364796	Filter_SAM_or_BAM__output_SAM_or_BAM_on_data_118__bam_peak_595	17	.	2.82177	3.78305	1.78711
chr1	134405650	134407346	Filter_SAM_or_BAM__output_SAM_or_BAM_on_data_118__bam_peak_596	489	.	12.78905	51.45456	48.97227
chr1	134411679	134411827	Filter_SAM_or_BAM__output_SAM_or_BAM_on_data_118__bam_peak_597	20	.	2.91576	4.03853	2.03574
chr1	134414445	134417018	Filter_SAM_or_BAM__output_SAM_or_BAM_on_data_118__bam_peak_598	425	.	12.03502	45.00843	42.58134
chr1	134419778	134420658	Filter_SAM_or_BAM__output_SAM_or_BAM_on_data_118__bam_peak_599	14	.	2.68059	3.45523	1.47352
chr1	134421488	134421626	Filter_SAM_or_BAM__output_SAM_or_BAM_on_data_118__bam_peak_600	14	.	2.66027	3.44165	1.46514
chr1	134454535	134456722	Filter_SAM_or_BAM__output_SAM_or_BAM_on_data_118__bam_peak_601	495	.	12.97787	52.00958	49.5197
chr1	134493950	134496596	Filter_SAM_or_BAM__output_SAM_or_BAM_on_data_118__bam_peak_602	390	.	10.93716	41.41786	39.02493
chr1	134556273	134557481	Filter_SAM_or_BAM__output_SAM_or_BAM_on_data_118__bam_peak_603	526	.	12.90122	55.25291	52.68594
chr1	134559707	134562598	Filter_SAM_or_BAM__output_SAM_or_BAM_on_data_118__bam_peak_604	192	.	7.4134	21.4492	19.22799
chr1	134909139	134909672	Filter_SAM_or_BAM__output_SAM_or_BAM_on_data_118__bam_peak_605	61	.	4.14719	8.20592	6.12663
chr1	134954691	134956324	Filter_SAM_or_BAM__output_SAM_or_BAM_on_data_118__bam_peak_606	476	.	13.11166	50.12569	47.65079
chr1	134961993	134963681	Filter_SAM_or_BAM__output_SAM_or_BAM_on_data_118__bam_peak_607	219	.	7.9222	24.21486	21.97368
chr1	135104232	135104765	Filter_SAM_or_BAM__output_SAM_or_BAM_on_data_118__bam_peak_608	29	.	3.24177	4.95072	2.92343
chr1	135105440	135106155	Filter_SAM_or_BAM__output_SAM_or_BAM_on_data_118__bam_peak_609	20	.	2.91512	4.06322	2.06107
chr1	135128734	135129172	Filter_SAM_or_BAM__output_SAM_or_BAM_on_data_118__bam_peak_610	14	.	2.65694	3.45607	1.47595
chr1	135145626	135148970	Filter_SAM_or_BAM__output_SAM_or_BAM_on_data_118__bam_peak_611	441	.	12.14533	46.58003	44.12581
chr1	135282595	135284515	Filter_SAM_or_BAM__output_SAM_or_BAM_on_data_118__bam_peak_612	256	.	8.66941	27.96957	25.6949
chr1	135312272	135314565	Filter_SAM_or_BAM__output_SAM_or_BAM_on_data_118__bam_peak_613	570	.	13.36422	59.62796	57.04992
chr1	135324701	135324881	Filter_SAM_or_BAM__output_SAM_or_BAM_on_data_118__bam_peak_614	21	.	2.93525	4.11448	2.11185
chr1	135347243	135347779	Filter_SAM_or_BAM__output_SAM_or_BAM_on_data_118__bam_peak_615	23	.	3.02449	4.31908	2.30699
chr1	135368170	135369268	Filter_SAM_or_BAM__output_SAM_or_BAM_on_data_118__bam_peak_616	115	.	5.7199	13.6509	11.50283
chr1	135372846	135375518	Filter_SAM_or_BAM__output_SAM_or_BAM_on_data_118__bam_peak_617	283	.	8.99464	30.63487	28.3519
chr1	135428255	135431137	Filter_SAM_or_BAM__output_SAM_or_BAM_on_data_118__bam_peak_618	499	.	12.0719	52.41553	49.90873
chr1	135466665	135468335	Filter_SAM_or_BAM__output_SAM_or_BAM_on_data_118__bam_peak_619	30	.	3.29512	5.09712	3.06699
chr1	135492402	135492616	Filter_SAM_or_BAM__output_SAM_or_BAM_on_data_118__bam_peak_620	31	.	3.30329	5.19502	3.16678
chr1	135502124	135502498	Filter_SAM_or_BAM__output_SAM_or_BAM_on_data_118__bam_peak_621	12	.	2.55702	3.19238	1.22612
chr1	135536633	135536948	Filter_SAM_or_BAM__output_SAM_or_BAM_on_data_118__bam_peak_622	16	.	2.75457	3.64557	1.65763
chr1	135582376	135586142	Filter_SAM_or_BAM__output_SAM_or_BAM_on_data_118__bam_peak_623	221	.	8.03574	24.40008	22.15019
chr1	135593173	135593547	Filter_SAM_or_BAM__output_SAM_or_BAM_on_data_118__bam_peak_624	14	.	2.68054	3.44293	1.46156
chr1	135669826	135670448	Filter_SAM_or_BAM__output_SAM_or_BAM_on_data_118__bam_peak_625	47	.	3.79073	6.8091	4.74887
chr1	135675744	135675941	Filter_SAM_or_BAM__output_SAM_or_BAM_on_data_118__bam_peak_626	23	.	3.0569	4.39495	2.37925
chr1	135684745	135689933	Filter_SAM_or_BAM__output_SAM_or_BAM_on_data_118__bam_peak_627	577	.	13.61738	60.41068	57.78348
chr1	135691682	135691888	Filter_SAM_or_BAM__output_SAM_or_BAM_on_data_118__bam_peak_628	17	.	2.79883	3.74308	1.75046
chr1	135698589	135699729	Filter_SAM_or_BAM__output_SAM_or_BAM_on_data_118__bam_peak_629	20	.	2.91575	4.08794	2.08448
chr1	135720945	135721095	Filter_SAM_or_BAM__output_SAM_or_BAM_on_data_118__bam_peak_630	15	.	2.73595	3.57217	1.58489
chr1	135728499	135733015	Filter_SAM_or_BAM__output_SAM_or_BAM_on_data_118__bam_peak_631	334	.	10.25521	35.74613	33.40018
chr1	135733582	135734499	Filter_SAM_or_BAM__output_SAM_or_BAM_on_data_118__bam_peak_632	35	.	3.44677	5.6283	3.58923
chr1	135754839	135755110	Filter_SAM_or_BAM__output_SAM_or_BAM_on_data_118__bam_peak_633	15	.	2.71553	3.52551	1.54046
chr1	135759986	135760503	Filter_SAM_or_BAM__output_SAM_or_BAM_on_data_118__bam_peak_634	17	.	2.78133	3.70026	1.7086
chr1	135763775	135772266	Filter_SAM_or_BAM__output_SAM_or_BAM_on_data_118__bam_peak_635	472	.	11.81986	49.79182	47.29381
chr1	135778759	135779163	Filter_SAM_or_BAM__output_SAM_or_BAM_on_data_118__bam_peak_636	28	.	3.13989	4.85908	2.83605
chr1	135782549	135783180	Filter_SAM_or_BAM__output_SAM_or_BAM_on_data_118__bam_peak_637	18	.	2.86396	3.89432	1.8951
chr1	135798727	135801746	Filter_SAM_or_BAM__output_SAM_or_BAM_on_data_118__bam_peak_638	58	.	4.11231	7.91484	5.83762
chr1	135802696	135803168	Filter_SAM_or_BAM__output_SAM_or_BAM_on_data_118__bam_peak_639	13	.	2.6198	3.36893	1.39609
chr1	135803970	135804742	Filter_SAM_or_BAM__output_SAM_or_BAM_on_data_118__bam_peak_640	26	.	3.14229	4.66402	2.64516
chr1	135836362	135838883	Filter_SAM_or_BAM__output_SAM_or_BAM_on_data_118__bam_peak_641	86	.	4.91613	10.80776	8.69042
chr1	135845227	135847573	Filter_SAM_or_BAM__output_SAM_or_BAM_on_data_118__bam_peak_642	38	.	3.52613	5.91092	3.8631
chr1	135915938	135919650	Filter_SAM_or_BAM__output_SAM_or_BAM_on_data_118__bam_peak_643	348	.	10.68492	37.25668	34.88836
chr1	136007407	136008826	Filter_SAM_or_BAM__output_SAM_or_BAM_on_data_118__bam_peak_644	95	.	5.14508	11.67754	9.55042
chr1	136017532	136019239	Filter_SAM_or_BAM__output_SAM_or_BAM_on_data_118__bam_peak_645	402	.	11.91208	42.62775	40.21953
chr1	136052308	136054040	Filter_SAM_or_BAM__output_SAM_or_BAM_on_data_118__bam_peak_646	26	.	3.1456	4.6835	2.66309
chr1	136130970	136132360	Filter_SAM_or_BAM__output_SAM_or_BAM_on_data_118__bam_peak_647	117	.	5.6578	13.91337	11.76243
chr1	136139430	136140811	Filter_SAM_or_BAM__output_SAM_or_BAM_on_data_118__bam_peak_648	109	.	5.43406	13.03835	10.91262
chr1	136228536	136229482	Filter_SAM_or_BAM__output_SAM_or_BAM_on_data_118__bam_peak_649	16	.	2.75819	3.62752	1.63809
chr1	136232412	136234793	Filter_SAM_or_BAM__output_SAM_or_BAM_on_data_118__bam_peak_650	507	.	12.91468	53.31947	50.77293
chr1	136342594	136346887	Filter_SAM_or_BAM__output_SAM_or_BAM_on_data_118__bam_peak_651	481	.	12.73761	50.67711	48.18328
chr1	136414673	136416175	Filter_SAM_or_BAM__output_SAM_or_BAM_on_data_118__bam_peak_652	160	.	6.78279	18.21494	16.0148
chr1	136465821	136467416	Filter_SAM_or_BAM__output_SAM_or_BAM_on_data_118__bam_peak_653	148	.	6.4282	17.03505	14.85847
chr1	136613187	136613361	Filter_SAM_or_BAM__output_SAM_or_BAM_on_data_118__bam_peak_654	17	.	2.76983	3.73726	1.74536
chr1	136624256	136626719	Filter_SAM_or_BAM__output_SAM_or_BAM_on_data_118__bam_peak_655	249	.	8.2965	27.17571	24.91074
chr1	136627740	136629878	Filter_SAM_or_BAM__output_SAM_or_BAM_on_data_118__bam_peak_656	32	.	3.2364	5.30055	3.27519
chr1	136683450	136684499	Filter_SAM_or_BAM__output_SAM_or_BAM_on_data_118__bam_peak_657	38	.	3.56008	5.85258	3.80398
chr1	136685050	136685991	Filter_SAM_or_BAM__output_SAM_or_BAM_on_data_118__bam_peak_658	88	.	4.9877	10.95123	8.83917
chr1	137898069	137901615	Filter_SAM_or_BAM__output_SAM_or_BAM_on_data_118__bam_peak_659	862	.	19.50009	89.17551	86.29186
chr1	138535880	138537078	Filter_SAM_or_BAM__output_SAM_or_BAM_on_data_118__bam_peak_660	119	.	5.84379	14.12933	11.97763
chr1	138579548	138579907	Filter_SAM_or_BAM__output_SAM_or_BAM_on_data_118__bam_peak_661	21	.	2.94851	4.12551	2.12039
chr1	138616873	138620495	Filter_SAM_or_BAM__output_SAM_or_BAM_on_data_118__bam_peak_662	797	.	18.33913	82.5461	79.72784
chr1	138840974	138844000	Filter_SAM_or_BAM__output_SAM_or_BAM_on_data_118__bam_peak_663	306	.	9.47688	32.95574	30.62558
chr1	138856629	138857145	Filter_SAM_or_BAM__output_SAM_or_BAM_on_data_118__bam_peak_664	78	.	4.67468	9.96534	7.86076
chr1	138928811	138929346	Filter_SAM_or_BAM__output_SAM_or_BAM_on_data_118__bam_peak_665	68	.	4.48234	8.92993	6.83558
chr1	138930331	138931065	Filter_SAM_or_BAM__output_SAM_or_BAM_on_data_118__bam_peak_666	24	.	3.07542	4.50968	2.49665
chr1	138962620	138965116	Filter_SAM_or_BAM__output_SAM_or_BAM_on_data_118__bam_peak_667	592	.	14.76269	61.81885	59.21059
chr1	139421398	139426131	Filter_SAM_or_BAM__output_SAM_or_BAM_on_data_118__bam_peak_668	428	.	11.41961	45.31448	42.87141
chr1	139454055	139456539	Filter_SAM_or_BAM__output_SAM_or_BAM_on_data_118__bam_peak_669	237	.	8.40932	26.04649	23.79117
chr1	140181253	140183541	Filter_SAM_or_BAM__output_SAM_or_BAM_on_data_118__bam_peak_670	103	.	5.43645	12.49654	10.35969
chr1	143701270	143703691	Filter_SAM_or_BAM__output_SAM_or_BAM_on_data_118__bam_peak_671	548	.	13.6546	57.4681	54.89901
chr1	143738940	143740765	Filter_SAM_or_BAM__output_SAM_or_BAM_on_data_118__bam_peak_672	506	.	12.41607	53.2087	50.67459
chr1	143773801	143778604	Filter_SAM_or_BAM__output_SAM_or_BAM_on_data_118__bam_peak_673	348	.	10.0118	37.20816	34.856
chr1	144002518	144004740	Filter_SAM_or_BAM__output_SAM_or_BAM_on_data_118__bam_peak_674	68	.	4.46399	8.95896	6.86501
chr1	144977075	144978429	Filter_SAM_or_BAM__output_SAM_or_BAM_on_data_118__bam_peak_675	61	.	4.2869	8.21877	6.13137
chr1	146491145	146509725	Filter_SAM_or_BAM__output_SAM_or_BAM_on_data_118__bam_peak_676	338	.	10.16995	36.16096	33.81411
chr1	146513771	146515897	Filter_SAM_or_BAM__output_SAM_or_BAM_on_data_118__bam_peak_677	77	.	4.55845	9.87274	7.76815
chr1	146525671	146526638	Filter_SAM_or_BAM__output_SAM_or_BAM_on_data_118__bam_peak_678	24	.	3.07848	4.49996	2.48584
chr1	146707010	146707525	Filter_SAM_or_BAM__output_SAM_or_BAM_on_data_118__bam_peak_679	22	.	2.9865	4.22174	2.21279
chr1	147229847	147230251	Filter_SAM_or_BAM__output_SAM_or_BAM_on_data_118__bam_peak_680	16	.	2.75501	3.65302	1.66871
chr1	149862428	149862719	Filter_SAM_or_BAM__output_SAM_or_BAM_on_data_118__bam_peak_681	16	.	2.75736	3.6243	1.63479
chr1	149959997	149961361	Filter_SAM_or_BAM__output_SAM_or_BAM_on_data_118__bam_peak_682	147	.	6.22469	16.89165	14.71112
chr1	150097654	150102536	Filter_SAM_or_BAM__output_SAM_or_BAM_on_data_118__bam_peak_683	361	.	10.8336	38.52227	36.14846
chr1	150164755	150165228	Filter_SAM_or_BAM__output_SAM_or_BAM_on_data_118__bam_peak_684	15	.	2.7014	3.48779	1.50406
chr1	150391565	150394868	Filter_SAM_or_BAM__output_SAM_or_BAM_on_data_118__bam_peak_685	490	.	12.95142	51.54986	49.0694
chr1	150991587	150993813	Filter_SAM_or_BAM__output_SAM_or_BAM_on_data_118__bam_peak_686	78	.	4.7476	9.92956	7.8194
chr1	151249559	151251207	Filter_SAM_or_BAM__output_SAM_or_BAM_on_data_118__bam_peak_687	146	.	6.2287	16.82368	14.64767
chr1	151342888	151348234	Filter_SAM_or_BAM__output_SAM_or_BAM_on_data_118__bam_peak_688	603	.	14.9695	62.95223	60.34127
chr1	151348925	151349259	Filter_SAM_or_BAM__output_SAM_or_BAM_on_data_118__bam_peak_689	18	.	2.83053	3.81328	1.81758
chr1	151427040	151431066	Filter_SAM_or_BAM__output_SAM_or_BAM_on_data_118__bam_peak_690	778	.	17.80051	80.60743	77.80808
chr1	151498841	151501620	Filter_SAM_or_BAM__output_SAM_or_BAM_on_data_118__bam_peak_691	275	.	9.17261	29.84733	27.54851
chr1	151754226	151757314	Filter_SAM_or_BAM__output_SAM_or_BAM_on_data_118__bam_peak_692	443	.	11.65941	46.79915	44.35653
chr1	151947710	151948105	Filter_SAM_or_BAM__output_SAM_or_BAM_on_data_118__bam_peak_693	26	.	3.05252	4.63967	2.62308
chr1	152088636	152091117	Filter_SAM_or_BAM__output_SAM_or_BAM_on_data_118__bam_peak_694	228	.	8.04197	25.13385	22.885
chr1	152385505	152387019	Filter_SAM_or_BAM__output_SAM_or_BAM_on_data_118__bam_peak_695	323	.	10.08869	34.72192	32.38831
chr1	152437012	152437809	Filter_SAM_or_BAM__output_SAM_or_BAM_on_data_118__bam_peak_696	89	.	5.1281	11.12533	8.99518
chr1	152623707	152625768	Filter_SAM_or_BAM__output_SAM_or_BAM_on_data_118__bam_peak_697	319	.	9.88635	34.26752	31.9366
chr1	152765153	152768567	Filter_SAM_or_BAM__output_SAM_or_BAM_on_data_118__bam_peak_698	381	.	10.78201	40.52353	38.13454
chr1	152900809	152905105	Filter_SAM_or_BAM__output_SAM_or_BAM_on_data_118__bam_peak_699	446	.	12.13559	47.09783	44.63574
chr1	152954319	152956373	Filter_SAM_or_BAM__output_SAM_or_BAM_on_data_118__bam_peak_700	171	.	6.73702	19.31441	17.11898
chr1	153092050	153092584	Filter_SAM_or_BAM__output_SAM_or_BAM_on_data_118__bam_peak_701	14	.	2.66626	3.4092	1.42933
chr1	153129822	153130564	Filter_SAM_or_BAM__output_SAM_or_BAM_on_data_118__bam_peak_702	23	.	3.04875	4.39355	2.38026
chr1	153267211	153267397	Filter_SAM_or_BAM__output_SAM_or_BAM_on_data_118__bam_peak_703	14	.	2.63981	3.38395	1.41791
chr1	153308293	153308825	Filter_SAM_or_BAM__output_SAM_or_BAM_on_data_118__bam_peak_704	17	.	2.81251	3.76961	1.77577
chr1	153329621	153333953	Filter_SAM_or_BAM__output_SAM_or_BAM_on_data_118__bam_peak_705	500	.	12.84522	52.56511	50.05166
chr1	153484725	153488024	Filter_SAM_or_BAM__output_SAM_or_BAM_on_data_118__bam_peak_706	475	.	12.80871	50.05529	47.57171
chr1	153740216	153742799	Filter_SAM_or_BAM__output_SAM_or_BAM_on_data_118__bam_peak_707	324	.	10.21739	34.78002	32.44005
chr1	153749128	153749891	Filter_SAM_or_BAM__output_SAM_or_BAM_on_data_118__bam_peak_708	47	.	3.76393	6.82844	4.77387
chr1	153751761	153752462	Filter_SAM_or_BAM__output_SAM_or_BAM_on_data_118__bam_peak_709	35	.	3.35921	5.6384	3.59576
chr1	153899308	153902388	Filter_SAM_or_BAM__output_SAM_or_BAM_on_data_118__bam_peak_710	666	.	16.27289	69.28183	66.61199
chr1	155040798	155041272	Filter_SAM_or_BAM__output_SAM_or_BAM_on_data_118__bam_peak_711	17	.	2.81472	3.77468	1.78052
chr1	155051097	155053222	Filter_SAM_or_BAM__output_SAM_or_BAM_on_data_118__bam_peak_712	24	.	3.06258	4.44605	2.43188
chr1	155082891	155084292	Filter_SAM_or_BAM__output_SAM_or_BAM_on_data_118__bam_peak_713	59	.	4.00766	8.00054	5.92693
chr1	155091819	155092221	Filter_SAM_or_BAM__output_SAM_or_BAM_on_data_118__bam_peak_714	17	.	2.79382	3.71954	1.72707
chr1	155093447	155093987	Filter_SAM_or_BAM__output_SAM_or_BAM_on_data_118__bam_peak_715	51	.	4.00979	7.26297	5.18717
chr1	155096416	155099929	Filter_SAM_or_BAM__output_SAM_or_BAM_on_data_118__bam_peak_716	505	.	12.71377	53.03345	50.51374
chr1	155108050	155109830	Filter_SAM_or_BAM__output_SAM_or_BAM_on_data_118__bam_peak_717	66	.	4.36973	8.76026	6.67429
chr1	155144935	155147321	Filter_SAM_or_BAM__output_SAM_or_BAM_on_data_118__bam_peak_718	297	.	8.26399	32.07964	29.78019
chr1	155158169	155160024	Filter_SAM_or_BAM__output_SAM_or_BAM_on_data_118__bam_peak_719	257	.	8.14026	28.05471	25.79021
chr1	155229000	155230173	Filter_SAM_or_BAM__output_SAM_or_BAM_on_data_118__bam_peak_720	21	.	2.94067	4.15506	2.15048
chr1	155239947	155240325	Filter_SAM_or_BAM__output_SAM_or_BAM_on_data_118__bam_peak_721	16	.	2.73469	3.5917	1.60631
chr1	155243265	155245362	Filter_SAM_or_BAM__output_SAM_or_BAM_on_data_118__bam_peak_722	217	.	7.92433	23.98555	21.73803
chr1	155415468	155417857	Filter_SAM_or_BAM__output_SAM_or_BAM_on_data_118__bam_peak_723	496	.	12.64014	52.11144	49.62285
chr1	155557390	155559820	Filter_SAM_or_BAM__output_SAM_or_BAM_on_data_118__bam_peak_724	224	.	7.84937	24.69691	22.44942
chr1	155741660	155742598	Filter_SAM_or_BAM__output_SAM_or_BAM_on_data_118__bam_peak_725	20	.	2.90234	4.06449	2.06373
chr1	155809597	155813754	Filter_SAM_or_BAM__output_SAM_or_BAM_on_data_118__bam_peak_726	605	.	15.1989	63.1979	60.57125
chr1	155971217	155974229	Filter_SAM_or_BAM__output_SAM_or_BAM_on_data_118__bam_peak_727	351	.	10.42113	37.48584	35.1248
chr1	156034414	156038579	Filter_SAM_or_BAM__output_SAM_or_BAM_on_data_118__bam_peak_728	425	.	11.84223	44.97523	42.53755
chr1	156040719	156043418	Filter_SAM_or_BAM__output_SAM_or_BAM_on_data_118__bam_peak_729	367	.	10.54923	39.10892	36.74046
chr1	156046175	156046757	Filter_SAM_or_BAM__output_SAM_or_BAM_on_data_118__bam_peak_730	19	.	2.85935	3.90277	1.90394
chr1	156420233	156421367	Filter_SAM_or_BAM__output_SAM_or_BAM_on_data_118__bam_peak_731	145	.	6.42397	16.70706	14.5309
chr1	156470547	156474693	Filter_SAM_or_BAM__output_SAM_or_BAM_on_data_118__bam_peak_732	395	.	10.83593	41.9242	39.51093
chr1	156494979	156495781	Filter_SAM_or_BAM__output_SAM_or_BAM_on_data_118__bam_peak_733	19	.	2.86891	3.93502	1.93616
chr1	156558246	156560222	Filter_SAM_or_BAM__output_SAM_or_BAM_on_data_118__bam_peak_734	312	.	9.90907	33.56021	31.23569
chr1	156614982	156618696	Filter_SAM_or_BAM__output_SAM_or_BAM_on_data_118__bam_peak_735	466	.	12.5173	49.12714	46.65641
chr1	156672710	156675324	Filter_SAM_or_BAM__output_SAM_or_BAM_on_data_118__bam_peak_736	766	.	16.92812	79.37829	76.60072
chr1	156717435	156719777	Filter_SAM_or_BAM__output_SAM_or_BAM_on_data_118__bam_peak_737	375	.	10.90987	39.98458	37.59633
chr1	156938227	156939148	Filter_SAM_or_BAM__output_SAM_or_BAM_on_data_118__bam_peak_738	164	.	6.90949	18.61452	16.41666
chr1	156939810	156940456	Filter_SAM_or_BAM__output_SAM_or_BAM_on_data_118__bam_peak_739	91	.	5.06494	11.2968	9.17991
chr1	156959340	156959846	Filter_SAM_or_BAM__output_SAM_or_BAM_on_data_118__bam_peak_740	43	.	3.71192	6.36716	4.31141
chr1	156963499	156964631	Filter_SAM_or_BAM__output_SAM_or_BAM_on_data_118__bam_peak_741	21	.	2.98267	4.20433	2.19519
chr1	157001396	157001705	Filter_SAM_or_BAM__output_SAM_or_BAM_on_data_118__bam_peak_742	17	.	2.80773	3.77191	1.77801
chr1	157046990	157047567	Filter_SAM_or_BAM__output_SAM_or_BAM_on_data_118__bam_peak_743	30	.	3.27055	5.05612	3.02464
chr1	157254220	157254382	Filter_SAM_or_BAM__output_SAM_or_BAM_on_data_118__bam_peak_744	13	.	2.64654	3.35215	1.37385
chr1	157255298	157257154	Filter_SAM_or_BAM__output_SAM_or_BAM_on_data_118__bam_peak_745	102	.	5.38232	12.41814	10.27814
chr1	157327578	157327970	Filter_SAM_or_BAM__output_SAM_or_BAM_on_data_118__bam_peak_746	25	.	3.11109	4.5488	2.52982
chr1	157380383	157380895	Filter_SAM_or_BAM__output_SAM_or_BAM_on_data_118__bam_peak_747	21	.	2.8786	4.11551	2.11699
chr1	157409816	157413941	Filter_SAM_or_BAM__output_SAM_or_BAM_on_data_118__bam_peak_748	463	.	12.62807	48.8072	46.33105
chr1	157506661	157508247	Filter_SAM_or_BAM__output_SAM_or_BAM_on_data_118__bam_peak_749	95	.	5.24401	11.70533	9.5746
chr1	159231305	159234933	Filter_SAM_or_BAM__output_SAM_or_BAM_on_data_118__bam_peak_750	378	.	10.23634	40.20022	37.81221
chr1	160044247	160046020	Filter_SAM_or_BAM__output_SAM_or_BAM_on_data_118__bam_peak_751	109	.	5.27074	13.05683	10.91049
chr1	160194585	160196299	Filter_SAM_or_BAM__output_SAM_or_BAM_on_data_118__bam_peak_752	316	.	9.22949	34.01237	31.69187
chr1	160210564	160214309	Filter_SAM_or_BAM__output_SAM_or_BAM_on_data_118__bam_peak_753	574	.	13.79898	60.01244	57.42337
chr1	160791382	160793508	Filter_SAM_or_BAM__output_SAM_or_BAM_on_data_118__bam_peak_754	190	.	7.29816	21.25942	19.04007
chr1	160905481	160909427	Filter_SAM_or_BAM__output_SAM_or_BAM_on_data_118__bam_peak_755	710	.	16.07875	73.74768	71.0132
chr1	160917070	160917226	Filter_SAM_or_BAM__output_SAM_or_BAM_on_data_118__bam_peak_756	11	.	2.5398	3.16165	1.19771
chr1	161033190	161038497	Filter_SAM_or_BAM__output_SAM_or_BAM_on_data_118__bam_peak_757	536	.	13.57742	56.16264	53.62643
chr1	161069609	161072847	Filter_SAM_or_BAM__output_SAM_or_BAM_on_data_118__bam_peak_758	565	.	14.27326	59.15684	56.58406
chr1	161129393	161132090	Filter_SAM_or_BAM__output_SAM_or_BAM_on_data_118__bam_peak_759	482	.	12.69828	50.77934	48.27301
chr1	161195167	161196331	Filter_SAM_or_BAM__output_SAM_or_BAM_on_data_118__bam_peak_760	118	.	5.42166	14.03463	11.88251
chr1	161248513	161251586	Filter_SAM_or_BAM__output_SAM_or_BAM_on_data_118__bam_peak_761	543	.	13.30808	56.88305	54.31361
chr1	161734814	161735358	Filter_SAM_or_BAM__output_SAM_or_BAM_on_data_118__bam_peak_762	25	.	3.08808	4.54901	2.53228
chr1	161873193	161873325	Filter_SAM_or_BAM__output_SAM_or_BAM_on_data_118__bam_peak_763	13	.	2.64654	3.35215	1.37385
chr1	161874727	161877729	Filter_SAM_or_BAM__output_SAM_or_BAM_on_data_118__bam_peak_764	516	.	13.1523	54.12431	51.60323
chr1	161968890	161970461	Filter_SAM_or_BAM__output_SAM_or_BAM_on_data_118__bam_peak_765	516	.	12.79933	54.15914	51.63593
chr1	162093355	162093759	Filter_SAM_or_BAM__output_SAM_or_BAM_on_data_118__bam_peak_766	13	.	2.64654	3.35215	1.37385
chr1	162132755	162133518	Filter_SAM_or_BAM__output_SAM_or_BAM_on_data_118__bam_peak_767	25	.	3.11201	4.55997	2.54171
chr1	162216002	162223079	Filter_SAM_or_BAM__output_SAM_or_BAM_on_data_118__bam_peak_768	733	.	16.99712	76.08201	73.30897
chr1	162224894	162226183	Filter_SAM_or_BAM__output_SAM_or_BAM_on_data_118__bam_peak_769	20	.	2.89149	4.03762	2.03665
chr1	162477288	162478083	Filter_SAM_or_BAM__output_SAM_or_BAM_on_data_118__bam_peak_770	214	.	8.15934	23.65673	21.41067
chr1	162546949	162549637	Filter_SAM_or_BAM__output_SAM_or_BAM_on_data_118__bam_peak_771	484	.	13.04707	50.97461	48.48831
chr1	162569172	162572649	Filter_SAM_or_BAM__output_SAM_or_BAM_on_data_118__bam_peak_772	431	.	11.90517	45.60148	43.15844
chr1	162737384	162741406	Filter_SAM_or_BAM__output_SAM_or_BAM_on_data_118__bam_peak_773	497	.	12.50537	52.23212	49.71656
chr1	162774452	162774668	Filter_SAM_or_BAM__output_SAM_or_BAM_on_data_118__bam_peak_774	19	.	2.87125	3.91398	1.91416
chr1	162858201	162859927	Filter_SAM_or_BAM__output_SAM_or_BAM_on_data_118__bam_peak_775	149	.	6.56485	17.17207	14.98872
chr1	163150376	163150582	Filter_SAM_or_BAM__output_SAM_or_BAM_on_data_118__bam_peak_776	13	.	2.64654	3.35215	1.37385
chr1	163309524	163314300	Filter_SAM_or_BAM__output_SAM_or_BAM_on_data_118__bam_peak_777	506	.	13.15659	53.16696	50.6555
chr1	163357956	163358110	Filter_SAM_or_BAM__output_SAM_or_BAM_on_data_118__bam_peak_778	19	.	2.89182	3.96311	1.96112
chr1	163389187	163389354	Filter_SAM_or_BAM__output_SAM_or_BAM_on_data_118__bam_peak_779	18	.	2.83053	3.80398	1.80707
chr1	163399923	163404405	Filter_SAM_or_BAM__output_SAM_or_BAM_on_data_118__bam_peak_780	504	.	12.81234	52.94312	50.43343
chr1	163417722	163417881	Filter_SAM_or_BAM__output_SAM_or_BAM_on_data_118__bam_peak_781	15	.	2.72057	3.53395	1.54816
chr1	163562060	163562308	Filter_SAM_or_BAM__output_SAM_or_BAM_on_data_118__bam_peak_782	12	.	2.54768	3.1878	1.22298
chr1	163779321	163781331	Filter_SAM_or_BAM__output_SAM_or_BAM_on_data_118__bam_peak_783	338	.	10.38747	36.21192	33.86484
chr1	163928957	163931328	Filter_SAM_or_BAM__output_SAM_or_BAM_on_data_118__bam_peak_784	400	.	11.54267	42.47155	40.0623
chr1	163993708	163995784	Filter_SAM_or_BAM__output_SAM_or_BAM_on_data_118__bam_peak_785	552	.	13.47884	57.81143	55.25769
chr1	164224412	164225120	Filter_SAM_or_BAM__output_SAM_or_BAM_on_data_118__bam_peak_786	125	.	6.10745	14.7129	12.54121
chr1	164248093	164251115	Filter_SAM_or_BAM__output_SAM_or_BAM_on_data_118__bam_peak_787	356	.	9.96825	38.05574	35.69381
chr1	164275211	164276652	Filter_SAM_or_BAM__output_SAM_or_BAM_on_data_118__bam_peak_788	218	.	7.49884	24.05472	21.82093
chr1	164306242	164308565	Filter_SAM_or_BAM__output_SAM_or_BAM_on_data_118__bam_peak_789	797	.	18.10373	82.58838	79.74895
chr1	164457088	164458651	Filter_SAM_or_BAM__output_SAM_or_BAM_on_data_118__bam_peak_790	130	.	5.992	15.22759	13.06004
chr1	164899027	164899589	Filter_SAM_or_BAM__output_SAM_or_BAM_on_data_118__bam_peak_791	29	.	3.26475	4.99769	2.9666
chr1	165192138	165195258	Filter_SAM_or_BAM__output_SAM_or_BAM_on_data_118__bam_peak_792	611	.	14.48369	63.78202	61.15197
chr1	165235237	165237429	Filter_SAM_or_BAM__output_SAM_or_BAM_on_data_118__bam_peak_793	464	.	11.95488	48.94572	46.47377
chr1	165281072	165283249	Filter_SAM_or_BAM__output_SAM_or_BAM_on_data_118__bam_peak_794	213	.	7.93737	23.6097	21.37148
chr1	165458114	165462769	Filter_SAM_or_BAM__output_SAM_or_BAM_on_data_118__bam_peak_795	535	.	12.98211	56.0891	53.55054
chr1	165633249	165635213	Filter_SAM_or_BAM__output_SAM_or_BAM_on_data_118__bam_peak_796	309	.	9.61314	33.24398	30.92174
chr1	165640974	165643819	Filter_SAM_or_BAM__output_SAM_or_BAM_on_data_118__bam_peak_797	608	.	14.07447	63.55712	60.89871
chr1	165763448	165764883	Filter_SAM_or_BAM__output_SAM_or_BAM_on_data_118__bam_peak_798	340	.	10.16363	36.40437	34.05817
chr1	165780049	165780601	Filter_SAM_or_BAM__output_SAM_or_BAM_on_data_118__bam_peak_799	110	.	5.71346	13.23374	11.07975
chr1	165844589	165845667	Filter_SAM_or_BAM__output_SAM_or_BAM_on_data_118__bam_peak_800	56	.	4.08973	7.70662	5.63234
chr1	166000348	166003701	Filter_SAM_or_BAM__output_SAM_or_BAM_on_data_118__bam_peak_801	341	.	10.30061	36.53925	34.18252
chr1	166043862	166044413	Filter_SAM_or_BAM__output_SAM_or_BAM_on_data_118__bam_peak_802	29	.	3.2408	4.9877	2.96073
chr1	166045497	166049489	Filter_SAM_or_BAM__output_SAM_or_BAM_on_data_118__bam_peak_803	346	.	10.18271	36.98833	34.63769
chr1	166126240	166128131	Filter_SAM_or_BAM__output_SAM_or_BAM_on_data_118__bam_peak_804	253	.	8.67441	27.59353	25.32744
chr1	166138122	166138594	Filter_SAM_or_BAM__output_SAM_or_BAM_on_data_118__bam_peak_805	23	.	3.03146	4.40393	2.39363
chr1	166153602	166153768	Filter_SAM_or_BAM__output_SAM_or_BAM_on_data_118__bam_peak_806	29	.	3.26542	4.95277	2.92095
chr1	166254375	166255611	Filter_SAM_or_BAM__output_SAM_or_BAM_on_data_118__bam_peak_807	56	.	4.0267	7.73651	5.65903
chr1	166378561	166381041	Filter_SAM_or_BAM__output_SAM_or_BAM_on_data_118__bam_peak_808	439	.	11.67693	46.388	43.93018
chr1	166408993	166410085	Filter_SAM_or_BAM__output_SAM_or_BAM_on_data_118__bam_peak_809	66	.	4.35447	8.73397	6.64964
chr1	167000332	167002763	Filter_SAM_or_BAM__output_SAM_or_BAM_on_data_118__bam_peak_810	69	.	4.34509	8.9987	6.90722
chr1	167269409	167270839	Filter_SAM_or_BAM__output_SAM_or_BAM_on_data_118__bam_peak_811	66	.	4.38485	8.68923	6.60186
chr1	167283260	167285784	Filter_SAM_or_BAM__output_SAM_or_BAM_on_data_118__bam_peak_812	426	.	11.58086	45.11667	42.6837
chr1	167288703	167289353	Filter_SAM_or_BAM__output_SAM_or_BAM_on_data_118__bam_peak_813	18	.	2.83398	3.84196	1.84647
chr1	167307398	167309627	Filter_SAM_or_BAM__output_SAM_or_BAM_on_data_118__bam_peak_814	334	.	10.67223	35.80686	33.45351
chr1	167349395	167351102	Filter_SAM_or_BAM__output_SAM_or_BAM_on_data_118__bam_peak_815	308	.	9.52292	33.16011	30.83578
chr1	167391591	167394655	Filter_SAM_or_BAM__output_SAM_or_BAM_on_data_118__bam_peak_816	736	.	16.24348	76.43852	73.67194
chr1	168391735	168392457	Filter_SAM_or_BAM__output_SAM_or_BAM_on_data_118__bam_peak_817	57	.	4.1709	7.86363	5.78234
chr1	168427265	168433167	Filter_SAM_or_BAM__output_SAM_or_BAM_on_data_118__bam_peak_818	603	.	15.13923	62.93055	60.30643
chr1	169529982	169532284	Filter_SAM_or_BAM__output_SAM_or_BAM_on_data_118__bam_peak_819	204	.	7.34683	22.6722	20.45042
chr1	169747211	169747540	Filter_SAM_or_BAM__output_SAM_or_BAM_on_data_118__bam_peak_820	37	.	3.54217	5.76977	3.72118
chr1	169968070	169970361	Filter_SAM_or_BAM__output_SAM_or_BAM_on_data_118__bam_peak_821	445	.	11.99034	46.99297	44.53816
chr1	170006911	170007046	Filter_SAM_or_BAM__output_SAM_or_BAM_on_data_118__bam_peak_822	21	.	2.96592	4.15447	2.1461
chr1	170108755	170112517	Filter_SAM_or_BAM__output_SAM_or_BAM_on_data_118__bam_peak_823	762	.	17.50544	78.99947	76.20674
chr1	170173896	170175605	Filter_SAM_or_BAM__output_SAM_or_BAM_on_data_118__bam_peak_824	456	.	12.31923	48.14528	45.67266
chr1	170214079	170215845	Filter_SAM_or_BAM__output_SAM_or_BAM_on_data_118__bam_peak_825	453	.	11.54393	47.8038	45.3348
chr1	170254703	170255847	Filter_SAM_or_BAM__output_SAM_or_BAM_on_data_118__bam_peak_826	45	.	3.80411	6.5744	4.51097
chr1	170589230	170590333	Filter_SAM_or_BAM__output_SAM_or_BAM_on_data_118__bam_peak_827	34	.	3.40371	5.45445	3.41891
chr1	170643849	170647609	Filter_SAM_or_BAM__output_SAM_or_BAM_on_data_118__bam_peak_828	265	.	8.84838	28.79248	26.50747
chr1	170661420	170661572	Filter_SAM_or_BAM__output_SAM_or_BAM_on_data_118__bam_peak_829	14	.	2.66174	3.38946	1.40963
chr1	170664754	170665427	Filter_SAM_or_BAM__output_SAM_or_BAM_on_data_118__bam_peak_830	23	.	3.02292	4.3193	2.30742
chr1	170845639	170845791	Filter_SAM_or_BAM__output_SAM_or_BAM_on_data_118__bam_peak_831	24	.	3.08078	4.48337	2.46676
chr1	170865911	170869321	Filter_SAM_or_BAM__output_SAM_or_BAM_on_data_118__bam_peak_832	575	.	14.66985	60.15349	57.57823
chr1	170883569	170885735	Filter_SAM_or_BAM__output_SAM_or_BAM_on_data_118__bam_peak_833	341	.	10.25681	36.53247	34.19622
chr1	171019383	171020145	Filter_SAM_or_BAM__output_SAM_or_BAM_on_data_118__bam_peak_834	39	.	3.57325	6.01306	3.96654
chr1	171033045	171034550	Filter_SAM_or_BAM__output_SAM_or_BAM_on_data_118__bam_peak_835	223	.	7.51471	24.53374	22.30855
chr1	171036333	171039977	Filter_SAM_or_BAM__output_SAM_or_BAM_on_data_118__bam_peak_836	273	.	8.21806	29.58884	27.30909
chr1	171101723	171104021	Filter_SAM_or_BAM__output_SAM_or_BAM_on_data_118__bam_peak_837	138	.	6.1203	15.97968	13.82385
chr1	171110815	171112591	Filter_SAM_or_BAM__output_SAM_or_BAM_on_data_118__bam_peak_838	348	.	10.29902	37.16714	34.80928
chr1	171113275	171114380	Filter_SAM_or_BAM__output_SAM_or_BAM_on_data_118__bam_peak_839	54	.	3.87456	7.49991	5.42563
chr1	171149352	171151470	Filter_SAM_or_BAM__output_SAM_or_BAM_on_data_118__bam_peak_840	397	.	11.0976	42.18544	39.75954
chr1	171194044	171194287	Filter_SAM_or_BAM__output_SAM_or_BAM_on_data_118__bam_peak_841	17	.	2.79133	3.73405	1.74249
chr1	171221059	171223030	Filter_SAM_or_BAM__output_SAM_or_BAM_on_data_118__bam_peak_842	275	.	8.90879	29.8078	27.50669
chr1	171245293	171248410	Filter_SAM_or_BAM__output_SAM_or_BAM_on_data_118__bam_peak_843	426	.	11.18045	45.1337	42.69458
chr1	171249880	171253640	Filter_SAM_or_BAM__output_SAM_or_BAM_on_data_118__bam_peak_844	382	.	11.01331	40.66659	38.28952
chr1	171262545	171263705	Filter_SAM_or_BAM__output_SAM_or_BAM_on_data_118__bam_peak_845	77	.	4.68721	9.8504	7.74545
chr1	171269549	171271432	Filter_SAM_or_BAM__output_SAM_or_BAM_on_data_118__bam_peak_846	189	.	7.2509	21.18059	18.97072
chr1	171279483	171279620	Filter_SAM_or_BAM__output_SAM_or_BAM_on_data_118__bam_peak_847	10	.	2.43306	2.97116	1.02158
chr1	171280149	171281957	Filter_SAM_or_BAM__output_SAM_or_BAM_on_data_118__bam_peak_848	904	.	19.5535	93.3933	90.43716
chr1	171287011	171288374	Filter_SAM_or_BAM__output_SAM_or_BAM_on_data_118__bam_peak_849	243	.	8.19739	26.59987	24.3355
chr1	171293289	171295424	Filter_SAM_or_BAM__output_SAM_or_BAM_on_data_118__bam_peak_850	564	.	14.25606	59.05386	56.49269
chr1	171327410	171331115	Filter_SAM_or_BAM__output_SAM_or_BAM_on_data_118__bam_peak_851	604	.	14.05182	63.03777	60.41615
chr1	171332912	171333443	Filter_SAM_or_BAM__output_SAM_or_BAM_on_data_118__bam_peak_852	13	.	2.65207	3.36573	1.38687
chr1	171344450	171346881	Filter_SAM_or_BAM__output_SAM_or_BAM_on_data_118__bam_peak_853	580	.	14.12055	60.59588	58.01528
chr1	171348899	171349384	Filter_SAM_or_BAM__output_SAM_or_BAM_on_data_118__bam_peak_854	19	.	2.89313	3.97924	1.97738
chr1	171410782	171413058	Filter_SAM_or_BAM__output_SAM_or_BAM_on_data_118__bam_peak_855	755	.	17.65689	78.29433	75.53084
chr1	171437197	171439318	Filter_SAM_or_BAM__output_SAM_or_BAM_on_data_118__bam_peak_856	105	.	5.53252	12.74395	10.59708
chr1	171469969	171471195	Filter_SAM_or_BAM__output_SAM_or_BAM_on_data_118__bam_peak_857	27	.	3.17313	4.79246	2.77087
chr1	171501742	171501963	Filter_SAM_or_BAM__output_SAM_or_BAM_on_data_118__bam_peak_858	41	.	3.69493	6.25534	4.19896
chr1	171502533	171504976	Filter_SAM_or_BAM__output_SAM_or_BAM_on_data_118__bam_peak_859	473	.	12.16785	49.79357	47.30767
chr1	172026273	172027647	Filter_SAM_or_BAM__output_SAM_or_BAM_on_data_118__bam_peak_860	396	.	11.37883	42.09445	39.69583
chr1	172081376	172084856	Filter_SAM_or_BAM__output_SAM_or_BAM_on_data_118__bam_peak_861	766	.	17.05678	79.49474	76.69157
chr1	172126321	172128299	Filter_SAM_or_BAM__output_SAM_or_BAM_on_data_118__bam_peak_862	395	.	11.2124	41.92479	39.53053
chr1	172133211	172134460	Filter_SAM_or_BAM__output_SAM_or_BAM_on_data_118__bam_peak_863	25	.	3.08305	4.55507	2.53806
chr1	172147555	172150647	Filter_SAM_or_BAM__output_SAM_or_BAM_on_data_118__bam_peak_864	526	.	13.06802	55.20252	52.65107
chr1	172204549	172207331	Filter_SAM_or_BAM__output_SAM_or_BAM_on_data_118__bam_peak_865	309	.	9.50301	33.25354	30.94135
chr1	172210701	172210860	Filter_SAM_or_BAM__output_SAM_or_BAM_on_data_118__bam_peak_866	16	.	2.73643	3.58921	1.60264
chr1	172297051	172298018	Filter_SAM_or_BAM__output_SAM_or_BAM_on_data_118__bam_peak_867	52	.	4.04729	7.35732	5.28086
chr1	172309937	172310495	Filter_SAM_or_BAM__output_SAM_or_BAM_on_data_118__bam_peak_868	38	.	3.56015	5.89736	3.84761
chr1	172311980	172313868	Filter_SAM_or_BAM__output_SAM_or_BAM_on_data_118__bam_peak_869	378	.	10.91452	40.20271	37.81992
chr1	172375699	172378806	Filter_SAM_or_BAM__output_SAM_or_BAM_on_data_118__bam_peak_870	344	.	10.50029	36.78797	34.43554
chr1	172468455	172468608	Filter_SAM_or_BAM__output_SAM_or_BAM_on_data_118__bam_peak_871	16	.	2.75121	3.68182	1.69307
chr1	172481924	172482883	Filter_SAM_or_BAM__output_SAM_or_BAM_on_data_118__bam_peak_872	32	.	3.28619	5.24371	3.21605
chr1	172499773	172503893	Filter_SAM_or_BAM__output_SAM_or_BAM_on_data_118__bam_peak_873	606	.	15.43284	63.30303	60.69284
chr1	172562437	172563669	Filter_SAM_or_BAM__output_SAM_or_BAM_on_data_118__bam_peak_874	144	.	6.38071	16.64311	14.46435
chr1	172632380	172633563	Filter_SAM_or_BAM__output_SAM_or_BAM_on_data_118__bam_peak_875	188	.	7.17107	21.02414	18.80566
chr1	173878377	173878517	Filter_SAM_or_BAM__output_SAM_or_BAM_on_data_118__bam_peak_876	28	.	3.14913	4.8716	2.85221
chr1	173911052	173913907	Filter_SAM_or_BAM__output_SAM_or_BAM_on_data_118__bam_peak_877	132	.	5.95455	15.40893	13.25299
chr1	175624161	175626116	Filter_SAM_or_BAM__output_SAM_or_BAM_on_data_118__bam_peak_878	422	.	11.97854	44.68122	42.25356
chr1	175690712	175693498	Filter_SAM_or_BAM__output_SAM_or_BAM_on_data_118__bam_peak_879	401	.	11.24712	42.59632	40.19024
chr1	175880172	175881283	Filter_SAM_or_BAM__output_SAM_or_BAM_on_data_118__bam_peak_880	378	.	10.88027	40.28733	37.89062
chr1	176800869	176801411	Filter_SAM_or_BAM__output_SAM_or_BAM_on_data_118__bam_peak_881	24	.	3.09866	4.51512	2.49704
chr1	176807819	176808482	Filter_SAM_or_BAM__output_SAM_or_BAM_on_data_118__bam_peak_882	22	.	3.02199	4.30467	2.29204
chr1	176809647	176816234	Filter_SAM_or_BAM__output_SAM_or_BAM_on_data_118__bam_peak_883	655	.	15.01789	68.26406	65.58503
chr1	176818230	176819035	Filter_SAM_or_BAM__output_SAM_or_BAM_on_data_118__bam_peak_884	25	.	3.00953	4.56153	2.54507
chr1	176823025	176823190	Filter_SAM_or_BAM__output_SAM_or_BAM_on_data_118__bam_peak_885	15	.	2.71028	3.51151	1.52714
chr1	176827605	176827951	Filter_SAM_or_BAM__output_SAM_or_BAM_on_data_118__bam_peak_886	22	.	2.99992	4.29524	2.28623
chr1	176832202	176836157	Filter_SAM_or_BAM__output_SAM_or_BAM_on_data_118__bam_peak_887	280	.	8.81443	30.31168	28.01418
chr1	177011989	177012586	Filter_SAM_or_BAM__output_SAM_or_BAM_on_data_118__bam_peak_888	19	.	2.83977	3.97788	1.98093
chr1	177013630	177014501	Filter_SAM_or_BAM__output_SAM_or_BAM_on_data_118__bam_peak_889	14	.	2.6701	3.41342	1.4329
chr1	177051114	177051787	Filter_SAM_or_BAM__output_SAM_or_BAM_on_data_118__bam_peak_890	21	.	2.97924	4.20459	2.1968
chr1	177110579	177110798	Filter_SAM_or_BAM__output_SAM_or_BAM_on_data_118__bam_peak_891	21	.	2.9182	4.13611	2.13936
chr1	177256696	177259650	Filter_SAM_or_BAM__output_SAM_or_BAM_on_data_118__bam_peak_892	199	.	7.35311	22.12363	19.90993
chr1	177440955	177447383	Filter_SAM_or_BAM__output_SAM_or_BAM_on_data_118__bam_peak_893	402	.	11.48478	42.64303	40.23092
chr1	177675354	177675503	Filter_SAM_or_BAM__output_SAM_or_BAM_on_data_118__bam_peak_894	14	.	2.67082	3.41177	1.43102
chr1	177702462	177703115	Filter_SAM_or_BAM__output_SAM_or_BAM_on_data_118__bam_peak_895	129	.	6.01919	15.14315	12.98628
chr1	177793351	177796915	Filter_SAM_or_BAM__output_SAM_or_BAM_on_data_118__bam_peak_896	619	.	14.76171	64.5345	61.92402
chr1	177982917	177983771	Filter_SAM_or_BAM__output_SAM_or_BAM_on_data_118__bam_peak_897	183	.	7.30534	20.6088	18.39599
chr1	178186733	178189482	Filter_SAM_or_BAM__output_SAM_or_BAM_on_data_118__bam_peak_898	261	.	9.06051	28.42855	26.14293
chr1	178218651	178219066	Filter_SAM_or_BAM__output_SAM_or_BAM_on_data_118__bam_peak_899	17	.	2.80267	3.75007	1.75721
chr1	178317110	178322197	Filter_SAM_or_BAM__output_SAM_or_BAM_on_data_118__bam_peak_900	661	.	15.76632	68.87045	66.19633
chr1	178333620	178338849	Filter_SAM_or_BAM__output_SAM_or_BAM_on_data_118__bam_peak_901	453	.	12.39745	47.85323	45.38387
chr1	178368606	178370505	Filter_SAM_or_BAM__output_SAM_or_BAM_on_data_118__bam_peak_902	172	.	7.05061	19.4938	17.28869
chr1	178405220	178406938	Filter_SAM_or_BAM__output_SAM_or_BAM_on_data_118__bam_peak_903	524	.	13.73423	54.96278	52.44432
chr1	178527337	178531088	Filter_SAM_or_BAM__output_SAM_or_BAM_on_data_118__bam_peak_904	260	.	8.94591	28.34029	26.04879
chr1	179516859	179518208	Filter_SAM_or_BAM__output_SAM_or_BAM_on_data_118__bam_peak_905	555	.	14.28133	58.13508	55.58056
chr1	179544209	179547722	Filter_SAM_or_BAM__output_SAM_or_BAM_on_data_118__bam_peak_906	689	.	16.57302	71.71436	68.9949
chr1	179645570	179646112	Filter_SAM_or_BAM__output_SAM_or_BAM_on_data_118__bam_peak_907	17	.	2.79033	3.7098	1.71754
chr1	179667134	179669741	Filter_SAM_or_BAM__output_SAM_or_BAM_on_data_118__bam_peak_908	308	.	9.10473	33.16425	30.84263
chr1	179801542	179804318	Filter_SAM_or_BAM__output_SAM_or_BAM_on_data_118__bam_peak_909	499	.	12.76293	52.52676	49.99741
chr1	179848004	179848524	Filter_SAM_or_BAM__output_SAM_or_BAM_on_data_118__bam_peak_910	32	.	3.38937	5.31665	3.27708
chr1	179958498	179963276	Filter_SAM_or_BAM__output_SAM_or_BAM_on_data_118__bam_peak_911	499	.	12.90315	52.45279	49.94162
chr1	179969746	179970113	Filter_SAM_or_BAM__output_SAM_or_BAM_on_data_118__bam_peak_912	14	.	2.69155	3.46267	1.47982
chr1	180194400	180196241	Filter_SAM_or_BAM__output_SAM_or_BAM_on_data_118__bam_peak_913	280	.	9.31201	30.37502	28.08481
chr1	180249917	180250076	Filter_SAM_or_BAM__output_SAM_or_BAM_on_data_118__bam_peak_914	19	.	2.89016	3.96084	1.95925
chr1	180253903	180254054	Filter_SAM_or_BAM__output_SAM_or_BAM_on_data_118__bam_peak_915	11	.	2.50061	3.12031	1.16133
chr1	180255328	180257095	Filter_SAM_or_BAM__output_SAM_or_BAM_on_data_118__bam_peak_916	373	.	11.08948	39.7303	37.34981
chr1	180329212	180329361	Filter_SAM_or_BAM__output_SAM_or_BAM_on_data_118__bam_peak_917	21	.	2.88163	4.17087	2.16931
chr1	180330373	180331863	Filter_SAM_or_BAM__output_SAM_or_BAM_on_data_118__bam_peak_918	76	.	4.71166	9.78932	7.67763
chr1	180364684	180365961	Filter_SAM_or_BAM__output_SAM_or_BAM_on_data_118__bam_peak_919	118	.	5.78605	14.01646	11.86924
chr1	180386952	180387984	Filter_SAM_or_BAM__output_SAM_or_BAM_on_data_118__bam_peak_920	114	.	5.55009	13.62842	11.47459
chr1	180568410	180570442	Filter_SAM_or_BAM__output_SAM_or_BAM_on_data_118__bam_peak_921	572	.	14.22974	59.82347	57.24492
chr1	180640103	180642481	Filter_SAM_or_BAM__output_SAM_or_BAM_on_data_118__bam_peak_922	377	.	10.79025	40.11047	37.70612
chr1	180725034	180728866	Filter_SAM_or_BAM__output_SAM_or_BAM_on_data_118__bam_peak_923	348	.	9.83396	37.17199	34.81394
chr1	180747583	180747772	Filter_SAM_or_BAM__output_SAM_or_BAM_on_data_118__bam_peak_924	11	.	2.49713	3.08556	1.12976
chr1	180767649	180769281	Filter_SAM_or_BAM__output_SAM_or_BAM_on_data_118__bam_peak_925	150	.	6.38841	17.25491	15.08644
chr1	180777200	180778852	Filter_SAM_or_BAM__output_SAM_or_BAM_on_data_118__bam_peak_926	488	.	12.83357	51.33022	48.84395
chr1	180810575	180814958	Filter_SAM_or_BAM__output_SAM_or_BAM_on_data_118__bam_peak_927	475	.	12.92799	49.98908	47.5138
chr1	180839115	180839261	Filter_SAM_or_BAM__output_SAM_or_BAM_on_data_118__bam_peak_928	16	.	2.76361	3.68665	1.69935
chr1	180847926	180852426	Filter_SAM_or_BAM__output_SAM_or_BAM_on_data_118__bam_peak_929	214	.	7.34649	23.67947	21.45278
chr1	180903802	180905636	Filter_SAM_or_BAM__output_SAM_or_BAM_on_data_118__bam_peak_930	694	.	16.59268	72.2264	69.49104
chr1	180940845	180944982	Filter_SAM_or_BAM__output_SAM_or_BAM_on_data_118__bam_peak_931	500	.	12.52075	52.5154	50.00225
chr1	180945521	180945931	Filter_SAM_or_BAM__output_SAM_or_BAM_on_data_118__bam_peak_932	27	.	3.19082	4.76963	2.74475
chr1	181010046	181010216	Filter_SAM_or_BAM__output_SAM_or_BAM_on_data_118__bam_peak_933	20	.	2.93667	4.08243	2.07701
chr1	181015136	181017622	Filter_SAM_or_BAM__output_SAM_or_BAM_on_data_118__bam_peak_934	165	.	6.62206	18.71623	16.53453
chr1	181143076	181145922	Filter_SAM_or_BAM__output_SAM_or_BAM_on_data_118__bam_peak_935	699	.	16.51796	72.69207	69.98228
chr1	181150707	181152496	Filter_SAM_or_BAM__output_SAM_or_BAM_on_data_118__bam_peak_936	293	.	9.6249	31.63996	29.32439
chr1	181209466	181213762	Filter_SAM_or_BAM__output_SAM_or_BAM_on_data_118__bam_peak_937	476	.	12.60151	50.14927	47.66922
chr1	181232701	181232856	Filter_SAM_or_BAM__output_SAM_or_BAM_on_data_118__bam_peak_938	27	.	3.20524	4.80671	2.78053
chr1	181256202	181256811	Filter_SAM_or_BAM__output_SAM_or_BAM_on_data_118__bam_peak_939	40	.	3.46956	6.09051	4.04894
chr1	181839959	181843278	Filter_SAM_or_BAM__output_SAM_or_BAM_on_data_118__bam_peak_940	394	.	10.81094	41.84224	39.4353
chr1	182018042	182019659	Filter_SAM_or_BAM__output_SAM_or_BAM_on_data_118__bam_peak_941	340	.	9.67658	36.38787	34.04375
chr1	182020236	182021810	Filter_SAM_or_BAM__output_SAM_or_BAM_on_data_118__bam_peak_942	45	.	3.7927	6.62017	4.55891
chr1	182124382	182126032	Filter_SAM_or_BAM__output_SAM_or_BAM_on_data_118__bam_peak_943	332	.	10.01238	35.55125	33.21364
chr1	182280205	182283166	Filter_SAM_or_BAM__output_SAM_or_BAM_on_data_118__bam_peak_944	412	.	11.93356	43.63475	41.21321
chr1	182339809	182342256	Filter_SAM_or_BAM__output_SAM_or_BAM_on_data_118__bam_peak_945	187	.	7.36389	20.97917	18.76172
chr1	182368679	182369547	Filter_SAM_or_BAM__output_SAM_or_BAM_on_data_118__bam_peak_946	36	.	3.48855	5.71527	3.67035
chr1	182408123	182411128	Filter_SAM_or_BAM__output_SAM_or_BAM_on_data_118__bam_peak_947	489	.	13.03325	51.42421	48.93867
chr1	182506395	182506614	Filter_SAM_or_BAM__output_SAM_or_BAM_on_data_118__bam_peak_948	19	.	2.89373	3.96894	1.9669
chr1	182508088	182508582	Filter_SAM_or_BAM__output_SAM_or_BAM_on_data_118__bam_peak_949	16	.	2.75203	3.63071	1.64155
chr1	182514942	182521215	Filter_SAM_or_BAM__output_SAM_or_BAM_on_data_118__bam_peak_950	342	.	9.77091	36.58039	34.21395
chr1	182528003	182528374	Filter_SAM_or_BAM__output_SAM_or_BAM_on_data_118__bam_peak_951	17	.	2.7832	3.7712	1.77847
chr1	183113166	183114290	Filter_SAM_or_BAM__output_SAM_or_BAM_on_data_118__bam_peak_952	25	.	3.12509	4.60607	2.58683
chr1	183144357	183148113	Filter_SAM_or_BAM__output_SAM_or_BAM_on_data_118__bam_peak_953	474	.	12.639	49.97089	47.48735
chr1	183194396	183195055	Filter_SAM_or_BAM__output_SAM_or_BAM_on_data_118__bam_peak_954	30	.	3.28366	5.05436	3.0235
chr1	183220360	183221547	Filter_SAM_or_BAM__output_SAM_or_BAM_on_data_118__bam_peak_955	232	.	8.29251	25.53035	23.27454
chr1	183295521	183299282	Filter_SAM_or_BAM__output_SAM_or_BAM_on_data_118__bam_peak_956	676	.	12.21075	70.30097	67.61045
chr1	183344364	183346675	Filter_SAM_or_BAM__output_SAM_or_BAM_on_data_118__bam_peak_957	524	.	13.21995	55.00958	52.4922
chr1	183368223	183370239	Filter_SAM_or_BAM__output_SAM_or_BAM_on_data_118__bam_peak_958	231	.	8.08988	25.40403	23.1527
chr1	183388496	183390201	Filter_SAM_or_BAM__output_SAM_or_BAM_on_data_118__bam_peak_959	231	.	8.05111	25.36363	23.10874
chr1	183438997	183439245	Filter_SAM_or_BAM__output_SAM_or_BAM_on_data_118__bam_peak_960	32	.	3.37326	5.31299	3.27609
chr1	183905022	183905426	Filter_SAM_or_BAM__output_SAM_or_BAM_on_data_118__bam_peak_961	15	.	2.65972	3.48521	1.5063
chr1	184032721	184042699	Filter_SAM_or_BAM__output_SAM_or_BAM_on_data_118__bam_peak_962	418	.	10.77949	44.28649	41.83882
chr1	184044900	184045046	Filter_SAM_or_BAM__output_SAM_or_BAM_on_data_118__bam_peak_963	21	.	2.98272	4.20048	2.19104
chr1	184048844	184049388	Filter_SAM_or_BAM__output_SAM_or_BAM_on_data_118__bam_peak_964	39	.	3.61038	6.035	3.98469
chr1	184261040	184261201	Filter_SAM_or_BAM__output_SAM_or_BAM_on_data_118__bam_peak_965	23	.	3.04853	4.37439	2.35964
chr1	184663571	184664465	Filter_SAM_or_BAM__output_SAM_or_BAM_on_data_118__bam_peak_966	27	.	3.06151	4.76321	2.74661
chr1	184729941	184733143	Filter_SAM_or_BAM__output_SAM_or_BAM_on_data_118__bam_peak_967	311	.	9.15397	33.44438	31.12267
chr1	184843736	184846776	Filter_SAM_or_BAM__output_SAM_or_BAM_on_data_118__bam_peak_968	589	.	14.87769	61.5691	58.97488
chr1	185203868	185205705	Filter_SAM_or_BAM__output_SAM_or_BAM_on_data_118__bam_peak_969	534	.	13.57564	55.94711	53.41515
chr1	185217825	185218586	Filter_SAM_or_BAM__output_SAM_or_BAM_on_data_118__bam_peak_970	20	.	2.92111	4.05482	2.05194
chr1	185229879	185230030	Filter_SAM_or_BAM__output_SAM_or_BAM_on_data_118__bam_peak_971	16	.	2.76603	3.64803	1.65797
chr1	185327954	185329750	Filter_SAM_or_BAM__output_SAM_or_BAM_on_data_118__bam_peak_972	397	.	11.4788	42.11188	39.71154
chr1	185331535	185333921	Filter_SAM_or_BAM__output_SAM_or_BAM_on_data_118__bam_peak_973	572	.	13.82969	59.82926	57.22393
chr1	185362154	185365238	Filter_SAM_or_BAM__output_SAM_or_BAM_on_data_118__bam_peak_974	350	.	10.27983	37.40804	35.05876
chr1	186116602	186117418	Filter_SAM_or_BAM__output_SAM_or_BAM_on_data_118__bam_peak_975	273	.	8.41302	29.63618	27.34835
chr1	186700656	186706448	Filter_SAM_or_BAM__output_SAM_or_BAM_on_data_118__bam_peak_976	570	.	14.12267	59.64076	57.06419
chr1	186747356	186750292	Filter_SAM_or_BAM__output_SAM_or_BAM_on_data_118__bam_peak_977	585	.	14.67613	61.15245	58.57265
chr1	187215050	187216517	Filter_SAM_or_BAM__output_SAM_or_BAM_on_data_118__bam_peak_978	538	.	14.26999	56.3862	53.84394
chr1	189006347	189008120	Filter_SAM_or_BAM__output_SAM_or_BAM_on_data_118__bam_peak_979	223	.	7.82021	24.56965	22.32054
chr1	189214083	189215655	Filter_SAM_or_BAM__output_SAM_or_BAM_on_data_118__bam_peak_980	55	.	4.10859	7.67306	5.59259
chr1	189686760	189689465	Filter_SAM_or_BAM__output_SAM_or_BAM_on_data_118__bam_peak_981	200	.	7.35537	22.28924	20.0662
chr1	189718402	189719468	Filter_SAM_or_BAM__output_SAM_or_BAM_on_data_118__bam_peak_982	32	.	3.30815	5.27559	3.24436
chr1	189727108	189730521	Filter_SAM_or_BAM__output_SAM_or_BAM_on_data_118__bam_peak_983	432	.	11.82846	45.71833	43.2817
chr1	189875720	189876024	Filter_SAM_or_BAM__output_SAM_or_BAM_on_data_118__bam_peak_984	19	.	2.86529	3.9211	1.92274
chr1	189921164	189922876	Filter_SAM_or_BAM__output_SAM_or_BAM_on_data_118__bam_peak_985	209	.	7.54557	23.16525	20.93286
chr1	190169320	190170765	Filter_SAM_or_BAM__output_SAM_or_BAM_on_data_118__bam_peak_986	58	.	4.17741	7.93226	5.8513
chr1	190910661	190912449	Filter_SAM_or_BAM__output_SAM_or_BAM_on_data_118__bam_peak_987	616	.	15.44382	64.25901	61.6345
chr1	190927155	190930222	Filter_SAM_or_BAM__output_SAM_or_BAM_on_data_118__bam_peak_988	534	.	13.15346	55.97619	53.42505
chr1	190972569	190973240	Filter_SAM_or_BAM__output_SAM_or_BAM_on_data_118__bam_peak_989	20	.	2.73412	3.99777	2.00565
chr1	190976680	190979982	Filter_SAM_or_BAM__output_SAM_or_BAM_on_data_118__bam_peak_990	394	.	11.38542	41.82279	39.41802
chr1	191024335	191027102	Filter_SAM_or_BAM__output_SAM_or_BAM_on_data_118__bam_peak_991	426	.	11.67154	45.03592	42.60464
chr1	191061699	191063908	Filter_SAM_or_BAM__output_SAM_or_BAM_on_data_118__bam_peak_992	315	.	9.2105	33.90473	31.57474
chr1	191098387	191098520	Filter_SAM_or_BAM__output_SAM_or_BAM_on_data_118__bam_peak_993	17	.	2.79475	3.72968	1.73803
chr1	191174954	191175130	Filter_SAM_or_BAM__output_SAM_or_BAM_on_data_118__bam_peak_994	20	.	2.94456	4.10527	2.0992
chr1	191181357	191184667	Filter_SAM_or_BAM__output_SAM_or_BAM_on_data_118__bam_peak_995	172	.	6.67893	19.4791	17.29478
chr1	191216426	191216566	Filter_SAM_or_BAM__output_SAM_or_BAM_on_data_118__bam_peak_996	14	.	2.69149	3.46253	1.47968
chr1	191224049	191225633	Filter_SAM_or_BAM__output_SAM_or_BAM_on_data_118__bam_peak_997	158	.	6.53106	18.01732	15.82338
chr1	191230398	191230542	Filter_SAM_or_BAM__output_SAM_or_BAM_on_data_118__bam_peak_998	22	.	3.01746	4.30489	2.29383
chr1	191312570	191313275	Filter_SAM_or_BAM__output_SAM_or_BAM_on_data_118__bam_peak_999	285	.	9.06096	30.80538	28.51324
chr1	191314069	191314227	Filter_SAM_or_BAM__output_SAM_or_BAM_on_data_118__bam_peak_1000	16	.	2.67035	3.63595	1.65629
chr1	191317097	191318526	Filter_SAM_or_BAM__output_SAM_or_BAM_on_data_118__bam_peak_1001	443	.	11.83196	46.74976	44.31535
chr1	191325673	191327129	Filter_SAM_or_BAM__output_SAM_or_BAM_on_data_118__bam_peak_1002	439	.	11.99115	46.37755	43.93863
chr1	191394247	191398271	Filter_SAM_or_BAM__output_SAM_or_BAM_on_data_118__bam_peak_1003	645	.	14.97956	67.24973	64.57797
chr1	191573623	191577609	Filter_SAM_or_BAM__output_SAM_or_BAM_on_data_118__bam_peak_1004	589	.	14.97946	61.51772	58.92511
chr1	191661523	191662218	Filter_SAM_or_BAM__output_SAM_or_BAM_on_data_118__bam_peak_1005	36	.	3.49253	5.66305	3.61864
chr1	191671876	191672744	Filter_SAM_or_BAM__output_SAM_or_BAM_on_data_118__bam_peak_1006	98	.	5.19444	11.99933	9.87999
chr1	191716927	191720255	Filter_SAM_or_BAM__output_SAM_or_BAM_on_data_118__bam_peak_1007	310	.	9.52756	33.39016	31.07188
chr1	191820757	191822514	Filter_SAM_or_BAM__output_SAM_or_BAM_on_data_118__bam_peak_1008	179	.	7.10278	20.19682	17.99412
chr1	191894519	191894878	Filter_SAM_or_BAM__output_SAM_or_BAM_on_data_118__bam_peak_1009	16	.	2.74456	3.59286	1.60465
chr1	191905774	191908476	Filter_SAM_or_BAM__output_SAM_or_BAM_on_data_118__bam_peak_1010	234	.	8.18534	25.7062	23.45208
chr1	191989563	191990478	Filter_SAM_or_BAM__output_SAM_or_BAM_on_data_118__bam_peak_1011	332	.	9.54692	35.55683	33.20751
chr1	192070523	192071013	Filter_SAM_or_BAM__output_SAM_or_BAM_on_data_118__bam_peak_1012	30	.	3.17185	5.06623	3.03721
chr1	192089700	192093092	Filter_SAM_or_BAM__output_SAM_or_BAM_on_data_118__bam_peak_1013	420	.	11.73155	44.51257	42.08377
chr1	192135742	192139296	Filter_SAM_or_BAM__output_SAM_or_BAM_on_data_118__bam_peak_1014	567	.	14.41631	59.3384	56.77398
chr1	192723955	192724140	Filter_SAM_or_BAM__output_SAM_or_BAM_on_data_118__bam_peak_1015	14	.	2.65003	3.40101	1.4238
chr1	192770298	192771504	Filter_SAM_or_BAM__output_SAM_or_BAM_on_data_118__bam_peak_1016	30	.	3.1959	5.07632	3.05261
chr1	192786492	192787075	Filter_SAM_or_BAM__output_SAM_or_BAM_on_data_118__bam_peak_1017	17	.	2.78642	3.76536	1.77336
chr1	192806608	192807576	Filter_SAM_or_BAM__output_SAM_or_BAM_on_data_118__bam_peak_1018	41	.	3.60653	6.19737	4.1489
chr1	192822335	192823221	Filter_SAM_or_BAM__output_SAM_or_BAM_on_data_118__bam_peak_1019	17	.	2.80222	3.74089	1.74768
chr1	192849891	192850671	Filter_SAM_or_BAM__output_SAM_or_BAM_on_data_118__bam_peak_1020	16	.	2.76469	3.65018	1.6605
chr1	192851513	192857490	Filter_SAM_or_BAM__output_SAM_or_BAM_on_data_118__bam_peak_1021	262	.	8.51527	28.47246	26.20323
chr1	193128820	193130528	Filter_SAM_or_BAM__output_SAM_or_BAM_on_data_118__bam_peak_1022	309	.	9.94295	33.29048	30.96458
chr1	193172400	193175252	Filter_SAM_or_BAM__output_SAM_or_BAM_on_data_118__bam_peak_1023	441	.	11.71907	46.59333	44.15145
chr1	193271474	193273531	Filter_SAM_or_BAM__output_SAM_or_BAM_on_data_118__bam_peak_1024	354	.	10.54101	37.8257	35.46181
chr1	193368643	193370477	Filter_SAM_or_BAM__output_SAM_or_BAM_on_data_118__bam_peak_1025	86	.	4.89242	10.71897	8.60375
chr1	194618922	194623218	Filter_SAM_or_BAM__output_SAM_or_BAM_on_data_118__bam_peak_1026	591	.	15.3047	61.79486	59.19453
chr1	194879440	194880141	Filter_SAM_or_BAM__output_SAM_or_BAM_on_data_118__bam_peak_1027	14	.	2.6676	3.41489	1.43499
chr1	194938890	194939699	Filter_SAM_or_BAM__output_SAM_or_BAM_on_data_118__bam_peak_1028	29	.	3.25499	4.9897	2.96285
chr1	194976107	194977933	Filter_SAM_or_BAM__output_SAM_or_BAM_on_data_118__bam_peak_1029	388	.	10.87275	41.30016	38.89607
chr1	195129749	195132205	Filter_SAM_or_BAM__output_SAM_or_BAM_on_data_118__bam_peak_1030	631	.	15.54565	65.7747	63.12474
chr1	195241543	195242268	Filter_SAM_or_BAM__output_SAM_or_BAM_on_data_118__bam_peak_1031	260	.	7.28152	28.2699	26.00344
chr10	3365550	3368652	Filter_SAM_or_BAM__output_SAM_or_BAM_on_data_118__bam_peak_1032	425	.	12.15239	44.96063	42.53059
chr10	3972792	3974396	Filter_SAM_or_BAM__output_SAM_or_BAM_on_data_118__bam_peak_1033	459	.	11.9555	48.39171	45.93497
chr10	4266264	4267376	Filter_SAM_or_BAM__output_SAM_or_BAM_on_data_118__bam_peak_1034	57	.	4.14432	7.805	5.72687
chr10	4334256	4335571	Filter_SAM_or_BAM__output_SAM_or_BAM_on_data_118__bam_peak_1035	36	.	3.32866	5.72119	3.68236
chr10	4385832	4390940	Filter_SAM_or_BAM__output_SAM_or_BAM_on_data_118__bam_peak_1036	354	.	9.87345	37.79479	35.42829
chr10	4395238	4395702	Filter_SAM_or_BAM__output_SAM_or_BAM_on_data_118__bam_peak_1037	14	.	2.66571	3.42868	1.45107
chr10	4430548	4433954	Filter_SAM_or_BAM__output_SAM_or_BAM_on_data_118__bam_peak_1038	395	.	10.83633	41.99361	39.59129
chr10	4611337	4613606	Filter_SAM_or_BAM__output_SAM_or_BAM_on_data_118__bam_peak_1039	274	.	8.70584	29.71539	27.42687
chr10	4710076	4710325	Filter_SAM_or_BAM__output_SAM_or_BAM_on_data_118__bam_peak_1040	21	.	2.94729	4.11124	2.10508
chr10	4992687	4993131	Filter_SAM_or_BAM__output_SAM_or_BAM_on_data_118__bam_peak_1041	12	.	2.53794	3.15891	1.20815
chr10	5067721	5068990	Filter_SAM_or_BAM__output_SAM_or_BAM_on_data_118__bam_peak_1042	57	.	4.1014	7.81757	5.73884
chr10	5110240	5110865	Filter_SAM_or_BAM__output_SAM_or_BAM_on_data_118__bam_peak_1043	17	.	2.81922	3.79191	1.79746
chr10	5193551	5195010	Filter_SAM_or_BAM__output_SAM_or_BAM_on_data_118__bam_peak_1044	260	.	8.88305	28.37283	26.09342
chr10	5288509	5289108	Filter_SAM_or_BAM__output_SAM_or_BAM_on_data_118__bam_peak_1045	16	.	2.75446	3.65641	1.6691
chr10	5802581	5806699	Filter_SAM_or_BAM__output_SAM_or_BAM_on_data_118__bam_peak_1046	306	.	9.45776	32.94251	30.61285
chr10	5822459	5825071	Filter_SAM_or_BAM__output_SAM_or_BAM_on_data_118__bam_peak_1047	566	.	14.56045	59.24258	56.676
chr10	5921958	5922879	Filter_SAM_or_BAM__output_SAM_or_BAM_on_data_118__bam_peak_1048	26	.	3.13755	4.67895	2.66081
chr10	7076670	7076951	Filter_SAM_or_BAM__output_SAM_or_BAM_on_data_118__bam_peak_1049	24	.	3.07399	4.45871	2.44316
chr10	7158813	7159420	Filter_SAM_or_BAM__output_SAM_or_BAM_on_data_118__bam_peak_1050	14	.	2.66521	3.39799	1.4178
chr10	7182395	7183542	Filter_SAM_or_BAM__output_SAM_or_BAM_on_data_118__bam_peak_1051	31	.	3.29431	5.21942	3.19253
chr10	7208814	7213512	Filter_SAM_or_BAM__output_SAM_or_BAM_on_data_118__bam_peak_1052	877	.	19.61894	90.65987	87.7215
chr10	7391286	7392128	Filter_SAM_or_BAM__output_SAM_or_BAM_on_data_118__bam_peak_1053	196	.	7.76904	21.92997	19.6972
chr10	7470190	7473772	Filter_SAM_or_BAM__output_SAM_or_BAM_on_data_118__bam_peak_1054	60	.	4.122	8.10702	6.02964
chr10	7589375	7591019	Filter_SAM_or_BAM__output_SAM_or_BAM_on_data_118__bam_peak_1055	169	.	6.84076	19.12812	16.93203
chr10	7661931	7664452	Filter_SAM_or_BAM__output_SAM_or_BAM_on_data_118__bam_peak_1056	655	.	14.69235	68.19083	65.52106
chr10	7666972	7668415	Filter_SAM_or_BAM__output_SAM_or_BAM_on_data_118__bam_peak_1057	384	.	10.33058	40.85474	38.45959
chr10	7679542	7683399	Filter_SAM_or_BAM__output_SAM_or_BAM_on_data_118__bam_peak_1058	533	.	13.62453	55.87719	53.3396
chr10	7725689	7727518	Filter_SAM_or_BAM__output_SAM_or_BAM_on_data_118__bam_peak_1059	483	.	12.85971	50.83113	48.34168
chr10	7779404	7781613	Filter_SAM_or_BAM__output_SAM_or_BAM_on_data_118__bam_peak_1060	368	.	11.04161	39.20035	36.8305
chr10	7791869	7794617	Filter_SAM_or_BAM__output_SAM_or_BAM_on_data_118__bam_peak_1061	631	.	14.58695	65.7878	63.14198
chr10	7953724	7957933	Filter_SAM_or_BAM__output_SAM_or_BAM_on_data_118__bam_peak_1062	392	.	10.97717	41.6989	39.27673
chr10	8505605	8506456	Filter_SAM_or_BAM__output_SAM_or_BAM_on_data_118__bam_peak_1063	19	.	2.88768	3.96605	1.9658
chr10	8517111	8519573	Filter_SAM_or_BAM__output_SAM_or_BAM_on_data_118__bam_peak_1064	380	.	10.45993	40.42304	38.04284
chr10	8760681	8763056	Filter_SAM_or_BAM__output_SAM_or_BAM_on_data_118__bam_peak_1065	169	.	6.91157	19.18997	16.99573
chr10	8884405	8887139	Filter_SAM_or_BAM__output_SAM_or_BAM_on_data_118__bam_peak_1066	401	.	11.09133	42.58574	40.16729
chr10	9898925	9902386	Filter_SAM_or_BAM__output_SAM_or_BAM_on_data_118__bam_peak_1067	458	.	11.48769	48.28345	45.81554
chr10	10557424	10558295	Filter_SAM_or_BAM__output_SAM_or_BAM_on_data_118__bam_peak_1068	313	.	10.33428	33.73159	31.39795
chr10	10688582	10688926	Filter_SAM_or_BAM__output_SAM_or_BAM_on_data_118__bam_peak_1069	15	.	2.74207	3.58675	1.59879
chr10	11148785	11150971	Filter_SAM_or_BAM__output_SAM_or_BAM_on_data_118__bam_peak_1070	262	.	8.45326	28.50982	26.22944
chr10	11197303	11197442	Filter_SAM_or_BAM__output_SAM_or_BAM_on_data_118__bam_peak_1071	16	.	2.76433	3.64142	1.65121
chr10	11198147	11198434	Filter_SAM_or_BAM__output_SAM_or_BAM_on_data_118__bam_peak_1072	16	.	2.75448	3.61723	1.62802
chr10	11280055	11283525	Filter_SAM_or_BAM__output_SAM_or_BAM_on_data_118__bam_peak_1073	637	.	15.69575	66.40788	63.75543
chr10	11342974	11343381	Filter_SAM_or_BAM__output_SAM_or_BAM_on_data_118__bam_peak_1074	99	.	5.34188	12.04179	9.90342
chr10	12866274	12870187	Filter_SAM_or_BAM__output_SAM_or_BAM_on_data_118__bam_peak_1075	939	.	19.90767	96.90633	93.92461
chr10	12921655	12923591	Filter_SAM_or_BAM__output_SAM_or_BAM_on_data_118__bam_peak_1076	321	.	9.85744	34.50111	32.16944
chr10	12962827	12965084	Filter_SAM_or_BAM__output_SAM_or_BAM_on_data_118__bam_peak_1077	335	.	10.14912	35.85852	33.50851
chr10	13008042	13009486	Filter_SAM_or_BAM__output_SAM_or_BAM_on_data_118__bam_peak_1078	312	.	10.03219	33.56293	31.23112
chr10	13091032	13091354	Filter_SAM_or_BAM__output_SAM_or_BAM_on_data_118__bam_peak_1079	14	.	2.67866	3.45179	1.47103
chr10	13192004	13193687	Filter_SAM_or_BAM__output_SAM_or_BAM_on_data_118__bam_peak_1080	368	.	10.71702	39.20514	36.82803
chr10	13501185	13501715	Filter_SAM_or_BAM__output_SAM_or_BAM_on_data_118__bam_peak_1081	39	.	3.41051	5.98532	3.94384
chr10	13551997	13554195	Filter_SAM_or_BAM__output_SAM_or_BAM_on_data_118__bam_peak_1082	622	.	14.98202	64.86149	62.24234
chr10	13572243	13572396	Filter_SAM_or_BAM__output_SAM_or_BAM_on_data_118__bam_peak_1083	11	.	2.51797	3.12269	1.16169
chr10	13739811	13740450	Filter_SAM_or_BAM__output_SAM_or_BAM_on_data_118__bam_peak_1084	14	.	2.69247	3.47273	1.49018
chr10	13831423	13833358	Filter_SAM_or_BAM__output_SAM_or_BAM_on_data_118__bam_peak_1085	86	.	4.98012	10.76299	8.64101
chr10	13869219	13870046	Filter_SAM_or_BAM__output_SAM_or_BAM_on_data_118__bam_peak_1086	16	.	2.68122	3.66285	1.6785
chr10	13963863	13969362	Filter_SAM_or_BAM__output_SAM_or_BAM_on_data_118__bam_peak_1087	650	.	15.29508	67.69671	65.04501
chr10	13982429	13984069	Filter_SAM_or_BAM__output_SAM_or_BAM_on_data_118__bam_peak_1088	81	.	4.84118	10.21481	8.10016
chr10	14017634	14018797	Filter_SAM_or_BAM__output_SAM_or_BAM_on_data_118__bam_peak_1089	119	.	5.59465	14.1414	11.99594
chr10	14047895	14049612	Filter_SAM_or_BAM__output_SAM_or_BAM_on_data_118__bam_peak_1090	71	.	4.51859	9.2426	7.14124
chr10	14085586	14086649	Filter_SAM_or_BAM__output_SAM_or_BAM_on_data_118__bam_peak_1091	32	.	3.18833	5.3018	3.27162
chr10	14543147	14546340	Filter_SAM_or_BAM__output_SAM_or_BAM_on_data_118__bam_peak_1092	332	.	9.84255	35.56659	33.22592
chr10	14703700	14705854	Filter_SAM_or_BAM__output_SAM_or_BAM_on_data_118__bam_peak_1093	459	.	12.0105	48.46045	45.98011
chr10	16441133	16441494	Filter_SAM_or_BAM__output_SAM_or_BAM_on_data_118__bam_peak_1094	14	.	2.67276	3.41653	1.43558
chr10	17118558	17118710	Filter_SAM_or_BAM__output_SAM_or_BAM_on_data_118__bam_peak_1095	13	.	2.61595	3.34892	1.38582
chr10	17549429	17550133	Filter_SAM_or_BAM__output_SAM_or_BAM_on_data_118__bam_peak_1096	33	.	3.39708	5.38061	3.34311
chr10	17721392	17727983	Filter_SAM_or_BAM__output_SAM_or_BAM_on_data_118__bam_peak_1097	585	.	14.44861	61.09463	58.50852
chr10	17795606	17797703	Filter_SAM_or_BAM__output_SAM_or_BAM_on_data_118__bam_peak_1098	17	.	2.78612	3.71795	1.727
chr10	17946098	17948683	Filter_SAM_or_BAM__output_SAM_or_BAM_on_data_118__bam_peak_1099	145	.	6.31459	16.69657	14.53078
chr10	18005438	18005829	Filter_SAM_or_BAM__output_SAM_or_BAM_on_data_118__bam_peak_1100	15	.	2.72234	3.58335	1.5998
chr10	18020812	18023521	Filter_SAM_or_BAM__output_SAM_or_BAM_on_data_118__bam_peak_1101	862	.	18.96109	89.15598	86.22225
chr10	18055555	18057729	Filter_SAM_or_BAM__output_SAM_or_BAM_on_data_118__bam_peak_1102	487	.	12.76537	51.29969	48.78027
chr10	18081564	18081706	Filter_SAM_or_BAM__output_SAM_or_BAM_on_data_118__bam_peak_1103	18	.	2.82699	3.79664	1.80024
chr10	18124216	18124369	Filter_SAM_or_BAM__output_SAM_or_BAM_on_data_118__bam_peak_1104	16	.	2.77026	3.673	1.68295
chr10	18197190	18197540	Filter_SAM_or_BAM__output_SAM_or_BAM_on_data_118__bam_peak_1105	23	.	3.05555	4.40112	2.38659
chr10	18234050	18235758	Filter_SAM_or_BAM__output_SAM_or_BAM_on_data_118__bam_peak_1106	505	.	11.02612	53.04566	50.52009
chr10	18318536	18319720	Filter_SAM_or_BAM__output_SAM_or_BAM_on_data_118__bam_peak_1107	154	.	6.72776	17.65556	15.45996
chr10	18407586	18409336	Filter_SAM_or_BAM__output_SAM_or_BAM_on_data_118__bam_peak_1108	96	.	5.11166	11.76726	9.65031
chr10	18430238	18433980	Filter_SAM_or_BAM__output_SAM_or_BAM_on_data_118__bam_peak_1109	435	.	11.80529	46.03034	43.56614
chr10	18544999	18546176	Filter_SAM_or_BAM__output_SAM_or_BAM_on_data_118__bam_peak_1110	95	.	5.08226	11.72278	9.5944
chr10	19009274	19010005	Filter_SAM_or_BAM__output_SAM_or_BAM_on_data_118__bam_peak_1111	27	.	3.11957	4.72035	2.70161
chr10	19012684	19015767	Filter_SAM_or_BAM__output_SAM_or_BAM_on_data_118__bam_peak_1112	414	.	11.30788	43.87468	41.45062
chr10	19043142	19044167	Filter_SAM_or_BAM__output_SAM_or_BAM_on_data_118__bam_peak_1113	59	.	4.12583	8.07172	5.99648
chr10	19590898	19593595	Filter_SAM_or_BAM__output_SAM_or_BAM_on_data_118__bam_peak_1114	610	.	15.0047	63.71014	61.07309
chr10	19907305	19907789	Filter_SAM_or_BAM__output_SAM_or_BAM_on_data_118__bam_peak_1115	82	.	4.83834	10.34437	8.23524
chr10	19933612	19934668	Filter_SAM_or_BAM__output_SAM_or_BAM_on_data_118__bam_peak_1116	34	.	3.39196	5.51637	3.48095
chr10	20310998	20314457	Filter_SAM_or_BAM__output_SAM_or_BAM_on_data_118__bam_peak_1117	463	.	11.98812	48.84988	46.37957
chr10	20347159	20348755	Filter_SAM_or_BAM__output_SAM_or_BAM_on_data_118__bam_peak_1118	127	.	5.83043	14.91516	12.76514
chr10	20723399	20725020	Filter_SAM_or_BAM__output_SAM_or_BAM_on_data_118__bam_peak_1119	56	.	4.1272	7.7562	5.67359
chr10	20952176	20954576	Filter_SAM_or_BAM__output_SAM_or_BAM_on_data_118__bam_peak_1120	202	.	7.48909	22.50019	20.28139
chr10	21159179	21161464	Filter_SAM_or_BAM__output_SAM_or_BAM_on_data_118__bam_peak_1121	89	.	5.03774	11.02365	8.90473
chr10	21188794	21189175	Filter_SAM_or_BAM__output_SAM_or_BAM_on_data_118__bam_peak_1122	54	.	4.04628	7.5339	5.46196
chr10	21295545	21297432	Filter_SAM_or_BAM__output_SAM_or_BAM_on_data_118__bam_peak_1123	330	.	10.12885	35.39509	33.0467
chr10	21304877	21305089	Filter_SAM_or_BAM__output_SAM_or_BAM_on_data_118__bam_peak_1124	22	.	2.99516	4.24082	2.23113
chr10	21659751	21660040	Filter_SAM_or_BAM__output_SAM_or_BAM_on_data_118__bam_peak_1125	38	.	3.58281	5.93312	3.88443
chr10	21993113	21999519	Filter_SAM_or_BAM__output_SAM_or_BAM_on_data_118__bam_peak_1126	498	.	12.56421	52.34965	49.83614
chr10	22140888	22141216	Filter_SAM_or_BAM__output_SAM_or_BAM_on_data_118__bam_peak_1127	23	.	3.05045	4.38645	2.37198
chr10	22148170	22150762	Filter_SAM_or_BAM__output_SAM_or_BAM_on_data_118__bam_peak_1128	520	.	13.53347	54.60288	52.08564
chr10	22158451	22159418	Filter_SAM_or_BAM__output_SAM_or_BAM_on_data_118__bam_peak_1129	43	.	3.71587	6.39907	4.33944
chr10	22306132	22307468	Filter_SAM_or_BAM__output_SAM_or_BAM_on_data_118__bam_peak_1130	94	.	5.00745	11.53578	9.41404
chr10	22608564	22609246	Filter_SAM_or_BAM__output_SAM_or_BAM_on_data_118__bam_peak_1131	14	.	2.67109	3.43611	1.45588
chr10	22729553	22732469	Filter_SAM_or_BAM__output_SAM_or_BAM_on_data_118__bam_peak_1132	700	.	16.8062	72.79596	70.07736
chr10	23077007	23077624	Filter_SAM_or_BAM__output_SAM_or_BAM_on_data_118__bam_peak_1133	83	.	4.91255	10.44414	8.32293
chr10	23176726	23177998	Filter_SAM_or_BAM__output_SAM_or_BAM_on_data_118__bam_peak_1134	55	.	3.97801	7.58297	5.50902
chr10	23345394	23351064	Filter_SAM_or_BAM__output_SAM_or_BAM_on_data_118__bam_peak_1135	547	.	13.96414	57.33166	54.78118
chr10	23449455	23450625	Filter_SAM_or_BAM__output_SAM_or_BAM_on_data_118__bam_peak_1136	27	.	3.17406	4.80836	2.78952
chr10	23784580	23788850	Filter_SAM_or_BAM__output_SAM_or_BAM_on_data_118__bam_peak_1137	454	.	12.13431	47.92532	45.47144
chr10	23796545	23797911	Filter_SAM_or_BAM__output_SAM_or_BAM_on_data_118__bam_peak_1138	393	.	11.19205	41.74728	39.34324
chr10	24149040	24151171	Filter_SAM_or_BAM__output_SAM_or_BAM_on_data_118__bam_peak_1139	407	.	11.64225	43.12777	40.72124
chr10	24594483	24597688	Filter_SAM_or_BAM__output_SAM_or_BAM_on_data_118__bam_peak_1140	221	.	7.84727	24.43139	22.18908
chr10	24598362	24598981	Filter_SAM_or_BAM__output_SAM_or_BAM_on_data_118__bam_peak_1141	15	.	2.70334	3.4919	1.5079
chr10	24709881	24712285	Filter_SAM_or_BAM__output_SAM_or_BAM_on_data_118__bam_peak_1142	323	.	9.7166	34.69148	32.36091
chr10	24778397	24778931	Filter_SAM_or_BAM__output_SAM_or_BAM_on_data_118__bam_peak_1143	60	.	4.29511	8.1775	6.08805
chr10	24835224	24836453	Filter_SAM_or_BAM__output_SAM_or_BAM_on_data_118__bam_peak_1144	31	.	3.16822	5.1676	3.13954
chr10	24869630	24871402	Filter_SAM_or_BAM__output_SAM_or_BAM_on_data_118__bam_peak_1145	264	.	8.35487	28.73206	26.45621
chr10	24881691	24882034	Filter_SAM_or_BAM__output_SAM_or_BAM_on_data_118__bam_peak_1146	13	.	2.64654	3.35215	1.37385
chr10	25272037	25272329	Filter_SAM_or_BAM__output_SAM_or_BAM_on_data_118__bam_peak_1147	13	.	2.58929	3.33282	1.35987
chr10	25275818	25275960	Filter_SAM_or_BAM__output_SAM_or_BAM_on_data_118__bam_peak_1148	17	.	2.82699	3.79577	1.79929
chr10	25296146	25298526	Filter_SAM_or_BAM__output_SAM_or_BAM_on_data_118__bam_peak_1149	100	.	5.30711	12.16266	10.03085
chr10	25359250	25363265	Filter_SAM_or_BAM__output_SAM_or_BAM_on_data_118__bam_peak_1150	523	.	13.00205	54.91319	52.36766
chr10	25393760	25393897	Filter_SAM_or_BAM__output_SAM_or_BAM_on_data_118__bam_peak_1151	20	.	2.93982	4.08422	2.0778
chr10	25430811	25431354	Filter_SAM_or_BAM__output_SAM_or_BAM_on_data_118__bam_peak_1152	14	.	2.6669	3.40214	1.42178
chr10	25432152	25433924	Filter_SAM_or_BAM__output_SAM_or_BAM_on_data_118__bam_peak_1153	35	.	3.45386	5.57794	3.53687
chr10	26077899	26079459	Filter_SAM_or_BAM__output_SAM_or_BAM_on_data_118__bam_peak_1154	90	.	4.65461	11.16261	9.0614
chr10	26372838	26376291	Filter_SAM_or_BAM__output_SAM_or_BAM_on_data_118__bam_peak_1155	437	.	11.73208	46.17724	43.73367
chr10	26772329	26773984	Filter_SAM_or_BAM__output_SAM_or_BAM_on_data_118__bam_peak_1156	313	.	9.18585	33.66902	31.3477
chr10	26785058	26785294	Filter_SAM_or_BAM__output_SAM_or_BAM_on_data_118__bam_peak_1157	15	.	2.69796	3.5084	1.52612
chr10	27614550	27617475	Filter_SAM_or_BAM__output_SAM_or_BAM_on_data_118__bam_peak_1158	178	.	7.09496	20.00952	17.80552
chr10	27967586	27968455	Filter_SAM_or_BAM__output_SAM_or_BAM_on_data_118__bam_peak_1159	23	.	3.04954	4.40113	2.38596
chr10	28073698	28077569	Filter_SAM_or_BAM__output_SAM_or_BAM_on_data_118__bam_peak_1160	966	.	20.379	99.66481	96.61488
chr10	28113457	28114375	Filter_SAM_or_BAM__output_SAM_or_BAM_on_data_118__bam_peak_1161	89	.	5.07132	11.04625	8.92296
chr10	29143361	29145710	Filter_SAM_or_BAM__output_SAM_or_BAM_on_data_118__bam_peak_1162	169	.	6.84242	19.20613	16.99862
chr10	29146469	29147235	Filter_SAM_or_BAM__output_SAM_or_BAM_on_data_118__bam_peak_1163	34	.	3.26405	5.43769	3.40482
chr10	29211493	29214001	Filter_SAM_or_BAM__output_SAM_or_BAM_on_data_118__bam_peak_1164	131	.	5.93126	15.35051	13.1987
chr10	29311870	29314500	Filter_SAM_or_BAM__output_SAM_or_BAM_on_data_118__bam_peak_1165	420	.	11.26113	44.48043	42.0369
chr10	29359627	29362955	Filter_SAM_or_BAM__output_SAM_or_BAM_on_data_118__bam_peak_1166	557	.	13.47359	58.27707	55.70749
chr10	29402955	29403104	Filter_SAM_or_BAM__output_SAM_or_BAM_on_data_118__bam_peak_1167	17	.	2.7905	3.70569	1.71283
chr10	29535486	29536085	Filter_SAM_or_BAM__output_SAM_or_BAM_on_data_118__bam_peak_1168	26	.	3.09725	4.66309	2.64473
chr10	30199413	30201210	Filter_SAM_or_BAM__output_SAM_or_BAM_on_data_118__bam_peak_1169	253	.	8.02529	27.667	25.39035
chr10	30599491	30601285	Filter_SAM_or_BAM__output_SAM_or_BAM_on_data_118__bam_peak_1170	541	.	13.6453	56.69249	54.15873
chr10	30617155	30619396	Filter_SAM_or_BAM__output_SAM_or_BAM_on_data_118__bam_peak_1171	632	.	14.23524	65.87901	63.21119
chr10	30654775	30655923	Filter_SAM_or_BAM__output_SAM_or_BAM_on_data_118__bam_peak_1172	40	.	3.63958	6.07597	4.0224
chr10	30729636	30729791	Filter_SAM_or_BAM__output_SAM_or_BAM_on_data_118__bam_peak_1173	17	.	2.81734	3.79248	1.79691
chr10	30801706	30804075	Filter_SAM_or_BAM__output_SAM_or_BAM_on_data_118__bam_peak_1174	320	.	9.87751	34.40403	32.06815
chr10	30810399	30811046	Filter_SAM_or_BAM__output_SAM_or_BAM_on_data_118__bam_peak_1175	193	.	7.56928	21.54421	19.32302
chr10	30842382	30843476	Filter_SAM_or_BAM__output_SAM_or_BAM_on_data_118__bam_peak_1176	76	.	4.53557	9.72303	7.61493
chr10	31313319	31314268	Filter_SAM_or_BAM__output_SAM_or_BAM_on_data_118__bam_peak_1177	340	.	10.17296	36.44593	34.09359
chr10	31592007	31593524	Filter_SAM_or_BAM__output_SAM_or_BAM_on_data_118__bam_peak_1178	35	.	3.40125	5.54222	3.50391
chr10	31604308	31610346	Filter_SAM_or_BAM__output_SAM_or_BAM_on_data_118__bam_peak_1179	577	.	13.85174	60.31871	57.70738
chr10	32884824	32885140	Filter_SAM_or_BAM__output_SAM_or_BAM_on_data_118__bam_peak_1180	21	.	2.96876	4.16515	2.15684
chr10	32886979	32890760	Filter_SAM_or_BAM__output_SAM_or_BAM_on_data_118__bam_peak_1181	27	.	3.1516	4.78745	2.76527
chr10	33905081	33905462	Filter_SAM_or_BAM__output_SAM_or_BAM_on_data_118__bam_peak_1182	32	.	3.34227	5.24016	3.20452
chr10	33949955	33951978	Filter_SAM_or_BAM__output_SAM_or_BAM_on_data_118__bam_peak_1183	381	.	10.96194	40.48217	38.1018
chr10	34017136	34017370	Filter_SAM_or_BAM__output_SAM_or_BAM_on_data_118__bam_peak_1184	13	.	2.63301	3.328	1.35152
chr10	34017924	34021026	Filter_SAM_or_BAM__output_SAM_or_BAM_on_data_118__bam_peak_1185	507	.	11.99633	53.23657	50.72567
chr10	34205851	34208496	Filter_SAM_or_BAM__output_SAM_or_BAM_on_data_118__bam_peak_1186	603	.	14.45466	62.97721	60.37355
chr10	34280541	34285501	Filter_SAM_or_BAM__output_SAM_or_BAM_on_data_118__bam_peak_1187	505	.	12.13234	53.01303	50.50733
chr10	34296563	34298460	Filter_SAM_or_BAM__output_SAM_or_BAM_on_data_118__bam_peak_1188	238	.	8.25457	26.09572	23.8346
chr10	34416519	34418917	Filter_SAM_or_BAM__output_SAM_or_BAM_on_data_118__bam_peak_1189	316	.	9.40016	33.97919	31.65364
chr10	34482917	34485434	Filter_SAM_or_BAM__output_SAM_or_BAM_on_data_118__bam_peak_1190	924	.	19.14268	95.4221	92.442
chr10	34512633	34512979	Filter_SAM_or_BAM__output_SAM_or_BAM_on_data_118__bam_peak_1191	18	.	2.83817	3.82786	1.83085
chr10	36507136	36508485	Filter_SAM_or_BAM__output_SAM_or_BAM_on_data_118__bam_peak_1192	79	.	4.63734	10.06217	7.95731
chr10	36973572	36976256	Filter_SAM_or_BAM__output_SAM_or_BAM_on_data_118__bam_peak_1193	509	.	13.00676	53.43997	50.93089
chr10	37134286	37141801	Filter_SAM_or_BAM__output_SAM_or_BAM_on_data_118__bam_peak_1194	709	.	15.40823	73.72417	70.98834
chr10	37250142	37250328	Filter_SAM_or_BAM__output_SAM_or_BAM_on_data_118__bam_peak_1195	13	.	2.64654	3.35215	1.37385
chr10	39133380	39134920	Filter_SAM_or_BAM__output_SAM_or_BAM_on_data_118__bam_peak_1196	319	.	9.78117	34.3074	31.98054
chr10	39171046	39171875	Filter_SAM_or_BAM__output_SAM_or_BAM_on_data_118__bam_peak_1197	84	.	4.67129	10.52742	8.4222
chr10	39368859	39372398	Filter_SAM_or_BAM__output_SAM_or_BAM_on_data_118__bam_peak_1198	340	.	10.30593	36.4245	34.07351
chr10	39471890	39472033	Filter_SAM_or_BAM__output_SAM_or_BAM_on_data_118__bam_peak_1199	18	.	2.83701	3.82239	1.82515
chr10	39612959	39615117	Filter_SAM_or_BAM__output_SAM_or_BAM_on_data_118__bam_peak_1200	76	.	4.67948	9.70507	7.60101
chr10	39730677	39734365	Filter_SAM_or_BAM__output_SAM_or_BAM_on_data_118__bam_peak_1201	480	.	13.19426	50.55599	48.07084
chr10	39898239	39899534	Filter_SAM_or_BAM__output_SAM_or_BAM_on_data_118__bam_peak_1202	158	.	6.65422	18.0183	15.82873
chr10	39959714	39960291	Filter_SAM_or_BAM__output_SAM_or_BAM_on_data_118__bam_peak_1203	58	.	4.18334	7.91537	5.83522
chr10	40024754	40025393	Filter_SAM_or_BAM__output_SAM_or_BAM_on_data_118__bam_peak_1204	30	.	3.26008	5.04123	3.01439
chr10	40083768	40084161	Filter_SAM_or_BAM__output_SAM_or_BAM_on_data_118__bam_peak_1205	18	.	2.80545	3.79825	1.80728
chr10	40152751	40152973	Filter_SAM_or_BAM__output_SAM_or_BAM_on_data_118__bam_peak_1206	13	.	2.64654	3.35215	1.37385
chr10	40245711	40247709	Filter_SAM_or_BAM__output_SAM_or_BAM_on_data_118__bam_peak_1207	399	.	11.2956	42.378	39.97121
chr10	40256671	40259347	Filter_SAM_or_BAM__output_SAM_or_BAM_on_data_118__bam_peak_1208	598	.	14.46597	62.45089	59.83329
chr10	40263540	40263689	Filter_SAM_or_BAM__output_SAM_or_BAM_on_data_118__bam_peak_1209	14	.	2.65962	3.38426	1.40464
chr10	40299972	40304070	Filter_SAM_or_BAM__output_SAM_or_BAM_on_data_118__bam_peak_1210	553	.	13.80025	57.9382	55.36274
chr10	40347846	40350900	Filter_SAM_or_BAM__output_SAM_or_BAM_on_data_118__bam_peak_1211	559	.	14.0845	58.5538	55.97168
chr10	40371156	40372835	Filter_SAM_or_BAM__output_SAM_or_BAM_on_data_118__bam_peak_1212	108	.	5.48575	12.95821	10.82054
chr10	40683446	40683608	Filter_SAM_or_BAM__output_SAM_or_BAM_on_data_118__bam_peak_1213	17	.	2.80694	3.74993	1.75591
chr10	40881003	40885147	Filter_SAM_or_BAM__output_SAM_or_BAM_on_data_118__bam_peak_1214	587	.	13.17377	61.31826	58.7099
chr10	40919410	40919983	Filter_SAM_or_BAM__output_SAM_or_BAM_on_data_118__bam_peak_1215	24	.	3.06851	4.42863	2.41227
chr10	41302199	41304333	Filter_SAM_or_BAM__output_SAM_or_BAM_on_data_118__bam_peak_1216	1060	.	21.89709	109.1329	106.00461
chr10	41449336	41451271	Filter_SAM_or_BAM__output_SAM_or_BAM_on_data_118__bam_peak_1217	497	.	12.79854	52.27409	49.78108
chr10	41475046	41478601	Filter_SAM_or_BAM__output_SAM_or_BAM_on_data_118__bam_peak_1218	717	.	15.69695	74.53107	71.76983
chr10	41488639	41490959	Filter_SAM_or_BAM__output_SAM_or_BAM_on_data_118__bam_peak_1219	500	.	12.86673	52.54371	50.02818
chr10	41518107	41522915	Filter_SAM_or_BAM__output_SAM_or_BAM_on_data_118__bam_peak_1220	874	.	19.65929	90.39725	87.44801
chr10	41682643	41682862	Filter_SAM_or_BAM__output_SAM_or_BAM_on_data_118__bam_peak_1221	16	.	2.75795	3.6277	1.63839
chr10	41808761	41813874	Filter_SAM_or_BAM__output_SAM_or_BAM_on_data_118__bam_peak_1222	887	.	19.17646	91.67394	88.76268
chr10	41822605	41822946	Filter_SAM_or_BAM__output_SAM_or_BAM_on_data_118__bam_peak_1223	15	.	2.70462	3.49477	1.51059
chr10	41887062	41890015	Filter_SAM_or_BAM__output_SAM_or_BAM_on_data_118__bam_peak_1224	176	.	7.17588	19.89619	17.69025
chr10	41893479	41894032	Filter_SAM_or_BAM__output_SAM_or_BAM_on_data_118__bam_peak_1225	12	.	2.54412	3.18307	1.21923
chr10	41934610	41935452	Filter_SAM_or_BAM__output_SAM_or_BAM_on_data_118__bam_peak_1226	22	.	3.01419	4.30237	2.29211
chr10	42005734	42005929	Filter_SAM_or_BAM__output_SAM_or_BAM_on_data_118__bam_peak_1227	13	.	2.56152	3.27308	1.30496
chr10	42018181	42018860	Filter_SAM_or_BAM__output_SAM_or_BAM_on_data_118__bam_peak_1228	46	.	3.5205	6.65564	4.60356
chr10	42273836	42278889	Filter_SAM_or_BAM__output_SAM_or_BAM_on_data_118__bam_peak_1229	501	.	12.26067	52.64024	50.12159
chr10	42477299	42478673	Filter_SAM_or_BAM__output_SAM_or_BAM_on_data_118__bam_peak_1230	403	.	11.62178	42.79932	40.3896
chr10	42501646	42504551	Filter_SAM_or_BAM__output_SAM_or_BAM_on_data_118__bam_peak_1231	430	.	11.52158	45.47589	43.0278
chr10	42614177	42614336	Filter_SAM_or_BAM__output_SAM_or_BAM_on_data_118__bam_peak_1232	12	.	2.54981	3.17951	1.21423
chr10	42632759	42633629	Filter_SAM_or_BAM__output_SAM_or_BAM_on_data_118__bam_peak_1233	30	.	3.28649	5.04274	3.01152
chr10	42678622	42680293	Filter_SAM_or_BAM__output_SAM_or_BAM_on_data_118__bam_peak_1234	628	.	15.7839	65.4599	62.83315
chr10	42760985	42764136	Filter_SAM_or_BAM__output_SAM_or_BAM_on_data_118__bam_peak_1235	547	.	13.38538	57.3438	54.75656
chr10	42860356	42864669	Filter_SAM_or_BAM__output_SAM_or_BAM_on_data_118__bam_peak_1236	197	.	7.26329	21.95091	19.7422
chr10	42935016	42936279	Filter_SAM_or_BAM__output_SAM_or_BAM_on_data_118__bam_peak_1237	40	.	3.6345	6.11513	4.06396
chr10	42988271	42989030	Filter_SAM_or_BAM__output_SAM_or_BAM_on_data_118__bam_peak_1238	16	.	2.77442	3.68608	1.69568
chr10	43170895	43175289	Filter_SAM_or_BAM__output_SAM_or_BAM_on_data_118__bam_peak_1239	271	.	9.21077	29.43072	27.13104
chr10	43220140	43222576	Filter_SAM_or_BAM__output_SAM_or_BAM_on_data_118__bam_peak_1240	751	.	14.85025	77.95549	75.16106
chr10	43451968	43452588	Filter_SAM_or_BAM__output_SAM_or_BAM_on_data_118__bam_peak_1241	53	.	4.0675	7.43237	5.35548
chr10	43477864	43480935	Filter_SAM_or_BAM__output_SAM_or_BAM_on_data_118__bam_peak_1242	250	.	8.41811	27.30273	25.0392
chr10	43482674	43483021	Filter_SAM_or_BAM__output_SAM_or_BAM_on_data_118__bam_peak_1243	13	.	2.61425	3.33173	1.36265
chr10	43539330	43541105	Filter_SAM_or_BAM__output_SAM_or_BAM_on_data_118__bam_peak_1244	826	.	18.86608	85.48504	82.60036
chr10	43578769	43581058	Filter_SAM_or_BAM__output_SAM_or_BAM_on_data_118__bam_peak_1245	86	.	4.87987	10.73545	8.61916
chr10	43900921	43902871	Filter_SAM_or_BAM__output_SAM_or_BAM_on_data_118__bam_peak_1246	550	.	13.75836	57.57804	55.01047
chr10	44002035	44005102	Filter_SAM_or_BAM__output_SAM_or_BAM_on_data_118__bam_peak_1247	413	.	10.75119	43.79856	41.37856
chr10	44078756	44079631	Filter_SAM_or_BAM__output_SAM_or_BAM_on_data_118__bam_peak_1248	24	.	3.06378	4.47206	2.45634
chr10	44266928	44270169	Filter_SAM_or_BAM__output_SAM_or_BAM_on_data_118__bam_peak_1249	487	.	12.73033	51.22546	48.74795
chr10	44456816	44459598	Filter_SAM_or_BAM__output_SAM_or_BAM_on_data_118__bam_peak_1250	196	.	7.53341	21.86107	19.63465
chr10	44529096	44530344	Filter_SAM_or_BAM__output_SAM_or_BAM_on_data_118__bam_peak_1251	327	.	10.18702	35.08041	32.7449
chr10	45065959	45069795	Filter_SAM_or_BAM__output_SAM_or_BAM_on_data_118__bam_peak_1252	312	.	9.44983	33.61853	31.29798
chr10	45075749	45077540	Filter_SAM_or_BAM__output_SAM_or_BAM_on_data_118__bam_peak_1253	42	.	3.68181	6.32282	4.27001
chr10	45288194	45293945	Filter_SAM_or_BAM__output_SAM_or_BAM_on_data_118__bam_peak_1254	338	.	9.7699	36.187	33.83419
chr10	45299470	45299614	Filter_SAM_or_BAM__output_SAM_or_BAM_on_data_118__bam_peak_1255	33	.	3.39582	5.37623	3.33941
chr10	45310879	45312849	Filter_SAM_or_BAM__output_SAM_or_BAM_on_data_118__bam_peak_1256	47	.	3.84171	6.80083	4.73893
chr10	45314321	45317050	Filter_SAM_or_BAM__output_SAM_or_BAM_on_data_118__bam_peak_1257	292	.	9.3743	31.52598	29.21468
chr10	45334988	45338374	Filter_SAM_or_BAM__output_SAM_or_BAM_on_data_118__bam_peak_1258	406	.	10.82083	43.04662	40.63699
chr10	45469381	45470385	Filter_SAM_or_BAM__output_SAM_or_BAM_on_data_118__bam_peak_1259	16	.	2.73871	3.59043	1.60376
chr10	45577558	45579321	Filter_SAM_or_BAM__output_SAM_or_BAM_on_data_118__bam_peak_1260	202	.	7.62982	22.43802	20.21647
chr10	47454271	47455316	Filter_SAM_or_BAM__output_SAM_or_BAM_on_data_118__bam_peak_1261	62	.	4.3382	8.33545	6.24419
chr10	47513846	47514541	Filter_SAM_or_BAM__output_SAM_or_BAM_on_data_118__bam_peak_1262	51	.	3.86857	7.22608	5.15648
chr10	49782637	49783292	Filter_SAM_or_BAM__output_SAM_or_BAM_on_data_118__bam_peak_1263	33	.	3.35074	5.38324	3.35026
chr10	50591447	50594127	Filter_SAM_or_BAM__output_SAM_or_BAM_on_data_118__bam_peak_1264	618	.	14.60293	64.47866	61.8479
chr10	52022184	52024822	Filter_SAM_or_BAM__output_SAM_or_BAM_on_data_118__bam_peak_1265	164	.	6.91016	18.66341	16.46194
chr10	52232897	52235034	Filter_SAM_or_BAM__output_SAM_or_BAM_on_data_118__bam_peak_1266	368	.	10.80007	39.25834	36.88262
chr10	52379657	52383163	Filter_SAM_or_BAM__output_SAM_or_BAM_on_data_118__bam_peak_1267	795	.	18.04372	82.33387	79.52029
chr10	52416639	52420175	Filter_SAM_or_BAM__output_SAM_or_BAM_on_data_118__bam_peak_1268	613	.	14.30612	63.99706	61.37201
chr10	53377911	53380355	Filter_SAM_or_BAM__output_SAM_or_BAM_on_data_118__bam_peak_1269	500	.	13.17113	52.55084	50.04235
chr10	53398127	53398534	Filter_SAM_or_BAM__output_SAM_or_BAM_on_data_118__bam_peak_1270	24	.	3.02	4.46507	2.45421
chr10	53595642	53599149	Filter_SAM_or_BAM__output_SAM_or_BAM_on_data_118__bam_peak_1271	209	.	7.55462	23.15766	20.92345
chr10	53628724	53630375	Filter_SAM_or_BAM__output_SAM_or_BAM_on_data_118__bam_peak_1272	250	.	8.75782	27.28604	25.01326
chr10	54072959	54073173	Filter_SAM_or_BAM__output_SAM_or_BAM_on_data_118__bam_peak_1273	13	.	2.63006	3.33839	1.36309
chr10	54074146	54076488	Filter_SAM_or_BAM__output_SAM_or_BAM_on_data_118__bam_peak_1274	315	.	10.01998	33.87407	31.54568
chr10	56114924	56115794	Filter_SAM_or_BAM__output_SAM_or_BAM_on_data_118__bam_peak_1275	88	.	4.90907	10.96365	8.8591
chr10	56227762	56229395	Filter_SAM_or_BAM__output_SAM_or_BAM_on_data_118__bam_peak_1276	322	.	9.74751	34.57827	32.23903
chr10	56377115	56380270	Filter_SAM_or_BAM__output_SAM_or_BAM_on_data_118__bam_peak_1277	906	.	19.94734	93.57351	90.61292
chr10	56380985	56381163	Filter_SAM_or_BAM__output_SAM_or_BAM_on_data_118__bam_peak_1278	27	.	3.20072	4.7689	2.7412
chr10	56468813	56469303	Filter_SAM_or_BAM__output_SAM_or_BAM_on_data_118__bam_peak_1279	20	.	2.89993	4.04283	2.04074
chr10	57447807	57448253	Filter_SAM_or_BAM__output_SAM_or_BAM_on_data_118__bam_peak_1280	13	.	2.61061	3.35297	1.38978
chr10	57485971	57488310	Filter_SAM_or_BAM__output_SAM_or_BAM_on_data_118__bam_peak_1281	414	.	11.42295	43.8598	41.43048
chr10	57529288	57529660	Filter_SAM_or_BAM__output_SAM_or_BAM_on_data_118__bam_peak_1282	13	.	2.64654	3.35215	1.37385
chr10	57530408	57532863	Filter_SAM_or_BAM__output_SAM_or_BAM_on_data_118__bam_peak_1283	567	.	14.04204	59.2893	56.71429
chr10	57743708	57743861	Filter_SAM_or_BAM__output_SAM_or_BAM_on_data_118__bam_peak_1284	20	.	2.8638	4.09774	2.09915
chr10	57794585	57795472	Filter_SAM_or_BAM__output_SAM_or_BAM_on_data_118__bam_peak_1285	80	.	4.59028	10.13452	8.02914
chr10	58254623	58256751	Filter_SAM_or_BAM__output_SAM_or_BAM_on_data_118__bam_peak_1286	477	.	12.87669	50.25841	47.77199
chr10	58322370	58326723	Filter_SAM_or_BAM__output_SAM_or_BAM_on_data_118__bam_peak_1287	389	.	10.59656	41.40637	38.98919
chr10	58331774	58332293	Filter_SAM_or_BAM__output_SAM_or_BAM_on_data_118__bam_peak_1288	18	.	2.82989	3.8168	1.82114
chr10	58333584	58333761	Filter_SAM_or_BAM__output_SAM_or_BAM_on_data_118__bam_peak_1289	19	.	2.85037	3.90706	1.90922
chr10	58352424	58352925	Filter_SAM_or_BAM__output_SAM_or_BAM_on_data_118__bam_peak_1290	21	.	2.91981	4.13499	2.14036
chr10	58445151	58448857	Filter_SAM_or_BAM__output_SAM_or_BAM_on_data_118__bam_peak_1291	520	.	13.19528	54.61075	52.08285
chr10	58496920	58498958	Filter_SAM_or_BAM__output_SAM_or_BAM_on_data_118__bam_peak_1292	554	.	12.75511	57.99929	55.42454
chr10	58812186	58815043	Filter_SAM_or_BAM__output_SAM_or_BAM_on_data_118__bam_peak_1293	132	.	5.93092	15.36896	13.21707
chr10	58967525	58967814	Filter_SAM_or_BAM__output_SAM_or_BAM_on_data_118__bam_peak_1294	13	.	2.64654	3.35215	1.37385
chr10	59114712	59115073	Filter_SAM_or_BAM__output_SAM_or_BAM_on_data_118__bam_peak_1295	23	.	3.04434	4.38366	2.37094
chr10	59219797	59225268	Filter_SAM_or_BAM__output_SAM_or_BAM_on_data_118__bam_peak_1296	590	.	13.92619	61.6487	59.04371
chr10	59322721	59327515	Filter_SAM_or_BAM__output_SAM_or_BAM_on_data_118__bam_peak_1297	597	.	13.80916	62.40962	59.75587
chr10	59430888	59431054	Filter_SAM_or_BAM__output_SAM_or_BAM_on_data_118__bam_peak_1298	13	.	2.65484	3.37252	1.39338
chr10	59509616	59509785	Filter_SAM_or_BAM__output_SAM_or_BAM_on_data_118__bam_peak_1299	17	.	2.78552	3.69509	1.70295
chr10	59539239	59539939	Filter_SAM_or_BAM__output_SAM_or_BAM_on_data_118__bam_peak_1300	16	.	2.73206	3.60697	1.62277
chr10	59574246	59574917	Filter_SAM_or_BAM__output_SAM_or_BAM_on_data_118__bam_peak_1301	13	.	2.62559	3.31475	1.33927
chr10	59577727	59579364	Filter_SAM_or_BAM__output_SAM_or_BAM_on_data_118__bam_peak_1302	56	.	4.16343	7.77587	5.69291
chr10	59614631	59617237	Filter_SAM_or_BAM__output_SAM_or_BAM_on_data_118__bam_peak_1303	461	.	12.2578	48.64703	46.18021
chr10	59638457	59639131	Filter_SAM_or_BAM__output_SAM_or_BAM_on_data_118__bam_peak_1304	30	.	3.24754	5.03578	3.00747
chr10	59664568	59665311	Filter_SAM_or_BAM__output_SAM_or_BAM_on_data_118__bam_peak_1305	16	.	2.76064	3.64791	1.65923
chr10	59702275	59705208	Filter_SAM_or_BAM__output_SAM_or_BAM_on_data_118__bam_peak_1306	519	.	12.52231	54.52103	51.99771
chr10	59825312	59825534	Filter_SAM_or_BAM__output_SAM_or_BAM_on_data_118__bam_peak_1307	40	.	3.64902	6.0985	4.04395
chr10	59878620	59881080	Filter_SAM_or_BAM__output_SAM_or_BAM_on_data_118__bam_peak_1308	571	.	14.23266	59.70173	57.11214
chr10	59899634	59900146	Filter_SAM_or_BAM__output_SAM_or_BAM_on_data_118__bam_peak_1309	17	.	2.79779	3.7463	1.75409
chr10	59943183	59943400	Filter_SAM_or_BAM__output_SAM_or_BAM_on_data_118__bam_peak_1310	31	.	3.32287	5.14423	3.11087
chr10	59948878	59953086	Filter_SAM_or_BAM__output_SAM_or_BAM_on_data_118__bam_peak_1311	618	.	14.4782	64.46396	61.83546
chr10	59953676	59953870	Filter_SAM_or_BAM__output_SAM_or_BAM_on_data_118__bam_peak_1312	21	.	2.96585	4.19016	2.18483
chr10	59969904	59970549	Filter_SAM_or_BAM__output_SAM_or_BAM_on_data_118__bam_peak_1313	77	.	4.76007	9.824	7.70774
chr10	60001730	60004027	Filter_SAM_or_BAM__output_SAM_or_BAM_on_data_118__bam_peak_1314	674	.	15.68626	70.16377	67.45599
chr10	60106412	60107495	Filter_SAM_or_BAM__output_SAM_or_BAM_on_data_118__bam_peak_1315	124	.	5.77948	14.60118	12.44818
chr10	60191939	60192280	Filter_SAM_or_BAM__output_SAM_or_BAM_on_data_118__bam_peak_1316	14	.	2.69913	3.4813	1.49768
chr10	60209668	60210565	Filter_SAM_or_BAM__output_SAM_or_BAM_on_data_118__bam_peak_1317	14	.	2.69043	3.4732	1.4914
chr10	60212621	60213073	Filter_SAM_or_BAM__output_SAM_or_BAM_on_data_118__bam_peak_1318	25	.	3.10455	4.59222	2.57348
chr10	60218023	60220586	Filter_SAM_or_BAM__output_SAM_or_BAM_on_data_118__bam_peak_1319	174	.	7.058	19.63741	17.43427
chr10	60277242	60281362	Filter_SAM_or_BAM__output_SAM_or_BAM_on_data_118__bam_peak_1320	362	.	10.35179	38.62715	36.25383
chr10	60337796	60338245	Filter_SAM_or_BAM__output_SAM_or_BAM_on_data_118__bam_peak_1321	15	.	2.70585	3.52679	1.54372
chr10	60346915	60349586	Filter_SAM_or_BAM__output_SAM_or_BAM_on_data_118__bam_peak_1322	166	.	6.74004	18.85429	16.66348
chr10	60350758	60352450	Filter_SAM_or_BAM__output_SAM_or_BAM_on_data_118__bam_peak_1323	45	.	3.79488	6.61668	4.55659
chr10	60379843	60380073	Filter_SAM_or_BAM__output_SAM_or_BAM_on_data_118__bam_peak_1324	18	.	2.76341	3.83866	1.84811
chr10	60400413	60401503	Filter_SAM_or_BAM__output_SAM_or_BAM_on_data_118__bam_peak_1325	35	.	3.33263	5.55533	3.52487
chr10	60751854	60753098	Filter_SAM_or_BAM__output_SAM_or_BAM_on_data_118__bam_peak_1326	476	.	12.29444	50.11698	47.64093
chr10	60810501	60810716	Filter_SAM_or_BAM__output_SAM_or_BAM_on_data_118__bam_peak_1327	19	.	2.88834	3.95968	1.9582
chr10	60813801	60817573	Filter_SAM_or_BAM__output_SAM_or_BAM_on_data_118__bam_peak_1328	64	.	4.214	8.52277	6.44768
chr10	60826562	60831983	Filter_SAM_or_BAM__output_SAM_or_BAM_on_data_118__bam_peak_1329	309	.	8.88996	33.238	30.91264
chr10	60930350	60930549	Filter_SAM_or_BAM__output_SAM_or_BAM_on_data_118__bam_peak_1330	18	.	2.81964	3.85364	1.85901
chr10	60932814	60934820	Filter_SAM_or_BAM__output_SAM_or_BAM_on_data_118__bam_peak_1331	101	.	5.24103	12.26807	10.13799
chr10	61055054	61055196	Filter_SAM_or_BAM__output_SAM_or_BAM_on_data_118__bam_peak_1332	13	.	2.64654	3.35215	1.37385
chr10	61069051	61069375	Filter_SAM_or_BAM__output_SAM_or_BAM_on_data_118__bam_peak_1333	13	.	2.6491	3.35843	1.37987
chr10	61145168	61148398	Filter_SAM_or_BAM__output_SAM_or_BAM_on_data_118__bam_peak_1334	712	.	16.53333	73.98777	71.25221
chr10	61175630	61175913	Filter_SAM_or_BAM__output_SAM_or_BAM_on_data_118__bam_peak_1335	28	.	3.21311	4.85341	2.82799
chr10	61271771	61274334	Filter_SAM_or_BAM__output_SAM_or_BAM_on_data_118__bam_peak_1336	266	.	8.61981	28.89179	26.61642
chr10	61275747	61276192	Filter_SAM_or_BAM__output_SAM_or_BAM_on_data_118__bam_peak_1337	22	.	3.00894	4.27833	2.26768
chr10	61277957	61278429	Filter_SAM_or_BAM__output_SAM_or_BAM_on_data_118__bam_peak_1338	18	.	2.825	3.80144	1.80644
chr10	61361930	61363237	Filter_SAM_or_BAM__output_SAM_or_BAM_on_data_118__bam_peak_1339	29	.	3.22271	4.93466	2.90782
chr10	61375816	61376141	Filter_SAM_or_BAM__output_SAM_or_BAM_on_data_118__bam_peak_1340	13	.	2.61639	3.30301	1.329
chr10	61380154	61380418	Filter_SAM_or_BAM__output_SAM_or_BAM_on_data_118__bam_peak_1341	33	.	3.35329	5.41488	3.38004
chr10	61381171	61383965	Filter_SAM_or_BAM__output_SAM_or_BAM_on_data_118__bam_peak_1342	425	.	11.45941	45.03433	42.59477
chr10	61450511	61453058	Filter_SAM_or_BAM__output_SAM_or_BAM_on_data_118__bam_peak_1343	739	.	16.73626	76.76801	73.96628
chr10	61474999	61477222	Filter_SAM_or_BAM__output_SAM_or_BAM_on_data_118__bam_peak_1344	453	.	12.08094	47.77119	45.31603
chr10	61647667	61649870	Filter_SAM_or_BAM__output_SAM_or_BAM_on_data_118__bam_peak_1345	520	.	13.26205	54.55335	52.01043
chr10	61661824	61662011	Filter_SAM_or_BAM__output_SAM_or_BAM_on_data_118__bam_peak_1346	16	.	2.73342	3.66346	1.67528
chr10	61679575	61682712	Filter_SAM_or_BAM__output_SAM_or_BAM_on_data_118__bam_peak_1347	376	.	10.9026	40.014	37.63475
chr10	61695027	61696720	Filter_SAM_or_BAM__output_SAM_or_BAM_on_data_118__bam_peak_1348	85	.	4.86279	10.6316	8.52321
chr10	61713337	61713496	Filter_SAM_or_BAM__output_SAM_or_BAM_on_data_118__bam_peak_1349	20	.	2.90249	4.00693	2.00579
chr10	61714951	61716514	Filter_SAM_or_BAM__output_SAM_or_BAM_on_data_118__bam_peak_1350	241	.	8.19843	26.43979	24.17971
chr10	61759607	61760012	Filter_SAM_or_BAM__output_SAM_or_BAM_on_data_118__bam_peak_1351	21	.	2.943	4.1425	2.14
chr10	61782752	61784066	Filter_SAM_or_BAM__output_SAM_or_BAM_on_data_118__bam_peak_1352	173	.	7.18195	19.57667	17.36493
chr10	62178578	62178774	Filter_SAM_or_BAM__output_SAM_or_BAM_on_data_118__bam_peak_1353	22	.	2.99221	4.22889	2.21897
chr10	62192902	62193463	Filter_SAM_or_BAM__output_SAM_or_BAM_on_data_118__bam_peak_1354	26	.	3.1504	4.67946	2.65916
chr10	62228396	62231537	Filter_SAM_or_BAM__output_SAM_or_BAM_on_data_118__bam_peak_1355	315	.	9.98108	33.8963	31.56592
chr10	62290971	62291178	Filter_SAM_or_BAM__output_SAM_or_BAM_on_data_118__bam_peak_1356	17	.	2.77268	3.6889	1.70008
chr10	62320237	62321155	Filter_SAM_or_BAM__output_SAM_or_BAM_on_data_118__bam_peak_1357	41	.	3.64715	6.15373	4.10233
chr10	62336847	62341399	Filter_SAM_or_BAM__output_SAM_or_BAM_on_data_118__bam_peak_1358	620	.	14.79097	64.67307	62.03202
chr10	62448348	62450584	Filter_SAM_or_BAM__output_SAM_or_BAM_on_data_118__bam_peak_1359	550	.	14.25432	57.63839	55.08744
chr10	62484359	62488401	Filter_SAM_or_BAM__output_SAM_or_BAM_on_data_118__bam_peak_1360	568	.	13.58749	59.42817	56.82365
chr10	62500206	62500773	Filter_SAM_or_BAM__output_SAM_or_BAM_on_data_118__bam_peak_1361	26	.	3.16835	4.69549	2.67143
chr10	62507389	62508594	Filter_SAM_or_BAM__output_SAM_or_BAM_on_data_118__bam_peak_1362	71	.	4.57743	9.27734	7.17725
chr10	62522052	62522238	Filter_SAM_or_BAM__output_SAM_or_BAM_on_data_118__bam_peak_1363	14	.	2.67042	3.41752	1.43714
chr10	62577157	62578977	Filter_SAM_or_BAM__output_SAM_or_BAM_on_data_118__bam_peak_1364	358	.	10.85156	38.22001	35.85305
chr10	62590172	62590399	Filter_SAM_or_BAM__output_SAM_or_BAM_on_data_118__bam_peak_1365	13	.	2.63765	3.33627	1.35917
chr10	62600426	62604262	Filter_SAM_or_BAM__output_SAM_or_BAM_on_data_118__bam_peak_1366	595	.	14.1424	62.12604	59.51889
chr10	62648264	62652557	Filter_SAM_or_BAM__output_SAM_or_BAM_on_data_118__bam_peak_1367	506	.	12.82512	53.12474	50.60267
chr10	62725549	62726401	Filter_SAM_or_BAM__output_SAM_or_BAM_on_data_118__bam_peak_1368	15	.	2.71313	3.51567	1.53064
chr10	62789360	62789654	Filter_SAM_or_BAM__output_SAM_or_BAM_on_data_118__bam_peak_1369	16	.	2.77685	3.68274	1.69191
chr10	62790813	62793815	Filter_SAM_or_BAM__output_SAM_or_BAM_on_data_118__bam_peak_1370	341	.	10.30473	36.53576	34.1813
chr10	62811252	62811384	Filter_SAM_or_BAM__output_SAM_or_BAM_on_data_118__bam_peak_1371	13	.	2.64654	3.35215	1.37385
chr10	62864688	62865994	Filter_SAM_or_BAM__output_SAM_or_BAM_on_data_118__bam_peak_1372	206	.	7.84583	22.85312	20.62261
chr10	62886215	62887867	Filter_SAM_or_BAM__output_SAM_or_BAM_on_data_118__bam_peak_1373	362	.	10.85721	38.63548	36.2726
chr10	62919874	62922058	Filter_SAM_or_BAM__output_SAM_or_BAM_on_data_118__bam_peak_1374	412	.	11.46502	43.70219	41.28187
chr10	62946452	62947623	Filter_SAM_or_BAM__output_SAM_or_BAM_on_data_118__bam_peak_1375	139	.	6.17378	16.08024	13.91785
chr10	62979740	62981497	Filter_SAM_or_BAM__output_SAM_or_BAM_on_data_118__bam_peak_1376	271	.	8.68276	29.38845	27.11005
chr10	63020474	63020773	Filter_SAM_or_BAM__output_SAM_or_BAM_on_data_118__bam_peak_1377	19	.	2.84406	3.92713	1.9295
chr10	63021309	63025380	Filter_SAM_or_BAM__output_SAM_or_BAM_on_data_118__bam_peak_1378	630	.	15.41487	65.72319	63.08542
chr10	63123980	63124439	Filter_SAM_or_BAM__output_SAM_or_BAM_on_data_118__bam_peak_1379	16	.	2.74756	3.60021	1.6117
chr10	63152988	63153136	Filter_SAM_or_BAM__output_SAM_or_BAM_on_data_118__bam_peak_1380	14	.	2.6659	3.44691	1.46814
chr10	63177153	63177682	Filter_SAM_or_BAM__output_SAM_or_BAM_on_data_118__bam_peak_1381	28	.	3.23177	4.88475	2.85751
chr10	63242789	63245765	Filter_SAM_or_BAM__output_SAM_or_BAM_on_data_118__bam_peak_1382	575	.	14.06136	60.12547	57.55516
chr10	63336939	63339757	Filter_SAM_or_BAM__output_SAM_or_BAM_on_data_118__bam_peak_1383	188	.	6.86438	21.0038	18.80282
chr10	63381995	63382860	Filter_SAM_or_BAM__output_SAM_or_BAM_on_data_118__bam_peak_1384	232	.	8.29974	25.52745	23.2737
chr10	63386454	63386914	Filter_SAM_or_BAM__output_SAM_or_BAM_on_data_118__bam_peak_1385	40	.	3.62419	6.12085	4.07158
chr10	63428281	63430585	Filter_SAM_or_BAM__output_SAM_or_BAM_on_data_118__bam_peak_1386	354	.	10.58055	37.77492	35.40943
chr10	66852982	66853305	Filter_SAM_or_BAM__output_SAM_or_BAM_on_data_118__bam_peak_1387	27	.	3.15706	4.79313	2.77059
chr10	66920171	66921803	Filter_SAM_or_BAM__output_SAM_or_BAM_on_data_118__bam_peak_1388	178	.	7.166	20.03766	17.83406
chr10	67002132	67003655	Filter_SAM_or_BAM__output_SAM_or_BAM_on_data_118__bam_peak_1389	22	.	2.95379	4.22297	2.21849
chr10	67014677	67014863	Filter_SAM_or_BAM__output_SAM_or_BAM_on_data_118__bam_peak_1390	19	.	2.88977	3.97743	1.97761
chr10	67016665	67017034	Filter_SAM_or_BAM__output_SAM_or_BAM_on_data_118__bam_peak_1391	30	.	3.21763	5.04433	3.02629
chr10	67095724	67099251	Filter_SAM_or_BAM__output_SAM_or_BAM_on_data_118__bam_peak_1392	398	.	10.33298	42.29037	39.87982
chr10	67126622	67128169	Filter_SAM_or_BAM__output_SAM_or_BAM_on_data_118__bam_peak_1393	124	.	5.66883	14.56098	12.42938
chr10	67185159	67190254	Filter_SAM_or_BAM__output_SAM_or_BAM_on_data_118__bam_peak_1394	732	.	15.43045	76.05673	73.27956
chr10	67218528	67218673	Filter_SAM_or_BAM__output_SAM_or_BAM_on_data_118__bam_peak_1395	16	.	2.78111	3.68795	1.69674
chr10	67282338	67285610	Filter_SAM_or_BAM__output_SAM_or_BAM_on_data_118__bam_peak_1396	447	.	11.41194	47.23838	44.78721
chr10	67297656	67298541	Filter_SAM_or_BAM__output_SAM_or_BAM_on_data_118__bam_peak_1397	23	.	3.01303	4.38559	2.37788
chr10	67535789	67539902	Filter_SAM_or_BAM__output_SAM_or_BAM_on_data_118__bam_peak_1398	649	.	15.60907	67.63118	64.98193
chr10	67545717	67550030	Filter_SAM_or_BAM__output_SAM_or_BAM_on_data_118__bam_peak_1399	573	.	14.18608	59.97724	57.39314
chr10	67607078	67607211	Filter_SAM_or_BAM__output_SAM_or_BAM_on_data_118__bam_peak_1400	24	.	3.08793	4.48259	2.46502
chr10	67607809	67608022	Filter_SAM_or_BAM__output_SAM_or_BAM_on_data_118__bam_peak_1401	15	.	2.70914	3.50586	1.52124
chr10	67726318	67726711	Filter_SAM_or_BAM__output_SAM_or_BAM_on_data_118__bam_peak_1402	11	.	2.49971	3.12276	1.16384
chr10	67898868	67899514	Filter_SAM_or_BAM__output_SAM_or_BAM_on_data_118__bam_peak_1403	18	.	2.82418	3.80528	1.80969
chr10	67911658	67912826	Filter_SAM_or_BAM__output_SAM_or_BAM_on_data_118__bam_peak_1404	81	.	4.89278	10.25816	8.13991
chr10	67979226	67980509	Filter_SAM_or_BAM__output_SAM_or_BAM_on_data_118__bam_peak_1405	114	.	5.6064	13.55046	11.41156
chr10	67983866	67984756	Filter_SAM_or_BAM__output_SAM_or_BAM_on_data_118__bam_peak_1406	174	.	7.16402	19.65841	17.44518
chr10	68005402	68006501	Filter_SAM_or_BAM__output_SAM_or_BAM_on_data_118__bam_peak_1407	31	.	3.30975	5.18433	3.15144
chr10	68008346	68008880	Filter_SAM_or_BAM__output_SAM_or_BAM_on_data_118__bam_peak_1408	13	.	2.61322	3.31896	1.34614
chr10	68134651	68137376	Filter_SAM_or_BAM__output_SAM_or_BAM_on_data_118__bam_peak_1409	492	.	12.98774	51.80243	49.29475
chr10	68156177	68157051	Filter_SAM_or_BAM__output_SAM_or_BAM_on_data_118__bam_peak_1410	24	.	3.05615	4.43531	2.4215
chr10	68165885	68167123	Filter_SAM_or_BAM__output_SAM_or_BAM_on_data_118__bam_peak_1411	29	.	3.25943	4.96229	2.93268
chr10	68191892	68192986	Filter_SAM_or_BAM__output_SAM_or_BAM_on_data_118__bam_peak_1412	40	.	3.59021	6.12251	4.07348
chr10	68238959	68240160	Filter_SAM_or_BAM__output_SAM_or_BAM_on_data_118__bam_peak_1413	37	.	3.47781	5.79878	3.7607
chr10	68248614	68249321	Filter_SAM_or_BAM__output_SAM_or_BAM_on_data_118__bam_peak_1414	38	.	3.50843	5.86668	3.82028
chr10	68275467	68281566	Filter_SAM_or_BAM__output_SAM_or_BAM_on_data_118__bam_peak_1415	812	.	17.94172	84.06738	81.21528
chr10	68355864	68356431	Filter_SAM_or_BAM__output_SAM_or_BAM_on_data_118__bam_peak_1416	27	.	3.12828	4.73494	2.71799
chr10	68505973	68506108	Filter_SAM_or_BAM__output_SAM_or_BAM_on_data_118__bam_peak_1417	15	.	2.71415	3.55757	1.5744
chr10	69185472	69185823	Filter_SAM_or_BAM__output_SAM_or_BAM_on_data_118__bam_peak_1418	19	.	2.79626	3.98737	1.99354
chr10	69211499	69214747	Filter_SAM_or_BAM__output_SAM_or_BAM_on_data_118__bam_peak_1419	417	.	11.84227	44.13873	41.71766
chr10	69348239	69348585	Filter_SAM_or_BAM__output_SAM_or_BAM_on_data_118__bam_peak_1420	21	.	2.96117	4.14917	2.14197
chr10	69350359	69353302	Filter_SAM_or_BAM__output_SAM_or_BAM_on_data_118__bam_peak_1421	582	.	14.20419	60.8059	58.22984
chr10	69399073	69399627	Filter_SAM_or_BAM__output_SAM_or_BAM_on_data_118__bam_peak_1422	37	.	3.47448	5.8423	3.7977
chr10	69533421	69535700	Filter_SAM_or_BAM__output_SAM_or_BAM_on_data_118__bam_peak_1423	346	.	10.48709	36.99329	34.62862
chr10	69872165	69872555	Filter_SAM_or_BAM__output_SAM_or_BAM_on_data_118__bam_peak_1424	27	.	3.19983	4.78971	2.76401
chr10	69925600	69926740	Filter_SAM_or_BAM__output_SAM_or_BAM_on_data_118__bam_peak_1425	23	.	3.04833	4.3946	2.38107
chr10	70094143	70099718	Filter_SAM_or_BAM__output_SAM_or_BAM_on_data_118__bam_peak_1426	549	.	14.2284	57.46357	54.90118
chr10	70119294	70121593	Filter_SAM_or_BAM__output_SAM_or_BAM_on_data_118__bam_peak_1427	69	.	4.39295	9.089	6.99751
chr10	70204131	70206339	Filter_SAM_or_BAM__output_SAM_or_BAM_on_data_118__bam_peak_1428	75	.	4.61263	9.6383	7.53476
chr10	70440659	70443005	Filter_SAM_or_BAM__output_SAM_or_BAM_on_data_118__bam_peak_1429	275	.	9.12361	29.81519	27.52328
chr10	70519909	70522388	Filter_SAM_or_BAM__output_SAM_or_BAM_on_data_118__bam_peak_1430	162	.	6.80066	18.4138	16.22101
chr10	70531607	70531780	Filter_SAM_or_BAM__output_SAM_or_BAM_on_data_118__bam_peak_1431	17	.	2.80176	3.73941	1.74552
chr10	71146134	71147341	Filter_SAM_or_BAM__output_SAM_or_BAM_on_data_118__bam_peak_1432	26	.	3.13315	4.64205	2.6234
chr10	71158718	71159606	Filter_SAM_or_BAM__output_SAM_or_BAM_on_data_118__bam_peak_1433	154	.	6.73159	17.66964	15.48071
chr10	71236883	71238630	Filter_SAM_or_BAM__output_SAM_or_BAM_on_data_118__bam_peak_1434	421	.	12.10593	44.6195	42.18882
chr10	71239372	71240120	Filter_SAM_or_BAM__output_SAM_or_BAM_on_data_118__bam_peak_1435	46	.	3.86005	6.74511	4.67778
chr10	71282397	71285930	Filter_SAM_or_BAM__output_SAM_or_BAM_on_data_118__bam_peak_1436	539	.	13.621	56.53942	53.97401
chr10	71287169	71287649	Filter_SAM_or_BAM__output_SAM_or_BAM_on_data_118__bam_peak_1437	13	.	2.64654	3.35215	1.37385
chr10	71306375	71306693	Filter_SAM_or_BAM__output_SAM_or_BAM_on_data_118__bam_peak_1438	78	.	4.73977	9.92511	7.81971
chr10	71343804	71345636	Filter_SAM_or_BAM__output_SAM_or_BAM_on_data_118__bam_peak_1439	414	.	11.82019	43.9131	41.49684
chr10	71346860	71349373	Filter_SAM_or_BAM__output_SAM_or_BAM_on_data_118__bam_peak_1440	493	.	13.26306	51.82937	49.31844
chr10	72653623	72656214	Filter_SAM_or_BAM__output_SAM_or_BAM_on_data_118__bam_peak_1441	411	.	10.52634	43.53326	41.11393
chr10	73325898	73326543	Filter_SAM_or_BAM__output_SAM_or_BAM_on_data_118__bam_peak_1442	25	.	3.12128	4.58058	2.56109
chr10	74966788	74967708	Filter_SAM_or_BAM__output_SAM_or_BAM_on_data_118__bam_peak_1443	19	.	2.82931	3.97723	1.98162
chr10	75036682	75037818	Filter_SAM_or_BAM__output_SAM_or_BAM_on_data_118__bam_peak_1444	139	.	6.34132	16.09617	13.92133
chr10	75059546	75064208	Filter_SAM_or_BAM__output_SAM_or_BAM_on_data_118__bam_peak_1445	93	.	5.05232	11.52305	9.39926
chr10	75070502	75070722	Filter_SAM_or_BAM__output_SAM_or_BAM_on_data_118__bam_peak_1446	33	.	3.3902	5.33958	3.30178
chr10	75104099	75104529	Filter_SAM_or_BAM__output_SAM_or_BAM_on_data_118__bam_peak_1447	19	.	2.83909	3.96473	1.97005
chr10	75121410	75121705	Filter_SAM_or_BAM__output_SAM_or_BAM_on_data_118__bam_peak_1448	14	.	2.69165	3.46293	1.48007
chr10	75211258	75214596	Filter_SAM_or_BAM__output_SAM_or_BAM_on_data_118__bam_peak_1449	273	.	8.64075	29.65084	27.36613
chr10	75221835	75223878	Filter_SAM_or_BAM__output_SAM_or_BAM_on_data_118__bam_peak_1450	59	.	4.23292	8.0067	5.92107
chr10	75348339	75348527	Filter_SAM_or_BAM__output_SAM_or_BAM_on_data_118__bam_peak_1451	17	.	2.78898	3.70802	1.71657
chr10	75516041	75519384	Filter_SAM_or_BAM__output_SAM_or_BAM_on_data_118__bam_peak_1452	616	.	15.33178	64.26448	61.64576
chr10	75548077	75548586	Filter_SAM_or_BAM__output_SAM_or_BAM_on_data_118__bam_peak_1453	21	.	2.96267	4.18555	2.17878
chr10	75558645	75560696	Filter_SAM_or_BAM__output_SAM_or_BAM_on_data_118__bam_peak_1454	75	.	4.55485	9.6821	7.57829
chr10	75666510	75668749	Filter_SAM_or_BAM__output_SAM_or_BAM_on_data_118__bam_peak_1455	392	.	11.4422	41.62205	39.2226
chr10	75681927	75682120	Filter_SAM_or_BAM__output_SAM_or_BAM_on_data_118__bam_peak_1456	14	.	2.66274	3.39192	1.41198
chr10	75759633	75759885	Filter_SAM_or_BAM__output_SAM_or_BAM_on_data_118__bam_peak_1457	17	.	2.80953	3.7524	1.75762
chr10	75762896	75765390	Filter_SAM_or_BAM__output_SAM_or_BAM_on_data_118__bam_peak_1458	407	.	11.53957	43.13699	40.72292
chr10	75772695	75773848	Filter_SAM_or_BAM__output_SAM_or_BAM_on_data_118__bam_peak_1459	121	.	5.68318	14.27938	12.12366
chr10	75780136	75780598	Filter_SAM_or_BAM__output_SAM_or_BAM_on_data_118__bam_peak_1460	19	.	2.86908	3.93794	1.94064
chr10	75797765	75798595	Filter_SAM_or_BAM__output_SAM_or_BAM_on_data_118__bam_peak_1461	170	.	7.15599	19.23095	17.01764
chr10	75836570	75838363	Filter_SAM_or_BAM__output_SAM_or_BAM_on_data_118__bam_peak_1462	148	.	6.52298	17.04284	14.85777
chr10	75858750	75860581	Filter_SAM_or_BAM__output_SAM_or_BAM_on_data_118__bam_peak_1463	413	.	11.75436	43.74137	41.32397
chr10	75872447	75872980	Filter_SAM_or_BAM__output_SAM_or_BAM_on_data_118__bam_peak_1464	105	.	5.37596	12.67834	10.53491
chr10	75897823	75899930	Filter_SAM_or_BAM__output_SAM_or_BAM_on_data_118__bam_peak_1465	34	.	3.40802	5.46288	3.4274
chr10	75919723	75923013	Filter_SAM_or_BAM__output_SAM_or_BAM_on_data_118__bam_peak_1466	685	.	15.70065	71.29243	68.59241
chr10	75929882	75932816	Filter_SAM_or_BAM__output_SAM_or_BAM_on_data_118__bam_peak_1467	345	.	10.55924	36.90138	34.53592
chr10	75943861	75944688	Filter_SAM_or_BAM__output_SAM_or_BAM_on_data_118__bam_peak_1468	18	.	2.84967	3.86367	1.86592
chr10	76031933	76034406	Filter_SAM_or_BAM__output_SAM_or_BAM_on_data_118__bam_peak_1469	541	.	13.45554	56.66925	54.11502
chr10	76236407	76238880	Filter_SAM_or_BAM__output_SAM_or_BAM_on_data_118__bam_peak_1470	551	.	13.52474	57.71502	55.13021
chr10	76257624	76258208	Filter_SAM_or_BAM__output_SAM_or_BAM_on_data_118__bam_peak_1471	17	.	2.76654	3.71162	1.72595
chr10	76343965	76346503	Filter_SAM_or_BAM__output_SAM_or_BAM_on_data_118__bam_peak_1472	306	.	9.49719	32.93878	30.62619
chr10	76358442	76358753	Filter_SAM_or_BAM__output_SAM_or_BAM_on_data_118__bam_peak_1473	20	.	2.90398	4.01313	2.0106
chr10	76441552	76443694	Filter_SAM_or_BAM__output_SAM_or_BAM_on_data_118__bam_peak_1474	428	.	11.878	45.29017	42.84041
chr10	76467732	76469824	Filter_SAM_or_BAM__output_SAM_or_BAM_on_data_118__bam_peak_1475	621	.	14.67072	64.75167	62.10958
chr10	76530823	76533189	Filter_SAM_or_BAM__output_SAM_or_BAM_on_data_118__bam_peak_1476	212	.	7.72661	23.49873	21.27008
chr10	76620944	76623396	Filter_SAM_or_BAM__output_SAM_or_BAM_on_data_118__bam_peak_1477	153	.	6.68277	17.52047	15.33
chr10	76723919	76726284	Filter_SAM_or_BAM__output_SAM_or_BAM_on_data_118__bam_peak_1478	172	.	6.71296	19.49376	17.29663
chr10	76960951	76962251	Filter_SAM_or_BAM__output_SAM_or_BAM_on_data_118__bam_peak_1479	66	.	4.38934	8.71791	6.62241
chr10	77032726	77034158	Filter_SAM_or_BAM__output_SAM_or_BAM_on_data_118__bam_peak_1480	383	.	11.34274	40.72063	38.3383
chr10	77089266	77090097	Filter_SAM_or_BAM__output_SAM_or_BAM_on_data_118__bam_peak_1481	37	.	3.50213	5.75582	3.71376
chr10	77164319	77166693	Filter_SAM_or_BAM__output_SAM_or_BAM_on_data_118__bam_peak_1482	167	.	6.62155	18.98072	16.783
chr10	77211641	77211965	Filter_SAM_or_BAM__output_SAM_or_BAM_on_data_118__bam_peak_1483	27	.	3.17755	4.76287	2.73811
chr10	77229491	77230213	Filter_SAM_or_BAM__output_SAM_or_BAM_on_data_118__bam_peak_1484	20	.	2.91062	4.08431	2.08233
chr10	77250356	77252950	Filter_SAM_or_BAM__output_SAM_or_BAM_on_data_118__bam_peak_1485	115	.	5.52078	13.70737	11.57049
chr10	77258251	77260801	Filter_SAM_or_BAM__output_SAM_or_BAM_on_data_118__bam_peak_1486	320	.	10.09187	34.4082	32.07845
chr10	77380948	77381352	Filter_SAM_or_BAM__output_SAM_or_BAM_on_data_118__bam_peak_1487	13	.	2.61109	3.3491	1.38439
chr10	77416660	77419576	Filter_SAM_or_BAM__output_SAM_or_BAM_on_data_118__bam_peak_1488	213	.	7.85667	23.56458	21.32951
chr10	77514509	77516961	Filter_SAM_or_BAM__output_SAM_or_BAM_on_data_118__bam_peak_1489	380	.	10.78715	40.4599	38.07308
chr10	77581218	77584944	Filter_SAM_or_BAM__output_SAM_or_BAM_on_data_118__bam_peak_1490	568	.	14.45448	59.47597	56.88075
chr10	77605557	77607712	Filter_SAM_or_BAM__output_SAM_or_BAM_on_data_118__bam_peak_1491	162	.	6.71664	18.41738	16.22825
chr10	77621844	77625257	Filter_SAM_or_BAM__output_SAM_or_BAM_on_data_118__bam_peak_1492	303	.	8.93279	32.72674	30.39718
chr10	77977954	77979622	Filter_SAM_or_BAM__output_SAM_or_BAM_on_data_118__bam_peak_1493	385	.	10.35359	40.91549	38.51805
chr10	78008298	78010728	Filter_SAM_or_BAM__output_SAM_or_BAM_on_data_118__bam_peak_1494	589	.	13.87189	61.58569	58.9893
chr10	78018922	78019114	Filter_SAM_or_BAM__output_SAM_or_BAM_on_data_118__bam_peak_1495	34	.	3.44351	5.46318	3.41977
chr10	78168472	78170217	Filter_SAM_or_BAM__output_SAM_or_BAM_on_data_118__bam_peak_1496	236	.	7.70467	25.93963	23.69401
chr10	78183775	78185957	Filter_SAM_or_BAM__output_SAM_or_BAM_on_data_118__bam_peak_1497	385	.	10.74689	40.98497	38.58999
chr10	78242742	78245751	Filter_SAM_or_BAM__output_SAM_or_BAM_on_data_118__bam_peak_1498	313	.	9.75157	33.66726	31.34406
chr10	78296440	78298582	Filter_SAM_or_BAM__output_SAM_or_BAM_on_data_118__bam_peak_1499	51	.	3.94385	7.17673	5.10659
chr10	78349777	78349931	Filter_SAM_or_BAM__output_SAM_or_BAM_on_data_118__bam_peak_1500	13	.	2.64654	3.35215	1.37385
chr10	78350673	78353406	Filter_SAM_or_BAM__output_SAM_or_BAM_on_data_118__bam_peak_1501	281	.	9.21494	30.44584	28.14833
chr10	78411767	78413467	Filter_SAM_or_BAM__output_SAM_or_BAM_on_data_118__bam_peak_1502	444	.	11.93157	46.90599	44.4555
chr10	78425248	78426742	Filter_SAM_or_BAM__output_SAM_or_BAM_on_data_118__bam_peak_1503	690	.	16.13272	71.78177	69.07815
chr10	78463374	78465176	Filter_SAM_or_BAM__output_SAM_or_BAM_on_data_118__bam_peak_1504	227	.	8.10467	24.97055	22.73063
chr10	78569009	78569561	Filter_SAM_or_BAM__output_SAM_or_BAM_on_data_118__bam_peak_1505	22	.	2.94152	4.24319	2.2378
chr10	78573799	78576122	Filter_SAM_or_BAM__output_SAM_or_BAM_on_data_118__bam_peak_1506	882	.	17.68607	91.1546	88.20298
chr10	78590352	78592844	Filter_SAM_or_BAM__output_SAM_or_BAM_on_data_118__bam_peak_1507	617	.	13.38822	64.3372	61.70971
chr10	79095375	79098183	Filter_SAM_or_BAM__output_SAM_or_BAM_on_data_118__bam_peak_1508	729	.	16.98096	75.77805	72.99918
chr10	79416347	79418354	Filter_SAM_or_BAM__output_SAM_or_BAM_on_data_118__bam_peak_1509	592	.	14.38641	61.83517	59.23523
chr10	79532433	79534072	Filter_SAM_or_BAM__output_SAM_or_BAM_on_data_118__bam_peak_1510	357	.	10.96497	38.14725	35.77866
chr10	79553250	79555660	Filter_SAM_or_BAM__output_SAM_or_BAM_on_data_118__bam_peak_1511	273	.	8.8941	29.61319	27.33182
chr10	79636788	79639590	Filter_SAM_or_BAM__output_SAM_or_BAM_on_data_118__bam_peak_1512	155	.	6.47542	17.69734	15.52066
chr10	79668697	79670857	Filter_SAM_or_BAM__output_SAM_or_BAM_on_data_118__bam_peak_1513	508	.	13.20645	53.36901	50.8609
chr10	79673501	79673841	Filter_SAM_or_BAM__output_SAM_or_BAM_on_data_118__bam_peak_1514	15	.	2.64907	3.47326	1.50177
chr10	79681143	79684545	Filter_SAM_or_BAM__output_SAM_or_BAM_on_data_118__bam_peak_1515	421	.	11.31374	44.63678	42.19489
chr10	79690499	79690651	Filter_SAM_or_BAM__output_SAM_or_BAM_on_data_118__bam_peak_1516	15	.	2.72596	3.54719	1.56086
chr10	79703846	79706435	Filter_SAM_or_BAM__output_SAM_or_BAM_on_data_118__bam_peak_1517	424	.	11.5269	44.93123	42.49866
chr10	79734268	79734430	Filter_SAM_or_BAM__output_SAM_or_BAM_on_data_118__bam_peak_1518	17	.	2.76201	3.69969	1.71577
chr10	79745550	79747086	Filter_SAM_or_BAM__output_SAM_or_BAM_on_data_118__bam_peak_1519	262	.	7.95126	28.55954	26.29281
chr10	79764656	79768176	Filter_SAM_or_BAM__output_SAM_or_BAM_on_data_118__bam_peak_1520	251	.	8.29541	27.36598	25.10059
chr10	79772937	79773097	Filter_SAM_or_BAM__output_SAM_or_BAM_on_data_118__bam_peak_1521	26	.	3.16081	4.67562	2.65232
chr10	79777262	79778885	Filter_SAM_or_BAM__output_SAM_or_BAM_on_data_118__bam_peak_1522	59	.	4.18864	8.04044	5.96366
chr10	79780269	79780787	Filter_SAM_or_BAM__output_SAM_or_BAM_on_data_118__bam_peak_1523	43	.	3.71368	6.38715	4.33316
chr10	79793109	79795473	Filter_SAM_or_BAM__output_SAM_or_BAM_on_data_118__bam_peak_1524	473	.	11.9743	49.8499	47.36692
chr10	79802255	79802407	Filter_SAM_or_BAM__output_SAM_or_BAM_on_data_118__bam_peak_1525	26	.	3.1316	4.69287	2.67213
chr10	79803174	79803483	Filter_SAM_or_BAM__output_SAM_or_BAM_on_data_118__bam_peak_1526	15	.	2.74011	3.58192	1.59416
chr10	79824217	79824921	Filter_SAM_or_BAM__output_SAM_or_BAM_on_data_118__bam_peak_1527	47	.	3.80014	6.7678	4.71166
chr10	79840433	79842997	Filter_SAM_or_BAM__output_SAM_or_BAM_on_data_118__bam_peak_1528	127	.	5.85561	14.92974	12.78026
chr10	79852025	79858715	Filter_SAM_or_BAM__output_SAM_or_BAM_on_data_118__bam_peak_1529	501	.	12.91219	52.67575	50.16823
chr10	79861585	79861747	Filter_SAM_or_BAM__output_SAM_or_BAM_on_data_118__bam_peak_1530	14	.	2.68607	3.45555	1.47357
chr10	79873469	79875460	Filter_SAM_or_BAM__output_SAM_or_BAM_on_data_118__bam_peak_1531	127	.	5.76901	14.90273	12.74316
chr10	79883974	79884426	Filter_SAM_or_BAM__output_SAM_or_BAM_on_data_118__bam_peak_1532	15	.	2.69791	3.49588	1.51331
chr10	79893415	79893608	Filter_SAM_or_BAM__output_SAM_or_BAM_on_data_118__bam_peak_1533	21	.	2.97574	4.19917	2.19174
chr10	79897460	79897617	Filter_SAM_or_BAM__output_SAM_or_BAM_on_data_118__bam_peak_1534	13	.	2.64654	3.35215	1.37385
chr10	79908193	79909602	Filter_SAM_or_BAM__output_SAM_or_BAM_on_data_118__bam_peak_1535	589	.	13.28556	61.58823	58.98262
chr10	79914968	79918152	Filter_SAM_or_BAM__output_SAM_or_BAM_on_data_118__bam_peak_1536	281	.	8.65955	30.4531	28.18039
chr10	79920661	79921059	Filter_SAM_or_BAM__output_SAM_or_BAM_on_data_118__bam_peak_1537	16	.	2.75825	3.62647	1.63688
chr10	79925517	79929736	Filter_SAM_or_BAM__output_SAM_or_BAM_on_data_118__bam_peak_1538	493	.	12.46098	51.8708	49.35091
chr10	79932820	79933208	Filter_SAM_or_BAM__output_SAM_or_BAM_on_data_118__bam_peak_1539	13	.	2.64654	3.35215	1.37385
chr10	79934105	79934751	Filter_SAM_or_BAM__output_SAM_or_BAM_on_data_118__bam_peak_1540	34	.	3.39492	5.46788	3.43471
chr10	79936521	79938189	Filter_SAM_or_BAM__output_SAM_or_BAM_on_data_118__bam_peak_1541	17	.	2.80103	3.73389	1.74027
chr10	79944530	79945909	Filter_SAM_or_BAM__output_SAM_or_BAM_on_data_118__bam_peak_1542	18	.	2.79916	3.80928	1.81707
chr10	79959467	79961478	Filter_SAM_or_BAM__output_SAM_or_BAM_on_data_118__bam_peak_1543	291	.	8.58001	31.45941	29.16414
chr10	79968387	79969036	Filter_SAM_or_BAM__output_SAM_or_BAM_on_data_118__bam_peak_1544	14	.	2.66638	3.43004	1.45023
chr10	79973919	79974138	Filter_SAM_or_BAM__output_SAM_or_BAM_on_data_118__bam_peak_1545	21	.	2.94673	4.11417	2.10848
chr10	79975400	79975892	Filter_SAM_or_BAM__output_SAM_or_BAM_on_data_118__bam_peak_1546	13	.	2.61708	3.29974	1.32984
chr10	79976904	79977070	Filter_SAM_or_BAM__output_SAM_or_BAM_on_data_118__bam_peak_1547	20	.	2.92636	4.05822	2.05314
chr10	79980293	79980432	Filter_SAM_or_BAM__output_SAM_or_BAM_on_data_118__bam_peak_1548	14	.	2.61657	3.39346	1.41827
chr10	79982406	79991960	Filter_SAM_or_BAM__output_SAM_or_BAM_on_data_118__bam_peak_1549	431	.	11.22725	45.56138	43.11567
chr10	79995777	79998570	Filter_SAM_or_BAM__output_SAM_or_BAM_on_data_118__bam_peak_1550	752	.	16.88619	78.00896	75.20995
chr10	80003492	80004195	Filter_SAM_or_BAM__output_SAM_or_BAM_on_data_118__bam_peak_1551	21	.	2.87543	4.12274	2.12583
chr10	80008915	80009503	Filter_SAM_or_BAM__output_SAM_or_BAM_on_data_118__bam_peak_1552	27	.	3.17365	4.81762	2.79827
chr10	80010212	80010365	Filter_SAM_or_BAM__output_SAM_or_BAM_on_data_118__bam_peak_1553	15	.	2.68655	3.52732	1.54486
chr10	80024728	80025159	Filter_SAM_or_BAM__output_SAM_or_BAM_on_data_118__bam_peak_1554	13	.	2.63244	3.32948	1.35305
chr10	80032838	80034172	Filter_SAM_or_BAM__output_SAM_or_BAM_on_data_118__bam_peak_1555	48	.	3.88418	6.9372	4.87306
chr10	80035315	80035655	Filter_SAM_or_BAM__output_SAM_or_BAM_on_data_118__bam_peak_1556	12	.	2.57823	3.23023	1.26112
chr10	80037902	80041221	Filter_SAM_or_BAM__output_SAM_or_BAM_on_data_118__bam_peak_1557	258	.	8.27363	28.10427	25.85108
chr10	80044785	80044927	Filter_SAM_or_BAM__output_SAM_or_BAM_on_data_118__bam_peak_1558	23	.	3.05499	4.40113	2.38671
chr10	80046198	80046718	Filter_SAM_or_BAM__output_SAM_or_BAM_on_data_118__bam_peak_1559	12	.	2.55803	3.20039	1.23374
chr10	80049345	80049485	Filter_SAM_or_BAM__output_SAM_or_BAM_on_data_118__bam_peak_1560	22	.	2.9915	4.24625	2.23778
chr10	80052110	80055939	Filter_SAM_or_BAM__output_SAM_or_BAM_on_data_118__bam_peak_1561	460	.	11.76721	48.50375	46.03247
chr10	80067739	80067894	Filter_SAM_or_BAM__output_SAM_or_BAM_on_data_118__bam_peak_1562	15	.	2.69593	3.5674	1.58517
chr10	80070767	80071615	Filter_SAM_or_BAM__output_SAM_or_BAM_on_data_118__bam_peak_1563	45	.	3.79048	6.6551	4.59725
chr10	80072495	80075968	Filter_SAM_or_BAM__output_SAM_or_BAM_on_data_118__bam_peak_1564	129	.	5.90484	15.15003	12.99465
chr10	80084845	80085520	Filter_SAM_or_BAM__output_SAM_or_BAM_on_data_118__bam_peak_1565	16	.	2.7704	3.65827	1.6677
chr10	80086531	80086976	Filter_SAM_or_BAM__output_SAM_or_BAM_on_data_118__bam_peak_1566	17	.	2.82323	3.78605	1.78989
chr10	80091544	80092270	Filter_SAM_or_BAM__output_SAM_or_BAM_on_data_118__bam_peak_1567	18	.	2.80673	3.82249	1.82856
chr10	80095990	80096721	Filter_SAM_or_BAM__output_SAM_or_BAM_on_data_118__bam_peak_1568	18	.	2.84909	3.87567	1.8795
chr10	80098353	80104659	Filter_SAM_or_BAM__output_SAM_or_BAM_on_data_118__bam_peak_1569	253	.	8.49506	27.59129	25.32181
chr10	80106823	80107016	Filter_SAM_or_BAM__output_SAM_or_BAM_on_data_118__bam_peak_1570	10	.	2.46323	3.04547	1.0916
chr10	80114284	80120618	Filter_SAM_or_BAM__output_SAM_or_BAM_on_data_118__bam_peak_1571	321	.	9.5788	34.48	32.15029
chr10	80130087	80130356	Filter_SAM_or_BAM__output_SAM_or_BAM_on_data_118__bam_peak_1572	14	.	2.68397	3.44406	1.46197
chr10	80135366	80135574	Filter_SAM_or_BAM__output_SAM_or_BAM_on_data_118__bam_peak_1573	16	.	2.78092	3.68408	1.69244
chr10	80138263	80140094	Filter_SAM_or_BAM__output_SAM_or_BAM_on_data_118__bam_peak_1574	116	.	5.71683	13.84526	11.69116
chr10	80140735	80143555	Filter_SAM_or_BAM__output_SAM_or_BAM_on_data_118__bam_peak_1575	218	.	7.80077	24.07601	21.84022
chr10	80144576	80153965	Filter_SAM_or_BAM__output_SAM_or_BAM_on_data_118__bam_peak_1576	535	.	13.32741	56.08545	53.54821
chr10	80154778	80155426	Filter_SAM_or_BAM__output_SAM_or_BAM_on_data_118__bam_peak_1577	15	.	2.69406	3.49407	1.51601
chr10	80158044	80169126	Filter_SAM_or_BAM__output_SAM_or_BAM_on_data_118__bam_peak_1578	250	.	8.52143	27.28742	25.00882
chr10	80171588	80171722	Filter_SAM_or_BAM__output_SAM_or_BAM_on_data_118__bam_peak_1579	16	.	2.7634	3.64386	1.65436
chr10	80172811	80173761	Filter_SAM_or_BAM__output_SAM_or_BAM_on_data_118__bam_peak_1580	118	.	5.52677	13.93749	11.80159
chr10	80174628	80175032	Filter_SAM_or_BAM__output_SAM_or_BAM_on_data_118__bam_peak_1581	28	.	3.22702	4.87549	2.84942
chr10	80177147	80177664	Filter_SAM_or_BAM__output_SAM_or_BAM_on_data_118__bam_peak_1582	13	.	2.64654	3.35215	1.37385
chr10	80178404	80180175	Filter_SAM_or_BAM__output_SAM_or_BAM_on_data_118__bam_peak_1583	38	.	3.49214	5.88288	3.84498
chr10	80190165	80190999	Filter_SAM_or_BAM__output_SAM_or_BAM_on_data_118__bam_peak_1584	23	.	3.03268	4.35835	2.34671
chr10	80225481	80228901	Filter_SAM_or_BAM__output_SAM_or_BAM_on_data_118__bam_peak_1585	375	.	10.24891	39.91499	37.52053
chr10	80230934	80231182	Filter_SAM_or_BAM__output_SAM_or_BAM_on_data_118__bam_peak_1586	24	.	3.07882	4.46527	2.44894
chr10	80241417	80241591	Filter_SAM_or_BAM__output_SAM_or_BAM_on_data_118__bam_peak_1587	13	.	2.65327	3.36867	1.38969
chr10	80248631	80251002	Filter_SAM_or_BAM__output_SAM_or_BAM_on_data_118__bam_peak_1588	356	.	10.28391	38.02346	35.67508
chr10	80253488	80254059	Filter_SAM_or_BAM__output_SAM_or_BAM_on_data_118__bam_peak_1589	17	.	2.8195	3.79356	1.79872
chr10	80259269	80262461	Filter_SAM_or_BAM__output_SAM_or_BAM_on_data_118__bam_peak_1590	799	.	17.74423	82.73106	79.92078
chr10	80263079	80268174	Filter_SAM_or_BAM__output_SAM_or_BAM_on_data_118__bam_peak_1591	322	.	9.31246	34.53577	32.20372
chr10	80269865	80270203	Filter_SAM_or_BAM__output_SAM_or_BAM_on_data_118__bam_peak_1592	16	.	2.76209	3.6895	1.69965
chr10	80285101	80286153	Filter_SAM_or_BAM__output_SAM_or_BAM_on_data_118__bam_peak_1593	17	.	2.78519	3.69993	1.70856
chr10	80289801	80290031	Filter_SAM_or_BAM__output_SAM_or_BAM_on_data_118__bam_peak_1594	16	.	2.77686	3.67633	1.68539
chr10	80292026	80296951	Filter_SAM_or_BAM__output_SAM_or_BAM_on_data_118__bam_peak_1595	305	.	9.167	32.89439	30.58294
chr10	80319151	80321774	Filter_SAM_or_BAM__output_SAM_or_BAM_on_data_118__bam_peak_1596	279	.	8.70625	30.19651	27.90694
chr10	80322321	80324338	Filter_SAM_or_BAM__output_SAM_or_BAM_on_data_118__bam_peak_1597	234	.	7.98983	25.73527	23.48057
chr10	80327420	80327594	Filter_SAM_or_BAM__output_SAM_or_BAM_on_data_118__bam_peak_1598	21	.	2.98244	4.20109	2.19179
chr10	80329506	80330648	Filter_SAM_or_BAM__output_SAM_or_BAM_on_data_118__bam_peak_1599	36	.	3.4753	5.64602	3.60273
chr10	80337902	80338042	Filter_SAM_or_BAM__output_SAM_or_BAM_on_data_118__bam_peak_1600	18	.	2.85973	3.88365	1.88482
chr10	80340008	80340950	Filter_SAM_or_BAM__output_SAM_or_BAM_on_data_118__bam_peak_1601	20	.	2.92655	4.09231	2.08853
chr10	80342792	80349113	Filter_SAM_or_BAM__output_SAM_or_BAM_on_data_118__bam_peak_1602	268	.	8.40885	29.15646	26.86407
chr10	80350158	80350434	Filter_SAM_or_BAM__output_SAM_or_BAM_on_data_118__bam_peak_1603	28	.	3.20185	4.84095	2.81919
chr10	80355247	80355597	Filter_SAM_or_BAM__output_SAM_or_BAM_on_data_118__bam_peak_1604	29	.	3.23865	4.94963	2.92087
chr10	80363737	80363901	Filter_SAM_or_BAM__output_SAM_or_BAM_on_data_118__bam_peak_1605	12	.	2.54894	3.20747	1.24197
chr10	80367226	80368283	Filter_SAM_or_BAM__output_SAM_or_BAM_on_data_118__bam_peak_1606	114	.	5.77685	13.60547	11.45073
chr10	80369468	80369846	Filter_SAM_or_BAM__output_SAM_or_BAM_on_data_118__bam_peak_1607	17	.	2.79004	3.74548	1.75363
chr10	80373527	80373946	Filter_SAM_or_BAM__output_SAM_or_BAM_on_data_118__bam_peak_1608	12	.	2.59317	3.2569	1.28578
chr10	80383658	80388664	Filter_SAM_or_BAM__output_SAM_or_BAM_on_data_118__bam_peak_1609	570	.	12.71583	59.70127	57.08551
chr10	80392019	80392182	Filter_SAM_or_BAM__output_SAM_or_BAM_on_data_118__bam_peak_1610	11	.	2.48573	3.10091	1.14384
chr10	80397324	80400720	Filter_SAM_or_BAM__output_SAM_or_BAM_on_data_118__bam_peak_1611	282	.	8.95916	30.54229	28.24583
chr10	80404868	80407631	Filter_SAM_or_BAM__output_SAM_or_BAM_on_data_118__bam_peak_1612	405	.	11.23292	42.98362	40.57862
chr10	80408247	80408576	Filter_SAM_or_BAM__output_SAM_or_BAM_on_data_118__bam_peak_1613	20	.	2.88137	4.06686	2.06815
chr10	80417890	80418192	Filter_SAM_or_BAM__output_SAM_or_BAM_on_data_118__bam_peak_1614	13	.	2.64654	3.35215	1.37385
chr10	80425394	80425853	Filter_SAM_or_BAM__output_SAM_or_BAM_on_data_118__bam_peak_1615	20	.	2.90318	4.01926	2.01903
chr10	80428672	80429093	Filter_SAM_or_BAM__output_SAM_or_BAM_on_data_118__bam_peak_1616	13	.	2.63282	3.33768	1.36111
chr10	80431069	80434520	Filter_SAM_or_BAM__output_SAM_or_BAM_on_data_118__bam_peak_1617	417	.	10.59019	44.1969	41.74567
chr10	80435458	80436352	Filter_SAM_or_BAM__output_SAM_or_BAM_on_data_118__bam_peak_1618	19	.	2.83914	3.95042	1.9559
chr10	80461619	80461816	Filter_SAM_or_BAM__output_SAM_or_BAM_on_data_118__bam_peak_1619	21	.	2.9405	4.12713	2.12182
chr10	80474699	80476441	Filter_SAM_or_BAM__output_SAM_or_BAM_on_data_118__bam_peak_1620	56	.	3.94886	7.67609	5.60393
chr10	80505950	80506487	Filter_SAM_or_BAM__output_SAM_or_BAM_on_data_118__bam_peak_1621	19	.	2.86548	3.91226	1.91447
chr10	80509253	80510375	Filter_SAM_or_BAM__output_SAM_or_BAM_on_data_118__bam_peak_1622	33	.	3.31645	5.42483	3.39938
chr10	80523244	80523469	Filter_SAM_or_BAM__output_SAM_or_BAM_on_data_118__bam_peak_1623	18	.	2.8206	3.84975	1.85539
chr10	80545936	80546494	Filter_SAM_or_BAM__output_SAM_or_BAM_on_data_118__bam_peak_1624	12	.	2.56019	3.19804	1.23136
chr10	80553212	80553385	Filter_SAM_or_BAM__output_SAM_or_BAM_on_data_118__bam_peak_1625	18	.	2.84923	3.85692	1.85903
chr10	80559378	80563479	Filter_SAM_or_BAM__output_SAM_or_BAM_on_data_118__bam_peak_1626	433	.	10.49616	45.75683	43.31264
chr10	80569923	80570230	Filter_SAM_or_BAM__output_SAM_or_BAM_on_data_118__bam_peak_1627	14	.	2.66175	3.46192	1.48301
chr10	80574183	80579754	Filter_SAM_or_BAM__output_SAM_or_BAM_on_data_118__bam_peak_1628	270	.	8.53008	29.29642	27.00814
chr10	80588646	80591001	Filter_SAM_or_BAM__output_SAM_or_BAM_on_data_118__bam_peak_1629	258	.	8.26754	28.10544	25.83145
chr10	80601593	80604762	Filter_SAM_or_BAM__output_SAM_or_BAM_on_data_118__bam_peak_1630	541	.	11.83805	56.67681	54.1175
chr10	80619948	80620311	Filter_SAM_or_BAM__output_SAM_or_BAM_on_data_118__bam_peak_1631	19	.	2.8	3.93479	1.93951
chr10	80621242	80625648	Filter_SAM_or_BAM__output_SAM_or_BAM_on_data_118__bam_peak_1632	244	.	7.9229	26.70462	24.45018
chr10	80627741	80628222	Filter_SAM_or_BAM__output_SAM_or_BAM_on_data_118__bam_peak_1633	30	.	3.29425	5.08406	3.05303
chr10	80637245	80638069	Filter_SAM_or_BAM__output_SAM_or_BAM_on_data_118__bam_peak_1634	19	.	2.85792	3.90158	1.90367
chr10	80646256	80646433	Filter_SAM_or_BAM__output_SAM_or_BAM_on_data_118__bam_peak_1635	22	.	3.01554	4.29842	2.28684
chr10	80648363	80648513	Filter_SAM_or_BAM__output_SAM_or_BAM_on_data_118__bam_peak_1636	17	.	2.80694	3.76507	1.77274
chr10	80651014	80651938	Filter_SAM_or_BAM__output_SAM_or_BAM_on_data_118__bam_peak_1637	12	.	2.57195	3.22153	1.25324
chr10	80652732	80653235	Filter_SAM_or_BAM__output_SAM_or_BAM_on_data_118__bam_peak_1638	18	.	2.81304	3.87944	1.89001
chr10	80653871	80654674	Filter_SAM_or_BAM__output_SAM_or_BAM_on_data_118__bam_peak_1639	22	.	2.99716	4.29627	2.28653
chr10	80655236	80657847	Filter_SAM_or_BAM__output_SAM_or_BAM_on_data_118__bam_peak_1640	181	.	7.26698	20.33554	18.12428
chr10	80659141	80659971	Filter_SAM_or_BAM__output_SAM_or_BAM_on_data_118__bam_peak_1641	36	.	3.48143	5.73713	3.69957
chr10	80664433	80666078	Filter_SAM_or_BAM__output_SAM_or_BAM_on_data_118__bam_peak_1642	36	.	3.42927	5.64751	3.60717
chr10	80667282	80667545	Filter_SAM_or_BAM__output_SAM_or_BAM_on_data_118__bam_peak_1643	27	.	3.16821	4.78121	2.76097
chr10	80670122	80670287	Filter_SAM_or_BAM__output_SAM_or_BAM_on_data_118__bam_peak_1644	15	.	2.71273	3.53183	1.54781
chr10	80673049	80678413	Filter_SAM_or_BAM__output_SAM_or_BAM_on_data_118__bam_peak_1645	653	.	13.9941	68.08118	65.37733
chr10	80695742	80696073	Filter_SAM_or_BAM__output_SAM_or_BAM_on_data_118__bam_peak_1646	20	.	2.94608	4.10617	2.09983
chr10	80700177	80703625	Filter_SAM_or_BAM__output_SAM_or_BAM_on_data_118__bam_peak_1647	261	.	8.59317	28.41736	26.13398
chr10	80704618	80704966	Filter_SAM_or_BAM__output_SAM_or_BAM_on_data_118__bam_peak_1648	16	.	2.74145	3.58752	1.60034
chr10	80724846	80725523	Filter_SAM_or_BAM__output_SAM_or_BAM_on_data_118__bam_peak_1649	14	.	2.65482	3.39176	1.41358
chr10	80732300	80732464	Filter_SAM_or_BAM__output_SAM_or_BAM_on_data_118__bam_peak_1650	16	.	2.7433	3.58977	1.60169
chr10	80734001	80734151	Filter_SAM_or_BAM__output_SAM_or_BAM_on_data_118__bam_peak_1651	17	.	2.8088	3.75794	1.76418
chr10	80735932	80736599	Filter_SAM_or_BAM__output_SAM_or_BAM_on_data_118__bam_peak_1652	18	.	2.84927	3.85827	1.86054
chr10	80738271	80738523	Filter_SAM_or_BAM__output_SAM_or_BAM_on_data_118__bam_peak_1653	15	.	2.69272	3.5776	1.59445
chr10	80739859	80743007	Filter_SAM_or_BAM__output_SAM_or_BAM_on_data_118__bam_peak_1654	631	.	14.05969	65.81692	63.17263
chr10	80744806	80745024	Filter_SAM_or_BAM__output_SAM_or_BAM_on_data_118__bam_peak_1655	12	.	2.56789	3.21178	1.24406
chr10	80746263	80746512	Filter_SAM_or_BAM__output_SAM_or_BAM_on_data_118__bam_peak_1656	15	.	2.7097	3.50725	1.52256
chr10	80747475	80747660	Filter_SAM_or_BAM__output_SAM_or_BAM_on_data_118__bam_peak_1657	13	.	2.64654	3.35215	1.37385
chr10	80748746	80748974	Filter_SAM_or_BAM__output_SAM_or_BAM_on_data_118__bam_peak_1658	13	.	2.51435	3.34367	1.37385
chr10	80751210	80752896	Filter_SAM_or_BAM__output_SAM_or_BAM_on_data_118__bam_peak_1659	104	.	5.46152	12.6318	10.49159
chr10	80754340	80758228	Filter_SAM_or_BAM__output_SAM_or_BAM_on_data_118__bam_peak_1660	296	.	9.2873	31.99537	29.68226
chr10	80758929	80759076	Filter_SAM_or_BAM__output_SAM_or_BAM_on_data_118__bam_peak_1661	14	.	2.6914	3.46231	1.47947
chr10	80763832	80764122	Filter_SAM_or_BAM__output_SAM_or_BAM_on_data_118__bam_peak_1662	14	.	2.65614	3.38974	1.41103
chr10	80777101	80777449	Filter_SAM_or_BAM__output_SAM_or_BAM_on_data_118__bam_peak_1663	14	.	2.67779	3.42888	1.44742
chr10	80778628	80778875	Filter_SAM_or_BAM__output_SAM_or_BAM_on_data_118__bam_peak_1664	22	.	2.97076	4.22441	2.21798
chr10	80793545	80793873	Filter_SAM_or_BAM__output_SAM_or_BAM_on_data_118__bam_peak_1665	15	.	2.70224	3.49192	1.50814
chr10	80796447	80800981	Filter_SAM_or_BAM__output_SAM_or_BAM_on_data_118__bam_peak_1666	671	.	15.49534	69.79518	67.11199
chr10	80801565	80801812	Filter_SAM_or_BAM__output_SAM_or_BAM_on_data_118__bam_peak_1667	21	.	2.96269	4.15011	2.14234
chr10	80811199	80811401	Filter_SAM_or_BAM__output_SAM_or_BAM_on_data_118__bam_peak_1668	15	.	2.71903	3.53016	1.54453
chr10	80812016	80813951	Filter_SAM_or_BAM__output_SAM_or_BAM_on_data_118__bam_peak_1669	157	.	6.44975	17.89901	15.72114
chr10	80820559	80820713	Filter_SAM_or_BAM__output_SAM_or_BAM_on_data_118__bam_peak_1670	22	.	2.98258	4.2521	2.24312
chr10	80824210	80825113	Filter_SAM_or_BAM__output_SAM_or_BAM_on_data_118__bam_peak_1671	17	.	2.76988	3.70801	1.71824
chr10	80825681	80828650	Filter_SAM_or_BAM__output_SAM_or_BAM_on_data_118__bam_peak_1672	448	.	12.52878	47.30918	44.85853
chr10	80829771	80830023	Filter_SAM_or_BAM__output_SAM_or_BAM_on_data_118__bam_peak_1673	20	.	2.92199	4.08547	2.08196
chr10	80836268	80836763	Filter_SAM_or_BAM__output_SAM_or_BAM_on_data_118__bam_peak_1674	13	.	2.64654	3.35215	1.37385
chr10	80847706	80847846	Filter_SAM_or_BAM__output_SAM_or_BAM_on_data_118__bam_peak_1675	14	.	2.67802	3.42946	1.44797
chr10	80848783	80849431	Filter_SAM_or_BAM__output_SAM_or_BAM_on_data_118__bam_peak_1676	16	.	2.75226	3.63608	1.64804
chr10	80853735	80856482	Filter_SAM_or_BAM__output_SAM_or_BAM_on_data_118__bam_peak_1677	402	.	11.37098	42.68901	40.26744
chr10	80877672	80877894	Filter_SAM_or_BAM__output_SAM_or_BAM_on_data_118__bam_peak_1678	12	.	2.55505	3.18887	1.22287
chr10	80899571	80901260	Filter_SAM_or_BAM__output_SAM_or_BAM_on_data_118__bam_peak_1679	473	.	12.23548	49.88372	47.39874
chr10	80913946	80914692	Filter_SAM_or_BAM__output_SAM_or_BAM_on_data_118__bam_peak_1680	17	.	2.78531	3.71167	1.72
chr10	80915237	80915484	Filter_SAM_or_BAM__output_SAM_or_BAM_on_data_118__bam_peak_1681	16	.	2.73306	3.68124	1.69259
chr10	80916700	80918913	Filter_SAM_or_BAM__output_SAM_or_BAM_on_data_118__bam_peak_1682	275	.	9.10867	29.82904	27.53861
chr10	80921839	80922690	Filter_SAM_or_BAM__output_SAM_or_BAM_on_data_118__bam_peak_1683	22	.	2.99339	4.27994	2.27087
chr10	80928693	80933320	Filter_SAM_or_BAM__output_SAM_or_BAM_on_data_118__bam_peak_1684	465	.	12.71781	49.01388	46.53979
chr10	80938233	80941112	Filter_SAM_or_BAM__output_SAM_or_BAM_on_data_118__bam_peak_1685	22	.	2.96407	4.2429	2.23755
chr10	80948457	80948867	Filter_SAM_or_BAM__output_SAM_or_BAM_on_data_118__bam_peak_1686	15	.	2.67145	3.57535	1.59204
chr10	80960665	80960833	Filter_SAM_or_BAM__output_SAM_or_BAM_on_data_118__bam_peak_1687	13	.	2.64654	3.35215	1.37385
chr10	80961384	80961859	Filter_SAM_or_BAM__output_SAM_or_BAM_on_data_118__bam_peak_1688	20	.	2.9149	4.02948	2.02628
chr10	80987554	80988219	Filter_SAM_or_BAM__output_SAM_or_BAM_on_data_118__bam_peak_1689	19	.	2.85963	3.94031	1.94113
chr10	81014600	81015141	Filter_SAM_or_BAM__output_SAM_or_BAM_on_data_118__bam_peak_1690	20	.	2.90492	4.07227	2.0704
chr10	81019337	81019535	Filter_SAM_or_BAM__output_SAM_or_BAM_on_data_118__bam_peak_1691	18	.	2.83337	3.82588	1.83046
chr10	81025777	81025974	Filter_SAM_or_BAM__output_SAM_or_BAM_on_data_118__bam_peak_1692	15	.	2.711	3.5563	1.57174
chr10	81027206	81027450	Filter_SAM_or_BAM__output_SAM_or_BAM_on_data_118__bam_peak_1693	14	.	2.66841	3.40586	1.42535
chr10	81036444	81038122	Filter_SAM_or_BAM__output_SAM_or_BAM_on_data_118__bam_peak_1694	187	.	7.01765	20.94941	18.74982
chr10	81045408	81046016	Filter_SAM_or_BAM__output_SAM_or_BAM_on_data_118__bam_peak_1695	19	.	2.86841	3.90954	1.91034
chr10	81057338	81060984	Filter_SAM_or_BAM__output_SAM_or_BAM_on_data_118__bam_peak_1696	198	.	7.16237	22.09521	19.8887
chr10	81069794	81071035	Filter_SAM_or_BAM__output_SAM_or_BAM_on_data_118__bam_peak_1697	315	.	9.3399	33.85707	31.53398
chr10	81071975	81072682	Filter_SAM_or_BAM__output_SAM_or_BAM_on_data_118__bam_peak_1698	16	.	2.77298	3.6667	1.67614
chr10	81085436	81086219	Filter_SAM_or_BAM__output_SAM_or_BAM_on_data_118__bam_peak_1699	16	.	2.77587	3.67355	1.68267
chr10	81104835	81107748	Filter_SAM_or_BAM__output_SAM_or_BAM_on_data_118__bam_peak_1700	663	.	15.31253	69.00655	66.33283
chr10	81127390	81128440	Filter_SAM_or_BAM__output_SAM_or_BAM_on_data_118__bam_peak_1701	13	.	2.64117	3.34256	1.36499
chr10	81128999	81130025	Filter_SAM_or_BAM__output_SAM_or_BAM_on_data_118__bam_peak_1702	180	.	7.246	20.21864	18.01115
chr10	81134395	81141472	Filter_SAM_or_BAM__output_SAM_or_BAM_on_data_118__bam_peak_1703	367	.	10.61125	39.14196	36.76508
chr10	81142439	81143307	Filter_SAM_or_BAM__output_SAM_or_BAM_on_data_118__bam_peak_1704	37	.	3.48139	5.75297	3.7112
chr10	81146836	81147269	Filter_SAM_or_BAM__output_SAM_or_BAM_on_data_118__bam_peak_1705	16	.	2.76951	3.65831	1.66811
chr10	81152243	81152674	Filter_SAM_or_BAM__output_SAM_or_BAM_on_data_118__bam_peak_1706	25	.	3.10768	4.5393	2.52054
chr10	81158207	81158358	Filter_SAM_or_BAM__output_SAM_or_BAM_on_data_118__bam_peak_1707	13	.	2.64654	3.35215	1.37385
chr10	81160869	81161175	Filter_SAM_or_BAM__output_SAM_or_BAM_on_data_118__bam_peak_1708	27	.	3.20443	4.81317	2.78781
chr10	81165970	81169252	Filter_SAM_or_BAM__output_SAM_or_BAM_on_data_118__bam_peak_1709	479	.	12.25385	50.44877	47.97778
chr10	81169799	81170657	Filter_SAM_or_BAM__output_SAM_or_BAM_on_data_118__bam_peak_1710	14	.	2.69266	3.46539	1.48243
chr10	81172693	81172889	Filter_SAM_or_BAM__output_SAM_or_BAM_on_data_118__bam_peak_1711	13	.	2.62875	3.3204	1.34449
chr10	81174214	81178850	Filter_SAM_or_BAM__output_SAM_or_BAM_on_data_118__bam_peak_1712	312	.	9.64327	33.61171	31.28747
chr10	81182346	81184795	Filter_SAM_or_BAM__output_SAM_or_BAM_on_data_118__bam_peak_1713	195	.	6.94235	21.76474	19.55979
chr10	81192154	81197183	Filter_SAM_or_BAM__output_SAM_or_BAM_on_data_118__bam_peak_1714	26	.	3.10572	4.64481	2.62957
chr10	81198155	81198419	Filter_SAM_or_BAM__output_SAM_or_BAM_on_data_118__bam_peak_1715	33	.	3.3995	5.41204	3.37421
chr10	81199155	81199504	Filter_SAM_or_BAM__output_SAM_or_BAM_on_data_118__bam_peak_1716	13	.	2.6266	3.32209	1.34642
chr10	81205660	81205824	Filter_SAM_or_BAM__output_SAM_or_BAM_on_data_118__bam_peak_1717	19	.	2.70523	3.92408	1.93687
chr10	81228206	81228439	Filter_SAM_or_BAM__output_SAM_or_BAM_on_data_118__bam_peak_1718	14	.	2.66547	3.41609	1.43617
chr10	81232082	81233794	Filter_SAM_or_BAM__output_SAM_or_BAM_on_data_118__bam_peak_1719	118	.	5.66955	14.0268	11.88196
chr10	81234446	81234938	Filter_SAM_or_BAM__output_SAM_or_BAM_on_data_118__bam_peak_1720	15	.	2.71489	3.52169	1.5367
chr10	81247948	81248371	Filter_SAM_or_BAM__output_SAM_or_BAM_on_data_118__bam_peak_1721	13	.	2.65513	3.37325	1.39408
chr10	81265634	81269988	Filter_SAM_or_BAM__output_SAM_or_BAM_on_data_118__bam_peak_1722	495	.	12.17766	52.08845	49.56105
chr10	81270593	81270787	Filter_SAM_or_BAM__output_SAM_or_BAM_on_data_118__bam_peak_1723	21	.	2.97285	4.18156	2.1736
chr10	81285545	81286677	Filter_SAM_or_BAM__output_SAM_or_BAM_on_data_118__bam_peak_1724	20	.	2.92644	4.06531	2.06161
chr10	81292493	81295083	Filter_SAM_or_BAM__output_SAM_or_BAM_on_data_118__bam_peak_1725	362	.	10.58521	38.66176	36.29423
chr10	81319503	81322515	Filter_SAM_or_BAM__output_SAM_or_BAM_on_data_118__bam_peak_1726	571	.	14.68412	59.74067	57.17715
chr10	81349079	81351671	Filter_SAM_or_BAM__output_SAM_or_BAM_on_data_118__bam_peak_1727	590	.	15.30086	61.59008	59.01223
chr10	81356080	81359185	Filter_SAM_or_BAM__output_SAM_or_BAM_on_data_118__bam_peak_1728	322	.	9.61334	34.63058	32.28768
chr10	81376565	81379517	Filter_SAM_or_BAM__output_SAM_or_BAM_on_data_118__bam_peak_1729	387	.	10.95848	41.17205	38.75973
chr10	81383964	81386002	Filter_SAM_or_BAM__output_SAM_or_BAM_on_data_118__bam_peak_1730	300	.	9.11185	32.32439	30.01853
chr10	81409368	81410209	Filter_SAM_or_BAM__output_SAM_or_BAM_on_data_118__bam_peak_1731	23	.	3.0323	4.37833	2.36643
chr10	81410952	81412243	Filter_SAM_or_BAM__output_SAM_or_BAM_on_data_118__bam_peak_1732	18	.	2.81959	3.80129	1.8074
chr10	81413135	81413283	Filter_SAM_or_BAM__output_SAM_or_BAM_on_data_118__bam_peak_1733	16	.	2.71603	3.58739	1.60398
chr10	81414590	81414917	Filter_SAM_or_BAM__output_SAM_or_BAM_on_data_118__bam_peak_1734	16	.	2.76244	3.6653	1.6749
chr10	81416525	81416957	Filter_SAM_or_BAM__output_SAM_or_BAM_on_data_118__bam_peak_1735	35	.	3.46894	5.54942	3.50478
chr10	81421532	81422156	Filter_SAM_or_BAM__output_SAM_or_BAM_on_data_118__bam_peak_1736	16	.	2.72865	3.60276	1.61666
chr10	81422781	81422966	Filter_SAM_or_BAM__output_SAM_or_BAM_on_data_118__bam_peak_1737	25	.	3.1317	4.61347	2.59366
chr10	81423907	81427769	Filter_SAM_or_BAM__output_SAM_or_BAM_on_data_118__bam_peak_1738	367	.	10.89815	39.09385	36.71241
chr10	81429044	81431538	Filter_SAM_or_BAM__output_SAM_or_BAM_on_data_118__bam_peak_1739	296	.	8.81474	31.98003	29.67406
chr10	81432855	81434128	Filter_SAM_or_BAM__output_SAM_or_BAM_on_data_118__bam_peak_1740	46	.	3.61639	6.72941	4.67123
chr10	81443441	81443661	Filter_SAM_or_BAM__output_SAM_or_BAM_on_data_118__bam_peak_1741	18	.	2.83487	3.82377	1.82723
chr10	81452884	81453521	Filter_SAM_or_BAM__output_SAM_or_BAM_on_data_118__bam_peak_1742	14	.	2.68607	3.44922	1.46692
chr10	81494704	81497409	Filter_SAM_or_BAM__output_SAM_or_BAM_on_data_118__bam_peak_1743	517	.	12.07366	54.26123	51.7333
chr10	81541679	81542162	Filter_SAM_or_BAM__output_SAM_or_BAM_on_data_118__bam_peak_1744	21	.	2.91839	4.1847	2.17962
chr10	81543310	81546134	Filter_SAM_or_BAM__output_SAM_or_BAM_on_data_118__bam_peak_1745	339	.	9.94347	36.35221	33.99856
chr10	81558668	81561646	Filter_SAM_or_BAM__output_SAM_or_BAM_on_data_118__bam_peak_1746	437	.	11.82385	46.19546	43.74615
chr10	81563964	81564295	Filter_SAM_or_BAM__output_SAM_or_BAM_on_data_118__bam_peak_1747	17	.	2.8208	3.78736	1.79236
chr10	81570492	81572234	Filter_SAM_or_BAM__output_SAM_or_BAM_on_data_118__bam_peak_1748	354	.	10.17329	37.85502	35.48267
chr10	81574731	81576260	Filter_SAM_or_BAM__output_SAM_or_BAM_on_data_118__bam_peak_1749	213	.	7.05072	23.60777	21.36674
chr10	81596680	81597361	Filter_SAM_or_BAM__output_SAM_or_BAM_on_data_118__bam_peak_1750	54	.	3.98791	7.49097	5.42884
chr10	81605334	81607251	Filter_SAM_or_BAM__output_SAM_or_BAM_on_data_118__bam_peak_1751	276	.	8.85644	29.94934	27.65294
chr10	81626831	81628688	Filter_SAM_or_BAM__output_SAM_or_BAM_on_data_118__bam_peak_1752	301	.	9.4979	32.51145	30.19768
chr10	81633405	81634014	Filter_SAM_or_BAM__output_SAM_or_BAM_on_data_118__bam_peak_1753	34	.	3.34843	5.52066	3.49146
chr10	81642729	81644543	Filter_SAM_or_BAM__output_SAM_or_BAM_on_data_118__bam_peak_1754	503	.	13.44428	52.81852	50.31656
chr10	81648666	81650393	Filter_SAM_or_BAM__output_SAM_or_BAM_on_data_118__bam_peak_1755	252	.	8.58751	27.52916	25.26825
chr10	81997253	81997912	Filter_SAM_or_BAM__output_SAM_or_BAM_on_data_118__bam_peak_1756	207	.	7.81878	22.9792	20.74662
chr10	82047654	82048985	Filter_SAM_or_BAM__output_SAM_or_BAM_on_data_118__bam_peak_1757	462	.	11.46359	48.73806	46.25703
chr10	82082826	82084049	Filter_SAM_or_BAM__output_SAM_or_BAM_on_data_118__bam_peak_1758	351	.	10.50134	37.52687	35.16317
chr10	82127437	82128751	Filter_SAM_or_BAM__output_SAM_or_BAM_on_data_118__bam_peak_1759	411	.	10.36709	43.54083	41.12177
chr10	82177842	82179193	Filter_SAM_or_BAM__output_SAM_or_BAM_on_data_118__bam_peak_1760	183	.	7.19407	20.56909	18.36248
chr10	82240059	82241659	Filter_SAM_or_BAM__output_SAM_or_BAM_on_data_118__bam_peak_1761	451	.	12.21639	47.61118	45.14489
chr10	82353804	82355339	Filter_SAM_or_BAM__output_SAM_or_BAM_on_data_118__bam_peak_1762	268	.	8.90464	29.13454	26.85132
chr10	82621992	82623664	Filter_SAM_or_BAM__output_SAM_or_BAM_on_data_118__bam_peak_1763	110	.	5.60334	13.19074	11.04462
chr10	82629050	82631336	Filter_SAM_or_BAM__output_SAM_or_BAM_on_data_118__bam_peak_1764	387	.	11.0985	41.09959	38.71402
chr10	82689534	82691101	Filter_SAM_or_BAM__output_SAM_or_BAM_on_data_118__bam_peak_1765	70	.	4.4418	9.17348	7.08312
chr10	82698657	82700646	Filter_SAM_or_BAM__output_SAM_or_BAM_on_data_118__bam_peak_1766	375	.	10.91327	39.99144	37.59718
chr10	82762044	82764501	Filter_SAM_or_BAM__output_SAM_or_BAM_on_data_118__bam_peak_1767	414	.	10.99553	43.91345	41.4913
chr10	82858452	82864334	Filter_SAM_or_BAM__output_SAM_or_BAM_on_data_118__bam_peak_1768	695	.	14.73976	72.23964	69.5044
chr10	82984725	82988137	Filter_SAM_or_BAM__output_SAM_or_BAM_on_data_118__bam_peak_1769	581	.	14.65995	60.78448	58.19749
chr10	83094802	83095634	Filter_SAM_or_BAM__output_SAM_or_BAM_on_data_118__bam_peak_1770	18	.	2.81756	3.82835	1.83463
chr10	83151648	83152743	Filter_SAM_or_BAM__output_SAM_or_BAM_on_data_118__bam_peak_1771	20	.	2.90113	4.00792	2.00571
chr10	83336430	83338298	Filter_SAM_or_BAM__output_SAM_or_BAM_on_data_118__bam_peak_1772	167	.	6.93944	18.98678	16.78903
chr10	83359658	83362171	Filter_SAM_or_BAM__output_SAM_or_BAM_on_data_118__bam_peak_1773	318	.	9.8388	34.16103	31.83102
chr10	83533009	83534231	Filter_SAM_or_BAM__output_SAM_or_BAM_on_data_118__bam_peak_1774	95	.	5.14097	11.67072	9.54627
chr10	83543340	83545842	Filter_SAM_or_BAM__output_SAM_or_BAM_on_data_118__bam_peak_1775	366	.	10.78691	39.05657	36.67414
chr10	83636431	83637677	Filter_SAM_or_BAM__output_SAM_or_BAM_on_data_118__bam_peak_1776	21	.	2.79135	4.10167	2.10412
chr10	83647404	83649562	Filter_SAM_or_BAM__output_SAM_or_BAM_on_data_118__bam_peak_1777	397	.	10.47766	42.11422	39.70826
chr10	84389456	84389838	Filter_SAM_or_BAM__output_SAM_or_BAM_on_data_118__bam_peak_1778	18	.	2.83813	3.82632	1.82912
chr10	84391992	84392812	Filter_SAM_or_BAM__output_SAM_or_BAM_on_data_118__bam_peak_1779	28	.	3.17439	4.82686	2.80568
chr10	84437773	84442592	Filter_SAM_or_BAM__output_SAM_or_BAM_on_data_118__bam_peak_1780	478	.	12.62174	50.28753	47.80566
chr10	84531531	84534863	Filter_SAM_or_BAM__output_SAM_or_BAM_on_data_118__bam_peak_1781	459	.	11.55477	48.49922	45.99339
chr10	84575636	84578089	Filter_SAM_or_BAM__output_SAM_or_BAM_on_data_118__bam_peak_1782	736	.	15.39272	76.44398	73.67307
chr10	84621646	84624051	Filter_SAM_or_BAM__output_SAM_or_BAM_on_data_118__bam_peak_1783	531	.	13.37902	55.72187	53.16753
chr10	84816008	84816315	Filter_SAM_or_BAM__output_SAM_or_BAM_on_data_118__bam_peak_1784	13	.	2.64654	3.35215	1.37385
chr10	84916639	84919247	Filter_SAM_or_BAM__output_SAM_or_BAM_on_data_118__bam_peak_1785	475	.	11.7925	49.99748	47.50743
chr10	84997453	84997881	Filter_SAM_or_BAM__output_SAM_or_BAM_on_data_118__bam_peak_1786	20	.	2.89383	4.04073	2.03806
chr10	85101727	85105268	Filter_SAM_or_BAM__output_SAM_or_BAM_on_data_118__bam_peak_1787	508	.	12.70414	53.33319	50.81107
chr10	85127104	85128470	Filter_SAM_or_BAM__output_SAM_or_BAM_on_data_118__bam_peak_1788	426	.	12.17648	45.08231	42.65466
chr10	85183168	85186668	Filter_SAM_or_BAM__output_SAM_or_BAM_on_data_118__bam_peak_1789	532	.	13.43317	55.83632	53.293
chr10	85386498	85389204	Filter_SAM_or_BAM__output_SAM_or_BAM_on_data_118__bam_peak_1790	549	.	14.53101	57.53223	54.98736
chr10	85598287	85599362	Filter_SAM_or_BAM__output_SAM_or_BAM_on_data_118__bam_peak_1791	396	.	11.79844	42.02453	39.62198
chr10	85639526	85639691	Filter_SAM_or_BAM__output_SAM_or_BAM_on_data_118__bam_peak_1792	23	.	3.03593	4.37339	2.36049
chr10	85871509	85873181	Filter_SAM_or_BAM__output_SAM_or_BAM_on_data_118__bam_peak_1793	432	.	12.34079	45.6806	43.24372
chr10	85915523	85917806	Filter_SAM_or_BAM__output_SAM_or_BAM_on_data_118__bam_peak_1794	266	.	8.71621	28.9635	26.68136
chr10	85956383	85958204	Filter_SAM_or_BAM__output_SAM_or_BAM_on_data_118__bam_peak_1795	448	.	11.37422	47.31458	44.87404
chr10	86021037	86023134	Filter_SAM_or_BAM__output_SAM_or_BAM_on_data_118__bam_peak_1796	354	.	10.20214	37.81048	35.46136
chr10	86100634	86100978	Filter_SAM_or_BAM__output_SAM_or_BAM_on_data_118__bam_peak_1797	14	.	2.67269	3.41637	1.43543
chr10	86299982	86303666	Filter_SAM_or_BAM__output_SAM_or_BAM_on_data_118__bam_peak_1798	641	.	15.91443	66.74405	64.10155
chr10	86339950	86340340	Filter_SAM_or_BAM__output_SAM_or_BAM_on_data_118__bam_peak_1799	13	.	2.62802	3.32429	1.35091
chr10	86637094	86637247	Filter_SAM_or_BAM__output_SAM_or_BAM_on_data_118__bam_peak_1800	17	.	2.79058	3.70784	1.71523
chr10	86684907	86686500	Filter_SAM_or_BAM__output_SAM_or_BAM_on_data_118__bam_peak_1801	184	.	7.40367	20.67274	18.45287
chr10	86703346	86707091	Filter_SAM_or_BAM__output_SAM_or_BAM_on_data_118__bam_peak_1802	771	.	16.89295	79.95641	77.17558
chr10	86730930	86731418	Filter_SAM_or_BAM__output_SAM_or_BAM_on_data_118__bam_peak_1803	92	.	4.90491	11.32024	9.20455
chr10	86778258	86781525	Filter_SAM_or_BAM__output_SAM_or_BAM_on_data_118__bam_peak_1804	614	.	14.64996	64.09865	61.45164
chr10	87859084	87861076	Filter_SAM_or_BAM__output_SAM_or_BAM_on_data_118__bam_peak_1805	219	.	8.14926	24.16491	21.90947
chr10	88145828	88147914	Filter_SAM_or_BAM__output_SAM_or_BAM_on_data_118__bam_peak_1806	317	.	9.99171	34.06182	31.73359
chr10	88200591	88202522	Filter_SAM_or_BAM__output_SAM_or_BAM_on_data_118__bam_peak_1807	498	.	12.99626	52.41117	49.87785
chr10	88356324	88358077	Filter_SAM_or_BAM__output_SAM_or_BAM_on_data_118__bam_peak_1808	143	.	6.03268	16.56935	14.39563
chr10	88378695	88381253	Filter_SAM_or_BAM__output_SAM_or_BAM_on_data_118__bam_peak_1809	526	.	13.5782	55.14898	52.61011
chr10	88502079	88504331	Filter_SAM_or_BAM__output_SAM_or_BAM_on_data_118__bam_peak_1810	386	.	10.93357	41.01126	38.62023
chr10	88631424	88631636	Filter_SAM_or_BAM__output_SAM_or_BAM_on_data_118__bam_peak_1811	24	.	3.09476	4.49473	2.47604
chr10	88730126	88733136	Filter_SAM_or_BAM__output_SAM_or_BAM_on_data_118__bam_peak_1812	622	.	15.58034	64.86994	62.25649
chr10	88825233	88827412	Filter_SAM_or_BAM__output_SAM_or_BAM_on_data_118__bam_peak_1813	637	.	15.72924	66.40771	63.76995
chr10	89442617	89444334	Filter_SAM_or_BAM__output_SAM_or_BAM_on_data_118__bam_peak_1814	493	.	13.29726	51.81651	49.32128
chr10	89684907	89686731	Filter_SAM_or_BAM__output_SAM_or_BAM_on_data_118__bam_peak_1815	374	.	10.90849	39.84517	37.458
chr10	89731180	89733628	Filter_SAM_or_BAM__output_SAM_or_BAM_on_data_118__bam_peak_1816	484	.	12.84263	50.97785	48.48682
chr10	89744524	89746842	Filter_SAM_or_BAM__output_SAM_or_BAM_on_data_118__bam_peak_1817	437	.	11.81597	46.19586	43.74229
chr10	89764710	89765055	Filter_SAM_or_BAM__output_SAM_or_BAM_on_data_118__bam_peak_1818	13	.	2.63061	3.35102	1.37599
chr10	89775791	89776517	Filter_SAM_or_BAM__output_SAM_or_BAM_on_data_118__bam_peak_1819	25	.	3.10279	4.57911	2.56317
chr10	89873267	89874084	Filter_SAM_or_BAM__output_SAM_or_BAM_on_data_118__bam_peak_1820	21	.	2.949	4.12316	2.11766
chr10	91080831	91081167	Filter_SAM_or_BAM__output_SAM_or_BAM_on_data_118__bam_peak_1821	18	.	2.84379	3.84765	1.85055
chr10	91081726	91084106	Filter_SAM_or_BAM__output_SAM_or_BAM_on_data_118__bam_peak_1822	465	.	12.82493	49.0651	46.59404
chr10	91121290	91124736	Filter_SAM_or_BAM__output_SAM_or_BAM_on_data_118__bam_peak_1823	472	.	12.20368	49.71025	47.22857
chr10	91156447	91156609	Filter_SAM_or_BAM__output_SAM_or_BAM_on_data_118__bam_peak_1824	16	.	2.77686	3.68012	1.68967
chr10	91158269	91158829	Filter_SAM_or_BAM__output_SAM_or_BAM_on_data_118__bam_peak_1825	18	.	2.85635	3.88996	1.89226
chr10	91166334	91172679	Filter_SAM_or_BAM__output_SAM_or_BAM_on_data_118__bam_peak_1826	351	.	10.73933	37.55042	35.18526
chr10	91180273	91183920	Filter_SAM_or_BAM__output_SAM_or_BAM_on_data_118__bam_peak_1827	234	.	8.32325	25.68638	23.42515
chr10	91187491	91188201	Filter_SAM_or_BAM__output_SAM_or_BAM_on_data_118__bam_peak_1828	50	.	3.91673	7.13336	5.07014
chr10	91241558	91242243	Filter_SAM_or_BAM__output_SAM_or_BAM_on_data_118__bam_peak_1829	25	.	3.1267	4.61041	2.59146
chr10	92721401	92722690	Filter_SAM_or_BAM__output_SAM_or_BAM_on_data_118__bam_peak_1830	497	.	13.38113	52.20893	49.70966
chr10	93051160	93051564	Filter_SAM_or_BAM__output_SAM_or_BAM_on_data_118__bam_peak_1831	50	.	3.98223	7.13978	5.06614
chr10	93159825	93164587	Filter_SAM_or_BAM__output_SAM_or_BAM_on_data_118__bam_peak_1832	460	.	11.49388	48.49906	46.00737
chr10	93165147	93166932	Filter_SAM_or_BAM__output_SAM_or_BAM_on_data_118__bam_peak_1833	97	.	4.85912	11.84147	9.71596
chr10	93188592	93189179	Filter_SAM_or_BAM__output_SAM_or_BAM_on_data_118__bam_peak_1834	28	.	3.21672	4.87557	2.85096
chr10	93195388	93195602	Filter_SAM_or_BAM__output_SAM_or_BAM_on_data_118__bam_peak_1835	21	.	2.97483	4.18284	2.17426
chr10	93271810	93273699	Filter_SAM_or_BAM__output_SAM_or_BAM_on_data_118__bam_peak_1836	16	.	2.75696	3.64194	1.65315
chr10	93291675	93291823	Filter_SAM_or_BAM__output_SAM_or_BAM_on_data_118__bam_peak_1837	14	.	2.67694	3.43331	1.45226
chr10	93305937	93307049	Filter_SAM_or_BAM__output_SAM_or_BAM_on_data_118__bam_peak_1838	60	.	4.23585	8.17193	6.09233
chr10	93308517	93311844	Filter_SAM_or_BAM__output_SAM_or_BAM_on_data_118__bam_peak_1839	372	.	10.52481	39.65102	37.27076
chr10	93431775	93434042	Filter_SAM_or_BAM__output_SAM_or_BAM_on_data_118__bam_peak_1840	58	.	4.08493	7.88907	5.81559
chr10	93452617	93455531	Filter_SAM_or_BAM__output_SAM_or_BAM_on_data_118__bam_peak_1841	387	.	10.59958	41.20277	38.79786
chr10	93539979	93540283	Filter_SAM_or_BAM__output_SAM_or_BAM_on_data_118__bam_peak_1842	29	.	3.24881	5.00751	2.97608
chr10	93542611	93542773	Filter_SAM_or_BAM__output_SAM_or_BAM_on_data_118__bam_peak_1843	15	.	2.72195	3.53734	1.55142
chr10	93588269	93590401	Filter_SAM_or_BAM__output_SAM_or_BAM_on_data_118__bam_peak_1844	390	.	11.49872	41.40286	39.01321
chr10	93594192	93594718	Filter_SAM_or_BAM__output_SAM_or_BAM_on_data_118__bam_peak_1845	22	.	3.00525	4.28145	2.27211
chr10	93640574	93643229	Filter_SAM_or_BAM__output_SAM_or_BAM_on_data_118__bam_peak_1846	266	.	8.86276	28.93779	26.65977
chr10	93661329	93661785	Filter_SAM_or_BAM__output_SAM_or_BAM_on_data_118__bam_peak_1847	15	.	2.69698	3.50638	1.52441
chr10	93799579	93800674	Filter_SAM_or_BAM__output_SAM_or_BAM_on_data_118__bam_peak_1848	35	.	3.41217	5.59822	3.56084
chr10	93812943	93813171	Filter_SAM_or_BAM__output_SAM_or_BAM_on_data_118__bam_peak_1849	45	.	3.82947	6.6239	4.55784
chr10	93833578	93834387	Filter_SAM_or_BAM__output_SAM_or_BAM_on_data_118__bam_peak_1850	51	.	3.92191	7.21563	5.14616
chr10	93887881	93890745	Filter_SAM_or_BAM__output_SAM_or_BAM_on_data_118__bam_peak_1851	522	.	12.82869	54.72271	52.20202
chr10	93918961	93919161	Filter_SAM_or_BAM__output_SAM_or_BAM_on_data_118__bam_peak_1852	29	.	3.22786	5.02473	2.99467
chr10	93933709	93934012	Filter_SAM_or_BAM__output_SAM_or_BAM_on_data_118__bam_peak_1853	20	.	2.93688	4.09277	2.08808
chr10	94014516	94014786	Filter_SAM_or_BAM__output_SAM_or_BAM_on_data_118__bam_peak_1854	13	.	2.62282	3.35371	1.38079
chr10	94034662	94037411	Filter_SAM_or_BAM__output_SAM_or_BAM_on_data_118__bam_peak_1855	513	.	12.825	53.85642	51.33162
chr10	94147358	94149499	Filter_SAM_or_BAM__output_SAM_or_BAM_on_data_118__bam_peak_1856	417	.	11.14894	44.18338	41.75756
chr10	94198008	94200041	Filter_SAM_or_BAM__output_SAM_or_BAM_on_data_118__bam_peak_1857	599	.	14.53241	62.607	59.99106
chr10	94514317	94517918	Filter_SAM_or_BAM__output_SAM_or_BAM_on_data_118__bam_peak_1858	352	.	10.21506	37.5764	35.21281
chr10	94519678	94521325	Filter_SAM_or_BAM__output_SAM_or_BAM_on_data_118__bam_peak_1859	60	.	4.14969	8.09238	6.01514
chr10	94544729	94546226	Filter_SAM_or_BAM__output_SAM_or_BAM_on_data_118__bam_peak_1860	291	.	9.37922	31.45606	29.15397
chr10	94561475	94561814	Filter_SAM_or_BAM__output_SAM_or_BAM_on_data_118__bam_peak_1861	15	.	2.72419	3.54511	1.55914
chr10	94687028	94689965	Filter_SAM_or_BAM__output_SAM_or_BAM_on_data_118__bam_peak_1862	600	.	14.94173	62.67323	60.06824
chr10	94944384	94945117	Filter_SAM_or_BAM__output_SAM_or_BAM_on_data_118__bam_peak_1863	21	.	2.94231	4.11265	2.10823
chr10	94988289	94988457	Filter_SAM_or_BAM__output_SAM_or_BAM_on_data_118__bam_peak_1864	10	.	2.46782	3.03318	1.07892
chr10	94990719	94992258	Filter_SAM_or_BAM__output_SAM_or_BAM_on_data_118__bam_peak_1865	25	.	3.10276	4.59232	2.57651
chr10	95085655	95086785	Filter_SAM_or_BAM__output_SAM_or_BAM_on_data_118__bam_peak_1866	23	.	3.03053	4.37249	2.36159
chr10	95264412	95266910	Filter_SAM_or_BAM__output_SAM_or_BAM_on_data_118__bam_peak_1867	172	.	7.06268	19.4764	17.26948
chr10	95323055	95324856	Filter_SAM_or_BAM__output_SAM_or_BAM_on_data_118__bam_peak_1868	279	.	9.06739	30.27604	27.98862
chr10	95394862	95395733	Filter_SAM_or_BAM__output_SAM_or_BAM_on_data_118__bam_peak_1869	46	.	3.78102	6.74616	4.68363
chr10	95409049	95409300	Filter_SAM_or_BAM__output_SAM_or_BAM_on_data_118__bam_peak_1870	19	.	2.89599	3.97651	1.9745
chr10	95413215	95418015	Filter_SAM_or_BAM__output_SAM_or_BAM_on_data_118__bam_peak_1871	483	.	13.04701	50.79676	48.31082
chr10	95465999	95466783	Filter_SAM_or_BAM__output_SAM_or_BAM_on_data_118__bam_peak_1872	19	.	2.85297	3.91504	1.9204
chr10	95500067	95502169	Filter_SAM_or_BAM__output_SAM_or_BAM_on_data_118__bam_peak_1873	520	.	11.77803	54.62049	52.09087
chr10	95514224	95517937	Filter_SAM_or_BAM__output_SAM_or_BAM_on_data_118__bam_peak_1874	316	.	9.68262	34.00611	31.68186
chr10	95560749	95564953	Filter_SAM_or_BAM__output_SAM_or_BAM_on_data_118__bam_peak_1875	777	.	16.42943	80.60229	77.78139
chr10	95894529	95894899	Filter_SAM_or_BAM__output_SAM_or_BAM_on_data_118__bam_peak_1876	96	.	5.29505	11.7993	9.66561
chr10	95939605	95943444	Filter_SAM_or_BAM__output_SAM_or_BAM_on_data_118__bam_peak_1877	383	.	10.925	40.75533	38.36736
chr10	95944822	95945091	Filter_SAM_or_BAM__output_SAM_or_BAM_on_data_118__bam_peak_1878	21	.	2.95701	4.15822	2.15223
chr10	96615908	96623857	Filter_SAM_or_BAM__output_SAM_or_BAM_on_data_118__bam_peak_1879	562	.	14.16943	58.84042	56.26148
chr10	96627914	96628982	Filter_SAM_or_BAM__output_SAM_or_BAM_on_data_118__bam_peak_1880	21	.	2.9244	4.19536	2.19099
chr10	96751406	96752045	Filter_SAM_or_BAM__output_SAM_or_BAM_on_data_118__bam_peak_1881	13	.	2.58647	3.28314	1.31907
chr10	96942666	96942833	Filter_SAM_or_BAM__output_SAM_or_BAM_on_data_118__bam_peak_1882	11	.	2.48329	3.0608	1.10446
chr10	97312712	97314095	Filter_SAM_or_BAM__output_SAM_or_BAM_on_data_118__bam_peak_1883	367	.	10.55581	39.16466	36.79033
chr10	97479035	97481825	Filter_SAM_or_BAM__output_SAM_or_BAM_on_data_118__bam_peak_1884	100	.	5.33764	12.2192	10.08604
chr10	98913146	98917997	Filter_SAM_or_BAM__output_SAM_or_BAM_on_data_118__bam_peak_1885	407	.	11.18103	43.13448	40.71594
chr10	99106098	99108948	Filter_SAM_or_BAM__output_SAM_or_BAM_on_data_118__bam_peak_1886	478	.	12.48104	50.30602	47.83028
chr10	99204166	99204802	Filter_SAM_or_BAM__output_SAM_or_BAM_on_data_118__bam_peak_1887	15	.	2.70977	3.52237	1.53849
chr10	99241829	99242565	Filter_SAM_or_BAM__output_SAM_or_BAM_on_data_118__bam_peak_1888	20	.	2.93453	4.08959	2.0851
chr10	99260593	99267868	Filter_SAM_or_BAM__output_SAM_or_BAM_on_data_118__bam_peak_1889	827	.	18.43906	85.5885	82.74191
chr10	100015028	100018305	Filter_SAM_or_BAM__output_SAM_or_BAM_on_data_118__bam_peak_1890	350	.	10.06369	37.37702	35.00708
chr10	100486020	100488386	Filter_SAM_or_BAM__output_SAM_or_BAM_on_data_118__bam_peak_1891	440	.	11.985	46.5084	44.0649
chr10	100588162	100589688	Filter_SAM_or_BAM__output_SAM_or_BAM_on_data_118__bam_peak_1892	249	.	8.65786	27.22458	24.95888
chr10	101634918	101635953	Filter_SAM_or_BAM__output_SAM_or_BAM_on_data_118__bam_peak_1893	90	.	5.08279	11.12751	9.00152
chr10	103368779	103369194	Filter_SAM_or_BAM__output_SAM_or_BAM_on_data_118__bam_peak_1894	34	.	3.42519	5.50225	3.46518
chr10	105572739	105575457	Filter_SAM_or_BAM__output_SAM_or_BAM_on_data_118__bam_peak_1895	179	.	7.08944	20.20342	17.98983
chr10	105840788	105843312	Filter_SAM_or_BAM__output_SAM_or_BAM_on_data_118__bam_peak_1896	408	.	11.66971	43.22974	40.82409
chr10	107482838	107489633	Filter_SAM_or_BAM__output_SAM_or_BAM_on_data_118__bam_peak_1897	226	.	8.22054	24.90265	22.64877
chr10	107490762	107490895	Filter_SAM_or_BAM__output_SAM_or_BAM_on_data_118__bam_peak_1898	14	.	2.66049	3.3864	1.40669
chr10	107491564	107493480	Filter_SAM_or_BAM__output_SAM_or_BAM_on_data_118__bam_peak_1899	85	.	4.94388	10.66776	8.55215
chr10	107497967	107499993	Filter_SAM_or_BAM__output_SAM_or_BAM_on_data_118__bam_peak_1900	52	.	3.85615	7.27998	5.21149
chr10	108160888	108164958	Filter_SAM_or_BAM__output_SAM_or_BAM_on_data_118__bam_peak_1901	619	.	14.68116	64.58973	61.9505
chr10	109137098	109137446	Filter_SAM_or_BAM__output_SAM_or_BAM_on_data_118__bam_peak_1902	29	.	3.23455	4.96859	2.93999
chr10	109901245	109901455	Filter_SAM_or_BAM__output_SAM_or_BAM_on_data_118__bam_peak_1903	13	.	2.64654	3.35215	1.37385
chr10	109902114	109904796	Filter_SAM_or_BAM__output_SAM_or_BAM_on_data_118__bam_peak_1904	323	.	9.85247	34.6422	32.30563
chr10	109976434	109976791	Filter_SAM_or_BAM__output_SAM_or_BAM_on_data_118__bam_peak_1905	19	.	2.89099	3.97233	1.97058
chr10	110454252	110456247	Filter_SAM_or_BAM__output_SAM_or_BAM_on_data_118__bam_peak_1906	54	.	4.05331	7.55591	5.48083
chr10	110484733	110485086	Filter_SAM_or_BAM__output_SAM_or_BAM_on_data_118__bam_peak_1907	15	.	2.72173	3.53679	1.55089
chr10	110744455	110747145	Filter_SAM_or_BAM__output_SAM_or_BAM_on_data_118__bam_peak_1908	217	.	7.92525	23.97589	21.73376
chr10	110804832	110805095	Filter_SAM_or_BAM__output_SAM_or_BAM_on_data_118__bam_peak_1909	15	.	2.71763	3.52672	1.54123
chr10	110919126	110923092	Filter_SAM_or_BAM__output_SAM_or_BAM_on_data_118__bam_peak_1910	421	.	11.02902	44.62097	42.17463
chr10	110926452	110927850	Filter_SAM_or_BAM__output_SAM_or_BAM_on_data_118__bam_peak_1911	44	.	3.72529	6.46766	4.4136
chr10	110930968	110932398	Filter_SAM_or_BAM__output_SAM_or_BAM_on_data_118__bam_peak_1912	50	.	3.77846	7.12751	5.06267
chr10	111007829	111011432	Filter_SAM_or_BAM__output_SAM_or_BAM_on_data_118__bam_peak_1913	430	.	11.89943	45.44045	43.00652
chr10	111031479	111032002	Filter_SAM_or_BAM__output_SAM_or_BAM_on_data_118__bam_peak_1914	24	.	3.08187	4.49141	2.47646
chr10	111102341	111103369	Filter_SAM_or_BAM__output_SAM_or_BAM_on_data_118__bam_peak_1915	132	.	6.19104	15.40279	13.23288
chr10	111163951	111166859	Filter_SAM_or_BAM__output_SAM_or_BAM_on_data_118__bam_peak_1916	415	.	11.32286	43.93373	41.50146
chr10	111297944	111299437	Filter_SAM_or_BAM__output_SAM_or_BAM_on_data_118__bam_peak_1917	404	.	10.47115	42.90691	40.48773
chr10	111472634	111474740	Filter_SAM_or_BAM__output_SAM_or_BAM_on_data_118__bam_peak_1918	358	.	10.23035	38.19688	35.82402
chr10	111505399	111510049	Filter_SAM_or_BAM__output_SAM_or_BAM_on_data_118__bam_peak_1919	497	.	11.72804	52.25172	49.75426
chr10	111515387	111517318	Filter_SAM_or_BAM__output_SAM_or_BAM_on_data_118__bam_peak_1920	83	.	4.85284	10.44095	8.32924
chr10	111543825	111544300	Filter_SAM_or_BAM__output_SAM_or_BAM_on_data_118__bam_peak_1921	22	.	3.01358	4.2871	2.27572
chr10	111720807	111720982	Filter_SAM_or_BAM__output_SAM_or_BAM_on_data_118__bam_peak_1922	16	.	2.77056	3.65671	1.66587
chr10	111724760	111726343	Filter_SAM_or_BAM__output_SAM_or_BAM_on_data_118__bam_peak_1923	35	.	3.47331	5.59815	3.55537
chr10	111972665	111974228	Filter_SAM_or_BAM__output_SAM_or_BAM_on_data_118__bam_peak_1924	300	.	9.68621	32.37918	30.05627
chr10	112163397	112163772	Filter_SAM_or_BAM__output_SAM_or_BAM_on_data_118__bam_peak_1925	29	.	2.94628	4.97863	2.95799
chr10	112269842	112271385	Filter_SAM_or_BAM__output_SAM_or_BAM_on_data_118__bam_peak_1926	234	.	8.18834	25.74779	23.48939
chr10	112925707	112929674	Filter_SAM_or_BAM__output_SAM_or_BAM_on_data_118__bam_peak_1927	295	.	9.05472	31.83585	29.5394
chr10	114801311	114803186	Filter_SAM_or_BAM__output_SAM_or_BAM_on_data_118__bam_peak_1928	67	.	4.44336	8.87611	6.78342
chr10	115250154	115252774	Filter_SAM_or_BAM__output_SAM_or_BAM_on_data_118__bam_peak_1929	394	.	10.27957	41.80536	39.40894
chr10	115312945	115316801	Filter_SAM_or_BAM__output_SAM_or_BAM_on_data_118__bam_peak_1930	533	.	13.2976	55.84441	53.30222
chr10	115328745	115329026	Filter_SAM_or_BAM__output_SAM_or_BAM_on_data_118__bam_peak_1931	17	.	2.79603	3.75566	1.76508
chr10	115331751	115333865	Filter_SAM_or_BAM__output_SAM_or_BAM_on_data_118__bam_peak_1932	63	.	4.27928	8.46966	6.38594
chr10	115335073	115335232	Filter_SAM_or_BAM__output_SAM_or_BAM_on_data_118__bam_peak_1933	13	.	2.64654	3.35215	1.37385
chr10	115360798	115363387	Filter_SAM_or_BAM__output_SAM_or_BAM_on_data_118__bam_peak_1934	352	.	10.28844	37.6295	35.26852
chr10	115381523	115388607	Filter_SAM_or_BAM__output_SAM_or_BAM_on_data_118__bam_peak_1935	850	.	18.36419	87.94943	85.04369
chr10	115586033	115586236	Filter_SAM_or_BAM__output_SAM_or_BAM_on_data_118__bam_peak_1936	17	.	2.75521	3.69247	1.70364
chr10	115817765	115818480	Filter_SAM_or_BAM__output_SAM_or_BAM_on_data_118__bam_peak_1937	24	.	3.07115	4.47297	2.46084
chr10	116260905	116261521	Filter_SAM_or_BAM__output_SAM_or_BAM_on_data_118__bam_peak_1938	25	.	3.12195	4.60695	2.5892
chr10	116472462	116474882	Filter_SAM_or_BAM__output_SAM_or_BAM_on_data_118__bam_peak_1939	87	.	5.01292	10.87642	8.75664
chr10	116579353	116582914	Filter_SAM_or_BAM__output_SAM_or_BAM_on_data_118__bam_peak_1940	527	.	13.69024	55.25095	52.71162
chr10	116931285	116931835	Filter_SAM_or_BAM__output_SAM_or_BAM_on_data_118__bam_peak_1941	39	.	3.52484	5.97656	3.93242
chr10	116948853	116951236	Filter_SAM_or_BAM__output_SAM_or_BAM_on_data_118__bam_peak_1942	228	.	7.64481	25.10668	22.86423
chr10	116986795	116987349	Filter_SAM_or_BAM__output_SAM_or_BAM_on_data_118__bam_peak_1943	21	.	2.95425	4.13004	2.12334
chr10	117021193	117021529	Filter_SAM_or_BAM__output_SAM_or_BAM_on_data_118__bam_peak_1944	20	.	2.92246	4.0447	2.04033
chr10	117023639	117024082	Filter_SAM_or_BAM__output_SAM_or_BAM_on_data_118__bam_peak_1945	18	.	2.78172	3.87361	1.88092
chr10	117062361	117064265	Filter_SAM_or_BAM__output_SAM_or_BAM_on_data_118__bam_peak_1946	498	.	12.88407	52.3776	49.85868
chr10	117112801	117112934	Filter_SAM_or_BAM__output_SAM_or_BAM_on_data_118__bam_peak_1947	18	.	2.83106	3.812	1.81591
chr10	117145539	117151969	Filter_SAM_or_BAM__output_SAM_or_BAM_on_data_118__bam_peak_1948	369	.	10.06018	39.36726	36.98944
chr10	117173664	117175132	Filter_SAM_or_BAM__output_SAM_or_BAM_on_data_118__bam_peak_1949	68	.	4.3364	8.98358	6.88674
chr10	117209666	117209854	Filter_SAM_or_BAM__output_SAM_or_BAM_on_data_118__bam_peak_1950	15	.	2.69546	3.48558	1.503
chr10	117223376	117225133	Filter_SAM_or_BAM__output_SAM_or_BAM_on_data_118__bam_peak_1951	563	.	14.30089	58.94444	56.36774
chr10	117273746	117274050	Filter_SAM_or_BAM__output_SAM_or_BAM_on_data_118__bam_peak_1952	16	.	2.75464	3.6176	1.62837
chr10	117374656	117377752	Filter_SAM_or_BAM__output_SAM_or_BAM_on_data_118__bam_peak_1953	550	.	12.4188	57.60156	55.02696
chr10	117417883	117418228	Filter_SAM_or_BAM__output_SAM_or_BAM_on_data_118__bam_peak_1954	16	.	2.75484	3.6813	1.69441
chr10	117629074	117630171	Filter_SAM_or_BAM__output_SAM_or_BAM_on_data_118__bam_peak_1955	34	.	3.38597	5.50537	3.46883
chr10	117708200	117711860	Filter_SAM_or_BAM__output_SAM_or_BAM_on_data_118__bam_peak_1956	360	.	10.50763	38.38361	36.0081
chr10	117718041	117718546	Filter_SAM_or_BAM__output_SAM_or_BAM_on_data_118__bam_peak_1957	26	.	3.13514	4.68577	2.66505
chr10	117744253	117746773	Filter_SAM_or_BAM__output_SAM_or_BAM_on_data_118__bam_peak_1958	345	.	9.96985	36.85435	34.50536
chr10	117791297	117793722	Filter_SAM_or_BAM__output_SAM_or_BAM_on_data_118__bam_peak_1959	303	.	9.37427	32.64756	30.33273
chr10	117843210	117846888	Filter_SAM_or_BAM__output_SAM_or_BAM_on_data_118__bam_peak_1960	477	.	12.68731	50.20543	47.70982
chr10	117905131	117907119	Filter_SAM_or_BAM__output_SAM_or_BAM_on_data_118__bam_peak_1961	135	.	6.11216	15.70924	13.53381
chr10	118103356	118103505	Filter_SAM_or_BAM__output_SAM_or_BAM_on_data_118__bam_peak_1962	15	.	2.70783	3.50265	1.51815
chr10	118141238	118143010	Filter_SAM_or_BAM__output_SAM_or_BAM_on_data_118__bam_peak_1963	204	.	7.81292	22.67407	20.4438
chr10	118865929	118870559	Filter_SAM_or_BAM__output_SAM_or_BAM_on_data_118__bam_peak_1964	341	.	10.3453	36.48867	34.1309
chr10	118999135	119001204	Filter_SAM_or_BAM__output_SAM_or_BAM_on_data_118__bam_peak_1965	32	.	3.26227	5.31621	3.28641
chr10	119219854	119220077	Filter_SAM_or_BAM__output_SAM_or_BAM_on_data_118__bam_peak_1966	34	.	3.44964	5.49931	3.45707
chr10	119237881	119241338	Filter_SAM_or_BAM__output_SAM_or_BAM_on_data_118__bam_peak_1967	588	.	14.72202	61.47897	58.89197
chr10	119454296	119454566	Filter_SAM_or_BAM__output_SAM_or_BAM_on_data_118__bam_peak_1968	13	.	2.64654	3.35215	1.37385
chr10	119819212	119819931	Filter_SAM_or_BAM__output_SAM_or_BAM_on_data_118__bam_peak_1969	25	.	3.0887	4.53301	2.51682
chr10	120111851	120113240	Filter_SAM_or_BAM__output_SAM_or_BAM_on_data_118__bam_peak_1970	295	.	9.64414	31.88781	29.57862
chr10	120201596	120202321	Filter_SAM_or_BAM__output_SAM_or_BAM_on_data_118__bam_peak_1971	123	.	5.63619	14.55053	12.38402
chr10	120208499	120210342	Filter_SAM_or_BAM__output_SAM_or_BAM_on_data_118__bam_peak_1972	616	.	15.58445	64.28279	61.66867
chr10	120226459	120228992	Filter_SAM_or_BAM__output_SAM_or_BAM_on_data_118__bam_peak_1973	448	.	11.80708	47.2909	44.81276
chr10	120421085	120422548	Filter_SAM_or_BAM__output_SAM_or_BAM_on_data_118__bam_peak_1974	30	.	3.29116	5.08187	3.05186
chr10	120428601	120429592	Filter_SAM_or_BAM__output_SAM_or_BAM_on_data_118__bam_peak_1975	72	.	4.59332	9.39134	7.29437
chr10	120471233	120478551	Filter_SAM_or_BAM__output_SAM_or_BAM_on_data_118__bam_peak_1976	599	.	14.29657	62.55513	59.94585
chr10	120631980	120633605	Filter_SAM_or_BAM__output_SAM_or_BAM_on_data_118__bam_peak_1977	59	.	4.1501	7.996	5.91734
chr10	120635662	120636557	Filter_SAM_or_BAM__output_SAM_or_BAM_on_data_118__bam_peak_1978	45	.	3.79042	6.62274	4.55792
chr10	120665643	120666796	Filter_SAM_or_BAM__output_SAM_or_BAM_on_data_118__bam_peak_1979	65	.	4.43644	8.61078	6.51295
chr10	120897509	120899654	Filter_SAM_or_BAM__output_SAM_or_BAM_on_data_118__bam_peak_1980	192	.	7.32977	21.4609	19.24094
chr10	120976759	120980046	Filter_SAM_or_BAM__output_SAM_or_BAM_on_data_118__bam_peak_1981	415	.	11.74923	43.94035	41.50725
chr10	121033191	121033940	Filter_SAM_or_BAM__output_SAM_or_BAM_on_data_118__bam_peak_1982	69	.	4.1503	9.08533	6.99749
chr10	121364777	121366803	Filter_SAM_or_BAM__output_SAM_or_BAM_on_data_118__bam_peak_1983	409	.	11.40569	43.34794	40.92886
chr10	121461735	121462356	Filter_SAM_or_BAM__output_SAM_or_BAM_on_data_118__bam_peak_1984	29	.	3.23276	5.02475	2.99964
chr10	121473950	121477032	Filter_SAM_or_BAM__output_SAM_or_BAM_on_data_118__bam_peak_1985	622	.	14.77407	64.91039	62.26385
chr10	121585167	121587883	Filter_SAM_or_BAM__output_SAM_or_BAM_on_data_118__bam_peak_1986	551	.	14.15076	57.70544	55.15681
chr10	121624419	121627276	Filter_SAM_or_BAM__output_SAM_or_BAM_on_data_118__bam_peak_1987	641	.	14.90283	66.81583	64.16283
chr10	121739445	121740944	Filter_SAM_or_BAM__output_SAM_or_BAM_on_data_118__bam_peak_1988	193	.	7.59378	21.58412	19.35071
chr10	122046587	122047362	Filter_SAM_or_BAM__output_SAM_or_BAM_on_data_118__bam_peak_1989	16	.	2.75388	3.63552	1.64791
chr10	122095772	122097691	Filter_SAM_or_BAM__output_SAM_or_BAM_on_data_118__bam_peak_1990	284	.	9.07048	30.76542	28.46253
chr10	122448045	122450941	Filter_SAM_or_BAM__output_SAM_or_BAM_on_data_118__bam_peak_1991	113	.	5.51506	13.44655	11.30125
chr10	122679320	122679611	Filter_SAM_or_BAM__output_SAM_or_BAM_on_data_118__bam_peak_1992	16	.	2.72467	3.61069	1.6249
chr10	122807051	122807748	Filter_SAM_or_BAM__output_SAM_or_BAM_on_data_118__bam_peak_1993	18	.	2.854	3.87655	1.8787
chr10	122886412	122886986	Filter_SAM_or_BAM__output_SAM_or_BAM_on_data_118__bam_peak_1994	58	.	4.05309	7.89497	5.81749
chr10	122982786	122988494	Filter_SAM_or_BAM__output_SAM_or_BAM_on_data_118__bam_peak_1995	473	.	12.24687	49.88253	47.39298
chr10	123008593	123008814	Filter_SAM_or_BAM__output_SAM_or_BAM_on_data_118__bam_peak_1996	13	.	2.64654	3.35215	1.37385
chr10	123074746	123077861	Filter_SAM_or_BAM__output_SAM_or_BAM_on_data_118__bam_peak_1997	344	.	10.10895	36.77208	34.41166
chr10	123195004	123197723	Filter_SAM_or_BAM__output_SAM_or_BAM_on_data_118__bam_peak_1998	422	.	11.93625	44.66622	42.22825
chr10	123264079	123264601	Filter_SAM_or_BAM__output_SAM_or_BAM_on_data_118__bam_peak_1999	30	.	3.27231	5.04216	3.01123
[truncated: 18,246 more rows]
