# Supplementary material for: PSME3 regulates migration and differentiation of myoblasts
Source: Life Sci Alliance. 2025 Jun 19;8(9):e202503208. doi: 10.26508/lsa.202503208 (PMC12179657; doi:10.26508/lsa.202503208)
Supplement: Supplementary file 2 [file LSA-2025-03208_SdataFS1.zip › Sup_Figure_1_Source_Data/Day2_Frozen_Crosslinked_PSME3_Peaks.bed]

Chrom	Start	End	Name	Score	Strand	ThickStart	ThickEnd	ItemRGB	BlockCount	BlockSizes	BlockStarts
chr1	75344555	75344808	Filter_SAM_or_BAM__output_SAM_or_BAM_on_data_102__bam_peak_1	38	.	4.99046	8.98137	3.84576
chr1	125560596	125560858	Filter_SAM_or_BAM__output_SAM_or_BAM_on_data_102__bam_peak_2	63	.	5.67764	11.54383	6.33197
chr10	5824009	5824280	Filter_SAM_or_BAM__output_SAM_or_BAM_on_data_102__bam_peak_3	63	.	5.76603	11.56904	6.35516
chr10	40883152	40883308	Filter_SAM_or_BAM__output_SAM_or_BAM_on_data_102__bam_peak_4	23	.	4.23501	7.44332	2.39056
chr10	75517616	75517753	Filter_SAM_or_BAM__output_SAM_or_BAM_on_data_102__bam_peak_5	16	.	4.19085	6.70345	1.69036
chr10	80261129	80261690	Filter_SAM_or_BAM__output_SAM_or_BAM_on_data_102__bam_peak_6	38	.	4.99813	8.98721	3.85504
chr10	127668007	127668194	Filter_SAM_or_BAM__output_SAM_or_BAM_on_data_102__bam_peak_7	24	.	4.35924	7.49046	2.44003
chr11	20543016	20543216	Filter_SAM_or_BAM__output_SAM_or_BAM_on_data_102__bam_peak_8	31	.	4.72035	8.29651	3.19541
chr11	20631639	20631825	Filter_SAM_or_BAM__output_SAM_or_BAM_on_data_102__bam_peak_9	19	.	4.2933	6.98212	1.94956
chr11	21371039	21371183	Filter_SAM_or_BAM__output_SAM_or_BAM_on_data_102__bam_peak_10	13	.	4.04806	6.3224	1.3406
chr11	23255642	23256078	Filter_SAM_or_BAM__output_SAM_or_BAM_on_data_102__bam_peak_11	11	.	3.92604	6.06727	1.12518
chr11	48817153	48817293	Filter_SAM_or_BAM__output_SAM_or_BAM_on_data_102__bam_peak_12	10	.	3.9113	5.96537	1.0194
chr11	69838032	69838340	Filter_SAM_or_BAM__output_SAM_or_BAM_on_data_102__bam_peak_13	21	.	4.36423	7.17158	2.12335
chr11	74838013	74838243	Filter_SAM_or_BAM__output_SAM_or_BAM_on_data_102__bam_peak_14	10	.	3.9113	5.96537	1.0194
chr11	109011647	109012103	Filter_SAM_or_BAM__output_SAM_or_BAM_on_data_102__bam_peak_15	706	.	5.93558	76.22908	70.60244
chr11	109611491	109611876	Filter_SAM_or_BAM__output_SAM_or_BAM_on_data_102__bam_peak_16	34	.	4.84488	8.58329	3.47938
chr12	78350894	78351122	Filter_SAM_or_BAM__output_SAM_or_BAM_on_data_102__bam_peak_17	166	.	5.91906	22.01023	16.64698
chr12	84451152	84451368	Filter_SAM_or_BAM__output_SAM_or_BAM_on_data_102__bam_peak_18	16	.	4.14065	6.61561	1.60998
chr12	118301677	118301992	Filter_SAM_or_BAM__output_SAM_or_BAM_on_data_102__bam_peak_19	15	.	4.15342	6.60276	1.59727
chr13	44869573	44869776	Filter_SAM_or_BAM__output_SAM_or_BAM_on_data_102__bam_peak_20	214	.	7.78541	26.80247	21.45001
chr13	92354771	92354986	Filter_SAM_or_BAM__output_SAM_or_BAM_on_data_102__bam_peak_21	19	.	4.30593	7.01864	1.98549
chr14	67715901	67716057	Filter_SAM_or_BAM__output_SAM_or_BAM_on_data_102__bam_peak_22	33	.	4.78613	8.45881	3.35511
chr15	58076584	58076750	Filter_SAM_or_BAM__output_SAM_or_BAM_on_data_102__bam_peak_23	18	.	3.98375	6.88269	1.87061
chr15	76659873	76660131	Filter_SAM_or_BAM__output_SAM_or_BAM_on_data_102__bam_peak_24	28	.	4.14471	7.94643	2.86938
chr15	89075484	89075792	Filter_SAM_or_BAM__output_SAM_or_BAM_on_data_102__bam_peak_25	13	.	3.98917	6.27331	1.30266
chr15	102405437	102406118	Filter_SAM_or_BAM__output_SAM_or_BAM_on_data_102__bam_peak_26	43	.	4.99189	9.45316	4.33089
chr15	102518401	102518657	Filter_SAM_or_BAM__output_SAM_or_BAM_on_data_102__bam_peak_27	33	.	4.81363	8.49782	3.379
chr16	4790110	4790266	Filter_SAM_or_BAM__output_SAM_or_BAM_on_data_102__bam_peak_28	14	.	3.75007	6.39556	1.41929
chr16	11143955	11144287	Filter_SAM_or_BAM__output_SAM_or_BAM_on_data_102__bam_peak_29	701	.	5.65877	75.75821	70.18572
chr16	38088758	38089660	Filter_SAM_or_BAM__output_SAM_or_BAM_on_data_102__bam_peak_30	24	.	4.37251	7.46025	2.41125
chr16	42875000	42875645	Filter_SAM_or_BAM__output_SAM_or_BAM_on_data_102__bam_peak_31	23	.	4.23147	7.45377	2.39713
chr16	57391353	57391668	Filter_SAM_or_BAM__output_SAM_or_BAM_on_data_102__bam_peak_32	703	.	6.46153	75.95794	70.36114
chr16	93711722	93711913	Filter_SAM_or_BAM__output_SAM_or_BAM_on_data_102__bam_peak_33	11	.	3.96403	6.10303	1.14324
chr17	34121182	34121522	Filter_SAM_or_BAM__output_SAM_or_BAM_on_data_102__bam_peak_34	18	.	4.05618	6.86865	1.85955
chr17	39843021	39848830	Filter_SAM_or_BAM__output_SAM_or_BAM_on_data_102__bam_peak_35	1726	.	4.9588	178.73724	172.6772
chr17	46553026	46553214	Filter_SAM_or_BAM__output_SAM_or_BAM_on_data_102__bam_peak_36	45	.	5.24441	9.69304	4.5264
chr17	56079074	56079472	Filter_SAM_or_BAM__output_SAM_or_BAM_on_data_102__bam_peak_37	15	.	4.13948	6.56924	1.56929
chr17	70963646	70963880	Filter_SAM_or_BAM__output_SAM_or_BAM_on_data_102__bam_peak_38	106	.	7.17072	15.94571	10.6348
chr18	31634439	31634838	Filter_SAM_or_BAM__output_SAM_or_BAM_on_data_102__bam_peak_39	13	.	3.10731	6.26459	1.3054
chr18	34860875	34861104	Filter_SAM_or_BAM__output_SAM_or_BAM_on_data_102__bam_peak_40	68	.	5.47279	12.04185	6.81487
chr18	68692071	68692270	Filter_SAM_or_BAM__output_SAM_or_BAM_on_data_102__bam_peak_41	427	.	7.23965	48.19519	42.7212
chr2	5379062	5379381	Filter_SAM_or_BAM__output_SAM_or_BAM_on_data_102__bam_peak_42	401	.	7.34004	45.65676	40.16592
chr2	22587398	22587774	Filter_SAM_or_BAM__output_SAM_or_BAM_on_data_102__bam_peak_43	40	.	4.88838	9.20896	4.07668
chr2	33130762	33131054	Filter_SAM_or_BAM__output_SAM_or_BAM_on_data_102__bam_peak_44	100	.	6.96719	15.37922	10.08156
chr2	34905036	34905256	Filter_SAM_or_BAM__output_SAM_or_BAM_on_data_102__bam_peak_45	10	.	3.9113	5.96537	1.0194
chr2	53191420	53191628	Filter_SAM_or_BAM__output_SAM_or_BAM_on_data_102__bam_peak_46	71	.	6.01102	12.38304	7.14842
chr2	103797386	103797530	Filter_SAM_or_BAM__output_SAM_or_BAM_on_data_102__bam_peak_47	15	.	4.12988	6.57503	1.57096
chr2	122681830	122681971	Filter_SAM_or_BAM__output_SAM_or_BAM_on_data_102__bam_peak_48	20	.	1.82205	7.04081	2.02517
chr2	167349336	167349545	Filter_SAM_or_BAM__output_SAM_or_BAM_on_data_102__bam_peak_49	22	.	4.39828	7.26539	2.21121
chr3	5860390	5860784	Filter_SAM_or_BAM__output_SAM_or_BAM_on_data_102__bam_peak_50	360	.	3.42742	41.49357	36.058
chr3	88503421	88503673	Filter_SAM_or_BAM__output_SAM_or_BAM_on_data_102__bam_peak_51	34	.	4.85689	8.57095	3.45378
chr4	14864014	14864157	Filter_SAM_or_BAM__output_SAM_or_BAM_on_data_102__bam_peak_52	18	.	4.20788	6.85683	1.83682
chr4	118179782	118179968	Filter_SAM_or_BAM__output_SAM_or_BAM_on_data_102__bam_peak_53	11	.	3.94368	6.05633	1.11218
chr4	151862210	151862468	Filter_SAM_or_BAM__output_SAM_or_BAM_on_data_102__bam_peak_54	29	.	4.62931	8.01854	2.93146
chr5	120613096	120613354	Filter_SAM_or_BAM__output_SAM_or_BAM_on_data_102__bam_peak_55	64	.	5.87978	11.65498	6.42799
chr5	123137878	123138232	Filter_SAM_or_BAM__output_SAM_or_BAM_on_data_102__bam_peak_56	65	.	5.78293	11.80055	6.57601
chr5	124425771	124425958	Filter_SAM_or_BAM__output_SAM_or_BAM_on_data_102__bam_peak_57	25	.	4.52591	7.60792	2.52739
chr5	135149214	135149472	Filter_SAM_or_BAM__output_SAM_or_BAM_on_data_102__bam_peak_58	41	.	5.08068	9.33398	4.19009
chr5	142823185	142823374	Filter_SAM_or_BAM__output_SAM_or_BAM_on_data_102__bam_peak_59	13	.	4.05036	6.3284	1.346
chr5	146260999	146261344	Filter_SAM_or_BAM__output_SAM_or_BAM_on_data_102__bam_peak_60	266	.	3.75756	31.97964	26.6011
chr6	51469257	51469447	Filter_SAM_or_BAM__output_SAM_or_BAM_on_data_102__bam_peak_61	46	.	5.29205	9.86214	4.69683
chr6	113076181	113076338	Filter_SAM_or_BAM__output_SAM_or_BAM_on_data_102__bam_peak_62	10	.	3.94005	6.04042	1.08691
chr6	113306548	113306753	Filter_SAM_or_BAM__output_SAM_or_BAM_on_data_102__bam_peak_63	44	.	5.11363	9.65622	4.492
chr7	25267580	25267883	Filter_SAM_or_BAM__output_SAM_or_BAM_on_data_102__bam_peak_64	21	.	4.36628	7.17818	2.13025
chr7	28810715	28811103	Filter_SAM_or_BAM__output_SAM_or_BAM_on_data_102__bam_peak_65	20	.	4.32501	7.12573	2.08348
chr7	127478178	127478919	Filter_SAM_or_BAM__output_SAM_or_BAM_on_data_102__bam_peak_66	236	.	10.32699	29.0827	23.69942
chr8	122281492	122281788	Filter_SAM_or_BAM__output_SAM_or_BAM_on_data_102__bam_peak_67	55	.	5.46936	10.75104	5.56254
chr9	57075928	57076215	Filter_SAM_or_BAM__output_SAM_or_BAM_on_data_102__bam_peak_68	37	.	4.897	8.8997	3.79063
chr9	80164716	80164903	Filter_SAM_or_BAM__output_SAM_or_BAM_on_data_102__bam_peak_69	41	.	5.08453	9.3031	4.14841
chr9	104002198	104002351	Filter_SAM_or_BAM__output_SAM_or_BAM_on_data_102__bam_peak_70	25	.	4.28425	7.57946	2.51926
chr9	123461804	123462154	Filter_SAM_or_BAM__output_SAM_or_BAM_on_data_102__bam_peak_71	817	.	6.0907	87.38726	81.75502
chrM	292	6485	Filter_SAM_or_BAM__output_SAM_or_BAM_on_data_102__bam_peak_72	157	.	1.23405	21.07635	15.76736
chrM	10940	16078	Filter_SAM_or_BAM__output_SAM_or_BAM_on_data_102__bam_peak_73	237	.	1.2623	29.07229	23.70942
chrUn_JH584304	27123	27262	Filter_SAM_or_BAM__output_SAM_or_BAM_on_data_102__bam_peak_74	33	.	2.02559	8.45054	3.3548
chrUn_JH584304	48306	48776	Filter_SAM_or_BAM__output_SAM_or_BAM_on_data_102__bam_peak_75	24	.	2.15253	7.52285	2.48549
chrUn_JH584304	59587	60000	Filter_SAM_or_BAM__output_SAM_or_BAM_on_data_102__bam_peak_76	20	.	1.71782	7.06462	2.0412
chrY	90742508	90742733	Filter_SAM_or_BAM__output_SAM_or_BAM_on_data_102__bam_peak_77	29	.	4.43262	8.07218	2.99559
