# Supplementary material for: PSME3 regulates migration and differentiation of myoblasts
Source: Life Sci Alliance. 2025 Jun 19;8(9):e202503208. doi: 10.26508/lsa.202503208 (PMC12179657; doi:10.26508/lsa.202503208)
Supplement: Supplementary file 2 [file LSA-2025-03208_SdataFS1.zip › Sup_Figure_1_Source_Data/Day2_Frozen_Native_H3K4me3_Peaks.bed]

Chrom	Start	End	Name	Score	Strand	ThickStart	ThickEnd	ItemRGB	BlockCount	BlockSizes	BlockStarts
chr1	4784381	4786539	Filter_SAM_or_BAM__output_SAM_or_BAM_on_data_86__bam_peak_1	1067	.	26.84952	109.54769	106.78461
chr1	4807208	4809187	Filter_SAM_or_BAM__output_SAM_or_BAM_on_data_86__bam_peak_2	634	.	17.96934	65.86177	63.42747
chr1	4856620	4859776	Filter_SAM_or_BAM__output_SAM_or_BAM_on_data_86__bam_peak_3	724	.	19.95906	74.94976	72.4566
chr1	5017827	5021405	Filter_SAM_or_BAM__output_SAM_or_BAM_on_data_86__bam_peak_4	814	.	20.89351	83.98228	81.40976
chr1	5082654	5084649	Filter_SAM_or_BAM__output_SAM_or_BAM_on_data_86__bam_peak_5	415	.	13.05617	43.84063	41.54167
chr1	6212765	6216800	Filter_SAM_or_BAM__output_SAM_or_BAM_on_data_86__bam_peak_6	762	.	19.19012	78.77113	76.23954
chr1	6382461	6383441	Filter_SAM_or_BAM__output_SAM_or_BAM_on_data_86__bam_peak_7	123	.	6.3265	14.49918	12.38368
chr1	7026129	7029003	Filter_SAM_or_BAM__output_SAM_or_BAM_on_data_86__bam_peak_8	77	.	5.23982	9.83361	7.75293
chr1	7029820	7030684	Filter_SAM_or_BAM__output_SAM_or_BAM_on_data_86__bam_peak_9	29	.	3.46876	4.98678	2.96812
chr1	7087997	7091137	Filter_SAM_or_BAM__output_SAM_or_BAM_on_data_86__bam_peak_10	874	.	22.53329	90.04591	87.43362
chr1	7397000	7398808	Filter_SAM_or_BAM__output_SAM_or_BAM_on_data_86__bam_peak_11	418	.	13.93739	44.13916	41.83492
chr1	9544838	9548737	Filter_SAM_or_BAM__output_SAM_or_BAM_on_data_86__bam_peak_12	566	.	16.14424	59.0796	56.66277
chr1	9698970	9701506	Filter_SAM_or_BAM__output_SAM_or_BAM_on_data_86__bam_peak_13	449	.	14.31017	47.24932	44.93492
chr1	9743178	9748743	Filter_SAM_or_BAM__output_SAM_or_BAM_on_data_86__bam_peak_14	617	.	17.25315	64.16631	61.73347
chr1	9797342	9799304	Filter_SAM_or_BAM__output_SAM_or_BAM_on_data_86__bam_peak_15	170	.	8.07832	19.16636	17.00937
chr1	9941505	9944625	Filter_SAM_or_BAM__output_SAM_or_BAM_on_data_86__bam_peak_16	618	.	18.02384	64.26878	61.84838
chr1	10036680	10040451	Filter_SAM_or_BAM__output_SAM_or_BAM_on_data_86__bam_peak_17	1063	.	23.68167	109.1086	106.33905
chr1	10230950	10234040	Filter_SAM_or_BAM__output_SAM_or_BAM_on_data_86__bam_peak_18	821	.	22.79792	84.72393	82.16744
chr1	12691842	12694392	Filter_SAM_or_BAM__output_SAM_or_BAM_on_data_86__bam_peak_19	385	.	13.14352	40.81219	38.52725
chr1	12718165	12719863	Filter_SAM_or_BAM__output_SAM_or_BAM_on_data_86__bam_peak_20	146	.	7.19544	16.82818	14.69529
chr1	12991242	12992801	Filter_SAM_or_BAM__output_SAM_or_BAM_on_data_86__bam_peak_21	193	.	8.36945	21.47688	19.30626
chr1	13371443	13374887	Filter_SAM_or_BAM__output_SAM_or_BAM_on_data_86__bam_peak_22	964	.	24.88834	99.17485	96.49884
chr1	13426386	13426748	Filter_SAM_or_BAM__output_SAM_or_BAM_on_data_86__bam_peak_23	30	.	3.5981	5.05147	3.02867
chr1	13588103	13590585	Filter_SAM_or_BAM__output_SAM_or_BAM_on_data_86__bam_peak_24	292	.	10.39985	31.5224	29.29389
chr1	13658443	13660971	Filter_SAM_or_BAM__output_SAM_or_BAM_on_data_86__bam_peak_25	664	.	17.99632	68.91453	66.44154
chr1	14303906	14310682	Filter_SAM_or_BAM__output_SAM_or_BAM_on_data_86__bam_peak_26	971	.	24.45599	99.90269	97.1913
chr1	14754720	14756222	Filter_SAM_or_BAM__output_SAM_or_BAM_on_data_86__bam_peak_27	155	.	7.59712	17.67332	15.52779
chr1	14757348	14757633	Filter_SAM_or_BAM__output_SAM_or_BAM_on_data_86__bam_peak_28	14	.	2.88585	3.44453	1.4571
chr1	15072870	15073636	Filter_SAM_or_BAM__output_SAM_or_BAM_on_data_86__bam_peak_29	51	.	4.31104	7.16499	5.11296
chr1	15805254	15807210	Filter_SAM_or_BAM__output_SAM_or_BAM_on_data_86__bam_peak_30	644	.	16.74981	66.87906	64.4376
chr1	16102481	16108376	Filter_SAM_or_BAM__output_SAM_or_BAM_on_data_86__bam_peak_31	789	.	21.10739	81.48036	78.94077
chr1	16518032	16520356	Filter_SAM_or_BAM__output_SAM_or_BAM_on_data_86__bam_peak_32	230	.	9.60584	25.26821	23.08134
chr1	16607049	16607340	Filter_SAM_or_BAM__output_SAM_or_BAM_on_data_86__bam_peak_33	21	.	3.18767	4.10804	2.10747
chr1	16616326	16619972	Filter_SAM_or_BAM__output_SAM_or_BAM_on_data_86__bam_peak_34	632	.	18.59262	65.68048	63.24047
chr1	16655203	16657836	Filter_SAM_or_BAM__output_SAM_or_BAM_on_data_86__bam_peak_35	799	.	20.96101	82.55285	79.9827
chr1	16661375	16662190	Filter_SAM_or_BAM__output_SAM_or_BAM_on_data_86__bam_peak_36	44	.	4.14384	6.50266	4.45825
chr1	16664810	16666653	Filter_SAM_or_BAM__output_SAM_or_BAM_on_data_86__bam_peak_37	690	.	19.22711	71.47699	69.00127
chr1	16687495	16689839	Filter_SAM_or_BAM__output_SAM_or_BAM_on_data_86__bam_peak_38	321	.	11.45591	34.39852	32.15975
chr1	17095413	17098124	Filter_SAM_or_BAM__output_SAM_or_BAM_on_data_86__bam_peak_39	398	.	12.57648	42.11304	39.82798
chr1	17601117	17606081	Filter_SAM_or_BAM__output_SAM_or_BAM_on_data_86__bam_peak_40	139	.	7.09346	16.06189	13.936
chr1	18421249	18421412	Filter_SAM_or_BAM__output_SAM_or_BAM_on_data_86__bam_peak_41	21	.	3.19641	4.12298	2.11923
chr1	18424150	18424639	Filter_SAM_or_BAM__output_SAM_or_BAM_on_data_86__bam_peak_42	16	.	2.97501	3.63484	1.64248
chr1	20669472	20676359	Filter_SAM_or_BAM__output_SAM_or_BAM_on_data_86__bam_peak_43	380	.	12.56132	40.32213	38.04284
chr1	20677194	20678116	Filter_SAM_or_BAM__output_SAM_or_BAM_on_data_86__bam_peak_44	16	.	2.95304	3.59842	1.60765
chr1	20819033	20820747	Filter_SAM_or_BAM__output_SAM_or_BAM_on_data_86__bam_peak_45	108	.	6.16955	12.9703	10.86491
chr1	20890238	20891682	Filter_SAM_or_BAM__output_SAM_or_BAM_on_data_86__bam_peak_46	250	.	9.50372	27.21965	25.01614
chr1	20923248	20923444	Filter_SAM_or_BAM__output_SAM_or_BAM_on_data_86__bam_peak_47	16	.	2.99177	3.68521	1.69263
chr1	21040065	21041062	Filter_SAM_or_BAM__output_SAM_or_BAM_on_data_86__bam_peak_48	21	.	3.11226	4.1576	2.15964
chr1	21075696	21079967	Filter_SAM_or_BAM__output_SAM_or_BAM_on_data_86__bam_peak_49	645	.	16.26534	67.02016	64.55357
chr1	21218483	21219345	Filter_SAM_or_BAM__output_SAM_or_BAM_on_data_86__bam_peak_50	302	.	11.39301	32.43828	30.20466
chr1	23256076	23259149	Filter_SAM_or_BAM__output_SAM_or_BAM_on_data_86__bam_peak_51	539	.	15.27115	56.31324	53.93645
chr1	23271165	23272381	Filter_SAM_or_BAM__output_SAM_or_BAM_on_data_86__bam_peak_52	71	.	4.87188	9.24607	7.17018
chr1	23382280	23383614	Filter_SAM_or_BAM__output_SAM_or_BAM_on_data_86__bam_peak_53	82	.	5.41431	10.37593	8.29012
chr1	23920319	23922812	Filter_SAM_or_BAM__output_SAM_or_BAM_on_data_86__bam_peak_54	261	.	9.95339	28.34475	26.1478
chr1	24004507	24005913	Filter_SAM_or_BAM__output_SAM_or_BAM_on_data_86__bam_peak_55	610	.	18.34277	63.46253	61.04123
chr1	24098748	24100890	Filter_SAM_or_BAM__output_SAM_or_BAM_on_data_86__bam_peak_56	609	.	17.64189	63.36494	60.94522
chr1	24677674	24680276	Filter_SAM_or_BAM__output_SAM_or_BAM_on_data_86__bam_peak_57	511	.	14.73763	53.48341	51.13187
chr1	30871768	30874556	Filter_SAM_or_BAM__output_SAM_or_BAM_on_data_86__bam_peak_58	586	.	17.15763	61.0952	58.68387
chr1	30946746	30950866	Filter_SAM_or_BAM__output_SAM_or_BAM_on_data_86__bam_peak_59	591	.	16.8541	61.57351	59.16745
chr1	33657589	33658371	Filter_SAM_or_BAM__output_SAM_or_BAM_on_data_86__bam_peak_60	38	.	3.84245	5.85016	3.81822
chr1	33669089	33670898	Filter_SAM_or_BAM__output_SAM_or_BAM_on_data_86__bam_peak_61	595	.	15.73709	61.96031	59.55325
chr1	33719734	33721211	Filter_SAM_or_BAM__output_SAM_or_BAM_on_data_86__bam_peak_62	313	.	11.31321	33.61045	31.37255
chr1	33755873	33758545	Filter_SAM_or_BAM__output_SAM_or_BAM_on_data_86__bam_peak_63	459	.	14.70851	48.27097	45.94588
chr1	33812528	33815004	Filter_SAM_or_BAM__output_SAM_or_BAM_on_data_86__bam_peak_64	742	.	18.42424	76.73515	74.20525
chr1	33883378	33883840	Filter_SAM_or_BAM__output_SAM_or_BAM_on_data_86__bam_peak_65	16	.	2.95233	3.62317	1.63329
chr1	33903325	33904501	Filter_SAM_or_BAM__output_SAM_or_BAM_on_data_86__bam_peak_66	184	.	8.06992	20.64942	18.49191
chr1	33906081	33909843	Filter_SAM_or_BAM__output_SAM_or_BAM_on_data_86__bam_peak_67	527	.	15.449	55.07827	52.71004
chr1	33910518	33910941	Filter_SAM_or_BAM__output_SAM_or_BAM_on_data_86__bam_peak_68	39	.	3.86269	5.96854	3.93627
chr1	34005680	34007118	Filter_SAM_or_BAM__output_SAM_or_BAM_on_data_86__bam_peak_69	139	.	6.95259	16.03538	13.91076
chr1	34010788	34014328	Filter_SAM_or_BAM__output_SAM_or_BAM_on_data_86__bam_peak_70	758	.	20.74713	78.35414	75.82001
chr1	34120248	34124322	Filter_SAM_or_BAM__output_SAM_or_BAM_on_data_86__bam_peak_71	476	.	14.79767	50.02769	47.68768
chr1	34127536	34128243	Filter_SAM_or_BAM__output_SAM_or_BAM_on_data_86__bam_peak_72	30	.	3.43484	5.05748	3.03884
chr1	34236342	34237080	Filter_SAM_or_BAM__output_SAM_or_BAM_on_data_86__bam_peak_73	32	.	3.6812	5.29025	3.26517
chr1	34434597	34435684	Filter_SAM_or_BAM__output_SAM_or_BAM_on_data_86__bam_peak_74	250	.	9.38066	27.19883	25.00126
chr1	34438466	34440825	Filter_SAM_or_BAM__output_SAM_or_BAM_on_data_86__bam_peak_75	730	.	19.65014	75.60136	73.09799
chr1	34459221	34460047	Filter_SAM_or_BAM__output_SAM_or_BAM_on_data_86__bam_peak_76	72	.	5.10462	9.35674	7.27938
chr1	34801690	34802531	Filter_SAM_or_BAM__output_SAM_or_BAM_on_data_86__bam_peak_77	148	.	7.4691	16.98638	14.84112
chr1	34840757	34843837	Filter_SAM_or_BAM__output_SAM_or_BAM_on_data_86__bam_peak_78	970	.	24.32839	99.79476	97.09458
chr1	34849448	34852639	Filter_SAM_or_BAM__output_SAM_or_BAM_on_data_86__bam_peak_79	416	.	13.44246	43.98319	41.68338
chr1	35206938	35207861	Filter_SAM_or_BAM__output_SAM_or_BAM_on_data_86__bam_peak_80	52	.	4.41119	7.25415	5.20156
chr1	36064897	36065673	Filter_SAM_or_BAM__output_SAM_or_BAM_on_data_86__bam_peak_81	14	.	2.82244	3.39413	1.41791
chr1	36068219	36071663	Filter_SAM_or_BAM__output_SAM_or_BAM_on_data_86__bam_peak_82	552	.	16.4797	57.60794	55.23341
chr1	36073017	36073196	Filter_SAM_or_BAM__output_SAM_or_BAM_on_data_86__bam_peak_83	18	.	3.03832	3.80581	1.81104
chr1	36242827	36244845	Filter_SAM_or_BAM__output_SAM_or_BAM_on_data_86__bam_peak_84	447	.	13.65877	47.01865	44.70649
chr1	36307411	36310256	Filter_SAM_or_BAM__output_SAM_or_BAM_on_data_86__bam_peak_85	887	.	23.20918	91.325	88.70603
chr1	36367345	36369181	Filter_SAM_or_BAM__output_SAM_or_BAM_on_data_86__bam_peak_86	538	.	13.76294	56.25604	53.87377
chr1	36444315	36445495	Filter_SAM_or_BAM__output_SAM_or_BAM_on_data_86__bam_peak_87	399	.	13.33643	42.24024	39.95242
chr1	36470230	36476294	Filter_SAM_or_BAM__output_SAM_or_BAM_on_data_86__bam_peak_88	338	.	12.0444	36.13177	33.87221
chr1	36511515	36513873	Filter_SAM_or_BAM__output_SAM_or_BAM_on_data_86__bam_peak_89	459	.	14.63964	48.32996	45.99644
chr1	36534652	36535755	Filter_SAM_or_BAM__output_SAM_or_BAM_on_data_86__bam_peak_90	50	.	4.34825	7.07568	5.02767
chr1	36546257	36547632	Filter_SAM_or_BAM__output_SAM_or_BAM_on_data_86__bam_peak_91	299	.	10.54772	32.17422	29.94926
chr1	36554066	36560258	Filter_SAM_or_BAM__output_SAM_or_BAM_on_data_86__bam_peak_92	939	.	21.96895	96.60877	93.93182
chr1	36563001	36563450	Filter_SAM_or_BAM__output_SAM_or_BAM_on_data_86__bam_peak_93	20	.	3.13922	4.05271	2.05253
chr1	36684358	36684557	Filter_SAM_or_BAM__output_SAM_or_BAM_on_data_86__bam_peak_94	15	.	2.94471	3.57003	1.57933
chr1	36691155	36692792	Filter_SAM_or_BAM__output_SAM_or_BAM_on_data_86__bam_peak_95	659	.	18.65509	68.35036	65.90428
chr1	36708540	36710360	Filter_SAM_or_BAM__output_SAM_or_BAM_on_data_86__bam_peak_96	728	.	20.03144	75.33402	72.82731
chr1	36936818	36940461	Filter_SAM_or_BAM__output_SAM_or_BAM_on_data_86__bam_peak_97	725	.	18.60261	75.0845	72.57701
chr1	37029129	37030071	Filter_SAM_or_BAM__output_SAM_or_BAM_on_data_86__bam_peak_98	25	.	3.3417	4.56382	2.55343
chr1	37231520	37231729	Filter_SAM_or_BAM__output_SAM_or_BAM_on_data_86__bam_peak_99	14	.	2.89858	3.47166	1.48353
chr1	37299809	37301019	Filter_SAM_or_BAM__output_SAM_or_BAM_on_data_86__bam_peak_100	403	.	13.0387	42.67968	40.39141
chr1	37428797	37431343	Filter_SAM_or_BAM__output_SAM_or_BAM_on_data_86__bam_peak_101	895	.	22.50101	92.18707	89.56438
chr1	37864059	37866470	Filter_SAM_or_BAM__output_SAM_or_BAM_on_data_86__bam_peak_102	615	.	16.5962	63.93282	61.51002
chr1	37871457	37873448	Filter_SAM_or_BAM__output_SAM_or_BAM_on_data_86__bam_peak_103	466	.	13.77808	48.9654	46.63643
chr1	37889489	37891610	Filter_SAM_or_BAM__output_SAM_or_BAM_on_data_86__bam_peak_104	778	.	21.45769	80.3535	77.81919
chr1	37995883	37999700	Filter_SAM_or_BAM__output_SAM_or_BAM_on_data_86__bam_peak_105	981	.	24.19191	100.8772	98.17896
chr1	38127643	38130632	Filter_SAM_or_BAM__output_SAM_or_BAM_on_data_86__bam_peak_106	173	.	7.94852	19.47581	17.323
chr1	38986953	38988913	Filter_SAM_or_BAM__output_SAM_or_BAM_on_data_86__bam_peak_107	792	.	19.74915	81.84209	79.29436
chr1	39193720	39194648	Filter_SAM_or_BAM__output_SAM_or_BAM_on_data_86__bam_peak_108	22	.	3.24224	4.23363	2.22811
chr1	39367013	39369914	Filter_SAM_or_BAM__output_SAM_or_BAM_on_data_86__bam_peak_109	540	.	15.82672	56.4146	54.03592
chr1	39477564	39479052	Filter_SAM_or_BAM__output_SAM_or_BAM_on_data_86__bam_peak_110	145	.	7.0161	16.70964	14.59468
chr1	39535170	39537535	Filter_SAM_or_BAM__output_SAM_or_BAM_on_data_86__bam_peak_111	310	.	11.15551	33.28568	31.05237
chr1	39555861	39556313	Filter_SAM_or_BAM__output_SAM_or_BAM_on_data_86__bam_peak_112	27	.	3.47833	4.78674	2.77007
chr1	39574614	39577776	Filter_SAM_or_BAM__output_SAM_or_BAM_on_data_86__bam_peak_113	571	.	15.37411	59.54952	57.15094
chr1	39650330	39650703	Filter_SAM_or_BAM__output_SAM_or_BAM_on_data_86__bam_peak_114	24	.	3.35312	4.48557	2.47442
chr1	39761485	39762228	Filter_SAM_or_BAM__output_SAM_or_BAM_on_data_86__bam_peak_115	59	.	4.59534	8.02808	5.9694
chr1	39899613	39905859	Filter_SAM_or_BAM__output_SAM_or_BAM_on_data_86__bam_peak_116	834	.	20.65096	86.00195	83.40332
chr1	39936398	39936652	Filter_SAM_or_BAM__output_SAM_or_BAM_on_data_86__bam_peak_117	38	.	3.93239	5.8456	3.80775
chr1	40085543	40086120	Filter_SAM_or_BAM__output_SAM_or_BAM_on_data_86__bam_peak_118	23	.	3.30026	4.35273	2.34362
chr1	40224994	40225568	Filter_SAM_or_BAM__output_SAM_or_BAM_on_data_86__bam_peak_119	22	.	3.17955	4.20281	2.20075
chr1	40266523	40268919	Filter_SAM_or_BAM__output_SAM_or_BAM_on_data_86__bam_peak_120	430	.	13.72672	45.3499	43.04964
chr1	40680231	40682957	Filter_SAM_or_BAM__output_SAM_or_BAM_on_data_86__bam_peak_121	279	.	10.34135	30.20001	27.98564
chr1	40789575	40791113	Filter_SAM_or_BAM__output_SAM_or_BAM_on_data_86__bam_peak_122	184	.	7.7883	20.59758	18.44726
chr1	40806632	40807994	Filter_SAM_or_BAM__output_SAM_or_BAM_on_data_86__bam_peak_123	23	.	3.21722	4.31066	2.30753
chr1	40847640	40848202	Filter_SAM_or_BAM__output_SAM_or_BAM_on_data_86__bam_peak_124	22	.	3.22302	4.24474	2.24146
chr1	42850896	42852629	Filter_SAM_or_BAM__output_SAM_or_BAM_on_data_86__bam_peak_125	539	.	16.07678	56.31913	53.95176
chr1	43091363	43093632	Filter_SAM_or_BAM__output_SAM_or_BAM_on_data_86__bam_peak_126	489	.	15.15279	51.34383	48.99015
chr1	43097599	43099876	Filter_SAM_or_BAM__output_SAM_or_BAM_on_data_86__bam_peak_127	1173	.	26.68989	120.21846	117.32836
chr1	43141692	43142503	Filter_SAM_or_BAM__output_SAM_or_BAM_on_data_86__bam_peak_128	61	.	4.68163	8.20966	6.14361
chr1	43159413	43164215	Filter_SAM_or_BAM__output_SAM_or_BAM_on_data_86__bam_peak_129	568	.	15.7719	59.24267	56.83906
chr1	43444939	43447792	Filter_SAM_or_BAM__output_SAM_or_BAM_on_data_86__bam_peak_130	650	.	16.96524	67.45264	65.00169
chr1	43825825	43828507	Filter_SAM_or_BAM__output_SAM_or_BAM_on_data_86__bam_peak_131	413	.	13.12527	43.67911	41.38392
chr1	43932764	43936357	Filter_SAM_or_BAM__output_SAM_or_BAM_on_data_86__bam_peak_132	672	.	18.24667	69.7207	67.26604
chr1	44042068	44042456	Filter_SAM_or_BAM__output_SAM_or_BAM_on_data_86__bam_peak_133	25	.	3.38076	4.57379	2.56177
chr1	44100848	44103215	Filter_SAM_or_BAM__output_SAM_or_BAM_on_data_86__bam_peak_134	464	.	14.70658	48.7644	46.44433
chr1	44117569	44120938	Filter_SAM_or_BAM__output_SAM_or_BAM_on_data_86__bam_peak_135	999	.	25.53469	102.64959	99.92366
chr1	44147130	44149170	Filter_SAM_or_BAM__output_SAM_or_BAM_on_data_86__bam_peak_136	685	.	18.14841	71.00832	68.53784
chr1	44551210	44554942	Filter_SAM_or_BAM__output_SAM_or_BAM_on_data_86__bam_peak_137	673	.	18.42887	69.81891	67.35308
chr1	45309119	45309839	Filter_SAM_or_BAM__output_SAM_or_BAM_on_data_86__bam_peak_138	23	.	3.26602	4.30921	2.30258
chr1	45310490	45317101	Filter_SAM_or_BAM__output_SAM_or_BAM_on_data_86__bam_peak_139	778	.	20.87124	80.37209	77.82034
chr1	45499284	45504049	Filter_SAM_or_BAM__output_SAM_or_BAM_on_data_86__bam_peak_140	1107	.	25.76436	113.56757	110.75307
chr1	45626312	45626736	Filter_SAM_or_BAM__output_SAM_or_BAM_on_data_86__bam_peak_141	19	.	3.01887	3.89984	1.91071
chr1	45794480	45796993	Filter_SAM_or_BAM__output_SAM_or_BAM_on_data_86__bam_peak_142	501	.	15.35196	52.53381	50.1888
chr1	45922728	45926229	Filter_SAM_or_BAM__output_SAM_or_BAM_on_data_86__bam_peak_143	191	.	7.89138	21.30374	19.15284
chr1	46851824	46854974	Filter_SAM_or_BAM__output_SAM_or_BAM_on_data_86__bam_peak_144	499	.	15.2816	52.2826	49.92879
chr1	47853632	47854468	Filter_SAM_or_BAM__output_SAM_or_BAM_on_data_86__bam_peak_145	39	.	3.91308	5.96985	3.93529
chr1	50025223	50026159	Filter_SAM_or_BAM__output_SAM_or_BAM_on_data_86__bam_peak_146	63	.	4.82613	8.37779	6.3114
chr1	50926827	50930100	Filter_SAM_or_BAM__output_SAM_or_BAM_on_data_86__bam_peak_147	398	.	12.7236	42.16547	39.87825
chr1	50962538	50963627	Filter_SAM_or_BAM__output_SAM_or_BAM_on_data_86__bam_peak_148	45	.	4.16392	6.59508	4.55254
chr1	51288524	51294161	Filter_SAM_or_BAM__output_SAM_or_BAM_on_data_86__bam_peak_149	427	.	13.66714	45.02439	42.72351
chr1	51333492	51334075	Filter_SAM_or_BAM__output_SAM_or_BAM_on_data_86__bam_peak_150	47	.	4.16377	6.84302	4.794
chr1	51476353	51479396	Filter_SAM_or_BAM__output_SAM_or_BAM_on_data_86__bam_peak_151	559	.	16.02807	58.28823	55.90506
chr1	51789351	51789582	Filter_SAM_or_BAM__output_SAM_or_BAM_on_data_86__bam_peak_152	24	.	3.24279	4.42961	2.42761
chr1	51914846	51916204	Filter_SAM_or_BAM__output_SAM_or_BAM_on_data_86__bam_peak_153	324	.	11.17523	34.68197	32.4311
chr1	52113274	52113779	Filter_SAM_or_BAM__output_SAM_or_BAM_on_data_86__bam_peak_154	35	.	3.76196	5.59387	3.56451
chr1	52118915	52120801	Filter_SAM_or_BAM__output_SAM_or_BAM_on_data_86__bam_peak_155	498	.	15.47198	52.14265	49.80033
chr1	52230089	52233916	Filter_SAM_or_BAM__output_SAM_or_BAM_on_data_86__bam_peak_156	562	.	15.61155	58.62009	56.23136
chr1	52302804	52303173	Filter_SAM_or_BAM__output_SAM_or_BAM_on_data_86__bam_peak_157	54	.	4.57166	7.52284	5.46123
chr1	52498525	52501402	Filter_SAM_or_BAM__output_SAM_or_BAM_on_data_86__bam_peak_158	440	.	13.02332	46.31882	44.00111
chr1	52597648	52598255	Filter_SAM_or_BAM__output_SAM_or_BAM_on_data_86__bam_peak_159	18	.	3.0665	3.83644	1.83937
chr1	52630485	52631738	Filter_SAM_or_BAM__output_SAM_or_BAM_on_data_86__bam_peak_160	288	.	10.19569	31.02165	28.80015
chr1	52726049	52727862	Filter_SAM_or_BAM__output_SAM_or_BAM_on_data_86__bam_peak_161	145	.	7.11075	16.72962	14.5993
chr1	52764147	52764481	Filter_SAM_or_BAM__output_SAM_or_BAM_on_data_86__bam_peak_162	17	.	3.03024	3.75241	1.75698
chr1	52816513	52818073	Filter_SAM_or_BAM__output_SAM_or_BAM_on_data_86__bam_peak_163	465	.	13.73737	48.85376	46.52702
chr1	52844535	52846129	Filter_SAM_or_BAM__output_SAM_or_BAM_on_data_86__bam_peak_164	464	.	14.17076	48.82922	46.49808
chr1	53296068	53298049	Filter_SAM_or_BAM__output_SAM_or_BAM_on_data_86__bam_peak_165	684	.	16.78774	70.89995	68.42803
chr1	53313027	53314715	Filter_SAM_or_BAM__output_SAM_or_BAM_on_data_86__bam_peak_166	703	.	19.30136	72.84255	70.3429
chr1	53351481	53352917	Filter_SAM_or_BAM__output_SAM_or_BAM_on_data_86__bam_peak_167	463	.	15.02731	48.66787	46.3354
chr1	53773835	53774789	Filter_SAM_or_BAM__output_SAM_or_BAM_on_data_86__bam_peak_168	46	.	4.21594	6.7078	4.66292
chr1	53780786	53785789	Filter_SAM_or_BAM__output_SAM_or_BAM_on_data_86__bam_peak_169	691	.	18.58723	71.64547	69.15577
chr1	53838387	53838555	Filter_SAM_or_BAM__output_SAM_or_BAM_on_data_86__bam_peak_170	17	.	3.00518	3.72233	1.73013
chr1	54192777	54195600	Filter_SAM_or_BAM__output_SAM_or_BAM_on_data_86__bam_peak_171	387	.	13.12134	41.06069	38.7787
chr1	54250167	54251238	Filter_SAM_or_BAM__output_SAM_or_BAM_on_data_86__bam_peak_172	53	.	4.47188	7.40334	5.34656
chr1	54437913	54439426	Filter_SAM_or_BAM__output_SAM_or_BAM_on_data_86__bam_peak_173	626	.	17.76852	65.07215	62.64308
chr1	54556731	54558288	Filter_SAM_or_BAM__output_SAM_or_BAM_on_data_86__bam_peak_174	374	.	12.28679	39.68378	37.40813
chr1	54922434	54922859	Filter_SAM_or_BAM__output_SAM_or_BAM_on_data_86__bam_peak_175	34	.	3.78368	5.48564	3.45425
chr1	54924101	54926976	Filter_SAM_or_BAM__output_SAM_or_BAM_on_data_86__bam_peak_176	350	.	11.57351	37.25479	35.00554
chr1	55025505	55027954	Filter_SAM_or_BAM__output_SAM_or_BAM_on_data_86__bam_peak_177	851	.	22.11678	87.77326	85.19027
chr1	55051948	55055167	Filter_SAM_or_BAM__output_SAM_or_BAM_on_data_86__bam_peak_178	594	.	16.70408	61.84968	59.43623
chr1	55085486	55089758	Filter_SAM_or_BAM__output_SAM_or_BAM_on_data_86__bam_peak_179	725	.	19.48656	75.0471	72.53645
chr1	55130605	55133560	Filter_SAM_or_BAM__output_SAM_or_BAM_on_data_86__bam_peak_180	542	.	16.30608	56.6426	54.26463
chr1	55201725	55202928	Filter_SAM_or_BAM__output_SAM_or_BAM_on_data_86__bam_peak_181	172	.	8.03559	19.42282	17.27178
chr1	55224306	55228344	Filter_SAM_or_BAM__output_SAM_or_BAM_on_data_86__bam_peak_182	1032	.	23.96892	106.04044	103.28652
chr1	55236820	55239490	Filter_SAM_or_BAM__output_SAM_or_BAM_on_data_86__bam_peak_183	768	.	19.85606	79.40905	76.87444
chr1	55405372	55407445	Filter_SAM_or_BAM__output_SAM_or_BAM_on_data_86__bam_peak_184	530	.	16.19733	55.38111	53.00781
chr1	56969700	56975173	Filter_SAM_or_BAM__output_SAM_or_BAM_on_data_86__bam_peak_185	922	.	23.27001	94.8942	92.24348
chr1	57377161	57378777	Filter_SAM_or_BAM__output_SAM_or_BAM_on_data_86__bam_peak_186	395	.	13.35802	41.88127	39.59385
chr1	57405226	57407924	Filter_SAM_or_BAM__output_SAM_or_BAM_on_data_86__bam_peak_187	720	.	19.40139	74.51064	72.01958
chr1	57436391	57437276	Filter_SAM_or_BAM__output_SAM_or_BAM_on_data_86__bam_peak_188	61	.	4.77516	8.24527	6.18073
chr1	57774343	57775851	Filter_SAM_or_BAM__output_SAM_or_BAM_on_data_86__bam_peak_189	25	.	3.36346	4.58735	2.57927
chr1	57968889	57970251	Filter_SAM_or_BAM__output_SAM_or_BAM_on_data_86__bam_peak_190	640	.	17.57995	66.45723	64.02158
chr1	57995552	57997786	Filter_SAM_or_BAM__output_SAM_or_BAM_on_data_86__bam_peak_191	252	.	9.83463	27.4628	25.2639
chr1	58029337	58031319	Filter_SAM_or_BAM__output_SAM_or_BAM_on_data_86__bam_peak_192	451	.	14.54427	47.50365	45.18411
chr1	58391461	58395209	Filter_SAM_or_BAM__output_SAM_or_BAM_on_data_86__bam_peak_193	693	.	18.76117	71.79815	69.32404
chr1	58420744	58424411	Filter_SAM_or_BAM__output_SAM_or_BAM_on_data_86__bam_peak_194	486	.	14.91389	51.02862	48.68478
chr1	58444303	58446875	Filter_SAM_or_BAM__output_SAM_or_BAM_on_data_86__bam_peak_195	1004	.	23.50605	103.16283	100.44075
chr1	58502829	58505748	Filter_SAM_or_BAM__output_SAM_or_BAM_on_data_86__bam_peak_196	811	.	21.23388	83.67658	81.10176
chr1	58584347	58588072	Filter_SAM_or_BAM__output_SAM_or_BAM_on_data_86__bam_peak_197	894	.	22.83885	92.08596	89.43774
chr1	58652115	58653990	Filter_SAM_or_BAM__output_SAM_or_BAM_on_data_86__bam_peak_198	717	.	19.80659	74.24083	71.73946
chr1	58710579	58715963	Filter_SAM_or_BAM__output_SAM_or_BAM_on_data_86__bam_peak_199	822	.	20.14362	84.86095	82.28379
chr1	58725861	58728179	Filter_SAM_or_BAM__output_SAM_or_BAM_on_data_86__bam_peak_200	41	.	3.84022	6.21164	4.17494
chr1	58794885	58797378	Filter_SAM_or_BAM__output_SAM_or_BAM_on_data_86__bam_peak_201	506	.	15.34212	53.04654	50.69035
chr1	58972090	58974747	Filter_SAM_or_BAM__output_SAM_or_BAM_on_data_86__bam_peak_202	1021	.	24.69696	104.84503	102.10561
chr1	59119287	59121020	Filter_SAM_or_BAM__output_SAM_or_BAM_on_data_86__bam_peak_203	719	.	19.22844	74.40927	71.91972
chr1	59236046	59238194	Filter_SAM_or_BAM__output_SAM_or_BAM_on_data_86__bam_peak_204	791	.	20.8949	81.66412	79.13145
chr1	59257001	59257194	Filter_SAM_or_BAM__output_SAM_or_BAM_on_data_86__bam_peak_205	14	.	2.88585	3.44453	1.4571
chr1	59480462	59487720	Filter_SAM_or_BAM__output_SAM_or_BAM_on_data_86__bam_peak_206	723	.	19.6949	74.88196	72.38181
chr1	59515463	59516356	Filter_SAM_or_BAM__output_SAM_or_BAM_on_data_86__bam_peak_207	22	.	3.25751	4.29537	2.28937
chr1	59669019	59672095	Filter_SAM_or_BAM__output_SAM_or_BAM_on_data_86__bam_peak_208	756	.	20.36288	78.19366	75.64242
chr1	59684335	59687816	Filter_SAM_or_BAM__output_SAM_or_BAM_on_data_86__bam_peak_209	372	.	11.24416	39.5578	37.28928
chr1	59762093	59767446	Filter_SAM_or_BAM__output_SAM_or_BAM_on_data_86__bam_peak_210	880	.	23.4903	90.70752	88.08247
chr1	59912220	59914967	Filter_SAM_or_BAM__output_SAM_or_BAM_on_data_86__bam_peak_211	623	.	18.32594	64.76317	62.32964
chr1	59915826	59916064	Filter_SAM_or_BAM__output_SAM_or_BAM_on_data_86__bam_peak_212	18	.	3.07694	3.87464	1.87738
chr1	60042524	60043502	Filter_SAM_or_BAM__output_SAM_or_BAM_on_data_86__bam_peak_213	75	.	5.10589	9.60498	7.53265
chr1	60096405	60099944	Filter_SAM_or_BAM__output_SAM_or_BAM_on_data_86__bam_peak_214	886	.	22.14849	91.33736	88.68462
chr1	60179519	60182321	Filter_SAM_or_BAM__output_SAM_or_BAM_on_data_86__bam_peak_215	573	.	16.99825	59.76258	57.37159
chr1	60342565	60344524	Filter_SAM_or_BAM__output_SAM_or_BAM_on_data_86__bam_peak_216	584	.	17.15512	60.83113	58.43233
chr1	60408980	60411294	Filter_SAM_or_BAM__output_SAM_or_BAM_on_data_86__bam_peak_217	419	.	13.77858	44.28258	41.99135
chr1	60563628	60567677	Filter_SAM_or_BAM__output_SAM_or_BAM_on_data_86__bam_peak_218	884	.	21.90194	91.07234	88.41886
chr1	61638402	61639928	Filter_SAM_or_BAM__output_SAM_or_BAM_on_data_86__bam_peak_219	134	.	6.64654	15.58865	13.46586
chr1	62702685	62708660	Filter_SAM_or_BAM__output_SAM_or_BAM_on_data_86__bam_peak_220	1037	.	26.07759	106.46439	103.74345
chr1	62712297	62713568	Filter_SAM_or_BAM__output_SAM_or_BAM_on_data_86__bam_peak_221	23	.	3.26598	4.31135	2.30469
chr1	63112220	63116408	Filter_SAM_or_BAM__output_SAM_or_BAM_on_data_86__bam_peak_222	1095	.	25.26724	112.3591	109.58
chr1	63175254	63178478	Filter_SAM_or_BAM__output_SAM_or_BAM_on_data_86__bam_peak_223	714	.	18.55101	73.92355	71.42725
chr1	63730124	63731565	Filter_SAM_or_BAM__output_SAM_or_BAM_on_data_86__bam_peak_224	618	.	17.37371	64.29536	61.87569
chr1	64118215	64123082	Filter_SAM_or_BAM__output_SAM_or_BAM_on_data_86__bam_peak_225	1012	.	25.14801	103.97682	101.25192
chr1	64305286	64305908	Filter_SAM_or_BAM__output_SAM_or_BAM_on_data_86__bam_peak_226	15	.	2.94959	3.5816	1.59067
chr1	64531376	64535634	Filter_SAM_or_BAM__output_SAM_or_BAM_on_data_86__bam_peak_227	533	.	15.58242	55.75967	53.39149
chr1	64608928	64609694	Filter_SAM_or_BAM__output_SAM_or_BAM_on_data_86__bam_peak_228	26	.	3.4475	4.71044	2.69501
chr1	64613935	64618863	Filter_SAM_or_BAM__output_SAM_or_BAM_on_data_86__bam_peak_229	908	.	23.85187	93.42297	90.80901
chr1	64689541	64693430	Filter_SAM_or_BAM__output_SAM_or_BAM_on_data_86__bam_peak_230	498	.	15.13194	52.18071	49.82835
chr1	64736015	64738899	Filter_SAM_or_BAM__output_SAM_or_BAM_on_data_86__bam_peak_231	585	.	14.72264	60.95918	58.55846
chr1	64955790	64957302	Filter_SAM_or_BAM__output_SAM_or_BAM_on_data_86__bam_peak_232	522	.	15.38969	54.66088	52.29855
chr1	65112262	65112928	Filter_SAM_or_BAM__output_SAM_or_BAM_on_data_86__bam_peak_233	32	.	3.62197	5.23579	3.21389
chr1	65176118	65180141	Filter_SAM_or_BAM__output_SAM_or_BAM_on_data_86__bam_peak_234	969	.	24.06754	99.6776	96.96117
chr1	65185494	65188254	Filter_SAM_or_BAM__output_SAM_or_BAM_on_data_86__bam_peak_235	744	.	18.74096	76.92807	74.4126
chr1	66175017	66177048	Filter_SAM_or_BAM__output_SAM_or_BAM_on_data_86__bam_peak_236	64	.	4.91909	8.51449	6.44167
chr1	66700576	66702598	Filter_SAM_or_BAM__output_SAM_or_BAM_on_data_86__bam_peak_237	680	.	18.9888	70.47121	68.0114
chr1	66813822	66818533	Filter_SAM_or_BAM__output_SAM_or_BAM_on_data_86__bam_peak_238	770	.	20.28429	79.58821	77.0531
chr1	66838295	66838561	Filter_SAM_or_BAM__output_SAM_or_BAM_on_data_86__bam_peak_239	33	.	3.7392	5.378	3.34857
chr1	66861305	66864003	Filter_SAM_or_BAM__output_SAM_or_BAM_on_data_86__bam_peak_240	657	.	17.68133	68.19566	65.75004
chr1	66932224	66937886	Filter_SAM_or_BAM__output_SAM_or_BAM_on_data_86__bam_peak_241	73	.	5.08233	9.46571	7.39508
chr1	66942557	66945195	Filter_SAM_or_BAM__output_SAM_or_BAM_on_data_86__bam_peak_242	48	.	4.21865	6.86507	4.81997
chr1	67037912	67039306	Filter_SAM_or_BAM__output_SAM_or_BAM_on_data_86__bam_peak_243	778	.	20.82354	80.33473	77.80422
chr1	69684320	69689192	Filter_SAM_or_BAM__output_SAM_or_BAM_on_data_86__bam_peak_244	634	.	17.89989	65.89674	63.44957
chr1	69759403	69759833	Filter_SAM_or_BAM__output_SAM_or_BAM_on_data_86__bam_peak_245	33	.	3.7352	5.4207	3.39324
chr1	71100104	71103990	Filter_SAM_or_BAM__output_SAM_or_BAM_on_data_86__bam_peak_246	528	.	14.90059	55.26297	52.87636
chr1	71556372	71558446	Filter_SAM_or_BAM__output_SAM_or_BAM_on_data_86__bam_peak_247	491	.	14.50492	51.4511	49.11655
chr1	71646809	71654405	Filter_SAM_or_BAM__output_SAM_or_BAM_on_data_86__bam_peak_248	594	.	16.6214	61.8592	59.45328
chr1	72211156	72212714	Filter_SAM_or_BAM__output_SAM_or_BAM_on_data_86__bam_peak_249	495	.	15.52976	51.91278	49.57216
chr1	72225614	72226614	Filter_SAM_or_BAM__output_SAM_or_BAM_on_data_86__bam_peak_250	75	.	5.21197	9.66568	7.59038
chr1	72236136	72237912	Filter_SAM_or_BAM__output_SAM_or_BAM_on_data_86__bam_peak_251	194	.	8.39186	21.57072	19.41695
chr1	72243697	72244790	Filter_SAM_or_BAM__output_SAM_or_BAM_on_data_86__bam_peak_252	28	.	3.41907	4.83632	2.82173
chr1	72254086	72255869	Filter_SAM_or_BAM__output_SAM_or_BAM_on_data_86__bam_peak_253	96	.	5.75695	11.69976	9.60835
chr1	72283778	72285119	Filter_SAM_or_BAM__output_SAM_or_BAM_on_data_86__bam_peak_254	281	.	9.98583	30.34356	28.13105
chr1	72306712	72309820	Filter_SAM_or_BAM__output_SAM_or_BAM_on_data_86__bam_peak_255	568	.	15.38673	59.24866	56.84291
chr1	72582697	72584547	Filter_SAM_or_BAM__output_SAM_or_BAM_on_data_86__bam_peak_256	498	.	14.29361	52.16544	49.81752
chr1	72710769	72713599	Filter_SAM_or_BAM__output_SAM_or_BAM_on_data_86__bam_peak_257	702	.	19.02342	72.70222	70.20367
chr1	72824546	72827682	Filter_SAM_or_BAM__output_SAM_or_BAM_on_data_86__bam_peak_258	193	.	8.15681	21.52072	19.3508
chr1	72869224	72875330	Filter_SAM_or_BAM__output_SAM_or_BAM_on_data_86__bam_peak_259	485	.	14.74447	50.86077	48.51357
chr1	72878098	72878533	Filter_SAM_or_BAM__output_SAM_or_BAM_on_data_86__bam_peak_260	25	.	3.3763	4.57603	2.56451
chr1	73024671	73025564	Filter_SAM_or_BAM__output_SAM_or_BAM_on_data_86__bam_peak_261	37	.	3.79798	5.77229	3.74108
chr1	73955765	73956775	Filter_SAM_or_BAM__output_SAM_or_BAM_on_data_86__bam_peak_262	15	.	2.9188	3.51478	1.52552
chr1	73960948	73963688	Filter_SAM_or_BAM__output_SAM_or_BAM_on_data_86__bam_peak_263	154	.	7.36142	17.58864	15.45502
chr1	73998128	73999201	Filter_SAM_or_BAM__output_SAM_or_BAM_on_data_86__bam_peak_264	27	.	3.44718	4.79363	2.77758
chr1	74000706	74001780	Filter_SAM_or_BAM__output_SAM_or_BAM_on_data_86__bam_peak_265	49	.	4.03011	6.99549	4.94597
chr1	74013368	74013566	Filter_SAM_or_BAM__output_SAM_or_BAM_on_data_86__bam_peak_266	24	.	3.36102	4.49503	2.48322
chr1	74014346	74016624	Filter_SAM_or_BAM__output_SAM_or_BAM_on_data_86__bam_peak_267	42	.	4.03991	6.31458	4.278
chr1	74028838	74029352	Filter_SAM_or_BAM__output_SAM_or_BAM_on_data_86__bam_peak_268	19	.	3.08119	3.95547	1.95864
chr1	74034318	74037681	Filter_SAM_or_BAM__output_SAM_or_BAM_on_data_86__bam_peak_269	899	.	23.49898	92.56217	89.91933
chr1	74068112	74069097	Filter_SAM_or_BAM__output_SAM_or_BAM_on_data_86__bam_peak_270	86	.	5.422	10.72555	8.64061
chr1	74124627	74125308	Filter_SAM_or_BAM__output_SAM_or_BAM_on_data_86__bam_peak_271	56	.	4.61624	7.712	5.6506
chr1	74235968	74241378	Filter_SAM_or_BAM__output_SAM_or_BAM_on_data_86__bam_peak_272	711	.	18.10561	73.65491	71.1328
chr1	74249101	74249952	Filter_SAM_or_BAM__output_SAM_or_BAM_on_data_86__bam_peak_273	16	.	2.95743	3.6318	1.64213
chr1	74283654	74286070	Filter_SAM_or_BAM__output_SAM_or_BAM_on_data_86__bam_peak_274	813	.	22.42007	83.90775	81.35409
chr1	74295034	74297422	Filter_SAM_or_BAM__output_SAM_or_BAM_on_data_86__bam_peak_275	52	.	4.31902	7.34501	5.29499
chr1	74299168	74300439	Filter_SAM_or_BAM__output_SAM_or_BAM_on_data_86__bam_peak_276	71	.	5.10869	9.18192	7.10646
chr1	74301377	74304982	Filter_SAM_or_BAM__output_SAM_or_BAM_on_data_86__bam_peak_277	695	.	17.24299	71.98218	69.50786
chr1	74332272	74333765	Filter_SAM_or_BAM__output_SAM_or_BAM_on_data_86__bam_peak_278	158	.	7.3179	18.01019	15.86397
chr1	74386474	74388221	Filter_SAM_or_BAM__output_SAM_or_BAM_on_data_86__bam_peak_279	575	.	16.93933	59.97234	57.57488
chr1	74391098	74393478	Filter_SAM_or_BAM__output_SAM_or_BAM_on_data_86__bam_peak_280	505	.	15.27309	52.93731	50.58393
chr1	74397029	74398344	Filter_SAM_or_BAM__output_SAM_or_BAM_on_data_86__bam_peak_281	121	.	6.73089	14.26715	12.14536
chr1	74504655	74507746	Filter_SAM_or_BAM__output_SAM_or_BAM_on_data_86__bam_peak_282	912	.	22.94832	93.85627	91.22786
chr1	74586700	74589066	Filter_SAM_or_BAM__output_SAM_or_BAM_on_data_86__bam_peak_283	961	.	24.29173	98.82472	96.11356
chr1	74600476	74602113	Filter_SAM_or_BAM__output_SAM_or_BAM_on_data_86__bam_peak_284	594	.	15.24343	61.90043	59.4932
chr1	74661650	74663384	Filter_SAM_or_BAM__output_SAM_or_BAM_on_data_86__bam_peak_285	838	.	22.51043	86.3856	83.81486
chr1	74745778	74749439	Filter_SAM_or_BAM__output_SAM_or_BAM_on_data_86__bam_peak_286	42	.	3.92528	6.29716	4.26083
chr1	74772081	74773266	Filter_SAM_or_BAM__output_SAM_or_BAM_on_data_86__bam_peak_287	54	.	4.47877	7.4632	5.40571
chr1	74784453	74784624	Filter_SAM_or_BAM__output_SAM_or_BAM_on_data_86__bam_peak_288	17	.	2.86701	3.69587	1.70777
chr1	74791488	74794276	Filter_SAM_or_BAM__output_SAM_or_BAM_on_data_86__bam_peak_289	86	.	5.63967	10.73912	8.64359
chr1	74806510	74807016	Filter_SAM_or_BAM__output_SAM_or_BAM_on_data_86__bam_peak_290	15	.	2.90786	3.49145	1.5028
chr1	74816671	74817705	Filter_SAM_or_BAM__output_SAM_or_BAM_on_data_86__bam_peak_291	139	.	5.86817	16.02071	13.90274
chr1	75124245	75125640	Filter_SAM_or_BAM__output_SAM_or_BAM_on_data_86__bam_peak_292	403	.	13.02299	42.64563	40.36499
chr1	75139727	75144067	Filter_SAM_or_BAM__output_SAM_or_BAM_on_data_86__bam_peak_293	1057	.	26.19926	108.51954	105.77444
chr1	75168201	75169453	Filter_SAM_or_BAM__output_SAM_or_BAM_on_data_86__bam_peak_294	303	.	11.18953	32.57984	30.3476
chr1	75179411	75180668	Filter_SAM_or_BAM__output_SAM_or_BAM_on_data_86__bam_peak_295	519	.	16.17674	54.29666	51.93353
chr1	75190840	75193726	Filter_SAM_or_BAM__output_SAM_or_BAM_on_data_86__bam_peak_296	945	.	24.01164	97.17612	94.50385
chr1	75210117	75212094	Filter_SAM_or_BAM__output_SAM_or_BAM_on_data_86__bam_peak_297	587	.	17.90487	61.14523	58.73891
chr1	75217445	75219839	Filter_SAM_or_BAM__output_SAM_or_BAM_on_data_86__bam_peak_298	793	.	18.77194	81.95194	79.38634
chr1	75235714	75237992	Filter_SAM_or_BAM__output_SAM_or_BAM_on_data_86__bam_peak_299	514	.	14.5423	53.83986	51.48519
chr1	75316144	75318365	Filter_SAM_or_BAM__output_SAM_or_BAM_on_data_86__bam_peak_300	844	.	22.08866	87.03938	84.43198
chr1	75344310	75345757	Filter_SAM_or_BAM__output_SAM_or_BAM_on_data_86__bam_peak_301	66	.	4.79117	8.6667	6.6027
chr1	75359900	75363817	Filter_SAM_or_BAM__output_SAM_or_BAM_on_data_86__bam_peak_302	614	.	17.23012	63.86742	61.43195
chr1	75381262	75383258	Filter_SAM_or_BAM__output_SAM_or_BAM_on_data_86__bam_peak_303	534	.	14.17504	55.8014	53.41568
chr1	75399043	75401048	Filter_SAM_or_BAM__output_SAM_or_BAM_on_data_86__bam_peak_304	90	.	5.72152	11.09638	9.00353
chr1	75435570	75437424	Filter_SAM_or_BAM__output_SAM_or_BAM_on_data_86__bam_peak_305	660	.	17.02823	68.48382	66.02126
chr1	75477464	75479984	Filter_SAM_or_BAM__output_SAM_or_BAM_on_data_86__bam_peak_306	496	.	14.72005	51.95428	49.60459
chr1	75487468	75488099	Filter_SAM_or_BAM__output_SAM_or_BAM_on_data_86__bam_peak_307	88	.	5.57089	10.93953	8.84794
chr1	75504740	75506839	Filter_SAM_or_BAM__output_SAM_or_BAM_on_data_86__bam_peak_308	652	.	18.89218	67.66719	65.22144
chr1	75521052	75522976	Filter_SAM_or_BAM__output_SAM_or_BAM_on_data_86__bam_peak_309	979	.	24.44677	100.67014	97.96758
chr1	75545947	75547246	Filter_SAM_or_BAM__output_SAM_or_BAM_on_data_86__bam_peak_310	474	.	15.121	49.82866	47.49083
chr1	77512456	77516382	Filter_SAM_or_BAM__output_SAM_or_BAM_on_data_86__bam_peak_311	817	.	22.1173	84.29199	81.71309
chr1	78189049	78189885	Filter_SAM_or_BAM__output_SAM_or_BAM_on_data_86__bam_peak_312	207	.	8.79727	22.96042	20.79227
chr1	78203327	78204517	Filter_SAM_or_BAM__output_SAM_or_BAM_on_data_86__bam_peak_313	202	.	8.62604	22.45541	20.29334
chr1	78215919	78218378	Filter_SAM_or_BAM__output_SAM_or_BAM_on_data_86__bam_peak_314	101	.	6.09857	12.20777	10.10123
chr1	78487547	78490006	Filter_SAM_or_BAM__output_SAM_or_BAM_on_data_86__bam_peak_315	781	.	20.87124	80.63752	78.10177
chr1	78537071	78538455	Filter_SAM_or_BAM__output_SAM_or_BAM_on_data_86__bam_peak_316	66	.	4.87777	8.73907	6.66808
chr1	78657331	78661768	Filter_SAM_or_BAM__output_SAM_or_BAM_on_data_86__bam_peak_317	963	.	23.05144	99.09794	96.34717
chr1	79671291	79672396	Filter_SAM_or_BAM__output_SAM_or_BAM_on_data_86__bam_peak_318	124	.	6.00636	14.57279	12.45792
chr1	79759437	79762431	Filter_SAM_or_BAM__output_SAM_or_BAM_on_data_86__bam_peak_319	552	.	16.03795	57.62354	55.24021
chr1	79775798	79777216	Filter_SAM_or_BAM__output_SAM_or_BAM_on_data_86__bam_peak_320	246	.	8.16233	26.84897	24.66843
chr1	79823146	79824406	Filter_SAM_or_BAM__output_SAM_or_BAM_on_data_86__bam_peak_321	68	.	4.98679	8.90159	6.82788
chr1	80337798	80341606	Filter_SAM_or_BAM__output_SAM_or_BAM_on_data_86__bam_peak_322	621	.	17.71621	64.59101	62.13247
chr1	80757158	80758505	Filter_SAM_or_BAM__output_SAM_or_BAM_on_data_86__bam_peak_323	18	.	3.04972	3.80177	1.80563
chr1	82281886	82292805	Filter_SAM_or_BAM__output_SAM_or_BAM_on_data_86__bam_peak_324	1214	.	28.68799	124.26482	121.40997
chr1	82315944	82317907	Filter_SAM_or_BAM__output_SAM_or_BAM_on_data_86__bam_peak_325	413	.	13.16932	43.62505	41.33005
chr1	82724311	82726376	Filter_SAM_or_BAM__output_SAM_or_BAM_on_data_86__bam_peak_326	628	.	16.77497	65.30855	62.87901
chr1	82839075	82841378	Filter_SAM_or_BAM__output_SAM_or_BAM_on_data_86__bam_peak_327	488	.	15.46482	51.1869	48.8388
chr1	84284248	84284770	Filter_SAM_or_BAM__output_SAM_or_BAM_on_data_86__bam_peak_328	24	.	3.35163	4.4906	2.47969
chr1	84836905	84841528	Filter_SAM_or_BAM__output_SAM_or_BAM_on_data_86__bam_peak_329	808	.	21.45652	83.46847	80.89426
chr1	84934474	84935143	Filter_SAM_or_BAM__output_SAM_or_BAM_on_data_86__bam_peak_330	45	.	4.05947	6.63583	4.59813
chr1	85793078	85795668	Filter_SAM_or_BAM__output_SAM_or_BAM_on_data_86__bam_peak_331	747	.	19.16707	77.26733	74.71656
chr1	85894169	85896083	Filter_SAM_or_BAM__output_SAM_or_BAM_on_data_86__bam_peak_332	650	.	18.46645	67.51184	65.0628
chr1	86064312	86066585	Filter_SAM_or_BAM__output_SAM_or_BAM_on_data_86__bam_peak_333	955	.	25.08064	98.22134	95.56097
chr1	86110716	86111887	Filter_SAM_or_BAM__output_SAM_or_BAM_on_data_86__bam_peak_334	19	.	3.13732	3.99677	1.99619
chr1	86153872	86155810	Filter_SAM_or_BAM__output_SAM_or_BAM_on_data_86__bam_peak_335	251	.	9.84115	27.36774	25.17664
chr1	86357502	86361010	Filter_SAM_or_BAM__output_SAM_or_BAM_on_data_86__bam_peak_336	563	.	15.33445	58.70554	56.31185
chr1	86434037	86435620	Filter_SAM_or_BAM__output_SAM_or_BAM_on_data_86__bam_peak_337	96	.	5.60406	11.77047	9.67579
chr1	86439785	86443562	Filter_SAM_or_BAM__output_SAM_or_BAM_on_data_86__bam_peak_338	254	.	9.91978	27.60165	25.40297
chr1	86470882	86471397	Filter_SAM_or_BAM__output_SAM_or_BAM_on_data_86__bam_peak_339	78	.	5.29059	9.94079	7.85914
chr1	86472031	86473002	Filter_SAM_or_BAM__output_SAM_or_BAM_on_data_86__bam_peak_340	65	.	4.78675	8.65823	6.59072
chr1	86486767	86488884	Filter_SAM_or_BAM__output_SAM_or_BAM_on_data_86__bam_peak_341	598	.	17.92315	62.30965	59.89391
chr1	86503703	86505633	Filter_SAM_or_BAM__output_SAM_or_BAM_on_data_86__bam_peak_342	119	.	6.52532	14.04044	11.92054
chr1	86524493	86530049	Filter_SAM_or_BAM__output_SAM_or_BAM_on_data_86__bam_peak_343	699	.	19.04678	72.39288	69.90263
chr1	86532064	86532526	Filter_SAM_or_BAM__output_SAM_or_BAM_on_data_86__bam_peak_344	26	.	3.42888	4.66834	2.65385
chr1	86557779	86558050	Filter_SAM_or_BAM__output_SAM_or_BAM_on_data_86__bam_peak_345	16	.	2.93031	3.65612	1.66746
chr1	86581436	86583623	Filter_SAM_or_BAM__output_SAM_or_BAM_on_data_86__bam_peak_346	1241	.	28.11037	127.15593	124.13805
chr1	86586557	86587981	Filter_SAM_or_BAM__output_SAM_or_BAM_on_data_86__bam_peak_347	549	.	15.83332	57.28118	54.90308
chr1	86623202	86623546	Filter_SAM_or_BAM__output_SAM_or_BAM_on_data_86__bam_peak_348	23	.	3.31571	4.39296	2.38332
chr1	86640436	86640628	Filter_SAM_or_BAM__output_SAM_or_BAM_on_data_86__bam_peak_349	14	.	2.88585	3.44453	1.4571
chr1	86703232	86705337	Filter_SAM_or_BAM__output_SAM_or_BAM_on_data_86__bam_peak_350	529	.	14.24196	55.3215	52.95983
chr1	87077510	87078413	Filter_SAM_or_BAM__output_SAM_or_BAM_on_data_86__bam_peak_351	233	.	9.66497	25.57417	23.38237
chr1	87187003	87187369	Filter_SAM_or_BAM__output_SAM_or_BAM_on_data_86__bam_peak_352	21	.	3.19563	4.17604	2.17558
chr1	87190616	87192172	Filter_SAM_or_BAM__output_SAM_or_BAM_on_data_86__bam_peak_353	222	.	8.71344	24.44123	22.26389
chr1	87205829	87207765	Filter_SAM_or_BAM__output_SAM_or_BAM_on_data_86__bam_peak_354	32	.	3.64625	5.31996	3.29633
chr1	87212882	87218093	Filter_SAM_or_BAM__output_SAM_or_BAM_on_data_86__bam_peak_355	502	.	14.18204	52.62923	50.27705
chr1	87263936	87266606	Filter_SAM_or_BAM__output_SAM_or_BAM_on_data_86__bam_peak_356	204	.	8.84501	22.60819	20.43134
chr1	87326797	87328893	Filter_SAM_or_BAM__output_SAM_or_BAM_on_data_86__bam_peak_357	761	.	19.54513	78.66054	76.13768
chr1	87509116	87511005	Filter_SAM_or_BAM__output_SAM_or_BAM_on_data_86__bam_peak_358	295	.	11.15034	31.7854	29.55548
chr1	87521029	87521311	Filter_SAM_or_BAM__output_SAM_or_BAM_on_data_86__bam_peak_359	51	.	4.42884	7.15914	5.10317
chr1	87755475	87757584	Filter_SAM_or_BAM__output_SAM_or_BAM_on_data_86__bam_peak_360	544	.	15.30165	56.85237	54.4786
chr1	87852787	87855223	Filter_SAM_or_BAM__output_SAM_or_BAM_on_data_86__bam_peak_361	528	.	16.59337	55.22347	52.85167
chr1	88007195	88008998	Filter_SAM_or_BAM__output_SAM_or_BAM_on_data_86__bam_peak_362	633	.	16.98795	65.81705	63.37836
chr1	88275815	88278001	Filter_SAM_or_BAM__output_SAM_or_BAM_on_data_86__bam_peak_363	1277	.	16.53873	130.72314	127.7616
chr1	88698389	88702924	Filter_SAM_or_BAM__output_SAM_or_BAM_on_data_86__bam_peak_364	991	.	24.46262	101.83691	99.15401
chr1	89069189	89072710	Filter_SAM_or_BAM__output_SAM_or_BAM_on_data_86__bam_peak_365	572	.	15.69604	59.66532	57.26238
chr1	89454190	89456819	Filter_SAM_or_BAM__output_SAM_or_BAM_on_data_86__bam_peak_366	671	.	19.16953	69.645	67.17939
chr1	89577057	89577270	Filter_SAM_or_BAM__output_SAM_or_BAM_on_data_86__bam_peak_367	29	.	3.56109	4.94074	2.91881
chr1	89579554	89582944	Filter_SAM_or_BAM__output_SAM_or_BAM_on_data_86__bam_peak_368	360	.	12.09104	38.34042	36.07842
chr1	90203843	90208065	Filter_SAM_or_BAM__output_SAM_or_BAM_on_data_86__bam_peak_369	579	.	17.10338	60.30225	57.90029
chr1	90602969	90604523	Filter_SAM_or_BAM__output_SAM_or_BAM_on_data_86__bam_peak_370	407	.	13.9279	43.07965	40.78576
chr1	90838289	90838977	Filter_SAM_or_BAM__output_SAM_or_BAM_on_data_86__bam_peak_371	86	.	5.54243	10.77215	8.68371
chr1	90840103	90840721	Filter_SAM_or_BAM__output_SAM_or_BAM_on_data_86__bam_peak_372	54	.	4.50557	7.5165	5.46079
chr1	90841619	90844306	Filter_SAM_or_BAM__output_SAM_or_BAM_on_data_86__bam_peak_373	374	.	12.469	39.70835	37.43496
chr1	90998041	91000410	Filter_SAM_or_BAM__output_SAM_or_BAM_on_data_86__bam_peak_374	687	.	19.37742	71.26339	68.78793
chr1	91052365	91058681	Filter_SAM_or_BAM__output_SAM_or_BAM_on_data_86__bam_peak_375	898	.	21.03828	92.54433	89.85122
chr1	91248411	91252517	Filter_SAM_or_BAM__output_SAM_or_BAM_on_data_86__bam_peak_376	647	.	16.25132	67.23	64.76686
chr1	91297649	91299246	Filter_SAM_or_BAM__output_SAM_or_BAM_on_data_86__bam_peak_377	505	.	15.24259	52.95646	50.59761
chr1	91350868	91353124	Filter_SAM_or_BAM__output_SAM_or_BAM_on_data_86__bam_peak_378	451	.	14.38892	47.51912	45.1944
chr1	91366416	91367083	Filter_SAM_or_BAM__output_SAM_or_BAM_on_data_86__bam_peak_379	69	.	4.67523	9.05852	6.98845
chr1	91396805	91399262	Filter_SAM_or_BAM__output_SAM_or_BAM_on_data_86__bam_peak_380	787	.	20.71173	81.29388	78.75007
chr1	91411826	91414712	Filter_SAM_or_BAM__output_SAM_or_BAM_on_data_86__bam_peak_381	447	.	12.05174	47.07195	44.7562
chr1	91457922	91460131	Filter_SAM_or_BAM__output_SAM_or_BAM_on_data_86__bam_peak_382	282	.	10.46143	30.52154	28.29499
chr1	91494186	91496059	Filter_SAM_or_BAM__output_SAM_or_BAM_on_data_86__bam_peak_383	260	.	9.93549	28.20014	26.00002
chr1	91539511	91541572	Filter_SAM_or_BAM__output_SAM_or_BAM_on_data_86__bam_peak_384	436	.	14.52332	45.95565	43.64461
chr1	91800072	91803849	Filter_SAM_or_BAM__output_SAM_or_BAM_on_data_86__bam_peak_385	586	.	16.99462	61.07545	58.66684
chr1	92177914	92181561	Filter_SAM_or_BAM__output_SAM_or_BAM_on_data_86__bam_peak_386	592	.	17.61737	61.65629	59.24065
chr1	92472618	92474416	Filter_SAM_or_BAM__output_SAM_or_BAM_on_data_86__bam_peak_387	475	.	14.86747	49.91885	47.57821
chr1	92640844	92642580	Filter_SAM_or_BAM__output_SAM_or_BAM_on_data_86__bam_peak_388	596	.	16.18395	62.01793	59.60559
chr1	92752167	92753276	Filter_SAM_or_BAM__output_SAM_or_BAM_on_data_86__bam_peak_389	33	.	3.56581	5.36704	3.34556
chr1	92790290	92791035	Filter_SAM_or_BAM__output_SAM_or_BAM_on_data_86__bam_peak_390	18	.	3.0756	3.87136	1.87434
chr1	92830932	92835311	Filter_SAM_or_BAM__output_SAM_or_BAM_on_data_86__bam_peak_391	1289	.	25.49457	131.90582	128.9641
chr1	92906544	92907990	Filter_SAM_or_BAM__output_SAM_or_BAM_on_data_86__bam_peak_392	387	.	12.60781	40.98161	38.70151
chr1	92909887	92912494	Filter_SAM_or_BAM__output_SAM_or_BAM_on_data_86__bam_peak_393	635	.	17.69184	65.93983	63.50964
chr1	92933566	92936009	Filter_SAM_or_BAM__output_SAM_or_BAM_on_data_86__bam_peak_394	565	.	15.76351	58.92424	56.53738
chr1	93100598	93102254	Filter_SAM_or_BAM__output_SAM_or_BAM_on_data_86__bam_peak_395	54	.	4.50236	7.46843	5.41204
chr1	93235546	93236659	Filter_SAM_or_BAM__output_SAM_or_BAM_on_data_86__bam_peak_396	101	.	5.87644	12.3029	10.19542
chr1	93304999	93306412	Filter_SAM_or_BAM__output_SAM_or_BAM_on_data_86__bam_peak_397	472	.	14.45353	49.5442	47.21079
chr1	93341947	93344700	Filter_SAM_or_BAM__output_SAM_or_BAM_on_data_86__bam_peak_398	768	.	20.79586	79.44725	76.89574
chr1	93443034	93446441	Filter_SAM_or_BAM__output_SAM_or_BAM_on_data_86__bam_peak_399	1000	.	24.46048	102.80289	100.08618
chr1	93477063	93481062	Filter_SAM_or_BAM__output_SAM_or_BAM_on_data_86__bam_peak_400	1037	.	22.47832	106.49248	103.74809
chr1	93511229	93513309	Filter_SAM_or_BAM__output_SAM_or_BAM_on_data_86__bam_peak_401	513	.	14.83322	53.70963	51.35872
chr1	93633780	93636555	Filter_SAM_or_BAM__output_SAM_or_BAM_on_data_86__bam_peak_402	582	.	17.29038	60.68114	58.26679
chr1	93668710	93669359	Filter_SAM_or_BAM__output_SAM_or_BAM_on_data_86__bam_peak_403	91	.	5.78051	11.28674	9.19258
chr1	93685099	93688153	Filter_SAM_or_BAM__output_SAM_or_BAM_on_data_86__bam_peak_404	675	.	18.37755	70.04275	67.57761
chr1	93753308	93756246	Filter_SAM_or_BAM__output_SAM_or_BAM_on_data_86__bam_peak_405	699	.	19.05539	72.37949	69.91057
chr1	93801167	93805737	Filter_SAM_or_BAM__output_SAM_or_BAM_on_data_86__bam_peak_406	347	.	11.53749	37.02116	34.76964
chr1	93824738	93826128	Filter_SAM_or_BAM__output_SAM_or_BAM_on_data_86__bam_peak_407	656	.	18.70612	68.08883	65.62778
chr1	95313116	95315100	Filter_SAM_or_BAM__output_SAM_or_BAM_on_data_86__bam_peak_408	485	.	15.45659	50.87753	48.53776
chr1	97659456	97662687	Filter_SAM_or_BAM__output_SAM_or_BAM_on_data_86__bam_peak_409	723	.	19.83415	74.85949	72.35912
chr1	97768440	97771557	Filter_SAM_or_BAM__output_SAM_or_BAM_on_data_86__bam_peak_410	856	.	21.35529	88.20515	85.60167
chr1	97975876	97977774	Filter_SAM_or_BAM__output_SAM_or_BAM_on_data_86__bam_peak_411	466	.	14.7499	48.99715	46.67434
chr1	98094032	98096209	Filter_SAM_or_BAM__output_SAM_or_BAM_on_data_86__bam_peak_412	640	.	18.75127	66.47382	64.03397
chr1	98589190	98591652	Filter_SAM_or_BAM__output_SAM_or_BAM_on_data_86__bam_peak_413	671	.	17.43933	69.59047	67.12196
chr1	100231514	100231959	Filter_SAM_or_BAM__output_SAM_or_BAM_on_data_86__bam_peak_414	47	.	4.21338	6.74476	4.70079
chr1	105355764	105356915	Filter_SAM_or_BAM__output_SAM_or_BAM_on_data_86__bam_peak_415	150	.	7.10084	17.14542	15.00989
chr1	105661906	105666085	Filter_SAM_or_BAM__output_SAM_or_BAM_on_data_86__bam_peak_416	753	.	19.97331	77.861	75.33283
chr1	105971639	105972524	Filter_SAM_or_BAM__output_SAM_or_BAM_on_data_86__bam_peak_417	67	.	4.94042	8.78337	6.71062
chr1	105987955	105994590	Filter_SAM_or_BAM__output_SAM_or_BAM_on_data_86__bam_peak_418	804	.	21.10652	83.0287	80.46595
chr1	106171308	106175390	Filter_SAM_or_BAM__output_SAM_or_BAM_on_data_86__bam_peak_419	458	.	14.38259	48.2179	45.88876
chr1	106629458	106630217	Filter_SAM_or_BAM__output_SAM_or_BAM_on_data_86__bam_peak_420	49	.	4.35014	7.02597	4.97492
chr1	106711509	106715018	Filter_SAM_or_BAM__output_SAM_or_BAM_on_data_86__bam_peak_421	388	.	12.77647	41.11762	38.83612
chr1	106758273	106760583	Filter_SAM_or_BAM__output_SAM_or_BAM_on_data_86__bam_peak_422	909	.	22.87273	93.5648	90.94344
chr1	106794816	106797353	Filter_SAM_or_BAM__output_SAM_or_BAM_on_data_86__bam_peak_423	651	.	17.88153	67.61054	65.16292
chr1	107589827	107592603	Filter_SAM_or_BAM__output_SAM_or_BAM_on_data_86__bam_peak_424	183	.	7.91641	20.52459	18.36953
chr1	111863918	111865569	Filter_SAM_or_BAM__output_SAM_or_BAM_on_data_86__bam_peak_425	725	.	18.24061	75.01852	72.51384
chr1	118309372	118311855	Filter_SAM_or_BAM__output_SAM_or_BAM_on_data_86__bam_peak_426	507	.	15.93092	53.0876	50.7356
chr1	118321729	118323295	Filter_SAM_or_BAM__output_SAM_or_BAM_on_data_86__bam_peak_427	537	.	14.92753	56.1358	53.76876
chr1	118387775	118391597	Filter_SAM_or_BAM__output_SAM_or_BAM_on_data_86__bam_peak_428	1042	.	24.15508	106.96684	104.23419
chr1	118458799	118459849	Filter_SAM_or_BAM__output_SAM_or_BAM_on_data_86__bam_peak_429	87	.	5.66197	10.84321	8.7516
chr1	118981925	118982554	Filter_SAM_or_BAM__output_SAM_or_BAM_on_data_86__bam_peak_430	20	.	3.04059	4.00335	2.00722
chr1	119052840	119053825	Filter_SAM_or_BAM__output_SAM_or_BAM_on_data_86__bam_peak_431	21	.	3.21893	4.17702	2.17224
chr1	119151814	119153123	Filter_SAM_or_BAM__output_SAM_or_BAM_on_data_86__bam_peak_432	44	.	4.03566	6.53778	4.49508
chr1	119418781	119422942	Filter_SAM_or_BAM__output_SAM_or_BAM_on_data_86__bam_peak_433	367	.	12.56173	39.06661	36.79366
chr1	119457830	119458370	Filter_SAM_or_BAM__output_SAM_or_BAM_on_data_86__bam_peak_434	22	.	3.24233	4.21774	2.21128
chr1	119502594	119505162	Filter_SAM_or_BAM__output_SAM_or_BAM_on_data_86__bam_peak_435	1099	.	25.59058	112.71102	109.92784
chr1	119524922	119526511	Filter_SAM_or_BAM__output_SAM_or_BAM_on_data_86__bam_peak_436	153	.	7.25151	17.49255	15.3511
chr1	119647319	119649473	Filter_SAM_or_BAM__output_SAM_or_BAM_on_data_86__bam_peak_437	440	.	14.63445	46.35232	44.04271
chr1	119834710	119838222	Filter_SAM_or_BAM__output_SAM_or_BAM_on_data_86__bam_peak_438	602	.	16.98999	62.70679	60.28008
chr1	119911769	119913593	Filter_SAM_or_BAM__output_SAM_or_BAM_on_data_86__bam_peak_439	305	.	10.75426	32.79812	30.58075
chr1	119997193	119997541	Filter_SAM_or_BAM__output_SAM_or_BAM_on_data_86__bam_peak_440	34	.	3.78306	5.49369	3.46275
chr1	120055502	120055798	Filter_SAM_or_BAM__output_SAM_or_BAM_on_data_86__bam_peak_441	18	.	3.04906	3.84172	1.84579
chr1	120071272	120074484	Filter_SAM_or_BAM__output_SAM_or_BAM_on_data_86__bam_peak_442	297	.	11.12272	31.92691	29.70037
chr1	120119012	120122162	Filter_SAM_or_BAM__output_SAM_or_BAM_on_data_86__bam_peak_443	1018	.	25.22036	104.60847	101.86462
chr1	120257600	120259049	Filter_SAM_or_BAM__output_SAM_or_BAM_on_data_86__bam_peak_444	261	.	10.13102	28.35313	26.15601
chr1	120264081	120265686	Filter_SAM_or_BAM__output_SAM_or_BAM_on_data_86__bam_peak_445	413	.	13.79336	43.66293	41.36595
chr1	120596218	120597727	Filter_SAM_or_BAM__output_SAM_or_BAM_on_data_86__bam_peak_446	202	.	8.73367	22.42677	20.26316
chr1	120601973	120608347	Filter_SAM_or_BAM__output_SAM_or_BAM_on_data_86__bam_peak_447	1013	.	26.52874	104.07839	101.36053
chr1	121325785	121329518	Filter_SAM_or_BAM__output_SAM_or_BAM_on_data_86__bam_peak_448	683	.	18.29187	70.86503	68.37684
chr1	121430187	121432548	Filter_SAM_or_BAM__output_SAM_or_BAM_on_data_86__bam_peak_449	757	.	21.16131	78.30908	75.7892
chr1	121566600	121568188	Filter_SAM_or_BAM__output_SAM_or_BAM_on_data_86__bam_peak_450	429	.	13.73366	45.2126	42.91459
chr1	125432071	125436684	Filter_SAM_or_BAM__output_SAM_or_BAM_on_data_86__bam_peak_451	764	.	20.23499	78.97899	76.41237
chr1	125508471	125508684	Filter_SAM_or_BAM__output_SAM_or_BAM_on_data_86__bam_peak_452	15	.	2.94416	3.56885	1.57819
chr1	125559615	125562271	Filter_SAM_or_BAM__output_SAM_or_BAM_on_data_86__bam_peak_453	761	.	20.95374	78.64995	76.12936
chr1	125677010	125680117	Filter_SAM_or_BAM__output_SAM_or_BAM_on_data_86__bam_peak_454	72	.	5.00287	9.28265	7.21647
chr1	126830097	126830931	Filter_SAM_or_BAM__output_SAM_or_BAM_on_data_86__bam_peak_455	112	.	6.36424	13.402	11.29139
chr1	127204569	127207176	Filter_SAM_or_BAM__output_SAM_or_BAM_on_data_86__bam_peak_456	790	.	21.07995	81.54859	79.0027
chr1	127772754	127776882	Filter_SAM_or_BAM__output_SAM_or_BAM_on_data_86__bam_peak_457	768	.	19.63225	79.34977	76.81635
chr1	127868520	127869760	Filter_SAM_or_BAM__output_SAM_or_BAM_on_data_86__bam_peak_458	382	.	12.31809	40.48277	38.2154
chr1	128101878	128104854	Filter_SAM_or_BAM__output_SAM_or_BAM_on_data_86__bam_peak_459	769	.	20.76673	79.44832	76.91106
chr1	128142036	128142647	Filter_SAM_or_BAM__output_SAM_or_BAM_on_data_86__bam_peak_460	18	.	3.03789	3.82911	1.83526
chr1	128243629	128246344	Filter_SAM_or_BAM__output_SAM_or_BAM_on_data_86__bam_peak_461	683	.	18.30547	70.86639	68.39554
chr1	128357226	128359988	Filter_SAM_or_BAM__output_SAM_or_BAM_on_data_86__bam_peak_462	275	.	10.34052	29.7503	27.53255
chr1	128415702	128417510	Filter_SAM_or_BAM__output_SAM_or_BAM_on_data_86__bam_peak_463	569	.	15.62642	59.39286	56.99987
chr1	128472395	128473037	Filter_SAM_or_BAM__output_SAM_or_BAM_on_data_86__bam_peak_464	30	.	3.56194	5.07324	3.0515
chr1	128588960	128593452	Filter_SAM_or_BAM__output_SAM_or_BAM_on_data_86__bam_peak_465	796	.	20.45629	82.15728	79.60484
chr1	128824467	128825359	Filter_SAM_or_BAM__output_SAM_or_BAM_on_data_86__bam_peak_466	27	.	3.45472	4.71742	2.70144
chr1	130462096	130463201	Filter_SAM_or_BAM__output_SAM_or_BAM_on_data_86__bam_peak_467	224	.	9.28289	24.61791	22.42235
chr1	130715194	130718954	Filter_SAM_or_BAM__output_SAM_or_BAM_on_data_86__bam_peak_468	1017	.	24.82695	104.42937	101.73542
chr1	131089992	131090172	Filter_SAM_or_BAM__output_SAM_or_BAM_on_data_86__bam_peak_469	24	.	3.2893	4.42194	2.41846
chr1	131095597	131098301	Filter_SAM_or_BAM__output_SAM_or_BAM_on_data_86__bam_peak_470	815	.	21.47005	84.17538	81.57888
chr1	131137286	131139430	Filter_SAM_or_BAM__output_SAM_or_BAM_on_data_86__bam_peak_471	558	.	16.8909	58.27047	55.88078
chr1	131152766	131154341	Filter_SAM_or_BAM__output_SAM_or_BAM_on_data_86__bam_peak_472	371	.	12.06515	39.41047	37.14192
chr1	131238878	131239535	Filter_SAM_or_BAM__output_SAM_or_BAM_on_data_86__bam_peak_473	30	.	3.57509	5.04437	3.02342
chr1	131243949	131246670	Filter_SAM_or_BAM__output_SAM_or_BAM_on_data_86__bam_peak_474	338	.	11.31382	36.07053	33.81997
chr1	131278487	131279857	Filter_SAM_or_BAM__output_SAM_or_BAM_on_data_86__bam_peak_475	477	.	15.00341	50.04976	47.71078
chr1	131521852	131529627	Filter_SAM_or_BAM__output_SAM_or_BAM_on_data_86__bam_peak_476	838	.	21.4556	86.49232	83.87444
chr1	131688691	131690760	Filter_SAM_or_BAM__output_SAM_or_BAM_on_data_86__bam_peak_477	158	.	7.83477	18.03243	15.87861
chr1	131732948	131733131	Filter_SAM_or_BAM__output_SAM_or_BAM_on_data_86__bam_peak_478	28	.	3.5377	4.90242	2.88203
chr1	131827302	131829585	Filter_SAM_or_BAM__output_SAM_or_BAM_on_data_86__bam_peak_479	843	.	20.67832	86.90011	84.31693
chr1	131867309	131867838	Filter_SAM_or_BAM__output_SAM_or_BAM_on_data_86__bam_peak_480	28	.	3.51723	4.90934	2.89069
chr1	131909893	131912257	Filter_SAM_or_BAM__output_SAM_or_BAM_on_data_86__bam_peak_481	738	.	17.92152	76.37649	73.86244
chr1	131962969	131963782	Filter_SAM_or_BAM__output_SAM_or_BAM_on_data_86__bam_peak_482	73	.	5.13593	9.394	7.31924
chr1	132006404	132010982	Filter_SAM_or_BAM__output_SAM_or_BAM_on_data_86__bam_peak_483	628	.	17.45218	65.2619	62.81633
chr1	132136778	132140057	Filter_SAM_or_BAM__output_SAM_or_BAM_on_data_86__bam_peak_484	1076	.	25.14354	110.39072	107.6239
chr1	132199985	132201035	Filter_SAM_or_BAM__output_SAM_or_BAM_on_data_86__bam_peak_485	46	.	4.24862	6.74378	4.69647
chr1	132290738	132292955	Filter_SAM_or_BAM__output_SAM_or_BAM_on_data_86__bam_peak_486	82	.	5.41322	10.32826	8.24719
chr1	132298194	132301083	Filter_SAM_or_BAM__output_SAM_or_BAM_on_data_86__bam_peak_487	614	.	17.28135	63.88486	61.45883
chr1	132315829	132319245	Filter_SAM_or_BAM__output_SAM_or_BAM_on_data_86__bam_peak_488	553	.	15.92151	57.68283	55.30833
chr1	132342087	132342975	Filter_SAM_or_BAM__output_SAM_or_BAM_on_data_86__bam_peak_489	39	.	3.92114	6.02074	3.98611
chr1	132346146	132347183	Filter_SAM_or_BAM__output_SAM_or_BAM_on_data_86__bam_peak_490	58	.	4.54055	7.95369	5.89428
chr1	132388226	132392265	Filter_SAM_or_BAM__output_SAM_or_BAM_on_data_86__bam_peak_491	522	.	15.60646	54.66646	52.29367
chr1	132416961	132419094	Filter_SAM_or_BAM__output_SAM_or_BAM_on_data_86__bam_peak_492	713	.	17.16073	73.82139	71.31993
chr1	132419804	132420988	Filter_SAM_or_BAM__output_SAM_or_BAM_on_data_86__bam_peak_493	37	.	3.87818	5.79304	3.76002
chr1	132476101	132478442	Filter_SAM_or_BAM__output_SAM_or_BAM_on_data_86__bam_peak_494	899	.	23.94887	92.59489	89.96948
chr1	133023934	133026099	Filter_SAM_or_BAM__output_SAM_or_BAM_on_data_86__bam_peak_495	728	.	20.18805	75.36843	72.87166
chr1	133032825	133034314	Filter_SAM_or_BAM__output_SAM_or_BAM_on_data_86__bam_peak_496	465	.	13.50774	48.82667	46.51234
chr1	133045846	133047085	Filter_SAM_or_BAM__output_SAM_or_BAM_on_data_86__bam_peak_497	195	.	8.2159	21.68132	19.52195
chr1	133068083	133068252	Filter_SAM_or_BAM__output_SAM_or_BAM_on_data_86__bam_peak_498	25	.	3.38486	4.54179	2.52842
chr1	133130606	133136256	Filter_SAM_or_BAM__output_SAM_or_BAM_on_data_86__bam_peak_499	1016	.	25.37507	104.37562	101.6767
chr1	133164005	133164232	Filter_SAM_or_BAM__output_SAM_or_BAM_on_data_86__bam_peak_500	33	.	3.73904	5.37162	3.34194
chr1	133181165	133182670	Filter_SAM_or_BAM__output_SAM_or_BAM_on_data_86__bam_peak_501	55	.	4.38026	7.56236	5.5078
chr1	133422745	133424414	Filter_SAM_or_BAM__output_SAM_or_BAM_on_data_86__bam_peak_502	204	.	8.74518	22.62873	20.45871
chr1	133608974	133610472	Filter_SAM_or_BAM__output_SAM_or_BAM_on_data_86__bam_peak_503	564	.	17.06308	58.87162	56.46978
chr1	133659537	133661751	Filter_SAM_or_BAM__output_SAM_or_BAM_on_data_86__bam_peak_504	607	.	16.77899	63.16453	60.74251
chr1	133798262	133801320	Filter_SAM_or_BAM__output_SAM_or_BAM_on_data_86__bam_peak_505	468	.	14.93015	49.13986	46.80381
chr1	133919391	133921502	Filter_SAM_or_BAM__output_SAM_or_BAM_on_data_86__bam_peak_506	68	.	4.99322	8.9683	6.89771
chr1	133941370	133941768	Filter_SAM_or_BAM__output_SAM_or_BAM_on_data_86__bam_peak_507	16	.	2.97455	3.63618	1.64398
chr1	134076192	134079315	Filter_SAM_or_BAM__output_SAM_or_BAM_on_data_86__bam_peak_508	871	.	22.79356	89.76711	87.15025
chr1	134086524	134087330	Filter_SAM_or_BAM__output_SAM_or_BAM_on_data_86__bam_peak_509	40	.	3.98188	6.04511	4.00704
chr1	134092578	134093516	Filter_SAM_or_BAM__output_SAM_or_BAM_on_data_86__bam_peak_510	16	.	2.97279	3.6299	1.63765
chr1	134098438	134100068	Filter_SAM_or_BAM__output_SAM_or_BAM_on_data_86__bam_peak_511	87	.	5.48734	10.86272	8.77085
chr1	134192831	134197330	Filter_SAM_or_BAM__output_SAM_or_BAM_on_data_86__bam_peak_512	84	.	5.40566	10.50304	8.41934
chr1	134289948	134293075	Filter_SAM_or_BAM__output_SAM_or_BAM_on_data_86__bam_peak_513	82	.	5.40771	10.34823	8.26127
chr1	134329434	134333102	Filter_SAM_or_BAM__output_SAM_or_BAM_on_data_86__bam_peak_514	69	.	4.91175	9.07071	6.99784
chr1	134360507	134362795	Filter_SAM_or_BAM__output_SAM_or_BAM_on_data_86__bam_peak_515	433	.	13.70015	45.6359	43.32715
chr1	134405665	134407446	Filter_SAM_or_BAM__output_SAM_or_BAM_on_data_86__bam_peak_516	759	.	20.30066	78.45733	75.94761
chr1	134414788	134417346	Filter_SAM_or_BAM__output_SAM_or_BAM_on_data_86__bam_peak_517	647	.	18.4215	67.23125	64.78851
chr1	134454610	134456683	Filter_SAM_or_BAM__output_SAM_or_BAM_on_data_86__bam_peak_518	657	.	18.11763	68.16654	65.72343
chr1	134493840	134496084	Filter_SAM_or_BAM__output_SAM_or_BAM_on_data_86__bam_peak_519	492	.	14.37612	51.57203	49.2266
chr1	134556274	134557531	Filter_SAM_or_BAM__output_SAM_or_BAM_on_data_86__bam_peak_520	843	.	21.29938	86.98108	84.33964
chr1	134559750	134562383	Filter_SAM_or_BAM__output_SAM_or_BAM_on_data_86__bam_peak_521	368	.	12.98643	39.14185	36.86579
chr1	134909159	134909570	Filter_SAM_or_BAM__output_SAM_or_BAM_on_data_86__bam_peak_522	19	.	3.09881	3.90119	1.9021
chr1	134954286	134956275	Filter_SAM_or_BAM__output_SAM_or_BAM_on_data_86__bam_peak_523	670	.	18.56009	69.54575	67.09281
chr1	134962056	134963480	Filter_SAM_or_BAM__output_SAM_or_BAM_on_data_86__bam_peak_524	309	.	11.1578	33.18522	30.9446
chr1	135104113	135106081	Filter_SAM_or_BAM__output_SAM_or_BAM_on_data_86__bam_peak_525	29	.	3.49757	4.92748	2.91211
chr1	135145725	135149057	Filter_SAM_or_BAM__output_SAM_or_BAM_on_data_86__bam_peak_526	647	.	18.54473	67.2541	64.7962
chr1	135282626	135284734	Filter_SAM_or_BAM__output_SAM_or_BAM_on_data_86__bam_peak_527	440	.	14.30202	46.36928	44.06584
chr1	135312246	135314565	Filter_SAM_or_BAM__output_SAM_or_BAM_on_data_86__bam_peak_528	815	.	20.88964	84.16625	81.59548
chr1	135368432	135369206	Filter_SAM_or_BAM__output_SAM_or_BAM_on_data_86__bam_peak_529	173	.	7.77411	19.54296	17.3831
chr1	135372921	135375595	Filter_SAM_or_BAM__output_SAM_or_BAM_on_data_86__bam_peak_530	500	.	14.03247	52.4353	50.09618
chr1	135428559	135431028	Filter_SAM_or_BAM__output_SAM_or_BAM_on_data_86__bam_peak_531	859	.	23.20922	88.58139	85.96685
chr1	135467212	135467845	Filter_SAM_or_BAM__output_SAM_or_BAM_on_data_86__bam_peak_532	62	.	4.79293	8.31171	6.24072
chr1	135582729	135586194	Filter_SAM_or_BAM__output_SAM_or_BAM_on_data_86__bam_peak_533	313	.	11.13151	33.58709	31.34485
chr1	135684412	135689493	Filter_SAM_or_BAM__output_SAM_or_BAM_on_data_86__bam_peak_534	808	.	20.77819	83.41602	80.81612
chr1	135698378	135699700	Filter_SAM_or_BAM__output_SAM_or_BAM_on_data_86__bam_peak_535	16	.	2.98929	3.66752	1.67449
chr1	135728518	135732730	Filter_SAM_or_BAM__output_SAM_or_BAM_on_data_86__bam_peak_536	542	.	16.21841	56.6911	54.29981
chr1	135763838	135764710	Filter_SAM_or_BAM__output_SAM_or_BAM_on_data_86__bam_peak_537	35	.	3.79159	5.60167	3.57208
chr1	135765377	135772081	Filter_SAM_or_BAM__output_SAM_or_BAM_on_data_86__bam_peak_538	863	.	21.49401	88.9449	86.30461
chr1	135798827	135801576	Filter_SAM_or_BAM__output_SAM_or_BAM_on_data_86__bam_peak_539	88	.	5.54944	10.96354	8.87284
chr1	135836325	135839265	Filter_SAM_or_BAM__output_SAM_or_BAM_on_data_86__bam_peak_540	143	.	6.91184	16.49108	14.36177
chr1	135844790	135847563	Filter_SAM_or_BAM__output_SAM_or_BAM_on_data_86__bam_peak_541	48	.	4.23867	6.91642	4.86837
chr1	135915794	135919732	Filter_SAM_or_BAM__output_SAM_or_BAM_on_data_86__bam_peak_542	573	.	17.07142	59.76114	57.35262
chr1	136007395	136008952	Filter_SAM_or_BAM__output_SAM_or_BAM_on_data_86__bam_peak_543	66	.	4.8311	8.6743	6.61071
chr1	136017485	136019210	Filter_SAM_or_BAM__output_SAM_or_BAM_on_data_86__bam_peak_544	428	.	12.78786	45.19347	42.88519
chr1	136052858	136054110	Filter_SAM_or_BAM__output_SAM_or_BAM_on_data_86__bam_peak_545	19	.	3.09358	3.92432	1.92771
chr1	136130980	136132948	Filter_SAM_or_BAM__output_SAM_or_BAM_on_data_86__bam_peak_546	174	.	7.65268	19.64356	17.49159
chr1	136139917	136140720	Filter_SAM_or_BAM__output_SAM_or_BAM_on_data_86__bam_peak_547	101	.	6.02833	12.23411	10.13361
chr1	136228605	136228962	Filter_SAM_or_BAM__output_SAM_or_BAM_on_data_86__bam_peak_548	29	.	3.54566	4.93585	2.91503
chr1	136232509	136235108	Filter_SAM_or_BAM__output_SAM_or_BAM_on_data_86__bam_peak_549	611	.	16.89893	63.62482	61.16479
chr1	136343093	136346917	Filter_SAM_or_BAM__output_SAM_or_BAM_on_data_86__bam_peak_550	752	.	19.90631	77.76937	75.25294
chr1	136414635	136416073	Filter_SAM_or_BAM__output_SAM_or_BAM_on_data_86__bam_peak_551	326	.	11.65505	34.90081	32.65207
chr1	136465775	136467337	Filter_SAM_or_BAM__output_SAM_or_BAM_on_data_86__bam_peak_552	188	.	7.9129	20.97409	18.80816
chr1	136624211	136626869	Filter_SAM_or_BAM__output_SAM_or_BAM_on_data_86__bam_peak_553	294	.	10.61697	31.68482	29.46109
chr1	136627748	136629435	Filter_SAM_or_BAM__output_SAM_or_BAM_on_data_86__bam_peak_554	42	.	3.94056	6.25169	4.21506
chr1	136683461	136683915	Filter_SAM_or_BAM__output_SAM_or_BAM_on_data_86__bam_peak_555	32	.	3.69479	5.2982	3.27113
chr1	136685435	136686066	Filter_SAM_or_BAM__output_SAM_or_BAM_on_data_86__bam_peak_556	69	.	4.93118	8.97907	6.90629
chr1	137898037	137901421	Filter_SAM_or_BAM__output_SAM_or_BAM_on_data_86__bam_peak_557	1124	.	27.124	115.25644	112.47517
chr1	138535944	138537008	Filter_SAM_or_BAM__output_SAM_or_BAM_on_data_86__bam_peak_558	186	.	8.5573	20.7782	18.61363
chr1	138616913	138620445	Filter_SAM_or_BAM__output_SAM_or_BAM_on_data_86__bam_peak_559	1140	.	28.14357	116.83553	114.02269
chr1	138831348	138831674	Filter_SAM_or_BAM__output_SAM_or_BAM_on_data_86__bam_peak_560	43	.	4.02735	6.41503	4.37417
chr1	138840984	138844131	Filter_SAM_or_BAM__output_SAM_or_BAM_on_data_86__bam_peak_561	381	.	12.58466	40.47508	38.1902
chr1	138855412	138855830	Filter_SAM_or_BAM__output_SAM_or_BAM_on_data_86__bam_peak_562	76	.	5.19763	9.71385	7.63538
chr1	138856490	138857138	Filter_SAM_or_BAM__output_SAM_or_BAM_on_data_86__bam_peak_563	120	.	6.57768	14.20275	12.09101
chr1	138962488	138965153	Filter_SAM_or_BAM__output_SAM_or_BAM_on_data_86__bam_peak_564	765	.	20.5218	79.07119	76.53117
chr1	138982968	138983518	Filter_SAM_or_BAM__output_SAM_or_BAM_on_data_86__bam_peak_565	29	.	3.57349	5.00376	2.98233
chr1	139421433	139426181	Filter_SAM_or_BAM__output_SAM_or_BAM_on_data_86__bam_peak_566	721	.	19.16047	74.6805	72.16997
chr1	139454149	139456438	Filter_SAM_or_BAM__output_SAM_or_BAM_on_data_86__bam_peak_567	320	.	11.43438	34.3208	32.08741
chr1	140181150	140183346	Filter_SAM_or_BAM__output_SAM_or_BAM_on_data_86__bam_peak_568	185	.	8.41361	20.67034	18.51272
chr1	143700817	143703581	Filter_SAM_or_BAM__output_SAM_or_BAM_on_data_86__bam_peak_569	650	.	17.4637	67.46353	65.02161
chr1	143738868	143740723	Filter_SAM_or_BAM__output_SAM_or_BAM_on_data_86__bam_peak_570	700	.	18.82875	72.57039	70.07067
chr1	143774020	143778938	Filter_SAM_or_BAM__output_SAM_or_BAM_on_data_86__bam_peak_571	495	.	14.11053	51.88963	49.55088
chr1	144002150	144004873	Filter_SAM_or_BAM__output_SAM_or_BAM_on_data_86__bam_peak_572	92	.	5.61313	11.35225	9.26464
chr1	144977070	144978456	Filter_SAM_or_BAM__output_SAM_or_BAM_on_data_86__bam_peak_573	84	.	5.50506	10.52665	8.43561
chr1	146490990	146509577	Filter_SAM_or_BAM__output_SAM_or_BAM_on_data_86__bam_peak_574	478	.	14.75751	50.23	47.88756
chr1	146513512	146515756	Filter_SAM_or_BAM__output_SAM_or_BAM_on_data_86__bam_peak_575	72	.	4.93457	9.28491	7.21419
chr1	146526182	146526911	Filter_SAM_or_BAM__output_SAM_or_BAM_on_data_86__bam_peak_576	26	.	3.42535	4.66201	2.64746
chr1	149959897	149961456	Filter_SAM_or_BAM__output_SAM_or_BAM_on_data_86__bam_peak_577	188	.	8.10327	20.96214	18.8057
chr1	150097725	150102430	Filter_SAM_or_BAM__output_SAM_or_BAM_on_data_86__bam_peak_578	626	.	17.78216	65.1185	62.67817
chr1	150164718	150165138	Filter_SAM_or_BAM__output_SAM_or_BAM_on_data_86__bam_peak_579	36	.	3.84158	5.6657	3.63318
chr1	150391773	150394838	Filter_SAM_or_BAM__output_SAM_or_BAM_on_data_86__bam_peak_580	693	.	19.90583	71.81855	69.34859
chr1	150991424	150993828	Filter_SAM_or_BAM__output_SAM_or_BAM_on_data_86__bam_peak_581	149	.	7.3552	17.09113	14.94974
chr1	151249285	151250942	Filter_SAM_or_BAM__output_SAM_or_BAM_on_data_86__bam_peak_582	116	.	6.50136	13.79804	11.68249
chr1	151342787	151348516	Filter_SAM_or_BAM__output_SAM_or_BAM_on_data_86__bam_peak_583	863	.	22.83106	88.96949	86.36228
chr1	151426927	151430619	Filter_SAM_or_BAM__output_SAM_or_BAM_on_data_86__bam_peak_584	985	.	24.49556	101.24472	98.54855
chr1	151498558	151501603	Filter_SAM_or_BAM__output_SAM_or_BAM_on_data_86__bam_peak_585	502	.	14.94797	52.61192	50.25879
chr1	151754472	151757254	Filter_SAM_or_BAM__output_SAM_or_BAM_on_data_86__bam_peak_586	699	.	19.63962	72.41216	69.92436
chr1	152088673	152091183	Filter_SAM_or_BAM__output_SAM_or_BAM_on_data_86__bam_peak_587	405	.	13.21583	42.84627	40.55259
chr1	152385783	152386925	Filter_SAM_or_BAM__output_SAM_or_BAM_on_data_86__bam_peak_588	686	.	19.54935	71.08378	68.61588
chr1	152437000	152437808	Filter_SAM_or_BAM__output_SAM_or_BAM_on_data_86__bam_peak_589	175	.	8.31572	19.75697	17.59071
chr1	152623239	152625512	Filter_SAM_or_BAM__output_SAM_or_BAM_on_data_86__bam_peak_590	542	.	16.39067	56.61018	54.23388
chr1	152765308	152768680	Filter_SAM_or_BAM__output_SAM_or_BAM_on_data_86__bam_peak_591	574	.	16.0132	59.85615	57.45821
chr1	152901051	152905075	Filter_SAM_or_BAM__output_SAM_or_BAM_on_data_86__bam_peak_592	673	.	19.09643	69.79153	67.32166
chr1	152954319	152956432	Filter_SAM_or_BAM__output_SAM_or_BAM_on_data_86__bam_peak_593	302	.	10.81582	32.51853	30.28442
chr1	153129599	153129965	Filter_SAM_or_BAM__output_SAM_or_BAM_on_data_86__bam_peak_594	26	.	3.39789	4.62893	2.61608
chr1	153308492	153308922	Filter_SAM_or_BAM__output_SAM_or_BAM_on_data_86__bam_peak_595	26	.	3.3184	4.66769	2.65727
chr1	153329994	153333868	Filter_SAM_or_BAM__output_SAM_or_BAM_on_data_86__bam_peak_596	840	.	21.61575	86.65031	84.07139
chr1	153484733	153487984	Filter_SAM_or_BAM__output_SAM_or_BAM_on_data_86__bam_peak_597	542	.	15.39079	56.62624	54.23872
chr1	153739878	153742635	Filter_SAM_or_BAM__output_SAM_or_BAM_on_data_86__bam_peak_598	401	.	13.40911	42.43457	40.14394
chr1	153749245	153749873	Filter_SAM_or_BAM__output_SAM_or_BAM_on_data_86__bam_peak_599	50	.	4.12224	7.05367	5.00472
chr1	153751781	153752728	Filter_SAM_or_BAM__output_SAM_or_BAM_on_data_86__bam_peak_600	97	.	5.78744	11.81537	9.72944
chr1	153847157	153847328	Filter_SAM_or_BAM__output_SAM_or_BAM_on_data_86__bam_peak_601	18	.	3.08087	3.86455	1.86654
chr1	153899296	153902624	Filter_SAM_or_BAM__output_SAM_or_BAM_on_data_86__bam_peak_602	972	.	25.52741	99.92265	97.24272
chr1	155040592	155040795	Filter_SAM_or_BAM__output_SAM_or_BAM_on_data_86__bam_peak_603	25	.	3.24465	4.51638	2.51229
chr1	155052338	155052946	Filter_SAM_or_BAM__output_SAM_or_BAM_on_data_86__bam_peak_604	30	.	3.57012	5.07418	3.05689
chr1	155082934	155084324	Filter_SAM_or_BAM__output_SAM_or_BAM_on_data_86__bam_peak_605	98	.	5.81251	11.92997	9.82948
chr1	155091860	155092243	Filter_SAM_or_BAM__output_SAM_or_BAM_on_data_86__bam_peak_606	14	.	2.88585	3.44453	1.4571
chr1	155093447	155093687	Filter_SAM_or_BAM__output_SAM_or_BAM_on_data_86__bam_peak_607	28	.	3.35666	4.86041	2.84745
chr1	155096480	155099923	Filter_SAM_or_BAM__output_SAM_or_BAM_on_data_86__bam_peak_608	853	.	21.72853	87.97163	85.37865
chr1	155108039	155108823	Filter_SAM_or_BAM__output_SAM_or_BAM_on_data_86__bam_peak_609	53	.	4.51389	7.39022	5.33128
chr1	155145134	155147051	Filter_SAM_or_BAM__output_SAM_or_BAM_on_data_86__bam_peak_610	615	.	15.33473	63.92388	61.51465
chr1	155158378	155160000	Filter_SAM_or_BAM__output_SAM_or_BAM_on_data_86__bam_peak_611	380	.	12.99839	40.34132	38.07526
chr1	155229528	155230088	Filter_SAM_or_BAM__output_SAM_or_BAM_on_data_86__bam_peak_612	19	.	3.02946	3.92737	1.93316
chr1	155243145	155245342	Filter_SAM_or_BAM__output_SAM_or_BAM_on_data_86__bam_peak_613	375	.	12.96742	39.87202	37.59409
chr1	155415762	155417782	Filter_SAM_or_BAM__output_SAM_or_BAM_on_data_86__bam_peak_614	710	.	18.45447	73.52718	71.03991
chr1	155557599	155559907	Filter_SAM_or_BAM__output_SAM_or_BAM_on_data_86__bam_peak_615	419	.	14.08312	44.2673	41.96682
chr1	155741621	155742120	Filter_SAM_or_BAM__output_SAM_or_BAM_on_data_86__bam_peak_616	30	.	3.57554	5.03598	3.01559
chr1	155809901	155813766	Filter_SAM_or_BAM__output_SAM_or_BAM_on_data_86__bam_peak_617	843	.	22.05181	86.92532	84.31774
chr1	155970995	155974197	Filter_SAM_or_BAM__output_SAM_or_BAM_on_data_86__bam_peak_618	514	.	15.54646	53.8111	51.44906
chr1	156034396	156037997	Filter_SAM_or_BAM__output_SAM_or_BAM_on_data_86__bam_peak_619	683	.	17.84964	70.83989	68.36521
chr1	156040574	156043440	Filter_SAM_or_BAM__output_SAM_or_BAM_on_data_86__bam_peak_620	436	.	13.97522	45.97295	43.66467
chr1	156420346	156421480	Filter_SAM_or_BAM__output_SAM_or_BAM_on_data_86__bam_peak_621	129	.	6.53765	15.04115	12.93195
chr1	156471349	156475044	Filter_SAM_or_BAM__output_SAM_or_BAM_on_data_86__bam_peak_622	608	.	16.79145	63.31182	60.86712
chr1	156495066	156495420	Filter_SAM_or_BAM__output_SAM_or_BAM_on_data_86__bam_peak_623	30	.	3.54593	5.03417	3.01318
chr1	156558446	156560186	Filter_SAM_or_BAM__output_SAM_or_BAM_on_data_86__bam_peak_624	477	.	14.91336	50.09819	47.75938
chr1	156615402	156618706	Filter_SAM_or_BAM__output_SAM_or_BAM_on_data_86__bam_peak_625	541	.	16.18737	56.5596	54.18717
chr1	156672415	156675184	Filter_SAM_or_BAM__output_SAM_or_BAM_on_data_86__bam_peak_626	1114	.	23.80668	114.3016	111.49051
chr1	156717716	156719743	Filter_SAM_or_BAM__output_SAM_or_BAM_on_data_86__bam_peak_627	547	.	16.17012	57.18253	54.78524
chr1	156938096	156940321	Filter_SAM_or_BAM__output_SAM_or_BAM_on_data_86__bam_peak_628	233	.	9.55186	25.58583	23.39317
chr1	156959327	156959533	Filter_SAM_or_BAM__output_SAM_or_BAM_on_data_86__bam_peak_629	59	.	4.74253	8.00327	5.93635
chr1	157255298	157257091	Filter_SAM_or_BAM__output_SAM_or_BAM_on_data_86__bam_peak_630	101	.	5.99562	12.22337	10.12659
chr1	157409953	157413666	Filter_SAM_or_BAM__output_SAM_or_BAM_on_data_86__bam_peak_631	822	.	20.90616	84.81778	82.25216
chr1	157506769	157508392	Filter_SAM_or_BAM__output_SAM_or_BAM_on_data_86__bam_peak_632	156	.	7.47646	17.78394	15.64372
chr1	159231202	159234665	Filter_SAM_or_BAM__output_SAM_or_BAM_on_data_86__bam_peak_633	619	.	16.97821	64.36548	61.94054
chr1	160044266	160045770	Filter_SAM_or_BAM__output_SAM_or_BAM_on_data_86__bam_peak_634	204	.	8.7571	22.62109	20.44995
chr1	160194706	160196546	Filter_SAM_or_BAM__output_SAM_or_BAM_on_data_86__bam_peak_635	335	.	11.94289	35.81572	33.57262
chr1	160209914	160214040	Filter_SAM_or_BAM__output_SAM_or_BAM_on_data_86__bam_peak_636	793	.	19.83974	81.90314	79.3565
chr1	160791369	160793563	Filter_SAM_or_BAM__output_SAM_or_BAM_on_data_86__bam_peak_637	356	.	12.76744	37.93456	35.66346
chr1	160905189	160908852	Filter_SAM_or_BAM__output_SAM_or_BAM_on_data_86__bam_peak_638	939	.	22.70285	96.67847	93.99232
chr1	161032715	161038303	Filter_SAM_or_BAM__output_SAM_or_BAM_on_data_86__bam_peak_639	628	.	17.03499	65.29448	62.8642
chr1	161069767	161072864	Filter_SAM_or_BAM__output_SAM_or_BAM_on_data_86__bam_peak_640	801	.	20.1098	82.74436	80.19493
chr1	161130024	161132090	Filter_SAM_or_BAM__output_SAM_or_BAM_on_data_86__bam_peak_641	725	.	18.15715	75.03716	72.51884
chr1	161195230	161196471	Filter_SAM_or_BAM__output_SAM_or_BAM_on_data_86__bam_peak_642	223	.	8.93993	24.47626	22.30606
chr1	161248522	161251519	Filter_SAM_or_BAM__output_SAM_or_BAM_on_data_86__bam_peak_643	872	.	23.00167	89.88438	87.25302
chr1	161735111	161735393	Filter_SAM_or_BAM__output_SAM_or_BAM_on_data_86__bam_peak_644	20	.	3.13296	4.02117	2.02331
chr1	161874852	161877932	Filter_SAM_or_BAM__output_SAM_or_BAM_on_data_86__bam_peak_645	727	.	19.11262	75.28046	72.78606
chr1	161968868	161970331	Filter_SAM_or_BAM__output_SAM_or_BAM_on_data_86__bam_peak_646	884	.	23.60386	91.071	88.4343
chr1	162132686	162133196	Filter_SAM_or_BAM__output_SAM_or_BAM_on_data_86__bam_peak_647	29	.	3.56421	5.00372	2.98365
chr1	162207272	162207648	Filter_SAM_or_BAM__output_SAM_or_BAM_on_data_86__bam_peak_648	26	.	3.4283	4.65827	2.6435
chr1	162216328	162223327	Filter_SAM_or_BAM__output_SAM_or_BAM_on_data_86__bam_peak_649	1069	.	26.75908	109.68719	106.90164
chr1	162225200	162225921	Filter_SAM_or_BAM__output_SAM_or_BAM_on_data_86__bam_peak_650	18	.	3.05851	3.81504	1.81817
chr1	162477263	162478116	Filter_SAM_or_BAM__output_SAM_or_BAM_on_data_86__bam_peak_651	334	.	12.17318	35.71276	33.45915
chr1	162509684	162509945	Filter_SAM_or_BAM__output_SAM_or_BAM_on_data_86__bam_peak_652	20	.	3.16936	4.05657	2.05385
chr1	162547005	162549331	Filter_SAM_or_BAM__output_SAM_or_BAM_on_data_86__bam_peak_653	626	.	16.87149	65.03594	62.60836
chr1	162567788	162567953	Filter_SAM_or_BAM__output_SAM_or_BAM_on_data_86__bam_peak_654	17	.	2.97546	3.72095	1.73151
chr1	162569232	162572453	Filter_SAM_or_BAM__output_SAM_or_BAM_on_data_86__bam_peak_655	736	.	20.22497	76.15884	73.63358
chr1	162737620	162741246	Filter_SAM_or_BAM__output_SAM_or_BAM_on_data_86__bam_peak_656	793	.	20.47657	81.9315	79.37115
chr1	162858198	162859969	Filter_SAM_or_BAM__output_SAM_or_BAM_on_data_86__bam_peak_657	194	.	8.38898	21.58367	19.41129
chr1	163150384	163150576	Filter_SAM_or_BAM__output_SAM_or_BAM_on_data_86__bam_peak_658	28	.	3.53076	4.88113	2.86101
chr1	163309346	163314648	Filter_SAM_or_BAM__output_SAM_or_BAM_on_data_86__bam_peak_659	696	.	19.25682	72.08727	69.60704
chr1	163399888	163404396	Filter_SAM_or_BAM__output_SAM_or_BAM_on_data_86__bam_peak_660	712	.	19.51683	73.77811	71.27588
chr1	163779357	163781009	Filter_SAM_or_BAM__output_SAM_or_BAM_on_data_86__bam_peak_661	529	.	16.50851	55.2704	52.90191
chr1	163898396	163898913	Filter_SAM_or_BAM__output_SAM_or_BAM_on_data_86__bam_peak_662	18	.	2.9958	3.81148	1.81923
chr1	163928975	163931484	Filter_SAM_or_BAM__output_SAM_or_BAM_on_data_86__bam_peak_663	519	.	15.35951	54.26611	51.90062
chr1	163993945	163995878	Filter_SAM_or_BAM__output_SAM_or_BAM_on_data_86__bam_peak_664	689	.	18.85197	71.41791	68.94102
chr1	164224412	164225163	Filter_SAM_or_BAM__output_SAM_or_BAM_on_data_86__bam_peak_665	139	.	7.27519	16.09039	13.95442
chr1	164248327	164250869	Filter_SAM_or_BAM__output_SAM_or_BAM_on_data_86__bam_peak_666	485	.	13.15494	50.90684	48.56379
chr1	164275123	164276813	Filter_SAM_or_BAM__output_SAM_or_BAM_on_data_86__bam_peak_667	185	.	7.32802	20.74767	18.5921
chr1	164306181	164308602	Filter_SAM_or_BAM__output_SAM_or_BAM_on_data_86__bam_peak_668	880	.	22.55404	90.69833	88.07961
chr1	164457097	164458564	Filter_SAM_or_BAM__output_SAM_or_BAM_on_data_86__bam_peak_669	298	.	10.62412	32.11842	29.88774
chr1	164898930	164899176	Filter_SAM_or_BAM__output_SAM_or_BAM_on_data_86__bam_peak_670	58	.	4.56875	7.92963	5.86514
chr1	165192134	165194909	Filter_SAM_or_BAM__output_SAM_or_BAM_on_data_86__bam_peak_671	974	.	25.03696	100.11806	97.40799
chr1	165234842	165237459	Filter_SAM_or_BAM__output_SAM_or_BAM_on_data_86__bam_peak_672	579	.	16.60829	60.39256	57.99064
chr1	165281047	165282897	Filter_SAM_or_BAM__output_SAM_or_BAM_on_data_86__bam_peak_673	555	.	16.9282	57.96175	55.57721
chr1	165458393	165462790	Filter_SAM_or_BAM__output_SAM_or_BAM_on_data_86__bam_peak_674	670	.	17.74966	69.49367	67.02863
chr1	165633253	165635082	Filter_SAM_or_BAM__output_SAM_or_BAM_on_data_86__bam_peak_675	461	.	14.27865	48.4317	46.10469
chr1	165641154	165643758	Filter_SAM_or_BAM__output_SAM_or_BAM_on_data_86__bam_peak_676	680	.	18.76033	70.53783	68.03469
chr1	165708015	165708209	Filter_SAM_or_BAM__output_SAM_or_BAM_on_data_86__bam_peak_677	21	.	3.21355	4.15332	2.14828
chr1	165763541	165764868	Filter_SAM_or_BAM__output_SAM_or_BAM_on_data_86__bam_peak_678	506	.	15.3272	53.02506	50.68607
chr1	165780039	165780419	Filter_SAM_or_BAM__output_SAM_or_BAM_on_data_86__bam_peak_679	92	.	5.80947	11.31542	9.21807
chr1	165844406	165845603	Filter_SAM_or_BAM__output_SAM_or_BAM_on_data_86__bam_peak_680	86	.	5.54541	10.70649	8.61559
chr1	166000244	166003681	Filter_SAM_or_BAM__output_SAM_or_BAM_on_data_86__bam_peak_681	533	.	16.57761	55.66965	53.30301
chr1	166045527	166049588	Filter_SAM_or_BAM__output_SAM_or_BAM_on_data_86__bam_peak_682	578	.	16.16365	60.24368	57.83594
chr1	166126178	166128210	Filter_SAM_or_BAM__output_SAM_or_BAM_on_data_86__bam_peak_683	293	.	10.68637	31.59649	29.38112
chr1	166137859	166138228	Filter_SAM_or_BAM__output_SAM_or_BAM_on_data_86__bam_peak_684	18	.	2.91113	3.8071	1.82062
chr1	166253895	166255853	Filter_SAM_or_BAM__output_SAM_or_BAM_on_data_86__bam_peak_685	79	.	5.12784	9.99469	7.93083
chr1	166378668	166381096	Filter_SAM_or_BAM__output_SAM_or_BAM_on_data_86__bam_peak_686	660	.	17.74967	68.51395	66.02517
chr1	166408961	166410123	Filter_SAM_or_BAM__output_SAM_or_BAM_on_data_86__bam_peak_687	127	.	6.95247	14.91329	12.78253
chr1	167000210	167002923	Filter_SAM_or_BAM__output_SAM_or_BAM_on_data_86__bam_peak_688	130	.	6.61138	15.20899	13.09485
chr1	167269456	167270743	Filter_SAM_or_BAM__output_SAM_or_BAM_on_data_86__bam_peak_689	55	.	4.4927	7.64919	5.59821
chr1	167283050	167285767	Filter_SAM_or_BAM__output_SAM_or_BAM_on_data_86__bam_peak_690	831	.	22.068	85.6903	83.11842
chr1	167307419	167309641	Filter_SAM_or_BAM__output_SAM_or_BAM_on_data_86__bam_peak_691	516	.	15.85004	54.03862	51.68024
chr1	167349327	167351125	Filter_SAM_or_BAM__output_SAM_or_BAM_on_data_86__bam_peak_692	525	.	15.86277	54.92863	52.55344
chr1	167392185	167394686	Filter_SAM_or_BAM__output_SAM_or_BAM_on_data_86__bam_peak_693	1090	.	27.84143	111.85777	109.08215
chr1	168391497	168392722	Filter_SAM_or_BAM__output_SAM_or_BAM_on_data_86__bam_peak_694	36	.	3.69932	5.70203	3.67315
chr1	168427422	168433097	Filter_SAM_or_BAM__output_SAM_or_BAM_on_data_86__bam_peak_695	929	.	23.82113	95.64397	92.98081
chr1	169530207	169532262	Filter_SAM_or_BAM__output_SAM_or_BAM_on_data_86__bam_peak_696	241	.	9.39666	26.3135	24.12468
chr1	169747059	169747825	Filter_SAM_or_BAM__output_SAM_or_BAM_on_data_86__bam_peak_697	54	.	4.55606	7.4954	5.43493
chr1	169968052	169970431	Filter_SAM_or_BAM__output_SAM_or_BAM_on_data_86__bam_peak_698	470	.	13.99951	49.38262	47.04439
chr1	170108736	170112453	Filter_SAM_or_BAM__output_SAM_or_BAM_on_data_86__bam_peak_699	1163	.	27.99868	119.17807	116.31939
chr1	170173837	170175784	Filter_SAM_or_BAM__output_SAM_or_BAM_on_data_86__bam_peak_700	698	.	19.84833	72.34611	69.85561
chr1	170214076	170216036	Filter_SAM_or_BAM__output_SAM_or_BAM_on_data_86__bam_peak_701	680	.	18.78954	70.54195	68.0742
chr1	170254679	170255832	Filter_SAM_or_BAM__output_SAM_or_BAM_on_data_86__bam_peak_702	61	.	4.7325	8.25736	6.19277
chr1	170589402	170590182	Filter_SAM_or_BAM__output_SAM_or_BAM_on_data_86__bam_peak_703	114	.	6.45459	13.54161	11.42922
chr1	170643809	170647893	Filter_SAM_or_BAM__output_SAM_or_BAM_on_data_86__bam_peak_704	419	.	13.23619	44.2323	41.93351
chr1	170664945	170665491	Filter_SAM_or_BAM__output_SAM_or_BAM_on_data_86__bam_peak_705	26	.	3.41812	4.63025	2.61583
chr1	170865921	170869242	Filter_SAM_or_BAM__output_SAM_or_BAM_on_data_86__bam_peak_706	757	.	20.37147	78.27637	75.76795
chr1	170883926	170885765	Filter_SAM_or_BAM__output_SAM_or_BAM_on_data_86__bam_peak_707	547	.	16.04668	57.14716	54.77486
chr1	171032966	171034456	Filter_SAM_or_BAM__output_SAM_or_BAM_on_data_86__bam_peak_708	191	.	7.75258	21.28914	19.13756
chr1	171036547	171039356	Filter_SAM_or_BAM__output_SAM_or_BAM_on_data_86__bam_peak_709	356	.	12.1563	37.93486	35.68336
chr1	171101953	171103896	Filter_SAM_or_BAM__output_SAM_or_BAM_on_data_86__bam_peak_710	145	.	7.18536	16.70975	14.58347
chr1	171110911	171112591	Filter_SAM_or_BAM__output_SAM_or_BAM_on_data_86__bam_peak_711	450	.	14.18076	47.34456	45.03062
chr1	171113303	171114424	Filter_SAM_or_BAM__output_SAM_or_BAM_on_data_86__bam_peak_712	59	.	4.69944	8.00042	5.9374
chr1	171149210	171151411	Filter_SAM_or_BAM__output_SAM_or_BAM_on_data_86__bam_peak_713	518	.	13.73861	54.26606	51.89865
chr1	171221043	171223040	Filter_SAM_or_BAM__output_SAM_or_BAM_on_data_86__bam_peak_714	290	.	11.0356	31.31833	29.09002
chr1	171245540	171247790	Filter_SAM_or_BAM__output_SAM_or_BAM_on_data_86__bam_peak_715	776	.	20.83694	80.17339	77.62798
chr1	171250287	171252994	Filter_SAM_or_BAM__output_SAM_or_BAM_on_data_86__bam_peak_716	553	.	16.65024	57.77338	55.39865
chr1	171262572	171263052	Filter_SAM_or_BAM__output_SAM_or_BAM_on_data_86__bam_peak_717	57	.	4.57591	7.77396	5.71223
chr1	171269966	171271511	Filter_SAM_or_BAM__output_SAM_or_BAM_on_data_86__bam_peak_718	253	.	9.82803	27.51618	25.30268
chr1	171280140	171281957	Filter_SAM_or_BAM__output_SAM_or_BAM_on_data_86__bam_peak_719	1085	.	25.48753	111.26945	108.50874
chr1	171286983	171288262	Filter_SAM_or_BAM__output_SAM_or_BAM_on_data_86__bam_peak_720	389	.	12.71746	41.24861	38.96897
chr1	171293386	171295590	Filter_SAM_or_BAM__output_SAM_or_BAM_on_data_86__bam_peak_721	625	.	16.67544	64.94753	62.52639
chr1	171327564	171331453	Filter_SAM_or_BAM__output_SAM_or_BAM_on_data_86__bam_peak_722	917	.	22.41479	94.42129	91.77221
chr1	171344383	171346924	Filter_SAM_or_BAM__output_SAM_or_BAM_on_data_86__bam_peak_723	735	.	18.64278	76.06704	73.55783
chr1	171410676	171413014	Filter_SAM_or_BAM__output_SAM_or_BAM_on_data_86__bam_peak_724	1050	.	25.42337	107.76087	105.02233
chr1	171437325	171439651	Filter_SAM_or_BAM__output_SAM_or_BAM_on_data_86__bam_peak_725	163	.	7.79805	18.47038	16.31809
chr1	171440610	171440767	Filter_SAM_or_BAM__output_SAM_or_BAM_on_data_86__bam_peak_726	24	.	3.34483	4.45044	2.43908
chr1	171502508	171504985	Filter_SAM_or_BAM__output_SAM_or_BAM_on_data_86__bam_peak_727	590	.	16.31897	61.50614	59.09122
chr1	172026286	172027792	Filter_SAM_or_BAM__output_SAM_or_BAM_on_data_86__bam_peak_728	504	.	15.46175	52.81696	50.47182
chr1	172081492	172084856	Filter_SAM_or_BAM__output_SAM_or_BAM_on_data_86__bam_peak_729	1045	.	25.61899	107.3109	104.55242
chr1	172126308	172128092	Filter_SAM_or_BAM__output_SAM_or_BAM_on_data_86__bam_peak_730	589	.	16.9691	61.3583	58.95074
chr1	172133555	172133960	Filter_SAM_or_BAM__output_SAM_or_BAM_on_data_86__bam_peak_731	23	.	3.28835	4.31706	2.30811
chr1	172147587	172150382	Filter_SAM_or_BAM__output_SAM_or_BAM_on_data_86__bam_peak_732	780	.	20.69322	80.57059	78.03613
chr1	172204148	172207171	Filter_SAM_or_BAM__output_SAM_or_BAM_on_data_86__bam_peak_733	433	.	13.46209	45.64619	43.34818
chr1	172296453	172298061	Filter_SAM_or_BAM__output_SAM_or_BAM_on_data_86__bam_peak_734	63	.	4.76613	8.38897	6.32483
chr1	172309904	172310567	Filter_SAM_or_BAM__output_SAM_or_BAM_on_data_86__bam_peak_735	37	.	3.88953	5.7588	3.72353
chr1	172311941	172314423	Filter_SAM_or_BAM__output_SAM_or_BAM_on_data_86__bam_peak_736	479	.	14.47412	50.31473	47.9796
chr1	172375868	172378551	Filter_SAM_or_BAM__output_SAM_or_BAM_on_data_86__bam_peak_737	490	.	15.71202	51.40358	49.05975
chr1	172468430	172468639	Filter_SAM_or_BAM__output_SAM_or_BAM_on_data_86__bam_peak_738	22	.	3.2528	4.24449	2.23768
chr1	172482061	172482538	Filter_SAM_or_BAM__output_SAM_or_BAM_on_data_86__bam_peak_739	50	.	4.14699	7.06594	5.01811
chr1	172499627	172503936	Filter_SAM_or_BAM__output_SAM_or_BAM_on_data_86__bam_peak_740	771	.	20.08739	79.63647	77.1047
chr1	172562473	172563470	Filter_SAM_or_BAM__output_SAM_or_BAM_on_data_86__bam_peak_741	286	.	10.68123	30.90803	28.68284
chr1	172632363	172633497	Filter_SAM_or_BAM__output_SAM_or_BAM_on_data_86__bam_peak_742	192	.	8.39308	21.41777	19.254
chr1	173421220	173421597	Filter_SAM_or_BAM__output_SAM_or_BAM_on_data_86__bam_peak_743	14	.	2.88585	3.44453	1.4571
chr1	173910801	173913969	Filter_SAM_or_BAM__output_SAM_or_BAM_on_data_86__bam_peak_744	193	.	8.47216	21.52833	19.3608
chr1	175624171	175626159	Filter_SAM_or_BAM__output_SAM_or_BAM_on_data_86__bam_peak_745	541	.	14.82738	56.53356	54.15757
chr1	175690861	175693457	Filter_SAM_or_BAM__output_SAM_or_BAM_on_data_86__bam_peak_746	609	.	16.80408	63.33355	60.90786
chr1	175880047	175881473	Filter_SAM_or_BAM__output_SAM_or_BAM_on_data_86__bam_peak_747	542	.	16.22265	56.66151	54.28676
chr1	176800802	176801775	Filter_SAM_or_BAM__output_SAM_or_BAM_on_data_86__bam_peak_748	28	.	3.50125	4.87987	2.86354
chr1	176807999	176808182	Filter_SAM_or_BAM__output_SAM_or_BAM_on_data_86__bam_peak_749	16	.	2.98252	3.65066	1.65787
chr1	176810582	176816216	Filter_SAM_or_BAM__output_SAM_or_BAM_on_data_86__bam_peak_750	1210	.	29.08805	123.89064	121.00074
chr1	176818777	176818961	Filter_SAM_or_BAM__output_SAM_or_BAM_on_data_86__bam_peak_751	27	.	3.46019	4.79575	2.77992
chr1	176832498	176836158	Filter_SAM_or_BAM__output_SAM_or_BAM_on_data_86__bam_peak_752	428	.	13.60908	45.15668	42.85624
chr1	177014300	177015488	Filter_SAM_or_BAM__output_SAM_or_BAM_on_data_86__bam_peak_753	19	.	3.12128	3.95378	1.95369
chr1	177256714	177259208	Filter_SAM_or_BAM__output_SAM_or_BAM_on_data_86__bam_peak_754	486	.	14.83192	50.94763	48.60421
chr1	177338725	177339206	Filter_SAM_or_BAM__output_SAM_or_BAM_on_data_86__bam_peak_755	52	.	4.42863	7.27454	5.22071
chr1	177440941	177447241	Filter_SAM_or_BAM__output_SAM_or_BAM_on_data_86__bam_peak_756	516	.	15.01627	54.01604	51.6547
chr1	177702569	177703251	Filter_SAM_or_BAM__output_SAM_or_BAM_on_data_86__bam_peak_757	161	.	7.75511	18.34044	16.19072
chr1	177793580	177797017	Filter_SAM_or_BAM__output_SAM_or_BAM_on_data_86__bam_peak_758	847	.	21.39283	87.31652	84.73427
chr1	177982903	177983799	Filter_SAM_or_BAM__output_SAM_or_BAM_on_data_86__bam_peak_759	340	.	12.48165	36.31255	34.05433
chr1	178186905	178189835	Filter_SAM_or_BAM__output_SAM_or_BAM_on_data_86__bam_peak_760	354	.	12.37234	37.68597	35.42908
chr1	178317092	178321598	Filter_SAM_or_BAM__output_SAM_or_BAM_on_data_86__bam_peak_761	967	.	24.20999	99.45164	96.7655
chr1	178333484	178338734	Filter_SAM_or_BAM__output_SAM_or_BAM_on_data_86__bam_peak_762	716	.	19.10424	74.0937	71.6055
chr1	178368570	178370039	Filter_SAM_or_BAM__output_SAM_or_BAM_on_data_86__bam_peak_763	169	.	7.91006	19.14603	16.99382
chr1	178405206	178406955	Filter_SAM_or_BAM__output_SAM_or_BAM_on_data_86__bam_peak_764	709	.	19.86337	73.4743	70.99199
chr1	178527334	178531527	Filter_SAM_or_BAM__output_SAM_or_BAM_on_data_86__bam_peak_765	423	.	13.91714	44.6541	42.34307
chr1	179042315	179042963	Filter_SAM_or_BAM__output_SAM_or_BAM_on_data_86__bam_peak_766	14	.	2.83373	3.42118	1.43755
chr1	179477348	179477791	Filter_SAM_or_BAM__output_SAM_or_BAM_on_data_86__bam_peak_767	22	.	3.2581	4.26823	2.26169
chr1	179516763	179518429	Filter_SAM_or_BAM__output_SAM_or_BAM_on_data_86__bam_peak_768	882	.	23.76631	90.89168	88.28392
chr1	179545003	179547721	Filter_SAM_or_BAM__output_SAM_or_BAM_on_data_86__bam_peak_769	941	.	24.57071	96.77203	94.11102
chr1	179667504	179669742	Filter_SAM_or_BAM__output_SAM_or_BAM_on_data_86__bam_peak_770	723	.	19.72572	74.80724	72.3187
chr1	179801830	179804356	Filter_SAM_or_BAM__output_SAM_or_BAM_on_data_86__bam_peak_771	782	.	20.61538	80.8561	78.28559
chr1	179847862	179848484	Filter_SAM_or_BAM__output_SAM_or_BAM_on_data_86__bam_peak_772	90	.	5.77878	11.09966	9.00188
chr1	179959171	179963093	Filter_SAM_or_BAM__output_SAM_or_BAM_on_data_86__bam_peak_773	668	.	18.1024	69.29749	66.80679
chr1	180193642	180196349	Filter_SAM_or_BAM__output_SAM_or_BAM_on_data_86__bam_peak_774	225	.	9.05781	24.7024	22.5294
chr1	180250120	180250365	Filter_SAM_or_BAM__output_SAM_or_BAM_on_data_86__bam_peak_775	17	.	2.82285	3.76719	1.77808
chr1	180255387	180256995	Filter_SAM_or_BAM__output_SAM_or_BAM_on_data_86__bam_peak_776	611	.	17.69096	63.54139	61.12561
chr1	180330407	180332179	Filter_SAM_or_BAM__output_SAM_or_BAM_on_data_86__bam_peak_777	184	.	8.40995	20.59226	18.43451
chr1	180364908	180365791	Filter_SAM_or_BAM__output_SAM_or_BAM_on_data_86__bam_peak_778	149	.	7.18994	17.13581	14.99717
chr1	180386974	180387948	Filter_SAM_or_BAM__output_SAM_or_BAM_on_data_86__bam_peak_779	155	.	7.55715	17.66335	15.52583
chr1	180568547	180570264	Filter_SAM_or_BAM__output_SAM_or_BAM_on_data_86__bam_peak_780	857	.	20.17264	88.30249	85.71187
chr1	180640109	180642467	Filter_SAM_or_BAM__output_SAM_or_BAM_on_data_86__bam_peak_781	510	.	15.55054	53.42239	51.05436
chr1	180725199	180728759	Filter_SAM_or_BAM__output_SAM_or_BAM_on_data_86__bam_peak_782	700	.	17.87365	72.5772	70.09857
chr1	180767649	180769215	Filter_SAM_or_BAM__output_SAM_or_BAM_on_data_86__bam_peak_783	188	.	8.32995	21.04187	18.88737
chr1	180776631	180778813	Filter_SAM_or_BAM__output_SAM_or_BAM_on_data_86__bam_peak_784	698	.	20.03513	72.31566	69.83568
chr1	180810700	180814926	Filter_SAM_or_BAM__output_SAM_or_BAM_on_data_86__bam_peak_785	664	.	19.01472	68.8795	66.42828
chr1	180848044	180852501	Filter_SAM_or_BAM__output_SAM_or_BAM_on_data_86__bam_peak_786	223	.	8.47593	24.49901	22.32407
chr1	180903919	180905715	Filter_SAM_or_BAM__output_SAM_or_BAM_on_data_86__bam_peak_787	920	.	22.01282	94.6997	92.05286
chr1	180941084	180945075	Filter_SAM_or_BAM__output_SAM_or_BAM_on_data_86__bam_peak_788	789	.	20.66552	81.5306	78.97448
chr1	181015654	181017737	Filter_SAM_or_BAM__output_SAM_or_BAM_on_data_86__bam_peak_789	259	.	10.0929	28.18563	25.99497
chr1	181143006	181146263	Filter_SAM_or_BAM__output_SAM_or_BAM_on_data_86__bam_peak_790	961	.	24.8427	98.85677	96.18637
chr1	181150635	181152428	Filter_SAM_or_BAM__output_SAM_or_BAM_on_data_86__bam_peak_791	496	.	15.3969	52.04629	49.69778
chr1	181209207	181213597	Filter_SAM_or_BAM__output_SAM_or_BAM_on_data_86__bam_peak_792	644	.	17.39714	66.86801	64.42769
chr1	181256139	181256879	Filter_SAM_or_BAM__output_SAM_or_BAM_on_data_86__bam_peak_793	28	.	3.49309	4.8236	2.80614
chr1	181840397	181843753	Filter_SAM_or_BAM__output_SAM_or_BAM_on_data_86__bam_peak_794	744	.	20.01482	76.99996	74.48243
chr1	182017979	182021665	Filter_SAM_or_BAM__output_SAM_or_BAM_on_data_86__bam_peak_795	296	.	10.15732	31.81384	29.60129
chr1	182124498	182126351	Filter_SAM_or_BAM__output_SAM_or_BAM_on_data_86__bam_peak_796	482	.	13.43089	50.61304	48.28007
chr1	182280994	182283230	Filter_SAM_or_BAM__output_SAM_or_BAM_on_data_86__bam_peak_797	747	.	20.06167	77.24854	74.73129
chr1	182339556	182342258	Filter_SAM_or_BAM__output_SAM_or_BAM_on_data_86__bam_peak_798	307	.	11.24282	33.01037	30.78038
chr1	182368512	182369531	Filter_SAM_or_BAM__output_SAM_or_BAM_on_data_86__bam_peak_799	21	.	3.18223	4.13447	2.132
chr1	182408092	182410547	Filter_SAM_or_BAM__output_SAM_or_BAM_on_data_86__bam_peak_800	809	.	21.49236	83.53139	80.9835
chr1	182515471	182520801	Filter_SAM_or_BAM__output_SAM_or_BAM_on_data_86__bam_peak_801	683	.	17.72577	70.892	68.38807
chr1	182527734	182528396	Filter_SAM_or_BAM__output_SAM_or_BAM_on_data_86__bam_peak_802	31	.	3.66855	5.22253	3.19788
chr1	183113597	183114138	Filter_SAM_or_BAM__output_SAM_or_BAM_on_data_86__bam_peak_803	23	.	3.30607	4.4066	2.3987
chr1	183144205	183147902	Filter_SAM_or_BAM__output_SAM_or_BAM_on_data_86__bam_peak_804	720	.	19.77991	74.51569	72.0122
chr1	183194349	183194977	Filter_SAM_or_BAM__output_SAM_or_BAM_on_data_86__bam_peak_805	27	.	3.40712	4.78857	2.7757
chr1	183220355	183221651	Filter_SAM_or_BAM__output_SAM_or_BAM_on_data_86__bam_peak_806	322	.	11.76076	34.49402	32.25173
chr1	183295597	183298818	Filter_SAM_or_BAM__output_SAM_or_BAM_on_data_86__bam_peak_807	1070	.	17.67043	109.8541	107.08759
chr1	183344409	183346843	Filter_SAM_or_BAM__output_SAM_or_BAM_on_data_86__bam_peak_808	648	.	17.11226	67.25357	64.81427
chr1	183367901	183370336	Filter_SAM_or_BAM__output_SAM_or_BAM_on_data_86__bam_peak_809	459	.	15.06431	48.26282	45.93678
chr1	183388620	183390016	Filter_SAM_or_BAM__output_SAM_or_BAM_on_data_86__bam_peak_810	367	.	12.65379	39.06499	36.79192
chr1	184032875	184042790	Filter_SAM_or_BAM__output_SAM_or_BAM_on_data_86__bam_peak_811	601	.	16.38566	62.62402	60.17876
chr1	184048786	184049257	Filter_SAM_or_BAM__output_SAM_or_BAM_on_data_86__bam_peak_812	30	.	3.46862	5.06909	3.05253
chr1	184076627	184076843	Filter_SAM_or_BAM__output_SAM_or_BAM_on_data_86__bam_peak_813	24	.	3.32972	4.42295	2.41254
chr1	184261331	184261593	Filter_SAM_or_BAM__output_SAM_or_BAM_on_data_86__bam_peak_814	21	.	3.20942	4.14602	2.1413
chr1	184441042	184441508	Filter_SAM_or_BAM__output_SAM_or_BAM_on_data_86__bam_peak_815	19	.	3.10738	3.95985	1.96189
chr1	184663379	184664336	Filter_SAM_or_BAM__output_SAM_or_BAM_on_data_86__bam_peak_816	18	.	3.06772	3.87829	1.88248
chr1	184730353	184733386	Filter_SAM_or_BAM__output_SAM_or_BAM_on_data_86__bam_peak_817	494	.	13.93017	51.75512	49.40884
chr1	184844319	184846793	Filter_SAM_or_BAM__output_SAM_or_BAM_on_data_86__bam_peak_818	972	.	25.42086	99.92045	97.23887
chr1	185203905	185205878	Filter_SAM_or_BAM__output_SAM_or_BAM_on_data_86__bam_peak_819	469	.	12.0617	49.22726	46.90541
chr1	185327983	185329750	Filter_SAM_or_BAM__output_SAM_or_BAM_on_data_86__bam_peak_820	629	.	16.75832	65.37513	62.95013
chr1	185331750	185333604	Filter_SAM_or_BAM__output_SAM_or_BAM_on_data_86__bam_peak_821	789	.	20.94368	81.45834	78.90177
chr1	185362122	185365228	Filter_SAM_or_BAM__output_SAM_or_BAM_on_data_86__bam_peak_822	496	.	15.15935	52.03728	49.69262
chr1	186116635	186117634	Filter_SAM_or_BAM__output_SAM_or_BAM_on_data_86__bam_peak_823	358	.	12.70701	38.08353	35.82087
chr1	186701514	186706217	Filter_SAM_or_BAM__output_SAM_or_BAM_on_data_86__bam_peak_824	975	.	25.00381	100.271	97.58594
chr1	186747970	186750349	Filter_SAM_or_BAM__output_SAM_or_BAM_on_data_86__bam_peak_825	734	.	20.58859	75.94751	73.45385
chr1	187215017	187216601	Filter_SAM_or_BAM__output_SAM_or_BAM_on_data_86__bam_peak_826	703	.	20.01459	72.84505	70.37112
chr1	189006396	189008265	Filter_SAM_or_BAM__output_SAM_or_BAM_on_data_86__bam_peak_827	377	.	12.57255	40.03684	37.76149
chr1	189214283	189215489	Filter_SAM_or_BAM__output_SAM_or_BAM_on_data_86__bam_peak_828	78	.	5.36678	9.9299	7.84335
chr1	189686513	189689274	Filter_SAM_or_BAM__output_SAM_or_BAM_on_data_86__bam_peak_829	247	.	9.63673	26.93706	24.7469
chr1	189718527	189718985	Filter_SAM_or_BAM__output_SAM_or_BAM_on_data_86__bam_peak_830	22	.	3.16618	4.24304	2.2414
chr1	189727107	189730466	Filter_SAM_or_BAM__output_SAM_or_BAM_on_data_86__bam_peak_831	780	.	21.22656	80.59024	78.06079
chr1	189921226	189923173	Filter_SAM_or_BAM__output_SAM_or_BAM_on_data_86__bam_peak_832	414	.	13.87541	43.74804	41.45348
chr1	190161697	190161862	Filter_SAM_or_BAM__output_SAM_or_BAM_on_data_86__bam_peak_833	18	.	3.0547	3.82673	1.83663
chr1	190169293	190170823	Filter_SAM_or_BAM__output_SAM_or_BAM_on_data_86__bam_peak_834	128	.	6.72281	15.02162	12.89587
chr1	190910684	190912600	Filter_SAM_or_BAM__output_SAM_or_BAM_on_data_86__bam_peak_835	705	.	18.63677	73.06303	70.57909
chr1	190927410	190930103	Filter_SAM_or_BAM__output_SAM_or_BAM_on_data_86__bam_peak_836	826	.	21.81986	85.23933	82.64748
chr1	190976832	190979963	Filter_SAM_or_BAM__output_SAM_or_BAM_on_data_86__bam_peak_837	648	.	18.33012	67.28716	64.83965
chr1	191024424	191027024	Filter_SAM_or_BAM__output_SAM_or_BAM_on_data_86__bam_peak_838	683	.	19.06445	70.84796	68.37614
chr1	191061975	191063987	Filter_SAM_or_BAM__output_SAM_or_BAM_on_data_86__bam_peak_839	463	.	13.58976	48.64718	46.31974
chr1	191181601	191184039	Filter_SAM_or_BAM__output_SAM_or_BAM_on_data_86__bam_peak_840	310	.	10.64851	33.22341	31.00787
chr1	191216090	191216514	Filter_SAM_or_BAM__output_SAM_or_BAM_on_data_86__bam_peak_841	16	.	2.98387	3.65353	1.66067
chr1	191224004	191225704	Filter_SAM_or_BAM__output_SAM_or_BAM_on_data_86__bam_peak_842	211	.	8.47227	23.34578	21.17266
chr1	191312487	191313332	Filter_SAM_or_BAM__output_SAM_or_BAM_on_data_86__bam_peak_843	265	.	9.76056	28.74385	26.55065
chr1	191317183	191318925	Filter_SAM_or_BAM__output_SAM_or_BAM_on_data_86__bam_peak_844	765	.	18.00277	79.08231	76.55865
chr1	191325613	191327012	Filter_SAM_or_BAM__output_SAM_or_BAM_on_data_86__bam_peak_845	654	.	18.44091	67.87276	65.4231
chr1	191393999	191398239	Filter_SAM_or_BAM__output_SAM_or_BAM_on_data_86__bam_peak_846	1058	.	26.30779	108.60385	105.84017
chr1	191573721	191577246	Filter_SAM_or_BAM__output_SAM_or_BAM_on_data_86__bam_peak_847	791	.	19.91266	81.65904	79.10209
chr1	191661313	191662218	Filter_SAM_or_BAM__output_SAM_or_BAM_on_data_86__bam_peak_848	19	.	3.09962	3.90293	1.9038
chr1	191671910	191672379	Filter_SAM_or_BAM__output_SAM_or_BAM_on_data_86__bam_peak_849	68	.	5.0552	8.92833	6.85212
chr1	191717093	191720041	Filter_SAM_or_BAM__output_SAM_or_BAM_on_data_86__bam_peak_850	643	.	17.66312	66.7831	64.33829
chr1	191817933	191818178	Filter_SAM_or_BAM__output_SAM_or_BAM_on_data_86__bam_peak_851	17	.	3.01349	3.7167	1.72219
chr1	191820893	191822219	Filter_SAM_or_BAM__output_SAM_or_BAM_on_data_86__bam_peak_852	255	.	9.70004	27.70853	25.5095
chr1	191894213	191894695	Filter_SAM_or_BAM__output_SAM_or_BAM_on_data_86__bam_peak_853	22	.	3.24038	4.22773	2.22206
chr1	191905672	191908515	Filter_SAM_or_BAM__output_SAM_or_BAM_on_data_86__bam_peak_854	540	.	16.09745	56.40952	54.03866
chr1	191989301	191990421	Filter_SAM_or_BAM__output_SAM_or_BAM_on_data_86__bam_peak_855	295	.	10.48223	31.7348	29.5169
chr1	192070433	192070818	Filter_SAM_or_BAM__output_SAM_or_BAM_on_data_86__bam_peak_856	27	.	3.4703	4.78416	2.76781
chr1	192090205	192093087	Filter_SAM_or_BAM__output_SAM_or_BAM_on_data_86__bam_peak_857	684	.	18.12397	70.92108	68.44675
chr1	192135531	192139255	Filter_SAM_or_BAM__output_SAM_or_BAM_on_data_86__bam_peak_858	835	.	22.28638	86.12595	83.55959
chr1	192770348	192771444	Filter_SAM_or_BAM__output_SAM_or_BAM_on_data_86__bam_peak_859	55	.	4.5611	7.58399	5.52421
chr1	192806554	192807525	Filter_SAM_or_BAM__output_SAM_or_BAM_on_data_86__bam_peak_860	36	.	3.80305	5.66765	3.63514
chr1	192850052	192850229	Filter_SAM_or_BAM__output_SAM_or_BAM_on_data_86__bam_peak_861	16	.	2.94976	3.6455	1.66397
chr1	192851439	192857972	Filter_SAM_or_BAM__output_SAM_or_BAM_on_data_86__bam_peak_862	363	.	11.97763	38.62521	36.36979
chr1	193128801	193130391	Filter_SAM_or_BAM__output_SAM_or_BAM_on_data_86__bam_peak_863	479	.	15.08284	50.33187	47.99478
chr1	193172302	193175751	Filter_SAM_or_BAM__output_SAM_or_BAM_on_data_86__bam_peak_864	396	.	12.18713	41.96551	39.69214
chr1	193271477	193273621	Filter_SAM_or_BAM__output_SAM_or_BAM_on_data_86__bam_peak_865	516	.	15.65136	54.03129	51.66917
chr1	193368335	193370412	Filter_SAM_or_BAM__output_SAM_or_BAM_on_data_86__bam_peak_866	163	.	7.61144	18.45659	16.3244
chr1	194618922	194623325	Filter_SAM_or_BAM__output_SAM_or_BAM_on_data_86__bam_peak_867	857	.	21.34304	88.4048	85.79755
chr1	194879795	194880002	Filter_SAM_or_BAM__output_SAM_or_BAM_on_data_86__bam_peak_868	78	.	5.41665	9.95698	7.86924
chr1	194938777	194939786	Filter_SAM_or_BAM__output_SAM_or_BAM_on_data_86__bam_peak_869	45	.	4.07451	6.55749	4.51375
chr1	194976048	194977761	Filter_SAM_or_BAM__output_SAM_or_BAM_on_data_86__bam_peak_870	585	.	17.05582	60.96785	58.55948
chr1	195129661	195132028	Filter_SAM_or_BAM__output_SAM_or_BAM_on_data_86__bam_peak_871	763	.	20.5563	78.85195	76.31111
chr1	195241380	195242485	Filter_SAM_or_BAM__output_SAM_or_BAM_on_data_86__bam_peak_872	271	.	7.87361	29.35168	27.14996
chr10	3365407	3368618	Filter_SAM_or_BAM__output_SAM_or_BAM_on_data_86__bam_peak_873	686	.	18.34464	71.10979	68.64507
chr10	3972579	3974360	Filter_SAM_or_BAM__output_SAM_or_BAM_on_data_86__bam_peak_874	800	.	22.37347	82.57526	80.02899
chr10	3975172	3975435	Filter_SAM_or_BAM__output_SAM_or_BAM_on_data_86__bam_peak_875	23	.	3.25244	4.34699	2.34206
chr10	4266116	4267390	Filter_SAM_or_BAM__output_SAM_or_BAM_on_data_86__bam_peak_876	84	.	5.40389	10.48764	8.40045
chr10	4334276	4335588	Filter_SAM_or_BAM__output_SAM_or_BAM_on_data_86__bam_peak_877	102	.	6.14569	12.35787	10.25202
chr10	4385904	4390883	Filter_SAM_or_BAM__output_SAM_or_BAM_on_data_86__bam_peak_878	552	.	15.56804	57.66822	55.27356
chr10	4430711	4433965	Filter_SAM_or_BAM__output_SAM_or_BAM_on_data_86__bam_peak_879	577	.	17.04462	60.19148	57.79047
chr10	4611389	4613472	Filter_SAM_or_BAM__output_SAM_or_BAM_on_data_86__bam_peak_880	456	.	14.79636	47.97969	45.66325
chr10	5067501	5069484	Filter_SAM_or_BAM__output_SAM_or_BAM_on_data_86__bam_peak_881	25	.	3.32024	4.54155	2.53303
chr10	5110581	5110916	Filter_SAM_or_BAM__output_SAM_or_BAM_on_data_86__bam_peak_882	38	.	3.84632	5.85261	3.81915
chr10	5193634	5195270	Filter_SAM_or_BAM__output_SAM_or_BAM_on_data_86__bam_peak_883	394	.	13.21136	41.72276	39.44624
chr10	5288589	5289100	Filter_SAM_or_BAM__output_SAM_or_BAM_on_data_86__bam_peak_884	19	.	3.10158	3.91045	1.91139
chr10	5480357	5480525	Filter_SAM_or_BAM__output_SAM_or_BAM_on_data_86__bam_peak_885	14	.	2.88585	3.44453	1.4571
chr10	5802540	5806728	Filter_SAM_or_BAM__output_SAM_or_BAM_on_data_86__bam_peak_886	344	.	10.54304	36.7407	34.48684
chr10	5821689	5825036	Filter_SAM_or_BAM__output_SAM_or_BAM_on_data_86__bam_peak_887	852	.	21.60497	87.79085	85.20647
chr10	5921961	5922782	Filter_SAM_or_BAM__output_SAM_or_BAM_on_data_86__bam_peak_888	63	.	4.83408	8.43323	6.36582
chr10	7182532	7183591	Filter_SAM_or_BAM__output_SAM_or_BAM_on_data_86__bam_peak_889	45	.	4.204	6.57392	4.5265
chr10	7208505	7213679	Filter_SAM_or_BAM__output_SAM_or_BAM_on_data_86__bam_peak_890	1144	.	25.90444	117.25677	114.40376
chr10	7390488	7392130	Filter_SAM_or_BAM__output_SAM_or_BAM_on_data_86__bam_peak_891	191	.	8.62429	21.34	19.17514
chr10	7470277	7473651	Filter_SAM_or_BAM__output_SAM_or_BAM_on_data_86__bam_peak_892	85	.	5.57407	10.6139	8.5243
chr10	7589418	7591444	Filter_SAM_or_BAM__output_SAM_or_BAM_on_data_86__bam_peak_893	259	.	8.06114	28.1205	25.93159
chr10	7661410	7664364	Filter_SAM_or_BAM__output_SAM_or_BAM_on_data_86__bam_peak_894	910	.	21.77366	93.65518	91.02046
chr10	7666929	7668415	Filter_SAM_or_BAM__output_SAM_or_BAM_on_data_86__bam_peak_895	530	.	15.62612	55.37763	53.00699
chr10	7679700	7683331	Filter_SAM_or_BAM__output_SAM_or_BAM_on_data_86__bam_peak_896	919	.	24.16996	94.58617	91.948
chr10	7725653	7727599	Filter_SAM_or_BAM__output_SAM_or_BAM_on_data_86__bam_peak_897	741	.	18.23599	76.67929	74.15165
chr10	7779506	7781589	Filter_SAM_or_BAM__output_SAM_or_BAM_on_data_86__bam_peak_898	422	.	13.10858	44.49869	42.20304
chr10	7791662	7794617	Filter_SAM_or_BAM__output_SAM_or_BAM_on_data_86__bam_peak_899	775	.	19.36667	80.06438	77.51921
chr10	7953955	7957542	Filter_SAM_or_BAM__output_SAM_or_BAM_on_data_86__bam_peak_900	569	.	15.94302	59.33654	56.92177
chr10	8505808	8506550	Filter_SAM_or_BAM__output_SAM_or_BAM_on_data_86__bam_peak_901	74	.	5.24166	9.54565	7.46188
chr10	8517189	8519569	Filter_SAM_or_BAM__output_SAM_or_BAM_on_data_86__bam_peak_902	678	.	18.30263	70.37542	67.89989
chr10	8760586	8762858	Filter_SAM_or_BAM__output_SAM_or_BAM_on_data_86__bam_peak_903	210	.	8.68546	23.17955	21.00437
chr10	8884656	8887063	Filter_SAM_or_BAM__output_SAM_or_BAM_on_data_86__bam_peak_904	689	.	19.35506	71.40361	68.91741
chr10	9898670	9902175	Filter_SAM_or_BAM__output_SAM_or_BAM_on_data_86__bam_peak_905	632	.	17.63954	65.63956	63.20657
chr10	10557080	10558300	Filter_SAM_or_BAM__output_SAM_or_BAM_on_data_86__bam_peak_906	410	.	13.07915	43.33368	41.04763
chr10	10688536	10689096	Filter_SAM_or_BAM__output_SAM_or_BAM_on_data_86__bam_peak_907	23	.	3.30047	4.36735	2.35926
chr10	11149077	11150759	Filter_SAM_or_BAM__output_SAM_or_BAM_on_data_86__bam_peak_908	488	.	14.94975	51.18828	48.85149
chr10	11280022	11283424	Filter_SAM_or_BAM__output_SAM_or_BAM_on_data_86__bam_peak_909	786	.	19.89914	81.21164	78.67723
chr10	11342975	11344127	Filter_SAM_or_BAM__output_SAM_or_BAM_on_data_86__bam_peak_910	175	.	8.27423	19.71876	17.55445
chr10	12866168	12870009	Filter_SAM_or_BAM__output_SAM_or_BAM_on_data_86__bam_peak_911	1419	.	32.16705	145.02139	141.97511
chr10	12912071	12912286	Filter_SAM_or_BAM__output_SAM_or_BAM_on_data_86__bam_peak_912	31	.	3.55606	5.21673	3.19732
chr10	12921661	12923677	Filter_SAM_or_BAM__output_SAM_or_BAM_on_data_86__bam_peak_913	310	.	10.16541	33.24575	31.01651
chr10	12962759	12964924	Filter_SAM_or_BAM__output_SAM_or_BAM_on_data_86__bam_peak_914	461	.	14.71672	48.45258	46.12937
chr10	13008003	13009462	Filter_SAM_or_BAM__output_SAM_or_BAM_on_data_86__bam_peak_915	459	.	13.77693	48.24071	45.91026
chr10	13090958	13091476	Filter_SAM_or_BAM__output_SAM_or_BAM_on_data_86__bam_peak_916	24	.	3.11238	4.43564	2.43328
chr10	13192064	13193561	Filter_SAM_or_BAM__output_SAM_or_BAM_on_data_86__bam_peak_917	455	.	13.92306	47.86141	45.54095
chr10	13500965	13502098	Filter_SAM_or_BAM__output_SAM_or_BAM_on_data_86__bam_peak_918	48	.	3.8992	6.89751	4.85546
chr10	13551667	13554202	Filter_SAM_or_BAM__output_SAM_or_BAM_on_data_86__bam_peak_919	742	.	20.04947	76.78172	74.26893
chr10	13831419	13833319	Filter_SAM_or_BAM__output_SAM_or_BAM_on_data_86__bam_peak_920	130	.	6.91523	15.16412	13.03807
chr10	13869176	13870051	Filter_SAM_or_BAM__output_SAM_or_BAM_on_data_86__bam_peak_921	20	.	3.13953	4.09261	2.09314
chr10	13964021	13969281	Filter_SAM_or_BAM__output_SAM_or_BAM_on_data_86__bam_peak_922	1257	.	28.98347	128.6452	125.73238
chr10	13982990	13984026	Filter_SAM_or_BAM__output_SAM_or_BAM_on_data_86__bam_peak_923	158	.	7.59986	18.02285	15.87779
chr10	14017634	14019076	Filter_SAM_or_BAM__output_SAM_or_BAM_on_data_86__bam_peak_924	134	.	6.91728	15.524	13.40506
chr10	14048310	14049735	Filter_SAM_or_BAM__output_SAM_or_BAM_on_data_86__bam_peak_925	71	.	5.06925	9.18429	7.1078
chr10	14085638	14086831	Filter_SAM_or_BAM__output_SAM_or_BAM_on_data_86__bam_peak_926	78	.	5.26706	9.9004	7.82432
chr10	14543472	14546231	Filter_SAM_or_BAM__output_SAM_or_BAM_on_data_86__bam_peak_927	525	.	14.78388	54.9192	52.55573
chr10	14703649	14705855	Filter_SAM_or_BAM__output_SAM_or_BAM_on_data_86__bam_peak_928	567	.	15.51093	59.13111	56.73481
chr10	17549374	17549715	Filter_SAM_or_BAM__output_SAM_or_BAM_on_data_86__bam_peak_929	24	.	3.31194	4.43653	2.42843
chr10	17721498	17727759	Filter_SAM_or_BAM__output_SAM_or_BAM_on_data_86__bam_peak_930	957	.	24.39543	98.43239	95.75679
chr10	17795326	17797052	Filter_SAM_or_BAM__output_SAM_or_BAM_on_data_86__bam_peak_931	26	.	3.40324	4.61636	2.60331
chr10	17946469	17948283	Filter_SAM_or_BAM__output_SAM_or_BAM_on_data_86__bam_peak_932	301	.	11.38996	32.37978	30.14491
chr10	18005392	18005761	Filter_SAM_or_BAM__output_SAM_or_BAM_on_data_86__bam_peak_933	16	.	2.99484	3.67713	1.68367
chr10	18020863	18023565	Filter_SAM_or_BAM__output_SAM_or_BAM_on_data_86__bam_peak_934	1120	.	25.62704	114.8844	112.03136
chr10	18055231	18057761	Filter_SAM_or_BAM__output_SAM_or_BAM_on_data_86__bam_peak_935	655	.	17.99989	68.02476	65.55141
chr10	18233844	18235666	Filter_SAM_or_BAM__output_SAM_or_BAM_on_data_86__bam_peak_936	670	.	17.41703	69.54139	67.05666
chr10	18318237	18320191	Filter_SAM_or_BAM__output_SAM_or_BAM_on_data_86__bam_peak_937	248	.	9.3333	26.99262	24.8073
chr10	18407301	18409393	Filter_SAM_or_BAM__output_SAM_or_BAM_on_data_86__bam_peak_938	105	.	6.11772	12.69908	10.5962
chr10	18430215	18434094	Filter_SAM_or_BAM__output_SAM_or_BAM_on_data_86__bam_peak_939	656	.	17.79236	68.13453	65.65454
chr10	18545132	18546207	Filter_SAM_or_BAM__output_SAM_or_BAM_on_data_86__bam_peak_940	193	.	8.19306	21.5396	19.3716
chr10	19009168	19009777	Filter_SAM_or_BAM__output_SAM_or_BAM_on_data_86__bam_peak_941	38	.	3.83921	5.86702	3.8314
chr10	19013066	19015836	Filter_SAM_or_BAM__output_SAM_or_BAM_on_data_86__bam_peak_942	715	.	19.5786	74.09129	71.58456
chr10	19043242	19044084	Filter_SAM_or_BAM__output_SAM_or_BAM_on_data_86__bam_peak_943	118	.	6.18422	13.98568	11.88243
chr10	19167888	19168356	Filter_SAM_or_BAM__output_SAM_or_BAM_on_data_86__bam_peak_944	34	.	3.7392	5.50679	3.48155
chr10	19591118	19593531	Filter_SAM_or_BAM__output_SAM_or_BAM_on_data_86__bam_peak_945	758	.	19.97079	78.36479	75.83205
chr10	19907166	19907721	Filter_SAM_or_BAM__output_SAM_or_BAM_on_data_86__bam_peak_946	168	.	6.75613	18.98425	16.85087
chr10	19933609	19934751	Filter_SAM_or_BAM__output_SAM_or_BAM_on_data_86__bam_peak_947	140	.	7.28714	16.19052	14.05386
chr10	20311066	20314549	Filter_SAM_or_BAM__output_SAM_or_BAM_on_data_86__bam_peak_948	665	.	17.23187	69.03088	66.57138
chr10	20347240	20348517	Filter_SAM_or_BAM__output_SAM_or_BAM_on_data_86__bam_peak_949	160	.	7.78122	18.21288	16.05953
chr10	20723163	20725079	Filter_SAM_or_BAM__output_SAM_or_BAM_on_data_86__bam_peak_950	71	.	5.11512	9.20131	7.12302
chr10	20952163	20954569	Filter_SAM_or_BAM__output_SAM_or_BAM_on_data_86__bam_peak_951	280	.	10.06375	30.30849	28.09995
chr10	21158970	21161454	Filter_SAM_or_BAM__output_SAM_or_BAM_on_data_86__bam_peak_952	164	.	7.64061	18.60836	16.457
chr10	21188753	21189177	Filter_SAM_or_BAM__output_SAM_or_BAM_on_data_86__bam_peak_953	62	.	4.7936	8.32273	6.25792
chr10	21295554	21297775	Filter_SAM_or_BAM__output_SAM_or_BAM_on_data_86__bam_peak_954	427	.	12.63648	45.08863	42.78614
chr10	21993140	21999753	Filter_SAM_or_BAM__output_SAM_or_BAM_on_data_86__bam_peak_955	606	.	16.74246	63.09471	60.66356
chr10	22147977	22150832	Filter_SAM_or_BAM__output_SAM_or_BAM_on_data_86__bam_peak_956	641	.	15.70136	66.59576	64.15379
chr10	22158255	22159341	Filter_SAM_or_BAM__output_SAM_or_BAM_on_data_86__bam_peak_957	62	.	4.79894	8.28364	6.2154
chr10	22163516	22163699	Filter_SAM_or_BAM__output_SAM_or_BAM_on_data_86__bam_peak_958	24	.	3.34122	4.44786	2.43687
chr10	22306297	22307870	Filter_SAM_or_BAM__output_SAM_or_BAM_on_data_86__bam_peak_959	163	.	7.87558	18.47563	16.32519
chr10	22729784	22732384	Filter_SAM_or_BAM__output_SAM_or_BAM_on_data_86__bam_peak_960	1184	.	28.7307	121.35242	118.49645
chr10	23076888	23077608	Filter_SAM_or_BAM__output_SAM_or_BAM_on_data_86__bam_peak_961	74	.	4.85752	9.51606	7.43961
chr10	23176784	23178082	Filter_SAM_or_BAM__output_SAM_or_BAM_on_data_86__bam_peak_962	59	.	4.4703	7.96215	5.91033
chr10	23285097	23285276	Filter_SAM_or_BAM__output_SAM_or_BAM_on_data_86__bam_peak_963	16	.	2.97921	3.64359	1.65099
chr10	23345726	23351063	Filter_SAM_or_BAM__output_SAM_or_BAM_on_data_86__bam_peak_964	827	.	20.35529	85.33118	82.75238
chr10	23449373	23450141	Filter_SAM_or_BAM__output_SAM_or_BAM_on_data_86__bam_peak_965	26	.	3.43883	4.68673	2.67159
chr10	23784155	23784321	Filter_SAM_or_BAM__output_SAM_or_BAM_on_data_86__bam_peak_966	15	.	2.93436	3.54795	1.55783
chr10	23785248	23788795	Filter_SAM_or_BAM__output_SAM_or_BAM_on_data_86__bam_peak_967	579	.	16.37752	60.34523	57.94399
chr10	23796296	23798093	Filter_SAM_or_BAM__output_SAM_or_BAM_on_data_86__bam_peak_968	443	.	12.84787	46.62984	44.32162
chr10	24131689	24131853	Filter_SAM_or_BAM__output_SAM_or_BAM_on_data_86__bam_peak_969	14	.	2.88585	3.44453	1.4571
chr10	24149038	24150912	Filter_SAM_or_BAM__output_SAM_or_BAM_on_data_86__bam_peak_970	444	.	12.95369	46.79913	44.49134
chr10	24594703	24598185	Filter_SAM_or_BAM__output_SAM_or_BAM_on_data_86__bam_peak_971	329	.	10.88385	35.24018	32.99463
chr10	24709825	24712402	Filter_SAM_or_BAM__output_SAM_or_BAM_on_data_86__bam_peak_972	404	.	12.84562	42.76898	40.48063
chr10	24778383	24778853	Filter_SAM_or_BAM__output_SAM_or_BAM_on_data_86__bam_peak_973	71	.	5.16278	9.21735	7.13562
chr10	24834781	24836602	Filter_SAM_or_BAM__output_SAM_or_BAM_on_data_86__bam_peak_974	29	.	3.4412	4.97997	2.96643
chr10	24869508	24871140	Filter_SAM_or_BAM__output_SAM_or_BAM_on_data_86__bam_peak_975	474	.	13.51358	49.8276	47.49208
chr10	25296197	25298377	Filter_SAM_or_BAM__output_SAM_or_BAM_on_data_86__bam_peak_976	219	.	8.95213	24.12289	21.94763
chr10	25359121	25363136	Filter_SAM_or_BAM__output_SAM_or_BAM_on_data_86__bam_peak_977	803	.	20.44902	82.90373	80.32005
chr10	25432436	25433926	Filter_SAM_or_BAM__output_SAM_or_BAM_on_data_86__bam_peak_978	60	.	4.65957	8.10683	6.04476
chr10	26078145	26079149	Filter_SAM_or_BAM__output_SAM_or_BAM_on_data_86__bam_peak_979	128	.	6.24625	14.98462	12.85974
chr10	26372908	26376353	Filter_SAM_or_BAM__output_SAM_or_BAM_on_data_86__bam_peak_980	615	.	17.45259	63.98256	61.56294
chr10	26772181	26774137	Filter_SAM_or_BAM__output_SAM_or_BAM_on_data_86__bam_peak_981	383	.	13.04485	40.57098	38.30032
chr10	27614542	27617283	Filter_SAM_or_BAM__output_SAM_or_BAM_on_data_86__bam_peak_982	277	.	10.68743	29.95467	27.73811
chr10	27967365	27968990	Filter_SAM_or_BAM__output_SAM_or_BAM_on_data_86__bam_peak_983	23	.	3.23027	4.34293	2.33821
chr10	28073783	28077378	Filter_SAM_or_BAM__output_SAM_or_BAM_on_data_86__bam_peak_984	1648	.	34.71918	168.12346	164.84926
chr10	28113304	28114474	Filter_SAM_or_BAM__output_SAM_or_BAM_on_data_86__bam_peak_985	92	.	5.31966	11.32799	9.23884
chr10	29143069	29147235	Filter_SAM_or_BAM__output_SAM_or_BAM_on_data_86__bam_peak_986	163	.	7.05827	18.49987	16.36422
chr10	29211414	29213760	Filter_SAM_or_BAM__output_SAM_or_BAM_on_data_86__bam_peak_987	183	.	8.09949	20.51914	18.37067
chr10	29311903	29314341	Filter_SAM_or_BAM__output_SAM_or_BAM_on_data_86__bam_peak_988	746	.	20.3222	77.14235	74.60607
chr10	29359748	29362889	Filter_SAM_or_BAM__output_SAM_or_BAM_on_data_86__bam_peak_989	896	.	22.46388	92.257	89.63289
chr10	29535163	29536179	Filter_SAM_or_BAM__output_SAM_or_BAM_on_data_86__bam_peak_990	45	.	4.16182	6.54641	4.50291
chr10	30198817	30201044	Filter_SAM_or_BAM__output_SAM_or_BAM_on_data_86__bam_peak_991	360	.	11.94322	38.33784	36.07694
chr10	30599493	30601317	Filter_SAM_or_BAM__output_SAM_or_BAM_on_data_86__bam_peak_992	896	.	23.35599	92.2418	89.60926
chr10	30617127	30619221	Filter_SAM_or_BAM__output_SAM_or_BAM_on_data_86__bam_peak_993	1138	.	27.1338	116.66055	113.80151
chr10	30654685	30655983	Filter_SAM_or_BAM__output_SAM_or_BAM_on_data_86__bam_peak_994	58	.	4.63245	7.87863	5.81772
chr10	30801605	30803941	Filter_SAM_or_BAM__output_SAM_or_BAM_on_data_86__bam_peak_995	631	.	17.09402	65.62029	63.19333
chr10	30810473	30811070	Filter_SAM_or_BAM__output_SAM_or_BAM_on_data_86__bam_peak_996	227	.	9.32706	24.91433	22.73679
chr10	30842363	30843771	Filter_SAM_or_BAM__output_SAM_or_BAM_on_data_86__bam_peak_997	81	.	5.3498	10.24882	8.16352
chr10	31313167	31314587	Filter_SAM_or_BAM__output_SAM_or_BAM_on_data_86__bam_peak_998	361	.	10.72888	38.40717	36.15325
chr10	31592071	31593287	Filter_SAM_or_BAM__output_SAM_or_BAM_on_data_86__bam_peak_999	32	.	3.60136	5.2239	3.20147
chr10	31604235	31610344	Filter_SAM_or_BAM__output_SAM_or_BAM_on_data_86__bam_peak_1000	802	.	18.4301	82.86067	80.28114
chr10	32884482	32885575	Filter_SAM_or_BAM__output_SAM_or_BAM_on_data_86__bam_peak_1001	18	.	3.06285	3.82534	1.82829
chr10	32886278	32886438	Filter_SAM_or_BAM__output_SAM_or_BAM_on_data_86__bam_peak_1002	15	.	2.91487	3.56398	1.58637
chr10	32887286	32890825	Filter_SAM_or_BAM__output_SAM_or_BAM_on_data_86__bam_peak_1003	34	.	3.62194	5.48267	3.45791
chr10	33083583	33084316	Filter_SAM_or_BAM__output_SAM_or_BAM_on_data_86__bam_peak_1004	17	.	2.94003	3.72615	1.73748
chr10	33904950	33905345	Filter_SAM_or_BAM__output_SAM_or_BAM_on_data_86__bam_peak_1005	46	.	3.81717	6.66083	4.62055
chr10	33949882	33951955	Filter_SAM_or_BAM__output_SAM_or_BAM_on_data_86__bam_peak_1006	555	.	15.76603	57.89831	55.51741
chr10	34017940	34020892	Filter_SAM_or_BAM__output_SAM_or_BAM_on_data_86__bam_peak_1007	787	.	20.16823	81.33324	78.78284
chr10	34205851	34208390	Filter_SAM_or_BAM__output_SAM_or_BAM_on_data_86__bam_peak_1008	951	.	23.17321	97.8223	95.13947
chr10	34280699	34285430	Filter_SAM_or_BAM__output_SAM_or_BAM_on_data_86__bam_peak_1009	623	.	16.10531	64.8226	62.38762
chr10	34296314	34298566	Filter_SAM_or_BAM__output_SAM_or_BAM_on_data_86__bam_peak_1010	279	.	10.30125	30.12015	27.91091
chr10	34416512	34418942	Filter_SAM_or_BAM__output_SAM_or_BAM_on_data_86__bam_peak_1011	583	.	16.22696	60.76593	58.35463
chr10	34482988	34485576	Filter_SAM_or_BAM__output_SAM_or_BAM_on_data_86__bam_peak_1012	1276	.	24.68982	130.55806	127.61126
chr10	34512476	34513084	Filter_SAM_or_BAM__output_SAM_or_BAM_on_data_86__bam_peak_1013	36	.	3.83051	5.65672	3.62529
chr10	36506858	36508535	Filter_SAM_or_BAM__output_SAM_or_BAM_on_data_86__bam_peak_1014	104	.	5.58167	12.519	10.4137
chr10	36973859	36976041	Filter_SAM_or_BAM__output_SAM_or_BAM_on_data_86__bam_peak_1015	897	.	22.51372	92.37985	89.73912
chr10	37134160	37141863	Filter_SAM_or_BAM__output_SAM_or_BAM_on_data_86__bam_peak_1016	992	.	23.2195	102.01177	99.29411
chr10	38059558	38059768	Filter_SAM_or_BAM__output_SAM_or_BAM_on_data_86__bam_peak_1017	15	.	2.8643	3.51014	1.5275
chr10	39133258	39134885	Filter_SAM_or_BAM__output_SAM_or_BAM_on_data_86__bam_peak_1018	452	.	13.82625	47.5695	45.25134
chr10	39171080	39171857	Filter_SAM_or_BAM__output_SAM_or_BAM_on_data_86__bam_peak_1019	173	.	7.91709	19.45319	17.30921
chr10	39369352	39372203	Filter_SAM_or_BAM__output_SAM_or_BAM_on_data_86__bam_peak_1020	624	.	17.17639	64.90012	62.47326
chr10	39613093	39615156	Filter_SAM_or_BAM__output_SAM_or_BAM_on_data_86__bam_peak_1021	80	.	5.26461	10.14967	8.07134
chr10	39730530	39734347	Filter_SAM_or_BAM__output_SAM_or_BAM_on_data_86__bam_peak_1022	875	.	22.52051	90.13328	87.5332
chr10	39898471	39899609	Filter_SAM_or_BAM__output_SAM_or_BAM_on_data_86__bam_peak_1023	189	.	8.09051	21.10978	18.95699
chr10	39959678	39960333	Filter_SAM_or_BAM__output_SAM_or_BAM_on_data_86__bam_peak_1024	97	.	5.54903	11.85019	9.75138
chr10	40024829	40025297	Filter_SAM_or_BAM__output_SAM_or_BAM_on_data_86__bam_peak_1025	26	.	3.41589	4.67372	2.66311
chr10	40245927	40247709	Filter_SAM_or_BAM__output_SAM_or_BAM_on_data_86__bam_peak_1026	528	.	15.89129	55.19232	52.81694
chr10	40256685	40259394	Filter_SAM_or_BAM__output_SAM_or_BAM_on_data_86__bam_peak_1027	818	.	21.09795	84.44868	81.8808
chr10	40299873	40303328	Filter_SAM_or_BAM__output_SAM_or_BAM_on_data_86__bam_peak_1028	720	.	19.39787	74.51479	72.00956
chr10	40348050	40350892	Filter_SAM_or_BAM__output_SAM_or_BAM_on_data_86__bam_peak_1029	866	.	22.56789	89.28748	86.68777
chr10	40370979	40372965	Filter_SAM_or_BAM__output_SAM_or_BAM_on_data_86__bam_peak_1030	94	.	5.7679	11.55111	9.4571
chr10	40683236	40683642	Filter_SAM_or_BAM__output_SAM_or_BAM_on_data_86__bam_peak_1031	15	.	2.92744	3.53794	1.54836
chr10	40881282	40885491	Filter_SAM_or_BAM__output_SAM_or_BAM_on_data_86__bam_peak_1032	1063	.	25.80492	109.07705	106.30995
chr10	41301998	41304399	Filter_SAM_or_BAM__output_SAM_or_BAM_on_data_86__bam_peak_1033	1034	.	25.04372	106.19525	103.47933
chr10	41449532	41451411	Filter_SAM_or_BAM__output_SAM_or_BAM_on_data_86__bam_peak_1034	673	.	18.38157	69.8175	67.33722
chr10	41474834	41478543	Filter_SAM_or_BAM__output_SAM_or_BAM_on_data_86__bam_peak_1035	1227	.	28.56174	125.66626	122.7367
chr10	41488773	41491061	Filter_SAM_or_BAM__output_SAM_or_BAM_on_data_86__bam_peak_1036	641	.	17.00253	66.64111	64.19164
chr10	41518167	41522944	Filter_SAM_or_BAM__output_SAM_or_BAM_on_data_86__bam_peak_1037	1055	.	24.31394	108.32482	105.54576
chr10	41808788	41814515	Filter_SAM_or_BAM__output_SAM_or_BAM_on_data_86__bam_peak_1038	1165	.	27.17435	119.39082	116.55753
chr10	41886982	41889993	Filter_SAM_or_BAM__output_SAM_or_BAM_on_data_86__bam_peak_1039	273	.	9.78409	29.56128	27.34882
chr10	42018171	42018784	Filter_SAM_or_BAM__output_SAM_or_BAM_on_data_86__bam_peak_1040	52	.	4.45202	7.30431	5.2499
chr10	42274311	42278780	Filter_SAM_or_BAM__output_SAM_or_BAM_on_data_86__bam_peak_1041	969	.	23.86804	99.63735	96.94199
chr10	42477447	42478889	Filter_SAM_or_BAM__output_SAM_or_BAM_on_data_86__bam_peak_1042	399	.	11.47376	42.24933	39.96672
chr10	42501631	42504112	Filter_SAM_or_BAM__output_SAM_or_BAM_on_data_86__bam_peak_1043	744	.	19.24649	76.95639	74.42097
chr10	42632835	42634001	Filter_SAM_or_BAM__output_SAM_or_BAM_on_data_86__bam_peak_1044	42	.	3.98064	6.2517	4.21421
chr10	42678632	42680566	Filter_SAM_or_BAM__output_SAM_or_BAM_on_data_86__bam_peak_1045	858	.	22.28922	88.47878	85.88295
chr10	42761164	42764367	Filter_SAM_or_BAM__output_SAM_or_BAM_on_data_86__bam_peak_1046	890	.	21.70287	91.73736	89.09032
chr10	42860316	42864812	Filter_SAM_or_BAM__output_SAM_or_BAM_on_data_86__bam_peak_1047	237	.	8.87242	25.93141	23.74931
chr10	42934973	42936288	Filter_SAM_or_BAM__output_SAM_or_BAM_on_data_86__bam_peak_1048	47	.	4.22659	6.83079	4.78621
chr10	42987967	42989058	Filter_SAM_or_BAM__output_SAM_or_BAM_on_data_86__bam_peak_1049	18	.	3.0428	3.84735	1.85299
chr10	43170919	43175373	Filter_SAM_or_BAM__output_SAM_or_BAM_on_data_86__bam_peak_1050	411	.	13.36457	43.4243	41.12495
chr10	43220167	43222432	Filter_SAM_or_BAM__output_SAM_or_BAM_on_data_86__bam_peak_1051	1167	.	23.52514	119.65173	116.7783
chr10	43452101	43452579	Filter_SAM_or_BAM__output_SAM_or_BAM_on_data_86__bam_peak_1052	62	.	4.83076	8.34402	6.27645
chr10	43477721	43480886	Filter_SAM_or_BAM__output_SAM_or_BAM_on_data_86__bam_peak_1053	456	.	14.45436	47.96274	45.64099
chr10	43539455	43541212	Filter_SAM_or_BAM__output_SAM_or_BAM_on_data_86__bam_peak_1054	969	.	21.30463	99.65639	96.95931
chr10	43578381	43581231	Filter_SAM_or_BAM__output_SAM_or_BAM_on_data_86__bam_peak_1055	125	.	5.94591	14.63695	12.52374
chr10	43900882	43902875	Filter_SAM_or_BAM__output_SAM_or_BAM_on_data_86__bam_peak_1056	632	.	17.39568	65.68383	63.22982
chr10	44001938	44004751	Filter_SAM_or_BAM__output_SAM_or_BAM_on_data_86__bam_peak_1057	687	.	18.85539	71.20628	68.73105
chr10	44267090	44270221	Filter_SAM_or_BAM__output_SAM_or_BAM_on_data_86__bam_peak_1058	646	.	17.84923	67.09573	64.65835
chr10	44456744	44459334	Filter_SAM_or_BAM__output_SAM_or_BAM_on_data_86__bam_peak_1059	309	.	11.07355	33.13726	30.90421
chr10	44529087	44530366	Filter_SAM_or_BAM__output_SAM_or_BAM_on_data_86__bam_peak_1060	319	.	10.0415	34.18529	31.94524
chr10	45066151	45069326	Filter_SAM_or_BAM__output_SAM_or_BAM_on_data_86__bam_peak_1061	629	.	18.39189	65.40173	62.97081
chr10	45076526	45077722	Filter_SAM_or_BAM__output_SAM_or_BAM_on_data_86__bam_peak_1062	39	.	3.99114	6.03811	3.99939
chr10	45288181	45293970	Filter_SAM_or_BAM__output_SAM_or_BAM_on_data_86__bam_peak_1063	495	.	15.31784	51.95025	49.59445
chr10	45310994	45312451	Filter_SAM_or_BAM__output_SAM_or_BAM_on_data_86__bam_peak_1064	47	.	4.25975	6.81576	4.76579
chr10	45314668	45317302	Filter_SAM_or_BAM__output_SAM_or_BAM_on_data_86__bam_peak_1065	325	.	10.81672	34.79275	32.55434
chr10	45335161	45338624	Filter_SAM_or_BAM__output_SAM_or_BAM_on_data_86__bam_peak_1066	600	.	17.45417	62.50454	60.09026
chr10	45577619	45579015	Filter_SAM_or_BAM__output_SAM_or_BAM_on_data_86__bam_peak_1067	307	.	11.29604	32.94323	30.70929
chr10	45800483	45800832	Filter_SAM_or_BAM__output_SAM_or_BAM_on_data_86__bam_peak_1068	16	.	2.95711	3.59647	1.60509
chr10	47454287	47455317	Filter_SAM_or_BAM__output_SAM_or_BAM_on_data_86__bam_peak_1069	115	.	6.42021	13.65539	11.54301
chr10	47513789	47514656	Filter_SAM_or_BAM__output_SAM_or_BAM_on_data_86__bam_peak_1070	88	.	5.71153	10.98697	8.89239
chr10	49782578	49783645	Filter_SAM_or_BAM__output_SAM_or_BAM_on_data_86__bam_peak_1071	68	.	5.00269	8.94115	6.86615
chr10	49788378	49788830	Filter_SAM_or_BAM__output_SAM_or_BAM_on_data_86__bam_peak_1072	14	.	2.88586	3.44453	1.4571
chr10	50591422	50593899	Filter_SAM_or_BAM__output_SAM_or_BAM_on_data_86__bam_peak_1073	810	.	20.21469	83.55498	81.00172
chr10	52022394	52024659	Filter_SAM_or_BAM__output_SAM_or_BAM_on_data_86__bam_peak_1074	211	.	8.74259	23.36207	21.17728
chr10	52233139	52235281	Filter_SAM_or_BAM__output_SAM_or_BAM_on_data_86__bam_peak_1075	554	.	16.54392	57.8396	55.44883
chr10	52379604	52383421	Filter_SAM_or_BAM__output_SAM_or_BAM_on_data_86__bam_peak_1076	1084	.	23.44344	111.2658	108.48425
chr10	52416704	52419721	Filter_SAM_or_BAM__output_SAM_or_BAM_on_data_86__bam_peak_1077	811	.	19.21882	83.73004	81.16398
chr10	53377813	53380367	Filter_SAM_or_BAM__output_SAM_or_BAM_on_data_86__bam_peak_1078	500	.	13.44525	52.37036	50.02111
chr10	53595877	53599149	Filter_SAM_or_BAM__output_SAM_or_BAM_on_data_86__bam_peak_1079	503	.	14.83101	52.72493	50.37029
chr10	53628905	53630404	Filter_SAM_or_BAM__output_SAM_or_BAM_on_data_86__bam_peak_1080	454	.	13.6989	47.81329	45.49412
chr10	54074026	54076690	Filter_SAM_or_BAM__output_SAM_or_BAM_on_data_86__bam_peak_1081	470	.	14.41088	49.42136	47.09731
chr10	56114851	56115657	Filter_SAM_or_BAM__output_SAM_or_BAM_on_data_86__bam_peak_1082	137	.	6.26818	15.87709	13.75637
chr10	56227857	56229355	Filter_SAM_or_BAM__output_SAM_or_BAM_on_data_86__bam_peak_1083	507	.	15.65686	53.06611	50.70818
chr10	56377075	56380675	Filter_SAM_or_BAM__output_SAM_or_BAM_on_data_86__bam_peak_1084	1309	.	30.84501	133.92932	130.95528
chr10	56468791	56469429	Filter_SAM_or_BAM__output_SAM_or_BAM_on_data_86__bam_peak_1085	28	.	3.51145	4.87117	2.85322
chr10	56920910	56921711	Filter_SAM_or_BAM__output_SAM_or_BAM_on_data_86__bam_peak_1086	40	.	4.02737	6.13933	4.09942
chr10	57485826	57488180	Filter_SAM_or_BAM__output_SAM_or_BAM_on_data_86__bam_peak_1087	608	.	17.28703	63.32791	60.89957
chr10	57529830	57532861	Filter_SAM_or_BAM__output_SAM_or_BAM_on_data_86__bam_peak_1088	682	.	17.53905	70.72385	68.25611
chr10	57794527	57795319	Filter_SAM_or_BAM__output_SAM_or_BAM_on_data_86__bam_peak_1089	138	.	7.12082	16.00548	13.87246
chr10	58254473	58256592	Filter_SAM_or_BAM__output_SAM_or_BAM_on_data_86__bam_peak_1090	691	.	16.77004	71.62952	69.15331
chr10	58322611	58326858	Filter_SAM_or_BAM__output_SAM_or_BAM_on_data_86__bam_peak_1091	609	.	16.69337	63.3583	60.90741
chr10	58331296	58331871	Filter_SAM_or_BAM__output_SAM_or_BAM_on_data_86__bam_peak_1092	20	.	3.17304	4.09818	2.09616
chr10	58445625	58448495	Filter_SAM_or_BAM__output_SAM_or_BAM_on_data_86__bam_peak_1093	726	.	19.88322	75.12379	72.62814
chr10	58496681	58498969	Filter_SAM_or_BAM__output_SAM_or_BAM_on_data_86__bam_peak_1094	681	.	18.2572	70.59632	68.12099
chr10	58812204	58814815	Filter_SAM_or_BAM__output_SAM_or_BAM_on_data_86__bam_peak_1095	270	.	10.34397	29.29748	27.09121
chr10	59114716	59114918	Filter_SAM_or_BAM__output_SAM_or_BAM_on_data_86__bam_peak_1096	33	.	3.7129	5.35689	3.3287
chr10	59150052	59150257	Filter_SAM_or_BAM__output_SAM_or_BAM_on_data_86__bam_peak_1097	17	.	2.93004	3.75244	1.76908
chr10	59219985	59225516	Filter_SAM_or_BAM__output_SAM_or_BAM_on_data_86__bam_peak_1098	987	.	23.27561	101.49902	98.76868
chr10	59322711	59326792	Filter_SAM_or_BAM__output_SAM_or_BAM_on_data_86__bam_peak_1099	956	.	23.16014	98.44945	95.69438
chr10	59577937	59579122	Filter_SAM_or_BAM__output_SAM_or_BAM_on_data_86__bam_peak_1100	80	.	5.48441	10.15253	8.06178
chr10	59614821	59617273	Filter_SAM_or_BAM__output_SAM_or_BAM_on_data_86__bam_peak_1101	861	.	21.15462	88.758	86.13922
chr10	59702402	59704291	Filter_SAM_or_BAM__output_SAM_or_BAM_on_data_86__bam_peak_1102	899	.	19.83594	92.55457	89.92027
chr10	59878666	59881118	Filter_SAM_or_BAM__output_SAM_or_BAM_on_data_86__bam_peak_1103	684	.	17.90458	70.89683	68.42623
chr10	59943159	59943331	Filter_SAM_or_BAM__output_SAM_or_BAM_on_data_86__bam_peak_1104	22	.	3.24432	4.26605	2.26025
chr10	59949322	59952928	Filter_SAM_or_BAM__output_SAM_or_BAM_on_data_86__bam_peak_1105	971	.	23.49625	99.84388	97.15927
chr10	59969874	59970636	Filter_SAM_or_BAM__output_SAM_or_BAM_on_data_86__bam_peak_1106	102	.	6.0202	12.39373	10.28952
chr10	60001757	60004017	Filter_SAM_or_BAM__output_SAM_or_BAM_on_data_86__bam_peak_1107	855	.	19.63283	88.17373	85.56738
chr10	60106341	60107302	Filter_SAM_or_BAM__output_SAM_or_BAM_on_data_86__bam_peak_1108	174	.	7.91087	19.64409	17.48978
chr10	60209574	60210179	Filter_SAM_or_BAM__output_SAM_or_BAM_on_data_86__bam_peak_1109	31	.	3.65252	5.20142	3.17693
chr10	60212791	60212984	Filter_SAM_or_BAM__output_SAM_or_BAM_on_data_86__bam_peak_1110	15	.	2.91443	3.50546	1.51644
chr10	60217809	60220676	Filter_SAM_or_BAM__output_SAM_or_BAM_on_data_86__bam_peak_1111	269	.	10.19043	29.11364	26.91145
chr10	60277184	60280488	Filter_SAM_or_BAM__output_SAM_or_BAM_on_data_86__bam_peak_1112	554	.	13.90749	57.85215	55.47332
chr10	60346717	60349638	Filter_SAM_or_BAM__output_SAM_or_BAM_on_data_86__bam_peak_1113	219	.	8.21867	24.09084	21.91998
chr10	60350292	60352332	Filter_SAM_or_BAM__output_SAM_or_BAM_on_data_86__bam_peak_1114	36	.	3.82751	5.66583	3.63494
chr10	60400786	60401271	Filter_SAM_or_BAM__output_SAM_or_BAM_on_data_86__bam_peak_1115	31	.	3.6159	5.12744	3.10539
chr10	60751605	60753000	Filter_SAM_or_BAM__output_SAM_or_BAM_on_data_86__bam_peak_1116	661	.	16.27021	68.58924	66.13004
chr10	60813751	60817292	Filter_SAM_or_BAM__output_SAM_or_BAM_on_data_86__bam_peak_1117	66	.	4.83596	8.71329	6.64865
chr10	60826558	60832134	Filter_SAM_or_BAM__output_SAM_or_BAM_on_data_86__bam_peak_1118	489	.	14.41779	51.29536	48.94556
chr10	60932790	60934517	Filter_SAM_or_BAM__output_SAM_or_BAM_on_data_86__bam_peak_1119	147	.	7.33055	16.91319	14.77345
chr10	61144993	61148351	Filter_SAM_or_BAM__output_SAM_or_BAM_on_data_86__bam_peak_1120	1214	.	29.53543	124.30602	121.41154
chr10	61271947	61274098	Filter_SAM_or_BAM__output_SAM_or_BAM_on_data_86__bam_peak_1121	533	.	16.27217	55.7485	53.37813
chr10	61362247	61363091	Filter_SAM_or_BAM__output_SAM_or_BAM_on_data_86__bam_peak_1122	38	.	3.88637	5.85344	3.82131
chr10	61380120	61384042	Filter_SAM_or_BAM__output_SAM_or_BAM_on_data_86__bam_peak_1123	598	.	16.30403	62.26516	59.84212
chr10	61450810	61453340	Filter_SAM_or_BAM__output_SAM_or_BAM_on_data_86__bam_peak_1124	913	.	18.84542	93.99651	91.31927
chr10	61475055	61477186	Filter_SAM_or_BAM__output_SAM_or_BAM_on_data_86__bam_peak_1125	692	.	18.85887	71.70213	69.22579
chr10	61647887	61649844	Filter_SAM_or_BAM__output_SAM_or_BAM_on_data_86__bam_peak_1126	850	.	22.6352	87.70542	85.0994
chr10	61679430	61682002	Filter_SAM_or_BAM__output_SAM_or_BAM_on_data_86__bam_peak_1127	600	.	16.66906	62.41563	60.00345
chr10	61695004	61697412	Filter_SAM_or_BAM__output_SAM_or_BAM_on_data_86__bam_peak_1128	154	.	7.19965	17.55575	15.42511
chr10	61715140	61716371	Filter_SAM_or_BAM__output_SAM_or_BAM_on_data_86__bam_peak_1129	446	.	13.81612	46.99594	44.68257
chr10	61782768	61784155	Filter_SAM_or_BAM__output_SAM_or_BAM_on_data_86__bam_peak_1130	337	.	11.44975	36.00988	33.7581
chr10	62110535	62111020	Filter_SAM_or_BAM__output_SAM_or_BAM_on_data_86__bam_peak_1131	30	.	3.55878	5.07455	3.05517
chr10	62228217	62231576	Filter_SAM_or_BAM__output_SAM_or_BAM_on_data_86__bam_peak_1132	414	.	12.98593	43.72839	41.43174
chr10	62320704	62320885	Filter_SAM_or_BAM__output_SAM_or_BAM_on_data_86__bam_peak_1133	18	.	3.09411	3.88861	1.88963
chr10	62336846	62337464	Filter_SAM_or_BAM__output_SAM_or_BAM_on_data_86__bam_peak_1134	59	.	4.61201	8.0074	5.9462
chr10	62338218	62341356	Filter_SAM_or_BAM__output_SAM_or_BAM_on_data_86__bam_peak_1135	1166	.	28.60514	119.48667	116.63029
chr10	62448547	62450544	Filter_SAM_or_BAM__output_SAM_or_BAM_on_data_86__bam_peak_1136	641	.	17.17379	66.56178	64.12744
chr10	62484701	62487720	Filter_SAM_or_BAM__output_SAM_or_BAM_on_data_86__bam_peak_1137	844	.	22.12086	87.08503	84.45107
chr10	62507595	62508806	Filter_SAM_or_BAM__output_SAM_or_BAM_on_data_86__bam_peak_1138	62	.	4.78391	8.33871	6.27143
chr10	62577000	62578815	Filter_SAM_or_BAM__output_SAM_or_BAM_on_data_86__bam_peak_1139	416	.	13.13113	43.94376	41.65078
chr10	62600655	62603141	Filter_SAM_or_BAM__output_SAM_or_BAM_on_data_86__bam_peak_1140	861	.	20.94099	88.76211	86.15424
chr10	62648809	62652195	Filter_SAM_or_BAM__output_SAM_or_BAM_on_data_86__bam_peak_1141	683	.	17.38132	70.86551	68.38663
chr10	62725554	62726419	Filter_SAM_or_BAM__output_SAM_or_BAM_on_data_86__bam_peak_1142	100	.	5.61623	12.16501	10.06745
chr10	62790574	62793309	Filter_SAM_or_BAM__output_SAM_or_BAM_on_data_86__bam_peak_1143	441	.	14.17413	46.49935	44.18951
chr10	62864488	62866076	Filter_SAM_or_BAM__output_SAM_or_BAM_on_data_86__bam_peak_1144	176	.	8.08533	19.7774	17.6277
chr10	62886090	62887785	Filter_SAM_or_BAM__output_SAM_or_BAM_on_data_86__bam_peak_1145	544	.	16.5906	56.83144	54.45847
chr10	62919711	62921937	Filter_SAM_or_BAM__output_SAM_or_BAM_on_data_86__bam_peak_1146	539	.	14.88938	56.2757	53.90348
chr10	62946555	62947653	Filter_SAM_or_BAM__output_SAM_or_BAM_on_data_86__bam_peak_1147	288	.	11.09618	31.10546	28.88507
chr10	62979859	62981212	Filter_SAM_or_BAM__output_SAM_or_BAM_on_data_86__bam_peak_1148	535	.	15.88128	55.87166	53.50407
chr10	63020473	63025244	Filter_SAM_or_BAM__output_SAM_or_BAM_on_data_86__bam_peak_1149	823	.	21.37136	84.87565	82.31209
chr10	63177463	63177641	Filter_SAM_or_BAM__output_SAM_or_BAM_on_data_86__bam_peak_1150	22	.	3.21218	4.25168	2.24807
chr10	63242678	63245720	Filter_SAM_or_BAM__output_SAM_or_BAM_on_data_86__bam_peak_1151	811	.	21.67874	83.726	81.17743
chr10	63337209	63339875	Filter_SAM_or_BAM__output_SAM_or_BAM_on_data_86__bam_peak_1152	402	.	13.12781	42.5716	40.27993
chr10	63381995	63382833	Filter_SAM_or_BAM__output_SAM_or_BAM_on_data_86__bam_peak_1153	198	.	8.12259	22.01635	19.85435
chr10	63386226	63386956	Filter_SAM_or_BAM__output_SAM_or_BAM_on_data_86__bam_peak_1154	53	.	4.31991	7.38585	5.33046
chr10	63428435	63430917	Filter_SAM_or_BAM__output_SAM_or_BAM_on_data_86__bam_peak_1155	412	.	13.05818	43.54779	41.25119
chr10	66853030	66853535	Filter_SAM_or_BAM__output_SAM_or_BAM_on_data_86__bam_peak_1156	16	.	2.97502	3.63466	1.64229
chr10	66920189	66921803	Filter_SAM_or_BAM__output_SAM_or_BAM_on_data_86__bam_peak_1157	191	.	8.46556	21.29724	19.12989
chr10	66943969	66944305	Filter_SAM_or_BAM__output_SAM_or_BAM_on_data_86__bam_peak_1158	16	.	2.97902	3.64318	1.65059
chr10	67002573	67003521	Filter_SAM_or_BAM__output_SAM_or_BAM_on_data_86__bam_peak_1159	47	.	4.21993	6.75757	4.71052
chr10	67016848	67017312	Filter_SAM_or_BAM__output_SAM_or_BAM_on_data_86__bam_peak_1160	25	.	3.37777	4.55143	2.53943
chr10	67095687	67099273	Filter_SAM_or_BAM__output_SAM_or_BAM_on_data_86__bam_peak_1161	549	.	16.18152	57.30306	54.91039
chr10	67126292	67128173	Filter_SAM_or_BAM__output_SAM_or_BAM_on_data_86__bam_peak_1162	307	.	11.16127	32.99937	30.76069
chr10	67184941	67190472	Filter_SAM_or_BAM__output_SAM_or_BAM_on_data_86__bam_peak_1163	1001	.	24.96722	102.90586	100.1711
chr10	67282515	67285610	Filter_SAM_or_BAM__output_SAM_or_BAM_on_data_86__bam_peak_1164	651	.	18.06668	67.61407	65.14856
chr10	67297335	67297944	Filter_SAM_or_BAM__output_SAM_or_BAM_on_data_86__bam_peak_1165	24	.	3.20677	4.40775	2.40182
chr10	67535789	67540107	Filter_SAM_or_BAM__output_SAM_or_BAM_on_data_86__bam_peak_1166	892	.	22.54552	91.8751	89.26136
chr10	67546240	67550105	Filter_SAM_or_BAM__output_SAM_or_BAM_on_data_86__bam_peak_1167	991	.	24.57631	101.91145	99.19897
chr10	67911504	67912833	Filter_SAM_or_BAM__output_SAM_or_BAM_on_data_86__bam_peak_1168	194	.	8.48774	21.63823	19.47518
chr10	67979348	67980841	Filter_SAM_or_BAM__output_SAM_or_BAM_on_data_86__bam_peak_1169	129	.	6.52948	15.10768	12.98853
chr10	67983829	67984758	Filter_SAM_or_BAM__output_SAM_or_BAM_on_data_86__bam_peak_1170	206	.	8.5123	22.81431	20.6303
chr10	68005502	68006295	Filter_SAM_or_BAM__output_SAM_or_BAM_on_data_86__bam_peak_1171	33	.	3.72117	5.35429	3.32632
chr10	68134770	68137329	Filter_SAM_or_BAM__output_SAM_or_BAM_on_data_86__bam_peak_1172	713	.	19.71628	73.87576	71.37558
chr10	68155892	68157199	Filter_SAM_or_BAM__output_SAM_or_BAM_on_data_86__bam_peak_1173	22	.	3.23717	4.22947	2.22427
chr10	68166098	68166846	Filter_SAM_or_BAM__output_SAM_or_BAM_on_data_86__bam_peak_1174	25	.	3.3826	4.56351	2.5513
chr10	68191827	68193029	Filter_SAM_or_BAM__output_SAM_or_BAM_on_data_86__bam_peak_1175	60	.	4.54019	8.07087	6.01377
chr10	68239188	68240106	Filter_SAM_or_BAM__output_SAM_or_BAM_on_data_86__bam_peak_1176	41	.	4.01599	6.16589	4.12802
chr10	68248285	68249536	Filter_SAM_or_BAM__output_SAM_or_BAM_on_data_86__bam_peak_1177	20	.	3.15482	4.03081	2.02915
chr10	68275443	68281225	Filter_SAM_or_BAM__output_SAM_or_BAM_on_data_86__bam_peak_1178	1026	.	25.12488	105.39168	102.65416
chr10	68283006	68283174	Filter_SAM_or_BAM__output_SAM_or_BAM_on_data_86__bam_peak_1179	22	.	3.24277	4.22513	2.21893
chr10	68353780	68354129	Filter_SAM_or_BAM__output_SAM_or_BAM_on_data_86__bam_peak_1180	30	.	3.42396	5.02696	3.01152
chr10	68355764	68356427	Filter_SAM_or_BAM__output_SAM_or_BAM_on_data_86__bam_peak_1181	33	.	3.72858	5.4117	3.38573
chr10	68558785	68558957	Filter_SAM_or_BAM__output_SAM_or_BAM_on_data_86__bam_peak_1182	14	.	2.88586	3.44453	1.4571
chr10	69185533	69185795	Filter_SAM_or_BAM__output_SAM_or_BAM_on_data_86__bam_peak_1183	25	.	3.3513	4.55044	2.54218
chr10	69211531	69214763	Filter_SAM_or_BAM__output_SAM_or_BAM_on_data_86__bam_peak_1184	758	.	20.79216	78.40613	75.88876
chr10	69350503	69353395	Filter_SAM_or_BAM__output_SAM_or_BAM_on_data_86__bam_peak_1185	943	.	24.14558	97.02876	94.36861
chr10	69398464	69399650	Filter_SAM_or_BAM__output_SAM_or_BAM_on_data_86__bam_peak_1186	21	.	3.1343	4.15334	2.15491
chr10	69533496	69535921	Filter_SAM_or_BAM__output_SAM_or_BAM_on_data_86__bam_peak_1187	472	.	14.5641	49.61913	47.27729
chr10	69926011	69926744	Filter_SAM_or_BAM__output_SAM_or_BAM_on_data_86__bam_peak_1188	29	.	3.54233	4.97941	2.96114
chr10	69964916	69965108	Filter_SAM_or_BAM__output_SAM_or_BAM_on_data_86__bam_peak_1189	25	.	3.23162	4.58603	2.58013
chr10	70094102	70099547	Filter_SAM_or_BAM__output_SAM_or_BAM_on_data_86__bam_peak_1190	777	.	19.86519	80.28256	77.72862
chr10	70119283	70121332	Filter_SAM_or_BAM__output_SAM_or_BAM_on_data_86__bam_peak_1191	92	.	5.76324	11.31246	9.21603
chr10	70204213	70205702	Filter_SAM_or_BAM__output_SAM_or_BAM_on_data_86__bam_peak_1192	137	.	7.09004	15.85955	13.73352
chr10	70440351	70443068	Filter_SAM_or_BAM__output_SAM_or_BAM_on_data_86__bam_peak_1193	339	.	11.90201	36.18883	33.93791
chr10	70520028	70522317	Filter_SAM_or_BAM__output_SAM_or_BAM_on_data_86__bam_peak_1194	179	.	8.18091	20.12887	17.96791
chr10	71146021	71147362	Filter_SAM_or_BAM__output_SAM_or_BAM_on_data_86__bam_peak_1195	43	.	4.05955	6.38373	4.34457
chr10	71158384	71160110	Filter_SAM_or_BAM__output_SAM_or_BAM_on_data_86__bam_peak_1196	147	.	7.08001	16.83182	14.70518
chr10	71236828	71238553	Filter_SAM_or_BAM__output_SAM_or_BAM_on_data_86__bam_peak_1197	545	.	16.78767	56.93629	54.557
chr10	71239270	71240022	Filter_SAM_or_BAM__output_SAM_or_BAM_on_data_86__bam_peak_1198	85	.	5.43827	10.62992	8.54467
chr10	71282412	71282596	Filter_SAM_or_BAM__output_SAM_or_BAM_on_data_86__bam_peak_1199	25	.	3.34134	4.5601	2.55454
chr10	71283422	71286026	Filter_SAM_or_BAM__output_SAM_or_BAM_on_data_86__bam_peak_1200	860	.	20.86726	88.66991	86.04906
chr10	71306379	71306784	Filter_SAM_or_BAM__output_SAM_or_BAM_on_data_86__bam_peak_1201	87	.	5.66191	10.88653	8.79355
chr10	71343560	71345430	Filter_SAM_or_BAM__output_SAM_or_BAM_on_data_86__bam_peak_1202	560	.	16.80732	58.38535	56.00254
chr10	71346884	71349320	Filter_SAM_or_BAM__output_SAM_or_BAM_on_data_86__bam_peak_1203	680	.	17.52713	70.55669	68.08244
chr10	72653869	72656379	Filter_SAM_or_BAM__output_SAM_or_BAM_on_data_86__bam_peak_1204	610	.	17.35443	63.49181	61.05424
chr10	73326486	73326815	Filter_SAM_or_BAM__output_SAM_or_BAM_on_data_86__bam_peak_1205	17	.	3.02705	3.75336	1.75852
chr10	74966817	74967579	Filter_SAM_or_BAM__output_SAM_or_BAM_on_data_86__bam_peak_1206	101	.	6.10495	12.25715	10.15221
chr10	75036624	75038108	Filter_SAM_or_BAM__output_SAM_or_BAM_on_data_86__bam_peak_1207	182	.	7.79364	20.4152	18.25295
chr10	75059513	75064402	Filter_SAM_or_BAM__output_SAM_or_BAM_on_data_86__bam_peak_1208	137	.	6.67608	15.87398	13.75285
chr10	75211633	75214496	Filter_SAM_or_BAM__output_SAM_or_BAM_on_data_86__bam_peak_1209	559	.	15.53092	58.32058	55.93637
chr10	75221829	75223351	Filter_SAM_or_BAM__output_SAM_or_BAM_on_data_86__bam_peak_1210	53	.	4.35267	7.37427	5.326
chr10	75317049	75317256	Filter_SAM_or_BAM__output_SAM_or_BAM_on_data_86__bam_peak_1211	18	.	2.75079	3.80372	1.8145
chr10	75515830	75519216	Filter_SAM_or_BAM__output_SAM_or_BAM_on_data_86__bam_peak_1212	861	.	20.9844	88.77519	86.18005
chr10	75548373	75548653	Filter_SAM_or_BAM__output_SAM_or_BAM_on_data_86__bam_peak_1213	19	.	3.10041	3.90524	1.9061
chr10	75558625	75560355	Filter_SAM_or_BAM__output_SAM_or_BAM_on_data_86__bam_peak_1214	122	.	6.2001	14.40703	12.29624
chr10	75586196	75586360	Filter_SAM_or_BAM__output_SAM_or_BAM_on_data_86__bam_peak_1215	20	.	3.17682	4.07256	2.07637
chr10	75666337	75668493	Filter_SAM_or_BAM__output_SAM_or_BAM_on_data_86__bam_peak_1216	515	.	15.72802	53.9516	51.58871
chr10	75763074	75765379	Filter_SAM_or_BAM__output_SAM_or_BAM_on_data_86__bam_peak_1217	477	.	14.57895	50.05312	47.71122
chr10	75772480	75773884	Filter_SAM_or_BAM__output_SAM_or_BAM_on_data_86__bam_peak_1218	117	.	6.39674	13.84789	11.73398
chr10	75780651	75781309	Filter_SAM_or_BAM__output_SAM_or_BAM_on_data_86__bam_peak_1219	23	.	3.23596	4.31973	2.32044
chr10	75797728	75798709	Filter_SAM_or_BAM__output_SAM_or_BAM_on_data_86__bam_peak_1220	248	.	9.97908	27.07532	24.86951
chr10	75836567	75837886	Filter_SAM_or_BAM__output_SAM_or_BAM_on_data_86__bam_peak_1221	198	.	8.87363	22.01236	19.83905
chr10	75858441	75860713	Filter_SAM_or_BAM__output_SAM_or_BAM_on_data_86__bam_peak_1222	492	.	15.01583	51.55725	49.21297
chr10	75872557	75872961	Filter_SAM_or_BAM__output_SAM_or_BAM_on_data_86__bam_peak_1223	93	.	5.88976	11.40701	9.30534
chr10	75898775	75898971	Filter_SAM_or_BAM__output_SAM_or_BAM_on_data_86__bam_peak_1224	15	.	2.9233	3.52582	1.53726
chr10	75920059	75922875	Filter_SAM_or_BAM__output_SAM_or_BAM_on_data_86__bam_peak_1225	1084	.	24.09245	111.17741	108.40008
chr10	75929999	75932986	Filter_SAM_or_BAM__output_SAM_or_BAM_on_data_86__bam_peak_1226	485	.	14.75587	50.9356	48.57958
chr10	75935838	75936014	Filter_SAM_or_BAM__output_SAM_or_BAM_on_data_86__bam_peak_1227	20	.	3.1598	4.05029	2.04964
chr10	76032044	76033749	Filter_SAM_or_BAM__output_SAM_or_BAM_on_data_86__bam_peak_1228	949	.	24.66123	97.59055	94.92441
chr10	76236622	76238523	Filter_SAM_or_BAM__output_SAM_or_BAM_on_data_86__bam_peak_1229	932	.	21.12943	95.91364	93.21085
chr10	76343776	76346207	Filter_SAM_or_BAM__output_SAM_or_BAM_on_data_86__bam_peak_1230	565	.	16.43801	58.96288	56.57137
chr10	76441697	76443454	Filter_SAM_or_BAM__output_SAM_or_BAM_on_data_86__bam_peak_1231	519	.	15.99568	54.28053	51.91755
chr10	76467705	76469783	Filter_SAM_or_BAM__output_SAM_or_BAM_on_data_86__bam_peak_1232	785	.	20.35931	81.07718	78.50611
chr10	76530810	76533312	Filter_SAM_or_BAM__output_SAM_or_BAM_on_data_86__bam_peak_1233	370	.	12.33546	39.34846	37.08551
chr10	76621036	76623500	Filter_SAM_or_BAM__output_SAM_or_BAM_on_data_86__bam_peak_1234	241	.	9.15133	26.35667	24.163
chr10	76724076	76726499	Filter_SAM_or_BAM__output_SAM_or_BAM_on_data_86__bam_peak_1235	383	.	12.44579	40.66692	38.39101
chr10	76960866	76962368	Filter_SAM_or_BAM__output_SAM_or_BAM_on_data_86__bam_peak_1236	90	.	5.64382	11.16773	9.08045
chr10	77032767	77034467	Filter_SAM_or_BAM__output_SAM_or_BAM_on_data_86__bam_peak_1237	538	.	16.26064	56.20455	53.84117
chr10	77089360	77089748	Filter_SAM_or_BAM__output_SAM_or_BAM_on_data_86__bam_peak_1238	32	.	3.63684	5.23459	3.2113
chr10	77164681	77166654	Filter_SAM_or_BAM__output_SAM_or_BAM_on_data_86__bam_peak_1239	245	.	9.39852	26.69651	24.50237
chr10	77250757	77252947	Filter_SAM_or_BAM__output_SAM_or_BAM_on_data_86__bam_peak_1240	155	.	7.14453	17.67109	15.53298
chr10	77258507	77260780	Filter_SAM_or_BAM__output_SAM_or_BAM_on_data_86__bam_peak_1241	519	.	15.75116	54.30394	51.94548
chr10	77416626	77419356	Filter_SAM_or_BAM__output_SAM_or_BAM_on_data_86__bam_peak_1242	500	.	15.45029	52.35211	50.01011
chr10	77514807	77516803	Filter_SAM_or_BAM__output_SAM_or_BAM_on_data_86__bam_peak_1243	573	.	16.12349	59.74308	57.35406
chr10	77581158	77584846	Filter_SAM_or_BAM__output_SAM_or_BAM_on_data_86__bam_peak_1244	726	.	19.26382	75.16642	72.62421
chr10	77605524	77607741	Filter_SAM_or_BAM__output_SAM_or_BAM_on_data_86__bam_peak_1245	241	.	8.68593	26.36248	24.17121
chr10	77621986	77625159	Filter_SAM_or_BAM__output_SAM_or_BAM_on_data_86__bam_peak_1246	378	.	10.82652	40.15649	37.88307
chr10	77978023	77979621	Filter_SAM_or_BAM__output_SAM_or_BAM_on_data_86__bam_peak_1247	592	.	17.36232	61.70459	59.2837
chr10	78008276	78010750	Filter_SAM_or_BAM__output_SAM_or_BAM_on_data_86__bam_peak_1248	892	.	22.45615	91.86303	89.22304
chr10	78168956	78170077	Filter_SAM_or_BAM__output_SAM_or_BAM_on_data_86__bam_peak_1249	557	.	17.03085	58.09831	55.70465
chr10	78184251	78185645	Filter_SAM_or_BAM__output_SAM_or_BAM_on_data_86__bam_peak_1250	690	.	18.4258	71.55473	69.07004
chr10	78243409	78245689	Filter_SAM_or_BAM__output_SAM_or_BAM_on_data_86__bam_peak_1251	559	.	15.38048	58.32212	55.93895
chr10	78296440	78298444	Filter_SAM_or_BAM__output_SAM_or_BAM_on_data_86__bam_peak_1252	73	.	4.79812	9.44145	7.38025
chr10	78350233	78353063	Filter_SAM_or_BAM__output_SAM_or_BAM_on_data_86__bam_peak_1253	363	.	12.05977	38.59155	36.32582
chr10	78411533	78413335	Filter_SAM_or_BAM__output_SAM_or_BAM_on_data_86__bam_peak_1254	667	.	18.61545	69.19048	66.72213
chr10	78425182	78426658	Filter_SAM_or_BAM__output_SAM_or_BAM_on_data_86__bam_peak_1255	796	.	17.04189	82.21027	79.65994
chr10	78463863	78465369	Filter_SAM_or_BAM__output_SAM_or_BAM_on_data_86__bam_peak_1256	418	.	13.31082	44.18904	41.88976
chr10	78569153	78569342	Filter_SAM_or_BAM__output_SAM_or_BAM_on_data_86__bam_peak_1257	40	.	4.03613	6.10332	4.06113
chr10	78573791	78576238	Filter_SAM_or_BAM__output_SAM_or_BAM_on_data_86__bam_peak_1258	904	.	17.92563	93.13318	90.48112
chr10	78590071	78592505	Filter_SAM_or_BAM__output_SAM_or_BAM_on_data_86__bam_peak_1259	871	.	18.91199	89.71023	87.10014
chr10	79095554	79098073	Filter_SAM_or_BAM__output_SAM_or_BAM_on_data_86__bam_peak_1260	1022	.	25.68841	105.01846	102.26015
chr10	79416171	79418314	Filter_SAM_or_BAM__output_SAM_or_BAM_on_data_86__bam_peak_1261	780	.	20.26469	80.65269	78.09747
chr10	79532470	79534053	Filter_SAM_or_BAM__output_SAM_or_BAM_on_data_86__bam_peak_1262	626	.	17.09018	65.10193	62.66949
chr10	79553613	79555421	Filter_SAM_or_BAM__output_SAM_or_BAM_on_data_86__bam_peak_1263	504	.	14.80179	52.76373	50.40826
chr10	79636736	79639014	Filter_SAM_or_BAM__output_SAM_or_BAM_on_data_86__bam_peak_1264	252	.	9.94878	27.43032	25.22178
chr10	79668806	79670696	Filter_SAM_or_BAM__output_SAM_or_BAM_on_data_86__bam_peak_1265	698	.	18.75673	72.30354	69.83349
chr10	79681141	79684541	Filter_SAM_or_BAM__output_SAM_or_BAM_on_data_86__bam_peak_1266	587	.	15.75667	61.22059	58.78683
chr10	79703898	79706611	Filter_SAM_or_BAM__output_SAM_or_BAM_on_data_86__bam_peak_1267	598	.	17.00676	62.22469	59.8079
chr10	79745495	79746923	Filter_SAM_or_BAM__output_SAM_or_BAM_on_data_86__bam_peak_1268	401	.	12.92444	42.41868	40.13662
chr10	79765382	79768476	Filter_SAM_or_BAM__output_SAM_or_BAM_on_data_86__bam_peak_1269	393	.	12.14399	41.68145	39.39854
chr10	79777249	79778565	Filter_SAM_or_BAM__output_SAM_or_BAM_on_data_86__bam_peak_1270	89	.	5.63907	10.99909	8.90841
chr10	79780166	79780702	Filter_SAM_or_BAM__output_SAM_or_BAM_on_data_86__bam_peak_1271	67	.	4.97167	8.80966	6.73882
chr10	79793072	79795250	Filter_SAM_or_BAM__output_SAM_or_BAM_on_data_86__bam_peak_1272	945	.	23.69043	97.18342	94.51969
chr10	79824089	79824614	Filter_SAM_or_BAM__output_SAM_or_BAM_on_data_86__bam_peak_1273	29	.	3.5486	4.96531	2.9454
chr10	79840223	79842490	Filter_SAM_or_BAM__output_SAM_or_BAM_on_data_86__bam_peak_1274	142	.	7.00351	16.40504	14.27854
chr10	79852718	79858408	Filter_SAM_or_BAM__output_SAM_or_BAM_on_data_86__bam_peak_1275	642	.	16.25465	66.65069	64.20498
chr10	79873380	79874916	Filter_SAM_or_BAM__output_SAM_or_BAM_on_data_86__bam_peak_1276	133	.	6.73777	15.4775	13.35842
chr10	79908118	79909119	Filter_SAM_or_BAM__output_SAM_or_BAM_on_data_86__bam_peak_1277	731	.	20.27199	75.6767	73.1757
chr10	79915619	79917964	Filter_SAM_or_BAM__output_SAM_or_BAM_on_data_86__bam_peak_1278	466	.	14.64541	48.99852	46.67292
chr10	79925472	79928903	Filter_SAM_or_BAM__output_SAM_or_BAM_on_data_86__bam_peak_1279	744	.	19.77223	76.94926	74.40472
chr10	79934316	79934687	Filter_SAM_or_BAM__output_SAM_or_BAM_on_data_86__bam_peak_1280	22	.	3.2208	4.29081	2.29273
chr10	79959452	79961142	Filter_SAM_or_BAM__output_SAM_or_BAM_on_data_86__bam_peak_1281	558	.	16.1618	58.24049	55.86604
chr10	79982715	79990992	Filter_SAM_or_BAM__output_SAM_or_BAM_on_data_86__bam_peak_1282	534	.	15.18756	55.81216	53.43757
chr10	79996208	79998480	Filter_SAM_or_BAM__output_SAM_or_BAM_on_data_86__bam_peak_1283	849	.	20.4997	87.55986	84.96896
chr10	80033851	80034105	Filter_SAM_or_BAM__output_SAM_or_BAM_on_data_86__bam_peak_1284	17	.	2.8602	3.7397	1.75559
chr10	80038408	80040089	Filter_SAM_or_BAM__output_SAM_or_BAM_on_data_86__bam_peak_1285	551	.	15.79367	57.52133	55.14536
chr10	80053208	80055642	Filter_SAM_or_BAM__output_SAM_or_BAM_on_data_86__bam_peak_1286	830	.	18.76729	85.66002	83.07461
chr10	80070996	80071619	Filter_SAM_or_BAM__output_SAM_or_BAM_on_data_86__bam_peak_1287	20	.	3.13079	4.02351	2.02478
chr10	80073341	80075823	Filter_SAM_or_BAM__output_SAM_or_BAM_on_data_86__bam_peak_1288	122	.	6.44613	14.37244	12.26037
chr10	80098772	80104518	Filter_SAM_or_BAM__output_SAM_or_BAM_on_data_86__bam_peak_1289	339	.	10.78801	36.2309	33.98001
chr10	80114742	80120282	Filter_SAM_or_BAM__output_SAM_or_BAM_on_data_86__bam_peak_1290	448	.	11.9635	47.13512	44.81293
chr10	80138384	80139669	Filter_SAM_or_BAM__output_SAM_or_BAM_on_data_86__bam_peak_1291	299	.	11.37684	32.14722	29.90945
chr10	80140951	80143369	Filter_SAM_or_BAM__output_SAM_or_BAM_on_data_86__bam_peak_1292	239	.	9.30095	26.16126	23.96759
chr10	80146821	80153525	Filter_SAM_or_BAM__output_SAM_or_BAM_on_data_86__bam_peak_1293	901	.	21.88356	92.73899	90.11481
chr10	80159070	80169556	Filter_SAM_or_BAM__output_SAM_or_BAM_on_data_86__bam_peak_1294	245	.	9.52293	26.78614	24.58726
chr10	80172850	80173615	Filter_SAM_or_BAM__output_SAM_or_BAM_on_data_86__bam_peak_1295	134	.	6.74449	15.54893	13.44205
chr10	80179340	80180234	Filter_SAM_or_BAM__output_SAM_or_BAM_on_data_86__bam_peak_1296	61	.	4.64713	8.22258	6.16166
chr10	80190711	80191033	Filter_SAM_or_BAM__output_SAM_or_BAM_on_data_86__bam_peak_1297	14	.	2.88585	3.44453	1.4571
chr10	80225949	80228853	Filter_SAM_or_BAM__output_SAM_or_BAM_on_data_86__bam_peak_1298	596	.	16.03245	62.068	59.65534
chr10	80248718	80250600	Filter_SAM_or_BAM__output_SAM_or_BAM_on_data_86__bam_peak_1299	570	.	14.83178	59.40965	57.0266
chr10	80259187	80262596	Filter_SAM_or_BAM__output_SAM_or_BAM_on_data_86__bam_peak_1300	840	.	20.69432	86.63072	84.05716
chr10	80264399	80267278	Filter_SAM_or_BAM__output_SAM_or_BAM_on_data_86__bam_peak_1301	697	.	18.43088	72.28217	69.77133
chr10	80292175	80294089	Filter_SAM_or_BAM__output_SAM_or_BAM_on_data_86__bam_peak_1302	677	.	19.1173	70.16037	67.70075
chr10	80295482	80296376	Filter_SAM_or_BAM__output_SAM_or_BAM_on_data_86__bam_peak_1303	160	.	7.78057	18.24828	16.0966
chr10	80319268	80320836	Filter_SAM_or_BAM__output_SAM_or_BAM_on_data_86__bam_peak_1304	455	.	13.66985	47.89284	45.56861
chr10	80322572	80324259	Filter_SAM_or_BAM__output_SAM_or_BAM_on_data_86__bam_peak_1305	395	.	13.26849	41.80536	39.51543
chr10	80329915	80330729	Filter_SAM_or_BAM__output_SAM_or_BAM_on_data_86__bam_peak_1306	40	.	3.94988	6.07055	4.03669
chr10	80342812	80345820	Filter_SAM_or_BAM__output_SAM_or_BAM_on_data_86__bam_peak_1307	114	.	6.21878	13.52524	11.42173
chr10	80346985	80349118	Filter_SAM_or_BAM__output_SAM_or_BAM_on_data_86__bam_peak_1308	699	.	17.79309	72.43321	69.93185
chr10	80367564	80368208	Filter_SAM_or_BAM__output_SAM_or_BAM_on_data_86__bam_peak_1309	171	.	8.13833	19.31014	17.15051
chr10	80384606	80388352	Filter_SAM_or_BAM__output_SAM_or_BAM_on_data_86__bam_peak_1310	834	.	18.57714	86.04175	83.42466
chr10	80397680	80400578	Filter_SAM_or_BAM__output_SAM_or_BAM_on_data_86__bam_peak_1311	569	.	16.42116	59.38675	56.99243
chr10	80405203	80408162	Filter_SAM_or_BAM__output_SAM_or_BAM_on_data_86__bam_peak_1312	572	.	15.99787	59.6505	57.25911
chr10	80431362	80434542	Filter_SAM_or_BAM__output_SAM_or_BAM_on_data_86__bam_peak_1313	520	.	14.73887	54.47997	52.08211
chr10	80474814	80475751	Filter_SAM_or_BAM__output_SAM_or_BAM_on_data_86__bam_peak_1314	111	.	6.07183	13.25864	11.14801
chr10	80509591	80509841	Filter_SAM_or_BAM__output_SAM_or_BAM_on_data_86__bam_peak_1315	82	.	5.42304	10.35842	8.27463
chr10	80559842	80562753	Filter_SAM_or_BAM__output_SAM_or_BAM_on_data_86__bam_peak_1316	723	.	20.1689	74.88266	72.38558
chr10	80575351	80579172	Filter_SAM_or_BAM__output_SAM_or_BAM_on_data_86__bam_peak_1317	516	.	14.7718	53.98716	51.62947
chr10	80588738	80590888	Filter_SAM_or_BAM__output_SAM_or_BAM_on_data_86__bam_peak_1318	471	.	14.09248	49.48487	47.15406
chr10	80602406	80604358	Filter_SAM_or_BAM__output_SAM_or_BAM_on_data_86__bam_peak_1319	936	.	23.38247	96.32299	93.64862
chr10	80621596	80624685	Filter_SAM_or_BAM__output_SAM_or_BAM_on_data_86__bam_peak_1320	424	.	13.15456	44.75057	42.43517
chr10	80655143	80657442	Filter_SAM_or_BAM__output_SAM_or_BAM_on_data_86__bam_peak_1321	230	.	9.25758	25.25588	23.06901
chr10	80659386	80659800	Filter_SAM_or_BAM__output_SAM_or_BAM_on_data_86__bam_peak_1322	59	.	4.67437	8.01781	5.95487
chr10	80664692	80665301	Filter_SAM_or_BAM__output_SAM_or_BAM_on_data_86__bam_peak_1323	37	.	3.79266	5.76883	3.743
chr10	80673290	80678317	Filter_SAM_or_BAM__output_SAM_or_BAM_on_data_86__bam_peak_1324	807	.	18.44844	83.32676	80.71612
chr10	80700365	80703607	Filter_SAM_or_BAM__output_SAM_or_BAM_on_data_86__bam_peak_1325	352	.	12.46321	37.47041	35.20185
chr10	80740172	80742842	Filter_SAM_or_BAM__output_SAM_or_BAM_on_data_86__bam_peak_1326	955	.	23.40869	98.27102	95.56054
chr10	80751403	80752595	Filter_SAM_or_BAM__output_SAM_or_BAM_on_data_86__bam_peak_1327	82	.	5.37175	10.29568	8.21616
chr10	80754763	80757695	Filter_SAM_or_BAM__output_SAM_or_BAM_on_data_86__bam_peak_1328	499	.	14.31783	52.26765	49.92271
chr10	80796508	80800384	Filter_SAM_or_BAM__output_SAM_or_BAM_on_data_86__bam_peak_1329	1092	.	26.52905	112.00166	109.22063
chr10	80812444	80813893	Filter_SAM_or_BAM__output_SAM_or_BAM_on_data_86__bam_peak_1330	148	.	6.93668	16.93354	14.80264
chr10	80825214	80828973	Filter_SAM_or_BAM__output_SAM_or_BAM_on_data_86__bam_peak_1331	474	.	13.72281	49.74734	47.4154
chr10	80854142	80856599	Filter_SAM_or_BAM__output_SAM_or_BAM_on_data_86__bam_peak_1332	467	.	14.75813	49.05503	46.71975
chr10	80899554	80901085	Filter_SAM_or_BAM__output_SAM_or_BAM_on_data_86__bam_peak_1333	703	.	19.41038	72.86943	70.37594
chr10	80916623	80918742	Filter_SAM_or_BAM__output_SAM_or_BAM_on_data_86__bam_peak_1334	428	.	13.83232	45.19953	42.89092
chr10	80921450	80922260	Filter_SAM_or_BAM__output_SAM_or_BAM_on_data_86__bam_peak_1335	46	.	4.25132	6.73546	4.68503
chr10	80928584	80932886	Filter_SAM_or_BAM__output_SAM_or_BAM_on_data_86__bam_peak_1336	557	.	15.7771	58.09944	55.71251
chr10	80939379	80940469	Filter_SAM_or_BAM__output_SAM_or_BAM_on_data_86__bam_peak_1337	19	.	3.05682	3.90534	1.91016
chr10	81014836	81015018	Filter_SAM_or_BAM__output_SAM_or_BAM_on_data_86__bam_peak_1338	19	.	3.11444	3.94255	1.94304
chr10	81036442	81037442	Filter_SAM_or_BAM__output_SAM_or_BAM_on_data_86__bam_peak_1339	325	.	10.85792	34.8299	32.58954
chr10	81058835	81060714	Filter_SAM_or_BAM__output_SAM_or_BAM_on_data_86__bam_peak_1340	262	.	9.22256	28.46472	26.27069
chr10	81069841	81070988	Filter_SAM_or_BAM__output_SAM_or_BAM_on_data_86__bam_peak_1341	413	.	13.56956	43.61717	41.32172
chr10	81104879	81107626	Filter_SAM_or_BAM__output_SAM_or_BAM_on_data_86__bam_peak_1342	825	.	19.61811	85.08931	82.51496
chr10	81128999	81129920	Filter_SAM_or_BAM__output_SAM_or_BAM_on_data_86__bam_peak_1343	315	.	11.92395	33.807	31.56108
chr10	81134951	81141192	Filter_SAM_or_BAM__output_SAM_or_BAM_on_data_86__bam_peak_1344	659	.	17.67823	68.44839	65.99557
chr10	81142000	81143056	Filter_SAM_or_BAM__output_SAM_or_BAM_on_data_86__bam_peak_1345	26	.	3.40986	4.6931	2.6849
chr10	81166324	81169205	Filter_SAM_or_BAM__output_SAM_or_BAM_on_data_86__bam_peak_1346	596	.	16.9152	62.03422	59.62722
chr10	81174640	81178883	Filter_SAM_or_BAM__output_SAM_or_BAM_on_data_86__bam_peak_1347	441	.	13.34797	46.42444	44.10987
chr10	81182499	81184238	Filter_SAM_or_BAM__output_SAM_or_BAM_on_data_86__bam_peak_1348	376	.	11.36652	39.92035	37.65846
chr10	81192157	81193384	Filter_SAM_or_BAM__output_SAM_or_BAM_on_data_86__bam_peak_1349	82	.	5.41352	10.36748	8.28617
chr10	81194715	81197042	Filter_SAM_or_BAM__output_SAM_or_BAM_on_data_86__bam_peak_1350	47	.	4.24243	6.83716	4.79117
chr10	81232721	81234002	Filter_SAM_or_BAM__output_SAM_or_BAM_on_data_86__bam_peak_1351	150	.	7.4309	17.21508	15.0787
chr10	81265702	81267107	Filter_SAM_or_BAM__output_SAM_or_BAM_on_data_86__bam_peak_1352	550	.	16.01772	57.3828	55.00225
chr10	81267923	81269539	Filter_SAM_or_BAM__output_SAM_or_BAM_on_data_86__bam_peak_1353	1326	.	30.26424	135.69354	132.67053
chr10	81285763	81286283	Filter_SAM_or_BAM__output_SAM_or_BAM_on_data_86__bam_peak_1354	67	.	4.64234	8.81099	6.74251
chr10	81292640	81294448	Filter_SAM_or_BAM__output_SAM_or_BAM_on_data_86__bam_peak_1355	550	.	16.06468	57.45762	55.08147
chr10	81319467	81322258	Filter_SAM_or_BAM__output_SAM_or_BAM_on_data_86__bam_peak_1356	593	.	17.57008	61.80192	59.3905
chr10	81349035	81351190	Filter_SAM_or_BAM__output_SAM_or_BAM_on_data_86__bam_peak_1357	648	.	19.19635	67.2563	64.82178
chr10	81356836	81359088	Filter_SAM_or_BAM__output_SAM_or_BAM_on_data_86__bam_peak_1358	593	.	15.38547	61.7562	59.33642
chr10	81360344	81360569	Filter_SAM_or_BAM__output_SAM_or_BAM_on_data_86__bam_peak_1359	16	.	2.96922	3.6223	1.63025
chr10	81376545	81379361	Filter_SAM_or_BAM__output_SAM_or_BAM_on_data_86__bam_peak_1360	519	.	13.96076	54.36098	51.97655
chr10	81383847	81385711	Filter_SAM_or_BAM__output_SAM_or_BAM_on_data_86__bam_peak_1361	411	.	13.11961	43.45075	41.16191
chr10	81408548	81409153	Filter_SAM_or_BAM__output_SAM_or_BAM_on_data_86__bam_peak_1362	14	.	2.88972	3.45277	1.46512
chr10	81424126	81427533	Filter_SAM_or_BAM__output_SAM_or_BAM_on_data_86__bam_peak_1363	521	.	15.2935	54.56215	52.19474
chr10	81429378	81431397	Filter_SAM_or_BAM__output_SAM_or_BAM_on_data_86__bam_peak_1364	277	.	9.70211	29.94399	27.73876
chr10	81432852	81434334	Filter_SAM_or_BAM__output_SAM_or_BAM_on_data_86__bam_peak_1365	42	.	4.04313	6.24431	4.2051
chr10	81482355	81482929	Filter_SAM_or_BAM__output_SAM_or_BAM_on_data_86__bam_peak_1366	22	.	3.13888	4.26444	2.26454
chr10	81494842	81497349	Filter_SAM_or_BAM__output_SAM_or_BAM_on_data_86__bam_peak_1367	801	.	20.89665	82.69213	80.14499
chr10	81541682	81542206	Filter_SAM_or_BAM__output_SAM_or_BAM_on_data_86__bam_peak_1368	22	.	3.26573	4.285	2.27799
chr10	81543406	81546035	Filter_SAM_or_BAM__output_SAM_or_BAM_on_data_86__bam_peak_1369	532	.	14.21763	55.57495	53.21053
chr10	81558745	81561575	Filter_SAM_or_BAM__output_SAM_or_BAM_on_data_86__bam_peak_1370	747	.	20.19301	77.25194	74.73067
chr10	81563352	81564269	Filter_SAM_or_BAM__output_SAM_or_BAM_on_data_86__bam_peak_1371	13	.	2.82304	3.36239	1.38116
chr10	81570531	81572329	Filter_SAM_or_BAM__output_SAM_or_BAM_on_data_86__bam_peak_1372	348	.	11.29961	37.14205	34.89838
chr10	81574876	81576296	Filter_SAM_or_BAM__output_SAM_or_BAM_on_data_86__bam_peak_1373	407	.	13.09174	43.03355	40.73884
chr10	81596644	81597361	Filter_SAM_or_BAM__output_SAM_or_BAM_on_data_86__bam_peak_1374	64	.	4.89243	8.5338	6.46495
chr10	81605326	81607093	Filter_SAM_or_BAM__output_SAM_or_BAM_on_data_86__bam_peak_1375	251	.	9.92755	27.31419	25.11271
chr10	81626733	81628172	Filter_SAM_or_BAM__output_SAM_or_BAM_on_data_86__bam_peak_1376	414	.	13.8505	43.78182	41.48861
chr10	81633534	81634014	Filter_SAM_or_BAM__output_SAM_or_BAM_on_data_86__bam_peak_1377	24	.	3.26661	4.44579	2.44084
chr10	81642593	81644576	Filter_SAM_or_BAM__output_SAM_or_BAM_on_data_86__bam_peak_1378	627	.	18.00845	65.2261	62.78837
chr10	81648669	81650085	Filter_SAM_or_BAM__output_SAM_or_BAM_on_data_86__bam_peak_1379	357	.	12.59481	37.9617	35.7048
chr10	81997243	81997902	Filter_SAM_or_BAM__output_SAM_or_BAM_on_data_86__bam_peak_1380	196	.	8.48762	21.81282	19.6482
chr10	82047600	82049085	Filter_SAM_or_BAM__output_SAM_or_BAM_on_data_86__bam_peak_1381	631	.	18.1099	65.58627	63.12603
chr10	82083057	82084052	Filter_SAM_or_BAM__output_SAM_or_BAM_on_data_86__bam_peak_1382	560	.	17.06431	58.46925	56.07628
chr10	82127549	82129045	Filter_SAM_or_BAM__output_SAM_or_BAM_on_data_86__bam_peak_1383	449	.	12.99687	47.24239	44.92565
chr10	82177965	82179144	Filter_SAM_or_BAM__output_SAM_or_BAM_on_data_86__bam_peak_1384	301	.	10.64691	32.40821	30.17652
chr10	82240191	82241729	Filter_SAM_or_BAM__output_SAM_or_BAM_on_data_86__bam_peak_1385	532	.	15.92676	55.60929	53.22993
chr10	82353854	82355312	Filter_SAM_or_BAM__output_SAM_or_BAM_on_data_86__bam_peak_1386	420	.	13.81329	44.36741	42.06602
chr10	82622384	82623756	Filter_SAM_or_BAM__output_SAM_or_BAM_on_data_86__bam_peak_1387	88	.	5.59592	10.90055	8.81336
chr10	82629018	82631388	Filter_SAM_or_BAM__output_SAM_or_BAM_on_data_86__bam_peak_1388	656	.	18.38492	68.11341	65.66921
chr10	82689615	82691239	Filter_SAM_or_BAM__output_SAM_or_BAM_on_data_86__bam_peak_1389	68	.	4.93959	8.9242	6.85826
chr10	82698575	82700767	Filter_SAM_or_BAM__output_SAM_or_BAM_on_data_86__bam_peak_1390	541	.	15.68612	56.51518	54.12946
chr10	82761989	82764276	Filter_SAM_or_BAM__output_SAM_or_BAM_on_data_86__bam_peak_1391	604	.	17.03677	62.89666	60.45276
chr10	82795151	82795350	Filter_SAM_or_BAM__output_SAM_or_BAM_on_data_86__bam_peak_1392	28	.	3.32043	4.90509	2.89296
chr10	82858452	82864029	Filter_SAM_or_BAM__output_SAM_or_BAM_on_data_86__bam_peak_1393	1058	.	24.35542	108.62665	105.85406
chr10	82984572	82988235	Filter_SAM_or_BAM__output_SAM_or_BAM_on_data_86__bam_peak_1394	976	.	24.15426	100.3657	97.67959
chr10	83094986	83095174	Filter_SAM_or_BAM__output_SAM_or_BAM_on_data_86__bam_peak_1395	32	.	3.69981	5.30021	3.27307
chr10	83152387	83152731	Filter_SAM_or_BAM__output_SAM_or_BAM_on_data_86__bam_peak_1396	22	.	3.07561	4.25131	2.25316
chr10	83336430	83338174	Filter_SAM_or_BAM__output_SAM_or_BAM_on_data_86__bam_peak_1397	362	.	12.733	38.5004	36.23928
chr10	83359839	83362128	Filter_SAM_or_BAM__output_SAM_or_BAM_on_data_86__bam_peak_1398	404	.	12.95361	42.72079	40.42917
chr10	83533027	83534320	Filter_SAM_or_BAM__output_SAM_or_BAM_on_data_86__bam_peak_1399	184	.	8.50045	20.62941	18.46707
chr10	83542953	83545877	Filter_SAM_or_BAM__output_SAM_or_BAM_on_data_86__bam_peak_1400	553	.	16.7078	57.77141	55.38263
chr10	83636668	83637733	Filter_SAM_or_BAM__output_SAM_or_BAM_on_data_86__bam_peak_1401	41	.	3.95133	6.16632	4.12957
chr10	83647485	83649610	Filter_SAM_or_BAM__output_SAM_or_BAM_on_data_86__bam_peak_1402	815	.	21.2823	84.14104	81.56083
chr10	84392158	84392805	Filter_SAM_or_BAM__output_SAM_or_BAM_on_data_86__bam_peak_1403	63	.	4.7739	8.44908	6.38472
chr10	84437483	84442427	Filter_SAM_or_BAM__output_SAM_or_BAM_on_data_86__bam_peak_1404	831	.	21.71541	85.71096	83.12714
chr10	84531824	84534992	Filter_SAM_or_BAM__output_SAM_or_BAM_on_data_86__bam_peak_1405	626	.	16.41586	65.10881	62.64457
chr10	84575850	84578030	Filter_SAM_or_BAM__output_SAM_or_BAM_on_data_86__bam_peak_1406	976	.	23.55872	100.37936	97.67539
chr10	84621781	84623799	Filter_SAM_or_BAM__output_SAM_or_BAM_on_data_86__bam_peak_1407	669	.	18.19518	69.48692	66.99893
chr10	84916668	84919116	Filter_SAM_or_BAM__output_SAM_or_BAM_on_data_86__bam_peak_1408	766	.	21.0237	79.19431	76.65945
chr10	84997558	84997792	Filter_SAM_or_BAM__output_SAM_or_BAM_on_data_86__bam_peak_1409	38	.	3.91011	5.84169	3.8066
chr10	85101711	85105279	Filter_SAM_or_BAM__output_SAM_or_BAM_on_data_86__bam_peak_1410	792	.	19.90204	81.82257	79.26286
chr10	85127166	85128581	Filter_SAM_or_BAM__output_SAM_or_BAM_on_data_86__bam_peak_1411	499	.	15.16763	52.32595	49.9827
chr10	85183198	85186250	Filter_SAM_or_BAM__output_SAM_or_BAM_on_data_86__bam_peak_1412	714	.	20.25028	73.89947	71.40994
chr10	85386477	85389249	Filter_SAM_or_BAM__output_SAM_or_BAM_on_data_86__bam_peak_1413	869	.	22.34764	89.55676	86.94945
chr10	85598003	85599471	Filter_SAM_or_BAM__output_SAM_or_BAM_on_data_86__bam_peak_1414	474	.	15.15765	49.82843	47.49657
chr10	85639640	85639931	Filter_SAM_or_BAM__output_SAM_or_BAM_on_data_86__bam_peak_1415	18	.	3.06399	3.82438	1.82708
chr10	85871554	85873363	Filter_SAM_or_BAM__output_SAM_or_BAM_on_data_86__bam_peak_1416	671	.	18.56266	69.60706	67.14384
chr10	85915403	85917591	Filter_SAM_or_BAM__output_SAM_or_BAM_on_data_86__bam_peak_1417	520	.	15.15974	54.44638	52.07345
chr10	85956455	85958064	Filter_SAM_or_BAM__output_SAM_or_BAM_on_data_86__bam_peak_1418	725	.	19.59214	75.00561	72.5095
chr10	86021554	86023070	Filter_SAM_or_BAM__output_SAM_or_BAM_on_data_86__bam_peak_1419	489	.	15.0704	51.30655	48.96585
chr10	86299895	86303446	Filter_SAM_or_BAM__output_SAM_or_BAM_on_data_86__bam_peak_1420	932	.	22.82587	95.88825	93.23888
chr10	86339430	86340061	Filter_SAM_or_BAM__output_SAM_or_BAM_on_data_86__bam_peak_1421	17	.	3.02653	3.77892	1.78463
chr10	86685068	86686426	Filter_SAM_or_BAM__output_SAM_or_BAM_on_data_86__bam_peak_1422	298	.	10.25794	32.09632	29.87264
chr10	86703315	86707163	Filter_SAM_or_BAM__output_SAM_or_BAM_on_data_86__bam_peak_1423	1079	.	26.99759	110.74619	107.9788
chr10	86730828	86731383	Filter_SAM_or_BAM__output_SAM_or_BAM_on_data_86__bam_peak_1424	104	.	6.01061	12.5589	10.45623
chr10	86778334	86781570	Filter_SAM_or_BAM__output_SAM_or_BAM_on_data_86__bam_peak_1425	775	.	18.26353	80.1056	77.5629
chr10	87858931	87861160	Filter_SAM_or_BAM__output_SAM_or_BAM_on_data_86__bam_peak_1426	367	.	12.75361	39.00186	36.72663
chr10	88145694	88148020	Filter_SAM_or_BAM__output_SAM_or_BAM_on_data_86__bam_peak_1427	437	.	13.6083	46.08818	43.77616
chr10	88200685	88202285	Filter_SAM_or_BAM__output_SAM_or_BAM_on_data_86__bam_peak_1428	524	.	14.5596	54.84459	52.4612
chr10	88356421	88357664	Filter_SAM_or_BAM__output_SAM_or_BAM_on_data_86__bam_peak_1429	210	.	9.02754	23.19866	21.01781
chr10	88378548	88381252	Filter_SAM_or_BAM__output_SAM_or_BAM_on_data_86__bam_peak_1430	807	.	20.24059	83.3335	80.75894
chr10	88502644	88504265	Filter_SAM_or_BAM__output_SAM_or_BAM_on_data_86__bam_peak_1431	640	.	17.10539	66.48681	64.04572
chr10	88730202	88733331	Filter_SAM_or_BAM__output_SAM_or_BAM_on_data_86__bam_peak_1432	685	.	18.7196	71.02688	68.56556
chr10	88825762	88827530	Filter_SAM_or_BAM__output_SAM_or_BAM_on_data_86__bam_peak_1433	861	.	22.62215	88.75497	86.15409
chr10	89442661	89444727	Filter_SAM_or_BAM__output_SAM_or_BAM_on_data_86__bam_peak_1434	684	.	18.86807	70.91889	68.4481
chr10	89684989	89686678	Filter_SAM_or_BAM__output_SAM_or_BAM_on_data_86__bam_peak_1435	403	.	13.00852	42.62252	40.32615
chr10	89731232	89733290	Filter_SAM_or_BAM__output_SAM_or_BAM_on_data_86__bam_peak_1436	820	.	22.35983	84.63911	82.05164
chr10	89744546	89746862	Filter_SAM_or_BAM__output_SAM_or_BAM_on_data_86__bam_peak_1437	608	.	18.16508	63.28701	60.86505
chr10	89775908	89776249	Filter_SAM_or_BAM__output_SAM_or_BAM_on_data_86__bam_peak_1438	30	.	3.61311	5.07777	3.05399
chr10	89872504	89873989	Filter_SAM_or_BAM__output_SAM_or_BAM_on_data_86__bam_peak_1439	37	.	3.85589	5.7746	3.74343
chr10	91081167	91084105	Filter_SAM_or_BAM__output_SAM_or_BAM_on_data_86__bam_peak_1440	832	.	22.0739	85.77197	83.21243
chr10	91121631	91124642	Filter_SAM_or_BAM__output_SAM_or_BAM_on_data_86__bam_peak_1441	684	.	17.30077	70.91943	68.43316
chr10	91158705	91158926	Filter_SAM_or_BAM__output_SAM_or_BAM_on_data_86__bam_peak_1442	14	.	2.88585	3.44453	1.4571
chr10	91166503	91172719	Filter_SAM_or_BAM__output_SAM_or_BAM_on_data_86__bam_peak_1443	542	.	16.09284	56.64013	54.25329
chr10	91180261	91184063	Filter_SAM_or_BAM__output_SAM_or_BAM_on_data_86__bam_peak_1444	289	.	10.09508	31.12918	28.90264
chr10	91187544	91188066	Filter_SAM_or_BAM__output_SAM_or_BAM_on_data_86__bam_peak_1445	52	.	4.35782	7.32878	5.28177
chr10	91241718	91241937	Filter_SAM_or_BAM__output_SAM_or_BAM_on_data_86__bam_peak_1446	16	.	2.98036	3.64605	1.65338
chr10	91270567	91271089	Filter_SAM_or_BAM__output_SAM_or_BAM_on_data_86__bam_peak_1447	18	.	3.0901	3.88279	1.8842
chr10	92721401	92722795	Filter_SAM_or_BAM__output_SAM_or_BAM_on_data_86__bam_peak_1448	694	.	19.04469	71.88426	69.4085
chr10	93051166	93051566	Filter_SAM_or_BAM__output_SAM_or_BAM_on_data_86__bam_peak_1449	61	.	4.75079	8.16826	6.10297
chr10	93159913	93166858	Filter_SAM_or_BAM__output_SAM_or_BAM_on_data_86__bam_peak_1450	560	.	15.51268	58.43496	56.0162
chr10	93188591	93189105	Filter_SAM_or_BAM__output_SAM_or_BAM_on_data_86__bam_peak_1451	43	.	4.1358	6.43561	4.39192
chr10	93194859	93195220	Filter_SAM_or_BAM__output_SAM_or_BAM_on_data_86__bam_peak_1452	20	.	3.16437	4.05436	2.05234
chr10	93291611	93291996	Filter_SAM_or_BAM__output_SAM_or_BAM_on_data_86__bam_peak_1453	43	.	4.10618	6.37171	4.32811
chr10	93305900	93306636	Filter_SAM_or_BAM__output_SAM_or_BAM_on_data_86__bam_peak_1454	62	.	4.7336	8.33937	6.27737
chr10	93307709	93307902	Filter_SAM_or_BAM__output_SAM_or_BAM_on_data_86__bam_peak_1455	18	.	3.04341	3.80207	1.80663
chr10	93308774	93311844	Filter_SAM_or_BAM__output_SAM_or_BAM_on_data_86__bam_peak_1456	509	.	15.19681	53.30651	50.95094
chr10	93432110	93433168	Filter_SAM_or_BAM__output_SAM_or_BAM_on_data_86__bam_peak_1457	56	.	4.38415	7.70586	5.6527
chr10	93452245	93455415	Filter_SAM_or_BAM__output_SAM_or_BAM_on_data_86__bam_peak_1458	653	.	18.11267	67.78571	65.30705
chr10	93588163	93590123	Filter_SAM_or_BAM__output_SAM_or_BAM_on_data_86__bam_peak_1459	588	.	16.60238	61.24676	58.83928
chr10	93594127	93594357	Filter_SAM_or_BAM__output_SAM_or_BAM_on_data_86__bam_peak_1460	36	.	3.85059	5.66247	3.62867
chr10	93640309	93643508	Filter_SAM_or_BAM__output_SAM_or_BAM_on_data_86__bam_peak_1461	438	.	13.847	46.1252	43.81387
chr10	93688616	93688975	Filter_SAM_or_BAM__output_SAM_or_BAM_on_data_86__bam_peak_1462	42	.	4.03166	6.32766	4.28781
chr10	93799692	93800491	Filter_SAM_or_BAM__output_SAM_or_BAM_on_data_86__bam_peak_1463	45	.	4.0997	6.55439	4.5099
chr10	93812978	93813142	Filter_SAM_or_BAM__output_SAM_or_BAM_on_data_86__bam_peak_1464	38	.	3.86945	5.83498	3.80165
chr10	93833578	93834510	Filter_SAM_or_BAM__output_SAM_or_BAM_on_data_86__bam_peak_1465	114	.	6.04606	13.6032	11.49166
chr10	93888089	93890560	Filter_SAM_or_BAM__output_SAM_or_BAM_on_data_86__bam_peak_1466	833	.	20.27142	85.95359	83.37904
chr10	94034457	94037437	Filter_SAM_or_BAM__output_SAM_or_BAM_on_data_86__bam_peak_1467	830	.	19.47747	85.67378	83.09471
chr10	94147082	94149555	Filter_SAM_or_BAM__output_SAM_or_BAM_on_data_86__bam_peak_1468	576	.	16.05512	60.06431	57.6585
chr10	94198435	94200017	Filter_SAM_or_BAM__output_SAM_or_BAM_on_data_86__bam_peak_1469	920	.	22.43343	94.70648	92.04324
chr10	94514285	94517790	Filter_SAM_or_BAM__output_SAM_or_BAM_on_data_86__bam_peak_1470	629	.	17.96097	65.38465	62.93458
chr10	94520141	94521165	Filter_SAM_or_BAM__output_SAM_or_BAM_on_data_86__bam_peak_1471	101	.	5.98153	12.2793	10.17032
chr10	94544806	94546414	Filter_SAM_or_BAM__output_SAM_or_BAM_on_data_86__bam_peak_1472	307	.	11.55746	33.02704	30.79175
chr10	94551118	94551464	Filter_SAM_or_BAM__output_SAM_or_BAM_on_data_86__bam_peak_1473	24	.	3.27783	4.40699	2.40213
chr10	94561638	94561828	Filter_SAM_or_BAM__output_SAM_or_BAM_on_data_86__bam_peak_1474	41	.	4.07226	6.21366	4.17075
chr10	94687066	94690117	Filter_SAM_or_BAM__output_SAM_or_BAM_on_data_86__bam_peak_1475	985	.	25.26046	101.20257	98.5244
chr10	94944370	94945335	Filter_SAM_or_BAM__output_SAM_or_BAM_on_data_86__bam_peak_1476	52	.	4.43519	7.28096	5.22557
chr10	94991137	94991874	Filter_SAM_or_BAM__output_SAM_or_BAM_on_data_86__bam_peak_1477	23	.	3.32284	4.40962	2.3996
chr10	95085894	95086919	Filter_SAM_or_BAM__output_SAM_or_BAM_on_data_86__bam_peak_1478	20	.	3.15224	4.04555	2.04429
chr10	95264478	95266803	Filter_SAM_or_BAM__output_SAM_or_BAM_on_data_86__bam_peak_1479	327	.	12.12534	35.01658	32.76247
chr10	95323016	95324217	Filter_SAM_or_BAM__output_SAM_or_BAM_on_data_86__bam_peak_1480	433	.	14.30485	45.6022	43.30117
chr10	95394859	95395820	Filter_SAM_or_BAM__output_SAM_or_BAM_on_data_86__bam_peak_1481	53	.	4.49398	7.40665	5.35039
chr10	95409019	95409967	Filter_SAM_or_BAM__output_SAM_or_BAM_on_data_86__bam_peak_1482	33	.	3.61395	5.38451	3.35869
chr10	95413256	95418053	Filter_SAM_or_BAM__output_SAM_or_BAM_on_data_86__bam_peak_1483	782	.	20.89534	80.78691	78.25012
chr10	95500498	95502144	Filter_SAM_or_BAM__output_SAM_or_BAM_on_data_86__bam_peak_1484	880	.	20.53419	90.64655	88.02125
chr10	95514240	95517123	Filter_SAM_or_BAM__output_SAM_or_BAM_on_data_86__bam_peak_1485	635	.	17.41143	65.95219	63.51442
chr10	95560674	95564605	Filter_SAM_or_BAM__output_SAM_or_BAM_on_data_86__bam_peak_1486	1239	.	28.16145	126.82561	123.90795
chr10	95894389	95895048	Filter_SAM_or_BAM__output_SAM_or_BAM_on_data_86__bam_peak_1487	97	.	5.9	11.85192	9.75592
chr10	95939605	95943275	Filter_SAM_or_BAM__output_SAM_or_BAM_on_data_86__bam_peak_1488	663	.	17.60459	68.77886	66.32573
chr10	95944865	95945296	Filter_SAM_or_BAM__output_SAM_or_BAM_on_data_86__bam_peak_1489	17	.	3.03595	3.76542	1.76972
chr10	96615919	96623531	Filter_SAM_or_BAM__output_SAM_or_BAM_on_data_86__bam_peak_1490	789	.	20.8953	81.53288	78.98308
chr10	96628171	96628802	Filter_SAM_or_BAM__output_SAM_or_BAM_on_data_86__bam_peak_1491	34	.	3.75102	5.47116	3.44344
chr10	96751484	96751835	Filter_SAM_or_BAM__output_SAM_or_BAM_on_data_86__bam_peak_1492	30	.	3.50779	5.05788	3.04035
chr10	97312934	97314280	Filter_SAM_or_BAM__output_SAM_or_BAM_on_data_86__bam_peak_1493	437	.	13.30523	46.03706	43.73255
chr10	97479250	97481879	Filter_SAM_or_BAM__output_SAM_or_BAM_on_data_86__bam_peak_1494	148	.	7.34238	16.97783	14.83929
chr10	98508711	98508901	Filter_SAM_or_BAM__output_SAM_or_BAM_on_data_86__bam_peak_1495	18	.	3.02923	3.85982	1.86744
chr10	98913228	98918159	Filter_SAM_or_BAM__output_SAM_or_BAM_on_data_86__bam_peak_1496	737	.	19.64585	76.24407	73.72421
chr10	99106093	99108941	Filter_SAM_or_BAM__output_SAM_or_BAM_on_data_86__bam_peak_1497	824	.	20.62292	85.01906	82.45735
chr10	99260614	99267965	Filter_SAM_or_BAM__output_SAM_or_BAM_on_data_86__bam_peak_1498	1233	.	29.55205	126.27052	123.38477
chr10	100015022	100018273	Filter_SAM_or_BAM__output_SAM_or_BAM_on_data_86__bam_peak_1499	572	.	15.57751	59.70686	57.28156
chr10	100486012	100488559	Filter_SAM_or_BAM__output_SAM_or_BAM_on_data_86__bam_peak_1500	607	.	17.19402	63.14813	60.71992
chr10	100588360	100589815	Filter_SAM_or_BAM__output_SAM_or_BAM_on_data_86__bam_peak_1501	404	.	13.47653	42.72299	40.43854
chr10	101634920	101636151	Filter_SAM_or_BAM__output_SAM_or_BAM_on_data_86__bam_peak_1502	88	.	5.28337	10.93252	8.85258
chr10	103368594	103369277	Filter_SAM_or_BAM__output_SAM_or_BAM_on_data_86__bam_peak_1503	32	.	3.65243	5.2591	3.23414
chr10	105572838	105575428	Filter_SAM_or_BAM__output_SAM_or_BAM_on_data_86__bam_peak_1504	282	.	10.47255	30.42793	28.2039
chr10	105841076	105842676	Filter_SAM_or_BAM__output_SAM_or_BAM_on_data_86__bam_peak_1505	553	.	16.32328	57.7753	55.39872
chr10	107482537	107489534	Filter_SAM_or_BAM__output_SAM_or_BAM_on_data_86__bam_peak_1506	297	.	10.92008	31.94921	29.71921
chr10	107491090	107493637	Filter_SAM_or_BAM__output_SAM_or_BAM_on_data_86__bam_peak_1507	113	.	6.3779	13.50646	11.39725
chr10	107498095	107499854	Filter_SAM_or_BAM__output_SAM_or_BAM_on_data_86__bam_peak_1508	70	.	5.05887	9.1772	7.09779
chr10	108160888	108164701	Filter_SAM_or_BAM__output_SAM_or_BAM_on_data_86__bam_peak_1509	1012	.	24.58825	103.98672	101.28103
chr10	108170736	108171090	Filter_SAM_or_BAM__output_SAM_or_BAM_on_data_86__bam_peak_1510	14	.	2.88585	3.44453	1.4571
chr10	108331953	108333441	Filter_SAM_or_BAM__output_SAM_or_BAM_on_data_86__bam_peak_1511	58	.	4.44406	7.85779	5.80076
chr10	108831751	108832073	Filter_SAM_or_BAM__output_SAM_or_BAM_on_data_86__bam_peak_1512	24	.	3.31533	4.44282	2.43579
chr10	109011116	109011492	Filter_SAM_or_BAM__output_SAM_or_BAM_on_data_86__bam_peak_1513	28	.	3.50444	4.89909	2.88482
chr10	109136691	109137442	Filter_SAM_or_BAM__output_SAM_or_BAM_on_data_86__bam_peak_1514	16	.	2.93099	3.67624	1.69073
chr10	109902691	109904835	Filter_SAM_or_BAM__output_SAM_or_BAM_on_data_86__bam_peak_1515	549	.	16.2413	57.36338	54.97316
chr10	109976220	109976678	Filter_SAM_or_BAM__output_SAM_or_BAM_on_data_86__bam_peak_1516	22	.	3.16619	4.20922	2.2089
chr10	110454979	110456189	Filter_SAM_or_BAM__output_SAM_or_BAM_on_data_86__bam_peak_1517	149	.	7.44455	17.12626	14.99067
chr10	110744222	110746978	Filter_SAM_or_BAM__output_SAM_or_BAM_on_data_86__bam_peak_1518	496	.	15.66778	52.01217	49.65004
chr10	110804436	110804823	Filter_SAM_or_BAM__output_SAM_or_BAM_on_data_86__bam_peak_1519	29	.	3.53081	4.92117	2.90251
chr10	110919281	110923017	Filter_SAM_or_BAM__output_SAM_or_BAM_on_data_86__bam_peak_1520	680	.	18.61137	70.53539	68.04282
chr10	110927005	110927885	Filter_SAM_or_BAM__output_SAM_or_BAM_on_data_86__bam_peak_1521	29	.	3.06041	4.92351	2.91344
chr10	110931051	110932294	Filter_SAM_or_BAM__output_SAM_or_BAM_on_data_86__bam_peak_1522	70	.	4.83632	9.10289	7.02939
chr10	111008062	111011444	Filter_SAM_or_BAM__output_SAM_or_BAM_on_data_86__bam_peak_1523	832	.	21.88598	85.79701	83.22339
chr10	111031387	111032028	Filter_SAM_or_BAM__output_SAM_or_BAM_on_data_86__bam_peak_1524	26	.	3.43717	4.69299	2.67823
chr10	111102369	111103585	Filter_SAM_or_BAM__output_SAM_or_BAM_on_data_86__bam_peak_1525	140	.	6.99915	16.20675	14.07162
chr10	111108777	111108986	Filter_SAM_or_BAM__output_SAM_or_BAM_on_data_86__bam_peak_1526	42	.	3.99881	6.25151	4.21526
chr10	111164066	111166776	Filter_SAM_or_BAM__output_SAM_or_BAM_on_data_86__bam_peak_1527	659	.	18.44847	68.42881	65.952
chr10	111234313	111235061	Filter_SAM_or_BAM__output_SAM_or_BAM_on_data_86__bam_peak_1528	16	.	2.98828	3.66295	1.66984
chr10	111298027	111299541	Filter_SAM_or_BAM__output_SAM_or_BAM_on_data_86__bam_peak_1529	587	.	16.00046	61.18828	58.77972
chr10	111472804	111474572	Filter_SAM_or_BAM__output_SAM_or_BAM_on_data_86__bam_peak_1530	659	.	19.04734	68.35316	65.90032
chr10	111505521	111510147	Filter_SAM_or_BAM__output_SAM_or_BAM_on_data_86__bam_peak_1531	880	.	22.02885	90.62824	88.00881
chr10	111515194	111517386	Filter_SAM_or_BAM__output_SAM_or_BAM_on_data_86__bam_peak_1532	136	.	7.08547	15.80283	13.67193
chr10	111724647	111726464	Filter_SAM_or_BAM__output_SAM_or_BAM_on_data_86__bam_peak_1533	30	.	3.43049	5.07059	3.05472
chr10	111972614	111974192	Filter_SAM_or_BAM__output_SAM_or_BAM_on_data_86__bam_peak_1534	535	.	16.55524	55.87005	53.50129
chr10	112163382	112163747	Filter_SAM_or_BAM__output_SAM_or_BAM_on_data_86__bam_peak_1535	42	.	4.0146	6.32132	4.28112
chr10	112269893	112271238	Filter_SAM_or_BAM__output_SAM_or_BAM_on_data_86__bam_peak_1536	272	.	10.22574	29.42697	27.21049
chr10	112925758	112925954	Filter_SAM_or_BAM__output_SAM_or_BAM_on_data_86__bam_peak_1537	18	.	3.08054	3.86796	1.8702
chr10	112927176	112929499	Filter_SAM_or_BAM__output_SAM_or_BAM_on_data_86__bam_peak_1538	535	.	15.28642	55.9113	53.53268
chr10	114801336	114803328	Filter_SAM_or_BAM__output_SAM_or_BAM_on_data_86__bam_peak_1539	195	.	8.14267	21.74011	19.577
chr10	115250017	115252659	Filter_SAM_or_BAM__output_SAM_or_BAM_on_data_86__bam_peak_1540	584	.	15.84969	60.88735	58.48195
chr10	115313364	115316485	Filter_SAM_or_BAM__output_SAM_or_BAM_on_data_86__bam_peak_1541	777	.	19.93116	80.27433	77.7257
chr10	115331809	115333402	Filter_SAM_or_BAM__output_SAM_or_BAM_on_data_86__bam_peak_1542	82	.	5.27731	10.3543	8.28267
chr10	115361148	115363390	Filter_SAM_or_BAM__output_SAM_or_BAM_on_data_86__bam_peak_1543	431	.	12.59028	45.45889	43.14681
chr10	115381920	115388882	Filter_SAM_or_BAM__output_SAM_or_BAM_on_data_86__bam_peak_1544	979	.	20.67176	100.68295	97.9799
chr10	115585770	115586473	Filter_SAM_or_BAM__output_SAM_or_BAM_on_data_86__bam_peak_1545	19	.	2.90022	3.91092	1.91995
chr10	115817851	115818486	Filter_SAM_or_BAM__output_SAM_or_BAM_on_data_86__bam_peak_1546	14	.	2.88585	3.44453	1.4571
chr10	116261014	116261371	Filter_SAM_or_BAM__output_SAM_or_BAM_on_data_86__bam_peak_1547	24	.	3.3173	4.46729	2.46066
chr10	116471984	116474699	Filter_SAM_or_BAM__output_SAM_or_BAM_on_data_86__bam_peak_1548	151	.	7.41338	17.2626	15.11828
chr10	116579251	116583101	Filter_SAM_or_BAM__output_SAM_or_BAM_on_data_86__bam_peak_1549	769	.	21.01263	79.49734	76.96474
chr10	116931231	116931798	Filter_SAM_or_BAM__output_SAM_or_BAM_on_data_86__bam_peak_1550	37	.	3.77009	5.77708	3.7473
chr10	116949004	116951144	Filter_SAM_or_BAM__output_SAM_or_BAM_on_data_86__bam_peak_1551	389	.	13.40088	41.23154	38.95397
chr10	117020914	117021463	Filter_SAM_or_BAM__output_SAM_or_BAM_on_data_86__bam_peak_1552	24	.	3.34902	4.45359	2.44168
chr10	117023724	117024205	Filter_SAM_or_BAM__output_SAM_or_BAM_on_data_86__bam_peak_1553	47	.	4.27301	6.83038	4.78475
chr10	117062573	117064191	Filter_SAM_or_BAM__output_SAM_or_BAM_on_data_86__bam_peak_1554	599	.	15.38041	62.39271	59.97593
chr10	117145684	117151895	Filter_SAM_or_BAM__output_SAM_or_BAM_on_data_86__bam_peak_1555	668	.	17.91893	69.32932	66.86161
chr10	117173635	117175073	Filter_SAM_or_BAM__output_SAM_or_BAM_on_data_86__bam_peak_1556	82	.	5.27644	10.36705	8.28587
chr10	117223467	117225107	Filter_SAM_or_BAM__output_SAM_or_BAM_on_data_86__bam_peak_1557	664	.	18.58236	68.89661	66.43372
chr10	117374911	117377594	Filter_SAM_or_BAM__output_SAM_or_BAM_on_data_86__bam_peak_1558	996	.	24.21089	102.3687	99.65572
chr10	117393254	117393853	Filter_SAM_or_BAM__output_SAM_or_BAM_on_data_86__bam_peak_1559	17	.	3.0244	3.77604	1.78225
chr10	117629186	117629915	Filter_SAM_or_BAM__output_SAM_or_BAM_on_data_86__bam_peak_1560	65	.	4.57735	8.57866	6.5124
chr10	117708446	117711725	Filter_SAM_or_BAM__output_SAM_or_BAM_on_data_86__bam_peak_1561	635	.	17.41501	65.98497	63.53435
chr10	117744853	117746830	Filter_SAM_or_BAM__output_SAM_or_BAM_on_data_86__bam_peak_1562	389	.	12.68411	41.17604	38.90262
chr10	117791548	117793503	Filter_SAM_or_BAM__output_SAM_or_BAM_on_data_86__bam_peak_1563	420	.	13.61168	44.37077	42.07462
chr10	117843481	117846801	Filter_SAM_or_BAM__output_SAM_or_BAM_on_data_86__bam_peak_1564	692	.	19.30837	71.75877	69.26176
chr10	117905191	117907113	Filter_SAM_or_BAM__output_SAM_or_BAM_on_data_86__bam_peak_1565	230	.	9.67236	25.22932	23.03633
chr10	118103356	118103529	Filter_SAM_or_BAM__output_SAM_or_BAM_on_data_86__bam_peak_1566	21	.	2.92953	4.13821	2.14221
chr10	118141263	118142841	Filter_SAM_or_BAM__output_SAM_or_BAM_on_data_86__bam_peak_1567	281	.	10.8503	30.38433	28.15974
chr10	118865941	118870158	Filter_SAM_or_BAM__output_SAM_or_BAM_on_data_86__bam_peak_1568	601	.	16.49306	62.55524	60.13699
chr10	118999128	119001276	Filter_SAM_or_BAM__output_SAM_or_BAM_on_data_86__bam_peak_1569	51	.	4.36819	7.20323	5.15176
chr10	119237671	119241304	Filter_SAM_or_BAM__output_SAM_or_BAM_on_data_86__bam_peak_1570	800	.	20.7588	82.59643	80.04875
chr10	119453792	119454581	Filter_SAM_or_BAM__output_SAM_or_BAM_on_data_86__bam_peak_1571	28	.	3.4798	4.81691	2.80023
chr10	119819490	119820019	Filter_SAM_or_BAM__output_SAM_or_BAM_on_data_86__bam_peak_1572	23	.	3.18767	4.34727	2.34507
chr10	120111942	120113390	Filter_SAM_or_BAM__output_SAM_or_BAM_on_data_86__bam_peak_1573	362	.	10.81501	38.49261	36.23896
chr10	120201596	120202354	Filter_SAM_or_BAM__output_SAM_or_BAM_on_data_86__bam_peak_1574	137	.	6.44056	15.9021	13.76276
chr10	120208585	120210426	Filter_SAM_or_BAM__output_SAM_or_BAM_on_data_86__bam_peak_1575	719	.	19.21707	74.44764	71.95835
chr10	120226676	120228346	Filter_SAM_or_BAM__output_SAM_or_BAM_on_data_86__bam_peak_1576	691	.	19.69449	71.6219	69.12259
chr10	120237333	120237490	Filter_SAM_or_BAM__output_SAM_or_BAM_on_data_86__bam_peak_1577	16	.	2.99418	3.67552	1.68209
chr10	120421288	120421981	Filter_SAM_or_BAM__output_SAM_or_BAM_on_data_86__bam_peak_1578	20	.	3.11153	4.01189	2.01899
chr10	120428634	120429237	Filter_SAM_or_BAM__output_SAM_or_BAM_on_data_86__bam_peak_1579	32	.	3.70287	5.31537	3.28834
chr10	120470888	120478465	Filter_SAM_or_BAM__output_SAM_or_BAM_on_data_86__bam_peak_1580	927	.	23.95912	95.44278	92.78071
chr10	120632309	120633629	Filter_SAM_or_BAM__output_SAM_or_BAM_on_data_86__bam_peak_1581	93	.	5.8365	11.41139	9.31401
chr10	120635474	120635821	Filter_SAM_or_BAM__output_SAM_or_BAM_on_data_86__bam_peak_1582	17	.	3.00704	3.77776	1.79278
chr10	120665714	120667142	Filter_SAM_or_BAM__output_SAM_or_BAM_on_data_86__bam_peak_1583	72	.	5.07159	9.29982	7.22231
chr10	120897482	120899652	Filter_SAM_or_BAM__output_SAM_or_BAM_on_data_86__bam_peak_1584	381	.	12.83721	40.42321	38.14182
chr10	120976885	120980114	Filter_SAM_or_BAM__output_SAM_or_BAM_on_data_86__bam_peak_1585	614	.	17.78897	63.83845	61.41268
chr10	121033314	121034023	Filter_SAM_or_BAM__output_SAM_or_BAM_on_data_86__bam_peak_1586	115	.	6.18915	13.62652	11.5226
chr10	121202473	121202659	Filter_SAM_or_BAM__output_SAM_or_BAM_on_data_86__bam_peak_1587	33	.	3.74736	5.39619	3.36628
chr10	121364644	121366655	Filter_SAM_or_BAM__output_SAM_or_BAM_on_data_86__bam_peak_1588	700	.	17.30166	72.52803	70.048
chr10	121461703	121462143	Filter_SAM_or_BAM__output_SAM_or_BAM_on_data_86__bam_peak_1589	31	.	3.61202	5.15372	3.13269
chr10	121474007	121477035	Filter_SAM_or_BAM__output_SAM_or_BAM_on_data_86__bam_peak_1590	1112	.	25.74302	114.10425	111.29356
chr10	121585035	121587741	Filter_SAM_or_BAM__output_SAM_or_BAM_on_data_86__bam_peak_1591	697	.	18.57043	72.20224	69.733
chr10	121624552	121627092	Filter_SAM_or_BAM__output_SAM_or_BAM_on_data_86__bam_peak_1592	963	.	23.61673	99.0258	96.34129
chr10	121739339	121741127	Filter_SAM_or_BAM__output_SAM_or_BAM_on_data_86__bam_peak_1593	273	.	9.65295	29.54003	27.32462
chr10	121836671	121836882	Filter_SAM_or_BAM__output_SAM_or_BAM_on_data_86__bam_peak_1594	17	.	2.92711	3.74073	1.75377
chr10	122047012	122047636	Filter_SAM_or_BAM__output_SAM_or_BAM_on_data_86__bam_peak_1595	43	.	3.85126	6.37301	4.33622
chr10	122095795	122097682	Filter_SAM_or_BAM__output_SAM_or_BAM_on_data_86__bam_peak_1596	430	.	12.3989	45.35162	43.0414
chr10	122448252	122451249	Filter_SAM_or_BAM__output_SAM_or_BAM_on_data_86__bam_peak_1597	205	.	8.74565	22.73363	20.55878
chr10	122679089	122679519	Filter_SAM_or_BAM__output_SAM_or_BAM_on_data_86__bam_peak_1598	47	.	4.28177	6.83504	4.78523
chr10	122807194	122807491	Filter_SAM_or_BAM__output_SAM_or_BAM_on_data_86__bam_peak_1599	30	.	3.58288	5.04193	3.02099
chr10	122886399	122886885	Filter_SAM_or_BAM__output_SAM_or_BAM_on_data_86__bam_peak_1600	125	.	6.32973	14.64772	12.5195
chr10	122982923	122988574	Filter_SAM_or_BAM__output_SAM_or_BAM_on_data_86__bam_peak_1601	670	.	18.13997	69.48495	67.01708
chr10	123074660	123077014	Filter_SAM_or_BAM__output_SAM_or_BAM_on_data_86__bam_peak_1602	572	.	17.35693	59.67028	57.27238
chr10	123194956	123198156	Filter_SAM_or_BAM__output_SAM_or_BAM_on_data_86__bam_peak_1603	707	.	18.71402	73.25901	70.77081
chr10	123264025	123265072	Filter_SAM_or_BAM__output_SAM_or_BAM_on_data_86__bam_peak_1604	31	.	3.53765	5.1647	3.14759
chr10	124288257	124288771	Filter_SAM_or_BAM__output_SAM_or_BAM_on_data_86__bam_peak_1605	19	.	3.03877	3.96916	1.97751
chr10	125389172	125389592	Filter_SAM_or_BAM__output_SAM_or_BAM_on_data_86__bam_peak_1606	22	.	3.27013	4.29108	2.2846
chr10	125965545	125972227	Filter_SAM_or_BAM__output_SAM_or_BAM_on_data_86__bam_peak_1607	1048	.	25.26379	107.64771	104.87336
chr10	125973919	125974330	Filter_SAM_or_BAM__output_SAM_or_BAM_on_data_86__bam_peak_1608	17	.	3.02837	3.74841	1.75308
chr10	126141650	126143163	Filter_SAM_or_BAM__output_SAM_or_BAM_on_data_86__bam_peak_1609	138	.	7.09982	15.94207	13.81111
chr10	126900392	126901789	Filter_SAM_or_BAM__output_SAM_or_BAM_on_data_86__bam_peak_1610	492	.	15.29593	51.61304	49.26346
chr10	126905380	126906025	Filter_SAM_or_BAM__output_SAM_or_BAM_on_data_86__bam_peak_1611	135	.	6.99704	15.70754	13.57915
chr10	126927897	126928908	Filter_SAM_or_BAM__output_SAM_or_BAM_on_data_86__bam_peak_1612	121	.	6.68916	14.22923	12.10724
chr10	126977725	126984006	Filter_SAM_or_BAM__output_SAM_or_BAM_on_data_86__bam_peak_1613	629	.	17.52904	65.45984	62.98357
chr10	127029765	127030964	Filter_SAM_or_BAM__output_SAM_or_BAM_on_data_86__bam_peak_1614	393	.	12.91035	41.63795	39.3666
chr10	127040660	127042901	Filter_SAM_or_BAM__output_SAM_or_BAM_on_data_86__bam_peak_1615	693	.	16.33234	71.79377	69.32362
chr10	127058446	127060723	Filter_SAM_or_BAM__output_SAM_or_BAM_on_data_86__bam_peak_1616	97	.	5.53172	11.83002	9.74636
chr10	127062914	127065158	Filter_SAM_or_BAM__output_SAM_or_BAM_on_data_86__bam_peak_1617	1097	.	21.68155	112.62376	109.7931
chr10	127068711	127071294	Filter_SAM_or_BAM__output_SAM_or_BAM_on_data_86__bam_peak_1618	1048	.	24.76836	107.61829	104.87318
chr10	127078910	127079567	Filter_SAM_or_BAM__output_SAM_or_BAM_on_data_86__bam_peak_1619	30	.	3.49005	5.05503	3.03671
chr10	127081425	127082687	Filter_SAM_or_BAM__output_SAM_or_BAM_on_data_86__bam_peak_1620	19	.	3.09958	3.91619	1.91775
chr10	127091353	127091777	Filter_SAM_or_BAM__output_SAM_or_BAM_on_data_86__bam_peak_1621	26	.	3.40284	4.65573	2.64199
chr10	127120364	127121758	Filter_SAM_or_BAM__output_SAM_or_BAM_on_data_86__bam_peak_1622	411	.	13.06635	43.43382	41.15097
chr10	127164650	127166698	Filter_SAM_or_BAM__output_SAM_or_BAM_on_data_86__bam_peak_1623	430	.	13.93817	45.32319	43.01438
chr10	127187983	127190587	Filter_SAM_or_BAM__output_SAM_or_BAM_on_data_86__bam_peak_1624	674	.	17.37537	69.90819	67.43372
chr10	127194217	127196775	Filter_SAM_or_BAM__output_SAM_or_BAM_on_data_86__bam_peak_1625	550	.	16.67901	57.47437	55.09681
chr10	127210318	127212129	Filter_SAM_or_BAM__output_SAM_or_BAM_on_data_86__bam_peak_1626	510	.	15.8024	53.44453	51.09243
chr10	127262943	127263488	Filter_SAM_or_BAM__output_SAM_or_BAM_on_data_86__bam_peak_1627	16	.	2.96943	3.62274	1.63068
chr10	127265894	127268568	Filter_SAM_or_BAM__output_SAM_or_BAM_on_data_86__bam_peak_1628	503	.	14.46918	52.65425	50.30138
chr10	127286774	127293551	Filter_SAM_or_BAM__output_SAM_or_BAM_on_data_86__bam_peak_1629	948	.	20.71574	97.60184	94.88958
chr10	127310176	127312558	Filter_SAM_or_BAM__output_SAM_or_BAM_on_data_86__bam_peak_1630	881	.	22.58599	90.76929	88.17347
chr10	127339039	127342461	Filter_SAM_or_BAM__output_SAM_or_BAM_on_data_86__bam_peak_1631	221	.	8.95365	24.27907	22.10369
chr10	127379946	127382048	Filter_SAM_or_BAM__output_SAM_or_BAM_on_data_86__bam_peak_1632	645	.	18.37343	66.95219	64.50031
chr10	127501705	127502627	Filter_SAM_or_BAM__output_SAM_or_BAM_on_data_86__bam_peak_1633	95	.	5.70081	11.64583	9.55374
chr10	127511695	127513435	Filter_SAM_or_BAM__output_SAM_or_BAM_on_data_86__bam_peak_1634	171	.	7.65778	19.33142	17.19022
chr10	127521300	127522700	Filter_SAM_or_BAM__output_SAM_or_BAM_on_data_86__bam_peak_1635	541	.	15.43745	56.49169	54.1189
chr10	127526570	127526816	Filter_SAM_or_BAM__output_SAM_or_BAM_on_data_86__bam_peak_1636	16	.	2.98711	3.66045	1.66741
chr10	127534286	127534818	Filter_SAM_or_BAM__output_SAM_or_BAM_on_data_86__bam_peak_1637	16	.	2.95842	3.62141	1.63385
chr10	127597216	127597882	Filter_SAM_or_BAM__output_SAM_or_BAM_on_data_86__bam_peak_1638	13	.	2.65786	3.30819	1.33846
chr10	127615025	127622689	Filter_SAM_or_BAM__output_SAM_or_BAM_on_data_86__bam_peak_1639	764	.	19.40156	79.02325	76.4633
chr10	127661915	127663094	Filter_SAM_or_BAM__output_SAM_or_BAM_on_data_86__bam_peak_1640	76	.	5.1775	9.71508	7.6346
chr10	127663847	127669382	Filter_SAM_or_BAM__output_SAM_or_BAM_on_data_86__bam_peak_1641	941	.	22.68663	96.81154	94.13719
chr10	127675005	127675591	Filter_SAM_or_BAM__output_SAM_or_BAM_on_data_86__bam_peak_1642	124	.	6.82304	14.62515	12.49772
chr10	127676232	127678300	Filter_SAM_or_BAM__output_SAM_or_BAM_on_data_86__bam_peak_1643	418	.	13.71514	44.16046	41.86054
chr10	127738927	127740948	Filter_SAM_or_BAM__output_SAM_or_BAM_on_data_86__bam_peak_1644	590	.	17.16738	61.42316	59.01478
chr10	128015010	128016120	Filter_SAM_or_BAM__output_SAM_or_BAM_on_data_86__bam_peak_1645	176	.	8.09549	19.81049	17.65998
chr10	128034659	128039305	Filter_SAM_or_BAM__output_SAM_or_BAM_on_data_86__bam_peak_1646	787	.	19.43647	81.28732	78.7179
chr10	128057819	128061184	Filter_SAM_or_BAM__output_SAM_or_BAM_on_data_86__bam_peak_1647	701	.	17.9002	72.59544	70.11694
chr10	128081937	128085376	Filter_SAM_or_BAM__output_SAM_or_BAM_on_data_86__bam_peak_1648	840	.	22.05673	86.65284	84.07992
chr10	128090782	128095414	Filter_SAM_or_BAM__output_SAM_or_BAM_on_data_86__bam_peak_1649	1166	.	28.48493	119.53723	116.68095
chr10	128096513	128098930	Filter_SAM_or_BAM__output_SAM_or_BAM_on_data_86__bam_peak_1650	727	.	19.41157	75.23499	72.74018
chr10	128174857	128177550	Filter_SAM_or_BAM__output_SAM_or_BAM_on_data_86__bam_peak_1651	864	.	21.88532	89.0882	86.45563
chr10	128179719	128180629	Filter_SAM_or_BAM__output_SAM_or_BAM_on_data_86__bam_peak_1652	123	.	6.28951	14.49403	12.37526
chr10	128193869	128195342	Filter_SAM_or_BAM__output_SAM_or_BAM_on_data_86__bam_peak_1653	532	.	16.50504	55.6503	53.28696
chr10	128210685	128212148	Filter_SAM_or_BAM__output_SAM_or_BAM_on_data_86__bam_peak_1654	695	.	19.06909	71.99065	69.51672
chr10	128231193	128233277	Filter_SAM_or_BAM__output_SAM_or_BAM_on_data_86__bam_peak_1655	469	.	12.55774	49.24479	46.92791
chr10	128269960	128271450	Filter_SAM_or_BAM__output_SAM_or_BAM_on_data_86__bam_peak_1656	436	.	12.18149	45.94523	43.6354
chr10	128301967	128304269	Filter_SAM_or_BAM__output_SAM_or_BAM_on_data_86__bam_peak_1657	635	.	18.79129	65.93878	63.50424
chr10	128321817	128324003	Filter_SAM_or_BAM__output_SAM_or_BAM_on_data_86__bam_peak_1658	1196	.	28.15068	122.5418	119.62951
chr10	128336718	128339543	Filter_SAM_or_BAM__output_SAM_or_BAM_on_data_86__bam_peak_1659	863	.	22.16153	88.95543	86.31034
chr10	128344496	128345747	Filter_SAM_or_BAM__output_SAM_or_BAM_on_data_86__bam_peak_1660	37	.	3.84762	5.75378	3.72207
chr10	128367570	128369628	Filter_SAM_or_BAM__output_SAM_or_BAM_on_data_86__bam_peak_1661	637	.	17.39193	66.161	63.7227
chr10	128376368	128379015	Filter_SAM_or_BAM__output_SAM_or_BAM_on_data_86__bam_peak_1662	631	.	18.9828	65.56063	63.12731
chr10	128408845	128413150	Filter_SAM_or_BAM__output_SAM_or_BAM_on_data_86__bam_peak_1663	835	.	21.72335	86.12597	83.55087
chr10	128458329	128460996	Filter_SAM_or_BAM__output_SAM_or_BAM_on_data_86__bam_peak_1664	452	.	13.76638	47.62263	45.28231
chr10	128490228	128499828	Filter_SAM_or_BAM__output_SAM_or_BAM_on_data_86__bam_peak_1665	664	.	15.8843	68.98189	66.48008
chr10	128523785	128526899	Filter_SAM_or_BAM__output_SAM_or_BAM_on_data_86__bam_peak_1666	958	.	22.55508	98.52275	95.80834
chr10	128536193	128536669	Filter_SAM_or_BAM__output_SAM_or_BAM_on_data_86__bam_peak_1667	17	.	3.02641	3.74439	1.74917
chr10	128546093	128549534	Filter_SAM_or_BAM__output_SAM_or_BAM_on_data_86__bam_peak_1668	853	.	22.26358	87.98021	85.38859
chr10	128564101	128567139	Filter_SAM_or_BAM__output_SAM_or_BAM_on_data_86__bam_peak_1669	758	.	19.93665	78.3484	75.82649
chr10	128586886	128590682	Filter_SAM_or_BAM__output_SAM_or_BAM_on_data_86__bam_peak_1670	427	.	13.15952	45.05111	42.73419
chr10	128612654	128612854	Filter_SAM_or_BAM__output_SAM_or_BAM_on_data_86__bam_peak_1671	16	.	2.92423	3.60562	1.6243
chr10	128625165	128627145	Filter_SAM_or_BAM__output_SAM_or_BAM_on_data_86__bam_peak_1672	763	.	20.82421	78.88924	76.3714
chr10	128672553	128674957	Filter_SAM_or_BAM__output_SAM_or_BAM_on_data_86__bam_peak_1673	648	.	15.98862	67.25366	64.81864
chr10	128694393	128696846	Filter_SAM_or_BAM__output_SAM_or_BAM_on_data_86__bam_peak_1674	1050	.	24.32833	107.84233	105.04462
chr10	128702290	128702579	Filter_SAM_or_BAM__output_SAM_or_BAM_on_data_86__bam_peak_1675	16	.	2.97705	3.64026	1.64785
chr10	128703695	128705418	Filter_SAM_or_BAM__output_SAM_or_BAM_on_data_86__bam_peak_1676	933	.	21.7007	96.03693	93.39278
chr10	128742300	128745310	Filter_SAM_or_BAM__output_SAM_or_BAM_on_data_86__bam_peak_1677	583	.	15.96971	60.78638	58.36065
chr10	128747347	128749685	Filter_SAM_or_BAM__output_SAM_or_BAM_on_data_86__bam_peak_1678	781	.	17.87259	80.68138	78.1336
chr10	128790676	128791565	Filter_SAM_or_BAM__output_SAM_or_BAM_on_data_86__bam_peak_1679	215	.	9.32513	23.73125	21.54689
chr10	128802584	128808206	Filter_SAM_or_BAM__output_SAM_or_BAM_on_data_86__bam_peak_1680	1078	.	23.91862	110.71323	107.89913
chr10	128820714	128823284	Filter_SAM_or_BAM__output_SAM_or_BAM_on_data_86__bam_peak_1681	661	.	18.28284	68.64826	66.19514
chr10	128889503	128892525	Filter_SAM_or_BAM__output_SAM_or_BAM_on_data_86__bam_peak_1682	439	.	14.13036	46.28919	43.98092
chr10	128895477	128895703	Filter_SAM_or_BAM__output_SAM_or_BAM_on_data_86__bam_peak_1683	14	.	2.88586	3.44453	1.4571
chr10	128909158	128915512	Filter_SAM_or_BAM__output_SAM_or_BAM_on_data_86__bam_peak_1684	693	.	17.56804	71.88736	69.3895
chr10	128917217	128924600	Filter_SAM_or_BAM__output_SAM_or_BAM_on_data_86__bam_peak_1685	388	.	12.91126	41.10735	38.82348
chr10	128928331	128929035	Filter_SAM_or_BAM__output_SAM_or_BAM_on_data_86__bam_peak_1686	14	.	2.74824	3.45666	1.48073
chr10	128931192	128939560	Filter_SAM_or_BAM__output_SAM_or_BAM_on_data_86__bam_peak_1687	1042	.	24.975	107.01948	104.22329
chr10	129373565	129374035	Filter_SAM_or_BAM__output_SAM_or_BAM_on_data_86__bam_peak_1688	18	.	3.06269	3.82227	1.82507
chr10	129720253	129722237	Filter_SAM_or_BAM__output_SAM_or_BAM_on_data_86__bam_peak_1689	77	.	5.26236	9.81997	7.73889
chr10	130541277	130543274	Filter_SAM_or_BAM__output_SAM_or_BAM_on_data_86__bam_peak_1690	686	.	17.69343	71.15437	68.67419
chr11	3122931	3124936	Filter_SAM_or_BAM__output_SAM_or_BAM_on_data_86__bam_peak_1691	370	.	12.03891	39.3249	37.06639
chr11	3192787	3193813	Filter_SAM_or_BAM__output_SAM_or_BAM_on_data_86__bam_peak_1692	257	.	2.58708	27.90602	25.70402
chr11	3201577	3203954	Filter_SAM_or_BAM__output_SAM_or_BAM_on_data_86__bam_peak_1693	336	.	5.75733	35.94493	33.69856
chr11	3264720	3267504	Filter_SAM_or_BAM__output_SAM_or_BAM_on_data_86__bam_peak_1694	794	.	21.44663	81.99029	79.44254
chr11	3288420	3293192	Filter_SAM_or_BAM__output_SAM_or_BAM_on_data_86__bam_peak_1695	828	.	21.19922	85.46099	82.89529
chr11	3330026	3332564	Filter_SAM_or_BAM__output_SAM_or_BAM_on_data_86__bam_peak_1696	690	.	19.58473	71.54385	69.07423
chr11	3369595	3372062	Filter_SAM_or_BAM__output_SAM_or_BAM_on_data_86__bam_peak_1697	541	.	16.23408	56.56903	54.19366
chr11	3373853	3375355	Filter_SAM_or_BAM__output_SAM_or_BAM_on_data_86__bam_peak_1698	90	.	5.55455	11.11961	9.03073
chr11	3407915	3409790	Filter_SAM_or_BAM__output_SAM_or_BAM_on_data_86__bam_peak_1699	731	.	19.74165	75.66247	73.15297
chr11	3450019	3453684	Filter_SAM_or_BAM__output_SAM_or_BAM_on_data_86__bam_peak_1700	938	.	24.29958	96.47537	93.80281
chr11	3514091	3516231	Filter_SAM_or_BAM__output_SAM_or_BAM_on_data_86__bam_peak_1701	407	.	12.67686	43.04874	40.75394
chr11	3526752	3527425	Filter_SAM_or_BAM__output_SAM_or_BAM_on_data_86__bam_peak_1702	23	.	3.27711	4.33673	2.3298
chr11	3535286	3540028	Filter_SAM_or_BAM__output_SAM_or_BAM_on_data_86__bam_peak_1703	525	.	14.36395	54.94307	52.56602
chr11	3647212	3652711	Filter_SAM_or_BAM__output_SAM_or_BAM_on_data_86__bam_peak_1704	458	.	13.01198	48.12164	45.80492
chr11	3761799	3764666	Filter_SAM_or_BAM__output_SAM_or_BAM_on_data_86__bam_peak_1705	47	.	4.09383	6.77951	4.73617
chr11	3894644	3895831	Filter_SAM_or_BAM__output_SAM_or_BAM_on_data_86__bam_peak_1706	475	.	14.75529	49.84675	47.51442
chr11	3903232	3903453	Filter_SAM_or_BAM__output_SAM_or_BAM_on_data_86__bam_peak_1707	25	.	3.37916	4.53579	2.52302
chr11	3908940	3915452	Filter_SAM_or_BAM__output_SAM_or_BAM_on_data_86__bam_peak_1708	835	.	20.76859	86.10851	83.50617
chr11	3931539	3932244	Filter_SAM_or_BAM__output_SAM_or_BAM_on_data_86__bam_peak_1709	58	.	4.68424	7.90338	5.83972
chr11	3963462	3965454	Filter_SAM_or_BAM__output_SAM_or_BAM_on_data_86__bam_peak_1710	937	.	21.53118	96.43836	93.74151
chr11	4094616	4097438	Filter_SAM_or_BAM__output_SAM_or_BAM_on_data_86__bam_peak_1711	143	.	7.38587	16.53408	14.39479
chr11	4117293	4119186	Filter_SAM_or_BAM__output_SAM_or_BAM_on_data_86__bam_peak_1712	611	.	17.23004	63.54122	61.11675
chr11	4135000	4136439	Filter_SAM_or_BAM__output_SAM_or_BAM_on_data_86__bam_peak_1713	720	.	20.54059	74.55062	72.05936
chr11	4159316	4161614	Filter_SAM_or_BAM__output_SAM_or_BAM_on_data_86__bam_peak_1714	839	.	21.97932	86.58813	83.99615
chr11	4186361	4188388	Filter_SAM_or_BAM__output_SAM_or_BAM_on_data_86__bam_peak_1715	448	.	14.12895	47.1615	44.83882
chr11	4218109	4219630	Filter_SAM_or_BAM__output_SAM_or_BAM_on_data_86__bam_peak_1716	111	.	6.1568	13.22451	11.11337
chr11	4266123	4267650	Filter_SAM_or_BAM__output_SAM_or_BAM_on_data_86__bam_peak_1717	221	.	9.25387	24.33863	22.15239
chr11	4592818	4595352	Filter_SAM_or_BAM__output_SAM_or_BAM_on_data_86__bam_peak_1718	700	.	19.41726	72.60189	70.09811
chr11	4637030	4639060	Filter_SAM_or_BAM__output_SAM_or_BAM_on_data_86__bam_peak_1719	604	.	15.50854	62.89362	60.47928
chr11	4703055	4705512	Filter_SAM_or_BAM__output_SAM_or_BAM_on_data_86__bam_peak_1720	1081	.	25.41875	110.89345	108.12384
chr11	4847593	4850138	Filter_SAM_or_BAM__output_SAM_or_BAM_on_data_86__bam_peak_1721	900	.	22.99684	92.65644	90.01456
chr11	4874023	4874341	Filter_SAM_or_BAM__output_SAM_or_BAM_on_data_86__bam_peak_1722	23	.	3.29182	4.32805	2.31908
chr11	4894775	4896443	Filter_SAM_or_BAM__output_SAM_or_BAM_on_data_86__bam_peak_1723	739	.	20.71139	76.49586	73.98566
chr11	4986391	4988139	Filter_SAM_or_BAM__output_SAM_or_BAM_on_data_86__bam_peak_1724	371	.	13.09371	39.38145	37.10985
chr11	5016017	5016731	Filter_SAM_or_BAM__output_SAM_or_BAM_on_data_86__bam_peak_1725	22	.	3.21763	4.23736	2.234
chr11	5058308	5058623	Filter_SAM_or_BAM__output_SAM_or_BAM_on_data_86__bam_peak_1726	27	.	3.2522	4.72601	2.71524
chr11	5061665	5065987	Filter_SAM_or_BAM__output_SAM_or_BAM_on_data_86__bam_peak_1727	551	.	15.73884	57.53005	55.14615
chr11	5096591	5101244	Filter_SAM_or_BAM__output_SAM_or_BAM_on_data_86__bam_peak_1728	1031	.	23.49617	105.89188	103.15907
chr11	5201544	5202059	Filter_SAM_or_BAM__output_SAM_or_BAM_on_data_86__bam_peak_1729	17	.	3.0343	3.76358	1.77292
chr11	5243770	5246086	Filter_SAM_or_BAM__output_SAM_or_BAM_on_data_86__bam_peak_1730	62	.	4.72855	8.30814	6.24614
chr11	5256271	5256827	Filter_SAM_or_BAM__output_SAM_or_BAM_on_data_86__bam_peak_1731	40	.	3.98272	6.12122	4.08462
chr11	5259611	5262504	Filter_SAM_or_BAM__output_SAM_or_BAM_on_data_86__bam_peak_1732	865	.	19.87886	89.2224	86.59373
chr11	5442867	5445278	Filter_SAM_or_BAM__output_SAM_or_BAM_on_data_86__bam_peak_1733	450	.	14.16916	47.4055	45.09214
chr11	5519972	5523553	Filter_SAM_or_BAM__output_SAM_or_BAM_on_data_86__bam_peak_1734	746	.	20.10673	77.18369	74.65578
chr11	5540750	5542572	Filter_SAM_or_BAM__output_SAM_or_BAM_on_data_86__bam_peak_1735	655	.	16.97837	68.03056	65.5354
chr11	5554862	5555566	Filter_SAM_or_BAM__output_SAM_or_BAM_on_data_86__bam_peak_1736	45	.	4.14914	6.5692	4.52748
chr11	5706366	5708035	Filter_SAM_or_BAM__output_SAM_or_BAM_on_data_86__bam_peak_1737	394	.	13.27362	41.70904	39.41913
chr11	5738888	5741991	Filter_SAM_or_BAM__output_SAM_or_BAM_on_data_86__bam_peak_1738	643	.	17.08499	66.77612	64.33759
chr11	5760938	5762898	Filter_SAM_or_BAM__output_SAM_or_BAM_on_data_86__bam_peak_1739	824	.	20.79891	85.0649	82.48004
chr11	5787349	5789795	Filter_SAM_or_BAM__output_SAM_or_BAM_on_data_86__bam_peak_1740	1044	.	26.12963	107.26598	104.49372
chr11	5802347	5803522	Filter_SAM_or_BAM__output_SAM_or_BAM_on_data_86__bam_peak_1741	17	.	3.0199	3.77167	1.78113
chr11	5836857	5838406	Filter_SAM_or_BAM__output_SAM_or_BAM_on_data_86__bam_peak_1742	537	.	16.16075	56.11774	53.7449
chr11	5856272	5856588	Filter_SAM_or_BAM__output_SAM_or_BAM_on_data_86__bam_peak_1743	24	.	3.33756	4.44816	2.43761
chr11	5861176	5863925	Filter_SAM_or_BAM__output_SAM_or_BAM_on_data_86__bam_peak_1744	727	.	20.0129	75.26062	72.74917
chr11	5877280	5878641	Filter_SAM_or_BAM__output_SAM_or_BAM_on_data_86__bam_peak_1745	167	.	7.65087	18.92001	16.76453
chr11	5954982	5957278	Filter_SAM_or_BAM__output_SAM_or_BAM_on_data_86__bam_peak_1746	910	.	23.26836	93.70004	91.06886
chr11	6198571	6201021	Filter_SAM_or_BAM__output_SAM_or_BAM_on_data_86__bam_peak_1747	648	.	16.66955	67.26733	64.81298
chr11	6266492	6268472	Filter_SAM_or_BAM__output_SAM_or_BAM_on_data_86__bam_peak_1748	653	.	17.66548	67.8288	65.38674
chr11	6273308	6275082	Filter_SAM_or_BAM__output_SAM_or_BAM_on_data_86__bam_peak_1749	739	.	19.75989	76.47499	73.97594
chr11	6291200	6293036	Filter_SAM_or_BAM__output_SAM_or_BAM_on_data_86__bam_peak_1750	707	.	19.99031	73.29313	70.79329
chr11	6388777	6390648	Filter_SAM_or_BAM__output_SAM_or_BAM_on_data_86__bam_peak_1751	379	.	12.55807	40.19481	37.92473
chr11	6414845	6418683	Filter_SAM_or_BAM__output_SAM_or_BAM_on_data_86__bam_peak_1752	706	.	20.0443	73.10283	70.62227
chr11	6442628	6445216	Filter_SAM_or_BAM__output_SAM_or_BAM_on_data_86__bam_peak_1753	617	.	17.35647	64.17372	61.74301
chr11	6467949	6477216	Filter_SAM_or_BAM__output_SAM_or_BAM_on_data_86__bam_peak_1754	713	.	19.83376	73.84629	71.35639
chr11	6526411	6528965	Filter_SAM_or_BAM__output_SAM_or_BAM_on_data_86__bam_peak_1755	906	.	24.007	93.29778	90.67487
chr11	6545856	6549057	Filter_SAM_or_BAM__output_SAM_or_BAM_on_data_86__bam_peak_1756	715	.	19.00925	74.01189	71.50755
chr11	6605224	6605866	Filter_SAM_or_BAM__output_SAM_or_BAM_on_data_86__bam_peak_1757	31	.	3.61859	5.1266	3.10376
chr11	6624557	6627391	Filter_SAM_or_BAM__output_SAM_or_BAM_on_data_86__bam_peak_1758	628	.	16.92675	65.28632	62.84583
chr11	7212090	7214385	Filter_SAM_or_BAM__output_SAM_or_BAM_on_data_86__bam_peak_1759	51	.	4.38073	7.16855	5.11725
chr11	8449890	8452190	Filter_SAM_or_BAM__output_SAM_or_BAM_on_data_86__bam_peak_1760	26	.	3.43899	4.6996	2.68487
chr11	8464801	8469524	Filter_SAM_or_BAM__output_SAM_or_BAM_on_data_86__bam_peak_1761	869	.	21.24729	89.52911	86.90887
chr11	8622244	8625346	Filter_SAM_or_BAM__output_SAM_or_BAM_on_data_86__bam_peak_1762	288	.	10.08426	31.10559	28.88766
chr11	8661862	8665089	Filter_SAM_or_BAM__output_SAM_or_BAM_on_data_86__bam_peak_1763	846	.	21.65734	87.20754	84.61463
chr11	9010073	9011774	Filter_SAM_or_BAM__output_SAM_or_BAM_on_data_86__bam_peak_1764	641	.	16.42847	66.60699	64.16848
chr11	9048557	9048854	Filter_SAM_or_BAM__output_SAM_or_BAM_on_data_86__bam_peak_1765	22	.	3.14986	4.28124	2.28426
chr11	9117846	9119396	Filter_SAM_or_BAM__output_SAM_or_BAM_on_data_86__bam_peak_1766	524	.	16.26646	54.80524	52.45037
chr11	11788647	11788873	Filter_SAM_or_BAM__output_SAM_or_BAM_on_data_86__bam_peak_1767	48	.	4.33371	6.91312	4.86252
chr11	11807820	11809680	Filter_SAM_or_BAM__output_SAM_or_BAM_on_data_86__bam_peak_1768	365	.	12.65086	38.80777	36.54254
chr11	12434408	12435313	Filter_SAM_or_BAM__output_SAM_or_BAM_on_data_86__bam_peak_1769	33	.	3.52869	5.35608	3.33325
chr11	12462400	12465429	Filter_SAM_or_BAM__output_SAM_or_BAM_on_data_86__bam_peak_1770	264	.	9.68796	28.67547	26.48107
chr11	16506546	16509263	Filter_SAM_or_BAM__output_SAM_or_BAM_on_data_86__bam_peak_1771	854	.	21.11387	88.08008	85.48159
chr11	16559251	16559442	Filter_SAM_or_BAM__output_SAM_or_BAM_on_data_86__bam_peak_1772	14	.	2.88585	3.44453	1.4571
chr11	16751679	16754780	Filter_SAM_or_BAM__output_SAM_or_BAM_on_data_86__bam_peak_1773	495	.	14.38515	51.93578	49.59132
chr11	16950329	16952324	Filter_SAM_or_BAM__output_SAM_or_BAM_on_data_86__bam_peak_1774	281	.	10.76631	30.35876	28.13892
chr11	17051989	17052721	Filter_SAM_or_BAM__output_SAM_or_BAM_on_data_86__bam_peak_1775	32	.	3.61833	5.28199	3.25723
chr11	17157988	17161274	Filter_SAM_or_BAM__output_SAM_or_BAM_on_data_86__bam_peak_1776	708	.	20.06607	73.32401	70.82391
chr11	17210015	17213219	Filter_SAM_or_BAM__output_SAM_or_BAM_on_data_86__bam_peak_1777	616	.	16.56541	64.08111	61.65787
chr11	17256907	17259152	Filter_SAM_or_BAM__output_SAM_or_BAM_on_data_86__bam_peak_1778	464	.	13.79416	48.7735	46.44724
chr11	17952103	17954342	Filter_SAM_or_BAM__output_SAM_or_BAM_on_data_86__bam_peak_1779	514	.	14.41757	53.78813	51.44061
chr11	18492476	18493336	Filter_SAM_or_BAM__output_SAM_or_BAM_on_data_86__bam_peak_1780	36	.	3.69146	5.64518	3.61662
chr11	18877280	18879592	Filter_SAM_or_BAM__output_SAM_or_BAM_on_data_86__bam_peak_1781	254	.	9.7761	27.68165	25.49263
chr11	19013271	19021155	Filter_SAM_or_BAM__output_SAM_or_BAM_on_data_86__bam_peak_1782	1362	.	30.57186	139.22792	136.24513
chr11	19027051	19027751	Filter_SAM_or_BAM__output_SAM_or_BAM_on_data_86__bam_peak_1783	26	.	3.3847	4.69209	2.68201
chr11	19919528	19921020	Filter_SAM_or_BAM__output_SAM_or_BAM_on_data_86__bam_peak_1784	602	.	17.83203	62.70444	60.28116
chr11	19923634	19926803	Filter_SAM_or_BAM__output_SAM_or_BAM_on_data_86__bam_peak_1785	1026	.	25.7788	105.3926	102.67564
chr11	19979015	19981240	Filter_SAM_or_BAM__output_SAM_or_BAM_on_data_86__bam_peak_1786	162	.	7.20059	18.35019	16.20897
chr11	19986756	19987230	Filter_SAM_or_BAM__output_SAM_or_BAM_on_data_86__bam_peak_1787	60	.	4.65933	8.13785	6.07167
chr11	20107120	20107543	Filter_SAM_or_BAM__output_SAM_or_BAM_on_data_86__bam_peak_1788	33	.	3.59133	5.40836	3.38688
chr11	20111155	20114429	Filter_SAM_or_BAM__output_SAM_or_BAM_on_data_86__bam_peak_1789	826	.	19.08792	85.25979	82.67813
chr11	20200459	20204304	Filter_SAM_or_BAM__output_SAM_or_BAM_on_data_86__bam_peak_1790	738	.	18.68454	76.41194	73.87392
chr11	20248151	20250317	Filter_SAM_or_BAM__output_SAM_or_BAM_on_data_86__bam_peak_1791	597	.	17.83225	62.17384	59.75901
chr11	20331051	20333840	Filter_SAM_or_BAM__output_SAM_or_BAM_on_data_86__bam_peak_1792	562	.	15.80877	58.63012	56.24142
chr11	20445296	20446114	Filter_SAM_or_BAM__output_SAM_or_BAM_on_data_86__bam_peak_1793	138	.	6.83066	15.96387	13.83553
chr11	20455194	20455833	Filter_SAM_or_BAM__output_SAM_or_BAM_on_data_86__bam_peak_1794	266	.	10.1028	28.86364	26.64613
chr11	20476734	20478092	Filter_SAM_or_BAM__output_SAM_or_BAM_on_data_86__bam_peak_1795	52	.	4.4297	7.33557	5.28362
chr11	20530976	20533408	Filter_SAM_or_BAM__output_SAM_or_BAM_on_data_86__bam_peak_1796	496	.	14.02816	52.0434	49.68753
chr11	20542024	20545087	Filter_SAM_or_BAM__output_SAM_or_BAM_on_data_86__bam_peak_1797	550	.	16.11565	57.48352	55.09984
chr11	20561270	20561749	Filter_SAM_or_BAM__output_SAM_or_BAM_on_data_86__bam_peak_1798	20	.	3.15831	4.09256	2.09116
chr11	20631012	20634242	Filter_SAM_or_BAM__output_SAM_or_BAM_on_data_86__bam_peak_1799	776	.	21.28624	80.15783	77.6185
chr11	20640033	20640422	Filter_SAM_or_BAM__output_SAM_or_BAM_on_data_86__bam_peak_1800	34	.	3.43039	5.4487	3.42613
chr11	20739715	20743220	Filter_SAM_or_BAM__output_SAM_or_BAM_on_data_86__bam_peak_1801	891	.	21.84462	91.77982	89.1676
chr11	20830270	20831613	Filter_SAM_or_BAM__output_SAM_or_BAM_on_data_86__bam_peak_1802	66	.	4.90308	8.76508	6.69681
chr11	20859018	20859626	Filter_SAM_or_BAM__output_SAM_or_BAM_on_data_86__bam_peak_1803	47	.	4.27938	6.83926	4.78792
chr11	21091110	21093618	Filter_SAM_or_BAM__output_SAM_or_BAM_on_data_86__bam_peak_1804	472	.	14.79581	49.56493	47.24229
chr11	21237768	21241583	Filter_SAM_or_BAM__output_SAM_or_BAM_on_data_86__bam_peak_1805	531	.	15.78971	55.55632	53.19238
chr11	21368248	21371708	Filter_SAM_or_BAM__output_SAM_or_BAM_on_data_86__bam_peak_1806	941	.	23.43268	96.83826	94.14494
chr11	21569512	21573444	Filter_SAM_or_BAM__output_SAM_or_BAM_on_data_86__bam_peak_1807	500	.	14.61464	52.40361	50.05762
chr11	22000954	22003813	Filter_SAM_or_BAM__output_SAM_or_BAM_on_data_86__bam_peak_1808	753	.	19.14903	77.91253	75.3984
chr11	22284856	22288161	Filter_SAM_or_BAM__output_SAM_or_BAM_on_data_86__bam_peak_1809	515	.	15.80062	53.94385	51.58619
chr11	22511968	22513370	Filter_SAM_or_BAM__output_SAM_or_BAM_on_data_86__bam_peak_1810	285	.	10.72763	30.77774	28.56043
chr11	22858227	22860932	Filter_SAM_or_BAM__output_SAM_or_BAM_on_data_86__bam_peak_1811	436	.	13.41211	45.92111	43.60935
chr11	22971777	22975787	Filter_SAM_or_BAM__output_SAM_or_BAM_on_data_86__bam_peak_1812	341	.	12.26882	36.42123	34.15994
chr11	22980792	22982862	Filter_SAM_or_BAM__output_SAM_or_BAM_on_data_86__bam_peak_1813	561	.	16.40301	58.57205	56.18528
chr11	22990073	22992577	Filter_SAM_or_BAM__output_SAM_or_BAM_on_data_86__bam_peak_1814	835	.	21.16652	86.16743	83.59336
chr11	23007393	23009465	Filter_SAM_or_BAM__output_SAM_or_BAM_on_data_86__bam_peak_1815	755	.	18.88529	78.07119	75.53721
chr11	23066897	23068623	Filter_SAM_or_BAM__output_SAM_or_BAM_on_data_86__bam_peak_1816	415	.	12.79141	43.82542	41.52713
chr11	23254888	23258468	Filter_SAM_or_BAM__output_SAM_or_BAM_on_data_86__bam_peak_1817	893	.	23.16782	92.06756	89.3978
chr11	23305449	23308538	Filter_SAM_or_BAM__output_SAM_or_BAM_on_data_86__bam_peak_1818	600	.	17.25956	62.42364	60.00178
chr11	23496054	23498598	Filter_SAM_or_BAM__output_SAM_or_BAM_on_data_86__bam_peak_1819	589	.	13.76528	61.41002	58.98908
chr11	23518987	23521236	Filter_SAM_or_BAM__output_SAM_or_BAM_on_data_86__bam_peak_1820	188	.	8.53342	20.97281	18.80365
chr11	23632495	23634339	Filter_SAM_or_BAM__output_SAM_or_BAM_on_data_86__bam_peak_1821	281	.	10.91665	30.3788	28.15966
chr11	23663874	23667557	Filter_SAM_or_BAM__output_SAM_or_BAM_on_data_86__bam_peak_1822	1186	.	25.18993	121.54181	118.67171
chr11	23769197	23771972	Filter_SAM_or_BAM__output_SAM_or_BAM_on_data_86__bam_peak_1823	921	.	24.27539	94.77461	92.12815
chr11	23893613	23895712	Filter_SAM_or_BAM__output_SAM_or_BAM_on_data_86__bam_peak_1824	536	.	15.52814	55.99746	53.63371
chr11	24076227	24077667	Filter_SAM_or_BAM__output_SAM_or_BAM_on_data_86__bam_peak_1825	183	.	8.01786	20.48815	18.32545
chr11	26386785	26388079	Filter_SAM_or_BAM__output_SAM_or_BAM_on_data_86__bam_peak_1826	488	.	14.04473	51.21512	48.86555
chr11	26592420	26594092	Filter_SAM_or_BAM__output_SAM_or_BAM_on_data_86__bam_peak_1827	600	.	17.03925	62.51774	60.09939
chr11	29130189	29132208	Filter_SAM_or_BAM__output_SAM_or_BAM_on_data_86__bam_peak_1828	899	.	22.45318	92.5742	89.93642
chr11	29171423	29175605	Filter_SAM_or_BAM__output_SAM_or_BAM_on_data_86__bam_peak_1829	826	.	21.87523	85.25719	82.68419
chr11	29245964	29247784	Filter_SAM_or_BAM__output_SAM_or_BAM_on_data_86__bam_peak_1830	813	.	19.72523	83.95198	81.38861
chr11	29372951	29376369	Filter_SAM_or_BAM__output_SAM_or_BAM_on_data_86__bam_peak_1831	646	.	19.00693	67.09543	64.64839
chr11	29513925	29515533	Filter_SAM_or_BAM__output_SAM_or_BAM_on_data_86__bam_peak_1832	353	.	12.08352	37.65997	35.39919
chr11	29525554	29527738	Filter_SAM_or_BAM__output_SAM_or_BAM_on_data_86__bam_peak_1833	869	.	22.61285	89.60049	86.985
chr11	29546518	29549102	Filter_SAM_or_BAM__output_SAM_or_BAM_on_data_86__bam_peak_1834	1121	.	27.72528	115.00099	112.1824
chr11	29691938	29698361	Filter_SAM_or_BAM__output_SAM_or_BAM_on_data_86__bam_peak_1835	741	.	19.35102	76.72387	74.16373
chr11	29718274	29721547	Filter_SAM_or_BAM__output_SAM_or_BAM_on_data_86__bam_peak_1836	44	.	4.10324	6.49473	4.45155
chr11	30025078	30026595	Filter_SAM_or_BAM__output_SAM_or_BAM_on_data_86__bam_peak_1837	269	.	10.48764	29.13713	26.93233
chr11	30264263	30269433	Filter_SAM_or_BAM__output_SAM_or_BAM_on_data_86__bam_peak_1838	850	.	20.55716	87.63278	85.03268
chr11	30278252	30279539	Filter_SAM_or_BAM__output_SAM_or_BAM_on_data_86__bam_peak_1839	72	.	5.09078	9.30173	7.22468
chr11	30648590	30650104	Filter_SAM_or_BAM__output_SAM_or_BAM_on_data_86__bam_peak_1840	409	.	13.4393	43.2652	40.98069
chr11	30771170	30774222	Filter_SAM_or_BAM__output_SAM_or_BAM_on_data_86__bam_peak_1841	1066	.	25.85825	109.44839	106.63558
chr11	30952991	30955505	Filter_SAM_or_BAM__output_SAM_or_BAM_on_data_86__bam_peak_1842	809	.	20.14049	83.53931	80.96322
chr11	30985485	30987012	Filter_SAM_or_BAM__output_SAM_or_BAM_on_data_86__bam_peak_1843	670	.	19.08721	69.47227	67.0031
chr11	31169231	31169815	Filter_SAM_or_BAM__output_SAM_or_BAM_on_data_86__bam_peak_1844	68	.	4.90167	8.87843	6.81554
chr11	31368320	31370441	Filter_SAM_or_BAM__output_SAM_or_BAM_on_data_86__bam_peak_1845	602	.	17.66498	62.68822	60.27928
chr11	31545526	31548071	Filter_SAM_or_BAM__output_SAM_or_BAM_on_data_86__bam_peak_1846	62	.	4.76384	8.30676	6.24192
chr11	31670489	31672746	Filter_SAM_or_BAM__output_SAM_or_BAM_on_data_86__bam_peak_1847	432	.	13.75384	45.57897	43.27697
chr11	31869795	31874960	Filter_SAM_or_BAM__output_SAM_or_BAM_on_data_86__bam_peak_1848	359	.	11.72653	38.18326	35.91413
chr11	32204895	32206317	Filter_SAM_or_BAM__output_SAM_or_BAM_on_data_86__bam_peak_1849	325	.	10.93671	34.76456	32.52559
chr11	32220068	32223352	Filter_SAM_or_BAM__output_SAM_or_BAM_on_data_86__bam_peak_1850	766	.	19.803	79.27718	76.69052
chr11	32224806	32225553	Filter_SAM_or_BAM__output_SAM_or_BAM_on_data_86__bam_peak_1851	40	.	3.97526	6.0637	4.02746
chr11	32226202	32227647	Filter_SAM_or_BAM__output_SAM_or_BAM_on_data_86__bam_peak_1852	325	.	10.84647	34.81561	32.58605
chr11	32265565	32268090	Filter_SAM_or_BAM__output_SAM_or_BAM_on_data_86__bam_peak_1853	478	.	13.10634	50.1967	47.87336
chr11	32346900	32350459	Filter_SAM_or_BAM__output_SAM_or_BAM_on_data_86__bam_peak_1854	691	.	18.35511	71.65063	69.14759
chr11	32453999	32457464	Filter_SAM_or_BAM__output_SAM_or_BAM_on_data_86__bam_peak_1855	937	.	23.71789	96.36484	93.72317
chr11	32532224	32534879	Filter_SAM_or_BAM__output_SAM_or_BAM_on_data_86__bam_peak_1856	815	.	21.33557	84.13647	81.57171
chr11	32641449	32644471	Filter_SAM_or_BAM__output_SAM_or_BAM_on_data_86__bam_peak_1857	1003	.	22.53469	103.04534	100.34002
chr11	33147404	33148519	Filter_SAM_or_BAM__output_SAM_or_BAM_on_data_86__bam_peak_1858	52	.	4.33556	7.26729	5.22174
chr11	33160903	33163685	Filter_SAM_or_BAM__output_SAM_or_BAM_on_data_86__bam_peak_1859	486	.	13.42627	50.96365	48.62278
chr11	34832311	34834719	Filter_SAM_or_BAM__output_SAM_or_BAM_on_data_86__bam_peak_1860	704	.	19.24669	72.91537	70.41965
chr11	35769273	35771917	Filter_SAM_or_BAM__output_SAM_or_BAM_on_data_86__bam_peak_1861	1098	.	27.40392	112.60038	109.81306
chr11	35833311	35834767	Filter_SAM_or_BAM__output_SAM_or_BAM_on_data_86__bam_peak_1862	525	.	15.31529	54.92019	52.56622
chr11	35837798	35839073	Filter_SAM_or_BAM__output_SAM_or_BAM_on_data_86__bam_peak_1863	129	.	6.95606	15.07737	12.9486
chr11	36677695	36678254	Filter_SAM_or_BAM__output_SAM_or_BAM_on_data_86__bam_peak_1864	15	.	2.92757	3.53508	1.54543
chr11	40690532	40695244	Filter_SAM_or_BAM__output_SAM_or_BAM_on_data_86__bam_peak_1865	865	.	21.82735	89.14933	86.52601
chr11	40731895	40735151	Filter_SAM_or_BAM__output_SAM_or_BAM_on_data_86__bam_peak_1866	435	.	13.73817	45.84251	43.53557
chr11	40753645	40755838	Filter_SAM_or_BAM__output_SAM_or_BAM_on_data_86__bam_peak_1867	674	.	18.07917	69.95755	67.48288
chr11	42326344	42326557	Filter_SAM_or_BAM__output_SAM_or_BAM_on_data_86__bam_peak_1868	14	.	2.88585	3.44453	1.4571
chr11	42419987	42421602	Filter_SAM_or_BAM__output_SAM_or_BAM_on_data_86__bam_peak_1869	310	.	11.45493	33.30117	31.06606
chr11	43425231	43426976	Filter_SAM_or_BAM__output_SAM_or_BAM_on_data_86__bam_peak_1870	230	.	8.85222	25.21939	23.04156
chr11	43433584	43434956	Filter_SAM_or_BAM__output_SAM_or_BAM_on_data_86__bam_peak_1871	620	.	18.1095	64.51623	62.07903
chr11	43680828	43683621	Filter_SAM_or_BAM__output_SAM_or_BAM_on_data_86__bam_peak_1872	244	.	9.93758	26.63105	24.43008
chr11	43746903	43748249	Filter_SAM_or_BAM__output_SAM_or_BAM_on_data_86__bam_peak_1873	706	.	19.25246	73.09531	70.60983
chr11	43767079	43767438	Filter_SAM_or_BAM__output_SAM_or_BAM_on_data_86__bam_peak_1874	39	.	3.70283	6.02046	3.98582
chr11	44468751	44471869	Filter_SAM_or_BAM__output_SAM_or_BAM_on_data_86__bam_peak_1875	727	.	18.46788	75.28795	72.79443
chr11	44518132	44521960	Filter_SAM_or_BAM__output_SAM_or_BAM_on_data_86__bam_peak_1876	938	.	23.01477	96.56248	93.85397
chr11	44611081	44611513	Filter_SAM_or_BAM__output_SAM_or_BAM_on_data_86__bam_peak_1877	64	.	4.80041	8.52956	6.4577
chr11	44616427	44619853	Filter_SAM_or_BAM__output_SAM_or_BAM_on_data_86__bam_peak_1878	455	.	14.60629	47.85606	45.53173
chr11	45851446	45853757	Filter_SAM_or_BAM__output_SAM_or_BAM_on_data_86__bam_peak_1879	503	.	15.48374	52.71918	50.35992
chr11	45883619	45884236	Filter_SAM_or_BAM__output_SAM_or_BAM_on_data_86__bam_peak_1880	36	.	3.83609	5.65017	3.61685
chr11	45926760	45926985	Filter_SAM_or_BAM__output_SAM_or_BAM_on_data_86__bam_peak_1881	222	.	9.08278	24.46676	22.27375
chr11	45943307	45945096	Filter_SAM_or_BAM__output_SAM_or_BAM_on_data_86__bam_peak_1882	427	.	14.35755	45.05726	42.75447
chr11	45954703	45955785	Filter_SAM_or_BAM__output_SAM_or_BAM_on_data_86__bam_peak_1883	235	.	9.4541	25.73755	23.55653
chr11	46055307	46058691	Filter_SAM_or_BAM__output_SAM_or_BAM_on_data_86__bam_peak_1884	1025	.	25.74899	105.29711	102.57056
chr11	46072914	46073664	Filter_SAM_or_BAM__output_SAM_or_BAM_on_data_86__bam_peak_1885	14	.	2.88585	3.44453	1.4571
chr11	46128047	46128402	Filter_SAM_or_BAM__output_SAM_or_BAM_on_data_86__bam_peak_1886	14	.	2.88585	3.44453	1.4571
chr11	46311743	46312598	Filter_SAM_or_BAM__output_SAM_or_BAM_on_data_86__bam_peak_1887	49	.	4.10885	7.0372	4.99177
chr11	46436301	46438517	Filter_SAM_or_BAM__output_SAM_or_BAM_on_data_86__bam_peak_1888	569	.	16.98837	59.33238	56.94444
chr11	47305309	47305492	Filter_SAM_or_BAM__output_SAM_or_BAM_on_data_86__bam_peak_1889	17	.	3.00918	3.70925	1.71508
chr11	47376886	47379671	Filter_SAM_or_BAM__output_SAM_or_BAM_on_data_86__bam_peak_1890	330	.	11.9008	35.33861	33.08551
chr11	48798624	48803024	Filter_SAM_or_BAM__output_SAM_or_BAM_on_data_86__bam_peak_1891	1088	.	26.19503	111.59328	108.80531
chr11	48815150	48818484	Filter_SAM_or_BAM__output_SAM_or_BAM_on_data_86__bam_peak_1892	589	.	15.49634	61.32703	58.92801
chr11	48825927	48827250	Filter_SAM_or_BAM__output_SAM_or_BAM_on_data_86__bam_peak_1893	262	.	9.82685	28.44157	26.23667
chr11	48833540	48835098	Filter_SAM_or_BAM__output_SAM_or_BAM_on_data_86__bam_peak_1894	139	.	6.84701	16.02377	13.90121
chr11	48837026	48838835	Filter_SAM_or_BAM__output_SAM_or_BAM_on_data_86__bam_peak_1895	751	.	19.55862	77.65895	75.13994
chr11	48852894	48859180	Filter_SAM_or_BAM__output_SAM_or_BAM_on_data_86__bam_peak_1896	360	.	11.31786	38.29618	36.01986
chr11	48868799	48872657	Filter_SAM_or_BAM__output_SAM_or_BAM_on_data_86__bam_peak_1897	890	.	23.25382	91.65244	89.00869
chr11	49201731	49205182	Filter_SAM_or_BAM__output_SAM_or_BAM_on_data_86__bam_peak_1898	1262	.	30.5772	129.20737	126.29485
chr11	49243075	49245201	Filter_SAM_or_BAM__output_SAM_or_BAM_on_data_86__bam_peak_1899	561	.	17.13127	58.53106	56.14727
chr11	49249366	49251816	Filter_SAM_or_BAM__output_SAM_or_BAM_on_data_86__bam_peak_1900	796	.	20.88865	82.18375	79.63089
chr11	49710893	49713288	Filter_SAM_or_BAM__output_SAM_or_BAM_on_data_86__bam_peak_1901	275	.	10.70369	29.78255	27.56513
chr11	49846353	49848062	Filter_SAM_or_BAM__output_SAM_or_BAM_on_data_86__bam_peak_1902	679	.	19.45854	70.41122	67.93958
chr11	50130872	50132724	Filter_SAM_or_BAM__output_SAM_or_BAM_on_data_86__bam_peak_1903	291	.	10.684	31.35558	29.13757
chr11	50174211	50175431	Filter_SAM_or_BAM__output_SAM_or_BAM_on_data_86__bam_peak_1904	273	.	10.52215	29.5207	27.31212
chr11	50207677	50213419	Filter_SAM_or_BAM__output_SAM_or_BAM_on_data_86__bam_peak_1905	766	.	19.83934	79.2382	76.68425
chr11	50222667	50227657	Filter_SAM_or_BAM__output_SAM_or_BAM_on_data_86__bam_peak_1906	1164	.	25.59666	119.29021	116.42378
chr11	50236554	50237217	Filter_SAM_or_BAM__output_SAM_or_BAM_on_data_86__bam_peak_1907	52	.	4.28349	7.26614	5.21881
chr11	50252445	50252721	Filter_SAM_or_BAM__output_SAM_or_BAM_on_data_86__bam_peak_1908	17	.	2.9526	3.70431	1.71789
chr11	50290055	50292956	Filter_SAM_or_BAM__output_SAM_or_BAM_on_data_86__bam_peak_1909	832	.	22.01519	85.81967	83.22868
chr11	50323310	50326934	Filter_SAM_or_BAM__output_SAM_or_BAM_on_data_86__bam_peak_1910	767	.	18.63544	79.24837	76.72742
chr11	50376491	50382331	Filter_SAM_or_BAM__output_SAM_or_BAM_on_data_86__bam_peak_1911	717	.	19.8867	74.19901	71.70545
chr11	50429874	50431838	Filter_SAM_or_BAM__output_SAM_or_BAM_on_data_86__bam_peak_1912	403	.	13.39873	42.59577	40.31056
chr11	50601602	50603785	Filter_SAM_or_BAM__output_SAM_or_BAM_on_data_86__bam_peak_1913	337	.	12.22068	36.01015	33.75366
chr11	50826540	50828085	Filter_SAM_or_BAM__output_SAM_or_BAM_on_data_86__bam_peak_1914	445	.	14.60629	46.82059	44.5073
chr11	50915459	50916356	Filter_SAM_or_BAM__output_SAM_or_BAM_on_data_86__bam_peak_1915	220	.	9.46009	24.19916	22.01446
chr11	50931202	50931966	Filter_SAM_or_BAM__output_SAM_or_BAM_on_data_86__bam_peak_1916	28	.	3.50296	4.90644	2.88941
chr11	51059148	51060220	Filter_SAM_or_BAM__output_SAM_or_BAM_on_data_86__bam_peak_1917	716	.	20.00908	74.134	71.6478
chr11	51262620	51265631	Filter_SAM_or_BAM__output_SAM_or_BAM_on_data_86__bam_peak_1918	494	.	13.71021	51.79719	49.44742
chr11	51289217	51290753	Filter_SAM_or_BAM__output_SAM_or_BAM_on_data_86__bam_peak_1919	192	.	8.31921	21.4447	19.29214
chr11	51583904	51586003	Filter_SAM_or_BAM__output_SAM_or_BAM_on_data_86__bam_peak_1920	688	.	19.3888	71.28236	68.80801
chr11	51604105	51607885	Filter_SAM_or_BAM__output_SAM_or_BAM_on_data_86__bam_peak_1921	593	.	17.48664	61.72417	59.31642
chr11	51615359	51615941	Filter_SAM_or_BAM__output_SAM_or_BAM_on_data_86__bam_peak_1922	76	.	4.82132	9.72846	7.65507
chr11	51619300	51621066	Filter_SAM_or_BAM__output_SAM_or_BAM_on_data_86__bam_peak_1923	424	.	12.87615	44.79734	42.49828
chr11	51634528	51636788	Filter_SAM_or_BAM__output_SAM_or_BAM_on_data_86__bam_peak_1924	816	.	16.6599	84.20132	81.63859
chr11	51648713	51651336	Filter_SAM_or_BAM__output_SAM_or_BAM_on_data_86__bam_peak_1925	258	.	10.08384	28.03087	25.83459
chr11	51687604	51689936	Filter_SAM_or_BAM__output_SAM_or_BAM_on_data_86__bam_peak_1926	600	.	15.59205	62.43993	60.01293
chr11	51754298	51757485	Filter_SAM_or_BAM__output_SAM_or_BAM_on_data_86__bam_peak_1927	645	.	16.8301	66.98374	64.53883
chr11	51763053	51765338	Filter_SAM_or_BAM__output_SAM_or_BAM_on_data_86__bam_peak_1928	348	.	11.38978	37.11717	34.86274
chr11	51855096	51858444	Filter_SAM_or_BAM__output_SAM_or_BAM_on_data_86__bam_peak_1929	618	.	17.9824	64.26872	61.84625
chr11	51881102	51881433	Filter_SAM_or_BAM__output_SAM_or_BAM_on_data_86__bam_peak_1930	20	.	3.15867	4.06393	2.06275
chr11	51915951	51916696	Filter_SAM_or_BAM__output_SAM_or_BAM_on_data_86__bam_peak_1931	35	.	3.76653	5.59933	3.56931
chr11	51967507	51968551	Filter_SAM_or_BAM__output_SAM_or_BAM_on_data_86__bam_peak_1932	390	.	12.1485	41.37674	39.09883
chr11	51998200	52001161	Filter_SAM_or_BAM__output_SAM_or_BAM_on_data_86__bam_peak_1933	826	.	20.28685	85.23287	82.64385
chr11	52003319	52006141	Filter_SAM_or_BAM__output_SAM_or_BAM_on_data_86__bam_peak_1934	604	.	16.0539	62.878	60.45919
chr11	52089122	52089371	Filter_SAM_or_BAM__output_SAM_or_BAM_on_data_86__bam_peak_1935	17	.	3.00317	3.69468	1.70075
chr11	52098338	52101479	Filter_SAM_or_BAM__output_SAM_or_BAM_on_data_86__bam_peak_1936	710	.	19.35816	73.53358	71.0218
chr11	52167964	52168645	Filter_SAM_or_BAM__output_SAM_or_BAM_on_data_86__bam_peak_1937	26	.	3.446	4.69919	2.68363
chr11	52228711	52229337	Filter_SAM_or_BAM__output_SAM_or_BAM_on_data_86__bam_peak_1938	25	.	2.89502	4.56865	2.56445
chr11	52231227	52234897	Filter_SAM_or_BAM__output_SAM_or_BAM_on_data_86__bam_peak_1939	613	.	16.48714	63.79778	61.36311
chr11	52281737	52283644	Filter_SAM_or_BAM__output_SAM_or_BAM_on_data_86__bam_peak_1940	401	.	13.51635	42.44521	40.15466
chr11	52359930	52363089	Filter_SAM_or_BAM__output_SAM_or_BAM_on_data_86__bam_peak_1941	1020	.	25.04468	104.81384	102.0777
chr11	52396021	52397635	Filter_SAM_or_BAM__output_SAM_or_BAM_on_data_86__bam_peak_1942	417	.	13.1339	44.02666	41.73349
chr11	52648775	52649026	Filter_SAM_or_BAM__output_SAM_or_BAM_on_data_86__bam_peak_1943	19	.	3.12667	3.96981	1.96969
chr11	53298038	53301327	Filter_SAM_or_BAM__output_SAM_or_BAM_on_data_86__bam_peak_1944	598	.	17.89108	62.26683	59.8434
chr11	53308610	53309196	Filter_SAM_or_BAM__output_SAM_or_BAM_on_data_86__bam_peak_1945	30	.	3.52379	5.05865	3.04197
chr11	53324465	53325468	Filter_SAM_or_BAM__output_SAM_or_BAM_on_data_86__bam_peak_1946	701	.	19.8166	72.65062	70.14587
chr11	53349598	53353028	Filter_SAM_or_BAM__output_SAM_or_BAM_on_data_86__bam_peak_1947	822	.	22.1582	84.81074	82.24239
chr11	53429485	53431767	Filter_SAM_or_BAM__output_SAM_or_BAM_on_data_86__bam_peak_1948	768	.	20.3874	79.42793	76.89682
chr11	53456592	53458138	Filter_SAM_or_BAM__output_SAM_or_BAM_on_data_86__bam_peak_1949	322	.	11.55445	34.50948	32.27738
chr11	53519305	53522126	Filter_SAM_or_BAM__output_SAM_or_BAM_on_data_86__bam_peak_1950	750	.	19.93211	77.57362	75.05833
chr11	53567108	53568626	Filter_SAM_or_BAM__output_SAM_or_BAM_on_data_86__bam_peak_1951	665	.	18.70186	68.98199	66.51931
chr11	53706212	53707987	Filter_SAM_or_BAM__output_SAM_or_BAM_on_data_86__bam_peak_1952	551	.	16.46975	57.53028	55.16064
chr11	53761706	53762394	Filter_SAM_or_BAM__output_SAM_or_BAM_on_data_86__bam_peak_1953	27	.	3.45525	4.73257	2.71839
chr11	53763068	53764207	Filter_SAM_or_BAM__output_SAM_or_BAM_on_data_86__bam_peak_1954	68	.	5.03514	8.95717	6.88296
chr11	53769727	53772184	Filter_SAM_or_BAM__output_SAM_or_BAM_on_data_86__bam_peak_1955	457	.	14.33625	48.08091	45.75668
chr11	53794990	53795417	Filter_SAM_or_BAM__output_SAM_or_BAM_on_data_86__bam_peak_1956	22	.	3.24026	4.22502	2.2192
chr11	53796660	53797346	Filter_SAM_or_BAM__output_SAM_or_BAM_on_data_86__bam_peak_1957	40	.	4.00199	6.13285	4.09582
chr11	53858715	53859811	Filter_SAM_or_BAM__output_SAM_or_BAM_on_data_86__bam_peak_1958	178	.	7.60554	20.01169	17.86646
chr11	53890437	53892351	Filter_SAM_or_BAM__output_SAM_or_BAM_on_data_86__bam_peak_1959	385	.	12.07703	40.79162	38.51806
chr11	53978723	53980417	Filter_SAM_or_BAM__output_SAM_or_BAM_on_data_86__bam_peak_1960	478	.	14.92499	50.14496	47.80887
chr11	54017715	54018205	Filter_SAM_or_BAM__output_SAM_or_BAM_on_data_86__bam_peak_1961	65	.	4.92689	8.60415	6.53303
chr11	54027887	54029135	Filter_SAM_or_BAM__output_SAM_or_BAM_on_data_86__bam_peak_1962	411	.	14.10962	43.44788	41.14853
chr11	54060285	54060926	Filter_SAM_or_BAM__output_SAM_or_BAM_on_data_86__bam_peak_1963	24	.	3.33897	4.47869	2.46906
chr11	54062508	54063304	Filter_SAM_or_BAM__output_SAM_or_BAM_on_data_86__bam_peak_1964	15	.	2.93225	3.54345	1.55345
chr11	54065820	54069554	Filter_SAM_or_BAM__output_SAM_or_BAM_on_data_86__bam_peak_1965	1225	.	27.27265	125.46845	122.52911
chr11	54100515	54101900	Filter_SAM_or_BAM__output_SAM_or_BAM_on_data_86__bam_peak_1966	221	.	9.22716	24.2943	22.11421
chr11	54336025	54336664	Filter_SAM_or_BAM__output_SAM_or_BAM_on_data_86__bam_peak_1967	41	.	4.03519	6.1491	4.10851
chr11	54337518	54337959	Filter_SAM_or_BAM__output_SAM_or_BAM_on_data_86__bam_peak_1968	19	.	3.10504	3.96815	1.97386
chr11	54437598	54441849	Filter_SAM_or_BAM__output_SAM_or_BAM_on_data_86__bam_peak_1969	892	.	22.00031	91.86381	89.21076
chr11	54521394	54524547	Filter_SAM_or_BAM__output_SAM_or_BAM_on_data_86__bam_peak_1970	653	.	18.25776	67.78936	65.33766
chr11	54786006	54788094	Filter_SAM_or_BAM__output_SAM_or_BAM_on_data_86__bam_peak_1971	863	.	23.0702	88.9566	86.35717
chr11	54859544	54861252	Filter_SAM_or_BAM__output_SAM_or_BAM_on_data_86__bam_peak_1972	529	.	15.96023	55.31746	52.95138
chr11	54865779	54867998	Filter_SAM_or_BAM__output_SAM_or_BAM_on_data_86__bam_peak_1973	617	.	17.70308	64.16574	61.7494
chr11	54902679	54904342	Filter_SAM_or_BAM__output_SAM_or_BAM_on_data_86__bam_peak_1974	69	.	4.89188	9.00858	6.93875
chr11	54953457	54956553	Filter_SAM_or_BAM__output_SAM_or_BAM_on_data_86__bam_peak_1975	388	.	11.31444	41.08463	38.80504
chr11	54961731	54962871	Filter_SAM_or_BAM__output_SAM_or_BAM_on_data_86__bam_peak_1976	22	.	3.23306	4.26661	2.26103
chr11	55030859	55033906	Filter_SAM_or_BAM__output_SAM_or_BAM_on_data_86__bam_peak_1977	1153	.	28.00278	118.1881	115.35507
chr11	55097270	55098811	Filter_SAM_or_BAM__output_SAM_or_BAM_on_data_86__bam_peak_1978	113	.	6.24179	13.42519	11.31836
chr11	55204236	55205384	Filter_SAM_or_BAM__output_SAM_or_BAM_on_data_86__bam_peak_1979	498	.	14.98291	52.21208	49.87607
chr11	55413602	55420546	Filter_SAM_or_BAM__output_SAM_or_BAM_on_data_86__bam_peak_1980	929	.	22.72841	95.64233	92.92907
chr11	55428019	55428769	Filter_SAM_or_BAM__output_SAM_or_BAM_on_data_86__bam_peak_1981	17	.	3.02424	3.77379	1.7798
chr11	55460087	55461481	Filter_SAM_or_BAM__output_SAM_or_BAM_on_data_86__bam_peak_1982	330	.	10.46618	35.31291	33.06519
chr11	55468333	55471696	Filter_SAM_or_BAM__output_SAM_or_BAM_on_data_86__bam_peak_1983	737	.	20.76402	76.24752	73.73492
chr11	57129095	57130233	Filter_SAM_or_BAM__output_SAM_or_BAM_on_data_86__bam_peak_1984	28	.	3.48018	4.86728	2.85054
chr11	57458692	57459694	Filter_SAM_or_BAM__output_SAM_or_BAM_on_data_86__bam_peak_1985	22	.	3.23188	4.20728	2.20195
chr11	57517349	57519892	Filter_SAM_or_BAM__output_SAM_or_BAM_on_data_86__bam_peak_1986	615	.	17.89202	63.92832	61.51534
chr11	57643912	57647486	Filter_SAM_or_BAM__output_SAM_or_BAM_on_data_86__bam_peak_1987	529	.	15.21334	55.34541	52.97684
chr11	57800362	57803317	Filter_SAM_or_BAM__output_SAM_or_BAM_on_data_86__bam_peak_1988	951	.	23.46788	97.77511	95.10854
chr11	57962050	57963232	Filter_SAM_or_BAM__output_SAM_or_BAM_on_data_86__bam_peak_1989	511	.	15.33132	53.54137	51.18152
chr11	58008002	58011647	Filter_SAM_or_BAM__output_SAM_or_BAM_on_data_86__bam_peak_1990	770	.	19.56256	79.56092	77.00874
chr11	58092364	58093619	Filter_SAM_or_BAM__output_SAM_or_BAM_on_data_86__bam_peak_1991	53	.	4.49989	7.43543	5.3786
chr11	58103183	58105559	Filter_SAM_or_BAM__output_SAM_or_BAM_on_data_86__bam_peak_1992	860	.	21.57515	88.70169	86.09922
chr11	58167411	58168917	Filter_SAM_or_BAM__output_SAM_or_BAM_on_data_86__bam_peak_1993	494	.	15.50134	51.76019	49.41429
chr11	58171558	58172893	Filter_SAM_or_BAM__output_SAM_or_BAM_on_data_86__bam_peak_1994	633	.	17.59657	65.73466	63.30688
chr11	58199148	58199587	Filter_SAM_or_BAM__output_SAM_or_BAM_on_data_86__bam_peak_1995	303	.	11.57775	32.55333	30.31553
chr11	58214726	58214949	Filter_SAM_or_BAM__output_SAM_or_BAM_on_data_86__bam_peak_1996	16	.	2.95938	3.60131	1.60981
chr11	58301231	58303453	Filter_SAM_or_BAM__output_SAM_or_BAM_on_data_86__bam_peak_1997	267	.	10.09894	28.95086	26.74496
chr11	58306652	58308107	Filter_SAM_or_BAM__output_SAM_or_BAM_on_data_86__bam_peak_1998	284	.	10.39458	30.70542	28.48791
chr11	58322205	58324177	Filter_SAM_or_BAM__output_SAM_or_BAM_on_data_86__bam_peak_1999	920	.	24.09473	94.6627	92.01444
[truncated: 13,432 more rows]
