# Supplementary material for: PSME3 regulates migration and differentiation of myoblasts
Source: Life Sci Alliance. 2025 Jun 19;8(9):e202503208. doi: 10.26508/lsa.202503208 (PMC12179657; doi:10.26508/lsa.202503208)
Supplement: Supplementary file 2 [file LSA-2025-03208_SdataFS1.zip › Sup_Figure_1_Source_Data/Day2_Frozen_Native_PSME3_Peaks.bed]

Chrom	Start	End	Name	Score	Strand	ThickStart	ThickEnd	ItemRGB	BlockCount	BlockSizes	BlockStarts
chr1	66817141	66817593	Filter_SAM_or_BAM__output_SAM_or_BAM_on_data_70__bam_peak_1	31	.	5.12063	7.89906	3.1258
chr1	75317519	75317965	Filter_SAM_or_BAM__output_SAM_or_BAM_on_data_70__bam_peak_2	39	.	5.64687	8.83559	3.96612
chr1	75344496	75344808	Filter_SAM_or_BAM__output_SAM_or_BAM_on_data_70__bam_peak_3	35	.	5.41455	8.34726	3.51371
chr1	125560549	125560882	Filter_SAM_or_BAM__output_SAM_or_BAM_on_data_70__bam_peak_4	158	.	9.96369	20.88489	15.81633
chr1	131527513	131527691	Filter_SAM_or_BAM__output_SAM_or_BAM_on_data_70__bam_peak_5	41	.	5.73161	9.06007	4.19223
chr10	5823919	5824362	Filter_SAM_or_BAM__output_SAM_or_BAM_on_data_70__bam_peak_6	165	.	10.28231	21.64323	16.59028
chr10	58323083	58323393	Filter_SAM_or_BAM__output_SAM_or_BAM_on_data_70__bam_peak_7	56	.	6.2855	10.56491	5.66814
chr10	75517567	75517709	Filter_SAM_or_BAM__output_SAM_or_BAM_on_data_70__bam_peak_8	24	.	4.67941	7.14255	2.40012
chr10	79908424	79908895	Filter_SAM_or_BAM__output_SAM_or_BAM_on_data_70__bam_peak_9	19	.	4.61928	6.61706	1.93369
chr10	80161031	80161481	Filter_SAM_or_BAM__output_SAM_or_BAM_on_data_70__bam_peak_10	19	.	4.56885	6.66567	1.94071
chr10	80261059	80261759	Filter_SAM_or_BAM__output_SAM_or_BAM_on_data_70__bam_peak_11	52	.	5.78989	10.17982	5.28922
chr10	80577513	80577814	Filter_SAM_or_BAM__output_SAM_or_BAM_on_data_70__bam_peak_12	22	.	4.55875	6.98402	2.25049
chr10	80702143	80702529	Filter_SAM_or_BAM__output_SAM_or_BAM_on_data_70__bam_peak_13	18	.	4.57434	6.55409	1.83024
chr10	81320565	81320918	Filter_SAM_or_BAM__output_SAM_or_BAM_on_data_70__bam_peak_14	50	.	6.07007	9.95582	5.07853
chr10	86778664	86778929	Filter_SAM_or_BAM__output_SAM_or_BAM_on_data_70__bam_peak_15	39	.	5.44591	8.84052	3.9897
chr10	95514833	95515021	Filter_SAM_or_BAM__output_SAM_or_BAM_on_data_70__bam_peak_16	20	.	4.70504	6.75473	2.03469
chr10	127621374	127621556	Filter_SAM_or_BAM__output_SAM_or_BAM_on_data_70__bam_peak_17	22	.	4.64937	6.92617	2.20004
chr10	127667759	127668245	Filter_SAM_or_BAM__output_SAM_or_BAM_on_data_70__bam_peak_18	33	.	5.02479	8.17816	3.36917
chr10	128566062	128566302	Filter_SAM_or_BAM__output_SAM_or_BAM_on_data_70__bam_peak_19	21	.	4.81654	6.93318	2.17231
chr11	20332865	20333029	Filter_SAM_or_BAM__output_SAM_or_BAM_on_data_70__bam_peak_20	15	.	4.20543	6.2326	1.56909
chr11	20542858	20543200	Filter_SAM_or_BAM__output_SAM_or_BAM_on_data_70__bam_peak_21	45	.	5.87802	9.45525	4.57433
chr11	20631539	20631865	Filter_SAM_or_BAM__output_SAM_or_BAM_on_data_70__bam_peak_22	151	.	9.88648	20.17143	15.10263
chr11	21370728	21371231	Filter_SAM_or_BAM__output_SAM_or_BAM_on_data_70__bam_peak_23	51	.	6.1563	10.0373	5.11236
chr11	23255566	23255734	Filter_SAM_or_BAM__output_SAM_or_BAM_on_data_70__bam_peak_24	44	.	5.83278	9.28991	4.40554
chr11	48817091	48817248	Filter_SAM_or_BAM__output_SAM_or_BAM_on_data_70__bam_peak_25	13	.	3.95724	6.00132	1.38566
chr11	53891723	53891911	Filter_SAM_or_BAM__output_SAM_or_BAM_on_data_70__bam_peak_26	16	.	4.54376	6.33528	1.62245
chr11	62076788	62076949	Filter_SAM_or_BAM__output_SAM_or_BAM_on_data_70__bam_peak_27	55	.	6.24825	10.44683	5.54578
chr11	69837911	69838401	Filter_SAM_or_BAM__output_SAM_or_BAM_on_data_70__bam_peak_28	45	.	5.83034	9.4051	4.53188
chr11	70668987	70669294	Filter_SAM_or_BAM__output_SAM_or_BAM_on_data_70__bam_peak_29	56	.	6.38337	10.61198	5.67272
chr11	74724095	74724352	Filter_SAM_or_BAM__output_SAM_or_BAM_on_data_70__bam_peak_30	44	.	5.67689	9.33592	4.451
chr11	75460173	75460313	Filter_SAM_or_BAM__output_SAM_or_BAM_on_data_70__bam_peak_31	20	.	4.75343	6.79054	2.04033
chr11	97188143	97188379	Filter_SAM_or_BAM__output_SAM_or_BAM_on_data_70__bam_peak_32	21	.	4.79576	6.88595	2.13032
chr11	102296812	102297150	Filter_SAM_or_BAM__output_SAM_or_BAM_on_data_70__bam_peak_33	23	.	4.84811	7.12076	2.35712
chr11	106788605	106788843	Filter_SAM_or_BAM__output_SAM_or_BAM_on_data_70__bam_peak_34	40	.	5.66012	8.95983	4.08979
chr11	109011647	109012114	Filter_SAM_or_BAM__output_SAM_or_BAM_on_data_70__bam_peak_35	2006	.	12.39357	206.1982	200.62051
chr11	109611476	109611888	Filter_SAM_or_BAM__output_SAM_or_BAM_on_data_70__bam_peak_36	149	.	9.53755	19.97493	14.90409
chr11	117963333	117963566	Filter_SAM_or_BAM__output_SAM_or_BAM_on_data_70__bam_peak_37	21	.	4.79175	6.89682	2.13392
chr12	36156868	36157069	Filter_SAM_or_BAM__output_SAM_or_BAM_on_data_70__bam_peak_38	44	.	5.76912	9.28038	4.4076
chr12	72085445	72085733	Filter_SAM_or_BAM__output_SAM_or_BAM_on_data_70__bam_peak_39	23	.	4.88314	7.08343	2.31636
chr12	78350895	78351136	Filter_SAM_or_BAM__output_SAM_or_BAM_on_data_70__bam_peak_40	354	.	10.2306	40.61581	35.46594
chr12	110446648	110446994	Filter_SAM_or_BAM__output_SAM_or_BAM_on_data_70__bam_peak_41	13	.	4.36364	5.96614	1.31087
chr12	118301616	118302105	Filter_SAM_or_BAM__output_SAM_or_BAM_on_data_70__bam_peak_42	18	.	4.64999	6.57726	1.84321
chr13	44869574	44869744	Filter_SAM_or_BAM__output_SAM_or_BAM_on_data_70__bam_peak_43	184	.	6.52453	23.40058	18.41345
chr13	48546096	48546491	Filter_SAM_or_BAM__output_SAM_or_BAM_on_data_70__bam_peak_44	20	.	4.77167	6.82598	2.06804
chr13	55510907	55511078	Filter_SAM_or_BAM__output_SAM_or_BAM_on_data_70__bam_peak_45	21	.	4.78985	6.93378	2.17724
chr13	92354721	92355015	Filter_SAM_or_BAM__output_SAM_or_BAM_on_data_70__bam_peak_46	31	.	5.11184	7.93344	3.12836
chr13	111489962	111490118	Filter_SAM_or_BAM__output_SAM_or_BAM_on_data_70__bam_peak_47	26	.	4.84073	7.3643	2.60046
chr14	21500215	21500708	Filter_SAM_or_BAM__output_SAM_or_BAM_on_data_70__bam_peak_48	33	.	5.33469	8.13693	3.31466
chr14	40966993	40967213	Filter_SAM_or_BAM__output_SAM_or_BAM_on_data_70__bam_peak_49	38	.	5.52808	8.66053	3.81067
chr14	67715930	67716113	Filter_SAM_or_BAM__output_SAM_or_BAM_on_data_70__bam_peak_50	54	.	6.24482	10.38231	5.46069
chr15	3583242	3583450	Filter_SAM_or_BAM__output_SAM_or_BAM_on_data_70__bam_peak_51	28	.	4.96255	7.62419	2.82345
chr15	25622412	25622677	Filter_SAM_or_BAM__output_SAM_or_BAM_on_data_70__bam_peak_52	15	.	3.89859	6.1936	1.53879
chr15	36609265	36609490	Filter_SAM_or_BAM__output_SAM_or_BAM_on_data_70__bam_peak_53	19	.	4.50977	6.62257	1.90364
chr15	58076561	58076749	Filter_SAM_or_BAM__output_SAM_or_BAM_on_data_70__bam_peak_54	44	.	5.77172	9.32305	4.46154
chr15	76195842	76195980	Filter_SAM_or_BAM__output_SAM_or_BAM_on_data_70__bam_peak_55	13	.	4.08407	5.903	1.30913
chr15	76659834	76660225	Filter_SAM_or_BAM__output_SAM_or_BAM_on_data_70__bam_peak_56	65	.	6.5452	11.46873	6.55341
chr15	81585501	81585660	Filter_SAM_or_BAM__output_SAM_or_BAM_on_data_70__bam_peak_57	16	.	4.49197	6.37606	1.69414
chr15	84988161	84988304	Filter_SAM_or_BAM__output_SAM_or_BAM_on_data_70__bam_peak_58	17	.	4.43406	6.45278	1.74522
chr15	85634529	85634756	Filter_SAM_or_BAM__output_SAM_or_BAM_on_data_70__bam_peak_59	34	.	4.77449	8.26735	3.45079
chr15	100615211	100615513	Filter_SAM_or_BAM__output_SAM_or_BAM_on_data_70__bam_peak_60	21	.	4.58453	6.88893	2.16155
chr15	102405979	102406230	Filter_SAM_or_BAM__output_SAM_or_BAM_on_data_70__bam_peak_61	80	.	7.27517	13.07435	8.09137
chr15	102518218	102518692	Filter_SAM_or_BAM__output_SAM_or_BAM_on_data_70__bam_peak_62	32	.	4.62057	8.01628	3.22172
chr16	11143916	11144314	Filter_SAM_or_BAM__output_SAM_or_BAM_on_data_70__bam_peak_63	1689	.	11.05819	174.42624	168.95699
chr16	14159389	14159533	Filter_SAM_or_BAM__output_SAM_or_BAM_on_data_70__bam_peak_64	32	.	5.31891	8.05717	3.22075
chr16	38088722	38088945	Filter_SAM_or_BAM__output_SAM_or_BAM_on_data_70__bam_peak_65	19	.	4.70411	6.67941	1.93475
chr16	57391266	57391668	Filter_SAM_or_BAM__output_SAM_or_BAM_on_data_70__bam_peak_66	1337	.	13.12241	139.09599	133.71864
chr16	93711699	93711873	Filter_SAM_or_BAM__output_SAM_or_BAM_on_data_70__bam_peak_67	21	.	4.79855	6.9002	2.14827
chr17	17838010	17838290	Filter_SAM_or_BAM__output_SAM_or_BAM_on_data_70__bam_peak_68	17	.	4.59179	6.43503	1.71178
chr17	24549842	24549994	Filter_SAM_or_BAM__output_SAM_or_BAM_on_data_70__bam_peak_69	16	.	4.57582	6.40161	1.68271
chr17	25274072	25274257	Filter_SAM_or_BAM__output_SAM_or_BAM_on_data_70__bam_peak_70	27	.	5.08775	7.52439	2.71695
chr17	25919843	25920264	Filter_SAM_or_BAM__output_SAM_or_BAM_on_data_70__bam_peak_71	37	.	5.38857	8.54248	3.71321
chr17	31564444	31564622	Filter_SAM_or_BAM__output_SAM_or_BAM_on_data_70__bam_peak_72	34	.	5.35717	8.26004	3.41965
chr17	33760161	33760321	Filter_SAM_or_BAM__output_SAM_or_BAM_on_data_70__bam_peak_73	14	.	4.32801	6.16296	1.46895
chr17	34121243	34121688	Filter_SAM_or_BAM__output_SAM_or_BAM_on_data_70__bam_peak_74	44	.	5.44685	9.37338	4.49284
chr17	39842996	39848832	Filter_SAM_or_BAM__output_SAM_or_BAM_on_data_70__bam_peak_75	4686	.	11.24919	474.67706	468.62805
chr17	46553046	46553291	Filter_SAM_or_BAM__output_SAM_or_BAM_on_data_70__bam_peak_76	43	.	5.81272	9.19897	4.30293
chr17	48409801	48410087	Filter_SAM_or_BAM__output_SAM_or_BAM_on_data_70__bam_peak_77	13	.	4.37921	5.97989	1.30452
chr17	56079064	56079561	Filter_SAM_or_BAM__output_SAM_or_BAM_on_data_70__bam_peak_78	40	.	5.47245	8.89841	4.06529
chr17	56462203	56462572	Filter_SAM_or_BAM__output_SAM_or_BAM_on_data_70__bam_peak_79	33	.	5.3639	8.20683	3.37646
chr17	70963645	70963891	Filter_SAM_or_BAM__output_SAM_or_BAM_on_data_70__bam_peak_80	144	.	9.04646	19.52068	14.46895
chr17	72836429	72836686	Filter_SAM_or_BAM__output_SAM_or_BAM_on_data_70__bam_peak_81	17	.	4.48889	6.46103	1.74686
chr18	21300246	21300482	Filter_SAM_or_BAM__output_SAM_or_BAM_on_data_70__bam_peak_82	61	.	5.51451	11.07263	6.13998
chr18	24121543	24121845	Filter_SAM_or_BAM__output_SAM_or_BAM_on_data_70__bam_peak_83	121	.	8.81648	17.25052	12.19872
chr18	31634408	31634918	Filter_SAM_or_BAM__output_SAM_or_BAM_on_data_70__bam_peak_84	24	.	4.05226	7.23885	2.48299
chr18	34860806	34861100	Filter_SAM_or_BAM__output_SAM_or_BAM_on_data_70__bam_peak_85	27	.	5.0498	7.48031	2.70448
chr18	65800202	65800405	Filter_SAM_or_BAM__output_SAM_or_BAM_on_data_70__bam_peak_86	16	.	4.3797	6.30976	1.63124
chr18	68692067	68692287	Filter_SAM_or_BAM__output_SAM_or_BAM_on_data_70__bam_peak_87	1168	.	15.40206	122.2354	116.8445
chr19	5088029	5088329	Filter_SAM_or_BAM__output_SAM_or_BAM_on_data_70__bam_peak_88	65	.	6.38114	11.53156	6.59712
chr19	5771174	5771362	Filter_SAM_or_BAM__output_SAM_or_BAM_on_data_70__bam_peak_89	20	.	4.75889	6.79281	2.03192
chr19	6979965	6980475	Filter_SAM_or_BAM__output_SAM_or_BAM_on_data_70__bam_peak_90	52	.	6.06799	10.12846	5.2361
chr19	38054529	38054709	Filter_SAM_or_BAM__output_SAM_or_BAM_on_data_70__bam_peak_91	23	.	4.72105	7.13542	2.37801
chr19	44562878	44563023	Filter_SAM_or_BAM__output_SAM_or_BAM_on_data_70__bam_peak_92	15	.	4.36601	6.20392	1.51251
chr19	53142531	53142684	Filter_SAM_or_BAM__output_SAM_or_BAM_on_data_70__bam_peak_93	38	.	5.52405	8.6219	3.80326
chr2	3283920	3284103	Filter_SAM_or_BAM__output_SAM_or_BAM_on_data_70__bam_peak_94	41	.	5.73363	9.06473	4.19274
chr2	5379039	5379381	Filter_SAM_or_BAM__output_SAM_or_BAM_on_data_70__bam_peak_95	984	.	16.92346	103.80447	98.44117
chr2	5951135	5951359	Filter_SAM_or_BAM__output_SAM_or_BAM_on_data_70__bam_peak_96	17	.	4.54201	6.35976	1.70699
chr2	26445337	26445611	Filter_SAM_or_BAM__output_SAM_or_BAM_on_data_70__bam_peak_97	64	.	6.49565	11.31954	6.40165
chr2	30807642	30807850	Filter_SAM_or_BAM__output_SAM_or_BAM_on_data_70__bam_peak_98	22	.	4.84892	7.00788	2.24911
chr2	32712988	32713241	Filter_SAM_or_BAM__output_SAM_or_BAM_on_data_70__bam_peak_99	20	.	4.70535	6.76252	2.01317
chr2	33130677	33131404	Filter_SAM_or_BAM__output_SAM_or_BAM_on_data_70__bam_peak_100	127	.	8.20443	17.78938	12.78068
chr2	37358756	37359076	Filter_SAM_or_BAM__output_SAM_or_BAM_on_data_70__bam_peak_101	20	.	4.7666	6.8227	2.0735
chr2	76648098	76648341	Filter_SAM_or_BAM__output_SAM_or_BAM_on_data_70__bam_peak_102	81	.	7.28622	13.07715	8.11497
chr2	93462614	93462799	Filter_SAM_or_BAM__output_SAM_or_BAM_on_data_70__bam_peak_103	13	.	4.382	5.98586	1.30986
chr2	103797432	103797573	Filter_SAM_or_BAM__output_SAM_or_BAM_on_data_70__bam_peak_104	15	.	4.49101	6.21927	1.51872
chr2	127515130	127515261	Filter_SAM_or_BAM__output_SAM_or_BAM_on_data_70__bam_peak_105	20	.	4.7603	6.79582	2.03461
chr2	128817992	128818373	Filter_SAM_or_BAM__output_SAM_or_BAM_on_data_70__bam_peak_106	61	.	5.299	11.00807	6.1106
chr2	155050875	155051120	Filter_SAM_or_BAM__output_SAM_or_BAM_on_data_70__bam_peak_107	59	.	6.49408	10.94015	5.99743
chr2	157913269	157913543	Filter_SAM_or_BAM__output_SAM_or_BAM_on_data_70__bam_peak_108	49	.	5.11617	9.78603	4.90738
chr2	167062851	167063072	Filter_SAM_or_BAM__output_SAM_or_BAM_on_data_70__bam_peak_109	15	.	3.99488	6.134	1.50522
chr2	167349362	167349590	Filter_SAM_or_BAM__output_SAM_or_BAM_on_data_70__bam_peak_110	74	.	6.86882	12.42777	7.43958
chr3	5860344	5860808	Filter_SAM_or_BAM__output_SAM_or_BAM_on_data_70__bam_peak_111	1537	.	10.873	159.23558	153.76434
chr3	38484846	38485024	Filter_SAM_or_BAM__output_SAM_or_BAM_on_data_70__bam_peak_112	47	.	5.91884	9.5956	4.72837
chr3	52102395	52102617	Filter_SAM_or_BAM__output_SAM_or_BAM_on_data_70__bam_peak_113	23	.	4.83852	7.14215	2.37395
chr3	61363466	61363611	Filter_SAM_or_BAM__output_SAM_or_BAM_on_data_70__bam_peak_114	21	.	4.79678	6.88874	2.131
chr3	88503384	88503621	Filter_SAM_or_BAM__output_SAM_or_BAM_on_data_70__bam_peak_115	47	.	5.94596	9.68973	4.7895
chr3	89350072	89350226	Filter_SAM_or_BAM__output_SAM_or_BAM_on_data_70__bam_peak_116	19	.	4.69364	6.67867	1.92917
chr3	89393792	89394121	Filter_SAM_or_BAM__output_SAM_or_BAM_on_data_70__bam_peak_117	36	.	5.43483	8.4845	3.64444
chr3	95015432	95015640	Filter_SAM_or_BAM__output_SAM_or_BAM_on_data_70__bam_peak_118	19	.	4.69045	6.65424	1.91675
chr3	131564761	131564902	Filter_SAM_or_BAM__output_SAM_or_BAM_on_data_70__bam_peak_119	20	.	4.68104	6.72591	2.01295
chr4	14864009	14864146	Filter_SAM_or_BAM__output_SAM_or_BAM_on_data_70__bam_peak_120	13	.	4.37921	5.97989	1.30452
chr4	16163692	16163990	Filter_SAM_or_BAM__output_SAM_or_BAM_on_data_70__bam_peak_121	55	.	6.26981	10.49244	5.59442
chr4	40143037	40143330	Filter_SAM_or_BAM__output_SAM_or_BAM_on_data_70__bam_peak_122	26	.	5.03833	7.42396	2.62579
chr4	40722120	40722296	Filter_SAM_or_BAM__output_SAM_or_BAM_on_data_70__bam_peak_123	20	.	4.67275	6.74062	2.04908
chr4	103114426	103114624	Filter_SAM_or_BAM__output_SAM_or_BAM_on_data_70__bam_peak_124	41	.	5.59326	9.00795	4.14958
chr4	107253619	107253750	Filter_SAM_or_BAM__output_SAM_or_BAM_on_data_70__bam_peak_125	19	.	4.72289	6.71573	1.96295
chr4	123412038	123412181	Filter_SAM_or_BAM__output_SAM_or_BAM_on_data_70__bam_peak_126	19	.	4.61935	6.71202	1.98409
chr4	135855712	135855895	Filter_SAM_or_BAM__output_SAM_or_BAM_on_data_70__bam_peak_127	18	.	4.64308	6.55947	1.83656
chr4	151289135	151289297	Filter_SAM_or_BAM__output_SAM_or_BAM_on_data_70__bam_peak_128	26	.	5.00365	7.38686	2.61762
chr4	151862185	151862502	Filter_SAM_or_BAM__output_SAM_or_BAM_on_data_70__bam_peak_129	82	.	7.40515	13.23457	8.23682
chr5	72914135	72914287	Filter_SAM_or_BAM__output_SAM_or_BAM_on_data_70__bam_peak_130	21	.	4.80272	6.89272	2.1279
chr5	112276461	112276613	Filter_SAM_or_BAM__output_SAM_or_BAM_on_data_70__bam_peak_131	28	.	5.00975	7.68415	2.88986
chr5	119670548	119670790	Filter_SAM_or_BAM__output_SAM_or_BAM_on_data_70__bam_peak_132	18	.	4.63466	6.53629	1.81287
chr5	120612834	120613387	Filter_SAM_or_BAM__output_SAM_or_BAM_on_data_70__bam_peak_133	67	.	6.62842	11.63563	6.72009
chr5	121837085	121837222	Filter_SAM_or_BAM__output_SAM_or_BAM_on_data_70__bam_peak_134	24	.	4.90862	7.25009	2.47263
chr5	123137821	123138651	Filter_SAM_or_BAM__output_SAM_or_BAM_on_data_70__bam_peak_135	40	.	5.66395	8.87406	4.0031
chr5	124425787	124425958	Filter_SAM_or_BAM__output_SAM_or_BAM_on_data_70__bam_peak_136	19	.	4.69889	6.67694	1.94218
chr5	134688814	134689026	Filter_SAM_or_BAM__output_SAM_or_BAM_on_data_70__bam_peak_137	13	.	4.37921	5.97989	1.30452
chr5	135149273	135149554	Filter_SAM_or_BAM__output_SAM_or_BAM_on_data_70__bam_peak_138	70	.	6.89764	12.01385	7.06361
chr5	135545337	135545482	Filter_SAM_or_BAM__output_SAM_or_BAM_on_data_70__bam_peak_139	15	.	4.52326	6.28831	1.58049
chr5	137502637	137502869	Filter_SAM_or_BAM__output_SAM_or_BAM_on_data_70__bam_peak_140	16	.	4.53608	6.32726	1.62417
chr5	138187232	138187384	Filter_SAM_or_BAM__output_SAM_or_BAM_on_data_70__bam_peak_141	17	.	4.2712	6.3952	1.73921
chr5	139149861	139150102	Filter_SAM_or_BAM__output_SAM_or_BAM_on_data_70__bam_peak_142	28	.	5.13563	7.65297	2.84496
chr5	146260994	146261348	Filter_SAM_or_BAM__output_SAM_or_BAM_on_data_70__bam_peak_143	610	.	7.45481	66.28912	61.06152
chr6	38551561	38552006	Filter_SAM_or_BAM__output_SAM_or_BAM_on_data_70__bam_peak_144	26	.	5.02432	7.44557	2.65825
chr6	71633128	71633452	Filter_SAM_or_BAM__output_SAM_or_BAM_on_data_70__bam_peak_145	13	.	4.29972	6.00005	1.35431
chr6	82652575	82652915	Filter_SAM_or_BAM__output_SAM_or_BAM_on_data_70__bam_peak_146	39	.	5.59791	8.76869	3.9064
chr6	85374775	85375019	Filter_SAM_or_BAM__output_SAM_or_BAM_on_data_70__bam_peak_147	81	.	7.28263	13.10978	8.13099
chr6	86472523	86472697	Filter_SAM_or_BAM__output_SAM_or_BAM_on_data_70__bam_peak_148	50	.	6.1334	9.99407	5.07367
chr6	88842091	88842390	Filter_SAM_or_BAM__output_SAM_or_BAM_on_data_70__bam_peak_149	31	.	5.19081	7.90662	3.12329
chr6	113076316	113077171	Filter_SAM_or_BAM__output_SAM_or_BAM_on_data_70__bam_peak_150	18	.	4.48841	6.52235	1.83518
chr6	113306516	113306752	Filter_SAM_or_BAM__output_SAM_or_BAM_on_data_70__bam_peak_151	22	.	4.84841	7.00379	2.23848
chr6	124903934	124904158	Filter_SAM_or_BAM__output_SAM_or_BAM_on_data_70__bam_peak_152	15	.	4.50297	6.24486	1.54162
chr7	6362535	6363223	Filter_SAM_or_BAM__output_SAM_or_BAM_on_data_70__bam_peak_153	37	.	5.46133	8.55229	3.71277
chr7	16285909	16286387	Filter_SAM_or_BAM__output_SAM_or_BAM_on_data_70__bam_peak_154	34	.	5.37135	8.25991	3.4341
chr7	19628682	19629171	Filter_SAM_or_BAM__output_SAM_or_BAM_on_data_70__bam_peak_155	26	.	5.03837	7.45125	2.66797
chr7	19715825	19716066	Filter_SAM_or_BAM__output_SAM_or_BAM_on_data_70__bam_peak_156	18	.	4.6761	6.61932	1.88085
chr7	25267474	25267866	Filter_SAM_or_BAM__output_SAM_or_BAM_on_data_70__bam_peak_157	53	.	6.21954	10.30186	5.38579
chr7	27473391	27473615	Filter_SAM_or_BAM__output_SAM_or_BAM_on_data_70__bam_peak_158	13	.	4.38116	5.98407	1.30827
chr7	28810715	28810871	Filter_SAM_or_BAM__output_SAM_or_BAM_on_data_70__bam_peak_159	34	.	5.40663	8.25185	3.40346
chr7	127027095	127027308	Filter_SAM_or_BAM__output_SAM_or_BAM_on_data_70__bam_peak_160	15	.	4.51967	6.28063	1.57362
chr7	127477969	127478981	Filter_SAM_or_BAM__output_SAM_or_BAM_on_data_70__bam_peak_161	364	.	15.4059	41.61445	36.47848
chr7	128611162	128611324	Filter_SAM_or_BAM__output_SAM_or_BAM_on_data_70__bam_peak_162	68	.	6.3534	11.74751	6.83647
chr7	139388800	139389062	Filter_SAM_or_BAM__output_SAM_or_BAM_on_data_70__bam_peak_163	55	.	6.28442	10.4545	5.54919
chr8	47675305	47675612	Filter_SAM_or_BAM__output_SAM_or_BAM_on_data_70__bam_peak_164	58	.	5.99548	10.73743	5.82764
chr8	70212396	70212691	Filter_SAM_or_BAM__output_SAM_or_BAM_on_data_70__bam_peak_165	67	.	6.74939	11.68878	6.76276
chr8	70538891	70539262	Filter_SAM_or_BAM__output_SAM_or_BAM_on_data_70__bam_peak_166	36	.	5.47564	8.50645	3.65763
chr8	70839666	70839828	Filter_SAM_or_BAM__output_SAM_or_BAM_on_data_70__bam_peak_167	45	.	5.89571	9.45087	4.5625
chr8	71611089	71611330	Filter_SAM_or_BAM__output_SAM_or_BAM_on_data_70__bam_peak_168	17	.	4.60033	6.467	1.75348
chr8	75033684	75033928	Filter_SAM_or_BAM__output_SAM_or_BAM_on_data_70__bam_peak_169	33	.	5.12363	8.13859	3.33208
chr8	84198229	84198471	Filter_SAM_or_BAM__output_SAM_or_BAM_on_data_70__bam_peak_170	17	.	4.12934	6.43274	1.76741
chr8	105289252	105289471	Filter_SAM_or_BAM__output_SAM_or_BAM_on_data_70__bam_peak_171	21	.	4.82847	6.95445	2.19059
chr8	106338031	106338181	Filter_SAM_or_BAM__output_SAM_or_BAM_on_data_70__bam_peak_172	33	.	5.34847	8.13523	3.30254
chr8	122281419	122281919	Filter_SAM_or_BAM__output_SAM_or_BAM_on_data_70__bam_peak_173	341	.	15.45475	39.30587	34.19329
chr9	21546422	21546637	Filter_SAM_or_BAM__output_SAM_or_BAM_on_data_70__bam_peak_174	25	.	5.00667	7.35541	2.56666
chr9	57073502	57073763	Filter_SAM_or_BAM__output_SAM_or_BAM_on_data_70__bam_peak_175	23	.	4.91818	7.15958	2.38173
chr9	57075859	57076264	Filter_SAM_or_BAM__output_SAM_or_BAM_on_data_70__bam_peak_176	36	.	5.47599	8.51214	3.66893
chr9	72640192	72640324	Filter_SAM_or_BAM__output_SAM_or_BAM_on_data_70__bam_peak_177	15	.	4.48205	6.20008	1.50155
chr9	80164696	80164968	Filter_SAM_or_BAM__output_SAM_or_BAM_on_data_70__bam_peak_178	91	.	7.21655	14.09241	9.10848
chr9	94538726	94538894	Filter_SAM_or_BAM__output_SAM_or_BAM_on_data_70__bam_peak_179	15	.	4.40673	6.23879	1.54927
chr9	96364477	96364717	Filter_SAM_or_BAM__output_SAM_or_BAM_on_data_70__bam_peak_180	25	.	4.95239	7.37525	2.5877
chr9	104002145	104002580	Filter_SAM_or_BAM__output_SAM_or_BAM_on_data_70__bam_peak_181	58	.	6.37062	10.75983	5.83702
chr9	107568865	107569082	Filter_SAM_or_BAM__output_SAM_or_BAM_on_data_70__bam_peak_182	17	.	4.54219	6.46642	1.74762
chr9	123461793	123462194	Filter_SAM_or_BAM__output_SAM_or_BAM_on_data_70__bam_peak_183	2036	.	13.79933	209.14684	203.61443
chr9	124425380	124425538	Filter_SAM_or_BAM__output_SAM_or_BAM_on_data_70__bam_peak_184	13	.	4.21738	5.95484	1.30859
chrM	77	6513	Filter_SAM_or_BAM__output_SAM_or_BAM_on_data_70__bam_peak_185	739	.	1.65212	79.27663	73.97552
chrM	10925	16255	Filter_SAM_or_BAM__output_SAM_or_BAM_on_data_70__bam_peak_186	872	.	1.68239	92.61889	87.28045
