# Supplementary material for: PSME3 regulates migration and differentiation of myoblasts
Source: Life Sci Alliance. 2025 Jun 19;8(9):e202503208. doi: 10.26508/lsa.202503208 (PMC12179657; doi:10.26508/lsa.202503208)
Supplement: Supplementary file 3 [file LSA-2025-03208_SdataF2.zip]

Archive with 7 entries (6 files):
- Figure_2_Source_Data/
- Figure_2_Source_Data/Co-IP_Mass_Spec_Results.xlsx
- Figure_2_Source_Data/Cycling_RNA_DESeq.csv
- Figure_2_Source_Data/Day0_RNA_DESeq.csv
- Figure_2_Source_Data/Day2_RNA_DESeq.csv
- Figure_2_Source_Data/PSME3 2023-08-01 15h41m07s(Chemiluminescence).raw16.tif
- Figure_2_Source_Data/rprd1a from e3 ip 2024-01-24 01h40m50s(Chemiluminescence).raw16.tif
