# Supplementary material for: PSME3 regulates migration and differentiation of myoblasts
Source: Life Sci Alliance. 2025 Jun 19;8(9):e202503208. doi: 10.26508/lsa.202503208 (PMC12179657; doi:10.26508/lsa.202503208)
Supplement: Supplementary file 3 [file LSA-2025-03208_SdataF2.zip › Figure_2_Source_Data/Cycling_RNA_DESeq.csv]

GeneID	Base mean	log2fc	StdErr	Wald-Stats	P-value	padj
ENSMUSG00000078652.9	1770.522562	1.458896476	0.116258981	12.54867767	4.04E-36	4.62E-32
ENSMUSG00000001349.5	105.0256545	-0.633088856	0.12638968	-5.009023334	5.47E-07	0.000893521
ENSMUSG00000035783.8	31609.74826	-0.586844194	0.104870811	-5.59587732	2.20E-08	0.000125482
ENSMUSG00000059430.14	1527.98326	-0.57635085	0.126522835	-4.555310904	5.23E-06	0.004983659
ENSMUSG00000036856.4	676.9329757	-0.481273324	0.12135661	-3.965777572	7.32E-05	0.044021299
ENSMUSG00000005397.8	20200.62974	-0.476861626	0.102836256	-4.637096352	3.53E-06	0.003672464
ENSMUSG00000024087.3	1773.539391	-0.461201552	0.119243306	-3.867735365	0.000109851	0.052330167
ENSMUSG00000039202.12	2579.364654	-0.45509069	0.091653325	-4.965348391	6.86E-07	0.000980063
ENSMUSG00000026826.13	1463.615866	-0.445674289	0.122911302	-3.625982978	0.000287864	0.106166218
ENSMUSG00000022367.7	1075.52761	-0.438578729	0.12016473	-3.649812471	0.000262432	0.10001277
ENSMUSG00000024512.3	5106.837445	-0.436173786	0.110770395	-3.937638632	8.23E-05	0.044229672
ENSMUSG00000048096.7	83.05485375	-0.427700519	0.126514526	-3.380643573	0.000723163	0.183731571
ENSMUSG00000022894.6	553.3514064	-0.427373321	0.112199843	-3.809036695	0.000139509	0.061346512
ENSMUSG00000036819.14	346.7749015	-0.422213554	0.116857579	-3.613060927	0.000302604	0.10811458
ENSMUSG00000067818.6	1701.015286	-0.408006085	0.118370037	-3.446869633	0.000567122	0.158144093
ENSMUSG00000026204.15	346.7216986	-0.397950222	0.12636552	-3.149199427	0.001637184	0.306851278
ENSMUSG00000030468.12	104.808939	-0.394198807	0.12697527	-3.104532134	0.001905802	0.330510987
ENSMUSG00000060470.7	2339.564036	-0.387680185	0.111082035	-3.490034963	0.000482957	0.149233824
ENSMUSG00000021765.9	313.9797143	-0.386122729	0.126733927	-3.046719525	0.002313535	0.348034772
ENSMUSG00000025407.7	136.3294655	-0.38225821	0.126727776	-3.016372747	0.002558186	0.355754196
ENSMUSG00000028289.12	378.6623506	-0.379547427	0.123425596	-3.075111143	0.002104241	0.34162477
ENSMUSG00000031519.3	3468.195876	-0.378793636	0.090649515	-4.178661477	2.93E-05	0.0209531
ENSMUSG00000070867.4	69.46360352	-0.378447341	0.113807622	-3.3253251	0.000883155	0.214832129
ENSMUSG00000023391.8	470.895082	-0.377748851	0.11618116	-3.251377852	0.001148471	0.257460204
ENSMUSG00000017817.11	4337.743383	-0.375848122	0.110890978	-3.389348051	0.00070059	0.183731571
ENSMUSG00000036437.6	145.1162612	-0.374518365	0.126004326	-2.972265921	0.002956105	0.386301741
ENSMUSG00000043165.7	102.369689	-0.371493469	0.123277055	-3.013484297	0.002582664	0.355754196
ENSMUSG00000050069.3	54.33895206	-0.370066981	0.115712633	-3.198155395	0.001383097	0.283419933
ENSMUSG00000026235.14	448.3575456	-0.358475749	0.11410923	-3.141514053	0.001680767	0.309614927
ENSMUSG00000037892.13	320.9730291	-0.356866481	0.117723085	-3.03140612	0.002434176	0.355754196
ENSMUSG00000027858.13	156.3149637	-0.355052	0.126016671	-2.817500221	0.004839908	0.489687343
ENSMUSG00000040998.18	19325.56923	-0.354240144	0.089091815	-3.976124462	7.00E-05	0.044021299
ENSMUSG00000037541.21	69.5997926	-0.354211033	0.1213373	-2.919226261	0.003509014	0.425933141
ENSMUSG00000019997.11	2251.159998	-0.349707874	0.12678472	-2.758280911	0.005810624	0.547814876
ENSMUSG00000003411.10	209.0287231	-0.346695537	0.125467788	-2.763223483	0.005723356	0.545292783
ENSMUSG00000018102.5	360.9724502	-0.3459112	0.113180594	-3.056276597	0.002241044	0.34162477
ENSMUSG00000030452.16	812.4831374	-0.345536988	0.099864124	-3.460071294	0.000540032	0.157748935
ENSMUSG00000032281.11	510.1768147	-0.342694169	0.119650314	-2.86413096	0.004181551	0.459689149
ENSMUSG00000026971.15	84.21216872	-0.34077025	0.126679027	-2.690028946	0.007144582	0.609582147
ENSMUSG00000024803.8	8968.640816	-0.339062271	0.117326516	-2.889903182	0.003853605	0.427750145
ENSMUSG00000026980.15	1654.128467	-0.339018584	0.100247818	-3.381805103	0.000720112	0.183731571
ENSMUSG00000032487.8	1898.750648	-0.337061387	0.120340863	-2.800888894	0.005096206	0.505394417
ENSMUSG00000024074.7	1818.463002	-0.334804906	0.10277454	-3.257663884	0.001123334	0.256861491
ENSMUSG00000063415.12	102.0923983	-0.333823104	0.125908761	-2.651309586	0.008018031	0.654786771
ENSMUSG00000054555.11	1089.777354	-0.33074023	0.120098121	-2.753916786	0.005888674	0.547814876
ENSMUSG00000026042.16	15929.37139	-0.329906038	0.092078372	-3.582883035	0.000339823	0.114270412
ENSMUSG00000025880.11	1472.299635	-0.328612039	0.112798496	-2.913266145	0.003576696	0.425933141
ENSMUSG00000027859.10	361.7716086	-0.326251939	0.124139209	-2.628113555	0.008585985	0.667040259
ENSMUSG00000070469.12	1617.412642	-0.325226237	0.125190408	-2.597852676	0.009380873	0.695502856
ENSMUSG00000056270.3	102.8353401	-0.32207522	0.117768668	-2.734812467	0.006241582	0.557500093
ENSMUSG00000026726.10	370.8906773	-0.320640777	0.117444517	-2.730146841	0.006330612	0.561068898
ENSMUSG00000008845.9	103.1069629	-0.31780581	0.126641127	-2.509499217	0.012090248	0.825183972
ENSMUSG00000042793.13	2704.233219	-0.316052878	0.117787237	-2.683252338	0.007290995	0.617466306
ENSMUSG00000021950.15	1951.575869	-0.31498206	0.116360783	-2.706943454	0.006790582	0.588157022
ENSMUSG00000047793.13	236.4836833	-0.314519312	0.120337663	-2.613639852	0.008958341	0.679181801
ENSMUSG00000032085.5	29.30874793	-0.314428526	0.106732566	-2.945947395	0.003219672	NA
ENSMUSG00000020044.13	3817.984134	-0.314363861	0.093767046	-3.352604917	0.000800549	0.198971216
ENSMUSG00000033350.7	2189.039338	-0.313807033	0.098311079	-3.191980366	0.001413009	0.283419933
ENSMUSG00000035373.2	405.4899852	-0.313032722	0.123143063	-2.542024821	0.011021235	0.78264457
ENSMUSG00000027230.9	3352.510287	-0.312153005	0.107732018	-2.897495208	0.003761555	0.425933141
ENSMUSG00000040552.8	177.6520491	-0.309123211	0.125615483	-2.460868697	0.013860108	0.896518366
ENSMUSG00000018507.16	246.0385808	-0.308006969	0.119050864	-2.587188013	0.009676278	0.703640934
ENSMUSG00000050359.7	263.2414678	-0.306897694	0.122795333	-2.499261867	0.012445231	0.833181817
ENSMUSG00000014599.10	10754.91841	-0.30427246	0.126181102	-2.411394849	0.015891634	0.946439328
ENSMUSG00000043445.6	1403.702918	-0.304062361	0.106730875	-2.848869765	0.004387484	0.464463893
ENSMUSG00000103308.5	113.6958784	-0.302951865	0.12672113	-2.390697308	0.016816411	0.971020318
ENSMUSG00000028128.13	1537.498399	-0.302627968	0.115156026	-2.627982044	0.008589305	0.667040259
ENSMUSG00000021594.11	145.4675835	-0.298929061	0.126792663	-2.357621122	0.018392454	0.98766233
ENSMUSG00000022754.6	230.9142608	-0.297737752	0.123617444	-2.408541561	0.016016403	0.946439328
ENSMUSG00000027966.20	33.01900392	-0.297694882	0.111164849	-2.677958763	0.007407234	NA
ENSMUSG00000010067.13	630.0307584	-0.297505979	0.107475905	-2.768117925	0.005638105	0.545292783
ENSMUSG00000041324.14	2466.235507	-0.295236888	0.101962535	-2.895542829	0.003785034	0.425933141
ENSMUSG00000023886.9	1298.906769	-0.293401217	0.117417104	-2.498794531	0.012461654	0.833181817
ENSMUSG00000069920.10	284.2327227	-0.292808872	0.122918694	-2.38213459	0.017212605	0.975413732
ENSMUSG00000037946.11	1878.451655	-0.292763444	0.110682405	-2.645076643	0.008167242	0.657577979
ENSMUSG00000031503.13	7617.344658	-0.291496288	0.115247353	-2.529310053	0.011428702	0.796733819
ENSMUSG00000024790.7	735.7895635	-0.290840063	0.112029987	-2.596091189	0.009429104	0.695502856
ENSMUSG00000001864.13	765.0539492	-0.289286777	0.121985461	-2.371485711	0.017716732	0.98766233
ENSMUSG00000030008.9	258.2258644	-0.288251002	0.126001609	-2.287677149	0.022156329	0.999827193
ENSMUSG00000007888.15	4415.172002	-0.287898585	0.099158977	-2.903404153	0.003691299	0.425933141
ENSMUSG00000020834.17	283.0488602	-0.286438404	0.121592686	-2.355720664	0.018486813	0.98766233
ENSMUSG00000039114.16	308.5602549	-0.285820542	0.118986499	-2.402125827	0.016300101	0.946439328
ENSMUSG00000001034.17	952.1418321	-0.285706931	0.103295329	-2.76592304	0.005676193	0.545292783
ENSMUSG00000037411.10	2899.879697	-0.285384208	0.12547837	-2.274369742	0.022943765	0.999827193
ENSMUSG00000038170.15	3342.66235	-0.284649198	0.092204098	-3.087164265	0.002020759	0.334830974
ENSMUSG00000022178.11	1854.424673	-0.284268784	0.107774432	-2.637627302	0.008348828	0.663966864
ENSMUSG00000051817.8	182.7950458	-0.28324809	0.123795233	-2.288037142	0.022135358	0.999827193
ENSMUSG00000049916.12	88.62942047	-0.283061238	0.126027894	-2.24602054	0.024702692	0.999827193
ENSMUSG00000043531.16	83.69644986	-0.28155952	0.123394211	-2.281788739	0.022501816	0.999827193
ENSMUSG00000032531.15	4740.087686	-0.280540569	0.087053654	-3.222616803	0.001270254	0.268940923
ENSMUSG00000074971.4	92.84883565	-0.279054389	0.126180928	-2.211541742	0.026998345	0.999827193
ENSMUSG00000041957.15	1075.825625	-0.278757478	0.115442095	-2.414695237	0.01574838	0.946439328
ENSMUSG00000001131.11	4876.855837	-0.278118593	0.126372985	-2.200775693	0.027751907	0.999827193
ENSMUSG00000054871.5	386.8614857	-0.277523083	0.11550633	-2.402665571	0.016276065	0.946439328
ENSMUSG00000033323.13	1066.610228	-0.276906452	0.100753308	-2.748360897	0.005989404	0.547814876
ENSMUSG00000024754.12	2483.613044	-0.276299547	0.095463155	-2.89430564	0.003799981	0.425933141
ENSMUSG00000014602.15	1429.577507	-0.276115865	0.112106937	-2.4629686	0.013779198	0.896518366
ENSMUSG00000028238.6	61.34081206	-0.276103004	0.11945371	-2.311380746	0.020811833	0.999827193
ENSMUSG00000051396.15	209.7538961	-0.275966464	0.126869588	-2.175197926	0.029615288	0.999827193
ENSMUSG00000037752.4	239.6374966	-0.274818238	0.126788401	-2.167534528	0.03019412	0.999827193
ENSMUSG00000049511.5	631.5556562	-0.27421673	0.123288267	-2.224191623	0.026135554	0.999827193
ENSMUSG00000042787.14	379.6615265	-0.273289846	0.123776766	-2.20792524	0.027249485	0.999827193
ENSMUSG00000050677.2	38.78052604	-0.273281167	0.107968363	-2.531122633	0.011369809	NA
ENSMUSG00000002289.15	864.2006848	-0.273058462	0.122635346	-2.226588582	0.025974783	0.999827193
ENSMUSG00000050708.16	39982.96518	-0.271963106	0.099242103	-2.740400482	0.006136436	0.552424215
ENSMUSG00000051065.9	333.9879481	-0.271887676	0.126335162	-2.152114034	0.031388374	0.999827193
ENSMUSG00000009772.15	257.6336872	-0.271579534	0.123491332	-2.199178913	0.027865203	0.999827193
ENSMUSG00000075028.11	86.40274854	-0.27112434	0.124715022	-2.173950948	0.029708819	0.999827193
ENSMUSG00000028706.14	415.6323319	-0.270370457	0.112369535	-2.406083267	0.016124589	0.946439328
ENSMUSG00000029346.12	176.9554622	-0.269462256	0.124905902	-2.157322036	0.030980581	0.999827193
ENSMUSG00000062309.8	98.61984006	-0.269238758	0.126344614	-2.130987217	0.033090195	0.999827193
ENSMUSG00000053198.13	286.4578788	-0.267933749	0.120639792	-2.220940072	0.026355021	0.999827193
ENSMUSG00000049932.3	1829.098504	-0.265379248	0.100634417	-2.637062511	0.008362742	0.663966864
ENSMUSG00000044948.16	2415.474629	-0.265309791	0.109735814	-2.417713798	0.015618356	0.946439328
ENSMUSG00000005148.8	1480.487942	-0.264898343	0.122254062	-2.166785606	0.030251206	0.999827193
ENSMUSG00000025086.12	338.9889962	-0.26387473	0.115286147	-2.288867637	0.022087044	0.999827193
ENSMUSG00000026841.7	59.93285494	-0.263752562	0.119777494	-2.202021041	0.027663822	0.999827193
ENSMUSG00000020876.14	523.1147291	-0.263099005	0.111609047	-2.357326869	0.018407036	0.98766233
ENSMUSG00000039476.13	3173.763478	-0.262416298	0.099958096	-2.625263055	0.008658205	0.667040259
ENSMUSG00000066595.9	579.773923	-0.262178937	0.116663669	-2.247305779	0.024620492	0.999827193
ENSMUSG00000079109.11	460.3665363	-0.261178979	0.119806725	-2.18000266	0.029257264	0.999827193
ENSMUSG00000042660.7	537.8222781	-0.260923436	0.12583422	-2.073549123	0.038121204	0.999827193
ENSMUSG00000060477.14	676.069782	-0.260822862	0.104063858	-2.506373157	0.012197681	0.825183972
ENSMUSG00000023915.4	322.0593666	-0.259797391	0.124433751	-2.08783701	0.03681254	0.999827193
ENSMUSG00000020846.6	759.3980683	-0.258246646	0.114038999	-2.264546765	0.023540507	0.999827193
ENSMUSG00000051726.6	789.3541645	-0.25705681	0.107930773	-2.381682272	0.01723376	0.975413732
ENSMUSG00000100798.1	81.74011034	-0.25552564	0.124391198	-2.054209972	0.039955374	0.999827193
ENSMUSG00000015337.5	170.2009551	-0.254863281	0.125048603	-2.03811378	0.041538555	0.999827193
ENSMUSG00000000532.11	300.2860291	-0.254703762	0.12178875	-2.091357057	0.036496069	0.999827193
ENSMUSG00000031976.14	931.0330858	-0.25455661	0.101428198	-2.50972229	0.012082614	0.825183972
ENSMUSG00000050395.8	70.54086056	-0.254013513	0.115064908	-2.20756716	0.027274461	0.999827193
ENSMUSG00000038888.8	194.6628543	-0.253995986	0.122211832	-2.078325651	0.037679375	0.999827193
ENSMUSG00000037326.10	628.0736444	-0.253932685	0.107775786	-2.356120004	0.018466951	0.98766233
ENSMUSG00000008384.8	766.7440722	-0.253844721	0.107610717	-2.358916742	0.018328367	0.98766233
ENSMUSG00000038400.15	3675.968659	-0.253467657	0.090559872	-2.798895918	0.005127766	0.505394417
ENSMUSG00000030878.11	754.3218788	-0.253091939	0.116279773	-2.176577512	0.029512105	0.999827193
ENSMUSG00000027510.17	347.195935	-0.25220616	0.124040901	-2.033249978	0.042027274	0.999827193
ENSMUSG00000037624.15	131.7225385	-0.251724951	0.126981823	-1.982369958	0.047437849	0.999827193
ENSMUSG00000063953.3	154.3704102	-0.250477523	0.126250918	-1.983965959	0.047259635	0.999827193
ENSMUSG00000022070.7	619.7208358	-0.249778035	0.106525768	-2.344766337	0.019039007	0.997149319
ENSMUSG00000051048.17	2298.267138	-0.247848502	0.091517177	-2.708218392	0.006764549	0.588157022
ENSMUSG00000031298.15	150.5384206	-0.247543388	0.12554234	-1.971792055	0.04863335	0.999827193
ENSMUSG00000091021.1	47.25159161	-0.247229721	0.11270485	-2.19360322	0.028263947	NA
ENSMUSG00000042622.14	876.1442722	-0.245140673	0.106028548	-2.312025186	0.020776295	0.999827193
ENSMUSG00000063018.6	48.7297972	-0.244965163	0.116076441	-2.110377971	0.034825812	0.999827193
ENSMUSG00000020422.13	5573.581168	-0.244225734	0.095304174	-2.562592216	0.010389399	0.742387517
ENSMUSG00000027068.6	180.6702761	-0.243853415	0.126743034	-1.923998557	0.054354764	0.999827193
ENSMUSG00000027611.12	114.5973892	-0.24374395	0.126978856	-1.91956328	0.054913086	0.999827193
ENSMUSG00000029108.14	2350.118868	-0.242014066	0.097817342	-2.474142743	0.013355632	0.882629733
ENSMUSG00000039385.5	269.3086757	-0.24188832	0.126269614	-1.91564948	0.055409727	0.999827193
ENSMUSG00000020325.10	276.6463685	-0.241823677	0.121592648	-1.988801794	0.046723085	0.999827193
ENSMUSG00000032477.14	1058.346852	-0.241005706	0.118390971	-2.0356764	0.04178286	0.999827193
ENSMUSG00000026580.16	1436.339059	-0.240410748	0.125025586	-1.922892386	0.054493566	0.999827193
ENSMUSG00000008318.10	329.9279376	-0.240114226	0.126916307	-1.89190996	0.058502978	0.999827193
ENSMUSG00000046807.10	411.166057	-0.23997118	0.124539394	-1.926869661	0.053995875	0.999827193
ENSMUSG00000031266.6	889.6325876	-0.239883707	0.104218458	-2.30173916	0.021349886	0.999827193
ENSMUSG00000071552.5	188.026134	-0.239790744	0.118863858	-2.017356235	0.043658351	0.999827193
ENSMUSG00000018909.15	792.8744014	-0.239209355	0.106868296	-2.238356599	0.02519781	0.999827193
ENSMUSG00000001555.10	6818.894493	-0.238959994	0.091489977	-2.611870744	0.009004829	0.679181801
ENSMUSG00000002602.16	12693.22306	-0.238346295	0.103831952	-2.295500477	0.021704459	0.999827193
ENSMUSG00000022346.15	848.9274014	-0.237538859	0.117416131	-2.023051314	0.043067857	0.999827193
ENSMUSG00000006456.10	1619.904817	-0.236708064	0.100584139	-2.353333892	0.018605919	0.989402179
ENSMUSG00000037621.8	1679.076808	-0.236679524	0.10800918	-2.191290813	0.028430754	0.999827193
ENSMUSG00000045573.9	145.1658718	-0.236618989	0.126335506	-1.872941316	0.061076489	0.999827193
ENSMUSG00000028634.17	616.1787289	-0.236274514	0.125918366	-1.876410256	0.060598967	0.999827193
ENSMUSG00000062382.9	365.2036333	-0.235687987	0.123670536	-1.905773142	0.056679645	0.999827193
ENSMUSG00000046994.9	370.4402636	-0.235110572	0.116859186	-2.011913492	0.044229057	0.999827193
ENSMUSG00000026837.15	11234.93072	-0.234566629	0.097401101	-2.40825438	0.016029008	0.946439328
ENSMUSG00000028587.18	355.2146366	-0.234005886	0.119571705	-1.957033951	0.050343477	0.999827193
ENSMUSG00000032060.10	6534.278232	-0.233315751	0.110634227	-2.108893032	0.034953816	0.999827193
ENSMUSG00000022704.15	563.4435632	-0.233098098	0.122906075	-1.896554731	0.05788673	0.999827193
ENSMUSG00000040840.7	65.46538886	-0.23299153	0.12033123	-1.93625155	0.0528369	0.999827193
ENSMUSG00000028089.5	482.6416951	-0.232583616	0.116943246	-1.988858906	0.046716779	0.999827193
ENSMUSG00000039405.7	1711.15665	-0.232316999	0.091541432	-2.537834455	0.011154073	0.784435886
ENSMUSG00000057614.6	560.9319136	-0.232249483	0.115515974	-2.01053997	0.04437407	0.999827193
ENSMUSG00000047090.13	404.7471236	-0.231923874	0.118243956	-1.961401521	0.049832203	0.999827193
ENSMUSG00000009687.14	1171.66686	-0.231585346	0.12678209	-1.826640857	0.067753786	0.999827193
ENSMUSG00000039377.7	840.4530415	-0.231090414	0.103420876	-2.234465842	0.025452438	0.999827193
ENSMUSG00000034731.10	302.2631179	-0.229581213	0.118611243	-1.935577171	0.052919509	0.999827193
ENSMUSG00000000184.12	783.5078444	-0.229298747	0.117856859	-1.945569806	0.051706437	0.999827193
ENSMUSG00000031520.6	583.2431892	-0.229238122	0.116370154	-1.969904774	0.048849285	0.999827193
ENSMUSG00000078695.8	722.8623755	-0.228988864	0.114093284	-2.007031934	0.044746263	0.999827193
ENSMUSG00000022376.8	138.7859525	-0.228855918	0.123640185	-1.850983301	0.064171955	0.999827193
ENSMUSG00000031075.18	272.5320491	-0.228677087	0.120773171	-1.89344277	0.058299012	0.999827193
ENSMUSG00000027070.14	133.5986374	-0.22862901	0.119144706	-1.918918755	0.054994617	0.999827193
ENSMUSG00000024587.9	6852.551948	-0.228470396	0.122564813	-1.864078205	0.062310723	0.999827193
ENSMUSG00000020032.14	621.0926384	-0.22776466	0.107218051	-2.124312632	0.03364401	0.999827193
ENSMUSG00000031383.8	186.6019083	-0.227574745	0.122277416	-1.861134725	0.062725154	0.999827193
ENSMUSG00000041911.3	171.7312517	-0.227554263	0.125996987	-1.806029407	0.070913746	0.999827193
ENSMUSG00000070047.14	9299.954359	-0.227287255	0.097330918	-2.335200972	0.019532924	0.999827193
ENSMUSG00000040950.13	256.3635799	-0.22707052	0.12414627	-1.829056331	0.06739117	0.999827193
ENSMUSG00000003526.12	82.27492443	-0.226950135	0.116394845	-1.94982977	0.051196412	0.999827193
ENSMUSG00000078762.10	95.35990342	-0.226545281	0.123835905	-1.829399007	0.067339856	0.999827193
ENSMUSG00000037613.16	1010.063316	-0.22552755	0.098234249	-2.295813858	0.021686527	0.999827193
ENSMUSG00000023034.7	280.2168955	-0.22527069	0.126031826	-1.787411147	0.073871061	0.999827193
ENSMUSG00000040938.16	1607.91544	-0.22524792	0.115342371	-1.952863622	0.050835757	0.999827193
ENSMUSG00000021211.4	72.16523772	-0.225042484	0.123452315	-1.822910196	0.068316993	0.999827193
ENSMUSG00000054196.7	153.6355611	-0.224664931	0.12618717	-1.780410249	0.075008846	0.999827193
ENSMUSG00000066278.6	593.0947211	-0.22451724	0.116896026	-1.920657589	0.05477489	0.999827193
ENSMUSG00000025229.15	86.61728584	-0.224244997	0.124286264	-1.804262105	0.071190227	0.999827193
ENSMUSG00000036537.6	81.68346681	-0.223676331	0.125134862	-1.787482133	0.073859597	0.999827193
ENSMUSG00000079737.4	90.16523395	-0.22355729	0.124816624	-1.791085855	0.073279519	0.999827193
ENSMUSG00000041605.16	134.7264178	-0.223186853	0.126963171	-1.757886575	0.07876681	0.999827193
ENSMUSG00000073139.9	1893.312785	-0.222395249	0.112597358	-1.975137377	0.04825256	0.999827193
ENSMUSG00000031669.10	1148.456762	-0.221356409	0.117272996	-1.887530943	0.059088948	0.999827193
ENSMUSG00000024118.14	367.5028266	-0.220861535	0.124919065	-1.768037047	0.07705471	0.999827193
ENSMUSG00000023345.17	340.320732	-0.220696879	0.120159068	-1.836705989	0.066253311	0.999827193
ENSMUSG00000019082.18	459.0344115	-0.220082452	0.120736946	-1.822826072	0.068329738	0.999827193
ENSMUSG00000007594.10	148.2087362	-0.219671408	0.125998025	-1.743451202	0.081254831	0.999827193
ENSMUSG00000003541.6	919.3839506	-0.21941396	0.115396042	-1.901399352	0.057249724	0.999827193
ENSMUSG00000017697.3	219.0358339	-0.218904091	0.1269698	-1.724064235	0.084696248	0.999827193
ENSMUSG00000089782.1	71.11080359	-0.218613035	0.11333709	-1.928874598	0.053746432	0.999827193
ENSMUSG00000036019.8	98.54331347	-0.218585842	0.12288535	-1.778778694	0.075276052	0.999827193
ENSMUSG00000027894.14	997.1002435	-0.218279531	0.111755207	-1.953193397	0.050796683	0.999827193
ENSMUSG00000031502.11	11828.15053	-0.218213013	0.111618331	-1.954992625	0.050583941	0.999827193
ENSMUSG00000021259.5	25.94285974	-0.218182616	0.098567233	-2.21354104	0.026860367	NA
ENSMUSG00000020123.6	634.8391852	-0.217909741	0.115156083	-1.892299003	0.058451154	0.999827193
ENSMUSG00000087368.7	21.79507482	-0.217843232	0.099905803	-2.180486284	0.029221434	NA
ENSMUSG00000037278.9	1332.217934	-0.217374699	0.124423545	-1.747054374	0.080627907	0.999827193
ENSMUSG00000086965.1	105.3980513	-0.217177696	0.12677301	-1.713122503	0.086690005	0.999827193
ENSMUSG00000022206.7	379.8350236	-0.217091102	0.1268595	-1.711271939	0.087030924	0.999827193
ENSMUSG00000051721.6	290.0990423	-0.216683071	0.122134946	-1.774128356	0.076041921	0.999827193
ENSMUSG00000035769.9	242.9051795	-0.216022655	0.118661497	-1.820494935	0.068683667	0.999827193
ENSMUSG00000050953.10	3622.926201	-0.215709432	0.096880274	-2.226556802	0.025976909	0.999827193
ENSMUSG00000052353.13	34.15307731	-0.215207751	0.108617821	-1.981330043	0.047554273	NA
ENSMUSG00000026196.7	1141.938337	-0.215091967	0.110216597	-1.951538805	0.050992985	0.999827193
ENSMUSG00000107182.1	48.39675558	-0.215085445	0.118926808	-1.808553086	0.070520462	NA
ENSMUSG00000049482.16	470.1288704	-0.214888695	0.116378677	-1.846461067	0.064825287	0.999827193
ENSMUSG00000023087.15	421.7547113	-0.214806671	0.119411541	-1.798876978	0.072038143	0.999827193
ENSMUSG00000045319.13	61.84510258	-0.21397951	0.122805482	-1.742426371	0.081433865	0.999827193
ENSMUSG00000048582.7	278.7911205	-0.213953491	0.125325577	-1.707181377	0.087788345	0.999827193
ENSMUSG00000025645.8	166.1967347	-0.213260226	0.126981763	-1.679455545	0.093063296	0.999827193
ENSMUSG00000046714.7	1590.826286	-0.212864221	0.100394973	-2.120267727	0.033983474	0.999827193
ENSMUSG00000039942.15	527.4173421	-0.212490827	0.122910825	-1.7288211	0.083841119	0.999827193
ENSMUSG00000052374.16	27.45688729	-0.212361103	0.074447197	-2.852506357	0.004337594	NA
ENSMUSG00000022144.4	309.8608579	-0.211913532	0.12594398	-1.682601517	0.092452258	0.999827193
ENSMUSG00000066233.6	63.79681527	-0.211615703	0.122891504	-1.721971797	0.085074628	0.999827193
ENSMUSG00000022797.16	3835.451743	-0.211596955	0.124385093	-1.701144007	0.088915949	0.999827193
ENSMUSG00000026278.14	2439.662418	-0.211504706	0.12155418	-1.740003557	0.081858393	0.999827193
ENSMUSG00000015143.15	12994.77479	-0.211402845	0.080562267	-2.624092551	0.008688017	0.667040259
ENSMUSG00000083097.3	21.49255184	-0.211354457	0.095334802	-2.216970635	0.026625098	NA
ENSMUSG00000031827.13	1005.515703	-0.211283523	0.114142192	-1.851055417	0.064161581	0.999827193
ENSMUSG00000020120.15	177.334974	-0.211280181	0.12308635	-1.716519988	0.086066913	0.999827193
ENSMUSG00000039231.18	1351.191181	-0.211036513	0.111221827	-1.897437922	0.057770165	0.999827193
ENSMUSG00000024829.12	686.1533369	-0.210851674	0.117037881	-1.80156777	0.071613436	0.999827193
ENSMUSG00000023092.16	4710.830736	-0.210721268	0.11029147	-1.910585354	0.056057888	0.999827193
ENSMUSG00000055322.15	11176.25277	-0.21071207	0.094487201	-2.230059396	0.0257435	0.999827193
ENSMUSG00000060438.5	50.24186384	-0.210494443	0.108385496	-1.942090508	0.052126144	0.999827193
ENSMUSG00000094724.8	12.56435156	-0.210128823	0.079774366	-2.634039392	0.00843757	NA
ENSMUSG00000006442.10	2326.846669	-0.209868347	0.125591488	-1.671039576	0.094713861	0.999827193
ENSMUSG00000025171.1	1093.099855	-0.209410519	0.101151915	-2.070257583	0.038428229	0.999827193
ENSMUSG00000033909.17	1015.213284	-0.209061622	0.107205702	-1.950097968	0.051164443	0.999827193
ENSMUSG00000002393.14	1099.30274	-0.208482694	0.104020255	-2.004250941	0.045043186	0.999827193
ENSMUSG00000001655.6	515.328447	-0.208319062	0.115577295	-1.80242202	0.071479033	0.999827193
ENSMUSG00000022296.9	284.6347888	-0.208070041	0.126645496	-1.642932811	0.100396836	0.999827193
ENSMUSG00000010045.2	1014.86425	-0.207295256	0.107875695	-1.921612237	0.054654568	0.999827193
ENSMUSG00000018470.8	139.9454782	-0.207233456	0.126838772	-1.633833666	0.102293781	0.999827193
ENSMUSG00000028710.17	452.3052057	-0.207151691	0.112817659	-1.836163706	0.066333449	0.999827193
ENSMUSG00000101316.1	99.94275901	-0.206985152	0.126977956	-1.630087284	0.103083051	0.999827193
ENSMUSG00000091243.2	1140.574493	-0.206524331	0.102874097	-2.007544529	0.044691714	0.999827193
ENSMUSG00000038335.13	1160.240582	-0.206491983	0.114650576	-1.801054911	0.071694226	0.999827193
ENSMUSG00000020181.16	1083.856053	-0.206043471	0.102564992	-2.00890642	0.044547059	0.999827193
ENSMUSG00000022454.17	18.9121487	-0.205931814	0.07994745	-2.575839678	0.0099997	NA
ENSMUSG00000031077.7	350.2963489	-0.205856719	0.115994158	-1.774716264	0.075944748	0.999827193
ENSMUSG00000078126.4	48.24963198	-0.205798047	0.106470919	-1.932903828	0.053248046	NA
ENSMUSG00000053581.13	1690.638835	-0.205782076	0.105969714	-1.941895168	0.052149793	0.999827193
ENSMUSG00000032012.8	784.5515658	-0.205601382	0.114508354	-1.795514255	0.072571804	0.999827193
ENSMUSG00000001436.15	490.3046439	-0.205599692	0.118781352	-1.730908839	0.083468025	0.999827193
ENSMUSG00000031838.8	969.4996284	-0.205204111	0.112026638	-1.831743898	0.066989585	0.999827193
ENSMUSG00000067219.9	169.4330869	-0.20518419	0.12666133	-1.619943433	0.105244429	0.999827193
ENSMUSG00000006315.9	994.3737912	-0.204916031	0.118094501	-1.735186895	0.082707707	0.999827193
ENSMUSG00000028893.8	731.7447004	-0.204167976	0.126976892	-1.607914427	0.107853922	0.999827193
ENSMUSG00000062846.7	25.09358936	-0.203958753	0.102239158	-1.99491817	0.046051805	NA
ENSMUSG00000015619.10	393.1630558	-0.203784357	0.11311824	-1.801516335	0.071621535	0.999827193
ENSMUSG00000021102.4	1350.440497	-0.20371958	0.118842541	-1.714197439	0.086492471	0.999827193
ENSMUSG00000031340.8	147.4055024	-0.203477596	0.126458697	-1.609043913	0.10760674	0.999827193
ENSMUSG00000038633.5	5218.017923	-0.203265122	0.092399675	-2.199846733	0.027817771	0.999827193
ENSMUSG00000079469.10	339.1096296	-0.203112349	0.114149441	-1.779354738	0.075181622	0.999827193
ENSMUSG00000068551.12	33.34495163	-0.202697058	0.110474053	-1.834793342	0.066536316	NA
ENSMUSG00000033166.11	1799.454705	-0.20254193	0.11378109	-1.780101859	0.075059292	0.999827193
ENSMUSG00000029913.14	285.6172725	-0.202033751	0.117496163	-1.71949233	0.085524763	0.999827193
ENSMUSG00000091269.2	54.23507224	-0.201628763	0.108356281	-1.860794415	0.062773214	0.999827193
ENSMUSG00000032462.14	562.9255029	-0.201504583	0.116291432	-1.7327552	0.083139189	0.999827193
ENSMUSG00000006445.3	6292.308332	-0.20119247	0.12114754	-1.660722699	0.096769152	0.999827193
ENSMUSG00000042751.14	488.2948911	-0.200553211	0.123016043	-1.630301273	0.103037839	0.999827193
ENSMUSG00000036208.13	499.1124659	-0.200533445	0.108479645	-1.848581315	0.064518293	0.999827193
ENSMUSG00000045466.18	109.775836	-0.200220122	0.126820035	-1.578773586	0.114387999	0.999827193
ENSMUSG00000011179.8	4482.15796	-0.200219089	0.122713585	-1.631596766	0.10276446	0.999827193
ENSMUSG00000008435.15	803.548685	-0.200131558	0.116164408	-1.722830276	0.084919222	0.999827193
ENSMUSG00000036721.14	223.7934648	-0.200122684	0.124060372	-1.61310724	0.106721211	0.999827193
ENSMUSG00000028124.15	2749.749411	-0.200087548	0.102724702	-1.947803647	0.051438462	0.999827193
ENSMUSG00000054293.10	468.748544	-0.199996019	0.118519015	-1.687459332	0.091515064	0.999827193
ENSMUSG00000051256.10	624.835512	-0.199905575	0.104951127	-1.904749193	0.056812681	0.999827193
ENSMUSG00000030598.15	234.9031717	-0.199875703	0.1232646	-1.621517478	0.104906705	0.999827193
ENSMUSG00000032057.9	52.64696357	-0.199785489	0.12082276	-1.653541845	0.098220637	0.999827193
ENSMUSG00000024430.13	18.28889139	-0.199649818	0.096354858	-2.07202648	0.038262972	NA
ENSMUSG00000019558.14	5120.556309	-0.19946698	0.099309589	-2.008536959	0.044586263	0.999827193
ENSMUSG00000031451.6	1479.808016	-0.199448894	0.110496196	-1.805029508	0.071070065	0.999827193
ENSMUSG00000021913.8	251.6667665	-0.199422494	0.121923658	-1.635634109	0.101916187	0.999827193
ENSMUSG00000060950.12	407.4317281	-0.199177743	0.126975109	-1.568636129	0.116732749	0.999827193
ENSMUSG00000032511.17	274.1113347	-0.199114903	0.126765153	-1.57073848	0.116243407	0.999827193
ENSMUSG00000054206.2	17.98625598	-0.19908874	0.09667915	-2.059272754	0.039468117	NA
ENSMUSG00000027035.10	1668.072636	-0.19876802	0.102878374	-1.932068059	0.053351106	0.999827193
ENSMUSG00000004665.10	7877.803353	-0.198752514	0.104249241	-1.906512812	0.056583705	0.999827193
ENSMUSG00000034206.15	868.9563827	-0.198579463	0.112941268	-1.758254236	0.078704261	0.999827193
ENSMUSG00000098234.7	353.2830422	-0.198535638	0.126210213	-1.573055243	0.115706027	0.999827193
ENSMUSG00000028195.4	9210.957335	-0.198499293	0.120251234	-1.65070483	0.098798861	0.999827193
ENSMUSG00000089762.3	1738.569318	-0.198307041	0.104165079	-1.903776607	0.056939284	0.999827193
ENSMUSG00000062510.12	491.2024441	-0.197688158	0.120249894	-1.643977821	0.100180784	0.999827193
ENSMUSG00000001435.15	4692.70161	-0.197425644	0.116293244	-1.697653598	0.089573161	0.999827193
ENSMUSG00000062794.8	85.18477018	-0.1971924	0.121876687	-1.617966529	0.105669811	0.999827193
ENSMUSG00000021461.17	282.9534288	-0.197173643	0.117921355	-1.672077487	0.094509043	0.999827193
ENSMUSG00000072437.3	154.4591476	-0.197022367	0.126753564	-1.554373393	0.120095376	0.999827193
ENSMUSG00000037784.14	1063.922503	-0.197017129	0.109264338	-1.803123795	0.071368775	0.999827193
ENSMUSG00000031523.16	589.3944882	-0.19656109	0.108727692	-1.80782915	0.070633095	0.999827193
ENSMUSG00000115483.1	60.5997404	-0.196479769	0.123787983	-1.587228138	0.112460984	0.999827193
ENSMUSG00000036295.5	56.09128378	-0.196441174	0.120888869	-1.62497322	0.104168265	0.999827193
ENSMUSG00000028970.9	620.4070999	-0.196410124	0.121228456	-1.62016519	0.105196797	0.999827193
ENSMUSG00000036990.13	5734.242412	-0.196278417	0.114470043	-1.714670602	0.086405636	0.999827193
ENSMUSG00000021890.6	2450.942616	-0.196106902	0.105417183	-1.860293521	0.06284401	0.999827193
ENSMUSG00000054057.2	165.8859356	-0.195870073	0.126155741	-1.552605308	0.120517457	0.999827193
ENSMUSG00000062345.10	166.9141942	-0.195694765	0.113098912	-1.730297497	0.083577136	0.999827193
ENSMUSG00000006471.18	146.5213126	-0.195633898	0.126774993	-1.543158424	0.122792342	0.999827193
ENSMUSG00000057963.9	378.9846143	-0.195554997	0.117316148	-1.666906059	0.095533086	0.999827193
ENSMUSG00000050244.9	1914.762974	-0.195474608	0.115905165	-1.686504725	0.091698626	0.999827193
ENSMUSG00000040749.11	412.5570448	-0.195301401	0.119182729	-1.638672001	0.101281588	0.999827193
ENSMUSG00000046808.17	754.3113545	-0.195222645	0.117269866	-1.664729842	0.095966667	0.999827193
ENSMUSG00000029019.8	25.72503424	-0.194533977	0.099945127	-1.94640783	0.05160577	NA
ENSMUSG00000097245.1	33.76896596	-0.194425028	0.111222939	-1.748065912	0.080452615	NA
ENSMUSG00000028621.17	140.860835	-0.194381685	0.126241168	-1.539764627	0.123617737	0.999827193
ENSMUSG00000030268.17	2488.377345	-0.194226646	0.122346808	-1.587508898	0.112397433	0.999827193
ENSMUSG00000043923.8	230.1614703	-0.194003839	0.121746689	-1.593504015	0.111047168	0.999827193
ENSMUSG00000097530.1	59.61197072	-0.193963434	0.12164192	-1.59454433	0.11081417	0.999827193
ENSMUSG00000043153.6	134.056585	-0.193875371	0.126863166	-1.528224279	0.126456863	0.999827193
ENSMUSG00000092074.2	55.65999774	-0.193873947	0.113680115	-1.705434124	0.088113489	0.999827193
ENSMUSG00000050541.14	178.7589206	-0.193818071	0.126927956	-1.526992773	0.126762808	0.999827193
ENSMUSG00000027905.15	902.5236169	-0.193813161	0.112322276	-1.725509558	0.084435683	0.999827193
ENSMUSG00000006931.15	4164.895657	-0.193771274	0.093171077	-2.079736328	0.037549724	0.999827193
ENSMUSG00000031925.17	470.9578839	-0.193677142	0.121991499	-1.587628189	0.11237044	0.999827193
ENSMUSG00000044548.11	64.81601071	-0.193250862	0.111098972	-1.739447797	0.081956027	0.999827193
ENSMUSG00000034780.6	74.37195913	-0.193216854	0.12625293	-1.53039501	0.125918983	0.999827193
ENSMUSG00000059323.14	1063.596459	-0.192765282	0.113113158	-1.704180895	0.088347297	0.999827193
ENSMUSG00000037474.13	1684.456221	-0.192312331	0.105016099	-1.831265229	0.067060965	0.999827193
ENSMUSG00000040734.14	655.1867244	-0.192262461	0.108249005	-1.776112968	0.075714299	0.999827193
ENSMUSG00000056758.14	6238.723471	-0.192205353	0.123159279	-1.560624224	0.11861244	0.999827193
ENSMUSG00000056708.5	1516.870288	-0.191695858	0.095583752	-2.005527659	0.044906667	0.999827193
ENSMUSG00000028583.14	9954.194124	-0.191218712	0.115852397	-1.650537379	0.098833075	0.999827193
ENSMUSG00000026639.18	642.1644544	-0.191102812	0.126451296	-1.511276024	0.13071814	0.999827193
ENSMUSG00000038145.17	595.8103254	-0.190648773	0.116290954	-1.639411884	0.101127508	0.999827193
ENSMUSG00000030782.16	1910.179785	-0.19051906	0.106624864	-1.786816437	0.073967162	0.999827193
ENSMUSG00000054051.7	762.8982132	-0.190510721	0.104674357	-1.820032394	0.068754072	0.999827193
ENSMUSG00000068394.4	471.5438484	-0.190478637	0.11418246	-1.668195252	0.095276973	0.999827193
ENSMUSG00000110537.1	164.6702542	-0.190435399	0.126964222	-1.499913883	0.133636711	0.999827193
ENSMUSG00000051515.9	32.54896753	-0.190188064	0.112066459	-1.697100681	0.089677628	NA
ENSMUSG00000024621.15	12.41375668	-0.190168969	0.080760903	-2.354715739	0.01853688	NA
ENSMUSG00000025157.8	1003.829517	-0.190058278	0.111879791	-1.69877219	0.089362115	0.999827193
ENSMUSG00000016181.9	594.6607512	-0.18998128	0.109694053	-1.731919594	0.08328788	0.999827193
ENSMUSG00000023852.14	2332.854265	-0.189833988	0.088923483	-2.134801521	0.032777226	0.999827193
ENSMUSG00000022313.10	318.9626701	-0.189748076	0.116516545	-1.628507574	0.103417305	0.999827193
ENSMUSG00000001627.12	2657.76681	-0.189735214	0.120829338	-1.570274378	0.116351292	0.999827193
ENSMUSG00000005413.8	2998.745494	-0.189507793	0.125660695	-1.508091228	0.13153118	0.999827193
ENSMUSG00000009185.2	62.8651051	-0.189465086	0.124478644	-1.522069003	0.127991792	0.999827193
ENSMUSG00000029859.6	1516.481075	-0.189353444	0.102273687	-1.851438522	0.064106491	0.999827193
ENSMUSG00000032262.13	474.1451164	-0.189308901	0.118863612	-1.592656483	0.111237275	0.999827193
ENSMUSG00000029591.14	421.9864545	-0.189064901	0.12572081	-1.5038473	0.132620689	0.999827193
ENSMUSG00000022204.9	769.8172449	-0.188687702	0.122474744	-1.540625402	0.123407982	0.999827193
ENSMUSG00000043419.11	53.7499887	-0.188606065	0.122020016	-1.545697758	0.122177579	0.999827193
ENSMUSG00000029480.13	1180.659601	-0.188317615	0.101763539	-1.850541132	0.064235595	0.999827193
ENSMUSG00000018906.14	1205.973431	-0.188302146	0.098287803	-1.91582414	0.055387484	0.999827193
ENSMUSG00000015126.9	475.5592976	-0.18828945	0.115899047	-1.624598778	0.104248078	0.999827193
ENSMUSG00000029500.16	480.5634843	-0.187687904	0.114411984	-1.640456692	0.100910246	0.999827193
ENSMUSG00000037979.13	285.127654	-0.187582046	0.117733713	-1.593273848	0.111098771	0.999827193
ENSMUSG00000020689.4	1771.35741	-0.187098357	0.107304214	-1.743625434	0.081224425	0.999827193
ENSMUSG00000048495.16	269.6985946	-0.18707774	0.117661113	-1.589970848	0.111841376	0.999827193
ENSMUSG00000059493.13	97.00237269	-0.187014251	0.126912401	-1.473569563	0.140597521	0.999827193
ENSMUSG00000036687.13	35.00688262	-0.186976621	0.102774166	-1.81929592	0.068866296	NA
ENSMUSG00000024664.4	4909.512768	-0.186649021	0.100857094	-1.85062858	0.064223005	0.999827193
ENSMUSG00000028049.15	2149.389629	-0.186302157	0.092654128	-2.010727011	0.044354299	0.999827193
ENSMUSG00000042821.7	790.666411	-0.186161789	0.102480123	-1.816564852	0.069283769	0.999827193
ENSMUSG00000047945.6	1486.372506	-0.186027332	0.108315037	-1.717465438	0.085894164	0.999827193
ENSMUSG00000039347.7	214.4195886	-0.185979032	0.125709814	-1.47943129	0.139025083	0.999827193
ENSMUSG00000023259.16	120.8630702	-0.185960618	0.126831333	-1.466204081	0.142592697	0.999827193
ENSMUSG00000021203.15	183.967403	-0.185957156	0.125174998	-1.485577465	0.137390919	0.999827193
ENSMUSG00000032469.12	552.5866529	-0.18588568	0.120969992	-1.536626375	0.12438483	0.999827193
ENSMUSG00000018809.2	1457.73589	-0.185813307	0.115583967	-1.607604512	0.107921823	0.999827193
ENSMUSG00000106943.2	56.97512292	-0.185442067	0.116779864	-1.587962681	0.112294778	0.999827193
ENSMUSG00000040620.15	1287.105422	-0.185185242	0.105943841	-1.747956664	0.080471532	0.999827193
ENSMUSG00000092130.2	98.45391137	-0.185144242	0.12644086	-1.464275417	0.143118711	0.999827193
ENSMUSG00000024067.13	974.8189394	-0.185076417	0.109996112	-1.682572351	0.092457908	0.999827193
ENSMUSG00000015932.8	6483.380542	-0.185058019	0.08414849	-2.199184069	0.027864837	0.999827193
ENSMUSG00000098176.2	81.00039193	-0.185018721	0.125061323	-1.47942399	0.139027032	0.999827193
ENSMUSG00000032553.14	1071.804908	-0.184714241	0.115290232	-1.602167303	0.109118618	0.999827193
ENSMUSG00000038894.7	908.2037483	-0.184660807	0.112435958	-1.64236434	0.10051452	0.999827193
ENSMUSG00000032643.12	1348.944586	-0.184609091	0.11313036	-1.631826245	0.102716095	0.999827193
ENSMUSG00000047250.13	13535.94361	-0.184564766	0.0934921	-1.974121513	0.048367928	0.999827193
ENSMUSG00000112302.1	30.17746436	-0.184273807	0.108200126	-1.703083106	0.088552517	NA
ENSMUSG00000020387.15	378.4872954	-0.184245686	0.111965139	-1.645562958	0.099853771	0.999827193
ENSMUSG00000028318.14	337.0293942	-0.184024836	0.126981839	-1.449221693	0.147275681	0.999827193
ENSMUSG00000033720.12	45.22652065	-0.183983756	0.116686406	-1.576736846	0.114856089	NA
ENSMUSG00000044288.6	158.5941368	-0.183949044	0.126559159	-1.453462918	0.146095268	0.999827193
ENSMUSG00000041912.12	364.8194778	-0.183776126	0.126581863	-1.451836154	0.146547169	0.999827193
ENSMUSG00000056596.8	178.8690351	-0.183610897	0.126981717	-1.445963255	0.148187508	0.999827193
ENSMUSG00000085492.7	60.66052159	-0.18343918	0.121406874	-1.510945578	0.130802317	0.999827193
ENSMUSG00000028048.11	2382.40054	-0.183189859	0.087289556	-2.098645803	0.035848136	0.999827193
ENSMUSG00000030276.19	87.42542586	-0.183184028	0.126471434	-1.448422165	0.14749902	0.999827193
ENSMUSG00000104435.1	54.01137758	-0.182932756	0.121655573	-1.50369401	0.132660172	0.999827193
ENSMUSG00000062906.12	480.1637061	-0.182803985	0.111882231	-1.633896491	0.102280587	0.999827193
ENSMUSG00000016946.5	1469.777369	-0.182395685	0.091993664	-1.982698339	0.047401135	0.999827193
ENSMUSG00000043183.18	638.9826983	-0.182379345	0.104852131	-1.739395688	0.081965186	0.999827193
ENSMUSG00000101574.1	19.40794134	-0.182162111	0.095960523	-1.89830261	0.05765623	NA
ENSMUSG00000021587.5	114.3535113	-0.18204308	0.116091775	-1.568096282	0.116858664	0.999827193
ENSMUSG00000039741.15	1352.762851	-0.181752933	0.094641039	-1.92044524	0.054801684	0.999827193
ENSMUSG00000044340.7	712.7055313	-0.181682303	0.113435449	-1.601636034	0.109236118	0.999827193
ENSMUSG00000009563.16	577.5086535	-0.181602397	0.108807419	-1.669025874	0.095112252	0.999827193
ENSMUSG00000024743.15	22.65434082	-0.181512122	0.098576019	-1.841341584	0.065571517	NA
ENSMUSG00000026202.13	2406.409927	-0.18133335	0.111379538	-1.628067	0.10351068	0.999827193
ENSMUSG00000027637.3	1180.482084	-0.181325741	0.108987257	-1.663733404	0.096165718	0.999827193
ENSMUSG00000017774.19	14362.82552	-0.181209609	0.107714422	-1.682315194	0.092507736	0.999827193
ENSMUSG00000083567.3	95.09500267	-0.181157373	0.12291483	-1.47384472	0.140523404	0.999827193
ENSMUSG00000053716.9	937.3044767	-0.180913043	0.10088727	-1.793219729	0.072937797	0.999827193
ENSMUSG00000064264.14	225.833814	-0.180849899	0.126904233	-1.425089572	0.154131311	0.999827193
ENSMUSG00000029681.12	740.6907842	-0.180744458	0.105353775	-1.715595467	0.086236109	0.999827193
ENSMUSG00000031328.15	80001.5365	-0.180743579	0.103062841	-1.753722076	0.079478141	0.999827193
ENSMUSG00000042419.8	264.508002	-0.18061289	0.125942256	-1.434092861	0.151545765	0.999827193
ENSMUSG00000039615.8	1782.301436	-0.180611247	0.104435004	-1.729412925	0.083735218	0.999827193
ENSMUSG00000020432.12	936.6586873	-0.180494235	0.108112114	-1.669509804	0.095016389	0.999827193
ENSMUSG00000050213.6	730.9759009	-0.180358717	0.104819675	-1.720657089	0.085313067	0.999827193
ENSMUSG00000031530.6	4201.042197	-0.180189828	0.108273594	-1.664208435	0.096070783	0.999827193
ENSMUSG00000034612.7	1317.024403	-0.180171558	0.098358656	-1.831781404	0.066983995	0.999827193
ENSMUSG00000015542.17	212.2745826	-0.179951535	0.121797815	-1.477461114	0.139552074	0.999827193
ENSMUSG00000002068.16	1268.1107	-0.179404397	0.12025021	-1.491925851	0.135718585	0.999827193
ENSMUSG00000094497.1	278.0407199	-0.179210725	0.126484919	-1.416854486	0.156525476	0.999827193
ENSMUSG00000036636.9	2196.990682	-0.179181524	0.093154649	-1.923484518	0.054419229	0.999827193
ENSMUSG00000053469.14	224.4791227	-0.179075506	0.123782333	-1.446696805	0.14798186	0.999827193
ENSMUSG00000018474.17	9608.907545	-0.179041046	0.08290941	-2.159477988	0.030813103	0.999827193
ENSMUSG00000019738.15	401.3280151	-0.178993057	0.123541061	-1.448854787	0.14737814	0.999827193
ENSMUSG00000041396.13	124.2020589	-0.178987693	0.126972426	-1.409657974	0.1586407	0.999827193
ENSMUSG00000030978.10	8366.944649	-0.178946038	0.096884257	-1.84700842	0.06474592	0.999827193
ENSMUSG00000001334.9	31.73087071	-0.178874666	0.103848471	-1.722458339	0.084986523	NA
ENSMUSG00000039153.16	1898.243179	-0.178796614	0.094596771	-1.890092147	0.058745637	0.999827193
ENSMUSG00000030888.14	886.2218966	-0.178729024	0.117399972	-1.522394097	0.127910363	0.999827193
ENSMUSG00000039640.7	1396.37535	-0.178468998	0.126895411	-1.40642594	0.159597682	0.999827193
ENSMUSG00000026240.12	704.841247	-0.17830282	0.108282956	-1.646637916	0.099632492	0.999827193
ENSMUSG00000015053.14	901.1900904	-0.178282884	0.1133048	-1.573480409	0.115607621	0.999827193
ENSMUSG00000026068.11	221.2451491	-0.178210643	0.123114939	-1.447514368	0.147752915	0.999827193
ENSMUSG00000078532.9	858.7971752	-0.178052895	0.10080607	-1.76629141	0.077346972	0.999827193
ENSMUSG00000021213.12	106.4466847	-0.178019171	0.126827838	-1.403628526	0.160429496	0.999827193
ENSMUSG00000054792.15	663.4130907	-0.177990526	0.110654536	-1.608524438	0.107720368	0.999827193
ENSMUSG00000038354.13	28.25114761	-0.177909025	0.10332478	-1.721842766	0.085098005	NA
ENSMUSG00000035754.8	1478.423739	-0.177891704	0.110373057	-1.611731237	0.107020437	0.999827193
ENSMUSG00000027220.2	6455.583997	-0.177782217	0.098582755	-1.803380489	0.07132848	0.999827193
ENSMUSG00000019261.3	1421.84792	-0.177540533	0.094760856	-1.873564047	0.060990537	0.999827193
ENSMUSG00000053801.18	835.6937855	-0.177409401	0.126927086	-1.397726894	0.162195095	0.999827193
ENSMUSG00000058006.12	2600.190476	-0.177168039	0.10348712	-1.71198153	0.086900072	0.999827193
ENSMUSG00000115338.2	605.9003277	-0.177158837	0.109585564	-1.61662568	0.105959105	0.999827193
ENSMUSG00000075012.4	21.16657275	-0.176999695	0.098231685	-1.80185951	0.071567512	NA
ENSMUSG00000041476.12	9.695020229	-0.176819361	0.069847763	-2.531496393	0.011357699	NA
ENSMUSG00000021453.2	1499.793195	-0.176604408	0.118272421	-1.49320025	0.135384777	0.999827193
ENSMUSG00000015605.5	2527.44908	-0.176367072	0.106369183	-1.658065503	0.097304246	0.999827193
ENSMUSG00000002825.8	359.2544173	-0.176121148	0.123352798	-1.42778398	0.153354045	0.999827193
ENSMUSG00000038880.13	463.7139211	-0.175722091	0.113988572	-1.541576387	0.123176567	0.999827193
ENSMUSG00000051146.2	366.1905645	-0.175581295	0.125181865	-1.402609683	0.160733263	0.999827193
ENSMUSG00000026274.11	710.519022	-0.175529337	0.109490621	-1.603144968	0.108902652	0.999827193
ENSMUSG00000019214.13	1065.077293	-0.175382414	0.121664767	-1.441521793	0.149437325	0.999827193
ENSMUSG00000033762.8	664.0517706	-0.175379361	0.126271159	-1.388910674	0.164859914	0.999827193
ENSMUSG00000078776.9	39.51923006	-0.175371709	0.096225177	-1.82251375	0.068377069	NA
ENSMUSG00000024349.9	255.5174936	-0.175288426	0.11943698	-1.467622729	0.142206731	0.999827193
ENSMUSG00000057193.8	11748.632	-0.175222953	0.085206679	-2.056446226	0.039739524	0.999827193
ENSMUSG00000068246.6	284.5248459	-0.175053156	0.124938835	-1.401110837	0.161180931	0.999827193
ENSMUSG00000055850.12	1921.744373	-0.174986984	0.100952357	-1.733362045	0.083031339	0.999827193
ENSMUSG00000072494.7	40.36684057	-0.174939269	0.116504619	-1.501565098	0.133209463	NA
ENSMUSG00000104245.1	36.39157651	-0.174912117	0.113537976	-1.540560468	0.123423796	NA
ENSMUSG00000034793.15	1033.111855	-0.174816513	0.108145814	-1.616488952	0.10598864	0.999827193
ENSMUSG00000067150.5	2669.306355	-0.174588123	0.096259574	-1.813722158	0.069720512	0.999827193
ENSMUSG00000031642.9	802.3576025	-0.174456022	0.110336474	-1.581127396	0.113848912	0.999827193
ENSMUSG00000033983.13	370.3325571	-0.174329517	0.119524583	-1.458524371	0.144696062	0.999827193
ENSMUSG00000003402.14	2581.631343	-0.174226421	0.114649516	-1.519643758	0.128600534	0.999827193
ENSMUSG00000040888.9	554.2409706	-0.174172485	0.126060634	-1.381656431	0.167077218	0.999827193
ENSMUSG00000010048.10	893.8261202	-0.17369164	0.125814022	-1.38054279	0.167419584	0.999827193
ENSMUSG00000054517.9	207.1366949	-0.173637918	0.125750601	-1.380811828	0.167336826	0.999827193
ENSMUSG00000110426.1	78.04615317	-0.17347369	0.123080035	-1.409438088	0.158705668	0.999827193
ENSMUSG00000027397.14	3511.746469	-0.173381265	0.092198413	-1.880523306	0.060036793	0.999827193
ENSMUSG00000021567.15	92.54435589	-0.173280283	0.125217777	-1.383831331	0.166410107	0.999827193
ENSMUSG00000091509.7	120.6950469	-0.173262743	0.126978149	-1.364508335	0.172407633	0.999827193
ENSMUSG00000032186.15	69.38434908	-0.173245328	0.122179754	-1.417954461	0.156204061	0.999827193
ENSMUSG00000030512.13	1081.896986	-0.173154333	0.122290738	-1.415923531	0.156797895	0.999827193
ENSMUSG00000026192.13	4587.451079	-0.173078355	0.117658961	-1.471017199	0.141286466	0.999827193
ENSMUSG00000028688.13	380.6435144	-0.172564918	0.116840014	-1.476933394	0.139693492	0.999827193
ENSMUSG00000036867.7	1098.241678	-0.172540128	0.124655863	-1.384131671	0.166318141	0.999827193
ENSMUSG00000026414.13	912.8925925	-0.172400991	0.126937651	-1.35815488	0.174414544	0.999827193
ENSMUSG00000026107.11	470.9142291	-0.172320436	0.118513689	-1.454012931	0.145942721	0.999827193
ENSMUSG00000028967.10	2620.819234	-0.172319593	0.125877204	-1.368949955	0.171014919	0.999827193
ENSMUSG00000059461.7	50.29656619	-0.172213908	0.096765169	-1.779709681	0.075123485	0.999827193
ENSMUSG00000116673.1	100.5188334	-0.172174229	0.126617849	-1.359794292	0.173895029	0.999827193
ENSMUSG00000038845.11	1557.108662	-0.172139348	0.102584775	-1.678020423	0.093343112	0.999827193
ENSMUSG00000021186.9	782.2914912	-0.172110154	0.103886137	-1.656719167	0.097576266	0.999827193
ENSMUSG00000032806.13	505.1974844	-0.171923132	0.108784683	-1.580398338	0.114015672	0.999827193
ENSMUSG00000019982.15	29.71029926	-0.171903453	0.100246788	-1.7148026	0.086381425	NA
ENSMUSG00000006641.12	512.961168	-0.171877042	0.123461948	-1.392145872	0.16387823	0.999827193
ENSMUSG00000047721.8	582.3713806	-0.171745387	0.12281114	-1.398451207	0.161977615	0.999827193
ENSMUSG00000032062.2	87.56223118	-0.171641982	0.122375195	-1.402588024	0.160739725	0.999827193
ENSMUSG00000042489.15	1967.800122	-0.171418157	0.119496998	-1.4344976	0.151430314	0.999827193
ENSMUSG00000030584.14	123.4216269	-0.171280355	0.123824945	-1.383245967	0.16658946	0.999827193
ENSMUSG00000034765.6	807.2385881	-0.171234376	0.126974092	-1.348577281	0.177472782	0.999827193
ENSMUSG00000025507.13	267.7548326	-0.171218801	0.126294241	-1.355713456	0.175190356	0.999827193
ENSMUSG00000032491.14	1206.922444	-0.17111083	0.09840024	-1.738926962	0.082047611	0.999827193
ENSMUSG00000053004.9	37.26257884	-0.171019795	0.115750854	-1.477481927	0.139546499	NA
ENSMUSG00000043061.10	638.027156	-0.170413102	0.112631458	-1.513015146	0.130275812	0.999827193
ENSMUSG00000055491.13	2026.073624	-0.170178094	0.103785385	-1.639711555	0.101065155	0.999827193
ENSMUSG00000063506.14	1212.621984	-0.17017497	0.121005824	-1.406337019	0.159624072	0.999827193
ENSMUSG00000094685.2	90.18082503	-0.170114315	0.126806431	-1.341527504	0.179749246	0.999827193
ENSMUSG00000051149.15	387.4522461	-0.170076838	0.118966885	-1.429614954	0.152827561	0.999827193
ENSMUSG00000035274.13	1009.233289	-0.169743749	0.101423172	-1.673619019	0.094205498	0.999827193
ENSMUSG00000036356.15	1039.907014	-0.169730914	0.110254279	-1.539449677	0.123694554	0.999827193
ENSMUSG00000049553.11	2576.933097	-0.169281215	0.106501992	-1.589465247	0.111955394	0.999827193
ENSMUSG00000022199.12	40.94079077	-0.169246	0.114629414	-1.476462229	0.139819848	NA
ENSMUSG00000047139.9	1345.51377	-0.1691706	0.107929606	-1.567416088	0.117017466	0.999827193
ENSMUSG00000041313.14	3012.328366	-0.1689746	0.124871076	-1.353192478	0.175994148	0.999827193
ENSMUSG00000028988.13	1437.045499	-0.16894234	0.109235458	-1.546588831	0.121962425	0.999827193
ENSMUSG00000038187.14	742.8680529	-0.168917433	0.112568197	-1.500578639	0.13346458	0.999827193
ENSMUSG00000019970.15	1922.6994	-0.168833285	0.119545717	-1.412290545	0.157864429	0.999827193
ENSMUSG00000020399.14	1053.970322	-0.168828971	0.125677965	-1.343345833	0.179160018	0.999827193
ENSMUSG00000039985.14	513.5691944	-0.168731712	0.115576528	-1.459913317	0.144313899	0.999827193
ENSMUSG00000049303.10	297.8446369	-0.168472195	0.12577928	-1.339427257	0.180431621	0.999827193
ENSMUSG00000039929.14	621.1885454	-0.168454029	0.119488061	-1.409797997	0.158599338	0.999827193
ENSMUSG00000020649.11	23405.29963	-0.168449936	0.116264931	-1.448845612	0.147380703	0.999827193
ENSMUSG00000103593.1	161.4700832	-0.168207277	0.12561821	-1.339035781	0.180559025	0.999827193
ENSMUSG00000031781.14	2441.190753	-0.167770952	0.117570596	-1.426980534	0.153585506	0.999827193
ENSMUSG00000001300.16	1631.221561	-0.167711768	0.112794462	-1.486879445	0.137046654	0.999827193
ENSMUSG00000023030.16	1590.000252	-0.167599621	0.09580692	-1.749347762	0.080230925	0.999827193
ENSMUSG00000029580.14	100760.346	-0.16745689	0.095859426	-1.746900608	0.08065458	0.999827193
ENSMUSG00000036432.8	1029.986954	-0.167362912	0.101969001	-1.641311679	0.100732733	0.999827193
ENSMUSG00000019194.15	154.56839	-0.167269851	0.126591953	-1.321330839	0.186391076	0.999827193
ENSMUSG00000020525.17	520.3960496	-0.167200208	0.110733828	-1.509928901	0.131061567	0.999827193
ENSMUSG00000101188.1	207.1563563	-0.167163261	0.122634992	-1.363095946	0.172852274	0.999827193
ENSMUSG00000020358.17	13237.85626	-0.167144742	0.11862078	-1.40906797	0.158815071	0.999827193
ENSMUSG00000036285.10	719.3299545	-0.167113972	0.114098433	-1.46464738	0.143017148	0.999827193
ENSMUSG00000025156.17	3323.38455	-0.167066993	0.101818387	-1.64083323	0.100832038	0.999827193
ENSMUSG00000023072.14	716.1585526	-0.167021492	0.105860287	-1.577754013	0.114622132	0.999827193
ENSMUSG00000000317.11	182.3944227	-0.166845055	0.126932206	-1.314442262	0.188697416	0.999827193
ENSMUSG00000028194.15	953.9218535	-0.166768304	0.113741604	-1.466203209	0.142592935	0.999827193
ENSMUSG00000038195.6	53.10166794	-0.166644824	0.111697467	-1.49193019	0.135717447	0.999827193
ENSMUSG00000024812.9	1610.60496	-0.166471012	0.114153939	-1.458302827	0.144757091	0.999827193
ENSMUSG00000020869.8	9878.111468	-0.166256667	0.109659614	-1.516115732	0.129490091	0.999827193
ENSMUSG00000097789.2	1425.225056	-0.166178022	0.098882483	-1.680560772	0.092848261	0.999827193
ENSMUSG00000038155.10	33.16826059	-0.1661694	0.111187552	-1.494496433	0.135045914	NA
ENSMUSG00000029861.17	821.8206483	-0.166084266	0.121752369	-1.364115268	0.17253129	0.999827193
ENSMUSG00000036452.17	40.96559202	-0.16597263	0.117189319	-1.416277784	0.15669419	NA
ENSMUSG00000025278.9	25161.52223	-0.165937608	0.102970384	-1.611508097	0.107069024	0.999827193
ENSMUSG00000041506.15	848.6069585	-0.165733666	0.126956435	-1.305437303	0.191743983	0.999827193
ENSMUSG00000042380.8	373.5552629	-0.1656452	0.122676009	-1.350265642	0.176930789	0.999827193
ENSMUSG00000029554.15	1270.443099	-0.165253388	0.119134783	-1.387112841	0.165407357	0.999827193
ENSMUSG00000073700.3	1910.783248	-0.165176794	0.089821301	-1.838949021	0.065922685	0.999827193
ENSMUSG00000013629.16	5228.06678	-0.165139788	0.123318203	-1.339135532	0.180526555	0.999827193
ENSMUSG00000024799.15	205.9303602	-0.16513765	0.12542032	-1.3166738	0.187947989	0.999827193
ENSMUSG00000097772.7	103.1243022	-0.16513266	0.126606931	-1.304293998	0.192133361	0.999827193
ENSMUSG00000093726.1	88.50706366	-0.164869372	0.125727329	-1.311324865	0.189748031	0.999827193
ENSMUSG00000000915.15	1696.597172	-0.164675753	0.100685749	-1.635541818	0.101935516	0.999827193
ENSMUSG00000028952.12	218.37231	-0.164667592	0.122121954	-1.348386477	0.177534111	0.999827193
ENSMUSG00000074259.10	41.16972649	-0.164480889	0.115267976	-1.4269435	0.153596181	NA
ENSMUSG00000002105.15	2191.931438	-0.164467905	0.096575808	-1.702992788	0.088569418	0.999827193
ENSMUSG00000055612.15	712.5949998	-0.164414143	0.112768553	-1.45797866	0.144846425	0.999827193
ENSMUSG00000062867.13	4028.334528	-0.164250955	0.12460736	-1.318148102	0.187454075	0.999827193
ENSMUSG00000046572.10	505.7599522	-0.164091981	0.110204225	-1.488980853	0.136492411	0.999827193
ENSMUSG00000042439.12	276.6522482	-0.164026967	0.12090491	-1.356660923	0.174888974	0.999827193
ENSMUSG00000021902.7	180.3162928	-0.163933115	0.125727918	-1.303872022	0.192277221	0.999827193
ENSMUSG00000078486.3	20.12914141	-0.163900481	0.096968229	-1.690249306	0.090980269	NA
ENSMUSG00000029344.14	2920.575155	-0.163866605	0.118810646	-1.379224933	0.167825413	0.999827193
ENSMUSG00000042292.16	3099.146894	-0.163845793	0.087190766	-1.879164517	0.060222033	0.999827193
ENSMUSG00000024824.6	1252.843076	-0.163834793	0.111925902	-1.463779075	0.143254322	0.999827193
ENSMUSG00000037572.17	1351.637795	-0.163799526	0.1159636	-1.412508106	0.157800406	0.999827193
ENSMUSG00000111394.1	1227.300035	-0.163659437	0.099494061	-1.644916646	0.099987002	0.999827193
ENSMUSG00000020105.9	1005.774292	-0.163578443	0.109493408	-1.493956997	0.13518686	0.999827193
ENSMUSG00000020646.17	106.8477444	-0.163432456	0.126966039	-1.287213949	0.198019727	0.999827193
ENSMUSG00000022094.15	2213.386153	-0.163372757	0.108956194	-1.49943525	0.133760755	0.999827193
ENSMUSG00000010307.7	208.846103	-0.163303293	0.12420797	-1.314756958	0.188591597	0.999827193
ENSMUSG00000026819.15	435.5270809	-0.163301117	0.113317038	-1.441099417	0.149556598	0.999827193
ENSMUSG00000027168.21	12.86194376	-0.163258631	0.081451611	-2.00436344	0.045031143	NA
ENSMUSG00000042745.9	4102.630745	-0.163030776	0.116913601	-1.39445517	0.163180198	0.999827193
ENSMUSG00000026566.15	947.9442667	-0.162997459	0.099587836	-1.636720558	0.101688871	0.999827193
ENSMUSG00000097636.7	15.72407717	-0.162944156	0.084843315	-1.920530271	0.054790953	NA
ENSMUSG00000018239.9	260.3054509	-0.162926066	0.124891481	-1.304541063	0.192049168	0.999827193
ENSMUSG00000020185.16	1799.153918	-0.16284582	0.099738525	-1.632727374	0.102526347	0.999827193
ENSMUSG00000001082.12	670.4564849	-0.162671473	0.102431301	-1.588103167	0.112263012	0.999827193
ENSMUSG00000004100.12	983.660414	-0.162513769	0.126900655	-1.280637742	0.200320937	0.999827193
ENSMUSG00000056457.6	1922.154852	-0.162402741	0.122354633	-1.327311749	0.184405579	0.999827193
ENSMUSG00000019863.7	354.7044725	-0.162319662	0.117133903	-1.385761575	0.165819719	0.999827193
ENSMUSG00000079297.4	48.72006189	-0.162218408	0.103360171	-1.569447945	0.1165436	0.999827193
ENSMUSG00000024764.9	1185.892679	-0.162121228	0.107250711	-1.511609815	0.130633153	0.999827193
ENSMUSG00000066554.6	47.87667629	-0.162093097	0.106097921	-1.527768837	0.126569942	NA
ENSMUSG00000002897.5	1219.823824	-0.162053072	0.100959849	-1.605123958	0.108466528	0.999827193
ENSMUSG00000038644.14	1429.335125	-0.161972782	0.112981345	-1.433624131	0.151679553	0.999827193
ENSMUSG00000013089.15	542.5100104	-0.161927197	0.126479304	-1.280266346	0.200451479	0.999827193
ENSMUSG00000026062.12	396.750222	-0.161879701	0.114287612	-1.416423868	0.15665144	0.999827193
ENSMUSG00000023938.7	589.1935549	-0.161654281	0.106989259	-1.510939343	0.130803906	0.999827193
ENSMUSG00000039747.11	1710.719975	-0.161630802	0.101420119	-1.593675925	0.111008639	0.999827193
ENSMUSG00000028430.14	1544.568987	-0.161622794	0.105860146	-1.526757705	0.126821272	0.999827193
ENSMUSG00000082274.1	54.91925824	-0.16151993	0.122945073	-1.313756837	0.188928047	0.999827193
ENSMUSG00000031533.4	437.3574067	-0.161474673	0.125707337	-1.284528625	0.198957054	0.999827193
ENSMUSG00000032532.7	1209.421887	-0.16137281	0.105084801	-1.535643679	0.124625795	0.999827193
ENSMUSG00000044217.17	14179.04515	-0.161361544	0.123873981	-1.302626614	0.192702267	0.999827193
ENSMUSG00000002342.17	1146.311084	-0.161324687	0.10715672	-1.50550228	0.132194991	0.999827193
ENSMUSG00000028345.15	1337.52685	-0.16119699	0.103191782	-1.562110722	0.118261907	0.999827193
ENSMUSG00000025408.15	780.238516	-0.161097588	0.117028801	-1.376563606	0.168647209	0.999827193
ENSMUSG00000073434.11	1238.182348	-0.161058283	0.108028204	-1.49089106	0.135990099	0.999827193
ENSMUSG00000041064.13	554.0565332	-0.160830364	0.11567072	-1.390415523	0.164402735	0.999827193
ENSMUSG00000009633.3	310.1416415	-0.160749927	0.124623933	-1.289880065	0.197092303	0.999827193
ENSMUSG00000090673.1	306.6586007	-0.160455877	0.124568937	-1.288088997	0.197714985	0.999827193
ENSMUSG00000016619.10	2723.249625	-0.160401096	0.103510611	-1.549610175	0.121235109	0.999827193
ENSMUSG00000024937.14	3473.776548	-0.160333756	0.115806401	-1.384498218	0.166205953	0.999827193
ENSMUSG00000035329.7	533.8697188	-0.160269285	0.110188955	-1.454495011	0.145809116	0.999827193
ENSMUSG00000056271.13	38.98495863	-0.160238728	0.114609345	-1.398129686	0.162074127	NA
ENSMUSG00000036873.13	385.9369283	-0.160150233	0.113819196	-1.4070582	0.159410131	0.999827193
ENSMUSG00000035049.3	1187.255317	-0.160148917	0.126953456	-1.261477417	0.207136891	0.999827193
ENSMUSG00000054252.18	47.13068809	-0.160033927	0.105666557	-1.514518236	0.129894452	NA
ENSMUSG00000109865.1	1541.274306	-0.160027404	0.104762411	-1.527526923	0.126630038	0.999827193
ENSMUSG00000002319.16	1187.62307	-0.159986029	0.110934988	-1.442160239	0.149257174	0.999827193
ENSMUSG00000001909.16	2067.454741	-0.159674818	0.102291668	-1.560975788	0.118529464	0.999827193
ENSMUSG00000068327.5	31.0902778	-0.159580443	0.110123922	-1.4490988	0.147309993	NA
ENSMUSG00000053746.8	716.4766027	-0.159522472	0.122628641	-1.30085819	0.193307	0.999827193
ENSMUSG00000101969.2	13.17430046	-0.159471254	0.079461046	-2.006911085	0.044759131	NA
ENSMUSG00000075701.9	883.348411	-0.159394761	0.109895972	-1.450414958	0.146942838	0.999827193
ENSMUSG00000074886.11	2467.528425	-0.159277124	0.119766717	-1.329894717	0.183552962	0.999827193
ENSMUSG00000031217.8	719.7645318	-0.159275323	0.112648166	-1.413918482	0.157385839	0.999827193
ENSMUSG00000027575.19	1492.180631	-0.158965394	0.105513765	-1.506584414	0.131917215	0.999827193
ENSMUSG00000000916.15	427.7174109	-0.158884685	0.125147845	-1.269575876	0.204235747	0.999827193
ENSMUSG00000044030.4	1150.608703	-0.158777588	0.100429848	-1.580980063	0.113882596	0.999827193
ENSMUSG00000039018.15	260.2992279	-0.158734682	0.12124021	-1.309257729	0.190447063	0.999827193
ENSMUSG00000027552.14	526.0647624	-0.158627959	0.116649406	-1.359869414	0.173871252	0.999827193
ENSMUSG00000056666.13	698.9092461	-0.158611905	0.110454196	-1.435997107	0.151003165	0.999827193
ENSMUSG00000005481.18	6062.074746	-0.158498581	0.123539561	-1.282978336	0.199499666	0.999827193
ENSMUSG00000026773.19	239.7416771	-0.158495373	0.118642963	-1.335902009	0.181581304	0.999827193
ENSMUSG00000028884.14	1096.55045	-0.158442044	0.113049492	-1.401528139	0.161056199	0.999827193
ENSMUSG00000040302.17	160.1823646	-0.158408031	0.126382285	-1.253403759	0.210058804	0.999827193
ENSMUSG00000020899.16	1656.472697	-0.158310494	0.117009784	-1.352968013	0.17606585	0.999827193
ENSMUSG00000004085.14	2145.263496	-0.158283376	0.09671729	-1.636557189	0.101723027	0.999827193
ENSMUSG00000053398.11	8841.455898	-0.158169394	0.126369275	-1.25164439	0.210699472	0.999827193
ENSMUSG00000026723.10	214.8222846	-0.158137533	0.125197239	-1.263107191	0.20655066	0.999827193
ENSMUSG00000052085.6	732.9569521	-0.158017279	0.125677257	-1.25732597	0.208635624	0.999827193
ENSMUSG00000027200.17	585.268602	-0.157964728	0.112338572	-1.406148616	0.159679999	0.999827193
ENSMUSG00000032860.5	270.482284	-0.157795673	0.126472998	-1.247662947	0.212154516	0.999827193
ENSMUSG00000069272.6	25.35366563	-0.157762509	0.101544515	-1.553629061	0.120272923	NA
ENSMUSG00000039512.11	1023.86529	-0.157633346	0.097576764	-1.61548035	0.106206712	0.999827193
ENSMUSG00000004846.10	3606.936951	-0.157618001	0.089114756	-1.768708222	0.076942579	0.999827193
ENSMUSG00000060260.13	525.1200752	-0.157068816	0.112783581	-1.392656755	0.163723612	0.999827193
ENSMUSG00000031982.5	148.202341	-0.15706028	0.125387157	-1.252602612	0.210350364	0.999827193
ENSMUSG00000028464.16	8271.600299	-0.157010464	0.118283461	-1.327408439	0.18437361	0.999827193
ENSMUSG00000039483.10	1066.027463	-0.157000741	0.106323222	-1.476636418	0.139773124	0.999827193
ENSMUSG00000050796.4	305.6911448	-0.156945571	0.124934432	-1.256223506	0.209034947	0.999827193
ENSMUSG00000049401.10	1021.482894	-0.156918577	0.105673793	-1.484933702	0.137561387	0.999827193
ENSMUSG00000038141.11	454.2076369	-0.156895677	0.110006988	-1.426233734	0.153800885	0.999827193
ENSMUSG00000033809.15	647.8836241	-0.156861151	0.125157425	-1.253310788	0.210092624	0.999827193
ENSMUSG00000091811.2	199.6825456	-0.156798754	0.122933377	-1.275477482	0.202140289	0.999827193
ENSMUSG00000050471.17	631.7396889	-0.156739527	0.115632135	-1.355501453	0.175257846	0.999827193
ENSMUSG00000050505.7	74.86391633	-0.156646601	0.105322763	-1.48730052	0.136935457	0.999827193
ENSMUSG00000027796.2	563.6506463	-0.156594199	0.121920553	-1.284395418	0.199003635	0.999827193
ENSMUSG00000050043.16	1462.757	-0.156506183	0.099211533	-1.577499892	0.114680547	0.999827193
ENSMUSG00000055745.4	32.77182833	-0.156400225	0.108864091	-1.436655771	0.150815828	NA
ENSMUSG00000024301.9	1075.287727	-0.156193807	0.124331267	-1.25627133	0.209017613	0.999827193
ENSMUSG00000022772.12	2341.810394	-0.156188672	0.09085576	-1.719083873	0.085599101	0.999827193
ENSMUSG00000112716.1	85.81131592	-0.156172597	0.12652168	-1.23435443	0.217070862	0.999827193
ENSMUSG00000026873.9	883.5240931	-0.156155333	0.115467423	-1.352375665	0.17625517	0.999827193
ENSMUSG00000036281.13	445.7275245	-0.15614088	0.112450982	-1.388523933	0.164977562	0.999827193
ENSMUSG00000049420.9	103.9715024	-0.156129091	0.123886872	-1.260255331	0.207577268	0.999827193
ENSMUSG00000022687.12	171.8815682	-0.156128079	0.125793316	-1.241147655	0.214551208	0.999827193
ENSMUSG00000116305.1	65.13340711	-0.156019153	0.122526434	-1.273350972	0.202893527	0.999827193
ENSMUSG00000020326.7	6519.131365	-0.15601817	0.102325093	-1.52473031	0.127326378	0.999827193
ENSMUSG00000070610.4	45.2753386	-0.155929591	0.114381525	-1.363241063	0.17280655	NA
ENSMUSG00000027660.16	2633.379355	-0.15588233	0.112013014	-1.391644809	0.164029983	0.999827193
ENSMUSG00000097664.1	28.17061973	-0.155762495	0.100433019	-1.550909216	0.120923442	NA
ENSMUSG00000022864.14	415.2862554	-0.15575364	0.112546966	-1.383899057	0.166389365	0.999827193
ENSMUSG00000037029.8	963.3895959	-0.155712171	0.104298936	-1.492941127	0.135452598	0.999827193
ENSMUSG00000031821.11	803.1567641	-0.155628358	0.118327007	-1.315239544	0.188429409	0.999827193
ENSMUSG00000023980.6	386.9600789	-0.155617694	0.119174318	-1.305798906	0.191620952	0.999827193
ENSMUSG00000001632.16	1180.367194	-0.155613653	0.105414703	-1.476204446	0.139889016	0.999827193
ENSMUSG00000052364.4	119.5585424	-0.155486631	0.126740542	-1.226810531	0.219893812	0.999827193
ENSMUSG00000032366.15	17074.28293	-0.155461952	0.109786602	-1.416037559	0.156764508	0.999827193
ENSMUSG00000026064.15	1953.358787	-0.155418929	0.094947275	-1.636897217	0.101651948	0.999827193
ENSMUSG00000068114.7	530.1877845	-0.155216292	0.114257696	-1.3584756	0.17431282	0.999827193
ENSMUSG00000024873.6	55.90606287	-0.155143651	0.121804239	-1.273713068	0.202765123	0.999827193
ENSMUSG00000035310.15	1062.426522	-0.154915327	0.108863983	-1.423017267	0.15473115	0.999827193
ENSMUSG00000035104.14	53.71444713	-0.15489842	0.117598742	-1.317177527	0.187779125	0.999827193
ENSMUSG00000006585.3	1984.602108	-0.154807948	0.115398298	-1.341509803	0.179754989	0.999827193
ENSMUSG00000048486.6	700.7561599	-0.154721634	0.103478301	-1.49520849	0.134860038	0.999827193
ENSMUSG00000032344.17	367.7144535	-0.154672303	0.121626303	-1.271701098	0.20347934	0.999827193
ENSMUSG00000001773.14	17.46577299	-0.154639092	0.091288741	-1.693955792	0.090273684	NA
ENSMUSG00000039768.16	1672.789391	-0.154462163	0.115726637	-1.334715729	0.181969404	0.999827193
ENSMUSG00000055184.4	98.24260062	-0.154202824	0.124361612	-1.239955167	0.214991977	0.999827193
ENSMUSG00000024312.9	1262.9598	-0.154093483	0.126437197	-1.218735362	0.222944652	0.999827193
ENSMUSG00000028633.7	2639.054025	-0.15407893	0.125181376	-1.23084547	0.218380666	0.999827193
ENSMUSG00000029790.16	479.4576917	-0.154062102	0.117476583	-1.311428184	0.189713142	0.999827193
ENSMUSG00000028741.13	1183.2884	-0.153989954	0.122155929	-1.260601554	0.207452438	0.999827193
ENSMUSG00000037904.14	348.9217221	-0.153975337	0.118168786	-1.303011925	0.19257069	0.999827193
ENSMUSG00000022074.6	889.7050975	-0.153929712	0.106478106	-1.445646611	0.148276346	0.999827193
ENSMUSG00000033728.14	991.9123368	-0.153925183	0.10288507	-1.496088636	0.134630559	0.999827193
ENSMUSG00000033032.15	52.44244452	-0.153877954	0.117745969	-1.306863875	0.191258947	0.999827193
ENSMUSG00000056952.13	1571.204291	-0.153781417	0.120164933	-1.279752866	0.200632066	0.999827193
ENSMUSG00000021575.16	197.7133484	-0.153740169	0.126554435	-1.214814546	0.224436832	0.999827193
ENSMUSG00000020075.8	5707.610838	-0.153693573	0.124150903	-1.237957753	0.215731726	0.999827193
ENSMUSG00000031904.5	920.8438097	-0.15360129	0.09879079	-1.554813875	0.119990404	0.999827193
ENSMUSG00000027843.13	599.2078818	-0.153551784	0.121655118	-1.262189262	0.206880692	0.999827193
ENSMUSG00000005968.14	261.0520759	-0.15352467	0.118377531	-1.29690718	0.194663126	0.999827193
ENSMUSG00000048537.16	4715.655611	-0.153504984	0.095614415	-1.605458595	0.108392918	0.999827193
ENSMUSG00000097084.1	350.7813169	-0.15344802	0.115573159	-1.327713302	0.184272837	0.999827193
ENSMUSG00000020038.10	443.1865967	-0.153294883	0.121772275	-1.258865234	0.208079013	0.999827193
ENSMUSG00000043801.7	98.52273273	-0.153251207	0.126369551	-1.212722569	0.225235908	0.999827193
ENSMUSG00000027079.15	371.9478896	-0.153212175	0.115114607	-1.330953383	0.18320435	0.999827193
ENSMUSG00000097170.1	6.419618751	-0.153111764	0.06167428	-2.482586981	0.013043222	NA
ENSMUSG00000097248.9	127.4011323	-0.153043017	0.126508173	-1.209748059	0.226375582	0.999827193
ENSMUSG00000021464.14	76.91483973	-0.152843564	0.125006696	-1.222683019	0.221449443	0.999827193
ENSMUSG00000036256.13	9394.934309	-0.152834809	0.118561292	-1.289078464	0.19737081	0.999827193
ENSMUSG00000044149.6	372.9214188	-0.152832643	0.120176738	-1.271732326	0.203468241	0.999827193
ENSMUSG00000015312.9	214.5693935	-0.152829141	0.126219707	-1.210818384	0.225965018	0.999827193
ENSMUSG00000024044.17	5074.615861	-0.152705521	0.094926715	-1.608667503	0.107689065	0.999827193
ENSMUSG00000024173.10	1066.703779	-0.152687541	0.110979089	-1.375822623	0.168876556	0.999827193
ENSMUSG00000042447.13	510.6945051	-0.15265347	0.109671127	-1.391920316	0.163946529	0.999827193
ENSMUSG00000021367.8	28.53135015	-0.152610133	0.106322442	-1.435352035	0.151186807	NA
ENSMUSG00000091639.2	42.08997899	-0.152599551	0.108315357	-1.408845021	0.158881	NA
ENSMUSG00000028911.16	614.2409034	-0.152578341	0.10888149	-1.401324876	0.161116946	0.999827193
ENSMUSG00000014867.9	8467.69974	-0.152410365	0.095553157	-1.595032232	0.110705028	0.999827193
ENSMUSG00000046111.17	1006.876168	-0.152342842	0.100454872	-1.516530154	0.129385352	0.999827193
ENSMUSG00000032834.11	1066.425535	-0.152301507	0.122482865	-1.243451542	0.213701487	0.999827193
ENSMUSG00000073678.4	479.5475412	-0.152225511	0.117110035	-1.299850271	0.193652292	0.999827193
ENSMUSG00000046598.15	74.24270514	-0.152113945	0.122598574	-1.240748074	0.214698829	0.999827193
ENSMUSG00000091387.2	820.5068112	-0.152102829	0.09971357	-1.525397492	0.127159984	0.999827193
ENSMUSG00000034259.8	649.0440031	-0.15198315	0.106990702	-1.420526709	0.155454399	0.999827193
ENSMUSG00000046865.7	1792.125694	-0.151970828	0.125147198	-1.214336634	0.224619202	0.999827193
ENSMUSG00000028689.14	194.9372296	-0.151708759	0.125442956	-1.209384443	0.226515183	0.999827193
ENSMUSG00000004929.12	1924.012189	-0.15167995	0.111169847	-1.364398297	0.172442244	0.999827193
ENSMUSG00000058625.5	23.98552378	-0.151661158	0.08882681	-1.707380438	0.087751364	NA
ENSMUSG00000018678.13	719.4801086	-0.151455763	0.108652247	-1.393949666	0.163332805	0.999827193
ENSMUSG00000020474.11	386.6219827	-0.151392161	0.115801557	-1.307341324	0.191096816	0.999827193
ENSMUSG00000059921.15	614.1877919	-0.151260729	0.125631399	-1.204004175	0.228587965	0.999827193
ENSMUSG00000085156.7	210.332398	-0.151253785	0.125309395	-1.207042658	0.227415716	0.999827193
ENSMUSG00000038244.13	5956.151351	-0.151197643	0.085830442	-1.761585269	0.078139395	0.999827193
ENSMUSG00000055775.16	31.26260764	-0.151124024	0.069344401	-2.179325528	0.029307494	NA
ENSMUSG00000035139.14	552.2254302	-0.151111567	0.109517404	-1.379795006	0.167649771	0.999827193
ENSMUSG00000022893.14	728.9158016	-0.151057032	0.104296729	-1.448339117	0.147522233	0.999827193
ENSMUSG00000042190.12	97.16715746	-0.151037843	0.116127091	-1.30062539	0.193386712	0.999827193
ENSMUSG00000022814.6	1826.013095	-0.150993842	0.109792311	-1.375267908	0.169048402	0.999827193
ENSMUSG00000034875.5	612.5451822	-0.150936868	0.104065398	-1.45040399	0.146945895	0.999827193
ENSMUSG00000052485.7	97.69768727	-0.150929358	0.11751069	-1.284388316	0.199006119	0.999827193
ENSMUSG00000002475.15	22.58576932	-0.150872903	0.096764232	-1.55918049	0.118953667	NA
ENSMUSG00000027018.11	2031.705496	-0.150843874	0.107302097	-1.40578683	0.159787434	0.999827193
ENSMUSG00000045665.5	2477.388651	-0.15083623	0.101757548	-1.482309987	0.138257832	0.999827193
ENSMUSG00000000934.9	309.2044344	-0.150778564	0.125821116	-1.198356587	0.230778226	0.999827193
ENSMUSG00000035473.10	828.7661967	-0.150267958	0.108287997	-1.387669574	0.165237685	0.999827193
ENSMUSG00000053291.15	11.3558035	-0.15025995	0.073226645	-2.051984639	0.040171155	NA
ENSMUSG00000022221.14	287.7427069	-0.150254032	0.118389851	-1.269146227	0.204388915	0.999827193
ENSMUSG00000034663.13	1344.800137	-0.150241499	0.106089626	-1.41617522	0.156724209	0.999827193
ENSMUSG00000050328.2	60.0107215	-0.149890076	0.119881677	-1.250316806	0.211183841	0.999827193
ENSMUSG00000035390.16	208.0091402	-0.149879909	0.121743174	-1.2311155	0.218279669	0.999827193
ENSMUSG00000024182.16	1741.069174	-0.149847936	0.107631966	-1.392225213	0.16385421	0.999827193
ENSMUSG00000048351.14	341.3861973	-0.14984586	0.126377808	-1.185697574	0.235741753	0.999827193
ENSMUSG00000046761.12	815.6970413	-0.149752497	0.113257782	-1.322226996	0.186092574	0.999827193
ENSMUSG00000033272.12	2852.715603	-0.149700783	0.092618823	-1.616310566	0.106027183	0.999827193
ENSMUSG00000032026.7	2669.334081	-0.149490158	0.107868667	-1.385853387	0.165791677	0.999827193
ENSMUSG00000043102.2	68.90507029	-0.149394086	0.115504674	-1.293402954	0.195871729	0.999827193
ENSMUSG00000026123.11	3190.591245	-0.149326577	0.089793704	-1.662996082	0.09631322	0.999827193
ENSMUSG00000032171.7	1393.007818	-0.149180179	0.124338273	-1.199792918	0.230219775	0.999827193
ENSMUSG00000027832.5	13.63475674	-0.149082081	0.086632589	-1.720854494	0.085277231	NA
ENSMUSG00000024160.16	99.28857236	-0.149047266	0.126975473	-1.17382722	0.240464239	0.999827193
ENSMUSG00000089847.8	47.39806694	-0.148954577	0.119808036	-1.243277011	0.213765773	NA
ENSMUSG00000051235.10	1199.056244	-0.148952038	0.095805681	-1.554730745	0.120010209	0.999827193
ENSMUSG00000078580.3	77.81736707	-0.148908187	0.125034214	-1.190939523	0.233677327	0.999827193
ENSMUSG00000050014.8	73.95974602	-0.14885791	0.123304402	-1.207239223	0.227340029	0.999827193
ENSMUSG00000055723.6	4120.795673	-0.148792365	0.084743916	-1.755788172	0.079124585	0.999827193
ENSMUSG00000019796.12	663.7452041	-0.148711628	0.110172844	-1.349802929	0.177079205	0.999827193
ENSMUSG00000029657.15	3892.775942	-0.148683028	0.122380798	-1.214921212	0.224396143	0.999827193
ENSMUSG00000032555.10	4761.672801	-0.14867187	0.101873136	-1.459382472	0.144459867	0.999827193
ENSMUSG00000022601.11	593.3989745	-0.148524186	0.103584287	-1.433848611	0.151615469	0.999827193
ENSMUSG00000048218.6	40.77264085	-0.148380936	0.112767135	-1.315817196	0.188235406	NA
ENSMUSG00000041355.13	2369.606361	-0.148267641	0.10019275	-1.479824051	0.138920208	0.999827193
ENSMUSG00000048920.8	1070.496582	-0.148254717	0.101137408	-1.465874203	0.142682561	0.999827193
ENSMUSG00000056305.4	1839.972396	-0.148141257	0.117622646	-1.259462032	0.207863496	0.999827193
ENSMUSG00000051502.6	38.35180796	-0.148140788	0.112408547	-1.317878331	0.187544381	NA
ENSMUSG00000046223.10	1754.363931	-0.14810152	0.126002056	-1.175389707	0.23983884	0.999827193
ENSMUSG00000058290.4	3466.189192	-0.147742644	0.110621172	-1.335572938	0.1816889	0.999827193
ENSMUSG00000043439.5	229.3575477	-0.147718897	0.125895108	-1.173348988	0.240655885	0.999827193
ENSMUSG00000045752.13	700.9291505	-0.147642506	0.123545256	-1.195047955	0.232068294	0.999827193
ENSMUSG00000005410.6	4788.442269	-0.147642416	0.122486752	-1.205374574	0.228058732	0.999827193
ENSMUSG00000022945.12	1538.644126	-0.147609014	0.116711206	-1.264737284	0.20596552	0.999827193
ENSMUSG00000028322.11	633.5904871	-0.147541549	0.120052939	-1.228970738	0.219082778	0.999827193
ENSMUSG00000071748.2	34.09704444	-0.147507106	0.113718965	-1.297119665	0.194590016	NA
ENSMUSG00000020974.6	490.7192505	-0.147467485	0.122265681	-1.206123285	0.227769958	0.999827193
ENSMUSG00000032845.15	343.0371264	-0.147256003	0.113349823	-1.299128655	0.193899781	0.999827193
ENSMUSG00000037339.17	748.5736461	-0.14715441	0.118890805	-1.237727421	0.215817148	0.999827193
ENSMUSG00000004127.12	524.4682433	-0.147096645	0.124637849	-1.180192426	0.237923691	0.999827193
ENSMUSG00000045045.7	2430.171733	-0.147089653	0.100303486	-1.466446068	0.142526804	0.999827193
ENSMUSG00000021118.7	36.34016068	-0.147018807	0.114290331	-1.286362594	0.198316547	NA
ENSMUSG00000031756.5	813.8335114	-0.146894644	0.104240393	-1.409191189	0.158778642	0.999827193
ENSMUSG00000033917.15	1134.948145	-0.146873163	0.099938065	-1.469641854	0.141658778	0.999827193
ENSMUSG00000024597.10	1245.239758	-0.146845446	0.104775255	-1.401527931	0.161056261	0.999827193
ENSMUSG00000006498.16	9045.757274	-0.146792044	0.096078349	-1.527836876	0.126553044	0.999827193
ENSMUSG00000027661.4	48.37243752	-0.146580033	0.120151028	-1.219964863	0.222478195	NA
ENSMUSG00000022791.17	1664.185833	-0.146509489	0.125929346	-1.163426109	0.244656662	0.999827193
ENSMUSG00000028364.15	5507.952486	-0.146469818	0.113301459	-1.292744321	0.196099503	0.999827193
ENSMUSG00000030499.9	419.7729487	-0.146468628	0.112034217	-1.307356204	0.191091764	0.999827193
ENSMUSG00000038295.14	19.23335131	-0.146465561	0.09585806	-1.527942056	0.126526925	NA
ENSMUSG00000053093.16	49.08925813	-0.146370567	0.090005359	-1.626242794	0.103898016	0.999827193
ENSMUSG00000060467.4	27.71773731	-0.146362283	0.099735488	-1.467504557	0.142238851	NA
ENSMUSG00000041498.13	1524.385788	-0.14621788	0.100860839	-1.449699233	0.14714241	0.999827193
ENSMUSG00000074876.5	192.2217283	-0.14617533	0.126940483	-1.151526496	0.249515701	0.999827193
ENSMUSG00000053702.16	22.3612158	-0.146173631	0.094115137	-1.55313625	0.120390588	NA
ENSMUSG00000037466.13	1257.846401	-0.146112559	0.105403312	-1.386223604	0.165678636	0.999827193
ENSMUSG00000070284.10	401.3028809	-0.146008109	0.121736286	-1.199380351	0.230380084	0.999827193
ENSMUSG00000018651.14	545.6997115	-0.145837676	0.112675359	-1.294317382	0.195555815	0.999827193
ENSMUSG00000022790.14	1715.84632	-0.145829877	0.108312398	-1.346382126	0.178179312	0.999827193
ENSMUSG00000051703.14	27.77762693	-0.145757531	0.105567158	-1.38070906	0.167368435	NA
ENSMUSG00000058355.8	8898.686432	-0.145718231	0.116020549	-1.255969156	0.209127153	0.999827193
ENSMUSG00000037204.7	579.6083606	-0.145655264	0.106780631	-1.364060716	0.172548457	0.999827193
ENSMUSG00000071073.4	150.2957508	-0.14547322	0.126967854	-1.145748427	0.25189926	0.999827193
ENSMUSG00000042359.18	401.9048532	-0.145450744	0.123868802	-1.174232262	0.240302007	0.999827193
ENSMUSG00000030074.9	1410.928152	-0.145449261	0.126923931	-1.145956163	0.251813291	0.999827193
ENSMUSG00000009097.10	774.3101532	-0.145323902	0.119843659	-1.212612358	0.225278062	0.999827193
ENSMUSG00000029821.15	591.8357855	-0.145319355	0.107973238	-1.345883091	0.178340223	0.999827193
ENSMUSG00000029918.9	389.439698	-0.145280868	0.117919019	-1.232039325	0.217934395	0.999827193
ENSMUSG00000046295.13	331.7846817	-0.145134002	0.126262598	-1.149461549	0.250365713	0.999827193
ENSMUSG00000040565.7	1808.468532	-0.145078154	0.091510694	-1.585368298	0.11288268	0.999827193
ENSMUSG00000040463.16	6779.028617	-0.14498755	0.123637822	-1.172679587	0.24092432	0.999827193
ENSMUSG00000051978.9	281.1733466	-0.144966664	0.118970165	-1.218512755	0.223029181	0.999827193
ENSMUSG00000027722.14	594.3441489	-0.144928588	0.11986403	-1.209108252	0.226621259	0.999827193
ENSMUSG00000068744.12	564.2691897	-0.144892317	0.126504469	-1.145353346	0.252062816	0.999827193
ENSMUSG00000018932.9	3916.872725	-0.144838842	0.117032936	-1.237590435	0.215867963	0.999827193
ENSMUSG00000044881.7	80.6785416	-0.144769396	0.125022395	-1.157947704	0.246885378	0.999827193
ENSMUSG00000095567.7	1985.288651	-0.144761172	0.118053247	-1.22623626	0.22010978	0.999827193
ENSMUSG00000046841.5	7578.426182	-0.144753083	0.089629327	-1.615019191	0.106306539	0.999827193
ENSMUSG00000086560.1	34.02291902	-0.144733136	0.107370667	-1.347976504	0.17766594	NA
ENSMUSG00000023236.7	19.92639866	-0.144708959	0.093703678	-1.544325278	0.122509552	NA
ENSMUSG00000045917.17	767.5094308	-0.144688434	0.118531549	-1.220674451	0.222209305	0.999827193
ENSMUSG00000039356.15	810.6870381	-0.14466055	0.12627443	-1.145604459	0.251958851	0.999827193
ENSMUSG00000067995.4	637.609875	-0.144637345	0.105099714	-1.376191612	0.168762318	0.999827193
ENSMUSG00000003228.8	233.0058642	-0.144616067	0.126798597	-1.140517874	0.25407061	0.999827193
ENSMUSG00000034883.9	265.1303164	-0.14432988	0.12374095	-1.166387363	0.243457865	0.999827193
ENSMUSG00000073542.2	683.2106901	-0.144301522	0.111449078	-1.294775375	0.195397729	0.999827193
ENSMUSG00000040740.7	13.4069867	-0.14429616	0.077064501	-1.872407644	0.061150228	NA
ENSMUSG00000006014.16	39.31787183	-0.144282428	0.093674313	-1.540256054	0.123497951	NA
ENSMUSG00000025759.11	232.6872142	-0.144267197	0.123293861	-1.170108524	0.241957298	0.999827193
ENSMUSG00000003134.10	81.45274359	-0.144073421	0.120330436	-1.197314878	0.231183848	0.999827193
ENSMUSG00000021326.13	1854.809308	-0.144057062	0.112155587	-1.284439465	0.198988232	0.999827193
ENSMUSG00000026966.6	1378.641352	-0.143979932	0.111268984	-1.293980831	0.195672042	0.999827193
ENSMUSG00000008373.16	1118.020572	-0.14396063	0.113158829	-1.27219972	0.203302167	0.999827193
ENSMUSG00000024053.10	3310.129762	-0.14393753	0.108179193	-1.330547263	0.183338025	0.999827193
ENSMUSG00000051232.13	562.5675572	-0.143935038	0.119393565	-1.205551052	0.227990642	0.999827193
ENSMUSG00000091623.1	15.32271057	-0.143908036	0.089471438	-1.608424313	0.10774228	NA
ENSMUSG00000039208.15	784.1102154	-0.143889486	0.109672316	-1.311994589	0.18952196	0.999827193
ENSMUSG00000027800.14	10605.19844	-0.143840046	0.116454744	-1.235158319	0.216771588	0.999827193
ENSMUSG00000021938.12	1083.17103	-0.143811307	0.102459412	-1.403592932	0.160440101	0.999827193
ENSMUSG00000007655.16	3950.001137	-0.143721569	0.092128991	-1.560003732	0.118758999	0.999827193
ENSMUSG00000031568.16	853.9557217	-0.143671809	0.102445042	-1.402428137	0.160787436	0.999827193
ENSMUSG00000039660.16	474.2803792	-0.143566443	0.114646788	-1.252250026	0.210478772	0.999827193
ENSMUSG00000033009.15	1573.338806	-0.143484307	0.095764534	-1.498303189	0.134054496	0.999827193
ENSMUSG00000027384.6	352.0364093	-0.143447894	0.119972388	-1.195674246	0.231823705	0.999827193
ENSMUSG00000100954.4	45.12486354	-0.143400631	0.11789736	-1.216317572	0.22386397	NA
ENSMUSG00000032126.16	1013.325282	-0.143398455	0.116030541	-1.235868188	0.216507564	0.999827193
ENSMUSG00000020583.4	24.36064218	-0.14326182	0.09832023	-1.457094033	0.145090425	NA
ENSMUSG00000027425.18	1126.961873	-0.143259938	0.101059325	-1.417582569	0.156312672	0.999827193
ENSMUSG00000105408.1	20.39377688	-0.143179884	0.097790881	-1.464143516	0.14315474	NA
ENSMUSG00000056121.15	1051.970721	-0.143132842	0.098778684	-1.449025599	0.147330434	0.999827193
ENSMUSG00000045598.10	438.3061878	-0.143127855	0.112601455	-1.271101295	0.203692615	0.999827193
ENSMUSG00000107118.1	8.458553413	-0.14306191	0.070009152	-2.04347439	0.0410055	NA
ENSMUSG00000020087.5	341.4325682	-0.14292189	0.117103908	-1.220470709	0.222286487	0.999827193
ENSMUSG00000071256.3	215.4085322	-0.142835706	0.126803717	-1.126431541	0.259982903	0.999827193
ENSMUSG00000028108.15	12440.49343	-0.142834391	0.099996315	-1.428396544	0.153177753	0.999827193
ENSMUSG00000030088.15	33.50781358	-0.142798121	0.112788977	-1.266064509	0.205489988	NA
ENSMUSG00000054770.16	361.1025915	-0.142660232	0.116856866	-1.220811725	0.222157314	0.999827193
ENSMUSG00000032120.11	872.6567207	-0.142514473	0.117795348	-1.20984806	0.226337201	0.999827193
ENSMUSG00000040028.10	2589.185444	-0.142477866	0.086354024	-1.649927342	0.098957798	0.999827193
ENSMUSG00000022120.4	601.2755346	-0.142477264	0.115472544	-1.233862692	0.217254074	0.999827193
ENSMUSG00000074802.11	2072.361351	-0.1424706	0.095001705	-1.499663609	0.133701562	0.999827193
ENSMUSG00000036180.15	3555.201233	-0.142424723	0.091897921	-1.549814428	0.121186063	0.999827193
ENSMUSG00000059981.12	2086.682994	-0.142281589	0.099330411	-1.432407137	0.152027337	0.999827193
ENSMUSG00000032202.11	86.41167874	-0.14223658	0.123599495	-1.150786093	0.249820247	0.999827193
ENSMUSG00000058152.7	10.97187522	-0.142207532	0.070633811	-2.013306805	0.044082363	NA
ENSMUSG00000051166.10	102.0206017	-0.14215708	0.122865493	-1.157013872	0.247266693	0.999827193
ENSMUSG00000026520.8	1446.861827	-0.142043762	0.123652904	-1.148729686	0.250667461	0.999827193
ENSMUSG00000059791.14	757.3852019	-0.142015018	0.111115171	-1.278088461	0.201218237	0.999827193
ENSMUSG00000021610.8	3835.793096	-0.141947537	0.093124276	-1.524280699	0.127438607	0.999827193
ENSMUSG00000001995.9	533.2352912	-0.141936994	0.115201274	-1.232078335	0.217919824	0.999827193
ENSMUSG00000049717.9	435.3484214	-0.141897064	0.110511748	-1.283999811	0.199142022	0.999827193
ENSMUSG00000021692.9	439.324841	-0.141638141	0.122524413	-1.155999344	0.247681425	0.999827193
ENSMUSG00000028861.13	986.5603758	-0.141542527	0.12074729	-1.172221153	0.241108278	0.999827193
ENSMUSG00000028883.17	1867.802485	-0.141518208	0.103868182	-1.362478923	0.173046791	0.999827193
ENSMUSG00000047246.7	22.60896961	-0.141461104	0.096537885	-1.465342896	0.142827389	NA
ENSMUSG00000028542.17	306.2070646	-0.141452715	0.126955798	-1.114188695	0.265198244	0.999827193
ENSMUSG00000002249.20	592.3502659	-0.141303721	0.108719849	-1.299704895	0.193702132	0.999827193
ENSMUSG00000037190.12	366.9957441	-0.141237411	0.119248063	-1.184400038	0.236254745	0.999827193
ENSMUSG00000022131.3	684.0781495	-0.141215223	0.109083236	-1.29456393	0.195470702	0.999827193
ENSMUSG00000049036.7	383.7351045	-0.141199994	0.119191731	-1.184645887	0.236157486	0.999827193
ENSMUSG00000015176.10	3391.718815	-0.141094862	0.126701973	-1.113596407	0.265452369	0.999827193
ENSMUSG00000054855.13	302.7906793	-0.141012355	0.125965925	-1.119448415	0.262948886	0.999827193
ENSMUSG00000041360.7	1971.925635	-0.140968675	0.112902456	-1.248588204	0.211815729	0.999827193
ENSMUSG00000032332.17	15303.56157	-0.14093802	0.126023404	-1.118347985	0.2634184	0.999827193
ENSMUSG00000026602.9	10.73957174	-0.14093447	0.076709451	-1.837250393	0.066172939	NA
ENSMUSG00000048126.16	17627.51009	-0.140921863	0.100134393	-1.407327281	0.159330363	0.999827193
ENSMUSG00000084616.1	26.54716346	-0.140885324	0.091165759	-1.545375439	0.122255478	NA
ENSMUSG00000074873.3	95.57719802	-0.140780509	0.124188694	-1.133601648	0.256961682	0.999827193
ENSMUSG00000056209.7	989.3323209	-0.140731175	0.126660742	-1.111087559	0.266530662	0.999827193
ENSMUSG00000056904.3	46.14626154	-0.140723914	0.119865512	-1.174015042	0.240389001	NA
ENSMUSG00000086629.8	25.97347611	-0.140682769	0.093739298	-1.500787531	0.133410525	NA
ENSMUSG00000022792.16	595.2390853	-0.140605157	0.115642576	-1.215859784	0.22403834	0.999827193
ENSMUSG00000035041.8	8.063995903	-0.140578867	0.068042538	-2.066043864	0.038824338	NA
ENSMUSG00000022964.14	1011.654727	-0.140320496	0.102161748	-1.373513061	0.169592904	0.999827193
ENSMUSG00000040537.17	40.79036565	-0.140299785	0.116977904	-1.199369967	0.23038412	NA
ENSMUSG00000050323.14	173.4609722	-0.140228861	0.126963659	-1.104480309	0.269384841	0.999827193
ENSMUSG00000046058.7	124.4971092	-0.140136905	0.126399906	-1.108678873	0.267568739	0.999827193
ENSMUSG00000003644.17	79.01278077	-0.140078091	0.126003128	-1.111703277	0.266265751	0.999827193
ENSMUSG00000112636.1	14.49716642	-0.140039825	0.085900822	-1.630250119	0.103048645	NA
ENSMUSG00000012443.3	4078.444891	-0.139943658	0.101979761	-1.372268937	0.169979732	0.999827193
ENSMUSG00000045107.5	93.55532173	-0.139918475	0.126577333	-1.105399136	0.268986678	0.999827193
ENSMUSG00000038009.7	26.51674953	-0.139887543	0.092245375	-1.516472158	0.129400005	NA
ENSMUSG00000030587.5	278.4555128	-0.139840266	0.126323094	-1.107004763	0.268291869	0.999827193
ENSMUSG00000092029.1	8.181448109	-0.139818197	0.072155837	-1.937725393	0.052656734	NA
ENSMUSG00000087259.7	25.27962141	-0.139792704	0.104547412	-1.33712257	0.181182631	NA
ENSMUSG00000032350.9	2300.747256	-0.139774625	0.105005783	-1.331113591	0.183151638	0.999827193
ENSMUSG00000022673.5	5135.253071	-0.139728608	0.106701532	-1.309527668	0.190355672	0.999827193
ENSMUSG00000030522.14	1048.507889	-0.139637365	0.119027273	-1.173154364	0.240733909	0.999827193
ENSMUSG00000042496.18	396.8633898	-0.139569781	0.123201585	-1.132857023	0.2572743	0.999827193
ENSMUSG00000032515.8	356.2689012	-0.139458975	0.126935637	-1.098658961	0.27191685	0.999827193
ENSMUSG00000028948.16	1291.030157	-0.139403971	0.095113542	-1.465658505	0.142741344	0.999827193
ENSMUSG00000028953.10	3886.111871	-0.139314553	0.103211033	-1.349802915	0.17707921	0.999827193
ENSMUSG00000036678.8	2188.695541	-0.139259201	0.116420781	-1.196171342	0.231629702	0.999827193
ENSMUSG00000018995.12	172.9698715	-0.139214738	0.12615763	-1.103498359	0.269810804	0.999827193
ENSMUSG00000044528.5	91.24201868	-0.1389812	0.126501309	-1.098654243	0.271918908	0.999827193
ENSMUSG00000040152.8	17897.94703	-0.13895334	0.114927935	-1.209047564	0.226644573	0.999827193
ENSMUSG00000032656.14	109.4863153	-0.138876582	0.126857449	-1.094745186	0.273628287	0.999827193
ENSMUSG00000032185.15	2153.529019	-0.138862245	0.094890025	-1.463401915	0.143357435	0.999827193
ENSMUSG00000031955.10	2669.873914	-0.138745227	0.088610521	-1.565787281	0.117398425	0.999827193
ENSMUSG00000000628.10	1950.383431	-0.138733503	0.11196402	-1.239090043	0.215312154	0.999827193
ENSMUSG00000063011.6	3065.415741	-0.138729381	0.126097624	-1.100174427	0.271256131	0.999827193
ENSMUSG00000035845.17	457.0992709	-0.138629751	0.120002385	-1.155224961	0.247998315	0.999827193
ENSMUSG00000032115.14	4410.157135	-0.138620255	0.114756594	-1.207950236	0.227066405	0.999827193
ENSMUSG00000036106.15	198.4141901	-0.138614772	0.126825783	-1.092954195	0.274413912	0.999827193
ENSMUSG00000034066.13	438.7072037	-0.138526727	0.115643783	-1.197874398	0.230965918	0.999827193
ENSMUSG00000024640.9	7529.869554	-0.138449638	0.126131786	-1.097658584	0.272353601	0.999827193
ENSMUSG00000049580.12	332.5060993	-0.138304015	0.118083917	-1.171234984	0.241504337	0.999827193
ENSMUSG00000039016.5	306.556019	-0.138293335	0.1235519	-1.119313699	0.263006334	0.999827193
ENSMUSG00000024299.16	351.9352082	-0.138292396	0.119340973	-1.158800646	0.246537454	0.999827193
ENSMUSG00000079553.10	1866.240371	-0.138170592	0.121190282	-1.140112808	0.254239307	0.999827193
ENSMUSG00000015776.12	1669.170053	-0.137984791	0.104830353	-1.316267538	0.188084262	0.999827193
ENSMUSG00000026939.12	159.6280482	-0.137981577	0.126780099	-1.0883536	0.276439036	0.999827193
ENSMUSG00000062753.14	624.2496656	-0.137780891	0.12539372	-1.098786214	0.271861327	0.999827193
ENSMUSG00000068917.12	761.8328768	-0.137627856	0.103409839	-1.330897119	0.183222865	0.999827193
ENSMUSG00000049649.8	9.176246308	-0.137571429	0.063306412	-2.173104192	0.029772476	NA
ENSMUSG00000001053.15	157.2872026	-0.137564775	0.126826706	-1.084667248	0.278069059	0.999827193
ENSMUSG00000062093.5	127.2047714	-0.137553567	0.126877622	-1.084143637	0.278301117	0.999827193
ENSMUSG00000038489.8	531.801012	-0.137333738	0.126030095	-1.089690029	0.27584971	0.999827193
ENSMUSG00000024240.13	667.2868201	-0.137322825	0.104755139	-1.310893452	0.189893763	0.999827193
ENSMUSG00000068184.7	282.9517082	-0.137318124	0.125855332	-1.091079115	0.275238072	0.999827193
ENSMUSG00000018143.10	603.2642734	-0.137252919	0.114531456	-1.19838622	0.230766695	0.999827193
ENSMUSG00000097819.1	41.06910219	-0.137213428	0.117647327	-1.166311487	0.243488531	NA
ENSMUSG00000042354.7	2034.561393	-0.137177526	0.122222206	-1.12236172	0.261708674	0.999827193
ENSMUSG00000046179.17	1932.353936	-0.137100696	0.109844027	-1.248139748	0.211979884	0.999827193
ENSMUSG00000034108.5	418.6072513	-0.137087309	0.116206191	-1.179690241	0.238123437	0.999827193
ENSMUSG00000015354.8	2406.446225	-0.13708338	0.094792873	-1.446135925	0.148139081	0.999827193
ENSMUSG00000025213.11	458.2675666	-0.137065893	0.110485208	-1.2405814	0.214760426	0.999827193
ENSMUSG00000054091.9	703.4566731	-0.136964113	0.122937199	-1.114098211	0.265237056	0.999827193
ENSMUSG00000037020.16	804.1998043	-0.136773282	0.107844233	-1.268248455	0.204709238	0.999827193
ENSMUSG00000101581.6	12.74058795	-0.136724363	0.076933752	-1.777170075	0.075540261	NA
ENSMUSG00000020778.12	317.1539456	-0.136684043	0.122207452	-1.118459151	0.263370944	0.999827193
ENSMUSG00000079108.6	436.2696298	-0.136626978	0.119309289	-1.145149548	0.252147213	0.999827193
ENSMUSG00000061950.17	3429.213399	-0.136551871	0.094120702	-1.450816541	0.146830953	0.999827193
ENSMUSG00000049922.8	558.0378588	-0.13638751	0.116203734	-1.17369301	0.240518011	0.999827193
ENSMUSG00000021823.10	9759.130467	-0.136290205	0.084823377	-1.60675289	0.108108586	0.999827193
ENSMUSG00000021944.15	950.1490399	-0.136234397	0.111222971	-1.224876437	0.22062178	0.999827193
ENSMUSG00000024170.15	650.4071077	-0.136220603	0.120062215	-1.134583458	0.256549887	0.999827193
ENSMUSG00000029246.14	1225.888234	-0.136176565	0.119216927	-1.142258636	0.25334653	0.999827193
ENSMUSG00000035726.8	4185.220663	-0.136171455	0.090661904	-1.501969948	0.13310487	0.999827193
ENSMUSG00000103715.1	12.32156343	-0.136095091	0.081845779	-1.662823566	0.096347758	NA
ENSMUSG00000024007.14	1193.344226	-0.136081895	0.120619947	-1.12818732	0.259240818	0.999827193
ENSMUSG00000027654.2	1532.89023	-0.136063251	0.099763234	-1.363861664	0.172611108	0.999827193
ENSMUSG00000031262.12	1373.197386	-0.136052509	0.101476037	-1.34073534	0.180006396	0.999827193
ENSMUSG00000040667.11	2266.560436	-0.135863356	0.095554773	-1.421837466	0.15507344	0.999827193
ENSMUSG00000022992.17	3971.106085	-0.135780208	0.086391659	-1.57168191	0.11602434	0.999827193
ENSMUSG00000052446.17	296.1474579	-0.135626631	0.124246204	-1.091595776	0.275010814	0.999827193
ENSMUSG00000046679.16	348.8157612	-0.135624413	0.120990403	-1.12095183	0.262308367	0.999827193
ENSMUSG00000033658.16	600.8596167	-0.135488857	0.107897322	-1.255720295	0.209217398	0.999827193
ENSMUSG00000034203.8	542.5430674	-0.135443286	0.126914576	-1.067200393	0.285881355	0.999827193
ENSMUSG00000038214.15	587.556842	-0.135438408	0.105344869	-1.285666871	0.198559348	0.999827193
ENSMUSG00000090291.2	58.12225612	-0.13540789	0.122029204	-1.109635118	0.267156292	0.999827193
ENSMUSG00000050410.15	1771.018881	-0.135270731	0.11936664	-1.133237322	0.257114605	0.999827193
ENSMUSG00000002870.8	5252.28083	-0.135264924	0.119589561	-1.131076355	0.258022956	0.999827193
ENSMUSG00000032014.6	2210.579008	-0.13526048	0.107562654	-1.25750411	0.208571152	0.999827193
ENSMUSG00000024795.11	2670.476047	-0.13523972	0.098539276	-1.372444835	0.169925001	0.999827193
ENSMUSG00000109864.1	33.65531894	-0.135194005	0.100787964	-1.341370529	0.179800181	NA
ENSMUSG00000027224.14	242.8426402	-0.135172482	0.12460264	-1.08482839	0.277997669	0.999827193
ENSMUSG00000057469.8	1366.874575	-0.135164815	0.09996945	-1.352061204	0.176355737	0.999827193
ENSMUSG00000051786.15	1534.395061	-0.134956356	0.096832531	-1.393708852	0.163405542	0.999827193
ENSMUSG00000032264.9	1278.392974	-0.134928362	0.11939918	-1.130061039	0.258450505	0.999827193
ENSMUSG00000035397.8	999.5287446	-0.134866943	0.111918592	-1.205045033	0.228185918	0.999827193
ENSMUSG00000101795.2	82.38184761	-0.134846636	0.114398755	-1.17874217	0.238500858	0.999827193
ENSMUSG00000070283.4	242.2803241	-0.134833189	0.121688899	-1.108015525	0.267855111	0.999827193
ENSMUSG00000002748.7	7262.855266	-0.134823254	0.093201512	-1.446577969	0.14801516	0.999827193
ENSMUSG00000050248.11	1007.101928	-0.134723248	0.105435141	-1.277783168	0.201325891	0.999827193
ENSMUSG00000002835.8	2246.623284	-0.134679825	0.12050254	-1.117651337	0.263715934	0.999827193
ENSMUSG00000025144.17	410.2501074	-0.134605409	0.116270822	-1.157688635	0.246991123	0.999827193
ENSMUSG00000027845.15	282.0916663	-0.134522414	0.126591146	-1.062652629	0.287939511	0.999827193
ENSMUSG00000005262.13	1688.85535	-0.134519378	0.091039173	-1.477598848	0.139515183	0.999827193
ENSMUSG00000022560.9	583.8213852	-0.134439236	0.117059289	-1.148471327	0.250774043	0.999827193
ENSMUSG00000089365.1	35.54555769	-0.134387165	0.112599857	-1.193493211	0.232676269	NA
ENSMUSG00000051851.5	30.07820131	-0.134355778	0.09874766	-1.360597086	0.173641053	NA
ENSMUSG00000037553.14	1225.320323	-0.134347775	0.097244373	-1.381548058	0.167110512	0.999827193
ENSMUSG00000025155.15	800.0402046	-0.134332	0.113158378	-1.187114931	0.23518229	0.999827193
ENSMUSG00000044847.13	464.5979074	-0.134288461	0.109709426	-1.224037585	0.220938049	0.999827193
ENSMUSG00000054079.12	1430.450492	-0.134164178	0.11497554	-1.166893221	0.243253494	0.999827193
ENSMUSG00000027955.16	230.8730434	-0.134162115	0.122173833	-1.098124787	0.272150003	0.999827193
ENSMUSG00000030609.18	1055.668676	-0.1340942	0.125863591	-1.065393094	0.286698081	0.999827193
ENSMUSG00000001440.5	18799.4351	-0.134006377	0.098495175	-1.360537473	0.173659903	0.999827193
ENSMUSG00000038150.7	884.1340094	-0.133930594	0.105838503	-1.265424114	0.205719336	0.999827193
ENSMUSG00000054675.5	2900.936368	-0.13392326	0.088346396	-1.515888208	0.129547622	0.999827193
ENSMUSG00000047044.7	706.5071581	-0.133909991	0.111439205	-1.201641659	0.229502394	0.999827193
ENSMUSG00000022360.8	8298.445813	-0.133899267	0.104058132	-1.286773692	0.198173179	0.999827193
ENSMUSG00000026750.6	2153.577242	-0.133808224	0.101185691	-1.322402636	0.186034111	0.999827193
ENSMUSG00000002797.9	161.6500313	-0.133746544	0.125518362	-1.065553608	0.28662548	0.999827193
ENSMUSG00000087440.2	16.22168337	-0.133521615	0.08672782	-1.539547686	0.123670646	NA
ENSMUSG00000044006.8	13.75178383	-0.133497718	0.084601379	-1.577961491	0.114574457	NA
ENSMUSG00000022561.13	1789.693279	-0.133491347	0.0917015	-1.455716066	0.145471127	0.999827193
ENSMUSG00000021374.10	3514.673254	-0.133490168	0.095954641	-1.39117991	0.164170878	0.999827193
ENSMUSG00000036206.12	1701.004421	-0.133452852	0.098395675	-1.356287784	0.175007621	0.999827193
ENSMUSG00000084329.1	13.79104318	-0.133337561	0.084244307	-1.582748612	0.113478774	NA
ENSMUSG00000005225.15	567.1800486	-0.133311361	0.113443243	-1.17513708	0.239939878	0.999827193
ENSMUSG00000030603.16	2617.839494	-0.133251089	0.108700922	-1.225850587	0.220254906	0.999827193
ENSMUSG00000020173.17	787.7877063	-0.13321742	0.102985486	-1.293555283	0.195819077	0.999827193
ENSMUSG00000097649.2	139.3508202	-0.133200634	0.126979706	-1.048991514	0.294182024	0.999827193
ENSMUSG00000005103.12	13764.30501	-0.133178225	0.104767236	-1.271182007	0.203663906	0.999827193
ENSMUSG00000097195.9	966.4186325	-0.133173707	0.124826602	-1.066869604	0.286030722	0.999827193
ENSMUSG00000047591.5	112.646479	-0.133085788	0.126666131	-1.050681714	0.293404797	0.999827193
ENSMUSG00000033227.7	21.41748526	-0.133014993	0.091536971	-1.453128638	0.146188041	NA
ENSMUSG00000019715.14	1388.518517	-0.132950646	0.108441254	-1.226015392	0.220192883	0.999827193
ENSMUSG00000075702.9	874.951367	-0.132872401	0.103405627	-1.28496296	0.198805228	0.999827193
ENSMUSG00000060727.4	9.525684053	-0.132872001	0.071059645	-1.869865812	0.061502454	NA
ENSMUSG00000050567.16	1358.593645	-0.13275445	0.106313719	-1.248704793	0.211773067	0.999827193
ENSMUSG00000084925.8	14.56560249	-0.132736282	0.087214126	-1.521958514	0.128019476	NA
ENSMUSG00000035024.16	1606.157809	-0.132635347	0.098837613	-1.341952148	0.179611512	0.999827193
ENSMUSG00000002372.8	2445.159159	-0.132630196	0.10525913	-1.260035077	0.207656709	0.999827193
ENSMUSG00000029534.17	391.0136125	-0.132562801	0.114111415	-1.161696231	0.245358877	0.999827193
ENSMUSG00000037601.11	1667.152743	-0.132305912	0.123945202	-1.067454892	0.285766473	0.999827193
ENSMUSG00000038506.13	1001.748855	-0.13225006	0.104944028	-1.260196153	0.20759861	0.999827193
ENSMUSG00000070420.4	263.984492	-0.132185483	0.119631922	-1.104934876	0.269187809	0.999827193
ENSMUSG00000032478.14	330.2834869	-0.132157012	0.125110457	-1.056322673	0.290820821	0.999827193
ENSMUSG00000039048.15	391.8426286	-0.132146767	0.125017184	-1.057028825	0.290498432	0.999827193
ENSMUSG00000061024.8	1369.435264	-0.132080133	0.124257045	-1.06295891	0.287800586	0.999827193
ENSMUSG00000058979.7	271.6860411	-0.132013952	0.120932593	-1.091632524	0.274994654	0.999827193
ENSMUSG00000038718.15	436.7640812	-0.131870101	0.112273181	-1.17454676	0.240176094	0.999827193
ENSMUSG00000028718.16	903.2788869	-0.131816506	0.101591379	-1.29751665	0.19445348	0.999827193
ENSMUSG00000028792.14	1839.91782	-0.131795105	0.124220993	-1.060972888	0.288702223	0.999827193
ENSMUSG00000022174.8	1832.026897	-0.131724123	0.097076763	-1.356906833	0.174810815	0.999827193
ENSMUSG00000025134.2	3108.603263	-0.131721536	0.116927298	-1.126525097	0.259943324	0.999827193
ENSMUSG00000107092.1	1086.247489	-0.131699757	0.12695821	-1.037347304	0.299574027	0.999827193
ENSMUSG00000030707.15	25.77639542	-0.131680645	0.096741149	-1.361164779	0.173461622	NA
ENSMUSG00000018604.18	544.1982827	-0.131583731	0.108313932	-1.214836619	0.224428411	0.999827193
ENSMUSG00000038807.18	364.5504931	-0.13152101	0.12591899	-1.04448908	0.296259169	0.999827193
ENSMUSG00000040631.8	631.0762594	-0.131470151	0.106574123	-1.23360294	0.217350897	0.999827193
ENSMUSG00000010054.4	293.6640306	-0.131448891	0.121533326	-1.081587208	0.279435991	0.999827193
ENSMUSG00000021707.5	1104.628023	-0.131430991	0.122710501	-1.071065559	0.284139953	0.999827193
ENSMUSG00000000627.15	122.5748459	-0.131429896	0.126557297	-1.038501127	0.299036811	0.999827193
ENSMUSG00000090362.1	27.30573316	-0.131364983	0.080422502	-1.633435657	0.102377403	NA
ENSMUSG00000033307.7	7055.266157	-0.131298834	0.098707661	-1.330178755	0.183459382	0.999827193
ENSMUSG00000037347.7	223.939451	-0.131291195	0.123390482	-1.064030174	0.287315031	0.999827193
ENSMUSG00000044927.6	1007.282063	-0.13119027	0.108919373	-1.204471395	0.228407432	0.999827193
ENSMUSG00000037594.11	785.6206591	-0.131136612	0.125738771	-1.042929008	0.296981174	0.999827193
ENSMUSG00000026475.7	102.0970524	-0.131047323	0.10371087	-1.263583296	0.206379632	0.999827193
ENSMUSG00000023994.13	1570.296113	-0.131022335	0.095971836	-1.365216517	0.172185009	0.999827193
ENSMUSG00000000884.17	180.9680057	-0.130990407	0.126980426	-1.031579523	0.302269137	0.999827193
ENSMUSG00000026433.13	63.49522246	-0.130971757	0.118785584	-1.102589669	0.270205399	0.999827193
ENSMUSG00000095098.1	843.6183562	-0.130922843	0.119697187	-1.093783785	0.274049817	0.999827193
ENSMUSG00000069135.11	515.3056614	-0.130868148	0.106832645	-1.224982758	0.220581717	0.999827193
ENSMUSG00000006599.13	1573.623734	-0.130860104	0.095740366	-1.366822689	0.171680889	0.999827193
ENSMUSG00000021131.14	3395.249191	-0.130854778	0.102687221	-1.274304399	0.202555558	0.999827193
ENSMUSG00000022723.16	900.0433316	-0.130838064	0.115825038	-1.129618143	0.258637163	0.999827193
ENSMUSG00000068270.15	419.6722143	-0.130835197	0.113555983	-1.152164712	0.249253396	0.999827193
ENSMUSG00000024613.16	2816.649231	-0.130816667	0.125036709	-1.046226087	0.295456661	0.999827193
ENSMUSG00000030322.12	253.2675831	-0.130807752	0.122632325	-1.066666164	0.286122612	0.999827193
ENSMUSG00000089662.1	8.151114098	-0.130730231	0.069477493	-1.881619859	0.059887648	NA
ENSMUSG00000040466.16	468.5374584	-0.130628649	0.125426834	-1.041472905	0.297656122	0.999827193
ENSMUSG00000018893.15	12.79861946	-0.130575063	0.063315595	-2.062289107	0.039180219	NA
ENSMUSG00000011589.8	22.15207648	-0.130502944	0.084736431	-1.540104332	0.123534924	NA
ENSMUSG00000063605.5	1563.1555	-0.130455492	0.093379947	-1.39703969	0.162401636	0.999827193
ENSMUSG00000032309.15	780.6241203	-0.130377854	0.107127506	-1.217034339	0.223591151	0.999827193
ENSMUSG00000050064.14	440.972833	-0.130330486	0.118122444	-1.103350738	0.269874881	0.999827193
ENSMUSG00000051278.12	658.7801053	-0.130173654	0.107889894	-1.206541675	0.2276087	0.999827193
ENSMUSG00000046791.8	290.0574597	-0.130170263	0.126939984	-1.025447294	0.305152182	0.999827193
ENSMUSG00000028525.16	995.2447074	-0.129936313	0.101304872	-1.282626491	0.199622965	0.999827193
ENSMUSG00000054434.14	425.0297603	-0.1299283	0.117890723	-1.102107924	0.270414755	0.999827193
ENSMUSG00000017861.11	1109.862801	-0.129926387	0.12604001	-1.030834468	0.302618452	0.999827193
ENSMUSG00000062342.3	83.12307331	-0.129872256	0.120823434	-1.074892941	0.282422663	0.999827193
ENSMUSG00000032116.18	6531.194222	-0.129866675	0.083478533	-1.55568948	0.119781949	0.999827193
ENSMUSG00000028158.14	138.249663	-0.129760414	0.125948127	-1.030268704	0.302883886	0.999827193
ENSMUSG00000069020.9	730.2144493	-0.129659521	0.113582865	-1.141541217	0.25364477	0.999827193
ENSMUSG00000090137.8	166.5424429	-0.12959596	0.1265518	-1.024054657	0.30580946	0.999827193
ENSMUSG00000029348.11	97.55117975	-0.129518618	0.124779804	-1.037977407	0.299280574	0.999827193
ENSMUSG00000012296.16	1906.572701	-0.129453929	0.089967837	-1.438891196	0.150181352	0.999827193
ENSMUSG00000040189.17	149.66802	-0.129449603	0.126728209	-1.021474256	0.3070298	0.999827193
ENSMUSG00000031654.16	303.3882202	-0.129371967	0.126121298	-1.025774147	0.304998055	0.999827193
ENSMUSG00000035198.9	2170.35631	-0.129369523	0.111436546	-1.160925453	0.245672217	0.999827193
ENSMUSG00000002733.8	1202.068016	-0.129349681	0.099844174	-1.29551556	0.195142437	0.999827193
ENSMUSG00000040435.12	654.4644107	-0.129314747	0.12661555	-1.021318052	0.307103777	0.999827193
ENSMUSG00000061461.11	163.5469909	-0.129286	0.125787925	-1.027809305	0.304039538	0.999827193
ENSMUSG00000078183.3	22.11246452	-0.129179646	0.097558126	-1.324130043	0.185459859	NA
ENSMUSG00000019817.18	84.199864	-0.129177114	0.124326978	-1.03901113	0.29879956	0.999827193
ENSMUSG00000051977.15	84.16735314	-0.129122202	0.125707514	-1.027163747	0.304343366	0.999827193
ENSMUSG00000024560.6	1481.661094	-0.129115623	0.105190408	-1.227446739	0.219654729	0.999827193
ENSMUSG00000041842.15	87.16216011	-0.129032566	0.125443673	-1.028609602	0.303663164	0.999827193
ENSMUSG00000054453.11	411.9663122	-0.128989443	0.124255522	-1.03809828	0.299224302	0.999827193
ENSMUSG00000021569.10	982.6275127	-0.128962522	0.117546795	-1.097116441	0.272590494	0.999827193
ENSMUSG00000023169.15	3893.892894	-0.128912656	0.102815009	-1.25383111	0.209903399	0.999827193
ENSMUSG00000097397.2	22.39587818	-0.128857237	0.085804447	-1.501754755	0.133160457	NA
ENSMUSG00000029815.12	504.5428454	-0.128842821	0.105925432	-1.216353977	0.223850108	0.999827193
ENSMUSG00000039518.7	91.57099783	-0.128820682	0.126706122	-1.016688697	0.309301545	0.999827193
ENSMUSG00000017999.16	2593.691533	-0.128716002	0.125274824	-1.027469027	0.304199663	0.999827193
ENSMUSG00000030431.8	269.5127626	-0.12869338	0.125972019	-1.0216029	0.306968885	0.999827193
ENSMUSG00000032258.15	378.2362582	-0.128559454	0.119166617	-1.078821044	0.280667512	0.999827193
ENSMUSG00000039680.10	1241.508006	-0.128550177	0.106200563	-1.210447232	0.226107327	0.999827193
ENSMUSG00000044968.16	183.8367278	-0.128540962	0.125294333	-1.025912012	0.30493306	0.999827193
ENSMUSG00000048076.14	12072.31492	-0.128502211	0.088961546	-1.444469171	0.148607046	0.999827193
ENSMUSG00000024953.16	3261.347312	-0.128481844	0.112647815	-1.140562243	0.254052137	0.999827193
ENSMUSG00000026657.16	3569.347976	-0.128461864	0.089716486	-1.431864638	0.152182564	0.999827193
ENSMUSG00000022436.16	255.9435213	-0.128378283	0.120893927	-1.061908458	0.288277245	0.999827193
ENSMUSG00000086995.1	24.98665932	-0.128361312	0.103746175	-1.237263072	0.215989432	NA
ENSMUSG00000027496.15	2298.141001	-0.12828748	0.118871483	-1.079211577	0.28049342	0.999827193
ENSMUSG00000022391.16	7464.901506	-0.128208084	0.109315964	-1.172821235	0.240867501	0.999827193
ENSMUSG00000024556.3	3237.942729	-0.128177012	0.090172782	-1.421460101	0.155183045	0.999827193
ENSMUSG00000039055.4	355.9054939	-0.128165471	0.119730088	-1.07045332	0.28441531	0.999827193
ENSMUSG00000048807.2	2314.488075	-0.12809999	0.108565192	-1.179936111	0.238025626	0.999827193
ENSMUSG00000039737.11	504.1843896	-0.128084102	0.11710244	-1.093778254	0.274052244	0.999827193
ENSMUSG00000030917.13	233.7266055	-0.128062305	0.121375744	-1.055089761	0.291384274	0.999827193
ENSMUSG00000052852.8	26.60094677	-0.127988845	0.100660808	-1.271486364	0.203555675	NA
ENSMUSG00000038697.15	789.1507687	-0.127931349	0.105056383	-1.217739901	0.223322829	0.999827193
ENSMUSG00000043702.9	917.1292966	-0.127921929	0.104194061	-1.227727646	0.219549225	0.999827193
ENSMUSG00000020706.13	2142.304991	-0.127892069	0.125995451	-1.015053065	0.310080533	0.999827193
ENSMUSG00000079523.8	18241.21013	-0.127828318	0.106686828	-1.198164015	0.230853171	0.999827193
ENSMUSG00000039748.11	741.4889582	-0.127715401	0.125448226	-1.018072593	0.308643459	0.999827193
ENSMUSG00000026672.11	1666.545982	-0.127624805	0.109416536	-1.166412408	0.243447744	0.999827193
ENSMUSG00000034342.9	1915.215436	-0.127599236	0.099086289	-1.287758747	0.197829957	0.999827193
ENSMUSG00000032815.16	653.8791302	-0.127425981	0.106288161	-1.198872758	0.230577426	0.999827193
ENSMUSG00000029029.14	404.2371575	-0.127419283	0.120793085	-1.054855773	0.291491292	0.999827193
ENSMUSG00000044098.14	479.2174322	-0.127253426	0.112176168	-1.134406966	0.256623878	0.999827193
ENSMUSG00000079243.3	153.8150084	-0.127226334	0.126981222	-1.001930302	0.316377256	0.999827193
ENSMUSG00000027255.14	1294.083755	-0.127218466	0.092942307	-1.36878963	0.171065043	0.999827193
ENSMUSG00000072640.11	133.3342944	-0.127169308	0.126869402	-1.002363892	0.316167875	0.999827193
ENSMUSG00000003779.15	4735.494887	-0.127151802	0.091881633	-1.383865275	0.166399711	0.999827193
ENSMUSG00000026974.11	989.6475531	-0.12714363	0.124874231	-1.018173483	0.308595519	0.999827193
ENSMUSG00000078517.12	1763.923047	-0.127133221	0.098291566	-1.293429595	0.19586252	0.999827193
ENSMUSG00000025371.12	1238.637855	-0.127128831	0.118583034	-1.072065933	0.283690419	0.999827193
ENSMUSG00000020184.15	3095.704044	-0.126985057	0.094343778	-1.345982321	0.178308218	0.999827193
ENSMUSG00000019539.11	1399.615671	-0.126911025	0.109441675	-1.159622469	0.246202549	0.999827193
ENSMUSG00000021549.14	5305.910074	-0.126900294	0.100489397	-1.26282272	0.206652898	0.999827193
ENSMUSG00000038296.14	801.3905745	-0.126874474	0.118439688	-1.071215877	0.284072374	0.999827193
ENSMUSG00000049672.14	700.3235378	-0.126805561	0.109990231	-1.152880211	0.248959556	0.999827193
ENSMUSG00000030867.7	3199.180322	-0.126657005	0.102429283	-1.236531211	0.216261172	0.999827193
ENSMUSG00000024805.16	830.1034942	-0.1265886	0.108061409	-1.171450578	0.241417712	0.999827193
ENSMUSG00000033389.16	745.4660758	-0.126569123	0.102690951	-1.232524594	0.217753185	0.999827193
ENSMUSG00000015013.9	596.4888221	-0.126531793	0.110247824	-1.14770331	0.251091064	0.999827193
ENSMUSG00000025094.7	39.3991885	-0.126508374	0.109862542	-1.151515075	0.249520397	NA
ENSMUSG00000030934.9	2541.139745	-0.126392504	0.099117429	-1.275179402	0.20224575	0.999827193
ENSMUSG00000049871.14	213.7386763	-0.126366916	0.125940931	-1.003382419	0.315676383	0.999827193
ENSMUSG00000002210.11	441.0451513	-0.126331733	0.114407875	-1.10422235	0.269496697	0.999827193
ENSMUSG00000034997.5	36.27089317	-0.126296004	0.111338993	-1.134337575	0.256652973	NA
ENSMUSG00000074676.2	544.6824306	-0.12626453	0.113750512	-1.110012848	0.26699349	0.999827193
ENSMUSG00000025785.5	477.2411515	-0.126218521	0.125184262	-1.008261891	0.313328753	0.999827193
ENSMUSG00000043903.3	199.240873	-0.126101775	0.126802657	-0.994472652	0.319992813	0.999827193
ENSMUSG00000035357.16	1620.337152	-0.12596493	0.107600161	-1.170676045	0.241729018	0.999827193
ENSMUSG00000021185.16	1158.124141	-0.125938215	0.116737954	-1.078811232	0.280671887	0.999827193
ENSMUSG00000013822.7	1095.811639	-0.12589331	0.102192734	-1.231920359	0.217978836	0.999827193
ENSMUSG00000029066.12	1095.021849	-0.125867335	0.126780516	-0.992797148	0.32080882	0.999827193
ENSMUSG00000024925.10	598.6331806	-0.125848317	0.126972176	-0.991148779	0.321612937	0.999827193
ENSMUSG00000042992.15	287.3293201	-0.125841441	0.121713825	-1.033912469	0.301177085	0.999827193
ENSMUSG00000091183.5	66.11417115	-0.125776566	0.121663803	-1.03380432	0.301227652	0.999827193
ENSMUSG00000074811.2	536.0884518	-0.12557299	0.112921382	-1.112039085	0.266121346	0.999827193
ENSMUSG00000053334.6	323.5011255	-0.12554327	0.121093601	-1.036745701	0.299854387	0.999827193
ENSMUSG00000034343.14	997.8524246	-0.125532734	0.104507553	-1.201183369	0.229680079	0.999827193
ENSMUSG00000030987.5	732.8607427	-0.125464588	0.110072336	-1.139837614	0.25435396	0.999827193
ENSMUSG00000040447.15	14.91169674	-0.125442518	0.087891398	-1.427244545	0.153509419	NA
ENSMUSG00000072825.11	3964.179246	-0.125374534	0.102793329	-1.21967579	0.222587803	0.999827193
ENSMUSG00000034729.16	845.3044797	-0.125351449	0.101723771	-1.23227293	0.217847148	0.999827193
ENSMUSG00000040265.16	58.09590786	-0.125346383	0.119077805	-1.052642702	0.292504778	0.999827193
ENSMUSG00000028811.11	3001.898087	-0.125307472	0.1177849	-1.063867038	0.287388937	0.999827193
ENSMUSG00000048450.10	274.4257752	-0.125290405	0.120205832	-1.04229889	0.297273127	0.999827193
ENSMUSG00000029326.13	657.526176	-0.125232511	0.125295027	-0.999501046	0.317552032	0.999827193
ENSMUSG00000030162.14	49.36191073	-0.125208475	0.119045432	-1.051770516	0.292904849	0.999827193
ENSMUSG00000027111.15	3339.998668	-0.125189075	0.121159418	-1.033259135	0.301482646	0.999827193
ENSMUSG00000030559.8	24.62979689	-0.125180187	0.103868447	-1.205180116	0.228133777	NA
ENSMUSG00000020829.9	256.0576618	-0.12513807	0.118981944	-1.051740003	0.292918852	0.999827193
ENSMUSG00000109812.1	12.82327231	-0.125098041	0.08292791	-1.508515552	0.131422629	NA
ENSMUSG00000039206.13	587.9489272	-0.125012178	0.111730544	-1.118872012	0.263194745	0.999827193
ENSMUSG00000031683.16	2049.538508	-0.124985236	0.125273384	-0.997699849	0.318424926	0.999827193
ENSMUSG00000045983.16	23116.08937	-0.124973134	0.11040196	-1.131982927	0.257641612	0.999827193
ENSMUSG00000085783.3	21.17940068	-0.12495914	0.094693578	-1.319615791	0.186963328	NA
ENSMUSG00000038059.6	805.2748312	-0.124958245	0.11916004	-1.048658973	0.294335103	0.999827193
ENSMUSG00000049957.14	571.1308352	-0.124909333	0.118267731	-1.056157347	0.290896334	0.999827193
ENSMUSG00000095478.2	32.48316201	-0.124858482	0.107884178	-1.157338221	0.247134204	NA
ENSMUSG00000031504.6	62.94740545	-0.124841598	0.121639068	-1.026328143	0.304736936	0.999827193
ENSMUSG00000037712.16	3621.148943	-0.1247884	0.089459236	-1.394919138	0.163040225	0.999827193
ENSMUSG00000078490.9	36.67155574	-0.124756818	0.114182281	-1.092611016	0.274564624	NA
ENSMUSG00000086324.8	23.50727755	-0.124755386	0.09615854	-1.297392677	0.194496111	NA
ENSMUSG00000069682.6	245.6941338	-0.124744397	0.126677276	-0.984741713	0.324750958	0.999827193
ENSMUSG00000005470.8	3200.078943	-0.124696341	0.124746131	-0.999600866	0.317503704	0.999827193
ENSMUSG00000082674.1	39.02437834	-0.124634748	0.10811113	-1.152839185	0.248976397	NA
ENSMUSG00000034192.5	576.7219992	-0.124609786	0.109599076	-1.136960197	0.255554925	0.999827193
ENSMUSG00000020648.3	209.492986	-0.124515832	0.125757257	-0.990128401	0.322111363	0.999827193
ENSMUSG00000044254.6	120.1940997	-0.124484363	0.126185801	-0.986516404	0.323879769	0.999827193
ENSMUSG00000021782.14	4592.608104	-0.124466722	0.093012434	-1.338172937	0.180840069	0.999827193
ENSMUSG00000033781.7	180.9727848	-0.124419155	0.125430885	-0.991933965	0.321229739	0.999827193
ENSMUSG00000029577.13	3004.881137	-0.12438849	0.089155199	-1.395190535	0.16295839	0.999827193
ENSMUSG00000026669.14	1189.573342	-0.124383039	0.116846482	-1.064499648	0.287102414	0.999827193
ENSMUSG00000050188.8	329.5846945	-0.124378489	0.115412057	-1.077690604	0.281171853	0.999827193
ENSMUSG00000040354.14	3730.669138	-0.124256744	0.116319611	-1.068235552	0.285414272	0.999827193
ENSMUSG00000067367.9	1032.102189	-0.12412026	0.126904031	-0.978063969	0.328042687	0.999827193
ENSMUSG00000042766.17	400.9032501	-0.123995367	0.110522668	-1.121899873	0.261905015	0.999827193
ENSMUSG00000021981.10	1046.096974	-0.123913863	0.10868807	-1.14008707	0.254250028	0.999827193
ENSMUSG00000084314.1	27.27896157	-0.123882415	0.101911411	-1.215589246	0.224141433	NA
ENSMUSG00000024049.14	47.74441663	-0.123876372	0.114306887	-1.083717483	0.278490082	NA
ENSMUSG00000074865.11	150.4688364	-0.123807572	0.126981037	-0.975008355	0.329556116	0.999827193
ENSMUSG00000070520.4	565.6931588	-0.123694015	0.114981363	-1.075774476	0.28202813	0.999827193
ENSMUSG00000029516.19	2213.699506	-0.123693715	0.098328257	-1.257967131	0.208403644	0.999827193
ENSMUSG00000007029.16	6868.995329	-0.123671006	0.117444124	-1.053019959	0.292331845	0.999827193
ENSMUSG00000028044.6	2325.360127	-0.123670933	0.10057401	-1.229651009	0.21882782	0.999827193
ENSMUSG00000025792.9	2312.334177	-0.123492624	0.096721283	-1.276788532	0.201676915	0.999827193
ENSMUSG00000033819.16	1044.47221	-0.123478154	0.104283372	-1.184063686	0.236387854	0.999827193
ENSMUSG00000091866.1	12.94012543	-0.123468732	0.081364007	-1.517485897	0.129144051	NA
ENSMUSG00000027469.16	6842.051106	-0.123447914	0.101551119	-1.215623372	0.224128427	0.999827193
ENSMUSG00000062110.14	224.9709101	-0.123370921	0.12255	-1.006698663	0.314079605	0.999827193
ENSMUSG00000018446.8	3534.779367	-0.123361866	0.12452029	-0.9906969	0.321833605	0.999827193
ENSMUSG00000024986.11	45.50799981	-0.123348915	0.11911001	-1.03558815	0.300394322	NA
ENSMUSG00000000378.15	1337.748953	-0.123212925	0.100388479	-1.227361219	0.219686855	0.999827193
ENSMUSG00000035021.13	1774.741233	-0.123163444	0.09403679	-1.30973679	0.190284893	0.999827193
ENSMUSG00000075604.5	44.65995387	-0.123130524	0.107557514	-1.144787745	0.252297093	NA
ENSMUSG00000103039.1	9.934681842	-0.123100945	0.077708457	-1.584138329	0.113162244	NA
ENSMUSG00000030245.10	2072.635092	-0.123064156	0.103059248	-1.194110756	0.232434646	0.999827193
ENSMUSG00000020268.13	23.70287075	-0.122947599	0.104852019	-1.172582087	0.240963436	NA
ENSMUSG00000024841.7	1280.435255	-0.122945977	0.126663971	-0.970646789	0.331724198	0.999827193
ENSMUSG00000050530.14	2738.776316	-0.122891939	0.087965734	-1.397043296	0.162400552	0.999827193
ENSMUSG00000037001.10	91.71957932	-0.12276855	0.126758802	-0.968520906	0.332784283	0.999827193
ENSMUSG00000110344.1	51.94655266	-0.122685931	0.119301468	-1.028369001	0.303776285	0.999827193
ENSMUSG00000054150.12	2968.14701	-0.122656643	0.087591373	-1.400327894	0.161415151	0.999827193
ENSMUSG00000000058.6	914.2069852	-0.122619139	0.11746703	-1.043860047	0.296550145	0.999827193
ENSMUSG00000003573.15	946.9132854	-0.122614931	0.106524174	-1.151052626	0.249710586	0.999827193
ENSMUSG00000097027.2	23.78392908	-0.122505625	0.102987202	-1.189522795	0.234234006	NA
ENSMUSG00000030849.18	245.7053615	-0.122457582	0.119381522	-1.025766639	0.305001594	0.999827193
ENSMUSG00000042719.17	1499.966786	-0.12241708	0.108511989	-1.128143353	0.259259383	0.999827193
ENSMUSG00000115480.1	28.10717577	-0.12234875	0.105071064	-1.164438099	0.244246515	NA
ENSMUSG00000041801.5	5000.578037	-0.122324525	0.111317305	-1.098881481	0.271819765	0.999827193
ENSMUSG00000054808.15	17478.91683	-0.122239744	0.104731128	-1.167176806	0.243138976	0.999827193
ENSMUSG00000042165.8	25.45947128	-0.122225626	0.091886154	-1.330185464	0.183457172	NA
ENSMUSG00000002981.10	3542.342655	-0.122188171	0.085375959	-1.431177724	0.152379286	0.999827193
ENSMUSG00000021645.16	743.7276039	-0.1221717	0.108413584	-1.126903991	0.259783076	0.999827193
ENSMUSG00000055333.14	32.97008785	-0.122004947	0.1004886	-1.214117293	0.224702937	NA
ENSMUSG00000023266.11	70.74225653	-0.12192451	0.121440238	-1.003987738	0.315384524	0.999827193
ENSMUSG00000001416.13	7893.421535	-0.121883135	0.106330289	-1.146269192	0.251683786	0.999827193
ENSMUSG00000077711.1	9.218439295	-0.121864623	0.066087441	-1.843990633	0.065184505	NA
ENSMUSG00000024791.10	820.3443945	-0.121822922	0.104054502	-1.170760704	0.241694977	0.999827193
ENSMUSG00000038987.8	161.2078286	-0.121789502	0.126311269	-0.964201397	0.334944964	0.999827193
ENSMUSG00000023110.12	2103.202956	-0.121762088	0.116302869	-1.046939677	0.295127401	0.999827193
ENSMUSG00000102615.1	14.35434691	-0.121749811	0.080190744	-1.518252674	0.128950713	NA
ENSMUSG00000048758.14	2514.913562	-0.121744182	0.124469145	-0.978107327	0.328021245	0.999827193
ENSMUSG00000022636.13	2893.80138	-0.121695293	0.115270879	-1.055733198	0.291090125	0.999827193
ENSMUSG00000063838.6	233.7437449	-0.121677544	0.118726871	-1.024852614	0.305432736	0.999827193
ENSMUSG00000034853.16	78.63484726	-0.12167718	0.119401177	-1.019061818	0.308173619	0.999827193
ENSMUSG00000021392.8	906.0274334	-0.121666054	0.102267123	-1.18968883	0.234168717	0.999827193
ENSMUSG00000028063.15	48927.68053	-0.12160844	0.111350043	-1.092127457	0.274777083	0.999827193
ENSMUSG00000042029.7	3522.193444	-0.121599577	0.101913736	-1.193161808	0.232806009	0.999827193
ENSMUSG00000025981.13	770.7197987	-0.12155542	0.110240762	-1.102635875	0.270185324	0.999827193
ENSMUSG00000033020.7	1183.281503	-0.121314606	0.119502846	-1.015160812	0.310029177	0.999827193
ENSMUSG00000004568.12	1417.708795	-0.121276087	0.096153689	-1.261273374	0.207210371	0.999827193
ENSMUSG00000022863.15	568.1587727	-0.12122765	0.116107706	-1.044096508	0.296440741	0.999827193
ENSMUSG00000011257.19	5568.732661	-0.12115317	0.117493141	-1.031151003	0.302470013	0.999827193
ENSMUSG00000031015.8	983.9121218	-0.121137145	0.103519597	-1.170185629	0.241926275	0.999827193
ENSMUSG00000027367.16	2049.113622	-0.121106272	0.098851982	-1.225127404	0.220527222	0.999827193
ENSMUSG00000041268.17	338.5018442	-0.121087445	0.123535405	-0.980184143	0.326995231	0.999827193
ENSMUSG00000035969.15	1611.478926	-0.121069896	0.112632715	-1.074908796	0.282415563	0.999827193
ENSMUSG00000074863.5	274.1133861	-0.121013114	0.124584969	-0.971329971	0.331383989	0.999827193
ENSMUSG00000050503.8	20.8568255	-0.12096362	0.086952905	-1.391139492	0.164183131	NA
ENSMUSG00000021959.16	769.52922	-0.120932866	0.101667161	-1.18949782	0.234243829	0.999827193
ENSMUSG00000027323.10	1394.460739	-0.120912407	0.116785598	-1.035336632	0.300511728	0.999827193
ENSMUSG00000068876.14	7.081513471	-0.120894456	0.066164583	-1.827177789	0.067673042	NA
ENSMUSG00000034023.16	873.9082804	-0.12083876	0.106123963	-1.138656684	0.254846376	0.999827193
ENSMUSG00000047832.9	1608.312604	-0.120806244	0.118946393	-1.015636043	0.309802734	0.999827193
ENSMUSG00000047547.14	2044.778054	-0.120797213	0.123803636	-0.975716199	0.329205123	0.999827193
ENSMUSG00000100078.1	68.71684455	-0.120714999	0.113985089	-1.059042015	0.289580646	0.999827193
ENSMUSG00000061286.7	334.5654951	-0.120696411	0.117106321	-1.030656674	0.302701849	0.999827193
ENSMUSG00000001285.12	1304.611373	-0.120654211	0.097717973	-1.234718734	0.216935201	0.999827193
ENSMUSG00000022292.16	537.5014215	-0.120631043	0.108302926	-1.113829952	0.265352145	0.999827193
ENSMUSG00000032294.17	82899.84117	-0.120622709	0.100404195	-1.201371206	0.22960724	0.999827193
ENSMUSG00000022385.11	2472.891944	-0.120561664	0.117759012	-1.023799898	0.305929799	0.999827193
ENSMUSG00000058709.11	1211.219831	-0.120558749	0.100983279	-1.193848624	0.232537187	0.999827193
ENSMUSG00000028977.16	14.32185441	-0.120558401	0.073623444	-1.637500168	0.101526004	NA
ENSMUSG00000010755.17	2231.312305	-0.1205446	0.123708645	-0.974423412	0.32984635	0.999827193
ENSMUSG00000033356.3	317.5986221	-0.120523757	0.118976264	-1.01300674	0.311056942	0.999827193
ENSMUSG00000024194.15	1449.719694	-0.120486297	0.107193855	-1.12400377	0.261011427	0.999827193
ENSMUSG00000023004.8	28167.02048	-0.120403119	0.09538504	-1.262285137	0.206846203	0.999827193
ENSMUSG00000020743.15	283.2170513	-0.120396945	0.118770334	-1.013695433	0.310728104	0.999827193
ENSMUSG00000097165.1	20.82451536	-0.120365021	0.098973009	-1.216139849	0.223931653	NA
ENSMUSG00000063172.13	260.6316207	-0.120359922	0.122514134	-0.982416623	0.32589464	0.999827193
ENSMUSG00000026315.13	1183.989023	-0.120263046	0.095399868	-1.26062067	0.207445548	0.999827193
ENSMUSG00000113104.1	7.769231792	-0.120261031	0.066670528	-1.803810976	0.071260945	NA
ENSMUSG00000050747.14	10.14096642	-0.120255748	0.074147557	-1.621843697	0.104836819	NA
ENSMUSG00000030735.6	17.43749082	-0.120252128	0.083422279	-1.441486966	0.149447157	NA
ENSMUSG00000025007.13	2291.734957	-0.12016747	0.120218505	-0.999575477	0.317515996	0.999827193
ENSMUSG00000027977.15	159.1111529	-0.120096548	0.126040873	-0.952838118	0.340672098	0.999827193
ENSMUSG00000083907.2	20.16211383	-0.120064047	0.095053328	-1.263123027	0.20654497	NA
ENSMUSG00000110350.1	19.77851882	-0.120060327	0.091209119	-1.316319332	0.188066885	NA
ENSMUSG00000036046.14	3794.611878	-0.120033552	0.085054774	-1.411250022	0.158170905	0.999827193
ENSMUSG00000103649.1	72.76547795	-0.119901402	0.125606511	-0.954579507	0.339790384	0.999827193
ENSMUSG00000039477.16	6224.957017	-0.119850735	0.105078898	-1.140578525	0.254045358	0.999827193
ENSMUSG00000049807.16	2326.108918	-0.119846044	0.100015129	-1.198279156	0.230808358	0.999827193
ENSMUSG00000038812.16	1164.251913	-0.119799585	0.096879288	-1.236586144	0.216240767	0.999827193
ENSMUSG00000037525.5	314.1646038	-0.119751515	0.116472229	-1.02815509	0.30387688	0.999827193
ENSMUSG00000069808.13	1037.761102	-0.119731469	0.112406569	-1.065164336	0.286801569	0.999827193
ENSMUSG00000096544.2	205.0732484	-0.119729886	0.126723074	-0.944815197	0.344753232	0.999827193
ENSMUSG00000071662.3	536.3140981	-0.119610978	0.125102066	-0.956107138	0.339018109	0.999827193
ENSMUSG00000032123.5	1419.347444	-0.119568937	0.0967855	-1.235401344	0.216681173	0.999827193
ENSMUSG00000034285.15	281.5789562	-0.119556694	0.12336255	-0.969149018	0.332470843	0.999827193
ENSMUSG00000097216.3	19.88488772	-0.119535509	0.099259681	-1.20427053	0.228485033	NA
ENSMUSG00000041859.10	5314.529634	-0.119526641	0.116273312	-1.027980012	0.30395923	0.999827193
ENSMUSG00000037991.9	153.5125695	-0.119471547	0.126450415	-0.944809457	0.344756163	0.999827193
ENSMUSG00000032586.9	496.5591325	-0.119448363	0.11965434	-0.998278563	0.3181443	0.999827193
ENSMUSG00000036639.12	209.0606169	-0.11942393	0.126972005	-0.940553234	0.346933857	0.999827193
ENSMUSG00000024446.13	279.5131107	-0.119383291	0.124531672	-0.958658061	0.337731032	0.999827193
ENSMUSG00000086841.1	963.8597097	-0.119348262	0.126815616	-0.941116452	0.346645185	0.999827193
ENSMUSG00000026694.19	749.5286352	-0.119332663	0.114985411	-1.037806983	0.299359925	0.999827193
ENSMUSG00000015869.16	2067.533234	-0.119323886	0.094732883	-1.259582545	0.207819995	0.999827193
ENSMUSG00000031948.14	3537.774372	-0.119317664	0.10615772	-1.123965968	0.261027464	0.999827193
ENSMUSG00000028069.16	504.9843868	-0.119294305	0.125649975	-0.949417663	0.342408231	0.999827193
ENSMUSG00000030538.15	810.5833972	-0.119164303	0.106734167	-1.116458828	0.264225784	0.999827193
ENSMUSG00000022827.14	370.9614547	-0.119142835	0.114600147	-1.039639461	0.298507436	0.999827193
ENSMUSG00000097239.7	4.775526304	-0.119098152	0.055133779	-2.160166683	0.030759768	NA
ENSMUSG00000040433.16	3393.954025	-0.119074699	0.086444058	-1.377476964	0.168364832	0.999827193
ENSMUSG00000044167.6	1220.381591	-0.119050433	0.118866721	-1.001545533	0.316563139	0.999827193
ENSMUSG00000000791.9	183.1876631	-0.118971661	0.125370636	-0.94895954	0.34264119	0.999827193
ENSMUSG00000080242.5	1479.363356	-0.118960853	0.11988694	-0.992275336	0.321063231	0.999827193
ENSMUSG00000004356.8	3691.701473	-0.118957835	0.10740656	-1.107547208	0.268057414	0.999827193
ENSMUSG00000024081.8	1604.609486	-0.11895702	0.099389579	-1.196876187	0.231354817	0.999827193
ENSMUSG00000022109.6	782.2213238	-0.118956821	0.118207927	-1.006335396	0.314254259	0.999827193
ENSMUSG00000054400.16	247.0696593	-0.118953755	0.121391366	-0.979919402	0.327125905	0.999827193
ENSMUSG00000039041.15	2899.1514	-0.118916424	0.105512446	-1.127036938	0.259726864	0.999827193
ENSMUSG00000026167.14	165.3920138	-0.1188389	0.126981484	-0.935875818	0.349337129	0.999827193
ENSMUSG00000040857.15	1647.309167	-0.118710256	0.115474725	-1.028019381	0.303940711	0.999827193
ENSMUSG00000027075.16	158.8537776	-0.118702601	0.126852336	-0.935754164	0.349399776	0.999827193
ENSMUSG00000029452.18	17.69176199	-0.118700819	0.086202083	-1.377006379	0.168510276	NA
ENSMUSG00000067787.10	590.8804087	-0.118687376	0.10783475	-1.100641267	0.271052818	0.999827193
ENSMUSG00000017765.17	2158.843704	-0.118684796	0.090682495	-1.308794995	0.190603803	0.999827193
ENSMUSG00000045817.8	11604.63321	-0.118666655	0.104871527	-1.131543118	0.257826566	0.999827193
ENSMUSG00000045411.16	687.6353897	-0.118625107	0.115495626	-1.027096099	0.304375215	0.999827193
ENSMUSG00000057130.11	976.099771	-0.118621957	0.107495317	-1.103508142	0.269806558	0.999827193
ENSMUSG00000036777.8	13742.40551	-0.118586074	0.096219554	-1.23245296	0.217779928	0.999827193
ENSMUSG00000050295.4	978.5147736	-0.1185632	0.122786433	-0.965605051	0.334241847	0.999827193
ENSMUSG00000037344.14	550.4073104	-0.118547086	0.108488295	-1.09271775	0.274517744	0.999827193
ENSMUSG00000047821.16	1705.830569	-0.118544777	0.095769023	-1.237819637	0.215782945	0.999827193
ENSMUSG00000022241.6	4921.191974	-0.118493511	0.119358483	-0.99275316	0.320830262	0.999827193
ENSMUSG00000053091.16	304.5568891	-0.118443426	0.119484358	-0.991288132	0.321544907	0.999827193
ENSMUSG00000074800.4	47.90381948	-0.118414525	0.11112817	-1.065567127	0.286619366	NA
ENSMUSG00000041236.8	2393.938066	-0.118413401	0.104614715	-1.131900052	0.257676457	0.999827193
ENSMUSG00000033161.10	13216.94604	-0.118398389	0.103967014	-1.138807257	0.254783554	0.999827193
ENSMUSG00000037679.9	7433.171029	-0.118391124	0.090080646	-1.314279256	0.188752245	0.999827193
ENSMUSG00000019689.4	68.49578792	-0.118367272	0.120009749	-0.986313802	0.323979149	0.999827193
ENSMUSG00000013701.13	1733.029228	-0.118295629	0.120706857	-0.980024102	0.327074222	0.999827193
ENSMUSG00000003680.15	554.5627949	-0.118281905	0.117982466	-1.002537995	0.316083826	0.999827193
ENSMUSG00000020873.14	1668.07713	-0.118252871	0.090804246	-1.302283498	0.192819491	0.999827193
ENSMUSG00000030638.13	72.27422032	-0.118197076	0.124099081	-0.952441185	0.340873281	0.999827193
ENSMUSG00000031561.16	1551.79923	-0.118196743	0.119086557	-0.992528011	0.320940022	0.999827193
ENSMUSG00000087026.7	16.92819157	-0.118170026	0.089624089	-1.318507415	0.187333845	NA
ENSMUSG00000047649.9	543.0729202	-0.118095533	0.126932446	-0.930380977	0.352173864	0.999827193
ENSMUSG00000026024.14	1820.812417	-0.118083893	0.093967123	-1.256651144	0.208879986	0.999827193
ENSMUSG00000087528.1	53.60063297	-0.117850684	0.120784881	-0.975707252	0.329209557	0.999827193
ENSMUSG00000032078.17	1089.105617	-0.117802745	0.12213917	-0.96449603	0.334797298	0.999827193
ENSMUSG00000022526.8	871.467061	-0.117801968	0.102102665	-1.153759972	0.248598589	0.999827193
ENSMUSG00000004642.13	1849.022145	-0.117764532	0.09569348	-1.230643218	0.218456334	0.999827193
ENSMUSG00000040464.15	465.5852912	-0.117756459	0.120965625	-0.973470429	0.33031955	0.999827193
ENSMUSG00000083111.1	11.69878091	-0.117751207	0.078385393	-1.502208536	0.133043261	NA
ENSMUSG00000005312.15	4772.105213	-0.117723584	0.08936276	-1.317367367	0.187715514	0.999827193
ENSMUSG00000021891.8	569.0388518	-0.117635366	0.105791461	-1.111955207	0.26615741	0.999827193
ENSMUSG00000057897.14	6.974205685	-0.117582006	0.06446593	-1.823940285	0.068161101	NA
ENSMUSG00000021952.16	1779.547018	-0.117475069	0.098502921	-1.192604928	0.233024135	0.999827193
ENSMUSG00000035953.14	1839.198027	-0.117440505	0.096744962	-1.213918557	0.224778826	0.999827193
ENSMUSG00000016018.4	1942.384112	-0.117418314	0.101226703	-1.159953948	0.246067556	0.999827193
ENSMUSG00000027597.15	2318.462025	-0.117393256	0.118272866	-0.99256288	0.320923022	0.999827193
ENSMUSG00000027412.12	756.5884722	-0.117383228	0.105480308	-1.112844952	0.265775025	0.999827193
ENSMUSG00000052565.7	25.40296715	-0.117379748	0.092927832	-1.263128023	0.206543175	NA
ENSMUSG00000053436.14	2234.387695	-0.117350502	0.100632185	-1.166132903	0.243560716	0.999827193
ENSMUSG00000027663.12	1461.462921	-0.117330302	0.094953257	-1.235663796	0.21658356	0.999827193
ENSMUSG00000020102.15	19.07050634	-0.11730573	0.087201356	-1.345228286	0.178551524	NA
ENSMUSG00000031700.11	2162.023151	-0.117287206	0.118127529	-0.992886307	0.320765364	0.999827193
ENSMUSG00000017715.11	1909.804358	-0.11727082	0.102771137	-1.141087113	0.253833673	0.999827193
ENSMUSG00000041488.16	563.3519548	-0.117269315	0.109349473	-1.072426886	0.283528337	0.999827193
ENSMUSG00000001473.6	5460.729826	-0.117241462	0.112623434	-1.041004147	0.297873623	0.999827193
ENSMUSG00000005483.10	3009.834426	-0.117184512	0.118366045	-0.990017978	0.322165332	0.999827193
ENSMUSG00000027613.15	2624.787018	-0.117183022	0.110127823	-1.064063728	0.287299831	0.999827193
ENSMUSG00000022142.8	3179.057102	-0.117091504	0.091098327	-1.285330998	0.198676642	0.999827193
ENSMUSG00000070691.10	1427.395156	-0.117037555	0.096945946	-1.207245489	0.227337617	0.999827193
ENSMUSG00000030839.12	139.1880836	-0.116992114	0.12657688	-0.924277125	0.35534205	0.999827193
ENSMUSG00000015668.13	1024.373964	-0.116988331	0.115105624	-1.016356335	0.309459731	0.999827193
ENSMUSG00000052253.6	3297.226508	-0.116911714	0.110721954	-1.055903638	0.291012242	0.999827193
ENSMUSG00000022724.15	523.8090168	-0.116877593	0.122923416	-0.950816345	0.341697614	0.999827193
ENSMUSG00000030682.4	1953.49524	-0.116813214	0.114682749	-1.018577027	0.308403815	0.999827193
ENSMUSG00000004446.12	1772.574022	-0.116806686	0.10210058	-1.144035481	0.252608923	0.999827193
ENSMUSG00000011254.16	473.3286218	-0.116778162	0.126892449	-0.920292441	0.357419958	0.999827193
ENSMUSG00000020739.11	2437.305135	-0.116762585	0.116575647	-1.001603575	0.316535094	0.999827193
ENSMUSG00000022297.15	2116.930474	-0.116760889	0.106457857	-1.096780376	0.272737411	0.999827193
ENSMUSG00000034311.3	2392.624712	-0.116759565	0.102840409	-1.135347146	0.256229896	0.999827193
ENSMUSG00000061589.14	1737.596687	-0.116758479	0.093262695	-1.251931212	0.21059493	0.999827193
ENSMUSG00000003808.18	2985.079247	-0.116728506	0.115812137	-1.007912543	0.31349645	0.999827193
ENSMUSG00000081344.5	20.3871922	-0.116650456	0.084129344	-1.386560864	0.165575709	NA
ENSMUSG00000030170.14	5.158922593	-0.116628328	0.056359094	-2.069379025	0.038510533	NA
ENSMUSG00000024827.9	18.49812773	-0.116625146	0.089810334	-1.298571564	0.194091002	NA
ENSMUSG00000037552.17	1394.613125	-0.116581847	0.091669036	-1.271769097	0.203455172	0.999827193
ENSMUSG00000007080.14	1953.629246	-0.116574194	0.110198808	-1.057853495	0.29012224	0.999827193
ENSMUSG00000034509.8	464.0962361	-0.116544669	0.108978947	-1.069423704	0.284878791	0.999827193
ENSMUSG00000032640.10	1686.22727	-0.1164605	0.091437579	-1.27366124	0.202783498	0.999827193
ENSMUSG00000003549.9	701.7754406	-0.116446737	0.115898796	-1.00472776	0.315027957	0.999827193
ENSMUSG00000020549.14	1081.423651	-0.116444214	0.113083915	-1.029715094	0.303143768	0.999827193
ENSMUSG00000032279.11	3515.599277	-0.116426262	0.116856873	-0.996315049	0.319097094	0.999827193
ENSMUSG00000028369.15	1563.85622	-0.116420895	0.121628996	-0.957180433	0.338476192	0.999827193
ENSMUSG00000019951.10	3101.979455	-0.116379409	0.08982394	-1.295639094	0.195099854	0.999827193
ENSMUSG00000057914.15	156.98629	-0.116271655	0.126981695	-0.915656817	0.359846921	0.999827193
ENSMUSG00000023051.11	1325.773813	-0.116209537	0.112921792	-1.029115242	0.303425524	0.999827193
ENSMUSG00000020441.6	306.8675953	-0.116182406	0.12172122	-0.954495911	0.339832678	0.999827193
ENSMUSG00000022769.9	506.5885496	-0.116056279	0.126044048	-0.920759694	0.357175903	0.999827193
ENSMUSG00000091586.1	105.3371054	-0.115908715	0.126261637	-0.918004215	0.358616659	0.999827193
ENSMUSG00000059674.7	375.1002793	-0.115878302	0.123034705	-0.941834281	0.346277491	0.999827193
ENSMUSG00000043311.7	322.6572963	-0.115876253	0.120475364	-0.961825299	0.336137368	0.999827193
ENSMUSG00000030556.13	246.1633938	-0.115792702	0.119327105	-0.970380551	0.331856839	0.999827193
ENSMUSG00000028413.13	5034.243209	-0.115767031	0.109782511	-1.054512506	0.291648338	0.999827193
ENSMUSG00000003360.15	4465.249607	-0.115762073	0.108823781	-1.063757137	0.287438734	0.999827193
ENSMUSG00000005846.12	2847.275789	-0.115747266	0.11726095	-0.987091319	0.323597873	0.999827193
ENSMUSG00000032590.14	1213.142086	-0.115580794	0.093760814	-1.232719609	0.217680393	0.999827193
ENSMUSG00000024952.12	3857.50645	-0.115577841	0.102659514	-1.125836622	0.26023468	0.999827193
ENSMUSG00000021457.14	1154.80568	-0.115535655	0.109912338	-1.051161841	0.293184265	0.999827193
ENSMUSG00000041057.9	2029.479241	-0.115508531	0.12096461	-0.954895245	0.339630675	0.999827193
ENSMUSG00000032997.16	2999.821464	-0.115497673	0.093301341	-1.237899395	0.215753367	0.999827193
ENSMUSG00000006191.17	378.1737205	-0.115405688	0.11777342	-0.979895867	0.327137523	0.999827193
ENSMUSG00000002799.6	2067.969028	-0.115390107	0.103933312	-1.110232176	0.266898991	0.999827193
ENSMUSG00000081272.1	103.6412449	-0.115356939	0.123201418	-0.936328017	0.349104327	0.999827193
ENSMUSG00000033751.5	745.7304895	-0.115260229	0.117052979	-0.984684285	0.324779174	0.999827193
ENSMUSG00000020544.14	176.1906265	-0.115217113	0.126508795	-0.910743902	0.362430326	0.999827193
ENSMUSG00000062151.13	7.784978818	-0.115116695	0.067096789	-1.715681134	0.08622042	NA
ENSMUSG00000050288.6	2002.10716	-0.115102984	0.110013	-1.046267112	0.295437725	0.999827193
ENSMUSG00000028990.13	1089.79822	-0.115051643	0.107033968	-1.074907767	0.282416024	0.999827193
ENSMUSG00000050299.8	80.26192397	-0.115025145	0.122269691	-0.940749451	0.346833271	0.999827193
ENSMUSG00000032582.14	1566.699277	-0.114958751	0.104305112	-1.102139185	0.270401166	0.999827193
ENSMUSG00000057751.14	43.27015349	-0.11495041	0.112442355	-1.022305257	0.306636446	NA
ENSMUSG00000031918.16	2344.251612	-0.114887372	0.088839579	-1.293200318	0.195941786	0.999827193
ENSMUSG00000063902.13	688.4675421	-0.114848973	0.123567385	-0.92944407	0.352658998	0.999827193
ENSMUSG00000019303.14	315.4213413	-0.114811852	0.126860869	-0.905021803	0.365453837	0.999827193
ENSMUSG00000032589.14	84.91648724	-0.114710356	0.122881324	-0.93350521	0.350559182	0.999827193
ENSMUSG00000048538.7	19.05115067	-0.11465962	0.077936719	-1.471188693	0.141240094	NA
ENSMUSG00000038685.18	1488.863165	-0.114612844	0.1195472	-0.958724618	0.337697493	0.999827193
ENSMUSG00000028261.13	674.7611064	-0.114556148	0.122703145	-0.93360401	0.350508196	0.999827193
ENSMUSG00000002658.9	2208.09645	-0.114548543	0.122419206	-0.93570729	0.349423916	0.999827193
ENSMUSG00000025980.14	12929.40848	-0.114439496	0.125667537	-0.91065281	0.362478336	0.999827193
ENSMUSG00000048039.8	1172.875402	-0.114430783	0.099617584	-1.148700646	0.250679439	0.999827193
ENSMUSG00000024691.13	3605.667527	-0.114393644	0.103150964	-1.10899249	0.267433422	0.999827193
ENSMUSG00000032127.9	1502.511541	-0.114376306	0.092252964	-1.239811714	0.215045045	0.999827193
ENSMUSG00000023951.17	3893.568508	-0.114261352	0.119198435	-0.958580975	0.33776988	0.999827193
ENSMUSG00000021773.11	89.90196399	-0.114261034	0.124524287	-0.917580309	0.358838631	0.999827193
ENSMUSG00000048482.14	1115.213348	-0.114229099	0.115858927	-0.985932647	0.324166165	0.999827193
ENSMUSG00000030019.6	1430.696388	-0.114224214	0.102822491	-1.110887447	0.2666168	0.999827193
ENSMUSG00000096768.7	425.7047502	-0.114223146	0.115903789	-0.985499672	0.324378692	0.999827193
ENSMUSG00000050022.16	35.3373466	-0.114178172	0.113912057	-1.002336139	0.316181274	NA
ENSMUSG00000026709.10	962.2170037	-0.114161602	0.107335616	-1.063594794	0.287512302	0.999827193
ENSMUSG00000029097.11	294.3907013	-0.114133065	0.119790355	-0.952773412	0.340704888	0.999827193
ENSMUSG00000030232.18	3189.976315	-0.114113209	0.09845756	-1.159009109	0.246452472	0.999827193
ENSMUSG00000059975.15	229.5068361	-0.114026391	0.123416973	-0.923911752	0.355532264	0.999827193
ENSMUSG00000033295.14	2390.725517	-0.114004507	0.089516214	-1.273562644	0.202818458	0.999827193
ENSMUSG00000028729.15	1645.892171	-0.113993382	0.121435922	-0.938712203	0.347878527	0.999827193
ENSMUSG00000091900.2	109.9921973	-0.113986255	0.124789922	-0.913425161	0.361018977	0.999827193
ENSMUSG00000047414.6	2119.596281	-0.113981642	0.123576786	-0.922354805	0.356343536	0.999827193
ENSMUSG00000014959.12	3417.243428	-0.113936931	0.089651132	-1.270892266	0.203766978	0.999827193
ENSMUSG00000030770.15	6214.500078	-0.113900245	0.084324338	-1.350739872	0.176778775	0.999827193
ENSMUSG00000070526.2	96.13911685	-0.113899861	0.123345517	-0.923421169	0.355787764	0.999827193
ENSMUSG00000025580.15	3196.463735	-0.113856053	0.105394113	-1.080288545	0.280013709	0.999827193
ENSMUSG00000082585.3	89.49718816	-0.11379662	0.123285807	-0.923030987	0.355991057	0.999827193
ENSMUSG00000082762.1	45.96804955	-0.113721371	0.117197244	-0.970341681	0.331876207	NA
ENSMUSG00000032254.10	3737.208244	-0.113664983	0.11199876	-1.01487715	0.310164392	0.999827193
ENSMUSG00000035890.9	2282.288592	-0.113653622	0.106277771	-1.069401631	0.284888733	0.999827193
ENSMUSG00000028018.15	1090.106419	-0.113648003	0.103238797	-1.100826499	0.270972176	0.999827193
ENSMUSG00000097769.7	163.3270091	-0.113619627	0.126967278	-0.894873295	0.370854824	0.999827193
ENSMUSG00000036833.16	358.0349171	-0.113543842	0.120338257	-0.943539034	0.34540526	0.999827193
ENSMUSG00000046229.9	897.9371726	-0.113498763	0.117795662	-0.96352244	0.335285409	0.999827193
ENSMUSG00000032513.8	597.0624574	-0.113449702	0.107234588	-1.057958112	0.29007454	0.999827193
ENSMUSG00000036944.6	15.96835258	-0.113444554	0.090375896	-1.255252328	0.209387175	NA
ENSMUSG00000081895.3	61.46587439	-0.113416039	0.112553886	-1.007659916	0.313617754	0.999827193
ENSMUSG00000089636.1	8.160747854	-0.113402101	0.06812805	-1.664543468	0.096003872	NA
ENSMUSG00000059436.13	1304.373995	-0.11339303	0.093519804	-1.212502853	0.225319951	0.999827193
ENSMUSG00000030339.7	2871.820577	-0.113220733	0.094595414	-1.196894519	0.231347671	0.999827193
ENSMUSG00000039841.14	389.9728931	-0.113193018	0.122914606	-0.920907794	0.357098569	0.999827193
ENSMUSG00000020413.11	849.5419091	-0.113169939	0.100586527	-1.125100375	0.260546502	0.999827193
ENSMUSG00000040813.16	1885.839354	-0.113157931	0.103562773	-1.092650648	0.274547216	0.999827193
ENSMUSG00000058126.7	112.2292212	-0.113070532	0.126385684	-0.894646674	0.370975993	0.999827193
ENSMUSG00000043091.9	7959.258346	-0.113037841	0.096186546	-1.175193882	0.239917157	0.999827193
ENSMUSG00000038168.5	85.39047627	-0.112968139	0.120851319	-0.934769598	0.349907051	0.999827193
ENSMUSG00000022528.8	1465.189402	-0.112938979	0.125601458	-0.899185255	0.368553993	0.999827193
ENSMUSG00000019579.13	1988.562444	-0.112806951	0.117366897	-0.961147936	0.33647779	0.999827193
ENSMUSG00000008604.11	2189.486633	-0.112805054	0.11340251	-0.994731542	0.319866849	0.999827193
ENSMUSG00000054951.2	40.80101376	-0.112769705	0.114462722	-0.98520901	0.324521416	NA
ENSMUSG00000066900.11	2175.408552	-0.112718932	0.097333761	-1.158066132	0.24683705	0.999827193
ENSMUSG00000025499.18	1410.624811	-0.112716795	0.116319496	-0.969027538	0.332531449	0.999827193
ENSMUSG00000107176.1	111.4775888	-0.112712662	0.109419146	-1.030100004	0.302963063	0.999827193
ENSMUSG00000027951.16	756.7112458	-0.112707642	0.109382514	-1.030399082	0.302822704	0.999827193
ENSMUSG00000021614.16	17278.71613	-0.112689535	0.121706004	-0.925915991	0.35448964	0.999827193
ENSMUSG00000063382.6	3873.572992	-0.112628969	0.092604346	-1.216238484	0.223894088	0.999827193
ENSMUSG00000003814.8	30449.93954	-0.112582033	0.111453077	-1.010129424	0.312433287	0.999827193
ENSMUSG00000009995.17	540.0449903	-0.112575639	0.108231793	-1.04013466	0.298277343	0.999827193
ENSMUSG00000024896.8	1706.650893	-0.112380187	0.090391419	-1.243261681	0.21377142	0.999827193
ENSMUSG00000036968.15	856.0337257	-0.112219657	0.108556107	-1.033747983	0.301253995	0.999827193
ENSMUSG00000029484.12	9752.28451	-0.11218959	0.095310241	-1.177099004	0.239155993	0.999827193
ENSMUSG00000039065.11	614.0805454	-0.112121539	0.116786946	-0.960051983	0.337029053	0.999827193
ENSMUSG00000031072.14	239.7681149	-0.11210895	0.126507038	-0.886187459	0.37551652	0.999827193
ENSMUSG00000017664.16	1037.791701	-0.112104882	0.114218448	-0.98149541	0.326348497	0.999827193
ENSMUSG00000031783.10	1851.990631	-0.112094216	0.09765421	-1.147868756	0.251022748	0.999827193
ENSMUSG00000008136.14	1663.697319	-0.11202774	0.105787151	-1.058991934	0.289603453	0.999827193
ENSMUSG00000020865.16	15.60303316	-0.112014076	0.082147871	-1.363566384	0.172704078	NA
ENSMUSG00000031555.15	9643.144604	-0.111971731	0.082834259	-1.351756296	0.176453289	0.999827193
ENSMUSG00000112474.1	9.880772394	-0.111865778	0.076155649	-1.468909779	0.141857262	NA
ENSMUSG00000043300.2	656.5906479	-0.111810792	0.108425527	-1.03122203	0.302436712	0.999827193
ENSMUSG00000033949.11	66.85185695	-0.111805052	0.123274077	-0.9069632	0.364426258	0.999827193
ENSMUSG00000023147.16	1050.863613	-0.111796177	0.112173659	-0.996634845	0.318941786	0.999827193
ENSMUSG00000025817.12	1062.034268	-0.111737799	0.09916595	-1.126775865	0.259837257	0.999827193
ENSMUSG00000029464.10	591.1172487	-0.111733971	0.113382318	-0.985462043	0.324397167	0.999827193
ENSMUSG00000067713.7	680.007944	-0.111678011	0.115062743	-0.970583598	0.331755677	0.999827193
ENSMUSG00000097908.7	739.854212	-0.111656077	0.117938606	-0.94673051	0.343776119	0.999827193
ENSMUSG00000024127.14	996.585892	-0.111646261	0.101612047	-1.098750242	0.271877021	0.999827193
ENSMUSG00000033257.14	1376.600729	-0.111640417	0.101417737	-1.100797754	0.27098469	0.999827193
ENSMUSG00000038250.9	1390.741106	-0.111624148	0.095826392	-1.164858082	0.244076444	0.999827193
ENSMUSG00000048497.11	382.4185819	-0.111594511	0.115514413	-0.966065692	0.33401131	0.999827193
ENSMUSG00000039234.11	4805.850839	-0.11157169	0.08366196	-1.333601192	0.182334592	0.999827193
ENSMUSG00000029446.14	974.3814784	-0.111555073	0.126565842	-0.881399527	0.378101614	0.999827193
ENSMUSG00000072720.9	48.61181715	-0.111554742	0.104806217	-1.064390508	0.287151832	NA
ENSMUSG00000022160.18	560.7827868	-0.111496645	0.108084251	-1.031571603	0.302272849	0.999827193
ENSMUSG00000062203.15	5765.771116	-0.111405988	0.094550501	-1.178269681	0.238689111	0.999827193
ENSMUSG00000032002.10	1467.009401	-0.111375467	0.114126156	-0.975897825	0.3291151	0.999827193
ENSMUSG00000024486.5	487.5145204	-0.111361299	0.126733743	-0.878702832	0.379562423	0.999827193
ENSMUSG00000026435.15	133.1529723	-0.111353163	0.126922062	-0.877334969	0.380304724	0.999827193
ENSMUSG00000048562.7	179.9510434	-0.111306516	0.126968367	-0.876647615	0.380678068	0.999827193
ENSMUSG00000035960.14	577.9500254	-0.111170864	0.126008458	-0.882249226	0.377642047	0.999827193
ENSMUSG00000086784.2	231.1239957	-0.111089643	0.126594735	-0.877521827	0.380203269	0.999827193
ENSMUSG00000001380.6	2206.46704	-0.111037233	0.116726964	-0.95125607	0.341474402	0.999827193
ENSMUSG00000035704.17	671.0030917	-0.11103356	0.115751268	-0.959242708	0.33743649	0.999827193
ENSMUSG00000040836.15	796.6172572	-0.111005719	0.107467697	-1.032921723	0.301640532	0.999827193
ENSMUSG00000074652.3	9.385763944	-0.110999966	0.069925553	-1.587402047	0.112421616	NA
ENSMUSG00000002900.16	7931.259012	-0.110957929	0.10109513	-1.097559588	0.272396847	0.999827193
ENSMUSG00000021065.16	1061.686037	-0.110867578	0.102730253	-1.079210599	0.280493856	0.999827193
ENSMUSG00000037995.15	41.12196347	-0.110836435	0.10652196	-1.040503147	0.298106203	NA
ENSMUSG00000049872.8	39.69962485	-0.110782261	0.110441177	-1.003088381	0.31581822	NA
ENSMUSG00000019734.16	16.8038643	-0.110760119	0.088148253	-1.256520854	0.20892719	NA
ENSMUSG00000036853.5	9.112024932	-0.110696962	0.071738882	-1.54305391	0.122817696	NA
ENSMUSG00000031785.16	766.6507103	-0.110622725	0.114670731	-0.964698872	0.33469566	0.999827193
ENSMUSG00000025650.13	103.9311373	-0.110589923	0.12423762	-0.890148433	0.373386189	0.999827193
ENSMUSG00000025427.14	59.83907474	-0.110581112	0.120018686	-0.921365793	0.356859482	0.999827193
ENSMUSG00000115505.1	17.43227926	-0.110479637	0.089862376	-1.229431519	0.218910059	NA
ENSMUSG00000042426.6	2003.730747	-0.110450428	0.10864156	-1.016649872	0.30932002	0.999827193
ENSMUSG00000056076.13	8667.467909	-0.110445517	0.117208337	-0.942300867	0.346038625	0.999827193
ENSMUSG00000040599.13	1512.261158	-0.110430177	0.094107341	-1.173449125	0.240615747	0.999827193
ENSMUSG00000031562.15	496.4024741	-0.110407591	0.12683784	-0.870462558	0.384047672	0.999827193
ENSMUSG00000028051.10	19.01728982	-0.11039569	0.092646989	-1.191573421	0.233428552	NA
ENSMUSG00000003348.10	361.4563283	-0.110379417	0.120213609	-0.918194016	0.358517301	0.999827193
ENSMUSG00000062580.9	1809.870812	-0.110371751	0.11629198	-0.949091686	0.342573983	0.999827193
ENSMUSG00000039244.10	673.5843878	-0.110305008	0.105298851	-1.047542377	0.294849498	0.999827193
ENSMUSG00000007653.12	11.66499937	-0.110285985	0.080162054	-1.375787913	0.168887305	NA
ENSMUSG00000008450.8	1107.434557	-0.110224777	0.10412092	-1.058622767	0.289771614	0.999827193
ENSMUSG00000031371.14	539.1334212	-0.110165424	0.113084393	-0.974187694	0.329963354	0.999827193
ENSMUSG00000079043.2	147.4415435	-0.110163896	0.125443324	-0.878196567	0.379837055	0.999827193
ENSMUSG00000010095.13	4506.843501	-0.110131571	0.125016556	-0.880935886	0.378352523	0.999827193
ENSMUSG00000024270.11	3987.667972	-0.110075988	0.085761413	-1.283514151	0.199312005	0.999827193
ENSMUSG00000044147.8	4259.178884	-0.110037319	0.086819698	-1.267423427	0.205003928	0.999827193
ENSMUSG00000030029.14	784.209899	-0.109963601	0.108858659	-1.010150249	0.312423311	0.999827193
ENSMUSG00000029394.11	3445.926548	-0.109958483	0.105943525	-1.037897152	0.299317939	0.999827193
ENSMUSG00000030082.14	6376.176075	-0.109948599	0.087756437	-1.252883582	0.210248078	0.999827193
ENSMUSG00000046329.14	63.97656921	-0.10983739	0.119383297	-0.920039847	0.357551937	0.999827193
ENSMUSG00000097234.1	12.88713991	-0.109824542	0.085481421	-1.284776748	0.19887031	NA
ENSMUSG00000013858.14	3495.996909	-0.109789597	0.089373062	-1.228441708	0.219281199	0.999827193
ENSMUSG00000073838.10	2156.659163	-0.109783168	0.119847113	-0.91602681	0.359652834	0.999827193
ENSMUSG00000098076.1	12.24438073	-0.109720097	0.077043872	-1.424124902	0.154410319	NA
ENSMUSG00000032899.14	51.98606909	-0.109511361	0.116272823	-0.941848305	0.34627031	0.999827193
ENSMUSG00000026827.12	4554.824537	-0.109503053	0.087415489	-1.25267334	0.210324612	0.999827193
ENSMUSG00000021822.3	2687.786475	-0.109458246	0.108493292	-1.008894131	0.31302541	0.999827193
ENSMUSG00000112627.1	140.833511	-0.109424907	0.12383861	-0.883608973	0.376907333	0.999827193
ENSMUSG00000030748.9	829.7144959	-0.109418806	0.120049731	-0.911445656	0.362060607	0.999827193
ENSMUSG00000017499.15	1077.596486	-0.109348269	0.118148308	-0.925517005	0.354697042	0.999827193
ENSMUSG00000028907.7	938.7111912	-0.109321375	0.099939182	-1.09387903	0.274008037	0.999827193
ENSMUSG00000019731.13	2919.43069	-0.109250516	0.094151622	-1.160367854	0.245899069	0.999827193
ENSMUSG00000020496.9	6061.492517	-0.109116012	0.095717936	-1.139974553	0.254296903	0.999827193
ENSMUSG00000030423.7	436.5959182	-0.109106519	0.108494391	-1.005642017	0.314587805	0.999827193
ENSMUSG00000033285.15	1326.205146	-0.109106162	0.106663951	-1.02289631	0.306356874	0.999827193
ENSMUSG00000031928.15	1612.689993	-0.109046583	0.106741998	-1.021590234	0.306974882	0.999827193
ENSMUSG00000045257.10	132.4899621	-0.109024449	0.126259568	-0.863494547	0.387865616	0.999827193
ENSMUSG00000109378.1	11.53969276	-0.109024234	0.080496331	-1.354400037	0.175608786	NA
ENSMUSG00000029072.3	12.72918077	-0.10896389	0.081775853	-1.332470235	0.182705716	NA
ENSMUSG00000042328.13	533.0409535	-0.10895453	0.106671298	-1.021404376	0.307062893	0.999827193
ENSMUSG00000034773.16	454.6731379	-0.108945351	0.126184599	-0.863380726	0.387928173	0.999827193
ENSMUSG00000063145.10	227.402926	-0.108806177	0.123443386	-0.881425736	0.378087433	0.999827193
ENSMUSG00000097162.2	12.3316015	-0.108770525	0.078562556	-1.384508481	0.166202813	NA
ENSMUSG00000022443.17	69513.10956	-0.108767405	0.094718716	-1.148320093	0.250836447	0.999827193
ENSMUSG00000025995.16	1568.027992	-0.108752229	0.112908295	-0.963190784	0.335451789	0.999827193
ENSMUSG00000034889.8	1822.676013	-0.108731976	0.117720423	-0.923645811	0.355670754	0.999827193
ENSMUSG00000035493.10	21.18805422	-0.108729494	0.088597484	-1.227230038	0.219736142	NA
ENSMUSG00000058392.12	1061.075281	-0.108695792	0.119258063	-0.911433485	0.362067017	0.999827193
ENSMUSG00000046658.16	509.5290614	-0.108692052	0.120008078	-0.90570613	0.365091417	0.999827193
ENSMUSG00000037035.5	471.0061046	-0.108682689	0.125678809	-0.864765425	0.387167552	0.999827193
ENSMUSG00000024912.5	1895.138638	-0.108643602	0.112103886	-0.969133237	0.332478716	0.999827193
ENSMUSG00000031808.7	6036.03253	-0.108625915	0.106853112	-1.016591023	0.309348026	0.999827193
ENSMUSG00000037580.10	358.1514464	-0.108622646	0.118263032	-0.918483518	0.358365784	0.999827193
ENSMUSG00000026655.15	1613.282301	-0.108598208	0.102672747	-1.057712121	0.290186708	0.999827193
ENSMUSG00000028851.6	3657.466195	-0.108524667	0.125250309	-0.866462272	0.386236707	0.999827193
ENSMUSG00000052926.16	1477.192392	-0.10851574	0.120152143	-0.903152761	0.366444825	0.999827193
ENSMUSG00000002660.7	909.5337355	-0.108488639	0.123955421	-0.87522303	0.381452565	0.999827193
ENSMUSG00000084786.9	1331.863933	-0.108310181	0.113606488	-0.953380243	0.340397448	0.999827193
ENSMUSG00000021115.15	1010.267994	-0.108292076	0.103072237	-1.050642528	0.293422801	0.999827193
ENSMUSG00000020253.15	876.3075199	-0.108285897	0.11370954	-0.952302655	0.340943512	0.999827193
ENSMUSG00000028102.15	311.9831178	-0.108227886	0.120605552	-0.897370683	0.369521151	0.999827193
ENSMUSG00000024251.9	1157.949557	-0.10816037	0.101846904	-1.061989767	0.288240331	0.999827193
ENSMUSG00000032782.19	1219.646571	-0.108106533	0.11151196	-0.969461332	0.332315064	0.999827193
ENSMUSG00000099481.6	88.89540176	-0.108085148	0.121983154	-0.886066184	0.375581864	0.999827193
ENSMUSG00000038486.9	54.8788701	-0.108066245	0.120844394	-0.894259484	0.371183072	0.999827193
ENSMUSG00000051373.5	27.21368088	-0.108054836	0.106620901	-1.013448909	0.310845788	NA
ENSMUSG00000047104.5	8.037496181	-0.107981926	0.067168578	-1.607625601	0.107917202	NA
ENSMUSG00000020009.13	736.5824666	-0.107945766	0.112794498	-0.957012695	0.338560847	0.999827193
ENSMUSG00000054455.4	3007.566623	-0.107915087	0.087511283	-1.23315626	0.217517471	0.999827193
ENSMUSG00000046556.7	1486.123455	-0.107887585	0.103994271	-1.037437774	0.299531882	0.999827193
ENSMUSG00000025439.5	923.5472803	-0.107868218	0.101638989	-1.061287791	0.288559133	0.999827193
ENSMUSG00000034218.16	1645.643969	-0.107861114	0.094827592	-1.13744441	0.255352551	0.999827193
ENSMUSG00000020758.15	89.59163581	-0.107852439	0.125255593	-0.861058869	0.389205621	0.999827193
ENSMUSG00000028896.13	1782.868556	-0.107738335	0.124282975	-0.86687927	0.386008163	0.999827193
ENSMUSG00000015672.4	462.971545	-0.107726365	0.122142487	-0.88197291	0.377791457	0.999827193
ENSMUSG00000041153.9	482.5566687	-0.107717354	0.115024204	-0.936475543	0.349028399	0.999827193
ENSMUSG00000027342.14	6337.719509	-0.107603924	0.117312898	-0.917238653	0.359017596	0.999827193
ENSMUSG00000032615.14	328.4374689	-0.107589163	0.119908331	-0.897261785	0.369579243	0.999827193
ENSMUSG00000038587.9	1218.77556	-0.107563113	0.104936054	-1.025034856	0.305346742	0.999827193
ENSMUSG00000020340.16	93.25964792	-0.107562798	0.126077938	-0.853145287	0.39357874	0.999827193
ENSMUSG00000100747.4	7.357021552	-0.107539719	0.066812817	-1.609567191	0.107492376	NA
ENSMUSG00000049775.16	17161.68093	-0.107526025	0.093479881	-1.150258471	0.25003743	0.999827193
ENSMUSG00000033306.15	6344.024224	-0.107435837	0.096871956	-1.109049947	0.267408636	0.999827193
ENSMUSG00000001027.7	8.346654939	-0.107362124	0.065662071	-1.635070638	0.10203424	NA
ENSMUSG00000040697.10	906.2950614	-0.107302719	0.104614846	-1.025693032	0.3050363	0.999827193
ENSMUSG00000058056.16	6682.57431	-0.107285662	0.118094476	-0.90847316	0.363628288	0.999827193
ENSMUSG00000000093.6	111.3202018	-0.107212477	0.125457721	-0.854570582	0.392788919	0.999827193
ENSMUSG00000030313.15	1162.10124	-0.107205729	0.108095756	-0.991766305	0.321311538	0.999827193
ENSMUSG00000008090.14	838.0869877	-0.107149182	0.111127911	-0.964196848	0.334947245	0.999827193
ENSMUSG00000005917.15	106.8172768	-0.107131837	0.126945224	-0.843921762	0.398713126	0.999827193
ENSMUSG00000111375.4	168.4424102	-0.107052878	0.12534255	-0.854082494	0.393059283	0.999827193
ENSMUSG00000038291.16	1073.448829	-0.106997291	0.096226453	-1.11193219	0.266167307	0.999827193
ENSMUSG00000025130.11	26681.46111	-0.106979953	0.087778935	-1.218742897	0.222941791	0.999827193
ENSMUSG00000041406.14	765.353257	-0.106934863	0.103392394	-1.034262379	0.301013519	0.999827193
ENSMUSG00000066878.4	21.37285829	-0.106907594	0.089920623	-1.188910735	0.234474795	NA
ENSMUSG00000040225.15	10574.92465	-0.106881095	0.083744827	-1.276271012	0.201859734	0.999827193
ENSMUSG00000038552.14	439.5429948	-0.106823663	0.125455911	-0.851483699	0.394500715	0.999827193
ENSMUSG00000052031.8	265.1979681	-0.106805467	0.119921458	-0.890628489	0.37312851	0.999827193
ENSMUSG00000022483.17	8.259342407	-0.106728848	0.06413606	-1.664100472	0.096092353	NA
ENSMUSG00000020973.7	71.38201471	-0.106712928	0.125583531	-0.849736643	0.395471521	0.999827193
ENSMUSG00000020521.7	1188.090477	-0.106692697	0.104431283	-1.021654571	0.306944419	0.999827193
ENSMUSG00000110580.1	5.693563676	-0.106669099	0.057216248	-1.864314833	0.062277505	NA
ENSMUSG00000024045.5	1842.234638	-0.106640296	0.114546177	-0.930980838	0.351863476	0.999827193
ENSMUSG00000009927.9	8518.724637	-0.106631565	0.116063496	-0.91873473	0.358234339	0.999827193
ENSMUSG00000044042.18	1211.576374	-0.10660357	0.103794969	-1.027059124	0.304392625	0.999827193
ENSMUSG00000092558.3	470.5541662	-0.106554279	0.12362203	-0.861936007	0.388722734	0.999827193
ENSMUSG00000056167.7	1436.770772	-0.106524195	0.096806365	-1.100384212	0.271164754	0.999827193
ENSMUSG00000035505.14	593.1309977	-0.106487044	0.108979992	-0.977124717	0.328507412	0.999827193
ENSMUSG00000059058.7	263.6310417	-0.106432516	0.126216331	-0.843254711	0.399086006	0.999827193
ENSMUSG00000026999.14	943.4076111	-0.106406675	0.119359593	-0.891479874	0.372671784	0.999827193
ENSMUSG00000070348.5	9881.181188	-0.106401152	0.126705815	-0.839749555	0.401048823	0.999827193
ENSMUSG00000032300.7	1600.911608	-0.106396369	0.098756742	-1.077358024	0.281320349	0.999827193
ENSMUSG00000030353.15	511.8862571	-0.106374425	0.124190329	-0.856543544	0.391697198	0.999827193
ENSMUSG00000040351.11	2296.706312	-0.106338562	0.087715821	-1.212307654	0.225394635	0.999827193
ENSMUSG00000024644.16	1564.84394	-0.106273279	0.11150171	-0.953108962	0.340534866	0.999827193
ENSMUSG00000085795.8	2162.798358	-0.106223213	0.112666864	-0.942807936	0.345779152	0.999827193
ENSMUSG00000104348.1	9.040244793	-0.10621948	0.063189755	-1.680960472	0.092770593	NA
ENSMUSG00000038482.11	6270.635235	-0.106189082	0.112045046	-0.947735623	0.343264061	0.999827193
ENSMUSG00000035495.15	842.6658614	-0.106185498	0.110251597	-0.963119819	0.335487397	0.999827193
ENSMUSG00000069089.8	736.2745575	-0.106129132	0.105077497	-1.010008188	0.312491367	0.999827193
ENSMUSG00000030041.9	39.48518931	-0.106101894	0.112740995	-0.941111917	0.346647509	NA
ENSMUSG00000028622.11	1175.033389	-0.106101157	0.110706347	-0.958401757	0.33786021	0.999827193
ENSMUSG00000001674.11	1674.108328	-0.106096133	0.11444602	-0.92704083	0.353905336	0.999827193
ENSMUSG00000029822.15	1944.577074	-0.106063675	0.098077373	-1.08142858	0.279506514	0.999827193
ENSMUSG00000046432.12	1823.086385	-0.106061835	0.122581382	-0.865236088	0.386909222	0.999827193
ENSMUSG00000006057.15	2820.143863	-0.106055254	0.117090945	-0.905751122	0.365067597	0.999827193
ENSMUSG00000048174.2	99.79970251	-0.106016549	0.126853541	-0.835739765	0.403301319	0.999827193
ENSMUSG00000105366.1	61.75826748	-0.106010793	0.119889114	-0.884240358	0.376566476	0.999827193
ENSMUSG00000020160.18	530.614125	-0.105976135	0.116302345	-0.911212367	0.362183489	0.999827193
ENSMUSG00000032481.17	4698.371581	-0.105919927	0.087900723	-1.204994953	0.22820525	0.999827193
ENSMUSG00000051029.8	37.32214578	-0.105860504	0.114142526	-0.927441405	0.353697401	NA
ENSMUSG00000087060.7	65.81443316	-0.10566493	0.121662897	-0.868505787	0.385117506	0.999827193
ENSMUSG00000009376.15	2972.686894	-0.105614714	0.090014626	-1.173306138	0.240673062	0.999827193
ENSMUSG00000041046.7	18.9544239	-0.105540964	0.07538811	-1.3999683	0.161522811	NA
ENSMUSG00000024352.11	117.4831834	-0.105512276	0.126966616	-0.831023773	0.4059602	0.999827193
ENSMUSG00000028637.15	21.62717302	-0.105492468	0.096954214	-1.088064808	0.276566498	NA
ENSMUSG00000057522.15	3019.369731	-0.105487878	0.086863787	-1.214405704	0.224592838	0.999827193
ENSMUSG00000078348.4	1006.422674	-0.105473324	0.110016488	-0.958704692	0.337707534	0.999827193
ENSMUSG00000030689.15	785.7383838	-0.105407626	0.115077782	-0.915968527	0.359683403	0.999827193
ENSMUSG00000037851.13	4880.803032	-0.105387888	0.12090236	-0.871677679	0.38338424	0.999827193
ENSMUSG00000066148.3	1069.188275	-0.105384855	0.115250278	-0.914400003	0.3605067	0.999827193
ENSMUSG00000024121.13	401.896391	-0.105335505	0.110164119	-0.95616891	0.338986904	0.999827193
ENSMUSG00000032737.13	4198.328477	-0.105304256	0.087024725	-1.210049849	0.226259765	0.999827193
ENSMUSG00000106427.1	11.07653935	-0.105296354	0.075317296	-1.398036834	0.162102007	NA
ENSMUSG00000033157.17	367.3145	-0.105292522	0.118632529	-0.887551866	0.374781855	0.999827193
ENSMUSG00000061751.16	630.5541986	-0.105211371	0.115287017	-0.912603812	0.361450949	0.999827193
ENSMUSG00000037376.14	750.6830185	-0.105137324	0.115708997	-0.908635689	0.363542461	0.999827193
ENSMUSG00000003929.10	383.3822398	-0.105042586	0.123188546	-0.852697667	0.393826985	0.999827193
ENSMUSG00000030983.4	696.5912308	-0.105035931	0.124064394	-0.846624301	0.397204565	0.999827193
ENSMUSG00000033855.15	1304.676631	-0.105006768	0.107017429	-0.981211838	0.326488288	0.999827193
ENSMUSG00000003355.7	454.7357647	-0.104973535	0.124615763	-0.842377663	0.399576592	0.999827193
ENSMUSG00000090841.2	16688.3809	-0.104954636	0.125424123	-0.836797843	0.40270621	0.999827193
ENSMUSG00000028690.4	595.319123	-0.104923068	0.118067748	-0.888668322	0.37418136	0.999827193
ENSMUSG00000025236.11	1407.765845	-0.104920022	0.11465199	-0.915117324	0.360130041	0.999827193
ENSMUSG00000006638.14	18.32812031	-0.104911191	0.088938833	-1.179588119	0.23816407	NA
ENSMUSG00000001403.13	4145.385998	-0.104894009	0.110671676	-0.947794526	0.343234068	0.999827193
ENSMUSG00000028334.10	2202.93463	-0.1047981	0.117567163	-0.891389206	0.372720406	0.999827193
ENSMUSG00000029217.16	155.2904995	-0.104781267	0.125969606	-0.831798008	0.405522968	0.999827193
ENSMUSG00000072966.11	11.99622313	-0.10477263	0.06904514	-1.517451195	0.129152807	NA
ENSMUSG00000030407.2	569.3411424	-0.104771703	0.117111404	-0.894632794	0.370983415	0.999827193
ENSMUSG00000004667.18	2205.350058	-0.104751179	0.117336568	-0.892741118	0.371995825	0.999827193
ENSMUSG00000028854.9	2153.524739	-0.104734837	0.096906052	-1.080787371	0.279791707	0.999827193
ENSMUSG00000042331.13	5721.668354	-0.104732926	0.089573681	-1.169237715	0.24230787	0.999827193
ENSMUSG00000020897.12	2210.456682	-0.104704457	0.114599536	-0.913655155	0.360898075	0.999827193
ENSMUSG00000001517.14	4771.276245	-0.104702947	0.111385198	-0.940007722	0.3472136	0.999827193
ENSMUSG00000026981.15	262.9082565	-0.104616008	0.122419809	-0.854567647	0.392790545	0.999827193
ENSMUSG00000036197.16	1826.745326	-0.104585211	0.090049412	-1.16142026	0.245471034	0.999827193
ENSMUSG00000029920.9	1253.968393	-0.104545537	0.117248142	-0.891660499	0.372574932	0.999827193
ENSMUSG00000018921.11	1921.311613	-0.104532053	0.108738968	-0.961311799	0.336395417	0.999827193
ENSMUSG00000100701.1	12.15268103	-0.104494312	0.07348308	-1.422018666	0.155020832	NA
ENSMUSG00000050212.4	315.1490836	-0.104494035	0.115589471	-0.904009982	0.365990109	0.999827193
ENSMUSG00000035372.1	1400.558689	-0.104471164	0.10085585	-1.03584635	0.30027383	0.999827193
ENSMUSG00000025825.12	1337.197173	-0.104455685	0.112510113	-0.928411522	0.353194144	0.999827193
ENSMUSG00000020527.14	877.7226964	-0.104424306	0.118924834	-0.878069811	0.379905835	0.999827193
ENSMUSG00000054312.6	862.8572841	-0.104404652	0.124128499	-0.841101385	0.400291139	0.999827193
ENSMUSG00000002767.13	1164.913462	-0.104344522	0.126271203	-0.826352487	0.408604168	0.999827193
ENSMUSG00000018986.10	15.94952521	-0.104300936	0.085346901	-1.222082289	0.22167651	NA
ENSMUSG00000031772.17	33.51658185	-0.104278083	0.105776001	-0.985838776	0.324212235	NA
ENSMUSG00000027861.13	69.07168167	-0.10425673	0.090591453	-1.150845106	0.249795965	0.999827193
ENSMUSG00000079009.8	52.00512174	-0.104251138	0.116127162	-0.897732585	0.369328133	0.999827193
ENSMUSG00000014856.12	832.2309056	-0.10422401	0.115928968	-0.89903337	0.368634886	0.999827193
ENSMUSG00000035529.10	1647.85003	-0.104159005	0.091503476	-1.138306545	0.254992502	0.999827193
ENSMUSG00000035678.7	174.5031134	-0.104153896	0.126794723	-0.821437149	0.411397311	0.999827193
ENSMUSG00000029442.18	21.13516292	-0.104148673	0.080088225	-1.30042428	0.193455593	NA
ENSMUSG00000003166.20	1306.728746	-0.104144683	0.09432337	-1.10412386	0.269539412	0.999827193
ENSMUSG00000086495.7	31.51963538	-0.103994635	0.111288397	-0.934460719	0.35006629	NA
ENSMUSG00000114584.1	24.17611918	-0.103992532	0.098356575	-1.057301271	0.290374114	NA
ENSMUSG00000025269.16	375.9700738	-0.103950248	0.117705104	-0.88314138	0.377159889	0.999827193
ENSMUSG00000092569.1	24.48523231	-0.103931377	0.095061439	-1.093307419	0.274258847	NA
ENSMUSG00000024037.12	925.4949982	-0.10390051	0.119768126	-0.867513862	0.38566052	0.999827193
ENSMUSG00000037465.10	1668.162291	-0.103888779	0.097204099	-1.068769528	0.285173533	0.999827193
ENSMUSG00000042606.9	1022.997808	-0.103815384	0.124420914	-0.834388536	0.404062075	0.999827193
ENSMUSG00000054321.6	162.7931249	-0.103770385	0.126923347	-0.817583117	0.413595271	0.999827193
ENSMUSG00000083367.1	23.24706805	-0.103723289	0.094300773	-1.099919821	0.271367058	NA
ENSMUSG00000031787.8	1315.513256	-0.103722084	0.112800422	-0.919518577	0.357824393	0.999827193
ENSMUSG00000020700.11	1742.697024	-0.103713194	0.105765231	-0.980598182	0.326790931	0.999827193
ENSMUSG00000025138.14	576.6527577	-0.103710403	0.111278581	-0.931988905	0.351342259	0.999827193
ENSMUSG00000050428.7	273.3019785	-0.103594978	0.121000779	-0.856151331	0.391914079	0.999827193
ENSMUSG00000039813.14	265.1887612	-0.103575965	0.125663585	-0.824232135	0.409807671	0.999827193
ENSMUSG00000035478.14	4856.210532	-0.103552978	0.110298899	-0.938839627	0.34781309	0.999827193
ENSMUSG00000026917.15	1559.543663	-0.103531521	0.108388412	-0.955189942	0.339481651	0.999827193
ENSMUSG00000060314.13	11.6993295	-0.103528154	0.070750598	-1.463283081	0.143389935	NA
ENSMUSG00000036160.13	605.9996356	-0.103484887	0.109563327	-0.944521221	0.344903363	0.999827193
ENSMUSG00000032714.6	1535.070844	-0.103426583	0.09350971	-1.106051797	0.268704101	0.999827193
ENSMUSG00000029782.19	1895.080088	-0.103393612	0.093591274	-1.104735594	0.269274175	0.999827193
ENSMUSG00000056328.14	127.1098205	-0.103307836	0.065134576	-1.586067531	0.112723991	0.999827193
ENSMUSG00000022021.14	4575.532425	-0.103304843	0.096151758	-1.074393693	0.282646268	0.999827193
ENSMUSG00000074825.4	216.2823718	-0.103275644	0.122484367	-0.843174078	0.399131093	0.999827193
ENSMUSG00000026558.13	2334.569871	-0.103271236	0.123805992	-0.834137622	0.404203437	0.999827193
ENSMUSG00000026489.13	40.49004811	-0.103262764	0.112945407	-0.914271472	0.360574217	NA
ENSMUSG00000045055.5	24.29229321	-0.103176005	0.089740591	-1.14971391	0.250261723	NA
ENSMUSG00000024069.12	475.3008375	-0.103165906	0.108369123	-0.951986172	0.341103995	0.999827193
ENSMUSG00000036442.8	846.7881684	-0.103143769	0.110244492	-0.935591132	0.349483742	0.999827193
ENSMUSG00000002957.11	5184.616755	-0.103112674	0.087790915	-1.174525564	0.240184579	0.999827193
ENSMUSG00000021518.4	1981.488543	-0.103047412	0.099017574	-1.040698208	0.298015635	0.999827193
ENSMUSG00000023988.8	1141.934309	-0.103042816	0.126663378	-0.813517039	0.415921681	0.999827193
ENSMUSG00000018040.9	2019.929101	-0.102992399	0.097260439	-1.05893414	0.289629775	0.999827193
ENSMUSG00000031156.18	613.662844	-0.102940362	0.114041804	-0.902654625	0.366709225	0.999827193
ENSMUSG00000010830.8	1397.570751	-0.102846634	0.094578103	-1.08742542	0.276848842	0.999827193
ENSMUSG00000003873.11	2365.871253	-0.102838001	0.095519214	-1.076621095	0.281649576	0.999827193
ENSMUSG00000097495.1	17.6181137	-0.10280324	0.09639957	-1.066428415	0.286230022	NA
ENSMUSG00000042406.8	7537.939209	-0.102659928	0.122863178	-0.835563019	0.403400781	0.999827193
ENSMUSG00000021965.3	970.4342314	-0.10264651	0.112088884	-0.915759938	0.35979282	0.999827193
ENSMUSG00000061897.5	133.4603166	-0.102531422	0.12686235	-0.808210013	0.418969694	0.999827193
ENSMUSG00000037331.15	6502.144384	-0.102515949	0.099336982	-1.032001849	0.302071251	0.999827193
ENSMUSG00000043998.10	2212.941616	-0.102507164	0.106445139	-0.963004646	0.335545192	0.999827193
ENSMUSG00000037434.7	473.1060851	-0.102484182	0.111315618	-0.920663103	0.357226346	0.999827193
ENSMUSG00000066315.9	53.92425805	-0.10247561	0.104385831	-0.981700376	0.32624748	0.999827193
ENSMUSG00000029007.8	762.5640522	-0.102462037	0.099467708	-1.030103525	0.302961411	0.999827193
ENSMUSG00000038628.8	878.8911361	-0.102444237	0.115064452	-0.890320468	0.373293834	0.999827193
ENSMUSG00000024843.15	1031.269279	-0.102360103	0.106713365	-0.959206031	0.337454963	0.999827193
ENSMUSG00000022568.17	3218.946131	-0.102351632	0.10888848	-0.939967491	0.347234236	0.999827193
ENSMUSG00000026856.14	534.0714632	-0.102346378	0.108304739	-0.944985228	0.344666417	0.999827193
ENSMUSG00000009566.12	589.7598023	-0.102332057	0.122300118	-0.836729009	0.402744909	0.999827193
ENSMUSG00000029438.9	591.6166972	-0.102306353	0.108052408	-0.946821592	0.343729697	0.999827193
ENSMUSG00000064105.12	653.9535385	-0.102280165	0.109933626	-0.930381078	0.352173812	0.999827193
ENSMUSG00000067629.13	504.7830584	-0.102168083	0.116750857	-0.875094929	0.381522256	0.999827193
ENSMUSG00000028266.17	1082.255933	-0.102151546	0.09902811	-1.031540902	0.302287238	0.999827193
ENSMUSG00000054381.5	148.3461208	-0.102135445	0.126384985	-0.808129577	0.419015993	0.999827193
ENSMUSG00000051518.8	802.6727891	-0.102095114	0.124305645	-0.821323227	0.411462181	0.999827193
ENSMUSG00000033763.14	2408.003944	-0.102090909	0.088943333	-1.147819685	0.251043009	0.999827193
ENSMUSG00000024833.14	1550.93578	-0.102057377	0.116075867	-0.879229936	0.379276616	0.999827193
ENSMUSG00000020692.14	430.5746474	-0.102033885	0.125268152	-0.814523746	0.415344974	0.999827193
ENSMUSG00000002949.15	1180.687386	-0.102003231	0.111144502	-0.917753277	0.358748048	0.999827193
ENSMUSG00000036167.16	1971.654411	-0.101980165	0.093101397	-1.095366637	0.273356044	0.999827193
ENSMUSG00000022223.9	100.8281588	-0.101968273	0.126580666	-0.805559613	0.420496821	0.999827193
ENSMUSG00000020099.8	7446.699631	-0.10184678	0.096278805	-1.057831778	0.290132142	0.999827193
ENSMUSG00000078521.2	372.6455233	-0.101817501	0.126232807	-0.806585101	0.41990556	0.999827193
ENSMUSG00000030403.9	2633.819622	-0.101789511	0.114137408	-0.891815515	0.372491824	0.999827193
ENSMUSG00000026158.11	281.172798	-0.101733868	0.120743916	-0.842558959	0.399475152	0.999827193
ENSMUSG00000082896.1	56.1797413	-0.101709222	0.103904149	-0.978875463	0.327641517	0.999827193
ENSMUSG00000036315.13	477.2950718	-0.101643734	0.123152701	-0.825347181	0.409174513	0.999827193
ENSMUSG00000045064.4	103.1686908	-0.101631281	0.126738065	-0.801900215	0.422610682	0.999827193
ENSMUSG00000026181.13	1489.86213	-0.101397304	0.101491704	-0.999069878	0.317760842	0.999827193
ENSMUSG00000026491.13	3603.887372	-0.101381083	0.096925297	-1.045971338	0.295574266	0.999827193
ENSMUSG00000039167.11	178.4636732	-0.10136286	0.126159615	-0.803449349	0.421715062	0.999827193
ENSMUSG00000033149.17	6722.673933	-0.101203628	0.085841062	-1.178965239	0.238412018	0.999827193
ENSMUSG00000006398.15	5495.009964	-0.101202023	0.111987971	-0.903686552	0.366161632	0.999827193
ENSMUSG00000021276.10	922.2192873	-0.101153203	0.122104188	-0.828417146	0.4074343	0.999827193
ENSMUSG00000066975.12	20.29976192	-0.101152133	0.09425468	-1.073178893	0.283190859	NA
ENSMUSG00000063531.7	2645.715067	-0.100996521	0.095186848	-1.061034402	0.288674267	0.999827193
ENSMUSG00000043831.12	156.4603817	-0.100983082	0.126889702	-0.795833552	0.426128787	0.999827193
ENSMUSG00000035007.5	572.6570405	-0.100880969	0.119260061	-0.845890636	0.397613757	0.999827193
ENSMUSG00000048175.13	1002.513805	-0.100751497	0.09538574	-1.056253247	0.29085253	0.999827193
ENSMUSG00000040383.16	1917.705055	-0.100737676	0.094438499	-1.066701357	0.286106714	0.999827193
ENSMUSG00000027953.13	696.236425	-0.100728933	0.115893575	-0.869150274	0.384764942	0.999827193
ENSMUSG00000032035.15	1960.768933	-0.100702346	0.095507434	-1.054392746	0.291703142	0.999827193
ENSMUSG00000024042.6	1037.416271	-0.100689856	0.106311296	-0.947122837	0.343576189	0.999827193
ENSMUSG00000029028.14	1366.223579	-0.100660681	0.09474264	-1.062464382	0.28802492	0.999827193
ENSMUSG00000110458.1	10.67620836	-0.100633278	0.076955371	-1.307683618	0.190980642	NA
ENSMUSG00000035545.13	1136.608265	-0.100590179	0.106544409	-0.944115041	0.345110864	0.999827193
ENSMUSG00000027737.10	248.4803661	-0.100580325	0.126603828	-0.794449326	0.426933898	0.999827193
ENSMUSG00000045691.14	113.1707207	-0.100561696	0.126739793	-0.79345006	0.427515654	0.999827193
ENSMUSG00000027582.16	470.1920725	-0.100538691	0.112961156	-0.89002888	0.373450379	0.999827193
ENSMUSG00000017550.14	828.1329876	-0.100499897	0.104804586	-0.958926516	0.337595766	0.999827193
ENSMUSG00000022602.14	142.3326319	-0.100474247	0.124374496	-0.807836412	0.419184761	0.999827193
ENSMUSG00000058886.9	425.833261	-0.100466437	0.113366851	-0.886206473	0.375506276	0.999827193
ENSMUSG00000037740.8	1079.341093	-0.100397129	0.126981778	-0.790642016	0.429152921	0.999827193
ENSMUSG00000048481.15	189.7874807	-0.100385304	0.124393096	-0.807000604	0.419666135	0.999827193
ENSMUSG00000044700.15	1060.182025	-0.100361679	0.115114879	-0.871839328	0.383296036	0.999827193
ENSMUSG00000052751.16	597.4318204	-0.100317106	0.110427737	-0.908441194	0.36364517	0.999827193
ENSMUSG00000047539.9	1553.571149	-0.100280645	0.091528548	-1.095621495	0.273244451	0.999827193
ENSMUSG00000047669.8	132.5427211	-0.100273044	0.126755599	-0.791073884	0.428900878	0.999827193
ENSMUSG00000017724.14	1178.300798	-0.100229284	0.126197845	-0.79422342	0.427065376	0.999827193
ENSMUSG00000004099.16	7054.496068	-0.100200873	0.111871262	-0.895680186	0.370423596	0.999827193
ENSMUSG00000029607.14	11.09626813	-0.100160357	0.074966893	-1.336061202	0.18152927	NA
ENSMUSG00000019845.8	252.6526553	-0.100158745	0.119659696	-0.837029911	0.402575755	0.999827193
ENSMUSG00000021693.20	1855.849857	-0.100152768	0.093129472	-1.07541432	0.282189273	0.999827193
ENSMUSG00000053293.9	2342.651573	-0.100146749	0.090680567	-1.104390414	0.269423817	0.999827193
ENSMUSG00000014767.17	680.1339809	-0.100098409	0.104014738	-0.962348332	0.335874658	0.999827193
ENSMUSG00000049539.3	5.622358408	-0.100096599	0.054877264	-1.824008554	0.068150779	NA
ENSMUSG00000028540.6	370.3163384	-0.100093731	0.125683439	-0.796395547	0.425802166	0.999827193
ENSMUSG00000006526.13	688.6905622	-0.100078956	0.107164296	-0.933883393	0.350364046	0.999827193
ENSMUSG00000020154.10	23.71123027	-0.100049987	0.104387137	-0.958451297	0.337835239	NA
ENSMUSG00000050144.13	1060.611789	-0.100049844	0.102997092	-0.971385135	0.331356528	0.999827193
ENSMUSG00000045555.3	35.5144863	-0.100009698	0.108668866	-0.920316015	0.357407642	NA
ENSMUSG00000079003.2	2004.947508	-0.099973202	0.123197125	-0.811489729	0.417084489	0.999827193
ENSMUSG00000057691.8	824.3346237	-0.099885459	0.10052494	-0.993638582	0.320398854	0.999827193
ENSMUSG00000087658.2	26.72838144	-0.099882861	0.1000585	-0.998244641	0.318160744	NA
ENSMUSG00000014329.14	959.133012	-0.099869041	0.12377465	-0.806861834	0.41974609	0.999827193
ENSMUSG00000038759.15	5000.091045	-0.099827329	0.090868503	-1.098591105	0.271946459	0.999827193
ENSMUSG00000027956.11	154.4446551	-0.099807045	0.126319763	-0.790114249	0.429461049	0.999827193
ENSMUSG00000038274.12	7873.593224	-0.099769527	0.115417245	-0.864424788	0.387354581	0.999827193
ENSMUSG00000040658.6	918.0496473	-0.099672672	0.126532825	-0.787721859	0.430859417	0.999827193
ENSMUSG00000027160.16	1377.396712	-0.099650579	0.103427012	-0.963486975	0.335303197	0.999827193
ENSMUSG00000006219.12	1797.878431	-0.099629289	0.108199445	-0.920792978	0.357158522	0.999827193
ENSMUSG00000097287.3	80.96012358	-0.09960375	0.120111541	-0.829260447	0.406957047	0.999827193
ENSMUSG00000064127.13	3048.786643	-0.099587452	0.09248121	-1.076839849	0.281551819	0.999827193
ENSMUSG00000028850.2	180.8107054	-0.099514697	0.122690037	-0.811106579	0.417304468	0.999827193
ENSMUSG00000047284.14	1405.621526	-0.099502147	0.105456965	-0.943533193	0.345408245	0.999827193
ENSMUSG00000026341.16	9159.418978	-0.099482744	0.094687223	-1.050645919	0.293421243	0.999827193
ENSMUSG00000027669.14	1687.106968	-0.099477646	0.092952761	-1.070195705	0.284531227	0.999827193
ENSMUSG00000021711.16	1502.062012	-0.09945435	0.102429622	-0.970953014	0.331571677	0.999827193
ENSMUSG00000058542.3	150.0713852	-0.099361445	0.11741722	-0.846225491	0.397426964	0.999827193
ENSMUSG00000105987.4	8875.96589	-0.099327069	0.107926477	-0.920321611	0.357404719	0.999827193
ENSMUSG00000028614.14	2347.573118	-0.099290172	0.107233116	-0.925928256	0.354483266	0.999827193
ENSMUSG00000035439.13	709.834892	-0.099263234	0.125383107	-0.791679486	0.428547587	0.999827193
ENSMUSG00000029752.12	3119.777851	-0.099192348	0.125832449	-0.788289102	0.430527621	0.999827193
ENSMUSG00000034591.5	1332.384225	-0.099086697	0.093469302	-1.060098825	0.289099642	0.999827193
ENSMUSG00000000976.13	1109.222855	-0.099058876	0.10416684	-0.950963628	0.34162284	0.999827193
ENSMUSG00000030551.14	965.7013567	-0.099010585	0.103619018	-0.955525225	0.339312155	0.999827193
ENSMUSG00000060568.14	118.3082627	-0.098960457	0.124761279	-0.79319848	0.427662193	0.999827193
ENSMUSG00000041199.2	499.0037742	-0.098959726	0.121306779	-0.815780669	0.414625591	0.999827193
ENSMUSG00000020720.13	2567.044226	-0.098956803	0.108014778	-0.916141338	0.359592769	0.999827193
ENSMUSG00000002814.15	636.2853642	-0.098880422	0.101962792	-0.969769666	0.332161316	0.999827193
ENSMUSG00000028187.10	656.9929809	-0.098873094	0.123259172	-0.802156077	0.42246268	0.999827193
ENSMUSG00000034321.13	629.8907378	-0.098810418	0.121645393	-0.81228245	0.416629578	0.999827193
ENSMUSG00000024327.15	200.8617922	-0.098697799	0.125469253	-0.786629364	0.431498865	0.999827193
ENSMUSG00000051238.6	167.1771837	-0.098655335	0.124282478	-0.793799222	0.427312326	0.999827193
ENSMUSG00000000085.16	1380.513853	-0.098613887	0.099001485	-0.996084935	0.319208879	0.999827193
ENSMUSG00000027650.12	907.1366218	-0.098579566	0.098342694	-1.002408646	0.316146268	0.999827193
ENSMUSG00000020042.15	985.6111637	-0.098549752	0.114263407	-0.862478675	0.388424163	0.999827193
ENSMUSG00000028042.15	1032.715315	-0.098539903	0.107060415	-0.920413976	0.357356468	0.999827193
ENSMUSG00000005354.16	3596.360693	-0.098527063	0.120931292	-0.814735882	0.41522351	0.999827193
ENSMUSG00000029999.14	121.2506758	-0.098422125	0.126442219	-0.778396058	0.436335562	0.999827193
ENSMUSG00000055707.13	1362.131199	-0.098412032	0.100302991	-0.981147533	0.326519993	0.999827193
ENSMUSG00000056501.3	2196.210429	-0.098389709	0.116945964	-0.841326243	0.400165193	0.999827193
ENSMUSG00000025047.8	1830.451396	-0.098380144	0.118989218	-0.826798809	0.408351105	0.999827193
ENSMUSG00000084433.1	6.539744621	-0.098379896	0.065179546	-1.509367619	0.131204863	NA
ENSMUSG00000034006.16	256.7455302	-0.09836549	0.125004864	-0.786893301	0.431344329	0.999827193
ENSMUSG00000040990.17	4329.931416	-0.098361973	0.083825247	-1.17341704	0.240628607	0.999827193
ENSMUSG00000068101.11	655.5272643	-0.098358526	0.120286931	-0.817699189	0.413528973	0.999827193
ENSMUSG00000040524.9	1505.261895	-0.098303145	0.103690603	-0.948042957	0.343107586	0.999827193
ENSMUSG00000063856.7	4829.165045	-0.098233344	0.09705586	-1.01213202	0.311474934	0.999827193
ENSMUSG00000045948.8	394.4708806	-0.098224529	0.126518219	-0.776366673	0.437532516	0.999827193
ENSMUSG00000087590.2	145.3773677	-0.098216256	0.126283625	-0.777743397	0.436720303	0.999827193
ENSMUSG00000049950.6	130.3861994	-0.098181847	0.126494052	-0.776177576	0.437644144	0.999827193
ENSMUSG00000082895.1	41.55899585	-0.098145755	0.102672473	-0.955911085	0.339117158	NA
ENSMUSG00000000561.14	799.4804278	-0.09814011	0.119396628	-0.821967188	0.411095572	0.999827193
ENSMUSG00000037656.9	1953.055865	-0.098126142	0.115045374	-0.852934272	0.393695755	0.999827193
ENSMUSG00000015745.9	1605.869792	-0.098120313	0.094998472	-1.032862012	0.301668478	0.999827193
ENSMUSG00000026020.9	3604.278272	-0.09810684	0.124412884	-0.788558522	0.430370081	0.999827193
ENSMUSG00000113328.1	31.24287639	-0.098104352	0.105009849	-0.934239526	0.350180351	NA
ENSMUSG00000024772.9	4230.882123	-0.098103826	0.095040953	-1.032226883	0.301965844	0.999827193
ENSMUSG00000016510.11	261.0721547	-0.09802828	0.123775048	-0.791987417	0.428368013	0.999827193
ENSMUSG00000075419.4	567.901313	-0.097980581	0.111070167	-0.882150305	0.377695531	0.999827193
ENSMUSG00000024395.8	536.3603308	-0.097963466	0.117911725	-0.830820402	0.406075095	0.999827193
ENSMUSG00000001707.8	750.965326	-0.097936847	0.126631085	-0.773402888	0.439283982	0.999827193
ENSMUSG00000029343.17	3.746504684	-0.097924391	0.047884638	-2.045006396	0.040854227	NA
ENSMUSG00000043192.4	25.80600696	-0.097917879	0.099013624	-0.988933391	0.322695732	NA
ENSMUSG00000108456.1	23.84527863	-0.097893111	0.104248077	-0.939039967	0.347710225	NA
ENSMUSG00000072969.2	170.5499734	-0.097760239	0.125218679	-0.780716097	0.434969491	0.999827193
ENSMUSG00000106574.1	9.208407162	-0.097744659	0.070099444	-1.394371389	0.163205483	NA
ENSMUSG00000020564.17	556.7667102	-0.09768318	0.109752974	-0.890027631	0.37345105	0.999827193
ENSMUSG00000063632.6	1216.420582	-0.097678415	0.111548905	-0.875655524	0.381217331	0.999827193
ENSMUSG00000064344.1	10.72837668	-0.097661655	0.078758072	-1.240020897	0.214967665	NA
ENSMUSG00000049134.15	284.5872172	-0.097618379	0.119290321	-0.818326066	0.413171026	0.999827193
ENSMUSG00000034201.13	3241.120838	-0.097585482	0.088858283	-1.098214804	0.272110704	0.999827193
ENSMUSG00000116564.1	925.4350487	-0.097533717	0.098262459	-0.992583726	0.320912859	0.999827193
ENSMUSG00000047260.4	638.6649823	-0.097514108	0.111488466	-0.87465647	0.381760852	0.999827193
ENSMUSG00000038205.12	714.688989	-0.097497233	0.114758459	-0.849586457	0.395555044	0.999827193
ENSMUSG00000062184.11	20.35784523	-0.097485481	0.088184214	-1.10547542	0.26895364	NA
ENSMUSG00000028882.13	1535.068503	-0.097435468	0.123134625	-0.791292196	0.428773501	0.999827193
ENSMUSG00000001415.10	3033.511237	-0.097411037	0.096172121	-1.01288228	0.311116393	0.999827193
ENSMUSG00000037493.6	291.0290165	-0.097345761	0.120194099	-0.80990466	0.417994973	0.999827193
ENSMUSG00000019969.14	1700.518828	-0.097335704	0.099475229	-0.978491875	0.327831108	0.999827193
ENSMUSG00000028910.12	544.7412301	-0.097286057	0.12517688	-0.777188698	0.43704745	0.999827193
ENSMUSG00000042570.14	810.7262501	-0.097230685	0.107925157	-0.90090844	0.367637004	0.999827193
ENSMUSG00000049091.6	655.1453228	-0.097220466	0.111440914	-0.87239473	0.382993074	0.999827193
ENSMUSG00000040363.15	2177.863833	-0.097211844	0.090949355	-1.068856881	0.285134164	0.999827193
ENSMUSG00000021668.15	702.0685258	-0.097211298	0.102092445	-0.952188952	0.341001163	0.999827193
ENSMUSG00000051306.7	602.8129137	-0.097158004	0.104569374	-0.929124855	0.352824385	0.999827193
ENSMUSG00000027276.7	315.9734942	-0.097133392	0.126924891	-0.765282457	0.444103368	0.999827193
ENSMUSG00000049686.14	398.881048	-0.097120374	0.119332271	-0.813865126	0.415722221	0.999827193
ENSMUSG00000039682.12	2393.839541	-0.097050365	0.120759454	-0.803666806	0.42158943	0.999827193
ENSMUSG00000034781.5	4669.289585	-0.097010878	0.095340567	-1.017519422	0.308906398	0.999827193
ENSMUSG00000031849.9	10.0429494	-0.097008377	0.071081582	-1.364747012	0.172332578	NA
ENSMUSG00000022744.12	2497.70992	-0.097005901	0.091794154	-1.056776459	0.290613621	0.999827193
ENSMUSG00000044857.7	2007.372791	-0.096985868	0.098669391	-0.982937738	0.325638083	0.999827193
ENSMUSG00000027671.14	1432.175661	-0.096972083	0.097472966	-0.994861312	0.319803721	0.999827193
ENSMUSG00000024330.16	19.11224783	-0.096948933	0.092134995	-1.052248739	0.292685443	NA
ENSMUSG00000097415.2	499.8689209	-0.096918804	0.113578553	-0.853319587	0.393482101	0.999827193
ENSMUSG00000028331.12	47.9551834	-0.096906441	0.118793789	-0.815753429	0.414641174	NA
ENSMUSG00000042155.3	198.8568626	-0.096890246	0.12197068	-0.794373249	0.426978173	0.999827193
ENSMUSG00000056220.14	1084.976672	-0.096874006	0.104023049	-0.931274431	0.351711625	0.999827193
ENSMUSG00000030393.8	263.6746525	-0.096804532	0.119809905	-0.807984382	0.419099573	0.999827193
ENSMUSG00000054640.14	291.2364179	-0.096789631	0.126096351	-0.767584707	0.442733951	0.999827193
ENSMUSG00000070871.10	1700.664171	-0.096776404	0.095598744	-1.012318783	0.311385657	0.999827193
ENSMUSG00000059659.7	28.2900057	-0.096764027	0.094767238	-1.021070459	0.307221058	NA
ENSMUSG00000097994.1	45.82709495	-0.096756698	0.119932514	-0.806759521	0.419805045	NA
ENSMUSG00000036863.12	124.1538271	-0.096745391	0.126969336	-0.761958707	0.44608465	0.999827193
ENSMUSG00000020116.7	1553.606118	-0.096742512	0.111117797	-0.870630224	0.383956088	0.999827193
ENSMUSG00000032702.16	75.14189301	-0.096740212	0.12372137	-0.781919986	0.434261599	0.999827193
ENSMUSG00000020718.12	132.7968494	-0.096704299	0.126973556	-0.761609756	0.44629295	0.999827193
ENSMUSG00000027523.19	3863.301368	-0.096701756	0.101844778	-0.949501371	0.342365675	0.999827193
ENSMUSG00000072934.10	15.3067093	-0.09669093	0.09012562	-1.072846213	0.283340122	NA
ENSMUSG00000045106.12	213.052752	-0.096687449	0.122405326	-0.789895768	0.429588643	0.999827193
ENSMUSG00000041168.9	4417.47741	-0.096651812	0.110923669	-0.871336234	0.383570591	0.999827193
ENSMUSG00000097145.5	115.9061787	-0.096627241	0.126968028	-0.761036007	0.446635561	0.999827193
ENSMUSG00000029703.10	1011.576631	-0.096604311	0.106614434	-0.906109117	0.3648781	0.999827193
ENSMUSG00000021669.15	1904.133942	-0.096598332	0.109769409	-0.880011409	0.378853129	0.999827193
ENSMUSG00000003810.12	4355.608634	-0.09657596	0.093998998	-1.027414783	0.304225193	0.999827193
ENSMUSG00000030870.12	860.089639	-0.09656878	0.09996705	-0.966006099	0.334041129	0.999827193
ENSMUSG00000027806.9	3539.485244	-0.096539445	0.098188436	-0.983205852	0.325506135	0.999827193
ENSMUSG00000027463.14	11.81455057	-0.096486167	0.080217281	-1.202810238	0.229049762	NA
ENSMUSG00000045693.8	8.305055358	-0.096471782	0.063821423	-1.511589338	0.130638366	NA
ENSMUSG00000021497.10	1398.173746	-0.096433863	0.097872677	-0.985299116	0.324477167	0.999827193
ENSMUSG00000026029.14	934.6218232	-0.096404739	0.107137134	-0.899825627	0.368213054	0.999827193
ENSMUSG00000022557.11	3404.892504	-0.096378555	0.111888264	-0.86138216	0.389027598	0.999827193
ENSMUSG00000020186.7	1450.374126	-0.096373867	0.099040022	-0.973080026	0.330513531	0.999827193
ENSMUSG00000030521.11	684.1163402	-0.09631551	0.120540801	-0.799028284	0.424274012	0.999827193
ENSMUSG00000078812.10	19884.36286	-0.096294344	0.124115758	-0.775843018	0.43784168	0.999827193
ENSMUSG00000031934.14	989.2121578	-0.09620564	0.102446587	-0.939080969	0.347689174	0.999827193
ENSMUSG00000032932.15	2504.089512	-0.096170897	0.096828815	-0.993205347	0.320609893	0.999827193
ENSMUSG00000029049.14	26.63283649	-0.096153111	0.10408522	-0.923792167	0.355594534	NA
ENSMUSG00000021699.17	1402.433513	-0.096140449	0.123497723	-0.778479528	0.436286371	0.999827193
ENSMUSG00000046962.16	752.649606	-0.096115073	0.104920584	-0.916074512	0.359627815	0.999827193
ENSMUSG00000059277.12	40.22631612	-0.096083325	0.115549444	-0.831534292	0.405671865	NA
ENSMUSG00000044345.9	1781.689578	-0.096077024	0.115753212	-0.830016048	0.40652971	0.999827193
ENSMUSG00000029454.15	123.860521	-0.096038712	0.123382641	-0.778381069	0.436344396	0.999827193
ENSMUSG00000034667.8	4529.79741	-0.096012324	0.115385511	-0.832100354	0.405352302	0.999827193
ENSMUSG00000041696.14	36.05622748	-0.095930148	0.109608356	-0.875208353	0.381460549	NA
ENSMUSG00000000142.15	21.70392772	-0.095926919	0.101350782	-0.946484253	0.34390165	NA
ENSMUSG00000096592.1	92.58716272	-0.095921893	0.125407159	-0.764883708	0.444340796	0.999827193
ENSMUSG00000033075.17	2269.514825	-0.095902646	0.094734913	-1.012326325	0.311382052	0.999827193
ENSMUSG00000027959.14	394.4482945	-0.095880029	0.115440605	-0.830557234	0.406223803	0.999827193
ENSMUSG00000090761.1	202.8788056	-0.095790466	0.125936243	-0.760626675	0.446880082	0.999827193
ENSMUSG00000106383.1	5.185174582	-0.095787855	0.056874391	-1.684200104	0.092143003	NA
ENSMUSG00000025790.14	1306.604503	-0.09576595	0.101999722	-0.938884425	0.347790087	0.999827193
ENSMUSG00000085208.3	3216.636916	-0.095757331	0.109693752	-0.872951554	0.382689484	0.999827193
ENSMUSG00000033706.13	1025.245881	-0.09574813	0.123888492	-0.772857336	0.439606816	0.999827193
ENSMUSG00000041781.9	2518.352474	-0.095740523	0.099354409	-0.963626315	0.335233309	0.999827193
ENSMUSG00000058838.9	36.28144657	-0.0957136	0.097728576	-0.97938191	0.327391312	NA
ENSMUSG00000026198.15	32.03645463	-0.095704153	0.106588075	-0.897887998	0.369245264	NA
ENSMUSG00000053158.10	11.19150201	-0.095685472	0.077573151	-1.233486983	0.21739413	NA
ENSMUSG00000085399.7	155.4913783	-0.09560868	0.126424306	-0.756252359	0.449497906	0.999827193
ENSMUSG00000025586.17	509.2343738	-0.095605343	0.117903915	-0.810875047	0.417437432	0.999827193
ENSMUSG00000090113.7	14.53339448	-0.095598656	0.083241498	-1.148449492	0.250783052	NA
ENSMUSG00000005267.13	188.1664153	-0.095588343	0.123863879	-0.771720894	0.440279753	0.999827193
ENSMUSG00000074578.13	1071.782137	-0.095577703	0.126070281	-0.758130319	0.44837297	0.999827193
ENSMUSG00000081824.5	10.58580587	-0.095573996	0.080398994	-1.188746173	0.234539565	NA
[truncated: 23,211 more rows]
