# Supplementary material for: PSME3 regulates migration and differentiation of myoblasts
Source: Life Sci Alliance. 2025 Jun 19;8(9):e202503208. doi: 10.26508/lsa.202503208 (PMC12179657; doi:10.26508/lsa.202503208)
Supplement: Supplementary file 3 [file LSA-2025-03208_SdataF2.zip › Figure_2_Source_Data/Day0_RNA_DESeq.csv]

GeneID	Base mean	log2fc	StdErr	Wald-Stats	P-value	padj
ENSMUSG00000078652.9	908.0000323	-2.834820474	0.13929528	-20.35115966	4.53E-92	6.18E-88
ENSMUSG00000071650.5	2378.924154	-0.839777823	0.116267776	-7.222790786	5.09E-13	3.47E-09
ENSMUSG00000026459.5	231.708648	-1.444038246	0.214456428	-6.733480824	1.66E-11	7.52E-08
ENSMUSG00000022517.17	1583.935704	-0.800961925	0.128828308	-6.217282023	5.06E-10	1.72E-06
ENSMUSG00000023224.12	485.1097534	0.761958508	0.134985521	5.644742492	1.65E-08	4.51E-05
ENSMUSG00000028698.13	1161.122116	0.572857732	0.120941459	4.736653065	2.17E-06	0.004934353
ENSMUSG00000024176.10	62.87881167	-1.454762281	0.309198972	-4.704938936	2.54E-06	0.004943161
ENSMUSG00000021587.5	76.69111141	1.904816139	0.417024284	4.567638417	4.93E-06	0.00840128
ENSMUSG00000026251.13	295.1355953	-0.990036763	0.224671629	-4.406594486	1.05E-05	0.015372854
ENSMUSG00000039221.10	581.7532064	-0.574508908	0.130837224	-4.391020295	1.13E-05	0.015372854
ENSMUSG00000016494.9	736.162975	-0.663369622	0.152557089	-4.348336933	1.37E-05	0.01620249
ENSMUSG00000028654.13	506.4506316	-0.597922744	0.137780377	-4.339679985	1.43E-05	0.01620249
ENSMUSG00000031503.13	5353.174055	0.326857792	0.078049592	4.187821915	2.82E-05	0.029520663
ENSMUSG00000034161.8	1198.023852	-0.486281223	0.116653148	-4.168607806	3.06E-05	0.029827879
ENSMUSG00000031972.5	139.3533462	-1.331745864	0.329276852	-4.044456382	5.24E-05	0.047640739
ENSMUSG00000032009.8	2082.332678	0.469671072	0.120091046	3.910958278	9.19E-05	0.073685122
ENSMUSG00000019997.11	2032.092851	0.584123052	0.148856336	3.92407247	8.71E-05	0.073685122
ENSMUSG00000044716.12	72.74571359	-1.168075662	0.305676605	-3.821279232	0.000132761	0.095210763
ENSMUSG00000020216.13	284.7909325	-0.646092408	0.168642247	-3.831142065	0.00012755	0.095210763
ENSMUSG00000056328.14	18.3271169	-2.367107509	0.622182733	-3.804521381	0.000142079	0.096798178
ENSMUSG00000028631.7	78.11379838	-0.927060077	0.244727189	-3.788136826	0.000151781	0.098484353
ENSMUSG00000022754.6	198.3853027	0.953025447	0.253626714	3.757590958	0.000171557	0.106256177
ENSMUSG00000030592.18	147.5406958	-0.710172575	0.195305363	-3.636216454	0.000276672	0.157080457
ENSMUSG00000061723.18	53.9083551	-1.344248441	0.368804718	-3.644878646	0.000267518	0.157080457
ENSMUSG00000003948.17	3325.668936	-0.524032611	0.145706417	-3.596496434	0.000322532	0.175792843
ENSMUSG00000042451.12	32.74503805	-1.378699867	0.400308503	-3.444093385	0.000572978	0.289499046
ENSMUSG00000018983.9	226.5404237	-0.547558954	0.16032567	-3.415291859	0.000637137	0.289499046
ENSMUSG00000007950.9	1120.066273	-0.369636464	0.108233154	-3.415187025	0.000637382	0.289499046
ENSMUSG00000019990.15	479.2026331	0.570120572	0.166792623	3.418140203	0.000630506	0.289499046
ENSMUSG00000035105.5	483.3069105	-0.452766432	0.131865066	-3.433558604	0.000595713	0.289499046
ENSMUSG00000031673.6	1540.918714	0.51465769	0.153651498	3.349513007	0.000809538	0.355830924
ENSMUSG00000030986.13	580.5115412	-0.390160205	0.118051505	-3.30499984	0.000949765	0.396474465
ENSMUSG00000032332.17	13318.21716	0.630984279	0.191095217	3.301936528	0.000960198	0.396474465
ENSMUSG00000028864.7	5407.521195	0.37846861	0.116081029	3.260382985	0.001112619	0.44589829
ENSMUSG00000075318.12	24.06134352	1.401359121	0.431906352	3.244590212	0.001176198	0.45241341
ENSMUSG00000035941.15	910.6442631	-0.422180415	0.130302432	-3.240004099	0.00119528	0.45241341
ENSMUSG00000025608.9	342.3283427	-0.463409224	0.144751582	-3.20141042	0.001367566	0.503633864
ENSMUSG00000029851.5	722.7113528	0.441226886	0.138826203	3.178268065	0.001481577	0.531262327
ENSMUSG00000028893.8	273.8929161	0.466124917	0.147378648	3.16277102	0.001562752	0.546001497
ENSMUSG00000017707.9	5334.40192	0.318102056	0.101356148	3.138458423	0.00169839	0.578556647
ENSMUSG00000040998.18	13668.69481	0.348427036	0.11268471	3.092052486	0.001987777	0.654066207
ENSMUSG00000022843.17	308.7817096	0.46508585	0.150617689	3.087856772	0.002016056	0.654066207
ENSMUSG00000031963.8	377.589928	-0.566903983	0.185370364	-3.058223398	0.002226535	0.689517477
ENSMUSG00000032511.17	405.3229343	-0.489989316	0.160030323	-3.061852952	0.002199715	0.689517477
ENSMUSG00000026458.13	28.26467414	-1.405030369	0.465293312	-3.019665949	0.002530536	0.757989266
ENSMUSG00000028289.12	147.4108066	0.716594549	0.238220096	3.008119638	0.002628696	0.757989266
ENSMUSG00000044927.6	318.9627048	-0.411828015	0.13739993	-2.997294217	0.002723877	0.757989266
ENSMUSG00000031543.18	450.4823682	-0.372493024	0.124285257	-2.997081345	0.00272578	0.757989266
ENSMUSG00000047910.6	230.2914746	0.566249186	0.188201957	3.008731664	0.002623407	0.757989266
ENSMUSG00000056073.16	83.0671326	0.689581344	0.231972566	2.972684905	0.002952073	0.804499035
ENSMUSG00000073702.11	6150.934596	-0.314283544	0.106150263	-2.96074203	0.003068989	0.819961594
ENSMUSG00000032265.14	239.0875866	0.784538667	0.266434343	2.944585366	0.003233877	0.847400209
ENSMUSG00000088609.1	43.42853277	-1.491752195	0.509034806	-2.930550483	0.00338362	0.860355973
ENSMUSG00000021614.16	19418.1928	0.623357276	0.212882655	2.928173162	0.003409601	0.860355973
ENSMUSG00000078651.8	33.71178688	-1.104836676	0.380803975	-2.901326533	0.003715864	0.904149454
ENSMUSG00000039385.5	103.0598704	0.764453532	0.263273876	2.903643698	0.003688477	0.904149454
ENSMUSG00000067780.3	1034.832048	0.691413513	0.240879675	2.870368844	0.004099932	0.950396875
ENSMUSG00000020620.14	355.7713399	0.484220561	0.168765293	2.869195157	0.004115178	0.950396875
ENSMUSG00000025229.15	63.5482449	-0.898455197	0.31260563	-2.874085149	0.004051997	0.950396875
ENSMUSG00000027559.5	9710.785537	0.481962309	0.168341286	2.863007167	0.004196411	0.953004874
ENSMUSG00000020154.10	23.15443607	1.330926946	0.46809177	2.843303452	0.004464854	0.984864395
ENSMUSG00000020432.12	928.0553789	0.533497857	0.187710267	2.842134664	0.004481256	0.984864395
ENSMUSG00000016918.15	3829.301481	0.432905765	0.15311303	2.827360711	0.004693343	0.986459901
ENSMUSG00000099906.2	199.1172345	-0.93721121	0.331555875	-2.826706692	0.004702938	0.986459901
ENSMUSG00000021306.11	1537.857489	0.330124072	0.116795296	2.826518549	0.004705702	0.986459901
ENSMUSG00000103922.1	23.99659221	-0.324215931	0.423092516	-0.76630032	0.443497628	0.999966471
ENSMUSG00000033845.13	486.0672787	-0.095634514	0.123522799	-0.774225605	0.438797389	0.999966471
ENSMUSG00000102275.1	15.27863977	-0.183784751	0.514981954	-0.3568761	0.721184563	0.999966471
ENSMUSG00000025903.14	849.2940526	-0.018155553	0.12721546	-0.142714989	0.886515279	0.999966471
ENSMUSG00000033813.15	1140.455474	-0.034579233	0.101499464	-0.340683897	0.733341563	0.999966471
ENSMUSG00000062588.4	17.70788997	0.150423201	0.572807123	0.262607072	0.792853449	0.999966471
ENSMUSG00000002459.17	166.3717393	-0.174967633	0.253337254	-0.690651022	0.489784875	0.999966471
ENSMUSG00000033793.12	1397.450724	0.037374794	0.115422132	0.323809593	0.746082193	0.999966471
ENSMUSG00000025907.14	1862.026277	0.11384296	0.133971689	0.849753861	0.395461946	0.999966471
ENSMUSG00000090031.2	76.43486552	-0.243341385	0.243901222	-0.997704658	0.318422594	0.999966471
ENSMUSG00000051285.17	1351.008103	0.116639961	0.112599076	1.035887368	0.300254691	0.999966471
ENSMUSG00000103509.1	96.67009044	0.222432725	0.35765748	0.621915485	0.533997442	0.999966471
ENSMUSG00000048538.7	29.41631182	0.140177619	0.545131346	0.257144668	0.797067096	0.999966471
ENSMUSG00000084353.1	15.0609132	-0.680165524	0.632923653	-1.07464071	0.282535618	0.999966471
ENSMUSG00000103933.1	35.90086311	-0.014354952	0.486232813	-0.029522796	0.976447638	0.999966471
ENSMUSG00000076135.1	20.24338194	-0.597109303	0.596449311	-1.001106536	0.316775306	0.999966471
ENSMUSG00000061024.8	570.9100066	-0.056892647	0.144879928	-0.392688258	0.694549745	0.999966471
ENSMUSG00000025911.14	21.2363486	0.523328268	0.481837694	1.086109023	0.277430761	0.999966471
ENSMUSG00000025912.16	236.1827925	0.121099552	0.160461484	0.754695449	0.450431738	0.999966471
ENSMUSG00000045210.8	1413.743013	0.139503628	0.117173946	1.19056866	0.233822961	0.999966471
ENSMUSG00000025915.14	145.7842329	0.167463691	0.325738648	0.514104457	0.607178961	0.999966471
ENSMUSG00000098234.7	150.05424	-0.104630277	0.194429113	-0.538141	0.590479709	0.999966471
ENSMUSG00000025917.9	1271.401274	-0.058217541	0.111356722	-0.522802212	0.6011119	0.999966471
ENSMUSG00000056763.16	508.415155	0.187116009	0.135544829	1.380473239	0.167440984	0.999966471
ENSMUSG00000067851.11	2316.876294	0.139394497	0.145902811	0.955392811	0.339379088	0.999966471
ENSMUSG00000025938.16	15.13804436	0.425245596	0.530042601	0.802285693	0.422387716	0.999966471
ENSMUSG00000005886.14	1193.824077	0.116997933	0.133683375	0.87518686	0.381472242	0.999966471
ENSMUSG00000025935.10	2225.685183	0.014120725	0.100132402	0.14102054	0.887853716	0.999966471
ENSMUSG00000025937.6	841.4662672	0.002568063	0.115540545	0.022226513	0.982267268	0.999966471
ENSMUSG00000025932.14	1059.820366	0.052279913	0.137996585	0.378849324	0.704799757	0.999966471
ENSMUSG00000025930.6	62.70880813	-0.282227636	0.327262679	-0.862388701	0.388473656	0.999966471
ENSMUSG00000082193.1	68.99660116	-0.232567265	0.272004575	-0.855012328	0.392544323	0.999966471
ENSMUSG00000025925.14	281.6230426	-0.140157043	0.14083484	-0.995187288	0.319645183	0.999966471
ENSMUSG00000043716.13	15757.87357	-0.081946928	0.09536712	-0.859278623	0.390186815	0.999966471
ENSMUSG00000025921.7	1401.712381	0.021147304	0.109006997	0.193999507	0.846176268	0.999966471
ENSMUSG00000025920.19	562.4210154	0.020711128	0.123481616	0.167726408	0.86679852	0.999966471
ENSMUSG00000025939.17	827.6429398	0.031064457	0.109497885	0.283699154	0.776640943	0.999966471
ENSMUSG00000079658.9	1164.550792	-0.066928909	0.106581841	-0.627957897	0.530031521	0.999966471
ENSMUSG00000025940.6	649.2735108	-0.01877731	0.110689485	-0.169639512	0.865293647	0.999966471
ENSMUSG00000025779.10	67.96922669	0.110645014	0.266212951	0.415625962	0.677683726	0.999966471
ENSMUSG00000091020.3	18.20269598	-0.079890016	0.509026155	-0.15694678	0.875286791	0.999966471
ENSMUSG00000042686.5	248.489816	0.277619804	0.246805714	1.124851605	0.260651922	0.999966471
ENSMUSG00000067773.6	20.06666018	-0.472962299	0.488401676	-0.968387953	0.332850654	0.999966471
ENSMUSG00000041859.10	1570.873181	-0.129377423	0.16584114	-0.780128636	0.435315162	0.999966471
ENSMUSG00000025931.15	372.0883832	0.092653915	0.152640377	0.607007901	0.543845669	0.999966471
ENSMUSG00000041809.5	32.83958787	-0.487526976	0.366704752	-1.329480934	0.183689352	0.999966471
ENSMUSG00000041779.5	774.3393523	0.168444663	0.16214806	1.038832429	0.298882676	0.999966471
ENSMUSG00000025933.15	42.1121449	0.13906417	0.362053431	0.384098473	0.700905463	0.999966471
ENSMUSG00000082935.3	45.17310307	0.166801381	0.372394276	0.447916071	0.65421377	0.999966471
ENSMUSG00000026158.11	106.1605306	-0.09821357	0.208423471	-0.471221256	0.637482741	0.999966471
ENSMUSG00000026156.8	16.15945147	0.133891643	0.55764511	0.240101887	0.810251271	0.999966471
ENSMUSG00000026155.13	468.6969586	0.138762166	0.129688173	1.069967778	0.284633813	0.999966471
ENSMUSG00000026154.4	231.2411426	-0.165802544	0.151415788	-1.095014898	0.27351011	0.999966471
ENSMUSG00000026153.15	874.9205482	0.06411481	0.121783833	0.526464048	0.598565825	0.999966471
ENSMUSG00000099997.1	19.26438516	0.155955216	0.570382933	0.273421954	0.784528878	0.999966471
ENSMUSG00000100131.1	445.5706856	0.065842615	0.247068009	0.266495916	0.789857304	0.999966471
ENSMUSG00000067736.2	91.54782006	-0.044414407	0.221073583	-0.200903275	0.840774207	0.999966471
ENSMUSG00000101939.1	441.9627154	-0.039832638	0.155394541	-0.256332289	0.797694267	0.999966471
ENSMUSG00000101111.1	923.9608551	0.068932	0.173655593	0.396946614	0.691406829	0.999966471
ENSMUSG00000100862.1	1296.52757	0.013177256	0.206019499	0.063961208	0.949001115	0.999966471
ENSMUSG00000102070.1	1222.913068	0.154748539	0.204076973	0.758285158	0.448280291	0.999966471
ENSMUSG00000101249.1	755.7016477	0.100012417	0.17479515	0.572169292	0.567207289	0.999966471
ENSMUSG00000073725.8	1142.80572	0.081151278	0.119172394	0.680957015	0.49589869	0.999966471
ENSMUSG00000086240.4	24.39449992	-0.504970996	0.490505328	-1.029491358	0.303248839	0.999966471
ENSMUSG00000099492.1	61.10534006	-0.052412463	0.390522531	-0.134211112	0.893235639	0.999966471
ENSMUSG00000048874.15	2168.082409	0.11156165	0.117561737	0.948962252	0.342639811	0.999966471
ENSMUSG00000026064.15	901.6837096	0.135106556	0.116760184	1.157128663	0.247219798	0.999966471
ENSMUSG00000026134.11	387.8486377	-0.054947217	0.15053547	-0.365011758	0.715102629	0.999966471
ENSMUSG00000004768.14	880.2886396	0.075553632	0.108689124	0.695135164	0.4869706	0.999966471
ENSMUSG00000042215.8	516.086552	0.071522761	0.128140496	0.558158919	0.576735871	0.999966471
ENSMUSG00000042197.13	1493.81072	0.017959897	0.127068393	0.141340401	0.887601035	0.999966471
ENSMUSG00000042182.16	456.0405039	-0.128811541	0.123967878	-1.039071914	0.298771292	0.999966471
ENSMUSG00000026131.18	13131.90757	0.118259389	0.155441286	0.760797806	0.446777845	0.999966471
ENSMUSG00000042111.9	234.8985848	-0.049001139	0.171836181	-0.285161941	0.775520077	0.999966471
ENSMUSG00000026127.13	669.2507455	-0.118705883	0.115599812	-1.026869163	0.304482077	0.999966471
ENSMUSG00000037509.20	28.85455613	0.073886777	0.402822621	0.183422612	0.854466435	0.999966471
ENSMUSG00000037503.12	4426.817371	0.085189541	0.125977857	0.67622631	0.498896971	0.999966471
ENSMUSG00000104358.1	14.54109239	-0.195525585	0.560673421	-0.348733465	0.727289418	0.999966471
ENSMUSG00000026123.11	2165.779541	0.023867705	0.088361042	0.270115702	0.787071243	0.999966471
ENSMUSG00000045216.7	1362.775071	-0.018481547	0.150742866	-0.122603131	0.902421375	0.999966471
ENSMUSG00000037470.14	3739.865975	0.146274566	0.098491202	1.485153624	0.137503134	0.999966471
ENSMUSG00000047180.8	18.79893019	0.190962835	0.514289065	0.371314204	0.71040352	0.999966471
ENSMUSG00000037447.16	664.9165305	-0.053855728	0.147914186	-0.364101169	0.715782464	0.999966471
ENSMUSG00000010453.12	1529.432054	0.073980745	0.114175425	0.647956821	0.517012878	0.999966471
ENSMUSG00000037432.15	90.70821378	-0.162448638	0.242232069	-0.670632252	0.502454831	0.999966471
ENSMUSG00000001143.13	663.53464	0.051099664	0.11076713	0.461325162	0.644565335	0.999966471
ENSMUSG00000037408.10	415.1246263	0.121105673	0.132613553	0.91322244	0.361125564	0.999966471
ENSMUSG00000001138.13	510.8951258	0.107919972	0.131347796	0.821635189	0.411284555	0.999966471
ENSMUSG00000079610.9	83.89759018	-0.014084057	0.268526079	-0.052449494	0.958170538	0.999966471
ENSMUSG00000026121.13	1860.623068	0.106530964	0.188172993	0.566133124	0.571303288	0.999966471
ENSMUSG00000087589.3	50.6917918	-0.368244743	0.303080415	-1.215006728	0.224363525	0.999966471
ENSMUSG00000061518.11	1365.775625	-0.167608486	0.146882844	-1.141103217	0.253826973	0.999966471
ENSMUSG00000037351.9	2337.913116	0.02848184	0.098214365	0.289996684	0.771818775	0.999966471
ENSMUSG00000026116.11	2421.820238	0.11684664	0.110613461	1.056350998	0.290807885	0.999966471
ENSMUSG00000080054.3	52.90102748	-0.250398008	0.351974765	-0.71140898	0.476830836	0.999966471
ENSMUSG00000026113.17	442.0963352	0.282121266	0.136614771	2.065086108	0.038914854	0.999966471
ENSMUSG00000026112.7	2173.492588	0.043511195	0.107537593	0.404613812	0.685761404	0.999966471
ENSMUSG00000026111.15	683.7626988	0.074332831	0.111044917	0.669394269	0.503244006	0.999966471
ENSMUSG00000026110.15	26.68986835	0.699776588	0.400714668	1.74632137	0.080755124	0.999966471
ENSMUSG00000060771.14	129.9330788	-0.048174412	0.205565502	-0.234350664	0.814712756	0.999966471
ENSMUSG00000037216.5	69.64336048	-0.367987015	0.276200034	-1.332320673	0.182754837	0.999966471
ENSMUSG00000026088.15	184.2228417	-0.09547461	0.173759353	-0.549464578	0.582686667	0.999966471
ENSMUSG00000026087.11	709.0325318	-0.062487281	0.113757599	-0.549302033	0.582798192	0.999966471
ENSMUSG00000058407.12	1257.38144	-0.15633066	0.12136753	-1.288076472	0.197719345	0.999966471
ENSMUSG00000026083.12	2688.176189	0.020352452	0.088328441	0.230417881	0.817767068	0.999966471
ENSMUSG00000026082.11	331.0491594	0.036863263	0.134952843	0.273156623	0.784732822	0.999966471
ENSMUSG00000037138.17	19.46813614	-0.521781325	0.65054841	-0.802063792	0.422516058	0.999966471
ENSMUSG00000026080.13	24.45804863	0.288369149	0.422193955	0.68302529	0.494590862	0.999966471
ENSMUSG00000026078.10	1382.846487	-0.007290141	0.118936293	-0.0612945	0.951124671	0.999966471
ENSMUSG00000103046.1	40.69454502	-0.101224491	0.400904582	-0.252490231	0.800662164	0.999966471
ENSMUSG00000026077.15	23.37512345	0.328752693	0.441463029	0.744689071	0.456459708	0.999966471
ENSMUSG00000003134.10	23.50909234	-0.173597869	0.503626939	-0.34469536	0.730323407	0.999966471
ENSMUSG00000003135.15	860.4267015	0.067320612	0.111490127	0.603825773	0.545959482	0.999966471
ENSMUSG00000085894.1	18.72841354	0.766474064	0.59625734	1.285475268	0.198626254	0.999966471
ENSMUSG00000048234.13	985.1199111	0.112133545	0.11981825	0.935863652	0.349343394	0.999966471
ENSMUSG00000026074.15	9017.544574	0.042882944	0.109460343	0.391766946	0.69523042	0.999966471
ENSMUSG00000026072.12	860.6348477	-0.386282845	0.142002669	-2.720250602	0.006523246	0.999966471
ENSMUSG00000026068.11	144.8646645	-0.183355795	0.239073996	-0.766941609	0.443116233	0.999966471
ENSMUSG00000026062.12	230.6874901	-0.268220826	0.18483958	-1.4511006	0.14675185	0.999966471
ENSMUSG00000041945.12	35.78578906	-0.138362593	0.371401281	-0.372542046	0.709489313	0.999966471
ENSMUSG00000079588.3	29.06624739	-0.776726924	0.377968471	-2.055004541	0.039878566	0.999966471
ENSMUSG00000060679.14	536.1240839	-0.139010052	0.129376548	-1.074460979	0.282616125	0.999966471
ENSMUSG00000070939.9	821.5198743	0.090477173	0.114415548	0.790776911	0.429074186	0.999966471
ENSMUSG00000010290.7	589.151747	-0.040343558	0.149338753	-0.270147948	0.787046436	0.999966471
ENSMUSG00000008136.14	1338.274064	-0.270270279	0.224146932	-1.205772822	0.227905097	0.999966471
ENSMUSG00000094497.1	87.95615663	-0.423921798	0.259892323	-1.631143976	0.102859943	0.999966471
ENSMUSG00000066877.11	1044.351817	0.125261314	0.116825726	1.072206599	0.283627247	0.999966471
ENSMUSG00000103945.1	17.92641573	0.002808882	0.517471235	0.005428092	0.99566903	0.999966471
ENSMUSG00000057363.12	1318.303596	-0.085041462	0.120240457	-0.707261637	0.479403901	0.999966471
ENSMUSG00000100701.1	33.26284905	-0.078119232	0.40519615	-0.192793617	0.847120602	0.999966471
ENSMUSG00000041763.14	2113.372071	0.048661596	0.105907134	0.459474201	0.645893675	0.999966471
ENSMUSG00000026049.11	116.8661917	-0.214141733	0.217233307	-0.985768417	0.324246767	0.999966471
ENSMUSG00000026047.13	450.9446128	0.07202697	0.135846654	0.530207906	0.59596779	0.999966471
ENSMUSG00000041684.11	646.6072379	0.181169493	0.191343184	0.946830139	0.343725341	0.999966471
ENSMUSG00000026048.16	543.4887931	-0.025391568	0.139958302	-0.181422381	0.856036053	0.999966471
ENSMUSG00000056870.9	1258.630612	0.172191377	0.118532989	1.452687375	0.146310574	0.999966471
ENSMUSG00000026043.18	44783.49892	0.252093192	0.178582982	1.411630541	0.158058775	0.999966471
ENSMUSG00000026042.16	12949.49221	0.224540012	0.149196496	1.504995216	0.132325307	0.999966471
ENSMUSG00000025995.16	747.7087626	-0.090083076	0.107345092	-0.839191379	0.401361924	0.999966471
ENSMUSG00000084817.3	320.2733385	-0.224245254	0.172943059	-1.296642115	0.194754355	0.999966471
ENSMUSG00000025993.10	509.7089361	0.211654889	0.157301385	1.345537353	0.178451767	0.999966471
ENSMUSG00000101262.1	86.97471564	-0.22339609	0.428895181	-0.52086407	0.602461466	0.999966471
ENSMUSG00000025986.6	650.0907696	0.025803971	0.118351092	0.218029007	0.827406511	0.999966471
ENSMUSG00000100213.1	18.90636713	-0.24477625	0.490283468	-0.499254546	0.617600072	0.999966471
ENSMUSG00000100033.1	97.17166065	-0.233040952	0.383927915	-0.606991424	0.543856603	0.999966471
ENSMUSG00000026109.14	146.221027	0.180960844	0.181741897	0.995702406	0.319394761	0.999966471
ENSMUSG00000045954.7	434.606432	0.073132076	0.178723675	0.40919076	0.682399675	0.999966471
ENSMUSG00000026107.11	325.4102718	-0.015095691	0.140118703	-0.107735019	0.91420589	0.999966471
ENSMUSG00000018417.14	592.9686454	0.045297326	0.209658291	0.216053112	0.828946347	0.999966471
ENSMUSG00000026104.14	177.1714638	-0.015984685	0.210731591	-0.075853293	0.939535817	0.999966471
ENSMUSG00000026103.14	2767.101644	0.046082131	0.113087565	0.407490699	0.683647624	0.999966471
ENSMUSG00000002881.14	1081.976002	0.052224566	0.107920189	0.483918402	0.62844378	0.999966471
ENSMUSG00000043015.15	148.8237195	-0.001313866	0.249681624	-0.005262166	0.995801418	0.999966471
ENSMUSG00000041439.15	357.4337487	0.088816986	0.150793419	0.588997758	0.555862778	0.999966471
ENSMUSG00000026102.9	463.6773003	0.151428503	0.14421596	1.050012094	0.293712552	0.999966471
ENSMUSG00000041426.12	347.7216243	-0.144667879	0.151191523	-0.956851784	0.33864207	0.999966471
ENSMUSG00000026098.13	143.4091801	0.222352561	0.194480754	1.143313961	0.252908261	0.999966471
ENSMUSG00000026097.9	250.2024116	-0.119788945	0.160034637	-0.748518868	0.454147249	0.999966471
ENSMUSG00000026096.14	158.8359799	-0.018716886	0.201965131	-0.092673848	0.926162674	0.999966471
ENSMUSG00000026095.15	145.1046829	-0.062807899	0.233211995	-0.269316758	0.787685937	0.999966471
ENSMUSG00000026094.14	1107.378451	0.020112814	0.169060014	0.118968484	0.905300324	0.999966471
ENSMUSG00000042807.15	439.826298	0.133160988	0.188640169	0.705899433	0.48025068	0.999966471
ENSMUSG00000025983.11	13.51227491	-0.034644221	0.584121187	-0.059309988	0.952705206	0.999966471
ENSMUSG00000041303.7	920.7747034	0.025057116	0.104575731	0.239607368	0.810634653	0.999966471
ENSMUSG00000073678.4	318.271081	-0.10698035	0.159353047	-0.671341731	0.502002856	0.999966471
ENSMUSG00000052331.14	572.4618209	0.071995599	0.111558478	0.64536197	0.518692642	0.999966471
ENSMUSG00000025982.13	5947.764036	0.069017621	0.087178622	0.791680574	0.428546952	0.999966471
ENSMUSG00000025981.13	557.9365761	0.108786821	0.174203484	0.624481315	0.532311538	0.999966471
ENSMUSG00000101122.1	24.24447841	-0.135144541	0.48956427	-0.276050663	0.782509154	0.999966471
ENSMUSG00000025980.14	4291.381643	-0.050745342	0.113123859	-0.448582132	0.653733126	0.999966471
ENSMUSG00000073676.4	1784.236731	-0.099627148	0.126855778	-0.785357588	0.43224394	0.999966471
ENSMUSG00000025979.13	1361.961724	0.022262388	0.10025128	0.222065875	0.824262603	0.999966471
ENSMUSG00000061863.6	13.66475819	-0.032724104	0.670683154	-0.048792197	0.961084901	0.999966471
ENSMUSG00000025978.14	794.1792632	0.236724692	0.120425988	1.965727634	0.049330081	0.999966471
ENSMUSG00000097649.2	109.5571317	-0.220184766	0.210147171	-1.047764599	0.294747076	0.999966471
ENSMUSG00000046994.9	187.8689394	-0.24529353	0.198475203	-1.235890061	0.216499432	0.999966471
ENSMUSG00000100215.1	38.11654157	0.000269569	0.385743982	0.000698829	0.999442415	0.999966471
ENSMUSG00000038349.10	127.1502368	0.013570569	0.243004335	0.055844965	0.955465314	0.999966471
ENSMUSG00000038331.15	244.9316574	0.344253663	0.165747181	2.076980495	0.03780336	0.999966471
ENSMUSG00000087022.4	15.57533405	0.10707831	0.541798821	0.197634815	0.843330794	0.999966471
ENSMUSG00000097519.2	22.339488	-0.151786527	0.51247044	-0.296185917	0.767088104	0.999966471
ENSMUSG00000038323.3	344.9584299	-0.042077812	0.142208623	-0.295887911	0.767315683	0.999966471
ENSMUSG00000048495.16	177.4317362	-0.08490397	0.181244538	-0.468449811	0.639462954	0.999966471
ENSMUSG00000025971.6	200.051325	-0.007337408	0.172545583	-0.04252446	0.966080613	0.999966471
ENSMUSG00000038305.15	123.6299167	0.088518329	0.946926138	0.093479656	0.925522511	0.999966471
ENSMUSG00000054770.16	343.910309	-0.16326463	0.134259341	-1.216039264	0.223969965	0.999966471
ENSMUSG00000026039.9	289.7452911	-0.02903051	0.164874621	-0.176076278	0.860234017	0.999966471
ENSMUSG00000063558.4	754.504295	0.222630682	0.137953589	1.613808558	0.106568958	0.999966471
ENSMUSG00000103839.1	49.6315394	0.033355864	0.339133086	0.098356265	0.921649401	0.999966471
ENSMUSG00000051223.14	6176.042506	-0.028718012	0.085828204	-0.334598776	0.737927768	0.999966471
ENSMUSG00000026034.17	1617.414991	0.014504856	0.125659204	0.115430108	0.908104215	0.999966471
ENSMUSG00000026035.15	298.9090814	-0.077838476	0.152791059	-0.509443918	0.610441099	0.999966471
ENSMUSG00000026036.17	480.7794434	0.064227966	0.132047119	0.486401876	0.62668226	0.999966471
ENSMUSG00000026037.14	450.0805258	0.06057931	0.125617722	0.482251299	0.629627439	0.999966471
ENSMUSG00000038174.14	315.9105425	0.027264236	0.139099999	0.196004573	0.844606587	0.999966471
ENSMUSG00000026032.8	409.6147389	0.022825089	0.156438397	0.145904644	0.883996666	0.999966471
ENSMUSG00000026031.15	1787.591043	0.057677212	0.123897931	0.465522	0.641557686	0.999966471
ENSMUSG00000026029.14	603.9476967	0.054177586	0.134636527	0.402398866	0.687390504	0.999966471
ENSMUSG00000026028.12	1518.195314	0.015373022	0.108273692	0.141982987	0.887093444	0.999966471
ENSMUSG00000026027.13	351.9848129	-0.056310658	0.154201897	-0.365174871	0.714980875	0.999966471
ENSMUSG00000038079.14	635.3232646	-0.090513161	0.119692069	-0.75621687	0.44951918	0.999966471
ENSMUSG00000026024.14	963.6612593	0.004378149	0.108225816	0.040453832	0.967731314	0.999966471
ENSMUSG00000026023.16	50.42324501	0.436855526	0.416752455	1.048237439	0.294529225	0.999966471
ENSMUSG00000041075.8	2322.957328	0.107692022	0.110436378	0.975149898	0.32948591	0.999966471
ENSMUSG00000097819.1	22.63108171	0.083219387	0.577164312	0.144186648	0.885353084	0.999966471
ENSMUSG00000026021.15	1312.48864	-0.113116249	0.116672365	-0.969520493	0.332285561	0.999966471
ENSMUSG00000026020.9	1272.022089	-0.123177213	0.115159654	-1.069621253	0.284789825	0.999966471
ENSMUSG00000067336.6	2762.827018	0.180776216	0.111391521	1.622890284	0.104612861	0.999966471
ENSMUSG00000041040.12	1017.196074	0.120132795	0.148040523	0.811485887	0.417086694	0.999966471
ENSMUSG00000026018.12	23.50431639	-0.305078891	0.502323118	-0.607335956	0.543627981	0.999966471
ENSMUSG00000026019.15	445.497382	-0.145838766	0.143530659	-1.016080937	0.309590846	0.999966471
ENSMUSG00000026017.13	242.839742	0.188522937	0.174716838	1.079019853	0.280578877	0.999966471
ENSMUSG00000073664.11	1122.885172	0.08987839	0.127450837	0.70520047	0.480685489	0.999966471
ENSMUSG00000049439.13	790.5485694	0.008012024	0.129237309	0.061994665	0.95056708	0.999966471
ENSMUSG00000026782.15	634.4453022	0.091374691	0.111921689	0.816416296	0.414262079	0.999966471
ENSMUSG00000026014.15	2389.455535	0.029254855	0.185363058	0.157824625	0.874594994	0.999966471
ENSMUSG00000082160.1	26.46333474	0.430866613	0.44578403	0.966536672	0.333775706	0.999966471
ENSMUSG00000101188.1	330.1061957	-0.095127071	0.161178342	-0.590197604	0.555058178	0.999966471
ENSMUSG00000026012.2	66.27981579	-0.091932079	0.278568246	-0.330016361	0.7413876	0.999966471
ENSMUSG00000081382.1	92.42170888	-0.349743495	0.430516548	-0.812381073	0.416573003	0.999966471
ENSMUSG00000052062.14	62.31961511	-0.06871929	0.320980964	-0.21409148	0.83047572	0.999966471
ENSMUSG00000025969.15	6316.081654	0.058285948	0.113385505	0.514051137	0.607216239	0.999966471
ENSMUSG00000103032.1	28.06029571	-0.011686192	0.41071665	-0.028453174	0.977300715	0.999966471
ENSMUSG00000040865.15	1090.171354	0.048361877	0.139156191	0.347536654	0.728188186	0.999966471
ENSMUSG00000084799.7	23.84578316	0.011621362	0.452335616	0.025691902	0.979503083	0.999966471
ENSMUSG00000101599.1	69.37219909	-0.031015232	0.268423999	-0.115545676	0.908012619	0.999966471
ENSMUSG00000025968.16	1786.707474	-0.000347363	0.10193448	-0.003407705	0.99728105	0.999966471
ENSMUSG00000025967.16	5872.262936	-0.030178562	0.093788781	-0.321771555	0.747625765	0.999966471
ENSMUSG00000081643.1	36.50137567	0.246343205	0.367949307	0.669503109	0.503174598	0.999966471
ENSMUSG00000025964.15	15.273468	-0.093961654	0.536896811	-0.175008776	0.861072738	0.999966471
ENSMUSG00000025962.15	407.0170133	-0.064725143	0.160891306	-0.402291116	0.687469792	0.999966471
ENSMUSG00000025959.13	615.4593081	0.066054961	0.143920846	0.458967294	0.646257653	0.999966471
ENSMUSG00000025958.14	1392.372282	-0.109706285	0.163212087	-0.672170103	0.501475412	0.999966471
ENSMUSG00000025956.10	738.1998813	-0.042907423	0.114700081	-0.374083631	0.708342096	0.999966471
ENSMUSG00000087213.2	24.777645	0.073004094	0.407814717	0.179012897	0.857927575	0.999966471
ENSMUSG00000070871.10	942.5203747	-0.044654953	0.126498945	-0.353006527	0.724083548	0.999966471
ENSMUSG00000045005.9	231.2843384	0.209894275	0.252132952	0.832474588	0.405141116	0.999966471
ENSMUSG00000051344.13	657.7608555	0.123513898	0.161538064	0.764611726	0.444502785	0.999966471
ENSMUSG00000084416.3	695.4155885	-0.133094125	0.112256958	-1.185620271	0.235772293	0.999966471
ENSMUSG00000025950.16	4683.042968	0.070908143	0.104620386	0.677766024	0.497920057	0.999966471
ENSMUSG00000025949.16	889.7662639	0.112224942	0.103875337	1.080381018	0.279972545	0.999966471
ENSMUSG00000015222.17	160.5677419	0.007062327	0.295694898	0.023883831	0.980945272	0.999966471
ENSMUSG00000026005.15	507.1973659	0.001706467	0.134587234	0.01267926	0.989883685	0.999966471
ENSMUSG00000026004.15	526.4941134	0.075106893	0.131967619	0.569131227	0.569267088	0.999966471
ENSMUSG00000026003.5	2174.592637	-0.191424565	0.133612959	-1.432679636	0.151949412	0.999966471
ENSMUSG00000082769.3	17.75783931	-0.081981154	0.507543948	-0.161525232	0.87167974	0.999966471
ENSMUSG00000061816.15	120.917659	-1.459003727	1.011937287	-1.441792634	0.149360881	0.999966471
ENSMUSG00000026000.16	784.7402187	-0.058080064	0.11112061	-0.522675892	0.601199818	0.999966471
ENSMUSG00000025997.13	175.5949394	0.235142279	0.230702281	1.019245574	0.308086395	0.999966471
ENSMUSG00000026196.7	312.8556185	0.004820631	0.183597493	0.026256519	0.979052736	0.999966471
ENSMUSG00000026192.13	1926.065892	0.079168878	0.106510726	0.743294886	0.457303167	0.999966471
ENSMUSG00000026193.15	198056.7718	0.211853711	0.162216144	1.305996462	0.191553761	0.999966471
ENSMUSG00000101211.1	16.76965937	0.536023353	0.550506904	0.97369052	0.330210226	0.999966471
ENSMUSG00000101496.1	19.00761402	0.226509351	0.508925549	0.44507365	0.656266531	0.999966471
ENSMUSG00000039395.8	62.92145776	0.091065541	0.269582245	0.337802441	0.73551207	0.999966471
ENSMUSG00000097131.1	102.218911	0.336589171	0.249529261	1.348896598	0.177370181	0.999966471
ENSMUSG00000026189.13	187.0981738	-0.108417596	0.191315369	-0.566695694	0.570920947	0.999966471
ENSMUSG00000026188.11	71.85078692	-0.058920274	0.370155049	-0.15917728	0.873529204	0.999966471
ENSMUSG00000026187.8	2100.725922	0.041779733	0.100393977	0.416157767	0.677294561	0.999966471
ENSMUSG00000039354.16	777.4826021	0.077371655	0.115310369	0.670986105	0.502229381	0.999966471
ENSMUSG00000046330.10	4832.163998	-0.065343235	0.113600502	-0.575201992	0.565154696	0.999966471
ENSMUSG00000039323.18	14134.87487	0.042059246	0.453731685	0.092696296	0.92614484	0.999966471
ENSMUSG00000026185.8	89454.60464	0.084529034	0.107329217	0.78756779	0.430949562	0.999966471
ENSMUSG00000055322.15	7229.041584	0.149108158	0.116775919	1.276874204	0.201646663	0.999966471
ENSMUSG00000006304.14	7215.236939	0.037580791	0.077518101	0.484800202	0.62781808	0.999966471
ENSMUSG00000006299.13	2192.622499	0.001097293	0.106100403	0.010342024	0.991748406	0.999966471
ENSMUSG00000026179.14	401.5862599	-0.076584341	0.137232246	-0.558063745	0.576800856	0.999966471
ENSMUSG00000006301.17	2267.417687	0.118146981	0.097402377	1.212978417	0.225138072	0.999966471
ENSMUSG00000026177.11	16.59310865	-0.009733939	0.498952206	-0.01950876	0.984435249	0.999966471
ENSMUSG00000026176.13	2817.746698	-0.015986284	0.085140638	-0.187763268	0.851062231	0.999966471
ENSMUSG00000033364.13	509.8657731	0.024954184	0.135839884	0.183702924	0.854246515	0.999966471
ENSMUSG00000026174.9	1170.254443	-0.066789335	0.10602811	-0.629921022	0.528746258	0.999966471
ENSMUSG00000026135.17	645.1070641	0.026595444	0.168150349	0.158164667	0.874327045	0.999966471
ENSMUSG00000026172.12	288.4837897	0.122097202	0.148439171	0.822540312	0.410769453	0.999966471
ENSMUSG00000026171.12	430.8740458	0.168807409	0.123777599	1.363796115	0.172631743	0.999966471
ENSMUSG00000033276.18	284.099508	0.295367568	0.140534592	2.101742804	0.035575812	0.999966471
ENSMUSG00000033257.14	735.1249136	0.008430989	0.142755862	0.059058793	0.95290528	0.999966471
ENSMUSG00000033227.7	17.22303413	-0.022774149	0.491244032	-0.046360153	0.963023195	0.999966471
ENSMUSG00000026167.14	283.4355751	0.034141323	0.300900282	0.113463911	0.909662773	0.999966471
ENSMUSG00000026162.7	73.14252089	-0.027154782	0.268884324	-0.100990572	0.919557944	0.999966471
ENSMUSG00000033159.14	1230.425571	0.191555638	0.103636901	1.848334281	0.064553999	0.999966471
ENSMUSG00000049339.16	1862.499652	0.013872137	0.112521889	0.123283897	0.901882292	0.999966471
ENSMUSG00000026197.12	325.0497875	-0.085577793	0.140875054	-0.607473009	0.54353705	0.999966471
ENSMUSG00000026198.15	16.98357547	-0.038190059	0.511242884	-0.074700421	0.940453072	0.999966471
ENSMUSG00000033124.15	544.3769428	0.238070008	0.152206932	1.564120666	0.117789233	0.999966471
ENSMUSG00000026199.17	254.5528698	-0.063259304	0.203942542	-0.310181994	0.756422563	0.999966471
ENSMUSG00000026200.13	123.8093261	0.203046738	0.203054077	0.999963858	0.317327999	0.999966471
ENSMUSG00000026201.12	844.5642995	0.027775118	0.116798619	0.237803481	0.812033519	0.999966471
ENSMUSG00000026202.13	913.7478038	-0.099831648	0.160400916	-0.622388265	0.533686595	0.999966471
ENSMUSG00000026203.16	823.4875879	-0.039699069	0.134896358	-0.294293112	0.768533935	0.999966471
ENSMUSG00000026204.15	285.2220551	0.357609503	0.529384663	0.675519199	0.499345958	0.999966471
ENSMUSG00000026209.15	1856.991237	0.082797914	0.129276181	0.640473085	0.521865082	0.999966471
ENSMUSG00000026208.9	22519.2629	-0.070784432	0.083946971	-0.843204118	0.399114296	0.999966471
ENSMUSG00000026207.16	2010.330478	0.105689115	0.145318353	0.72729365	0.467046087	0.999966471
ENSMUSG00000033021.16	830.2706005	-0.10056423	0.105713754	-0.951288044	0.341458175	0.999966471
ENSMUSG00000032997.16	1743.967176	0.117966939	0.154680573	0.762648708	0.445672928	0.999966471
ENSMUSG00000026211.17	864.830393	-0.114242917	0.111496674	-1.024630712	0.305537467	0.999966471
ENSMUSG00000051703.14	20.18407301	-0.018397091	0.479722902	-0.038349411	0.969409096	0.999966471
ENSMUSG00000032968.4	31.71279499	-0.245742385	0.409697221	-0.599814625	0.548629785	0.999966471
ENSMUSG00000026213.15	519.0487583	0.18568204	0.130247268	1.425611786	0.153980432	0.999966471
ENSMUSG00000006576.16	294.0110857	0.094932077	0.147371627	0.644167942	0.519466537	0.999966471
ENSMUSG00000026235.14	374.2972221	0.140234487	0.193566144	0.72447838	0.468772095	0.999966471
ENSMUSG00000026245.16	916.9465124	-0.061891306	0.117913981	-0.524885223	0.599662983	0.999966471
ENSMUSG00000032883.15	3634.666398	-0.108673268	0.103526181	-1.049717728	0.293847911	0.999966471
ENSMUSG00000079470.8	665.4211895	0.092736419	0.154965961	0.598430901	0.549552452	0.999966471
ENSMUSG00000099377.1	27.30571246	0.262751191	0.423693573	0.620144386	0.535162732	0.999966471
ENSMUSG00000072978.3	22.35559019	-0.40436057	0.495442815	-0.816159923	0.414408675	0.999966471
ENSMUSG00000050711.7	61.86843572	0.402341179	0.395622101	1.016983578	0.309161242	0.999966471
ENSMUSG00000054702.14	109.2589118	0.014137267	0.230948783	0.061213861	0.951188891	0.999966471
ENSMUSG00000073643.11	963.6880886	0.026798477	0.125175826	0.214086677	0.830479465	0.999966471
ENSMUSG00000026248.9	332.1363466	-0.030238928	0.143176032	-0.211201045	0.832730395	0.999966471
ENSMUSG00000026249.10	952.9942508	-0.110626599	0.501130829	-0.220753927	0.825284039	0.999966471
ENSMUSG00000067106.6	39.41924981	-0.569944552	0.412614592	-1.381300039	0.167186726	0.999966471
ENSMUSG00000004364.14	2373.658705	0.115178558	0.091998481	1.251961521	0.210583886	0.999966471
ENSMUSG00000038608.15	25.16756922	-0.391788988	0.410083322	-0.95538874	0.339381146	0.999966471
ENSMUSG00000055980.2	2559.342939	-0.132016945	0.168292335	-0.784450132	0.432776032	0.999966471
ENSMUSG00000026142.15	697.7155934	0.086021241	0.11984587	0.717765587	0.472901835	0.999966471
ENSMUSG00000026150.14	1664.766998	0.075046047	0.097029131	0.773438311	0.439263024	0.999966471
ENSMUSG00000101450.1	24.25250596	0.077013033	0.426410226	0.180607846	0.856675397	0.999966471
ENSMUSG00000026159.13	2183.645517	0.003303412	0.117778738	0.028047613	0.977624176	0.999966471
ENSMUSG00000045658.16	42.19095421	0.002465923	0.402737562	0.006122904	0.99511466	0.999966471
ENSMUSG00000026219.14	6686.122601	0.1363413	0.097902554	1.392622506	0.163733974	0.999966471
ENSMUSG00000073633.9	202.5136724	0.128857433	0.195087909	0.66050958	0.508926873	0.999966471
ENSMUSG00000064281.7	26.00070134	0.15556619	0.543988647	0.28597323	0.774898625	0.999966471
ENSMUSG00000070031.11	18.03213387	0.408612462	0.50436218	0.810156824	0.417850049	0.999966471
ENSMUSG00000036707.16	1938.071161	0.090160444	0.096526601	0.934047647	0.350279316	0.999966471
ENSMUSG00000026223.15	2669.524678	0.046973536	0.111480373	0.421361489	0.673491136	0.999966471
ENSMUSG00000099342.1	29.4779157	0.057995441	0.37620365	0.154159697	0.877483819	0.999966471
ENSMUSG00000026229.17	3720.378757	0.011051006	0.090427514	0.122208448	0.902733936	0.999966471
ENSMUSG00000026228.6	25.83551084	0.388724486	0.767441798	0.506519825	0.612491776	0.999966471
ENSMUSG00000062590.13	361.9950888	0.110526567	0.134689207	0.820604479	0.411871596	0.999966471
ENSMUSG00000026234.12	9002.896946	-0.067346427	0.102080772	-0.659736656	0.509422839	0.999966471
ENSMUSG00000073627.7	17.98952126	-0.138747606	0.479267003	-0.289499602	0.772199085	0.999966471
ENSMUSG00000026238.14	14281.42736	-0.159763621	0.101645134	-1.571778353	0.116001963	0.999966471
ENSMUSG00000026239.14	770.6576378	-0.112433857	0.108895838	-1.032489939	0.301842659	0.999966471
ENSMUSG00000026240.12	506.8002027	0.152426088	0.185381577	0.822228891	0.410946639	0.999966471
ENSMUSG00000053333.15	481.1269018	0.037320004	0.135530517	0.275362369	0.783037852	0.999966471
ENSMUSG00000084106.4	359.1269834	-0.103634602	0.175156198	-0.591669622	0.554071842	0.999966471
ENSMUSG00000103984.1	13.8472958	-0.246047508	0.607125568	-0.40526626	0.685281805	0.999966471
ENSMUSG00000026247.13	18.45177961	-1.889473946	0.946671403	-1.995913195	0.045943372	0.999966471
ENSMUSG00000026253.14	149.7973611	-0.760670039	0.403769875	-1.883919741	0.059575833	0.999966471
ENSMUSG00000026254.17	1948.538553	-0.014852532	0.096356374	-0.15414167	0.877498033	0.999966471
ENSMUSG00000026255.15	624.801224	0.095205265	0.202037408	0.471225928	0.637479405	0.999966471
ENSMUSG00000048000.15	2122.350094	0.059748116	0.118901239	0.502502051	0.61531441	0.999966471
ENSMUSG00000026259.14	470.6578702	-0.088736412	0.152261221	-0.582790623	0.560034258	0.999966471
ENSMUSG00000026289.15	664.4224357	-0.08216484	0.128929718	-0.637283945	0.523939907	0.999966471
ENSMUSG00000070738.10	830.7324719	-0.028516327	0.106487944	-0.267789253	0.788861543	0.999966471
ENSMUSG00000005501.14	1077.842574	0.123632056	0.119270893	1.036565193	0.299938542	0.999966471
ENSMUSG00000079429.9	81.31928437	-0.265005735	0.246878278	-1.0734267	0.28307971	0.999966471
ENSMUSG00000044783.16	2717.195983	-0.144896659	0.125433394	-1.15516813	0.248021583	0.999966471
ENSMUSG00000100798.1	47.45516184	-0.025459855	0.314777278	-0.080882125	0.935535695	0.999966471
ENSMUSG00000049866.12	1890.490943	-0.07554198	0.104027936	-0.726170127	0.467734483	0.999966471
ENSMUSG00000036206.12	1039.054422	-0.040773248	0.144088002	-0.28297462	0.777196292	0.999966471
ENSMUSG00000055013.15	2187.378226	-0.136588666	0.221878575	-0.615600968	0.538157912	0.999966471
ENSMUSG00000044337.5	1575.188924	0.011094179	0.218432023	0.050790077	0.959492798	0.999966471
ENSMUSG00000034432.11	1389.844257	-0.054309369	0.106142611	-0.51166415	0.60888608	0.999966471
ENSMUSG00000048126.16	14535.13857	0.226571531	0.186752529	1.213218007	0.225046481	0.999966471
ENSMUSG00000026303.6	16.72526131	0.211643677	0.524643766	0.40340454	0.686650647	0.999966471
ENSMUSG00000026305.15	4177.389126	-0.100112074	0.097603401	-1.025702718	0.305031733	0.999966471
ENSMUSG00000034353.14	14.11565279	0.637183507	0.656339532	0.970813848	0.331640985	0.999966471
ENSMUSG00000034343.14	715.3245849	0.027725496	0.118109234	0.234744522	0.81440703	0.999966471
ENSMUSG00000083064.1	24.4865657	-0.056870924	0.482259707	-0.11792593	0.906126348	0.999966471
ENSMUSG00000026307.12	210.167267	-0.139594518	0.208703419	-0.668865509	0.503581274	0.999966471
ENSMUSG00000026308.8	1540.273561	0.084668515	0.12304281	0.688122408	0.491375701	0.999966471
ENSMUSG00000047443.14	381.513052	-0.081372434	0.145882073	-0.557795984	0.576983705	0.999966471
ENSMUSG00000026309.14	921.056147	-0.111441756	0.124919645	-0.892107532	0.372335298	0.999966471
ENSMUSG00000067071.8	749.2595095	-0.241125713	0.208590048	-1.155978992	0.24768975	0.999966471
ENSMUSG00000055866.9	247.166665	0.075530735	0.259547069	0.29100978	0.771043839	0.999966471
ENSMUSG00000034292.13	290.4594501	-0.105993037	0.161360335	-0.656871696	0.511263419	0.999966471
ENSMUSG00000026311.16	565.3588497	0.056113368	0.131123158	0.427943998	0.668691893	0.999966471
ENSMUSG00000100980.1	16.96824544	-0.145091217	0.516580095	-0.280868772	0.778811053	0.999966471
ENSMUSG00000007805.4	152.5688133	-0.39705634	0.217814309	-1.822912108	0.068316704	0.999966471
ENSMUSG00000026313.16	1339.645394	0.154637521	0.123180483	1.255373552	0.209343186	0.999966471
ENSMUSG00000026260.12	1667.668967	0.006814573	0.105562495	0.06455487	0.948528419	0.999966471
ENSMUSG00000073616.10	632.9194137	-0.171281149	0.192523177	-0.889665087	0.373645746	0.999966471
ENSMUSG00000034220.7	20190.29447	0.04820688	0.117768473	0.409336034	0.682293075	0.999966471
ENSMUSG00000047067.7	95.03052501	-0.211703205	0.242604875	-0.872625519	0.382867226	0.999966471
ENSMUSG00000026269.14	1176.944151	-0.093601657	0.098161145	-0.953550989	0.340310974	0.999966471
ENSMUSG00000026270.11	340.0580571	-0.055508668	0.157665079	-0.352066978	0.724788033	0.999966471
ENSMUSG00000026271.15	17.57109041	-0.359475559	0.506982287	-0.709049544	0.478293733	0.999966471
ENSMUSG00000014602.15	529.9121909	0.269499071	0.501100539	0.53781437	0.59070521	0.999966471
ENSMUSG00000047793.13	115.968422	-0.206862845	0.258764851	-0.799424049	0.42404457	0.999966471
ENSMUSG00000026273.13	227.2061688	0.002656804	0.154427882	0.017204176	0.986273731	0.999966471
ENSMUSG00000100351.1	18.65275396	-0.459411732	0.577716324	-0.795220271	0.426485382	0.999966471
ENSMUSG00000026274.11	296.0909244	0.02289393	0.176800516	0.129490175	0.896969799	0.999966471
ENSMUSG00000026275.13	825.3609699	-0.033623783	0.134182636	-0.250582225	0.802137126	0.999966471
ENSMUSG00000034088.15	14287.85461	0.100016967	0.091804965	1.089450528	0.27595526	0.999966471
ENSMUSG00000026276.20	59.03244873	0.054716376	0.277382437	0.197259698	0.843624316	0.999966471
ENSMUSG00000034066.13	230.6611492	0.190822824	0.265424229	0.718935209	0.472180841	0.999966471
ENSMUSG00000026277.14	1968.715571	0.016546027	0.095156473	0.173882311	0.861957955	0.999966471
ENSMUSG00000026278.14	1390.178087	0.0566488	0.14793606	0.382927599	0.701773447	0.999966471
ENSMUSG00000026279.14	487.8464219	0.05435809	0.131657431	0.412875213	0.679698042	0.999966471
ENSMUSG00000026280.17	1088.663675	0.074865049	0.109035062	0.686614455	0.492325717	0.999966471
ENSMUSG00000026281.15	765.6776562	-0.274498707	0.117682464	-2.33253704	0.019672457	0.999966471
ENSMUSG00000026283.13	333.4846507	0.037659059	0.13470643	0.279563927	0.779812086	0.999966471
ENSMUSG00000073609.9	173.2188645	-0.069678159	0.173425773	-0.401775109	0.687849542	0.999966471
ENSMUSG00000100347.1	20.99435537	-0.089340197	0.481048859	-0.18571959	0.852664665	0.999966471
ENSMUSG00000051185.9	357.1800741	-0.131960568	0.166423915	-0.792918303	0.427825423	0.999966471
ENSMUSG00000081051.4	418.3293244	-0.099927831	0.157625327	-0.633957962	0.526108257	0.999966471
ENSMUSG00000044757.7	33.49797098	0.152455019	0.422844981	0.360545888	0.718438947	0.999966471
ENSMUSG00000044768.16	407.9244911	-0.064791099	0.12605499	-0.51399075	0.607258458	0.999966471
ENSMUSG00000040648.14	1021.08618	0.112152382	0.140551498	0.797945117	0.42490234	0.999966471
ENSMUSG00000026333.14	135.4004941	0.139603454	0.240501867	0.580467235	0.561599576	0.999966471
ENSMUSG00000026335.16	4137.308115	0.120104401	0.095752489	1.254321444	0.209725193	0.999966471
ENSMUSG00000089782.1	142.7013643	-0.29229839	0.237637691	-1.230016957	0.218690755	0.999966471
ENSMUSG00000100009.6	116.1476207	-0.131194179	0.211235094	-0.621081357	0.534546095	0.999966471
ENSMUSG00000082431.3	93.64998041	-0.260053224	0.291691922	-0.891533857	0.372642836	0.999966471
ENSMUSG00000099375.1	15.18167104	-1.115332323	0.728589993	-1.53080928	0.125816535	0.999966471
ENSMUSG00000067017.5	824.7642415	-0.04430547	0.114772918	-0.386027218	0.699476512	0.999966471
ENSMUSG00000056536.14	1664.28146	0.234837307	0.15593283	1.506015805	0.132063116	0.999966471
ENSMUSG00000026319.13	935.5770976	0.180803254	0.1101729	1.641086459	0.100779469	0.999966471
ENSMUSG00000099843.1	23.61566317	-0.003754346	0.427348649	-0.008785207	0.992990509	0.999966471
ENSMUSG00000038866.15	614.8655983	0.03761925	0.121911623	0.308578046	0.757642523	0.999966471
ENSMUSG00000044340.7	363.2175916	-0.048845853	0.134896889	-0.362097696	0.717279025	0.999966471
ENSMUSG00000057329.7	304.9374654	-0.132390626	0.149455942	-0.885817083	0.375716103	0.999966471
ENSMUSG00000009905.5	716.3639896	-0.021474385	0.137119722	-0.156610475	0.875551847	0.999966471
ENSMUSG00000009907.17	1859.610487	0.065185644	0.093544351	0.696842125	0.4859016	0.999966471
ENSMUSG00000062345.10	56.74915494	0.262455956	0.28496444	0.921013009	0.357043635	0.999966471
ENSMUSG00000026315.13	454.4379813	0.100920002	0.192975051	0.522969171	0.600995707	0.999966471
ENSMUSG00000100025.1	44.9209021	0.161705716	0.442096255	0.365770382	0.714536422	0.999966471
ENSMUSG00000038702.6	580.1400641	-0.083468901	0.121726319	-0.685709562	0.492896276	0.999966471
ENSMUSG00000026374.14	2193.401585	-0.110186716	0.093164174	-1.182715539	0.236921904	0.999966471
ENSMUSG00000026377.12	558.1918421	-0.153285703	0.134840255	-1.136794816	0.255624071	0.999966471
ENSMUSG00000064302.13	2778.522872	0.161323702	0.152975127	1.054574721	0.29161987	0.999966471
ENSMUSG00000048402.14	23.84711757	0.208406536	0.468623346	0.444720771	0.656521557	0.999966471
ENSMUSG00000037035.5	1288.10221	-0.035917909	0.145837031	-0.246287985	0.80545931	0.999966471
ENSMUSG00000004451.14	1834.685518	-0.104954131	0.11827079	-0.887405345	0.374860707	0.999966471
ENSMUSG00000098923.1	469.0800609	-0.003248506	0.136285173	-0.023836093	0.98098335	0.999966471
ENSMUSG00000026383.14	185.1581445	-0.055905133	0.193026544	-0.289624068	0.772103852	0.999966471
ENSMUSG00000026384.13	871.9191097	0.014410194	0.152063802	0.094764133	0.924502176	0.999966471
ENSMUSG00000036975.5	141.7236699	-0.029732257	0.209336826	-0.142030707	0.887055751	0.999966471
ENSMUSG00000050777.7	448.4932921	0.086480029	0.127950605	0.67588605	0.499112995	0.999966471
ENSMUSG00000026385.16	1080.038864	-0.156683629	0.161359339	-0.971022995	0.331536828	0.999966471
ENSMUSG00000026388.15	45.99367395	-0.251762535	0.315288515	-0.798514767	0.424571827	0.999966471
ENSMUSG00000026389.16	2663.690023	0.039684367	0.170029969	0.233396306	0.815453681	0.999966471
ENSMUSG00000058665.8	433.0204943	0.015282746	0.122493463	0.124763771	0.90071057	0.999966471
ENSMUSG00000003721.14	1409.456409	0.056342464	0.136096812	0.413988128	0.678882801	0.999966471
ENSMUSG00000104253.1	20.76438753	-0.224742571	0.482661915	-0.465631457	0.641479323	0.999966471
ENSMUSG00000026339.18	1193.293025	-0.018784031	0.129264349	-0.145314862	0.884462281	0.999966471
ENSMUSG00000001674.11	925.0375227	-0.009790345	0.134543132	-0.072767333	0.941991267	0.999966471
ENSMUSG00000100405.1	15.47516034	-0.030794319	0.565122918	-0.054491365	0.956543688	0.999966471
ENSMUSG00000026341.16	6074.519487	0.060676472	0.085444744	0.710125275	0.477626454	0.999966471
ENSMUSG00000026342.10	975.2394242	0.031215218	0.102620836	0.304180118	0.760990671	0.999966471
ENSMUSG00000026343.6	106.2328507	0.244377053	0.250026366	0.97740513	0.328368624	0.999966471
ENSMUSG00000036155.13	630.4629531	0.144427413	0.164310678	0.878989818	0.379406796	0.999966471
ENSMUSG00000099471.1	229.7813799	-0.037539783	0.31757784	-0.118206557	0.905903995	0.999966471
ENSMUSG00000026349.14	1017.389367	0.078439358	0.121447834	0.645868729	0.518364373	0.999966471
ENSMUSG00000036104.12	1252.657825	0.007824552	0.098607262	0.079350664	0.936753709	0.999966471
ENSMUSG00000036086.16	236.2684158	-0.028252521	0.162333808	-0.17403966	0.861834293	0.999966471
ENSMUSG00000104164.1	17.64449685	0.369447185	0.506785283	0.729001408	0.466000801	0.999966471
ENSMUSG00000058603.10	260.8096857	-0.193138305	0.169365979	-1.140360693	0.254136062	0.999966471
ENSMUSG00000056211.13	1363.093658	0.05040981	0.102380602	0.492376579	0.622453153	0.999966471
ENSMUSG00000026353.9	2648.60334	-0.027665695	0.08863154	-0.31214277	0.754932023	0.999966471
ENSMUSG00000026355.11	2781.841369	-0.139771165	0.165520357	-0.844434894	0.398426431	0.999966471
ENSMUSG00000026356.15	3137.981467	-0.088118656	0.100795515	-0.874231915	0.381991969	0.999966471
ENSMUSG00000100078.1	393.3124279	0.074367969	0.251295366	0.295938483	0.767277062	0.999966471
ENSMUSG00000045382.6	2151.120927	-0.039925409	0.176346345	-0.226403384	0.820887696	0.999966471
ENSMUSG00000094122.1	23.6313957	-0.18258522	0.426492018	-0.428109347	0.668571512	0.999966471
ENSMUSG00000087691.1	13.85217554	0.856868722	0.589672655	1.453126095	0.146188747	0.999966471
ENSMUSG00000086825.1	37.59271887	0.413228306	0.393940222	1.048961958	0.294195628	0.999966471
ENSMUSG00000026399.12	651.7931821	0.265938583	0.217107875	1.224914494	0.220607439	0.999966471
ENSMUSG00000026409.14	227.2713476	0.141250343	0.160855018	0.87812208	0.379877472	0.999966471
ENSMUSG00000046404.5	395.4857948	-0.052626247	0.238883183	-0.220301181	0.825636601	0.999966471
ENSMUSG00000042510.7	43.31647132	-0.025469618	0.329892178	-0.077205887	0.938459759	0.999966471
ENSMUSG00000016528.10	2260.542926	0.012839918	0.093626888	0.137139218	0.890920754	0.999966471
ENSMUSG00000016526.8	71.06887171	-0.085292681	0.296278631	-0.287879962	0.773438626	0.999966471
ENSMUSG00000026427.16	697.7335122	0.004919126	0.112707211	0.043645176	0.965187241	0.999966471
ENSMUSG00000026430.16	252.8410663	-0.084395913	0.227466861	-0.371025092	0.710618843	0.999966471
ENSMUSG00000042349.13	282.5699238	0.08749404	0.15612119	0.56042386	0.575190361	0.999966471
ENSMUSG00000026425.15	1359.160079	0.148055357	0.141593296	1.045638182	0.295728114	0.999966471
ENSMUSG00000055184.4	40.78500234	-0.103568818	0.326087518	-0.317610495	0.750780412	0.999966471
ENSMUSG00000052688.12	751.1275604	-0.037604855	0.154368378	-0.243604653	0.807537024	0.999966471
ENSMUSG00000013275.9	663.1295223	0.145191957	0.140620005	1.032512818	0.301831946	0.999966471
ENSMUSG00000026433.13	49.22141149	0.194148869	0.385294686	0.503897086	0.614333698	0.999966471
ENSMUSG00000026434.12	3021.617711	-0.067709878	0.122363144	-0.553351894	0.580022473	0.999966471
ENSMUSG00000026435.15	27.37678555	-0.25379543	0.487117789	-0.521014497	0.602356672	0.999966471
ENSMUSG00000026436.15	1174.4318	0.024070759	0.107120693	0.224706902	0.822207295	0.999966471
ENSMUSG00000059149.17	573.5127098	0.084112127	0.128787627	0.653107201	0.51368717	0.999966471
ENSMUSG00000026437.11	1697.740717	0.07860773	0.209428361	0.375344247	0.707404463	0.999966471
ENSMUSG00000101549.1	36.26431213	0.335044191	0.379620193	0.88257737	0.37746466	0.999966471
ENSMUSG00000089808.3	16.54309749	0.362757399	0.503579487	0.720357774	0.471304741	0.999966471
ENSMUSG00000042115.4	1137.186213	0.041171489	0.124656467	0.330279605	0.741188702	0.999966471
ENSMUSG00000009772.15	203.1861104	-0.089781028	0.207676444	-0.432312045	0.665514634	0.999966471
ENSMUSG00000100658.1	99.52007662	-0.078787184	0.353462493	-0.222901116	0.823612468	0.999966471
ENSMUSG00000042066.15	819.5371146	0.126333293	0.191507835	0.659676888	0.509461201	0.999966471
ENSMUSG00000042046.15	1518.739051	0.095006485	0.116198518	0.817622172	0.413572963	0.999966471
ENSMUSG00000026439.14	802.6350441	0.02953985	0.118292719	0.249718243	0.802805249	0.999966471
ENSMUSG00000048174.2	76.43840526	0.201026683	0.276769444	0.726332648	0.46763487	0.999966471
ENSMUSG00000054387.13	1702.438811	-0.025396236	0.138530038	-0.183326566	0.854541791	0.999966471
ENSMUSG00000100228.1	27.04476378	-0.271091182	0.524935996	-0.516427116	0.605556131	0.999966471
ENSMUSG00000026447.16	37.19591395	-0.13718755	0.481462221	-0.284939386	0.77569058	0.999966471
ENSMUSG00000046062.5	1698.472703	-0.057951425	0.096372292	-0.601328704	0.547621075	0.999966471
ENSMUSG00000041757.16	114.1716718	0.02619901	0.272875156	0.096010975	0.923511856	0.999966471
ENSMUSG00000070643.11	67.72202248	0.190243621	0.362022516	0.525502179	0.599234139	0.999966471
ENSMUSG00000090553.8	794.231042	-0.233704306	0.111622403	-2.093704295	0.03628633	0.999966471
ENSMUSG00000102976.6	494.626119	0.119815954	0.165841547	0.722472481	0.470004038	0.999966471
ENSMUSG00000094410.7	279.1441636	0.235367876	0.233342024	1.008681901	0.313127214	0.999966471
ENSMUSG00000026463.17	3223.096562	0.257952815	0.369684585	0.697764596	0.485324424	0.999966471
ENSMUSG00000041577.5	386.5823595	1.112379173	0.531344178	2.093519077	0.036302843	0.999966471
ENSMUSG00000041559.7	182.6742028	0.338820686	0.663438535	0.510703959	0.609558368	0.999966471
ENSMUSG00000020423.6	769.430428	0.074448448	0.138441529	0.537760946	0.590742097	0.999966471
ENSMUSG00000042305.12	1550.305722	0.070017246	0.124653976	0.561692838	0.574325315	0.999966471
ENSMUSG00000026456.18	885.1641742	-0.166188838	0.139111239	-1.194647102	0.232224938	0.999966471
ENSMUSG00000026457.14	3383.099166	0.03616996	0.102224694	0.353828008	0.723467783	0.999966471
ENSMUSG00000026455.14	424.8489373	0.173407649	0.135960828	1.275423605	0.202159348	0.999966471
ENSMUSG00000042229.9	547.118962	-0.019761576	0.123556352	-0.159939782	0.872928511	0.999966471
ENSMUSG00000042207.17	1327.625848	0.197926393	0.219781235	0.900560929	0.367821816	0.999966471
ENSMUSG00000073557.11	262.9383893	0.150033001	0.166751648	0.899739242	0.368259035	0.999966471
ENSMUSG00000026429.9	87.52089207	0.125997998	0.285300779	0.441632155	0.658755412	0.999966471
ENSMUSG00000042793.13	2209.631471	0.396500072	0.183355651	2.162464424	0.030582396	0.999966471
ENSMUSG00000097993.7	401.2819637	0.287764298	0.543784041	0.529188568	0.596674646	0.999966471
ENSMUSG00000031506.11	29.86525026	0.32277713	0.490156807	0.658518101	0.51020527	0.999966471
ENSMUSG00000026426.10	1962.293943	0.088607623	0.102204314	0.86696558	0.385960869	0.999966471
ENSMUSG00000079139.4	577.7508016	-0.137642306	0.123554682	-1.114019346	0.265270887	0.999966471
ENSMUSG00000041926.15	611.1885782	-0.106631226	0.116059424	-0.918764045	0.358219002	0.999966471
ENSMUSG00000062580.9	1100.671442	-0.076604325	0.101558157	-0.754290219	0.450674974	0.999966471
ENSMUSG00000048096.7	31.1996209	0.275664132	0.382334068	0.721003319	0.470907473	0.999966471
ENSMUSG00000041889.7	767.0738234	0.073283585	0.118729607	0.617230919	0.537082425	0.999966471
ENSMUSG00000041879.13	3951.38542	0.081330228	0.084251041	0.965332016	0.334378541	0.999966471
ENSMUSG00000009418.15	4095.723543	0.128188937	0.161793779	0.792298308	0.428186758	0.999966471
ENSMUSG00000090399.1	231.3811849	0.056212646	0.225637295	0.249128345	0.803261504	0.999966471
ENSMUSG00000026421.14	8210.496601	0.014643607	0.096836966	0.151219186	0.879802816	0.999966471
ENSMUSG00000041801.5	3551.68749	-0.042106587	0.100643139	-0.418375137	0.675672862	0.999966471
ENSMUSG00000026418.16	178.5803304	-0.328705023	0.376404521	-0.873275971	0.382512675	0.999966471
ENSMUSG00000026414.13	1155.439991	-0.204727179	0.159757132	-1.28149007	0.200021586	0.999966471
ENSMUSG00000026413.12	2829.851034	0.002250632	0.407227626	0.005526716	0.995590341	0.999966471
ENSMUSG00000051985.12	16.57878638	-1.07130874	0.683277427	-1.567897164	0.116905134	0.999966471
ENSMUSG00000026411.17	1001.063368	-0.020768022	0.110329362	-0.188236585	0.850691194	0.999966471
ENSMUSG00000041642.18	374.1268931	0.082715392	0.261040355	0.316868218	0.751343598	0.999966471
ENSMUSG00000041605.16	178.2911635	-0.046443917	0.245970486	-0.188819063	0.850234631	0.999966471
ENSMUSG00000041570.14	1714.035265	0.08819742	0.156026275	0.56527287	0.571888179	0.999966471
ENSMUSG00000026404.12	174.0512872	-0.106328633	0.17843958	-0.595880314	0.551255185	0.999966471
ENSMUSG00000041498.13	537.1594756	-0.042181377	0.143412208	-0.294126826	0.768660993	0.999966471
ENSMUSG00000041483.14	899.800605	0.186113026	0.142721306	1.304031133	0.192222968	0.999966471
ENSMUSG00000026393.10	4135.962171	-0.015610672	0.080789368	-0.193226816	0.846781338	0.999966471
ENSMUSG00000019230.14	199.7997008	-0.092161641	0.248424892	-0.370983923	0.710649506	0.999966471
ENSMUSG00000079283.2	181.116692	-0.205966629	0.20912728	-0.984886471	0.32467984	0.999966471
ENSMUSG00000056268.15	511.7956381	-0.045019993	0.124791007	-0.360763118	0.718276536	0.999966471
ENSMUSG00000033964.12	1121.729593	0.088039445	0.098332362	0.895325228	0.370613258	0.999966471
ENSMUSG00000033952.14	1539.957945	-0.085945196	0.115625221	-0.743308387	0.457294995	0.999966471
ENSMUSG00000104496.1	44.2762654	-0.123362778	0.362841153	-0.339991142	0.733863199	0.999966471
ENSMUSG00000026365.15	1074.37337	0.162816829	0.394183152	0.413048677	0.679570951	0.999966471
ENSMUSG00000101795.2	307.5951134	-0.105739533	0.242637485	-0.435792238	0.662987476	0.999966471
ENSMUSG00000026361.9	1161.988468	0.091032328	0.107299677	0.848393309	0.396218968	0.999966471
ENSMUSG00000018196.18	367.7412321	0.203182656	0.140793702	1.443123191	0.148985772	0.999966471
ENSMUSG00000018199.9	1905.969569	0.060065434	0.131565474	0.456544049	0.647998803	0.999966471
ENSMUSG00000018189.12	397.0233196	-0.189077227	0.13886719	-1.36156875	0.173334023	0.999966471
ENSMUSG00000026360.9	655.7401846	0.259295371	0.124758264	2.07838232	0.03767416	0.999966471
ENSMUSG00000100441.1	30.05002077	-0.358530573	0.413782139	-0.866471844	0.38623146	0.999966471
ENSMUSG00000035131.14	2090.949737	-0.035870921	0.215815772	-0.166210844	0.867991026	0.999966471
ENSMUSG00000056220.14	638.2727444	-0.006486815	0.116318746	-0.055767584	0.955526959	0.999966471
ENSMUSG00000097028.2	21.71202417	-0.254877332	0.513146961	-0.496694615	0.619404421	0.999966471
ENSMUSG00000032487.8	743.0861135	0.245647878	0.145950039	1.683095664	0.092356574	0.999966471
ENSMUSG00000099875.1	58.18248932	-0.356918135	0.326417007	-1.093442213	0.274199688	0.999966471
ENSMUSG00000006010.14	796.8155616	-0.10195351	0.106948648	-0.953294049	0.340441106	0.999966471
ENSMUSG00000006005.18	4730.816222	0.091561478	0.103477999	0.884840052	0.376242904	0.999966471
ENSMUSG00000006014.16	217.1816562	0.80869806	0.764351935	1.058017941	0.290047263	0.999966471
ENSMUSG00000066842.18	83.81969677	0.30310488	0.489753667	0.618892519	0.535987167	0.999966471
ENSMUSG00000100954.4	25.09088419	0.658338499	0.421149567	1.563194053	0.118006959	0.999966471
ENSMUSG00000023150.14	3019.290802	-0.061908709	0.095514538	-0.64816006	0.516881432	0.999966471
ENSMUSG00000052748.14	227.3809483	0.08390252	0.218323941	0.384302885	0.70075397	0.999966471
ENSMUSG00000053286.11	637.2643155	0.024072512	0.123282981	0.195262252	0.845187647	0.999966471
ENSMUSG00000103928.1	55.22071923	0.252410185	0.388525135	0.649662433	0.515910295	0.999966471
ENSMUSG00000026484.13	946.6631051	0.022528861	0.118686861	0.189817651	0.849452024	0.999966471
ENSMUSG00000026483.13	171.7149395	0.292078345	0.305514959	0.956019784	0.339062239	0.999966471
ENSMUSG00000100594.1	18.92792996	0.023199421	0.540946932	0.042886686	0.965791862	0.999966471
ENSMUSG00000043019.12	1644.081078	0.079123446	0.111430304	0.710071162	0.477660008	0.999966471
ENSMUSG00000032666.16	276.370607	0.02009518	0.151787126	0.132390544	0.894675393	0.999966471
ENSMUSG00000014980.14	284.6257741	-0.045444356	0.180587035	-0.251647946	0.801313195	0.999966471
ENSMUSG00000026482.13	910.8299476	0.12483552	0.197238443	0.632916778	0.526787991	0.999966471
ENSMUSG00000008475.13	3928.862576	0.084950194	0.083558979	1.016649496	0.309320199	0.999966471
ENSMUSG00000042772.15	1256.494741	0.048714031	0.11124427	0.437901481	0.661457702	0.999966471
ENSMUSG00000042751.14	498.1489482	0.079704318	0.164656323	0.484064728	0.628339933	0.999966471
ENSMUSG00000026479.13	388.0590401	-0.038643877	0.221149341	-0.174741092	0.861283078	0.999966471
ENSMUSG00000026478.14	6075.243695	0.112439336	0.131609967	0.854337545	0.39291799	0.999966471
ENSMUSG00000042699.11	4793.86144	0.01860065	0.088476811	0.210231923	0.833486665	0.999966471
ENSMUSG00000099858.1	54.02858417	0.132265297	0.38683998	0.341912171	0.73241699	0.999966471
ENSMUSG00000026475.7	43.48136459	-0.412091408	0.411021621	-1.002602751	0.316052568	0.999966471
ENSMUSG00000066800.11	169.0874105	0.146179827	0.203829297	0.717167893	0.473270508	0.999966471
ENSMUSG00000026473.15	4260.705487	0.201669763	0.156208347	1.291030646	0.196693051	0.999966471
ENSMUSG00000056708.5	946.1736026	-0.013664765	0.109181696	-0.125156193	0.900399898	0.999966471
ENSMUSG00000026471.14	583.9877427	0.104042023	0.146483202	0.710265903	0.47753926	0.999966471
ENSMUSG00000026470.14	986.1164574	-0.05696025	0.099773057	-0.570898111	0.568068712	0.999966471
ENSMUSG00000033722.9	499.7774935	0.02372202	0.145438376	0.163107019	0.870434173	0.999966471
ENSMUSG00000026469.14	1953.755398	0.157104295	0.120434311	1.304481203	0.192069564	0.999966471
ENSMUSG00000033701.13	789.9605881	-0.104503957	0.114156717	-0.915442903	0.359959164	0.999966471
ENSMUSG00000033684.14	3212.273397	-0.023851344	0.109604247	-0.217613315	0.827730409	0.999966471
ENSMUSG00000033671.18	1521.281847	0.067981341	0.148095276	0.459037877	0.646206966	0.999966471
ENSMUSG00000026466.16	1523.573973	0.005746414	0.108528933	0.052948218	0.957773166	0.999966471
ENSMUSG00000050565.16	2893.112437	0.094736811	0.083774841	1.130850383	0.25811807	0.999966471
ENSMUSG00000078193.2	873.0005207	-0.217258864	0.134704234	-1.612858464	0.106775261	0.999966471
ENSMUSG00000026600.12	3327.450941	0.213084188	0.126725717	1.68145972	0.092673654	0.999966471
ENSMUSG00000101523.1	43.18546465	-0.015315598	0.351415176	-0.043582631	0.965237097	0.999966471
ENSMUSG00000026596.13	2020.86067	0.05561632	0.092521207	0.601119694	0.547760267	0.999966471
ENSMUSG00000060519.11	1143.077049	0.021147703	0.118240552	0.178853218	0.858052957	0.999966471
ENSMUSG00000033557.17	2268.252966	0.056991152	0.086573516	0.658297758	0.510346819	0.999966471
ENSMUSG00000026594.14	547.8888695	-0.062628553	0.144409419	-0.43368745	0.664515422	0.999966471
ENSMUSG00000070565.11	1280.448751	0.118200073	0.150611656	0.784800305	0.432570661	0.999966471
ENSMUSG00000049881.13	577.7490636	0.036999015	0.121905367	0.30350604	0.761504245	0.999966471
ENSMUSG00000026589.14	555.206044	0.367700403	0.214132805	1.71716054	0.085949843	0.999966471
ENSMUSG00000040782.12	1537.3122	0.109922829	0.088700972	1.23925168	0.215252307	0.999966471
ENSMUSG00000090394.8	105.2013664	0.124327977	0.21133549	0.588296724	0.556333144	0.999966471
ENSMUSG00000058267.13	352.8960696	-0.008593566	0.160012217	-0.053705685	0.957169653	0.999966471
ENSMUSG00000014226.10	1216.450938	-0.135358003	0.113392152	-1.193715795	0.23258916	0.999966471
ENSMUSG00000026721.15	896.3279332	0.097974006	0.112531384	0.870637179	0.383952289	0.999966471
ENSMUSG00000057499.3	43.85448245	0.263374744	0.37366111	0.704849224	0.480904072	0.999966471
ENSMUSG00000040423.10	1199.26914	0.163838058	0.120304751	1.361858578	0.173242521	0.999966471
ENSMUSG00000043467.19	663.4297161	0.081236966	0.157423964	0.516039386	0.605826901	0.999966471
ENSMUSG00000053332.13	705.08884	-0.046492329	0.110106436	-0.422248966	0.672843304	0.999966471
ENSMUSG00000026709.10	448.8586669	-0.003581673	0.143795153	-0.024908163	0.980128216	0.999966471
ENSMUSG00000026708.16	268.3711579	-0.00877428	0.159223586	-0.055106658	0.956053492	0.999966471
ENSMUSG00000026705.16	765.0713813	0.140919345	0.119348295	1.18074032	0.237705899	0.999966471
ENSMUSG00000026701.15	2447.469988	-0.020170709	0.135191585	-0.14920092	0.881395094	0.999966471
ENSMUSG00000040323.13	36.47363898	0.118041366	0.365077698	0.323332175	0.746443689	0.999966471
ENSMUSG00000040297.12	879.558024	0.090808142	0.122966692	0.738477554	0.460224302	0.999966471
ENSMUSG00000026698.8	397.84919	0.025656036	0.148785146	0.17243681	0.863094135	0.999966471
ENSMUSG00000040265.16	41.66702147	0.261118233	0.463339614	0.563556893	0.573055731	0.999966471
ENSMUSG00000078190.7	1062.411428	0.157810378	0.125304779	1.259412281	0.207881456	0.999966471
ENSMUSG00000026694.19	424.3951149	0.030779882	0.140438213	0.219170279	0.826517407	0.999966471
ENSMUSG00000026696.15	596.2180333	-0.077544608	0.116064779	-0.668114904	0.504060249	0.999966471
ENSMUSG00000040225.15	7158.572932	0.142789325	0.169747025	0.841188968	0.40024208	0.999966471
ENSMUSG00000040181.14	1157.271675	-0.179550052	0.175213628	-1.024749353	0.30548147	0.999966471
ENSMUSG00000040170.13	20.05239821	0.03575494	0.483356507	0.073972192	0.941032512	0.999966471
ENSMUSG00000026586.16	7138.587156	0.042884717	0.109289746	0.392394701	0.694766601	0.999966471
ENSMUSG00000040124.5	1016.603183	0.019190422	0.130743716	0.146778926	0.883306519	0.999966471
ENSMUSG00000102117.1	36.48023833	0.275736791	0.430130049	0.641054471	0.521487293	0.999966471
ENSMUSG00000026585.13	2569.451918	-0.000254931	0.105621892	-0.002413616	0.998074215	0.999966471
ENSMUSG00000026584.14	491.9527185	0.106939297	0.124223786	0.860860067	0.389315118	0.999966471
ENSMUSG00000041406.14	300.0993879	0.051038316	0.151786301	0.336251132	0.736681498	0.999966471
ENSMUSG00000041396.13	67.93738468	0.11602315	0.279344951	0.415340065	0.677892976	0.999966471
ENSMUSG00000026580.16	456.1004839	0.238075831	0.454149194	0.524223833	0.600122866	0.999966471
ENSMUSG00000026579.8	228.2483609	-0.572281521	0.897188017	-0.637861306	0.523563968	0.999966471
ENSMUSG00000040918.12	323.4836877	-0.21929288	0.174096101	-1.259608221	0.207810728	0.999966471
ENSMUSG00000026578.6	200.1395986	-0.010184463	0.190588369	-0.05343696	0.957383758	0.999966471
ENSMUSG00000026577.13	365.8127778	0.097073176	0.134044563	0.724185852	0.468951643	0.999966471
ENSMUSG00000026575.15	404.0374541	-0.06464051	0.14144447	-0.45700274	0.647669076	0.999966471
ENSMUSG00000026576.12	541.0190915	-0.069502002	0.207928215	-0.334259601	0.738183672	0.999966471
ENSMUSG00000040848.11	2387.344381	0.162986224	0.096204242	1.694168782	0.090233215	0.999966471
ENSMUSG00000040843.10	1010.740926	-0.02505499	0.111260849	-0.22519143	0.821830356	0.999966471
ENSMUSG00000102302.1	44.36880911	-0.108821142	0.33230379	-0.327474876	0.743308742	0.999966471
ENSMUSG00000040836.15	566.0018284	0.156858208	0.154861057	1.012896406	0.311109645	0.999966471
ENSMUSG00000026571.12	1222.607047	0.000944353	0.102614548	0.009202919	0.992657237	0.999966471
ENSMUSG00000026568.6	525.060664	-0.109022548	0.15816484	-0.68929699	0.490636392	0.999966471
ENSMUSG00000026566.15	709.8159644	0.092008828	0.117229087	0.784863466	0.432533624	0.999966471
ENSMUSG00000040713.12	913.3294957	-0.023880161	0.235022688	-0.101607899	0.919067909	0.999966471
ENSMUSG00000026565.18	617.9375958	0.198976092	0.172913431	1.150726644	0.249844711	0.999966471
ENSMUSG00000026564.9	620.2016608	0.096830398	0.222067377	0.436040628	0.662807253	0.999966471
ENSMUSG00000000544.14	20.54074715	0.196667769	0.501836102	0.391896414	0.695134752	0.999966471
ENSMUSG00000040612.13	778.3857667	-0.073928127	0.10742988	-0.688152376	0.491356831	0.999966471
ENSMUSG00000103400.2	27.01624162	-0.154431713	0.409990194	-0.376671723	0.706417579	0.999966471
ENSMUSG00000026563.13	295.5680169	0.146053402	0.175491779	0.832252099	0.405266662	0.999966471
ENSMUSG00000040596.15	734.2916921	0.119875385	0.186284456	0.64350718	0.519895057	0.999966471
ENSMUSG00000084093.1	33.40363819	-0.26634998	0.394857949	-0.674546328	0.499964042	0.999966471
ENSMUSG00000086925.1	21.99818493	-0.094334934	0.525444697	-0.179533516	0.857518803	0.999966471
ENSMUSG00000060568.14	56.8727082	0.00938828	0.275576544	0.034067777	0.972823104	0.999966471
ENSMUSG00000026558.13	1233.931549	-0.218403144	0.101297713	-2.156052059	0.0310796	0.999966471
ENSMUSG00000052428.10	1041.336492	-0.036658892	0.122966289	-0.298121475	0.765610451	0.999966471
ENSMUSG00000026687.14	826.1534652	-0.062020004	0.103057141	-0.601802097	0.547305879	0.999966471
ENSMUSG00000026688.5	1009.058601	-0.222556149	0.118415306	-1.87945424	0.060182496	0.999966471
ENSMUSG00000052534.15	3925.837762	0.032742732	0.096348389	0.33983684	0.733979403	0.999966471
ENSMUSG00000026683.14	1045.57475	0.035956377	0.134082085	0.268166901	0.788570852	0.999966471
ENSMUSG00000026678.10	17.07520672	1.181900581	0.707426336	1.670704809	0.094779998	0.999966471
ENSMUSG00000038530.11	57.74907477	0.664071639	0.371741048	1.786382327	0.074037375	0.999966471
ENSMUSG00000026675.12	556.5261195	0.158451464	0.205850241	0.769741455	0.441453274	0.999966471
ENSMUSG00000026674.9	4090.671636	0.18149724	0.157913594	1.149345254	0.250413645	0.999966471
ENSMUSG00000026670.15	923.9027195	-0.055651071	0.133543205	-0.416727086	0.67687804	0.999966471
ENSMUSG00000026667.14	2535.1665	0.148604676	0.10770042	1.379796624	0.167649273	0.999966471
ENSMUSG00000038463.8	3860.347866	-0.171697262	0.128979478	-1.331198297	0.183123772	0.999966471
ENSMUSG00000026663.6	2287.415787	-0.027237889	0.151228772	-0.180110494	0.857065824	0.999966471
ENSMUSG00000026659.13	166.5811969	0.195908829	0.179745425	1.089923868	0.275746682	0.999966471
ENSMUSG00000089838.1	32.76441566	-0.335734458	0.457691706	-0.733538435	0.463230095	0.999966471
ENSMUSG00000059089.4	64.68164846	-0.142752609	0.279852784	-0.510098942	0.609982147	0.999966471
ENSMUSG00000026649.14	16.1740413	0.467227606	0.551105759	0.84780026	0.396549218	0.999966471
ENSMUSG00000058076.12	2291.70576	-0.095771172	0.115013545	-0.83269473	0.405016918	0.999966471
ENSMUSG00000005674.9	167.1158238	-0.034923558	0.182582751	-0.191275233	0.848309964	0.999966471
ENSMUSG00000013593.12	3905.402199	-0.013831109	0.091910123	-0.15048515	0.880381866	0.999966471
ENSMUSG00000006403.13	897.3167066	0.158938869	0.116483424	1.36447628	0.172417714	0.999966471
ENSMUSG00000052423.14	282.4282271	0.088217239	0.172770811	0.510602677	0.609629301	0.999966471
ENSMUSG00000062729.11	278.4682538	0.072063703	0.141357441	0.509797733	0.610193174	0.999966471
ENSMUSG00000053483.13	588.0741388	-0.078504466	0.112670117	-0.696763866	0.485950583	0.999966471
ENSMUSG00000062963.10	1102.092974	-0.118346914	0.127460968	-0.928495335	0.353150687	0.999966471
ENSMUSG00000079137.3	23.68602243	-0.422565135	0.630206455	-0.670518577	0.502527268	0.999966471
ENSMUSG00000103983.1	62.58927409	-0.174640459	0.265861073	-0.656886158	0.511254119	0.999966471
ENSMUSG00000013973.12	157.1346979	-0.074304945	0.193582047	-0.38384213	0.70109546	0.999966471
ENSMUSG00000013997.10	386.6033293	-0.186535585	0.157806836	-1.182050095	0.237185824	0.999966471
ENSMUSG00000006412.10	565.9550018	-0.080659739	0.127651694	-0.631873625	0.527469459	0.999966471
ENSMUSG00000026641.13	1183.089307	0.012422135	0.102319731	0.121405082	0.903370192	0.999966471
ENSMUSG00000038235.4	524.9185002	0.136718424	0.149403455	0.915095465	0.360141516	0.999966471
ENSMUSG00000060244.1	19.6036442	-0.095153803	0.455284549	-0.208998532	0.834449384	0.999966471
ENSMUSG00000059058.7	120.0755719	-0.232852296	0.232484191	-1.001583355	0.316544864	0.999966471
ENSMUSG00000026556.15	297.4723905	0.00423311	0.193463085	0.021880714	0.982543109	0.999966471
ENSMUSG00000003458.12	2553.476882	0.102204622	0.101167086	1.01025567	0.312372814	0.999966471
ENSMUSG00000026553.17	9946.05685	0.120450653	0.09871656	1.220166637	0.222401711	0.999966471
ENSMUSG00000003464.13	1732.312168	-0.015867042	0.097491702	-0.162752739	0.87071312	0.999966471
ENSMUSG00000026554.15	3137.49971	0.030239555	0.088785725	0.340590277	0.73341205	0.999966471
ENSMUSG00000013698.12	3298.115137	0.059962883	0.090950695	0.659289999	0.509709563	0.999966471
ENSMUSG00000038034.15	1604.686855	-0.049222991	0.177065673	-0.277992851	0.781017847	0.999966471
ENSMUSG00000007097.14	52.45937833	-0.31266859	0.527602255	-0.592621786	0.553434296	0.999966471
ENSMUSG00000050229.3	779.0795707	-0.110208736	0.121297045	-0.908585495	0.363568966	0.999966471
ENSMUSG00000037995.15	44.1633194	0.434406945	0.36348177	1.195127185	0.232037342	0.999966471
ENSMUSG00000026547.15	9096.899949	-0.057794989	0.108752787	-0.531434559	0.595117678	0.999966471
ENSMUSG00000026544.6	14.12752424	0.476677035	0.541682251	0.879993824	0.378862655	0.999966471
ENSMUSG00000037860.15	24.41613269	-0.445693914	0.412710332	-1.079919447	0.280178053	0.999966471
ENSMUSG00000073490.11	21.96323938	0.587198267	0.510660236	1.149880538	0.250193078	0.999966471
ENSMUSG00000073489.6	452.1904074	-0.06699185	0.120710696	-0.554978572	0.578909317	0.999966471
ENSMUSG00000090272.8	51.78211394	0.056883281	0.302553677	0.188010544	0.850868385	0.999966471
ENSMUSG00000026536.9	141.6094947	-0.237087015	0.191259779	-1.239607285	0.215120685	0.999966471
ENSMUSG00000039997.16	382.8828338	0.033846436	0.15462912	0.218887854	0.826737408	0.999966471
ENSMUSG00000026535.9	1112.889144	0.041142397	0.096300326	0.427230086	0.66921175	0.999966471
ENSMUSG00000050069.3	82.15584607	0.64719228	0.35501307	1.823009726	0.068301918	0.999966471
ENSMUSG00000026526.14	1593.087338	-0.111761046	0.103315891	-1.081741103	0.279367584	0.999966471
ENSMUSG00000026525.9	66.73290742	-0.597183446	0.296009742	-2.017445245	0.04364907	0.999966471
ENSMUSG00000078185.3	632.5788417	-0.037525198	0.125412746	-0.299213589	0.764777082	0.999966471
ENSMUSG00000039748.11	193.4949202	-0.224374199	0.192717277	-1.164266133	0.244316177	0.999966471
ENSMUSG00000078184.1	26.03060792	-0.348285941	0.536396713	-0.649306628	0.516140202	0.999966471
ENSMUSG00000057335.11	3817.510486	0.107007772	0.161854302	0.661136408	0.508524839	0.999966471
ENSMUSG00000026504.17	440.6902433	-0.017107703	0.131844962	-0.129756212	0.896759307	0.999966471
ENSMUSG00000103367.1	88.38072348	-0.111609987	0.25769017	-0.433116975	0.664929791	0.999966471
ENSMUSG00000019699.16	1526.070294	0.194998254	0.134269275	1.452292447	0.146420307	0.999966471
ENSMUSG00000063659.11	657.1604303	-0.242707054	0.131281686	-1.848750289	0.064493878	0.999966471
ENSMUSG00000015961.8	2239.204614	-0.049499408	0.093114541	-0.531596975	0.59500516	0.999966471
ENSMUSG00000026502.13	2094.800487	0.093548275	0.125312017	0.746522777	0.455351678	0.999966471
ENSMUSG00000104126.1	42.00886283	-0.067471907	0.403369863	-0.167270571	0.867157159	0.999966471
ENSMUSG00000039630.10	10127.91253	-0.038029431	0.078557571	-0.484096316	0.628317516	0.999966471
ENSMUSG00000026495.8	44.89020298	-0.135861892	0.323574323	-0.41987847	0.674574237	0.999966471
ENSMUSG00000026494.12	90.89116693	-0.516551376	0.305809716	-1.689126764	0.09119514	0.999966471
ENSMUSG00000055067.15	233.8838277	-0.33894455	0.184711916	-1.83499017	0.066507146	0.999966471
ENSMUSG00000096474.2	30.29227745	0.05818312	0.463923801	0.12541525	0.900194815	0.999966471
ENSMUSG00000026492.11	462.644563	-0.036515674	0.147006683	-0.248394652	0.803829071	0.999966471
ENSMUSG00000038949.8	565.6319512	0.022579092	0.141789926	0.159243276	0.87347721	0.999966471
ENSMUSG00000038936.13	814.6406671	-0.082808781	0.105441128	-0.785355604	0.432245103	0.999966471
ENSMUSG00000026491.13	1787.534376	0.04941352	0.11359278	0.435005817	0.663558205	0.999966471
ENSMUSG00000026490.18	2627.311198	0.166496594	0.11432528	1.456341009	0.145298374	0.999966471
ENSMUSG00000026489.13	82.78470335	0.283852391	0.236494244	1.200250736	0.230041976	0.999966471
ENSMUSG00000010609.15	196.9761728	-0.005307392	0.189014014	-0.028079356	0.977598859	0.999966471
ENSMUSG00000038855.10	215.156347	0.242529569	0.163258727	1.485553473	0.13739727	0.999966471
ENSMUSG00000026496.11	1543.811368	-0.034698965	0.10689581	-0.324605473	0.745479685	0.999966471
ENSMUSG00000058729.13	220.7559326	-0.091493069	0.186988081	-0.489298936	0.624630074	0.999966471
ENSMUSG00000026499.5	1495.231797	0.137867864	0.120465087	1.144463242	0.252431574	0.999966471
ENSMUSG00000103649.1	62.10970184	0.263679246	0.267327042	0.986354555	0.323959157	0.999966471
ENSMUSG00000060743.12	3320.001146	-0.055858865	0.083101327	-0.672177774	0.501470529	0.999966471
ENSMUSG00000097347.1	72.98514671	0.117153522	0.26361649	0.44440893	0.656746959	0.999966471
ENSMUSG00000073485.3	14.62224226	0.976460949	0.547185391	1.784515752	0.074339898	0.999966471
ENSMUSG00000038806.7	763.0221787	0.003132585	0.111437077	0.028110797	0.977573783	0.999966471
ENSMUSG00000026520.8	695.9003494	-0.030143737	0.121221934	-0.248665699	0.803619383	0.999966471
ENSMUSG00000026519.16	1451.037877	0.019211274	0.125769549	0.152749802	0.878595585	0.999966471
ENSMUSG00000038776.13	3021.093935	0.116380219	0.181712922	0.640461984	0.521872297	0.999966471
ENSMUSG00000026516.8	1162.936289	0.024084304	0.124350708	0.193680472	0.846426083	0.999966471
ENSMUSG00000062169.13	983.5765589	-0.13098518	0.111737549	-1.172257501	0.241093689	0.999966471
ENSMUSG00000038733.13	4586.831843	0.149390512	0.092693404	1.611662816	0.107035333	0.999966471
ENSMUSG00000081214.3	182.5075966	-0.064626197	0.174966571	-0.369363111	0.71185709	0.999966471
ENSMUSG00000004880.11	863.9141999	-0.138280769	0.128897647	-1.072795142	0.283363041	0.999966471
ENSMUSG00000022995.16	888.1360753	-0.008514625	0.114906968	-0.074100161	0.940930687	0.999966471
ENSMUSG00000026511.7	1138.748875	0.005598108	0.117580814	0.047610729	0.962026482	0.999966471
ENSMUSG00000038633.5	2365.129882	0.050344022	0.143217383	0.351521728	0.725196975	0.999966471
ENSMUSG00000047539.9	1130.995025	0.171841508	0.103526595	1.659877908	0.096939017	0.999966471
ENSMUSG00000026510.10	758.4023485	0.133557109	0.136689869	0.977081258	0.328528925	0.999966471
ENSMUSG00000026509.15	7807.918597	0.000275511	0.112626325	0.002446242	0.998048183	0.999966471
ENSMUSG00000030768.12	1300.202326	0.092524327	0.119405144	0.774877227	0.43841221	0.999966471
ENSMUSG00000102478.1	35.35721819	-0.079002254	0.401566817	-0.196735016	0.844034906	0.999966471
ENSMUSG00000046836.13	2008.102859	0.061700032	0.112192638	0.549947244	0.582355559	0.999966471
ENSMUSG00000042901.10	2383.802197	-0.057884387	0.085514827	-0.676892988	0.498473853	0.999966471
ENSMUSG00000056050.12	1910.820799	0.135555893	0.098136422	1.381300538	0.167186573	0.999966471
ENSMUSG00000072258.10	176.856503	0.175224776	0.188208672	0.931013294	0.351846688	0.999966471
ENSMUSG00000039384.8	1523.223692	0.12237785	0.117950987	1.037531379	0.29948828	0.999966471
ENSMUSG00000044854.7	20.89445211	0.101480072	0.45316976	0.223933901	0.822808737	0.999966471
ENSMUSG00000103308.5	49.65396115	0.016664796	0.372363225	0.044754139	0.96430328	0.999966471
ENSMUSG00000039377.7	518.7651361	0.103641878	0.120557107	0.859691149	0.389959315	0.999966471
ENSMUSG00000073481.9	901.9050028	-0.083079776	0.114940475	-0.722806969	0.469798485	0.999966471
ENSMUSG00000039318.12	1850.272843	0.08613903	0.093739858	0.918915727	0.358139653	0.999966471
ENSMUSG00000026618.11	1586.667851	-0.089096324	0.112302649	-0.793359064	0.427568654	0.999966471
ENSMUSG00000026617.16	389.3076204	0.035479442	0.160013915	0.221727229	0.824526232	0.999966471
ENSMUSG00000026615.14	4065.666528	0.023498423	0.09673777	0.242908464	0.808076308	0.999966471
ENSMUSG00000039246.8	93.29877033	-0.141794394	0.21681558	-0.653986183	0.513120707	0.999966471
ENSMUSG00000039239.14	335.6431702	0.083857636	0.212978235	0.393738057	0.693774441	0.999966471
ENSMUSG00000001305.5	305.7733024	-0.076911077	0.137248734	-0.560377315	0.575222101	0.999966471
ENSMUSG00000039210.16	544.0547971	0.145629686	0.13623904	1.068927714	0.285102243	0.999966471
ENSMUSG00000104394.2	22.60167872	-0.213562147	0.42976854	-0.496923639	0.619242901	0.999966471
ENSMUSG00000104245.1	47.15226409	0.357859282	0.391209457	0.914751102	0.36032231	0.999966471
ENSMUSG00000026608.13	747.054847	-0.048696702	0.128378756	-0.379320564	0.704449831	0.999966471
ENSMUSG00000037624.15	76.19096468	-0.073831869	0.301978863	-0.244493499	0.806848636	0.999966471
ENSMUSG00000102824.1	25.11175238	-0.417752121	0.425117781	-0.982673836	0.325767992	0.999966471
ENSMUSG00000026605.14	2198.603673	-0.02204281	0.112378031	-0.196148745	0.844493744	0.999966471
ENSMUSG00000026604.17	3789.862052	0.144695403	0.127792054	1.132272305	0.25751997	0.999966471
ENSMUSG00000104435.1	64.05373146	-0.090200559	0.264428804	-0.341114724	0.733017217	0.999966471
ENSMUSG00000026603.13	745.7698273	-0.09860289	0.118043226	-0.835311719	0.403542221	0.999966471
ENSMUSG00000010175.13	23.94502249	0.917615052	0.462789724	1.982790464	0.04739084	0.999966471
ENSMUSG00000089872.10	750.5433086	-0.007510524	0.110477338	-0.067982486	0.945799576	0.999966471
ENSMUSG00000026634.16	982.525643	0.044561948	0.113807522	0.391555385	0.695386759	0.999966471
ENSMUSG00000037568.12	957.7698453	-0.003990413	0.108000616	-0.036948059	0.97052642	0.999966471
ENSMUSG00000066595.9	268.2993736	-0.116317103	0.187330711	-0.620918494	0.534653252	0.999966471
ENSMUSG00000026632.17	164.3583317	-0.072446281	0.19906466	-0.363933412	0.715907734	0.999966471
ENSMUSG00000062510.12	213.4899985	-0.095819624	0.178680914	-0.536261104	0.591778108	0.999966471
ENSMUSG00000026628.13	143.1914434	-0.077596969	0.246921218	-0.314258005	0.753325091	0.999966471
ENSMUSG00000037499.9	875.1017548	-0.204286353	0.170233794	-1.200034072	0.230126108	0.999966471
ENSMUSG00000026627.7	281.3796233	0.003050618	0.157041614	0.01942554	0.984501636	0.999966471
ENSMUSG00000026626.11	1158.463709	0.034777002	0.097277851	0.357501754	0.720716213	0.999966471
ENSMUSG00000037474.13	578.4629318	-0.040655836	0.200383331	-0.20289031	0.839220768	0.999966471
ENSMUSG00000037461.10	1304.567606	-0.041712214	0.102747152	-0.405969538	0.684764983	0.999966471
ENSMUSG00000026623.16	3278.893357	0.162962663	0.099491926	1.637948618	0.101432413	0.999966471
ENSMUSG00000026622.15	1018.253016	-0.028040311	0.136531501	-0.205376126	0.837278271	0.999966471
ENSMUSG00000037434.7	446.5211405	-0.00199744	0.164469271	-0.012144764	0.990310119	0.999966471
ENSMUSG00000026637.13	214.8298754	-0.054756404	0.208056572	-0.263180361	0.792411567	0.999966471
ENSMUSG00000103653.1	129.4743963	-0.052691295	0.265422659	-0.19851845	0.842639451	0.999966471
ENSMUSG00000037395.15	639.2539121	0.052966894	0.177183679	0.298937773	0.764987525	0.999966471
ENSMUSG00000097316.2	25.16325541	-0.015819139	0.403435678	-0.039211055	0.968722119	0.999966471
ENSMUSG00000037375.16	222.4018282	0.201771419	0.178043372	1.133271161	0.257100399	0.999966471
ENSMUSG00000016262.14	2048.729917	0.028903937	0.116611619	0.247864986	0.804238872	0.999966471
ENSMUSG00000089812.2	84.21529124	-0.1103329	0.281376269	-0.392118711	0.694970503	0.999966471
ENSMUSG00000016181.9	394.3312004	0.140188545	0.192702508	0.727486873	0.466927754	0.999966471
ENSMUSG00000026638.15	48.10954817	0.058900115	0.376334995	0.156509802	0.875631194	0.999966471
ENSMUSG00000079144.7	207.2204125	-0.069598451	0.185653956	-0.374882671	0.707747727	0.999966471
ENSMUSG00000026639.18	1103.879357	0.581726624	0.601371516	0.967333185	0.3333775	0.999966471
ENSMUSG00000009633.3	202.7946639	-0.254388775	0.181391118	-1.402432369	0.160786173	0.999966471
ENSMUSG00000016179.11	22.14366271	0.339816808	0.526423868	0.645519379	0.518590664	0.999966471
ENSMUSG00000026640.12	2018.656814	0.320481046	0.156096469	2.053096064	0.040063262	0.999966471
ENSMUSG00000016493.13	38.27384118	-0.629521507	0.352796337	-1.784376541	0.0743625	0.999966471
ENSMUSG00000016481.15	923.3131562	0.134756047	0.104149744	1.293868258	0.19571093	0.999966471
ENSMUSG00000050530.14	1749.077501	0.163993014	0.092607177	1.770845617	0.076586378	0.999966471
ENSMUSG00000026643.16	1356.560043	0.036561415	0.107216407	0.341005787	0.733099225	0.999966471
ENSMUSG00000049950.6	82.16726327	-0.071376936	0.250153576	-0.285332464	0.775389443	0.999966471
ENSMUSG00000026648.18	164.6748283	0.273784202	0.191338065	1.430892498	0.152461028	0.999966471
ENSMUSG00000026646.16	115.0370758	-0.237065194	0.217706622	-1.088920458	0.276188964	0.999966471
ENSMUSG00000109865.1	758.2786541	0.007277419	0.105926944	0.068702248	0.945226629	0.999966471
ENSMUSG00000051396.15	105.9334637	0.129139128	0.210961374	0.612145842	0.54044127	0.999966471
ENSMUSG00000039496.8	61.19907127	-0.389268131	0.382514219	-1.01765663	0.308841165	0.999966471
ENSMUSG00000026655.15	935.0317115	-0.111676201	0.131678937	-0.848094646	0.396385263	0.999966471
ENSMUSG00000026657.16	2853.030492	0.076655376	0.100161253	0.765319661	0.444081219	0.999966471
ENSMUSG00000039449.14	896.8606963	-0.088651809	0.103410243	-0.857282673	0.391288682	0.999966471
ENSMUSG00000026662.13	1239.996518	-0.057784638	0.108617297	-0.532002177	0.594724488	0.999966471
ENSMUSG00000026664.7	317.5881681	0.12136769	0.220774024	0.549737182	0.58249965	0.999966471
ENSMUSG00000069188.5	268.0002314	-0.283561051	0.299310131	-0.947382069	0.343444125	0.999966471
ENSMUSG00000026669.14	315.451832	0.090830008	0.226258145	0.401444146	0.688093153	0.999966471
ENSMUSG00000026672.11	926.3049581	0.132721258	0.119580927	1.109886514	0.267047932	0.999966471
ENSMUSG00000039145.16	165.7312018	0.109453996	0.383826666	0.285165168	0.775517605	0.999966471
ENSMUSG00000039128.13	1057.053581	0.043951457	0.113059595	0.388745924	0.697464106	0.999966471
ENSMUSG00000025817.12	534.7947316	-0.001775336	0.16804387	-0.010564716	0.991570733	0.999966471
ENSMUSG00000056718.2	13.77790321	0.362217058	0.687933782	0.526528958	0.598520737	0.999966471
ENSMUSG00000025816.15	385.3512665	0.087249703	0.178589944	0.48854768	0.625161962	0.999966471
ENSMUSG00000025815.13	118.6373785	0.322102041	0.263207717	1.22375607	0.221044261	0.999966471
ENSMUSG00000043241.14	869.9495961	0.088064016	0.115349776	0.763451993	0.445193883	0.999966471
ENSMUSG00000045319.13	55.15204255	-0.003966693	0.298724509	-0.013278765	0.98940539	0.999966471
ENSMUSG00000039063.5	72.19847677	0.207327918	0.25164289	0.823897381	0.409997869	0.999966471
ENSMUSG00000039046.15	892.298007	-0.022580941	0.161042576	-0.140217214	0.888488372	0.999966471
ENSMUSG00000002107.18	3914.602562	0.10643942	0.13555037	0.785238875	0.432313527	0.999966471
ENSMUSG00000015619.10	193.2861005	0.104127581	0.215070728	0.484155062	0.628275827	0.999966471
ENSMUSG00000025782.12	307.3122463	0.00994495	0.139513292	0.071283171	0.943172389	0.999966471
ENSMUSG00000025781.14	3267.186978	-0.157176348	0.108976769	-1.442292239	0.149219949	0.999966471
ENSMUSG00000037262.7	253.7625884	0.155082346	0.144108636	1.076148874	0.28186068	0.999966471
ENSMUSG00000061186.15	33.38201999	-0.224259345	0.365896112	-0.612904422	0.539939539	0.999966471
ENSMUSG00000082424.4	54.04326953	0.141969101	0.290733547	0.488313447	0.625327838	0.999966471
ENSMUSG00000026773.19	126.8505443	0.156213566	0.243281941	0.642109173	0.520802301	0.999966471
ENSMUSG00000037197.11	1370.646419	-0.132574152	0.098298832	-1.348684919	0.177438192	0.999966471
ENSMUSG00000058594.15	1564.40773	0.026415583	0.126019564	0.209614937	0.83396822	0.999966471
ENSMUSG00000047909.11	516.7426219	-0.028107971	0.137956208	-0.203745607	0.838552301	0.999966471
ENSMUSG00000026767.12	587.3711296	0.044210713	0.135310162	0.326736088	0.743867503	0.999966471
ENSMUSG00000026730.12	150.2941613	-0.243616948	0.188722614	-1.290873112	0.19674768	0.999966471
ENSMUSG00000026727.10	2026.543392	0.013286819	0.095328179	0.139379765	0.889150062	0.999966471
ENSMUSG00000026726.10	101.478647	0.277819613	0.245921373	1.129709103	0.25859882	0.999966471
ENSMUSG00000026723.10	154.3642045	-0.058900347	0.190196694	-0.309681234	0.756803375	0.999966471
ENSMUSG00000026728.9	104528.4468	-0.078849606	0.135747117	-0.580856575	0.561337121	0.999966471
ENSMUSG00000063275.15	594.9118062	-0.185634822	0.15251882	-1.217127316	0.223555779	0.999966471
ENSMUSG00000102553.1	17.07848666	-0.354261557	0.510683656	-0.693700598	0.487869991	0.999966471
ENSMUSG00000026718.17	1717.603661	0.100532967	0.110056825	0.913464175	0.360998467	0.999966471
ENSMUSG00000103901.1	45.45818083	0.122931869	0.346984716	0.354286122	0.723124467	0.999966471
ENSMUSG00000057914.15	108.2056784	0.071707422	0.237446889	0.301993521	0.762657002	0.999966471
ENSMUSG00000070271.7	83.93645614	-0.258986075	0.366562971	-0.70652547	0.479861419	0.999966471
ENSMUSG00000026707.15	112.1264096	0.057584072	0.227866181	0.25271004	0.800492289	0.999966471
ENSMUSG00000017418.13	556.7577956	0.01875529	0.13842195	0.13549361	0.892221616	0.999966471
ENSMUSG00000026748.13	68.61739788	0.142407679	0.397361519	0.358383165	0.720056589	0.999966471
ENSMUSG00000053702.16	21.86132408	0.890893619	0.735708026	1.21093367	0.225920827	0.999966471
ENSMUSG00000054057.2	106.8797203	0.132907023	0.218750678	0.607573078	0.543470661	0.999966471
ENSMUSG00000054074.9	42.38738903	-0.069227981	0.327956954	-0.21108862	0.83281812	0.999966471
ENSMUSG00000026743.16	721.808635	0.031297816	0.122627517	0.255226697	0.798548013	0.999966471
ENSMUSG00000026740.12	846.6964528	0.056785114	0.132037479	0.430068152	0.667146066	0.999966471
ENSMUSG00000051154.11	1512.18991	0.043615221	0.108840334	0.400726637	0.688621397	0.999966471
ENSMUSG00000026739.13	2149.031753	0.154055738	0.12052396	1.2782167	0.201173029	0.999966471
ENSMUSG00000037708.16	19.22408424	-0.261473793	0.4812847	-0.543282995	0.586934971	0.999966471
ENSMUSG00000026737.12	872.6859188	-0.066977124	0.118518277	-0.565120632	0.571991716	0.999966471
ENSMUSG00000023094.14	60.0627017	0.172811743	0.280719841	0.615602167	0.538157121	0.999966471
ENSMUSG00000043415.5	206.1144589	-0.095371618	0.253720097	-0.375893039	0.706996416	0.999966471
ENSMUSG00000036617.16	1063.524322	0.354723187	0.158420566	2.239123349	0.025147891	0.999966471
ENSMUSG00000081128.1	31.19202353	-0.115609849	0.40450649	-0.285804682	0.775027722	0.999966471
ENSMUSG00000036591.16	3563.776683	0.106807299	0.136254539	0.783880665	0.433110136	0.999966471
ENSMUSG00000075514.4	52.97861977	0.171115938	0.291238805	0.587545119	0.556837657	0.999966471
ENSMUSG00000026679.3	15.01474142	-0.494238284	0.548123603	-0.901691298	0.367220877	0.999966471
ENSMUSG00000048550.17	123.6122345	-0.0648587	0.211981168	-0.305964444	0.759631718	0.999966471
ENSMUSG00000082516.1	16.50490734	-0.064459328	0.643346377	-0.100193815	0.920190456	0.999966471
ENSMUSG00000083863.1	1109.501377	-0.031001055	0.527876465	-0.05872786	0.953168869	0.999966471
ENSMUSG00000083563.1	3229.128958	0.00593631	0.379778812	0.015630966	0.987528801	0.999966471
ENSMUSG00000082884.1	77.29848341	0.046622477	0.405950779	0.114847611	0.908565911	0.999966471
ENSMUSG00000026786.14	489.2563532	-0.303949804	0.185911122	-1.634919957	0.102065828	0.999966471
ENSMUSG00000026784.14	129.4279818	-0.066744354	0.216732567	-0.307957199	0.758114901	0.999966471
ENSMUSG00000058835.14	1936.258253	0.024569717	0.087304437	0.281425752	0.778383869	0.999966471
ENSMUSG00000026781.17	1442.823724	0.135959304	0.097058658	1.40079521	0.161275321	0.999966471
ENSMUSG00000026779.6	775.548287	0.026417978	0.145091442	0.182078128	0.855521413	0.999966471
ENSMUSG00000026775.9	2606.963615	-0.040828098	0.083108336	-0.491263571	0.623240041	0.999966471
ENSMUSG00000069132.3	13.87964937	0.493604139	0.669652522	0.737104876	0.461058574	0.999966471
ENSMUSG00000026771.14	649.1633649	-0.015947723	0.19484471	-0.081848377	0.934767286	0.999966471
ENSMUSG00000026986.14	20.06120612	0.116016428	0.602237391	0.192642353	0.847239073	0.999966471
ENSMUSG00000026981.15	315.4094257	0.255894564	0.200353902	1.277212781	0.201527136	0.999966471
ENSMUSG00000026976.15	24.81981526	0.180381861	0.456523856	0.395120339	0.692754079	0.999966471
ENSMUSG00000085057.7	102.3311335	0.290126348	0.262450643	1.105451084	0.268964179	0.999966471
ENSMUSG00000004113.18	47.05794262	0.404969046	0.39454254	1.026426824	0.30469044	0.999966471
ENSMUSG00000036893.17	1178.07603	0.031298915	0.150626388	0.207791709	0.835391606	0.999966471
ENSMUSG00000026972.15	177.8666018	-0.066312232	0.196420715	-0.337603045	0.735662347	0.999966471
ENSMUSG00000026974.11	414.8660892	-0.080947036	0.142441298	-0.56828348	0.569842495	0.999966471
ENSMUSG00000026975.10	167.035699	0.109463895	0.174724463	0.626494387	0.530990717	0.999966471
ENSMUSG00000036850.4	313.823876	-0.061446834	0.141384102	-0.434609217	0.663846103	0.999966471
ENSMUSG00000036833.16	316.4872994	-0.141335192	0.251512429	-0.561941184	0.574156093	0.999966471
ENSMUSG00000006476.19	1059.406476	0.100324243	0.106153543	0.945086152	0.344614895	0.999966471
ENSMUSG00000059555.6	838.933174	0.133512185	0.13974276	0.955413973	0.339368391	0.999966471
ENSMUSG00000013465.19	1369.931916	0.007093159	0.109660798	0.064682727	0.948426616	0.999966471
ENSMUSG00000036752.4	3231.394778	-0.182622266	0.148421111	-1.230433223	0.218534919	0.999966471
ENSMUSG00000006471.18	99.23085352	0.209550973	0.25723513	0.814628128	0.415285204	0.999966471
ENSMUSG00000078201.5	53.31714158	0.203760507	0.352554472	0.577954679	0.563294717	0.999966471
ENSMUSG00000048707.9	157.188787	-0.113056333	0.204895707	-0.551775023	0.581102502	0.999966471
ENSMUSG00000026966.6	748.6130074	-0.069288762	0.122092701	-0.56750945	0.570368108	0.999966471
ENSMUSG00000026965.12	3075.127731	-0.008138769	0.085960326	-0.094680525	0.924568588	0.999966471
ENSMUSG00000036646.13	1770.521642	0.05492292	0.101495937	0.541134168	0.588415109	0.999966471
ENSMUSG00000026958.13	440.0544723	0.204504437	0.265649734	0.769827373	0.4414023	0.999966471
ENSMUSG00000026956.15	1497.355075	-0.036283715	0.19285561	-0.188139277	0.850767472	0.999966471
ENSMUSG00000026955.13	162.2496832	-0.395362453	0.195062577	-2.026849334	0.042677823	0.999966471
ENSMUSG00000015094.16	2213.9172	0.000385763	0.15204719	0.002537126	0.997975668	0.999966471
ENSMUSG00000026944.18	789.9542832	0.022530866	0.180660488	0.124713854	0.90075009	0.999966471
ENSMUSG00000047617.11	172.1389611	-0.249305903	0.181635681	-1.372560184	0.169889117	0.999966471
ENSMUSG00000015093.15	14.70123653	0.198006816	0.542409786	0.365050228	0.715073913	0.999966471
ENSMUSG00000015083.11	35.93902911	0.095026665	0.346559798	0.27419991	0.783930997	0.999966471
ENSMUSG00000015095.12	792.8723897	0.006291282	0.108892398	0.057775215	0.953927681	0.999966471
ENSMUSG00000026942.13	615.0844307	0.025136797	0.129243272	0.19449211	0.845790573	0.999966471
ENSMUSG00000015092.9	1744.685554	-0.181158049	0.140935873	-1.285393457	0.198654826	0.999966471
ENSMUSG00000026941.16	37.61393084	0.126108697	0.395140697	0.319148845	0.749613646	0.999966471
ENSMUSG00000036504.6	21.14583104	-0.380647225	0.509401097	-0.747244611	0.45491592	0.999966471
ENSMUSG00000015087.14	1599.108478	0.170392867	0.145694599	1.169520824	0.242193856	0.999966471
ENSMUSG00000026939.12	127.8100218	-0.010781144	0.208446675	-0.051721355	0.958750722	0.999966471
ENSMUSG00000026938.10	27.19851225	0.607089553	0.432748939	1.402867802	0.160656264	0.999966471
ENSMUSG00000026933.17	1378.54915	0.035958995	0.14940897	0.240674938	0.809807064	0.999966471
ENSMUSG00000036352.16	929.8799446	0.098388422	0.116686355	0.843187039	0.399123846	0.999966471
ENSMUSG00000026932.14	1917.590962	0.034790621	0.108868536	0.319565439	0.749297777	0.999966471
ENSMUSG00000087679.2	722.1254289	-0.105396879	0.115356215	-0.913664506	0.36089316	0.999966471
ENSMUSG00000087595.1	16.81131552	0.175451669	0.545017107	0.321919563	0.747513632	0.999966471
ENSMUSG00000036327.18	609.0238008	0.028968882	0.141507168	0.204716711	0.837793464	0.999966471
ENSMUSG00000026930.15	676.8378189	0.021957271	0.146067357	0.150322915	0.880509855	0.999966471
ENSMUSG00000075467.4	622.8875452	-0.141943271	0.128855149	-1.101572368	0.270647627	0.999966471
ENSMUSG00000036281.13	241.3724134	0.08159762	0.157806629	0.517073461	0.605104879	0.999966471
ENSMUSG00000085767.1	32.72445044	0.000737156	0.399211663	0.00184653	0.998526683	0.999966471
ENSMUSG00000026927.17	547.4932392	-0.042724185	0.113857119	-0.375243864	0.707479111	0.999966471
ENSMUSG00000026926.14	1810.666236	-0.014429354	0.092307752	-0.1563179	0.875782447	0.999966471
ENSMUSG00000026925.16	530.3046353	0.025532159	0.153889195	0.165912618	0.868225718	0.999966471
ENSMUSG00000026924.17	2342.539	0.200253415	0.136551594	1.466503677	0.14251112	0.999966471
ENSMUSG00000026923.15	851.1459456	-0.189958349	0.151542856	-1.2534959	0.21002529	0.999966471
ENSMUSG00000026921.18	16.7115487	0.256967655	0.518117364	0.495964182	0.619919682	0.999966471
ENSMUSG00000026922.13	410.4600011	-0.205738509	0.145107899	-1.417831212	0.156240049	0.999966471
ENSMUSG00000036186.5	141.2583024	-0.095917168	0.210487277	-0.455691047	0.648612161	0.999966471
ENSMUSG00000036160.13	405.0255756	0.054027217	0.135128577	0.399820807	0.689288505	0.999966471
ENSMUSG00000015776.12	1147.330428	0.0276657	0.095589191	0.289422895	0.772257777	0.999966471
ENSMUSG00000062647.16	13293.99515	-0.093060108	0.097879848	-0.950758616	0.341726925	0.999966471
ENSMUSG00000015790.16	482.1301597	0.027404038	0.161062541	0.170145325	0.864895849	0.999966471
ENSMUSG00000014873.15	367.5060787	-0.09897711	0.148862697	-0.664888597	0.506121749	0.999966471
ENSMUSG00000014867.9	5548.683937	0.070221371	0.095222482	0.737445285	0.460851605	0.999966471
ENSMUSG00000052406.14	664.3400083	0.044595101	0.15102231	0.295288164	0.767773758	0.999966471
ENSMUSG00000015488.14	714.5203451	0.222155837	0.140927155	1.576387723	0.114936476	0.999966471
ENSMUSG00000036067.12	15.94401639	-0.690748293	0.577191072	-1.196741124	0.231407473	0.999966471
ENSMUSG00000009214.9	139.0026378	-0.987681951	0.362790323	-2.722459476	0.006479798	0.999966471
ENSMUSG00000009614.16	684.8964555	0.206921843	0.236809565	0.873790057	0.382232596	0.999966471
ENSMUSG00000009621.18	1015.567498	-0.003081641	0.147959763	-0.020827559	0.983383214	0.999966471
ENSMUSG00000109946.1	84.38846068	0.052895283	0.232425353	0.227579661	0.819973033	0.999966471
ENSMUSG00000026918.16	1526.0064	0.075881618	0.152653973	0.497082495	0.619130878	0.999966471
ENSMUSG00000026917.15	834.4766125	-0.06257798	0.111624399	-0.560612017	0.575062058	0.999966471
ENSMUSG00000015846.14	1377.360402	-0.004322108	0.121010395	-0.035716836	0.971508146	0.999966471
ENSMUSG00000085766.1	26.28687036	0.04112692	0.415892954	0.098888234	0.921227011	0.999966471
ENSMUSG00000026837.15	9489.004136	0.250119652	0.218657271	1.143889024	0.252669663	0.999966471
ENSMUSG00000086560.1	48.36946103	-0.261358715	0.341740229	-0.764787676	0.444397988	0.999966471
ENSMUSG00000026833.18	3106.824946	-0.06081731	0.080439099	-0.756066521	0.449609313	0.999966471
ENSMUSG00000035829.13	30.58673985	-0.103373499	0.383930188	-0.26925077	0.787736713	0.999966471
ENSMUSG00000035772.11	528.716126	0.033717366	0.128388779	0.262619258	0.792844055	0.999966471
ENSMUSG00000082895.1	149.2666844	0.094988227	0.316189695	0.300415316	0.763860382	0.999966471
ENSMUSG00000026821.15	1756.974034	0.003179984	0.13457808	0.023629285	0.981148312	0.999966471
ENSMUSG00000026816.14	717.2107992	-0.005061141	0.121802452	-0.041552044	0.966855804	0.999966471
ENSMUSG00000026812.16	1013.527448	0.145651443	0.183236482	0.794882334	0.426681951	0.999966471
ENSMUSG00000026809.15	20.33369883	-0.499280789	0.525689833	-0.94976307	0.342232655	0.999966471
ENSMUSG00000035666.14	1456.819376	0.087402397	0.099282054	0.880344361	0.378672788	0.999966471
ENSMUSG00000026806.15	225.8724081	-0.128879061	0.185828023	-0.693539427	0.487971092	0.999966471
ENSMUSG00000083773.4	4368.208286	-0.170858586	0.109436292	-1.561260741	0.118462243	0.999966471
ENSMUSG00000026803.17	449.7032273	-0.070724328	0.132015965	-0.535725567	0.592148231	0.999966471
ENSMUSG00000043535.13	2135.463795	0.050448763	0.146344666	0.344725673	0.730300615	0.999966471
ENSMUSG00000035513.19	29.66421012	-0.377453281	0.421104901	-0.896340272	0.370071057	0.999966471
ENSMUSG00000079499.9	114.8290295	0.009509735	0.238672559	0.039844275	0.968217278	0.999966471
ENSMUSG00000026799.15	333.5900621	0.051100865	0.164485637	0.310670685	0.756050985	0.999966471
ENSMUSG00000039844.19	2732.983541	0.102765354	0.117224889	0.876651322	0.380676054	0.999966471
ENSMUSG00000039826.13	538.053865	0.06908866	0.11626893	0.594214296	0.552368792	0.999966471
ENSMUSG00000026798.10	161.0488319	-0.04516578	0.186688827	-0.241930816	0.808833772	0.999966471
ENSMUSG00000059316.2	925.7089949	0.049215511	0.133598451	0.368383842	0.712587044	0.999966471
ENSMUSG00000069020.9	603.193095	0.035488097	0.126278279	0.281030888	0.778686709	0.999966471
ENSMUSG00000039798.2	15.7753684	0.688487769	0.539475649	1.276216581	0.201878969	0.999966471
ENSMUSG00000039787.13	731.9321061	0.279660554	0.110721171	2.525809207	0.011543215	0.999966471
ENSMUSG00000026790.19	1154.35384	0.14198419	0.114643019	1.238489632	0.215534564	0.999966471
ENSMUSG00000019715.14	722.7699296	0.077039527	0.114756836	0.671328436	0.502011323	0.999966471
ENSMUSG00000057738.13	13514.19444	0.175051284	0.11526931	1.518628714	0.128855979	0.999966471
ENSMUSG00000039715.8	489.3182159	-0.178452289	0.133057805	-1.341163634	0.179867331	0.999966471
ENSMUSG00000054766.13	4746.413315	-0.129384994	0.089093807	-1.452233301	0.146436746	0.999966471
ENSMUSG00000026785.14	140.8279807	0.153113956	0.185659223	0.824704281	0.4095395	0.999966471
ENSMUSG00000015335.16	273.0012494	0.027223697	0.14145711	0.192451953	0.847388201	0.999966471
ENSMUSG00000039686.14	811.095109	0.148484091	0.108337271	1.370572561	0.170508241	0.999966471
ENSMUSG00000039678.12	765.5029562	-0.013629803	0.116692536	-0.116800984	0.907017764	0.999966471
ENSMUSG00000015337.5	74.50722331	-0.319275727	0.246752072	-1.293913051	0.195695456	0.999966471
ENSMUSG00000039660.16	255.1329497	0.03364905	0.153112341	0.219767068	0.826052568	0.999966471
ENSMUSG00000039648.14	105.2848065	-0.337247315	0.214258066	-1.574023893	0.115481926	0.999966471
ENSMUSG00000007476.18	218.258037	0.196334215	0.161213615	1.217851323	0.223280477	0.999966471
ENSMUSG00000079484.12	15.94376244	0.049930384	0.633560014	0.078809242	0.937184353	0.999966471
ENSMUSG00000075419.4	414.2551346	0.093985082	0.137602659	0.68301792	0.494595519	0.999966471
ENSMUSG00000052533.14	1699.849214	0.056666021	0.109104901	0.519371913	0.603501413	0.999966471
ENSMUSG00000026860.16	828.5864001	-0.035989323	0.106848834	-0.336824665	0.736249078	0.999966471
ENSMUSG00000026858.18	430.6266424	0.044551008	0.146919139	0.303234884	0.761710866	0.999966471
ENSMUSG00000026856.14	291.29732	0.022837112	0.217454	0.105020429	0.916359598	0.999966471
ENSMUSG00000026853.15	1048.406433	0.19810949	0.124580153	1.590217108	0.111785876	0.999966471
ENSMUSG00000039515.11	3050.524961	-0.032370092	0.091632322	-0.353260639	0.723893051	0.999966471
ENSMUSG00000089762.3	585.8564101	-0.251962957	0.180865566	-1.393095228	0.163590996	0.999966471
ENSMUSG00000047363.4	13.62426312	-0.455970717	0.563263065	-0.809516452	0.418218144	0.999966471
ENSMUSG00000075416.5	29.92884248	-0.656384926	0.411436667	-1.595348634	0.110634296	0.999966471
ENSMUSG00000026857.9	450.5336899	-0.188830564	0.14438915	-1.307789151	0.190944835	0.999966471
ENSMUSG00000039483.10	735.9931738	-0.054024358	0.107193307	-0.503990027	0.614268385	0.999966471
ENSMUSG00000039476.13	2327.778173	0.065146949	0.104384039	0.624108334	0.532556441	0.999966471
ENSMUSG00000026848.14	1127.53967	0.063138746	0.10962348	0.57596006	0.564642178	0.999966471
ENSMUSG00000026849.18	576.1705927	-0.125055932	0.137547166	-0.909185813	0.363252052	0.999966471
ENSMUSG00000026851.9	836.2874739	-0.034877803	0.11418231	-0.305457151	0.760018	0.999966471
ENSMUSG00000026854.16	662.63229	-0.088056264	0.109927517	-0.801039327	0.423108879	0.999966471
ENSMUSG00000075415.13	844.0747869	0.075164402	0.140565525	0.53472857	0.592837563	0.999966471
ENSMUSG00000087269.1	19.69921356	-0.001837001	0.455370688	-0.004034077	0.996781281	0.999966471
ENSMUSG00000000194.13	1496.487815	0.178780419	0.095517892	1.871695608	0.061248727	0.999966471
ENSMUSG00000062661.6	1831.45507	0.072860711	0.194523165	0.374560588	0.707987289	0.999966471
ENSMUSG00000055632.18	278.3657824	0.099002245	0.255722861	0.387146634	0.698647655	0.999966471
ENSMUSG00000076441.9	2385.994312	-0.073330952	0.204307072	-0.358925179	0.719651063	0.999966471
ENSMUSG00000026843.15	1534.220651	0.050864995	0.102867603	0.4944705	0.620973936	0.999966471
ENSMUSG00000039356.15	339.8557314	-0.079611989	0.138234054	-0.575921685	0.564668118	0.999966471
ENSMUSG00000026842.16	3396.086292	0.101230235	0.116347428	0.870068527	0.384262956	0.999966471
ENSMUSG00000043102.2	77.62797813	-0.075425778	0.283172836	-0.266359511	0.789962345	0.999966471
ENSMUSG00000026841.7	27.46598143	0.316759996	0.462990953	0.684160228	0.493873994	0.999966471
ENSMUSG00000001864.13	680.6228285	-0.101304354	0.163933913	-0.617958496	0.536602698	0.999966471
ENSMUSG00000001855.15	1285.263469	0.050025275	0.10487522	0.476998049	0.633363511	0.999966471
ENSMUSG00000051373.5	19.12720726	1.054802641	0.49551721	2.128690225	0.033279898	0.999966471
ENSMUSG00000039262.16	7124.927495	0.034197324	0.107944972	0.316803308	0.751392854	0.999966471
ENSMUSG00000039254.16	492.2271338	-0.012122456	0.129456025	-0.093641497	0.925393945	0.999966471
ENSMUSG00000002550.16	621.3449699	0.03139545	0.130930145	0.239787789	0.810494773	0.999966471
ENSMUSG00000066068.5	15.35855341	-0.488751108	0.53148827	-0.919589642	0.357787242	0.999966471
ENSMUSG00000044627.11	1949.881206	-0.079681893	0.105782182	-0.753263842	0.451291382	0.999966471
ENSMUSG00000002546.16	2432.474367	0.17044672	0.090823683	1.876677035	0.060562372	0.999966471
ENSMUSG00000026825.17	2065.241963	0.051479251	0.138278298	0.372287278	0.70967897	0.999966471
ENSMUSG00000039205.16	917.7055776	0.062252805	0.115348977	0.539691	0.589410148	0.999966471
ENSMUSG00000039195.4	317.1388295	0.101889644	0.153259564	0.664817526	0.506167212	0.999966471
ENSMUSG00000026820.5	386.5040903	-0.08517336	0.153409301	-0.555203363	0.578755569	0.999966471
ENSMUSG00000026819.15	285.4122308	0.079297856	0.16287432	0.486865308	0.626353785	0.999966471
ENSMUSG00000039164.2	187.4701128	0.004946434	0.203245074	0.024337288	0.98058357	0.999966471
ENSMUSG00000039157.12	477.7978658	0.186058688	0.183394808	1.01452538	0.310332125	0.999966471
ENSMUSG00000026810.12	443.7990484	0.135730763	0.12048993	1.126490508	0.259957956	0.999966471
ENSMUSG00000079442.12	1843.214766	0.039311003	0.102154677	0.384818433	0.700371942	0.999966471
ENSMUSG00000026811.18	1316.30789	0.104586308	0.108976086	0.959717972	0.337197176	0.999966471
ENSMUSG00000026817.14	2808.240269	0.120760483	0.098966812	1.220211915	0.222384551	0.999966471
ENSMUSG00000026814.16	77.24924718	0.220828241	0.241450311	0.914590835	0.360406472	0.999966471
ENSMUSG00000009566.12	281.3721038	-0.211780733	0.144789222	-1.462682994	0.143554142	0.999966471
ENSMUSG00000009555.16	1228.425054	-0.015057927	0.103837968	-0.145013691	0.884700062	0.999966471
ENSMUSG00000059013.12	37.8775397	-0.343858315	0.330491735	-1.04044452	0.298133427	0.999966471
ENSMUSG00000009563.16	358.9979061	-0.078303776	0.141056986	-0.555121571	0.578811509	0.999966471
ENSMUSG00000053746.8	297.5687859	-0.018199812	0.284928738	-0.063874959	0.949069791	0.999966471
ENSMUSG00000038987.8	86.55312302	0.007258083	0.279982984	0.025923299	0.979318516	0.999966471
ENSMUSG00000026797.16	1604.750892	0.094083028	0.106889936	0.88018603	0.37875854	0.999966471
ENSMUSG00000026796.16	10843.26006	0.041761141	0.084010164	0.497096293	0.619121149	0.999966471
ENSMUSG00000026792.16	567.4404705	0.050464921	0.120028403	0.420441496	0.67416296	0.999966471
ENSMUSG00000038900.17	11323.46398	-0.048682155	0.106514058	-0.4570491	0.647635754	0.999966471
ENSMUSG00000026791.14	199.2831198	0.287259836	0.209388958	1.371895824	0.170095871	0.999966471
ENSMUSG00000038860.15	200.8834063	-0.027921213	0.21685053	-0.128757872	0.897549241	0.999966471
ENSMUSG00000038831.16	61.09307139	-0.093704393	0.3250743	-0.288255309	0.773151314	0.999966471
ENSMUSG00000004105.8	8979.544743	0.020700055	0.103478603	0.200041889	0.841447821	0.999966471
ENSMUSG00000068966.10	265.8438224	0.141838833	0.162581414	0.87241727	0.382980783	0.999966471
ENSMUSG00000026788.13	588.9110986	0.143241239	0.124548884	1.150080471	0.250110729	0.999966471
ENSMUSG00000038740.9	772.5821467	0.149344445	0.111177201	1.343300999	0.179174529	0.999966471
ENSMUSG00000038718.15	255.3605956	0.017986055	0.16316861	0.11022987	0.912227074	0.999966471
ENSMUSG00000038696.14	1272.617698	-0.011601314	0.102575913	-0.113099786	0.909951445	0.999966471
ENSMUSG00000081992.1	106.2986973	-0.033660148	0.318022927	-0.105841891	0.915707799	0.999966471
ENSMUSG00000087635.3	18.54410729	0.144903014	0.513157105	0.282375539	0.777655569	0.999966471
ENSMUSG00000026867.18	2244.022141	0.050464789	0.105455387	0.478541594	0.632264777	0.999966471
ENSMUSG00000026864.13	11509.40582	-0.10926536	0.125683802	-0.869367082	0.384646382	0.999966471
ENSMUSG00000070953.13	341.4980087	-0.14242567	0.134819196	-1.056419811	0.290776459	0.999966471
ENSMUSG00000035949.15	1238.615988	-0.031725429	0.110673601	-0.286657602	0.774374504	0.999966471
ENSMUSG00000026869.12	1060.583278	-0.035868149	0.097131522	-0.369274032	0.71192348	0.999966471
ENSMUSG00000026873.9	209.4362572	-0.135699759	0.273476229	-0.496203123	0.619751108	0.999966471
ENSMUSG00000026875.14	50.02171804	-0.282426097	0.357668584	-0.789630707	0.42974347	0.999966471
ENSMUSG00000057110.15	697.5702434	-0.04661424	0.145279432	-0.320859187	0.748317104	0.999966471
ENSMUSG00000026878.17	3638.249307	0.075827022	0.088055143	0.861131104	0.38916584	0.999966471
ENSMUSG00000026879.14	13065.02875	0.074418825	0.098803219	0.753202435	0.451328276	0.999966471
ENSMUSG00000106961.1	76.14182384	0.202252883	0.484170078	0.417731067	0.676143755	0.999966471
ENSMUSG00000026880.11	3530.529035	-0.028930377	0.118300055	-0.244550831	0.806804239	0.999966471
ENSMUSG00000075391.6	78.87639985	-0.037692091	0.287930834	-0.130906753	0.895849072	0.999966471
ENSMUSG00000035778.17	369.7553367	0.11328598	0.147312454	0.769018344	0.441882421	0.999966471
ENSMUSG00000026883.17	2725.05884	0.136740443	0.142687484	0.958321213	0.33790081	0.999966471
ENSMUSG00000026885.13	93.86820356	-0.144295423	0.249863932	-0.577496007	0.563604435	0.999966471
ENSMUSG00000026895.7	1348.725136	-0.152123305	0.132929599	-1.144390007	0.252461931	0.999966471
ENSMUSG00000026890.19	203.2346022	-0.069859006	0.218339593	-0.31995574	0.749001883	0.999966471
ENSMUSG00000026889.12	826.2622174	0.085095794	0.128915408	0.660090175	0.509195963	0.999966471
ENSMUSG00000026887.9	415.9765153	-0.130624707	0.142098966	-0.919251637	0.357963968	0.999966471
ENSMUSG00000087187.1	149.6888755	0.360334758	0.314629948	1.145265288	0.25209928	0.999966471
ENSMUSG00000047250.13	10081.18559	0.185832186	0.114954118	1.616577015	0.105969617	0.999966471
ENSMUSG00000106933.1	46.0600334	0.144171719	0.412951185	0.34912533	0.726995221	0.999966471
ENSMUSG00000083716.4	215.3234085	-0.277861099	0.227114776	-1.223439108	0.22116389	0.999966471
ENSMUSG00000009030.14	960.4870345	0.033430589	0.103013679	0.324525728	0.745540047	0.999966471
ENSMUSG00000075376.10	1225.878595	0.109044244	0.113543873	0.960371005	0.336868525	0.999966471
ENSMUSG00000066798.3	660.4943659	-0.002823825	0.115358592	-0.024478667	0.9804708	0.999966471
ENSMUSG00000050714.9	265.8321626	0.036593656	0.213105483	0.171716162	0.863660679	0.999966471
ENSMUSG00000035437.15	1586.539897	0.027173043	0.11190811	0.242815677	0.80814819	0.999966471
ENSMUSG00000026915.16	155.3729908	-0.007080835	0.2476593	-0.028591033	0.977190763	0.999966471
ENSMUSG00000035392.17	422.8214101	0.033897148	0.150014737	0.225958787	0.821233474	0.999966471
ENSMUSG00000000247.11	22.22323694	0.070694388	0.475863514	0.14856022	0.881900664	0.999966471
ENSMUSG00000026749.11	498.8997744	0.072340281	0.121196233	0.596885553	0.550583793	0.999966471
ENSMUSG00000026750.6	1500.678759	-0.08450532	0.111036807	-0.761056826	0.446623126	0.999966471
ENSMUSG00000063972.13	220.3930514	-0.029881668	0.171540205	-0.174196296	0.861711196	0.999966471
ENSMUSG00000046618.7	459.7623772	-0.025727524	0.215417079	-0.119431218	0.90493373	0.999966471
ENSMUSG00000062997.6	3342.075618	-0.191561156	0.094900373	-2.018550099	0.043534002	0.999966471
ENSMUSG00000026755.14	691.3555802	-0.11653219	0.155627836	-0.74878758	0.453985247	0.999966471
ENSMUSG00000026754.16	687.5035052	0.027184735	0.166022408	0.163741362	0.869934755	0.999966471
ENSMUSG00000035236.17	458.7781193	0.138504082	0.149284163	0.927788183	0.353517455	0.999966471
ENSMUSG00000026753.5	895.408461	-0.021775154	0.108941246	-0.199879796	0.841574592	0.999966471
ENSMUSG00000083240.3	131.1201176	-0.124751664	0.393960895	-0.316660017	0.751501591	0.999966471
ENSMUSG00000082536.1	1879.561465	0.026447467	0.164433766	0.160839635	0.872219708	0.999966471
ENSMUSG00000081999.3	110.6917335	-0.005315583	0.268218978	-0.019818071	0.984188502	0.999966471
ENSMUSG00000036890.13	169.9246346	0.084511602	0.183367275	0.46088705	0.644879643	0.999966471
ENSMUSG00000026872.17	3005.072489	0.134276939	0.111638723	1.202781032	0.229061067	0.999966471
ENSMUSG00000086644.1	16.37027923	0.639245033	0.544812327	1.173330706	0.240663213	0.999966471
ENSMUSG00000052155.5	607.1764994	0.067259341	0.171457012	0.392281076	0.694850544	0.999966471
ENSMUSG00000026761.12	692.7467514	0.019383643	0.108541377	0.178582984	0.858265156	0.999966471
ENSMUSG00000036792.12	675.1593585	0.164978141	0.161893679	1.019052395	0.308178093	0.999966471
ENSMUSG00000081272.1	100.5650535	-0.207285272	0.22261725	-0.931128527	0.351787084	0.999966471
ENSMUSG00000069495.12	820.7751287	-0.03294056	0.107792043	-0.305593618	0.759914081	0.999966471
ENSMUSG00000026764.15	358.8906115	-0.178671353	0.178686834	-0.999913363	0.317352437	0.999966471
ENSMUSG00000050447.15	86.80889415	0.039056345	0.364790163	0.107065237	0.914737226	0.999966471
ENSMUSG00000026766.16	1329.131489	-0.048551028	0.101248425	-0.479523781	0.631566054	0.999966471
ENSMUSG00000083270.1	31.54416223	-0.125133254	0.480933444	-0.260188297	0.794718531	0.999966471
ENSMUSG00000017144.8	1966.086091	0.006790105	0.209264876	0.032447418	0.974115248	0.999966471
ENSMUSG00000087701.4	216.0010119	-0.375577662	0.289486665	-1.297391927	0.194496369	0.999966471
ENSMUSG00000026946.9	28.5925278	0.076637817	0.430553698	0.177998279	0.858724327	0.999966471
ENSMUSG00000036202.16	591.6584278	-0.05610629	0.131399162	-0.426991229	0.669385716	0.999966471
ENSMUSG00000026950.17	144.8180407	-0.751782448	0.347827319	-2.161366881	0.03066701	0.999966471
ENSMUSG00000036093.7	1271.332546	0.012480537	0.110851965	0.11258742	0.910357659	0.999966471
ENSMUSG00000055371.17	1233.877266	0.080653419	0.116809173	0.690471621	0.48989765	0.999966471
ENSMUSG00000036053.17	665.6017971	0.028878946	0.124773556	0.231450851	0.816964564	0.999966471
ENSMUSG00000061136.14	2280.623163	0.033548924	0.090491633	0.370740624	0.710830729	0.999966471
ENSMUSG00000026960.6	501.5831151	-0.20356189	0.13501902	-1.507653443	0.131643247	0.999966471
ENSMUSG00000026826.13	661.5634321	0.110418058	0.427201296	0.258468452	0.796045394	0.999966471
ENSMUSG00000026827.12	2377.105326	0.109947959	0.095262328	1.154159903	0.248434618	0.999966471
ENSMUSG00000081642.1	123.1129426	-0.070522828	0.371185946	-0.189993259	0.849314413	0.999966471
ENSMUSG00000053472.3	13.948458	0.01792597	0.567631101	0.031580317	0.97480674	0.999966471
ENSMUSG00000086995.1	19.34694562	0.830395513	0.478081098	1.736934416	0.082398748	0.999966471
ENSMUSG00000026836.15	2356.482599	0.196737668	0.092018426	2.138024713	0.032514738	0.999966471
ENSMUSG00000026839.17	89.69516133	-0.157997364	0.233083045	-0.677858675	0.497861304	0.999966471
ENSMUSG00000026991.20	947.9309587	-0.064716519	0.111350697	-0.581195452	0.561108733	0.999966471
ENSMUSG00000080982.1	37.0746811	-0.176406361	0.505339003	-0.349085188	0.727025356	0.999966471
ENSMUSG00000035168.16	4363.550069	0.16917085	0.112854717	1.499014444	0.133869885	0.999966471
ENSMUSG00000026988.15	398.0120963	0.027175961	0.147241186	0.184567659	0.853568154	0.999966471
ENSMUSG00000026987.16	1152.60667	0.19101063	0.118822418	1.607530233	0.107938103	0.999966471
ENSMUSG00000026977.17	1699.608049	-0.078828317	0.093305473	-0.8448413	0.398199452	0.999966471
ENSMUSG00000060703.12	134.3297274	0.106144256	0.261098358	0.406529771	0.684353387	0.999966471
ENSMUSG00000080198.2	75.60252825	-0.120393855	0.384761304	-0.31290531	0.754352603	0.999966471
ENSMUSG00000026980.15	789.6284559	0.111998419	0.128766945	0.869776162	0.384422741	0.999966471
ENSMUSG00000054580.14	376.8634652	0.161505244	0.181212838	0.891246149	0.372797132	0.999966471
ENSMUSG00000026971.15	58.84121432	0.047326739	0.30988696	0.15272259	0.878617045	0.999966471
ENSMUSG00000026970.16	3430.287595	0.031513027	0.100570176	0.313343657	0.754019586	0.999966471
ENSMUSG00000064289.15	695.9071785	0.028880373	0.119192449	0.242300357	0.808547437	0.999966471
ENSMUSG00000026914.15	1663.909243	-0.091575531	0.110885913	-0.825853606	0.408887141	0.999966471
ENSMUSG00000026896.14	33.01290986	0.36662958	0.380568489	0.963373454	0.335360143	0.999966471
ENSMUSG00000082127.2	139.1911228	-0.19128689	0.194592469	-0.983012808	0.325601135	0.999966471
ENSMUSG00000084104.1	23.63825628	0.348841431	0.49260271	0.708159788	0.478846035	0.999966471
ENSMUSG00000026888.14	46.36495565	0.160395514	0.378641982	0.423607316	0.671852219	0.999966471
ENSMUSG00000034903.18	1704.860835	0.050959445	0.136037188	0.374599367	0.707958444	0.999966471
ENSMUSG00000034848.17	705.9635392	0.038869431	0.132955743	0.292348644	0.77002007	0.999966471
ENSMUSG00000075316.11	66.03924102	0.327540911	0.448400835	0.730464542	0.465106279	0.999966471
ENSMUSG00000034810.7	205.9625202	0.257668019	1.018640698	0.252952803	0.800304685	0.999966471
ENSMUSG00000027022.13	37.46955223	0.188063336	0.465628874	0.403891053	0.686292836	0.999966471
ENSMUSG00000034780.6	27.94419764	0.396282806	0.458025847	0.865197474	0.386930412	0.999966471
ENSMUSG00000027030.15	454.3558496	0.018575375	0.132633325	0.140050584	0.888620024	0.999966471
ENSMUSG00000075312.4	20.16310129	0.016359241	0.55208322	0.029631838	0.976360673	0.999966471
ENSMUSG00000027035.10	1073.881918	0.189573199	0.109122108	1.737257489	0.082341732	0.999966471
ENSMUSG00000005233.16	696.7079629	-0.1242921	0.166816994	-0.74508056	0.45622302	0.999966471
ENSMUSG00000027068.6	65.56631619	0.435429927	0.288534496	1.509108731	0.131270999	0.999966471
ENSMUSG00000063145.10	150.732817	-0.04140377	0.214327388	-0.193180023	0.846817983	0.999966471
ENSMUSG00000075307.3	92.78401173	-0.47959674	0.244864412	-1.958621656	0.050157111	0.999966471
ENSMUSG00000027086.16	278.9815092	0.08697159	0.166291992	0.523005282	0.600970578	0.999966471
ENSMUSG00000042133.16	1642.548107	-0.039061518	0.094514326	-0.413286739	0.679396544	0.999966471
ENSMUSG00000070883.3	60.47709014	-0.126102387	0.289911496	-0.434968565	0.663585245	0.999966471
ENSMUSG00000027088.10	286.9592749	0.08306884	0.144194254	0.576089808	0.56455448	0.999966471
ENSMUSG00000042155.3	106.2076506	-0.264433792	0.264171351	-1.00099345	0.316829975	0.999966471
ENSMUSG00000068882.13	2047.895762	-0.058977012	0.097720723	-0.603526152	0.546158723	0.999966471
ENSMUSG00000051730.15	140.5199241	0.087068946	0.197808809	0.44016718	0.659816028	0.999966471
ENSMUSG00000044308.17	1936.877005	0.094025574	0.118464536	0.793702293	0.427368765	0.999966471
ENSMUSG00000047965.9	135.2561286	-0.118117158	0.299102115	-0.394905794	0.692912413	0.999966471
ENSMUSG00000014959.12	2473.39256	-0.11602964	0.094454208	-1.228422135	0.219288543	0.999966471
ENSMUSG00000041997.16	1086.200489	-0.025904098	0.10210886	-0.253690989	0.799734296	0.999966471
ENSMUSG00000041975.17	212.1546637	-0.131741435	0.173675448	-0.758549565	0.448122053	0.999966471
ENSMUSG00000041966.18	388.7093867	-0.037108908	0.190287581	-0.19501487	0.845381306	0.999966471
ENSMUSG00000027012.15	4389.521714	0.059323965	0.082728642	0.717090998	0.47331795	0.999966471
ENSMUSG00000027010.16	1144.531053	0.020088391	0.093943777	0.213834189	0.830676363	0.999966471
ENSMUSG00000027018.11	704.2214892	-0.158001515	0.158274749	-0.998273676	0.318146669	0.999966471
ENSMUSG00000041921.16	286.4104003	0.075176705	0.149560614	0.502650416	0.615210077	0.999966471
ENSMUSG00000084946.2	22.25074114	0.022196765	0.526562607	0.042154086	0.966375864	0.999966471
ENSMUSG00000041911.3	89.37138284	-0.34357597	0.224325151	-1.531598076	0.125621648	0.999966471
ENSMUSG00000023391.8	204.137559	0.00030014	0.165694577	0.001811404	0.99855471	0.999966471
ENSMUSG00000027111.15	1164.06569	-0.076348874	0.133270397	-0.572886968	0.566721229	0.999966471
ENSMUSG00000006494.11	1366.76209	-0.043996418	0.19727889	-0.223016348	0.823522783	0.999966471
ENSMUSG00000049044.16	15.56142161	1.018997093	0.614760725	1.657550738	0.09740818	0.999966471
ENSMUSG00000004085.14	1159.352656	0.051979203	0.126083862	0.412258971	0.680149618	0.999966471
ENSMUSG00000055612.15	278.3048947	-0.174490335	0.17129653	-1.018644892	0.308371584	0.999966471
ENSMUSG00000027109.16	1896.202003	0.000916869	0.109906431	0.008342273	0.993343907	0.999966471
ENSMUSG00000063714.15	58.0015533	0.113043269	0.316716638	0.356922421	0.721149885	0.999966471
ENSMUSG00000027108.15	1277.397601	-0.022615945	0.093396159	-0.242150702	0.808663393	0.999966471
ENSMUSG00000041777.12	435.3507339	0.20156079	0.136083685	1.481153228	0.138565747	0.999966471
ENSMUSG00000008226.14	450.4178664	-0.149498478	0.160216214	-0.93310455	0.35076599	0.999966471
ENSMUSG00000041762.16	287.3575784	0.164927045	0.170110468	0.96952908	0.332281278	0.999966471
ENSMUSG00000075284.10	1575.032752	-0.029296856	0.098562076	-0.297242682	0.766281238	0.999966471
ENSMUSG00000027107.3	8819.067084	0.070784681	0.1453454	0.487010121	0.626251159	0.999966471
ENSMUSG00000086382.1	24.38184328	0.093143854	0.430865989	0.216178246	0.82884881	0.999966471
ENSMUSG00000086544.1	24.97972114	0.698791556	0.415164671	1.683167199	0.092342729	0.999966471
ENSMUSG00000056486.18	370.1150548	-0.04005566	0.146039456	-0.274279715	0.783869672	0.999966471
ENSMUSG00000027104.18	1228.469839	0.134568487	0.144506918	0.931225227	0.351737071	0.999966471
ENSMUSG00000018770.9	3866.083749	-0.165668612	0.111652319	-1.483790157	0.137864599	0.999966471
ENSMUSG00000009207.15	535.628068	-0.11027706	0.123062839	-0.896103657	0.370197404	0.999966471
ENSMUSG00000075279.5	20.72194309	-0.203934099	0.500960685	-0.407086036	0.683944799	0.999966471
ENSMUSG00000027099.9	604.7696086	-0.11199561	0.124223908	-0.901562443	0.367289349	0.999966471
ENSMUSG00000081406.4	436.237096	-0.238387781	0.150429633	-1.584712905	0.113031578	0.999966471
ENSMUSG00000059005.13	7545.525301	-0.120679438	0.077220362	-1.562792957	0.118101301	0.999966471
ENSMUSG00000015839.6	3798.681796	-0.013750479	0.116265091	-0.118268335	0.905855046	0.999966471
ENSMUSG00000081833.1	21.15438546	0.031318538	0.456993139	0.068531748	0.945362349	0.999966471
ENSMUSG00000042410.16	2046.550522	-0.043182447	0.100589563	-0.429293516	0.667709635	0.999966471
ENSMUSG00000075273.4	217.8352059	-0.055709429	0.17640267	-0.31580831	0.752148011	0.999966471
ENSMUSG00000075271.4	79.38895395	0.108657054	0.249440029	0.435603917	0.663124128	0.999966471
ENSMUSG00000042369.8	709.7985426	-0.057405434	0.123906534	-0.463296263	0.643152024	0.999966471
ENSMUSG00000042359.18	184.5726421	0.52283459	0.235973805	2.21564673	0.026715706	0.999966471
ENSMUSG00000002731.6	547.1486373	0.011403958	0.113762132	0.100243883	0.920150707	0.999966471
ENSMUSG00000002732.14	544.350256	0.212508702	0.130308842	1.630807994	0.10293084	0.999966471
ENSMUSG00000002733.8	749.187215	0.081465131	0.146076123	0.557689579	0.577056375	0.999966471
ENSMUSG00000051747.14	761.1307275	-0.30509728	0.213504072	-1.428999815	0.153004286	0.999966471
ENSMUSG00000044033.16	1334.783064	0.082452123	0.203630107	0.404911257	0.685542744	0.999966471
ENSMUSG00000042272.17	1707.451482	-0.014882241	0.094744483	-0.157077651	0.87518365	0.999966471
ENSMUSG00000027014.14	683.5659555	-0.000863149	0.107641548	-0.008018738	0.993602041	0.999966471
ENSMUSG00000027011.14	803.4827931	0.092588103	0.118547262	0.781022705	0.434789141	0.999966471
ENSMUSG00000027009.18	49.8108613	-0.25237617	0.434753977	-0.580503418	0.561575182	0.999966471
ENSMUSG00000027007.16	1942.845572	0.185915744	0.096174748	1.933103512	0.053223448	0.999966471
ENSMUSG00000059173.19	15.07925225	0.902272699	0.578811595	1.558836599	0.119035059	0.999966471
ENSMUSG00000027006.13	4578.86326	0.006880596	0.086584045	0.079467248	0.936660981	0.999966471
ENSMUSG00000027002.13	4875.03696	0.014670851	0.089663884	0.163620517	0.870029892	0.999966471
ENSMUSG00000027001.10	86.78587378	0.210540764	0.22657081	0.929249285	0.352759911	0.999966471
ENSMUSG00000026999.14	312.0885678	0.059710904	0.144244852	0.413955181	0.67890693	0.999966471
ENSMUSG00000064193.8	5161.684666	-0.142410003	0.14993607	-0.949804828	0.342211432	0.999966471
ENSMUSG00000081400.1	227.27612	-0.20900322	0.284346153	-0.73503094	0.462320652	0.999966471
ENSMUSG00000027091.14	1634.250663	-0.025969552	0.094721168	-0.274168406	0.783955207	0.999966471
ENSMUSG00000027087.11	4441.994128	0.087932898	0.115428981	0.76179221	0.446184031	0.999966471
ENSMUSG00000048388.3	201.3976724	0.071470814	0.160987953	0.443951319	0.65707778	0.999966471
ENSMUSG00000059588.13	720.2204244	0.310963894	0.492454606	0.631456973	0.527741774	0.999966471
ENSMUSG00000027082.15	601.4042814	0.059061808	0.114289999	0.51677145	0.605315712	0.999966471
ENSMUSG00000034101.14	1463.09894	0.041910911	0.108770935	0.385313511	0.700005153	0.999966471
ENSMUSG00000076437.10	723.0827474	-0.194676471	0.118190389	-1.647142996	0.099528657	0.999966471
ENSMUSG00000050043.16	682.653574	0.062235085	0.165576845	0.375868287	0.707014818	0.999966471
ENSMUSG00000027080.6	469.9696491	0.090649409	0.153619238	0.590091515	0.555129297	0.999966471
ENSMUSG00000034075.10	2682.100774	0.059533132	0.093000606	0.640137032	0.522083515	0.999966471
ENSMUSG00000027079.15	260.6757542	-0.104925244	0.168702607	-0.621953902	0.53397218	0.999966471
ENSMUSG00000034059.13	183.6419036	-0.051539826	0.175607415	-0.293494588	0.769144136	0.999966471
ENSMUSG00000027078.14	788.6063122	0.130030629	0.107573474	1.208761085	0.226754646	0.999966471
ENSMUSG00000027076.10	112.4808552	-0.191910866	0.213254993	-0.89991265	0.368166737	0.999966471
ENSMUSG00000027075.16	90.09391665	-0.056587756	0.221558002	-0.255408318	0.798407747	0.999966471
ENSMUSG00000027074.14	542.1948811	0.052533873	0.137957604	0.380797228	0.703353716	0.999966471
ENSMUSG00000027067.16	3712.1674	-0.100300971	0.087043741	-1.152305381	0.249195606	0.999966471
ENSMUSG00000033955.12	4532.772731	0.076890673	0.111148733	0.691781824	0.489074353	0.999966471
ENSMUSG00000085135.7	14.13872893	0.706519667	0.716219156	0.986457373	0.323908723	0.999966471
ENSMUSG00000082908.4	16.75835088	-0.297912348	0.507271521	-0.587283803	0.557013117	0.999966471
ENSMUSG00000075078.5	15.21028852	-0.200045629	0.698336906	-0.286460056	0.774525783	0.999966471
ENSMUSG00000111567.1	14.20545687	0.090706608	0.523081578	0.173408149	0.862330621	0.999966471
ENSMUSG00000025314.16	629.4472222	0.134114724	0.119693651	1.120483197	0.262507909	0.999966471
ENSMUSG00000051329.13	923.3573719	-0.031582936	0.124113833	-0.254467492	0.799134416	0.999966471
ENSMUSG00000008200.14	1046.16172	0.054604095	0.128873684	0.423702446	0.671782831	0.999966471
ENSMUSG00000080873.3	21.21537539	0.44795069	0.438071321	1.022551964	0.306519731	0.999966471
ENSMUSG00000080977.1	26.23261759	-0.144248655	0.58944797	-0.244718215	0.806674624	0.999966471
ENSMUSG00000027282.17	2215.073601	-0.103757053	0.133444971	-0.777526886	0.436847978	0.999966471
ENSMUSG00000005510.9	1045.720576	-0.161860661	0.140962826	-1.148250682	0.250865092	0.999966471
ENSMUSG00000005505.12	190.3513886	0.083423077	0.163786548	0.509340222	0.61051377	0.999966471
ENSMUSG00000063235.16	319.185082	-0.195146122	0.182236428	-1.070840361	0.284241215	0.999966471
ENSMUSG00000005506.16	2660.003085	-0.041286203	0.108731016	-0.379709533	0.704161043	0.999966471
ENSMUSG00000002104.11	1986.049994	-0.053751049	0.199176479	-0.269866446	0.787263002	0.999966471
ENSMUSG00000086495.7	26.76714669	0.486431109	0.432071014	1.125812871	0.260244735	0.999966471
ENSMUSG00000002102.15	4252.260485	-0.145576785	0.124811902	-1.166369418	0.243465118	0.999966471
ENSMUSG00000002105.15	1537.615303	0.074724999	0.110579384	0.675758863	0.499193757	0.999966471
ENSMUSG00000040687.16	910.7566337	0.094835727	0.145846939	0.650241464	0.515536262	0.999966471
ENSMUSG00000002108.10	70.86891959	-0.15854342	0.429168979	-0.369419571	0.711815013	0.999966471
ENSMUSG00000002103.15	1174.602787	0.083130431	0.125853523	0.660533204	0.508911718	0.999966471
ENSMUSG00000002109.14	56.40109694	0.085739537	0.29590759	0.289751057	0.772006693	0.999966471
ENSMUSG00000027257.13	715.8458832	-0.042931518	0.137381699	-0.312498084	0.754662019	0.999966471
ENSMUSG00000027255.14	889.3329585	0.099037651	0.119153626	0.831176139	0.405874132	0.999966471
ENSMUSG00000040591.18	679.6150555	0.013126219	0.105625694	0.124271075	0.901100649	0.999966471
ENSMUSG00000027253.15	1944.587797	0.120430637	0.178750928	0.673734332	0.50048023	0.999966471
ENSMUSG00000040549.16	4083.881045	0.073084089	0.098782707	0.739846997	0.459392838	0.999966471
ENSMUSG00000075040.9	388.6780043	0.123887977	0.130532828	0.94909441	0.342572597	0.999966471
ENSMUSG00000027247.16	2340.568012	0.130906349	0.100613397	1.301082693	0.193230151	0.999966471
ENSMUSG00000027244.14	989.3745357	0.195345208	0.106471025	1.834726474	0.066546228	0.999966471
ENSMUSG00000027243.8	140.9888147	0.092219503	0.272288819	0.338682667	0.734848799	0.999966471
ENSMUSG00000040506.16	959.6621645	0.166547929	0.118021705	1.41116355	0.158196395	0.999966471
ENSMUSG00000040479.11	1444.239	-0.019126254	0.093558078	-0.204431879	0.83801602	0.999966471
ENSMUSG00000095332.1	31.29084765	0.508847959	0.474764246	1.071790816	0.283813999	0.999966471
ENSMUSG00000027230.9	2323.675622	0.185961769	0.211968119	0.877310089	0.380318234	0.999966471
ENSMUSG00000058318.15	906.1690516	0.156148419	0.136684029	1.142404273	0.253286016	0.999966471
ENSMUSG00000027222.14	248.6772863	0.063460574	0.166192554	0.381849686	0.702572862	0.999966471
ENSMUSG00000027223.15	850.9377706	-0.034742858	0.123162826	-0.282088831	0.777875397	0.999966471
ENSMUSG00000068742.11	287.537135	0.113804214	0.285399068	0.39875468	0.690073974	0.999966471
ENSMUSG00000049922.8	292.2920709	0.140841197	0.152402734	0.92413826	0.355414335	0.999966471
ENSMUSG00000027221.5	857.9423499	-0.075791272	0.136316823	-0.555993529	0.578215278	0.999966471
ENSMUSG00000027220.2	3467.077	-0.05156405	0.110006727	-0.468735423	0.639258764	0.999966471
ENSMUSG00000075028.11	67.94052123	-0.21855351	0.256336364	-0.852604395	0.393878725	0.999966471
ENSMUSG00000068735.14	18.90394272	-0.25052186	0.508272749	-0.492888633	0.622091279	0.999966471
ENSMUSG00000085852.1	30.51669126	-0.318923871	0.460988132	-0.691826642	0.489046204	0.999966471
ENSMUSG00000027215.13	4657.142109	-0.053577171	0.102443023	-0.52299483	0.600977851	0.999966471
ENSMUSG00000027198.16	3268.456087	0.088428951	0.107315761	0.824007121	0.409935512	0.999966471
ENSMUSG00000040272.14	244.5201391	0.016905397	0.177127891	0.095441758	0.92396395	0.999966471
ENSMUSG00000087006.3	20.32845816	0.268906065	0.453860531	0.59248612	0.553525113	0.999966471
ENSMUSG00000027196.11	21.6196732	0.200581556	0.471570031	0.425348395	0.670582719	0.999966471
ENSMUSG00000040174.14	454.1381386	-0.15382621	0.133052216	-1.156134142	0.247626293	0.999966471
ENSMUSG00000027195.10	1776.275021	0.031628863	0.093636782	0.337782468	0.735527123	0.999966471
ENSMUSG00000027194.16	732.2444418	0.073366054	0.10828912	0.677501616	0.498087745	0.999966471
ENSMUSG00000081476.1	61.05384084	-0.171413163	0.287164068	-0.596917169	0.550562684	0.999966471
ENSMUSG00000045464.5	35.90043992	-0.119739324	0.348881701	-0.343208955	0.731441268	0.999966471
ENSMUSG00000027193.12	2949.757816	-0.014833013	0.088707746	-0.167212156	0.86720312	0.999966471
ENSMUSG00000050587.14	75.25382801	0.177692718	0.268070209	0.662858879	0.50742094	0.999966471
ENSMUSG00000075014.1	17.65417394	0.619630099	0.611094527	1.013967679	0.310598175	0.999966471
ENSMUSG00000027165.16	248.199549	-0.075748195	0.172064527	-0.440231324	0.659769575	0.999966471
ENSMUSG00000027164.8	605.615219	-0.073687664	0.134688919	-0.547095224	0.584313313	0.999966471
ENSMUSG00000032841.15	57.88897819	0.349200349	0.298093632	1.17144518	0.241419881	0.999966471
ENSMUSG00000027163.13	466.0987758	-0.055737544	0.131144824	-0.42500758	0.670831149	0.999966471
ENSMUSG00000048058.17	1340.610554	0.146379486	0.214584042	0.682154575	0.495141215	0.999966471
ENSMUSG00000027189.16	1896.185991	0.12557414	0.117983264	1.064338587	0.287175344	0.999966471
ENSMUSG00000005087.17	12632.35626	0.088418907	0.121901603	0.725330144	0.468249517	0.999966471
ENSMUSG00000010914.10	377.1403429	-0.132661838	0.1834258	-0.723245245	0.469529226	0.999966471
ENSMUSG00000010911.12	241.2044411	-0.092001412	0.167142468	-0.550437084	0.582019619	0.999966471
ENSMUSG00000027187.10	1537.69724	-0.182487865	0.118584152	-1.538889153	0.12383136	0.999966471
ENSMUSG00000032724.5	460.293405	0.133327715	0.170544465	0.781776853	0.434345727	0.999966471
ENSMUSG00000027185.15	607.9167272	-0.1095893	0.122491176	-0.894670973	0.370963	0.999966471
ENSMUSG00000027184.14	10008.24151	0.072610904	0.099596154	0.729053288	0.465969067	0.999966471
ENSMUSG00000027180.12	1297.668327	0.088427648	0.104065324	0.849732108	0.395474043	0.999966471
ENSMUSG00000032679.12	247.9931353	0.120742957	0.245524172	0.491776249	0.622877529	0.999966471
ENSMUSG00000027177.14	3137.744432	0.082695734	0.096889706	0.853503819	0.393379971	0.999966471
ENSMUSG00000086454.7	143.7000046	0.150927121	0.200470396	0.752864879	0.451531115	0.999966471
ENSMUSG00000027176.8	782.2097539	-0.028971069	0.116214901	-0.249288761	0.803137424	0.999966471
ENSMUSG00000027175.10	432.0620248	0.238093817	0.140066634	1.699861056	0.089157064	0.999966471
ENSMUSG00000027173.7	121.0484415	-0.26036201	0.233764529	-1.113778939	0.265374034	0.999966471
ENSMUSG00000074994.5	2120.638663	0.099903187	0.112933987	0.88461578	0.376363893	0.999966471
ENSMUSG00000027171.10	1379.261026	0.218338838	0.131997191	1.654117301	0.098103682	0.999966471
ENSMUSG00000045106.12	190.4883236	0.197349191	0.188381079	1.047606227	0.294820067	0.999966471
ENSMUSG00000027170.12	1916.637762	-0.041161284	0.101657272	-0.404902505	0.685549177	0.999966471
ENSMUSG00000005973.6	4397.176489	0.032629172	0.107830368	0.302597244	0.762196815	0.999966471
ENSMUSG00000027167.11	291.7846605	-0.070975786	0.143134635	-0.49586731	0.619988032	0.999966471
ENSMUSG00000042670.5	279.2393936	-0.157127801	0.153340816	-1.024696523	0.305506404	0.999966471
ENSMUSG00000027166.14	209.9780088	-0.24984441	0.192536687	-1.297645731	0.1944091	0.999966471
ENSMUSG00000027122.15	1383.160561	0.100689651	0.092565624	1.087765056	0.27669884	0.999966471
ENSMUSG00000082066.1	32.90771663	-0.326277194	0.415856902	-0.784590066	0.432693956	0.999966471
ENSMUSG00000083424.3	37.93547687	-0.201609431	0.345962903	-0.582748696	0.560062486	0.999966471
ENSMUSG00000063684.9	20.32655819	0.253604418	0.472224493	0.537042067	0.591238557	0.999966471
ENSMUSG00000057234.9	114.2527349	-0.150545989	0.216519801	-0.695298943	0.486867977	0.999966471
ENSMUSG00000027115.14	261.1407392	-0.141047873	0.15895255	-0.887358351	0.374885999	0.999966471
ENSMUSG00000048482.14	555.8811237	0.007399936	0.25641063	0.02885971	0.976976479	0.999966471
ENSMUSG00000027162.7	1515.993591	-0.010797871	0.159125144	-0.067857728	0.94589889	0.999966471
ENSMUSG00000050199.13	2073.169975	0.307720908	0.148821209	2.067722136	0.038666159	0.999966471
ENSMUSG00000027160.16	835.9833024	0.073495285	0.110113371	0.667451052	0.504484066	0.999966471
ENSMUSG00000074971.4	54.09502043	0.603649262	0.43305825	1.39392163	0.163341272	0.999966471
ENSMUSG00000027134.4	203.0299522	0.206252722	0.186003676	1.108863687	0.267488991	0.999966471
ENSMUSG00000027133.3	386.9866159	-0.30287357	0.150299421	-2.015134649	0.043890543	0.999966471
ENSMUSG00000027130.15	1017.654157	0.033931173	0.101472361	0.334388323	0.73808655	0.999966471
ENSMUSG00000027131.3	1043.260078	-0.00899961	0.119643125	-0.07522045	0.940039313	0.999966471
ENSMUSG00000027132.3	665.1623554	-0.010378412	0.153812191	-0.067474575	0.946203902	0.999966471
ENSMUSG00000055943.5	1003.242636	-0.049271511	0.167053861	-0.29494386	0.768036766	0.999966471
ENSMUSG00000003604.14	300.0348845	-0.037309485	0.156665685	-0.23814714	0.811766974	0.999966471
ENSMUSG00000057378.15	363.3780321	0.683999943	0.268010211	2.552141356	0.010706307	0.999966471
ENSMUSG00000044042.18	928.1090486	0.136942944	0.121257689	1.129354721	0.258748225	0.999966471
ENSMUSG00000074934.3	21628.98297	-0.059970079	0.182972238	-0.327755073	0.743096859	0.999966471
ENSMUSG00000023236.7	26.15347713	-0.164660498	0.406241445	-0.405326685	0.685237394	0.999966471
ENSMUSG00000041219.14	1337.932876	-0.078681664	0.123883155	-0.635128024	0.525344921	0.999966471
ENSMUSG00000068614.7	69.27350456	-0.450562333	0.295799211	-1.523203295	0.127707852	0.999966471
ENSMUSG00000040383.16	1080.761405	0.082117059	0.140244471	0.58552796	0.558192772	0.999966471
ENSMUSG00000040321.3	329.5212246	0.076273661	0.141359223	0.539573288	0.589491342	0.999966471
ENSMUSG00000057147.13	664.6724924	0.01641766	0.131290082	0.125048746	0.90048496	0.999966471
ENSMUSG00000040282.13	361.4151672	0.135907697	0.13604592	0.998984002	0.317802441	0.999966471
ENSMUSG00000027210.20	2194.302674	0.059021733	0.205658353	0.286989235	0.774120563	0.999966471
ENSMUSG00000086328.1	33.56596375	0.130484437	0.382037798	0.341548502	0.732690699	0.999966471
ENSMUSG00000086308.1	22.76729457	0.098883873	0.42652435	0.231836407	0.816665078	0.999966471
ENSMUSG00000081787.1	14.08515701	0.835076246	0.586186078	1.424592426	0.154275051	0.999966471
ENSMUSG00000027351.14	1896.123739	-0.009674705	0.092651779	-0.10442007	0.916835996	0.999966471
ENSMUSG00000027349.5	829.2480036	-0.013196128	0.114765651	-0.114983253	0.908458396	0.999966471
ENSMUSG00000040152.8	23549.81268	0.163187532	0.200687568	0.813142209	0.416136528	0.999966471
ENSMUSG00000040133.2	114.3660525	0.203684405	0.208921574	0.974932368	0.329593809	0.999966471
ENSMUSG00000005102.13	637.7770116	0.048931524	0.129994644	0.376411846	0.706610741	0.999966471
ENSMUSG00000009549.14	1776.255635	-0.019252631	0.112054773	-0.171814463	0.863583395	0.999966471
ENSMUSG00000040093.15	396.2923077	-0.071764418	0.221954518	-0.323329388	0.7464458	0.999966471
ENSMUSG00000040084.9	1539.727288	-0.090956015	0.128454361	-0.708080397	0.478895332	0.999966471
ENSMUSG00000074918.4	461.1851237	-0.126524932	0.1585719	-0.797902608	0.42492701	0.999966471
ENSMUSG00000045838.8	1193.699535	0.003049849	0.10387156	0.029361734	0.976576091	0.999966471
ENSMUSG00000040035.14	39.87039261	0.579590988	0.334469574	1.732866106	0.08311947	0.999966471
ENSMUSG00000027331.15	1249.377901	-0.136351231	0.102379684	-1.331819223	0.1829196	0.999966471
ENSMUSG00000027332.11	1037.972078	-0.014756173	0.099676559	-0.148040554	0.882310763	0.999966471
ENSMUSG00000040007.8	609.0027951	0.16154895	0.121845946	1.325845916	0.18489074	0.999966471
ENSMUSG00000074916.5	673.7823988	0.193306007	0.132757504	1.456083467	0.145369547	0.999966471
ENSMUSG00000039983.13	284.4461854	0.076243202	0.144907037	0.526152517	0.598782242	0.999966471
ENSMUSG00000027324.1	93.45926449	-0.020345703	0.28348378	-0.071770256	0.942784744	0.999966471
ENSMUSG00000027326.13	775.9192691	0.03515887	0.117495145	0.299236792	0.764759379	0.999966471
ENSMUSG00000027323.10	412.3673437	-0.051462968	0.201021649	-0.256007094	0.79794536	0.999966471
ENSMUSG00000070730.11	493.8536888	0.057868913	0.128508164	0.450313123	0.652484678	0.999966471
ENSMUSG00000046814.3	924.2972083	-0.189685793	0.147773335	-1.283626665	0.199272615	0.999966471
ENSMUSG00000034278.3	129.33675	-0.060495738	0.192869106	-0.31366215	0.753777651	0.999966471
ENSMUSG00000055926.2	203.5438859	-0.156289172	0.209912354	-0.744544896	0.45654689	0.999966471
ENSMUSG00000081572.3	17.55855741	-0.529782784	0.608740314	-0.870293575	0.384139989	0.999966471
ENSMUSG00000068580.11	376.5082223	0.103628083	0.132201906	0.783862243	0.433120947	0.999966471
ENSMUSG00000027315.13	234.6232331	-0.299887723	0.318551962	-0.941409124	0.34649524	0.999966471
ENSMUSG00000034226.7	72.31517013	0.358528582	0.271081336	1.32258675	0.185972843	0.999966471
ENSMUSG00000034216.12	1032.708354	0.1774811	0.098629111	1.799479866	0.071942806	0.999966471
ENSMUSG00000027313.3	152.052145	0.152603566	0.182006819	0.838449717	0.401778177	0.999966471
ENSMUSG00000034154.15	1022.736172	-0.021742095	0.109954326	-0.197737515	0.843250437	0.999966471
ENSMUSG00000048647.9	19.18670475	0.447310974	0.459865602	0.972699354	0.330702746	0.999966471
ENSMUSG00000014077.13	2281.123555	0.107979382	0.094295979	1.145111201	0.252163096	0.999966471
ENSMUSG00000085438.1	2459.517026	-0.005500768	0.117202378	-0.046933931	0.962565885	0.999966471
ENSMUSG00000072980.3	122.9922943	0.027601789	0.232560334	0.118686571	0.905523676	0.999966471
ENSMUSG00000027306.15	876.1893095	-0.084089557	0.121740116	-0.69073005	0.489735201	0.999966471
ENSMUSG00000027305.9	251.4942425	0.026996554	0.153206682	0.176210033	0.860128939	0.999966471
ENSMUSG00000082029.1	17.71119174	0.025585513	0.509302881	0.05023634	0.959934053	0.999966471
ENSMUSG00000081416.1	14.80288248	-0.254041479	0.655926722	-0.387301616	0.698532929	0.999966471
ENSMUSG00000027304.9	1244.274945	-0.001842932	0.092158945	-0.019997326	0.984045506	0.999966471
ENSMUSG00000034032.15	608.7317813	0.098137374	0.142178024	0.69024292	0.490041437	0.999966471
ENSMUSG00000027298.17	388.1677333	-0.00680762	0.14205984	-0.047920792	0.961779369	0.999966471
ENSMUSG00000033943.15	1388.244636	0.098050481	0.149893357	0.654134935	0.513024876	0.999966471
ENSMUSG00000033902.12	747.7155281	0.038022737	0.137432256	0.276665307	0.782037114	0.999966471
ENSMUSG00000027293.13	2419.46704	-0.201730016	0.163588353	-1.233156348	0.217517438	0.999966471
ENSMUSG00000027291.15	762.9256348	0.29647535	0.159818742	1.85507248	0.063585877	0.999966471
ENSMUSG00000033808.16	994.1911065	-0.067498608	0.115863037	-0.582572401	0.560181189	0.999966471
ENSMUSG00000062646.12	473.6239271	0.038127488	0.124270778	0.306809765	0.758988175	0.999966471
ENSMUSG00000079110.11	275.0889643	0.095596407	0.212301559	0.45028594	0.652504276	0.999966471
ENSMUSG00000027288.16	4320.459231	0.085990196	0.108734392	0.790827944	0.429044401	0.999966471
ENSMUSG00000027287.14	899.176181	-0.049895181	0.100569467	-0.496126538	0.619805137	0.999966471
ENSMUSG00000027286.16	299.2389305	0.001114888	0.174891855	0.00637473	0.994913736	0.999966471
ENSMUSG00000027285.13	485.5909572	0.042858053	0.141439887	0.303012494	0.76188034	0.999966471
ENSMUSG00000033705.17	1862.057367	0.064778385	0.193598089	0.334602399	0.737925035	0.999966471
ENSMUSG00000027284.16	349.8668322	0.072577477	0.1366901	0.530963669	0.595443956	0.999966471
ENSMUSG00000090100.7	655.730795	0.103855888	0.136472528	0.761002156	0.44665578	0.999966471
ENSMUSG00000027272.5	1747.0712	0.10621055	0.096921016	1.095846438	0.273145982	0.999966471
ENSMUSG00000054484.14	309.7152481	0.155980117	0.165706474	0.941303703	0.346549246	0.999966471
ENSMUSG00000023572.16	859.3985251	-0.022800593	0.118379472	-0.192605971	0.847267568	0.999966471
ENSMUSG00000053675.8	166.69545	0.319207197	0.218804976	1.458866259	0.144601921	0.999966471
ENSMUSG00000074890.4	166.3233997	-0.2438013	0.19214895	-1.268814115	0.20450737	0.999966471
ENSMUSG00000027259.15	160.0170834	0.20086555	0.205845604	0.975806852	0.329160189	0.999966471
ENSMUSG00000050619.14	427.3107144	0.050919435	0.149885637	0.339721914	0.734065957	0.999966471
ENSMUSG00000027263.12	583.8592179	-0.057404678	0.123513214	-0.464765482	0.642099409	0.999966471
ENSMUSG00000043909.16	1620.503106	0.114198965	0.115734785	0.986729831	0.323775102	0.999966471
ENSMUSG00000027254.13	3288.338557	0.136314004	0.159280992	0.855808359	0.392103791	0.999966471
ENSMUSG00000033526.16	355.3368401	-0.084262421	0.182206414	-0.462455846	0.643754459	0.999966471
ENSMUSG00000033486.14	60.90400975	-0.050855294	0.329609195	-0.15428967	0.877381342	0.999966471
ENSMUSG00000027248.13	10883.24438	0.009165447	0.091723843	0.099924364	0.920404373	0.999966471
ENSMUSG00000074884.12	1643.461162	0.060941487	0.134682589	0.452482294	0.650921574	0.999966471
ENSMUSG00000027245.11	30.10238653	0.144098456	0.428069925	0.336623639	0.736400634	0.999966471
ENSMUSG00000048222.3	218.5000429	-0.077937478	0.157158532	-0.495916299	0.619953466	0.999966471
ENSMUSG00000081967.1	17.09850545	-0.213488306	0.551122551	-0.387369934	0.698482359	0.999966471
ENSMUSG00000084407.1	24.06288238	-0.205731127	0.435297171	-0.472622248	0.636482707	0.999966471
ENSMUSG00000068479.5	351.5053294	0.063917339	0.132979682	0.480654923	0.630761773	0.999966471
ENSMUSG00000027242.14	262.275494	-0.02699818	0.166825749	-0.161834611	0.871436097	0.999966471
ENSMUSG00000027238.17	31.34045881	-0.170689608	0.429063638	-0.397818862	0.690763712	0.999966471
ENSMUSG00000060227.15	1070.830726	0.279519949	0.126137225	2.215998889	0.026691578	0.999966471
ENSMUSG00000033411.16	673.3784343	-0.004766651	0.130476178	-0.036532726	0.970857584	0.999966471
ENSMUSG00000027236.8	636.3053758	0.013223528	0.115677284	0.114313954	0.908988921	0.999966471
ENSMUSG00000033396.13	1033.111637	0.051181528	0.100728872	0.50811179	0.611374947	0.999966471
ENSMUSG00000060802.8	7078.037759	-0.069813898	0.191509257	-0.364545812	0.715450471	0.999966471
ENSMUSG00000070692.6	43.86460977	-0.425326737	0.41700024	-1.019967607	0.307743824	0.999966471
ENSMUSG00000027227.7	2163.847513	0.044426227	0.146444422	0.303365784	0.761611118	0.999966471
ENSMUSG00000068452.7	33.5149971	0.153673374	0.487044336	0.315522352	0.752365083	0.999966471
ENSMUSG00000027224.14	170.923817	0.174844262	0.178388947	0.980129458	0.32702222	0.999966471
ENSMUSG00000033268.8	56.71922091	0.385627496	0.333698499	1.155616513	0.24783805	0.999966471
ENSMUSG00000033256.14	1066.249325	0.176961211	0.125095583	1.414607988	0.157183466	0.999966471
ENSMUSG00000027199.14	1999.956861	0.02365671	0.095747976	0.24707269	0.804851969	0.999966471
ENSMUSG00000074876.5	66.16835143	-0.527974731	0.339950465	-1.553093129	0.120400887	0.999966471
ENSMUSG00000033213.16	13.82553007	0.180366709	0.608655716	0.296336179	0.766973359	0.999966471
ENSMUSG00000005802.12	3831.471462	0.110539362	0.137825017	0.802026834	0.422537436	0.999966471
ENSMUSG00000005804.14	893.874217	-0.021793169	0.112405294	-0.19388027	0.846269633	0.999966471
ENSMUSG00000005803.14	633.126906	-0.121665677	0.125278716	-0.97115999	0.331468614	0.999966471
ENSMUSG00000027200.17	397.1422082	0.242605249	0.16015192	1.514844463	0.129811798	0.999966471
ENSMUSG00000027201.16	1199.571237	0.048101506	0.123316588	0.390065171	0.696488357	0.999966471
ENSMUSG00000086416.1	51.93365581	0.335772572	0.295772497	1.13523933	0.256275055	0.999966471
ENSMUSG00000027203.15	766.5500955	-0.199916591	0.113887665	-1.755384057	0.079193637	0.999966471
ENSMUSG00000027204.13	6852.217852	0.331902132	0.218120509	1.521645691	0.128097882	0.999966471
ENSMUSG00000068394.4	193.9313128	0.180779613	0.168818092	1.070854495	0.284234859	0.999966471
ENSMUSG00000035109.14	27.13279244	0.068711193	0.442120188	0.155412927	0.876495794	0.999966471
ENSMUSG00000091337.3	635.685102	0.025154292	0.131231468	0.191678815	0.847993801	0.999966471
ENSMUSG00000035093.16	2165.880852	0.107346467	0.099103191	1.083178712	0.278729107	0.999966471
ENSMUSG00000027206.13	3182.052454	0.160385263	0.11352631	1.412758539	0.157726733	0.999966471
ENSMUSG00000027207.15	774.5501154	-0.178649231	0.167278877	-1.067972445	0.285532942	0.999966471
ENSMUSG00000027208.14	409.5878983	-0.414341134	0.537973555	-0.770188665	0.441187987	0.999966471
ENSMUSG00000023330.12	145.7792938	-0.213022349	0.201553787	-1.05690075	0.290556886	0.999966471
ENSMUSG00000027360.5	265.3210542	0.251687471	0.16627788	1.513655764	0.13011317	0.999966471
ENSMUSG00000027361.15	429.6995534	-0.048530386	0.126141613	-0.384729392	0.700437917	0.999966471
ENSMUSG00000098024.1	20.49806135	0.04414535	0.516643749	0.085446403	0.931906504	0.999966471
ENSMUSG00000027363.15	2175.706339	0.0232002	0.109812302	0.211271407	0.832675493	0.999966471
ENSMUSG00000027364.14	29.9036171	-0.322260562	0.408103603	-0.789653802	0.429729978	0.999966471
ENSMUSG00000027365.14	2612.123143	0.14698046	0.108249367	1.357795095	0.174528712	0.999966471
ENSMUSG00000027366.12	2492.423059	0.036568648	0.096933025	0.377256852	0.705982735	0.999966471
ENSMUSG00000001998.15	591.043959	0.01053098	0.139819339	0.075318479	0.939961319	0.999966471
ENSMUSG00000001999.15	372.0250423	-0.209771259	0.161388661	-1.299789326	0.193673185	0.999966471
ENSMUSG00000034906.15	950.6880186	-0.114243191	0.141026379	-0.810083837	0.417891993	0.999966471
ENSMUSG00000074825.4	103.4159583	-0.423209677	0.232737883	-1.818396182	0.069003602	0.999966471
ENSMUSG00000003660.10	4568.332536	0.080468843	0.082619441	0.973969823	0.330071523	0.999966471
ENSMUSG00000003662.10	608.6840032	-0.140318674	0.114709477	-1.223252667	0.221234279	0.999966471
ENSMUSG00000034850.15	2043.688201	0.028987107	0.100554005	0.288274022	0.773136991	0.999966471
ENSMUSG00000027367.16	917.7289617	0.080232769	0.118921378	0.674670698	0.499885005	0.999966471
ENSMUSG00000027368.6	151.8076039	0.056238283	0.31555418	0.178220687	0.858549664	0.999966471
ENSMUSG00000027371.10	112.9592282	0.458300724	0.254504952	1.80075366	0.071741716	0.999966471
ENSMUSG00000034800.15	128.742073	0.136143388	0.244125907	0.557676936	0.57706501	0.999966471
ENSMUSG00000027374.12	618.582746	-0.201125868	0.10971787	-1.833118593	0.066784937	0.999966471
ENSMUSG00000027375.14	83.34867274	0.147214468	0.392535908	0.375034399	0.707634884	0.999966471
ENSMUSG00000027378.16	853.4326816	-0.003353959	0.11851138	-0.028300737	0.977422293	0.999966471
ENSMUSG00000051319.6	191.5071297	-0.254803609	0.231746608	-1.099492291	0.271553395	0.999966471
ENSMUSG00000027379.13	1042.098589	0.065894194	0.124151656	0.530755662	0.595588109	0.999966471
ENSMUSG00000027381.16	637.5359228	0.16061764	0.1220277	1.316239179	0.188093777	0.999966471
ENSMUSG00000074813.13	238.3709225	0.020429969	0.165855391	0.12317941	0.901965029	0.999966471
ENSMUSG00000014355.10	4492.802376	0.100554954	0.110618164	0.909027506	0.363335607	0.999966471
ENSMUSG00000014361.5	243.8594147	-0.042620954	0.174533161	-0.244199748	0.807076122	0.999966471
ENSMUSG00000014353.14	1022.654201	0.027458179	0.112574378	0.243911444	0.807299406	0.999966471
ENSMUSG00000027386.9	467.823266	-0.425308912	0.568237675	-0.748470104	0.454176651	0.999966471
ENSMUSG00000027387.11	48.99155485	-0.290231509	0.320744812	-0.904867353	0.365535665	0.999966471
ENSMUSG00000074807.2	29.67401789	-0.77175143	0.390746511	-1.97506928	0.048260286	0.999966471
ENSMUSG00000042851.17	213.9801717	0.037668679	0.170059353	0.221503129	0.824700701	0.999966471
ENSMUSG00000027394.13	1021.358632	0.078463063	0.141613539	0.554064696	0.57953457	0.999966471
ENSMUSG00000027395.15	358.6624982	0.099590832	0.158239349	0.629368313	0.529107957	0.999966471
ENSMUSG00000037938.4	345.8198769	-0.140101098	0.137309554	-1.020330302	0.307571837	0.999966471
ENSMUSG00000082274.1	48.56267857	-0.098375555	0.29696476	-0.331270133	0.740440449	0.999966471
ENSMUSG00000103009.1	63.37228755	0.233854865	0.290845931	0.804050669	0.421367713	0.999966471
ENSMUSG00000027397.14	2035.068053	0.086922957	0.099688545	0.87194529	0.383238225	0.999966471
ENSMUSG00000087528.1	53.65857787	0.036858882	0.300339589	0.122724022	0.902325641	0.999966471
ENSMUSG00000048327.6	1380.514304	-0.068554308	0.112181987	-0.611099071	0.541133995	0.999966471
ENSMUSG00000037902.18	368.8806191	0.071524518	0.157593849	0.453853484	0.649934285	0.999966471
ENSMUSG00000084328.1	30.25973661	-0.259495964	0.491048665	-0.528452641	0.597185209	0.999966471
ENSMUSG00000037885.18	778.3459903	0.057440504	0.128319904	0.447635187	0.654416504	0.999966471
ENSMUSG00000027404.15	2569.20525	-0.15250507	0.0991692	-1.537826974	0.124090926	0.999966471
ENSMUSG00000027405.16	1183.682365	-0.140401662	0.123877897	-1.133387512	0.257051556	0.999966471
ENSMUSG00000027406.12	1892.089122	0.020580923	0.092584095	0.222294371	0.824084733	0.999966471
ENSMUSG00000083483.3	26.92747797	-0.566663545	0.445021832	-1.273338753	0.202897861	0.999966471
ENSMUSG00000037773.14	418.820497	0.039379567	0.151631213	0.259706207	0.795090404	0.999966471
ENSMUSG00000027411.17	684.9270685	-0.105574618	0.119665058	-0.882251008	0.377641084	0.999966471
ENSMUSG00000027303.18	2283.253251	0.063218431	0.089854823	0.703561912	0.481705638	0.999966471
ENSMUSG00000037740.8	489.4427646	-0.17723608	0.160329626	-1.105448097	0.268965473	0.999966471
ENSMUSG00000027300.9	188.4035239	0.204309699	0.181270344	1.127099417	0.25970045	0.999966471
ENSMUSG00000079043.2	86.99137239	0.019795428	0.255019132	0.077623306	0.938127703	0.999966471
ENSMUSG00000037703.14	298.802945	0.032243897	0.160297715	0.201150073	0.840581229	0.999966471
ENSMUSG00000068290.11	875.774034	-0.039337286	0.124717793	-0.315410379	0.752450087	0.999966471
ENSMUSG00000074797.11	673.43862	-0.09905845	0.15278841	-0.648337459	0.516766711	0.999966471
ENSMUSG00000074796.10	78.9619607	0.169356625	0.267573326	0.632935382	0.526775841	0.999966471
ENSMUSG00000027309.18	1696.744331	0.112100238	0.097303485	1.152068069	0.249293103	0.999966471
ENSMUSG00000085566.1	133.6517977	0.216892088	0.21839801	0.99310469	0.320658939	0.999966471
ENSMUSG00000027312.14	1844.992383	0.054581557	0.121677334	0.448576209	0.653737399	0.999966471
ENSMUSG00000027316.15	50.49233602	0.380287848	0.350399072	1.085299245	0.27778914	0.999966471
ENSMUSG00000074793.10	181.9278359	-0.007356899	0.185497574	-0.03966035	0.968363913	0.999966471
ENSMUSG00000027327.16	885.3410012	-0.072846077	0.111566496	-0.652938652	0.51379583	0.999966471
ENSMUSG00000027329.9	227.3183288	-0.048951761	0.17393662	-0.281434472	0.778377181	0.999966471
ENSMUSG00000068267.5	5605.02212	-0.105810042	0.093918806	-1.126611878	0.259906615	0.999966471
ENSMUSG00000027330.16	2143.976978	0.038820611	0.119123257	0.325886079	0.744510549	0.999966471
ENSMUSG00000068264.11	283.4407597	0.200986579	0.214475563	0.937107129	0.348703455	0.999966471
ENSMUSG00000037523.13	520.1216214	-0.009299408	0.126457811	-0.073537629	0.941378302	0.999966471
ENSMUSG00000037514.17	885.7095039	-0.152399039	0.101054108	-1.508093461	0.131530609	0.999966471
ENSMUSG00000048911.15	597.8836946	0.166770876	0.147313179	1.132083888	0.257599168	0.999966471
ENSMUSG00000082044.1	100.0406233	-0.016255333	0.250054652	-0.065007119	0.948168332	0.999966471
ENSMUSG00000027333.18	377.7821939	0.050866511	0.157149917	0.323681436	0.746179227	0.999966471
ENSMUSG00000027335.9	39.24105321	-0.696879203	0.466991508	-1.492273823	0.135627376	0.999966471
ENSMUSG00000079037.9	3164.866362	0.02062681	0.153210329	0.134630674	0.892903888	0.999966471
ENSMUSG00000027339.15	223.8357135	0.060782047	0.253191583	0.240063457	0.810281063	0.999966471
ENSMUSG00000027340.15	2057.476941	0.09458628	0.107579731	0.879220266	0.379281858	0.999966471
ENSMUSG00000027341.10	572.1645615	0.058746554	0.11472073	0.512083157	0.608592812	0.999966471
ENSMUSG00000027342.14	2084.658346	-0.15338913	0.173950644	-0.881796852	0.377886674	0.999966471
ENSMUSG00000058793.14	2268.880022	0.002618859	0.091939615	0.02848455	0.97727569	0.999966471
ENSMUSG00000027346.15	665.8002907	0.191856082	0.166040499	1.155477626	0.24789489	0.999966471
ENSMUSG00000044991.10	65.92989481	0.158511775	0.279979722	0.566154485	0.571288768	0.999966471
ENSMUSG00000037376.14	479.6831616	0.015843166	0.143616241	0.110315981	0.912158784	0.999966471
ENSMUSG00000027353.14	111.5215069	0.037400162	0.206599762	0.181027129	0.856346282	0.999966471
ENSMUSG00000027357.16	589.1952069	-0.166462656	0.146084943	-1.139492221	0.254497911	0.999966471
ENSMUSG00000034723.11	855.8807083	0.102546103	0.103814326	0.987783736	0.323258574	0.999966471
ENSMUSG00000051177.16	173.1330044	0.517052523	0.270792877	1.909402229	0.056210224	0.999966471
ENSMUSG00000039943.16	719.2199942	0.341323954	0.213189775	1.601033416	0.109369518	0.999966471
ENSMUSG00000027274.16	200.9284977	0.01949353	0.18278152	0.106649347	0.915067169	0.999966471
ENSMUSG00000027281.16	230.3468972	0.215113385	0.165999041	1.295871253	0.195019845	0.999966471
ENSMUSG00000027276.7	231.2620954	0.036389485	0.201261596	0.180806898	0.856519148	0.999966471
ENSMUSG00000062098.11	392.8610915	0.086722901	0.15875726	0.546261009	0.584886534	0.999966471
ENSMUSG00000039033.11	161.6465775	-0.084891472	0.183353189	-0.462994247	0.643368491	0.999966471
ENSMUSG00000080006.4	14.06050457	-0.591219101	0.567100203	-1.042530224	0.29716592	0.999966471
ENSMUSG00000045624.15	523.5917821	0.010260502	0.127901345	0.080222002	0.936060691	0.999966471
ENSMUSG00000027384.6	181.733116	-0.280833873	0.181377425	-1.548339727	0.121540524	0.999966471
ENSMUSG00000038844.10	755.4255905	0.072966473	0.145562199	0.501273502	0.616178651	0.999966471
ENSMUSG00000008333.12	729.7548739	-0.172539757	0.121805003	-1.41652438	0.156622031	0.999966471
ENSMUSG00000015932.8	5088.658666	-0.040009252	0.112890471	-0.354407693	0.72303337	0.999966471
ENSMUSG00000027422.15	7383.48924	0.183009523	0.099129619	1.8461639	0.064868411	0.999966471
ENSMUSG00000027423.15	2897.210549	-0.000516717	0.120135362	-0.004301127	0.996568208	0.999966471
ENSMUSG00000027424.11	192.9681517	-0.042532579	0.211148032	-0.201434883	0.840358541	0.999966471
ENSMUSG00000027425.18	608.2484195	0.076901091	0.12959572	0.593392214	0.552918699	0.999966471
ENSMUSG00000037259.15	33.1792646	-0.189109401	0.359946772	-0.525381573	0.599317961	0.999966471
ENSMUSG00000027427.13	630.4412168	-0.043765121	0.123502831	-0.354365324	0.723065118	0.999966471
ENSMUSG00000027428.9	612.3410391	0.002290108	0.125379132	0.018265467	0.985427076	0.999966471
ENSMUSG00000027429.16	1224.548652	0.010324367	0.110642091	0.093313195	0.92565475	0.999966471
ENSMUSG00000074754.4	52.69925682	0.031810412	0.331256617	0.096029515	0.923497131	0.999966471
ENSMUSG00000027430.12	115.1485528	-0.387896153	0.331739754	-1.169278474	0.242291453	0.999966471
ENSMUSG00000063873.10	82.70315831	-1.066884012	0.782307643	-1.363765293	0.172641447	0.999966471
ENSMUSG00000001768.16	1711.015216	0.095569106	0.101137763	0.944939887	0.344689566	0.999966471
ENSMUSG00000002728.14	721.3697723	-0.138538864	0.104201212	-1.329532173	0.183672459	0.999966471
ENSMUSG00000001767.5	901.9312781	0.071405959	0.110472199	0.646370395	0.518039509	0.999966471
ENSMUSG00000037110.20	305.2397636	-0.151121449	0.138526404	-1.090921625	0.275307371	0.999966471
ENSMUSG00000074749.10	638.554432	0.031716918	0.127763002	0.248248069	0.803942477	0.999966471
ENSMUSG00000027433.5	2835.167038	0.022178087	0.083417451	0.265868674	0.790340351	0.999966471
ENSMUSG00000074743.4	1220.310979	-0.518771258	0.451157132	-1.149868243	0.250198143	0.999966471
ENSMUSG00000027435.8	19.72403265	-0.676947988	0.568674053	-1.190397178	0.233890322	0.999966471
ENSMUSG00000036992.10	264.6097039	-0.090654374	0.154125155	-0.588186752	0.556406949	0.999966471
ENSMUSG00000027439.9	752.2674246	0.057977069	0.110899768	0.522788005	0.601121787	0.999966471
ENSMUSG00000027438.14	130.6447796	0.048442476	0.224982249	0.21531688	0.82952027	0.999966471
ENSMUSG00000027447.6	5435.683491	-0.171005381	0.406806705	-0.420360281	0.674222279	0.999966471
ENSMUSG00000068134.13	283.5971031	0.132356241	0.141477879	0.935526053	0.349517264	0.999966471
ENSMUSG00000079009.8	28.44744454	0.03489421	0.397409535	0.087804159	0.930032332	0.999966471
ENSMUSG00000060336.6	47.25657982	0.212463267	0.328261225	0.647238392	0.517477668	0.999966471
ENSMUSG00000063364.10	21.89500246	-0.300979718	0.465915155	-0.645996841	0.518281401	0.999966471
ENSMUSG00000083964.1	14.38834548	0.707741832	0.54863602	1.29000249	0.197049794	0.999966471
ENSMUSG00000068130.11	87.06197301	0.066295689	0.26669768	0.248579925	0.803685739	0.999966471
ENSMUSG00000074731.3	18.09191692	-0.632454549	0.509546535	-1.241210577	0.214527969	0.999966471
ENSMUSG00000083325.3	15.49805821	-0.412905403	0.606864585	-0.680391331	0.496256708	0.999966471
ENSMUSG00000033096.7	632.0614716	0.121859623	0.12373292	0.984860155	0.324692768	0.999966471
ENSMUSG00000033068.16	131.8229306	-0.055359214	0.217054725	-0.255047266	0.798686593	0.999966471
ENSMUSG00000033059.7	1681.900889	0.009486303	0.094947552	0.09991098	0.920414999	0.999966471
ENSMUSG00000032046.15	1686.312191	0.062763072	0.168728652	0.371976374	0.70991044	0.999966471
ENSMUSG00000027454.10	155.5861954	-0.087637128	0.206503925	-0.424384806	0.6712852	0.999966471
ENSMUSG00000068115.13	425.6342856	-0.088789169	0.136766073	-0.649204639	0.516206114	0.999966471
ENSMUSG00000083391.2	13.90512278	0.135812992	0.552595655	0.245772818	0.8058581	0.999966471
ENSMUSG00000082809.3	240.9824076	-0.038840774	0.165922731	-0.23408953	0.814915474	0.999966471
ENSMUSG00000027455.16	1532.668129	-0.072505636	0.094726011	-0.765424782	0.444018641	0.999966471
ENSMUSG00000032966.14	6308.137313	-0.061795933	0.103723989	-0.595772811	0.551327009	0.999966471
ENSMUSG00000032869.15	614.1689593	-0.004398464	0.132344468	-0.033234967	0.973487214	0.999966471
ENSMUSG00000027460.7	19.06274874	-0.525049656	0.555130352	-0.945813275	0.344243833	0.999966471
ENSMUSG00000027459.16	424.2140476	0.061560945	0.173673692	0.354463272	0.722991724	0.999966471
ENSMUSG00000032802.8	1280.93717	0.0075742	0.141103245	0.053678425	0.957191372	0.999966471
ENSMUSG00000081087.1	333.3430831	-0.124040188	0.138195533	-0.897570172	0.369414747	0.999966471
ENSMUSG00000074698.10	2414.970504	0.111795261	0.116224696	0.961889035	0.336105347	0.999966471
ENSMUSG00000027465.13	1999.034347	0.098167734	0.086604023	1.133523943	0.256994292	0.999966471
ENSMUSG00000027466.15	1270.84481	0.015279744	0.122099101	0.125142154	0.900411012	0.999966471
ENSMUSG00000032715.9	73.17313815	0.005841683	0.29919867	0.01952443	0.984422749	0.999966471
ENSMUSG00000081434.3	70.4656438	-0.192815161	0.336685079	-0.572686979	0.566856655	0.999966471
ENSMUSG00000051817.8	126.4941996	0.009847007	0.200528576	0.049105254	0.960835416	0.999966471
ENSMUSG00000000359.3	969.9332188	-0.008117539	0.118409525	-0.068554777	0.945344017	0.999966471
ENSMUSG00000019188.16	3795.364114	0.077910045	0.092465155	0.842588168	0.39945881	0.999966471
ENSMUSG00000042814.8	98.43249714	-0.060173591	0.246470089	-0.244141556	0.807121189	0.999966471
ENSMUSG00000042745.9	1563.831745	-0.017555871	0.107365755	-0.163514622	0.870113261	0.999966471
ENSMUSG00000007659.18	976.3495206	-0.010378901	0.175141477	-0.059260097	0.952744943	0.999966471
ENSMUSG00000027469.16	2759.673809	0.036961146	0.10521841	0.351280216	0.725378136	0.999966471
ENSMUSG00000027470.9	470.5774249	-0.454278928	0.52313722	-0.86837432	0.385189448	0.999966471
ENSMUSG00000074676.2	386.1063792	-0.020112284	0.154359954	-0.130294699	0.896333274	0.999966471
ENSMUSG00000027472.14	837.2038642	0.016666981	0.137661607	0.121072107	0.903633922	0.999966471
ENSMUSG00000068040.10	1645.543889	0.111133451	0.100909676	1.101316105	0.270759104	0.999966471
ENSMUSG00000051413.17	391.774918	-0.002018577	0.123862592	-0.016296905	0.986997526	0.999966471
ENSMUSG00000046020.13	1256.400715	0.05633702	0.103164999	0.546086565	0.585006434	0.999966471
ENSMUSG00000027475.9	1307.999333	0.042001184	0.094860361	0.442768545	0.657933158	0.999966471
ENSMUSG00000073236.4	33.00082302	-0.118546745	0.42597706	-0.278293729	0.78078689	0.999966471
ENSMUSG00000042548.14	1918.404556	0.072100113	0.104385528	0.690709855	0.489747895	0.999966471
ENSMUSG00000061411.12	34.4771904	0.29279054	0.37409994	0.782653267	0.433830753	0.999966471
ENSMUSG00000056941.17	744.6137702	0.060086971	0.117600905	0.510939698	0.609393282	0.999966471
ENSMUSG00000027478.15	45.56021069	-0.219721289	0.378421431	-0.580625914	0.561492603	0.999966471
ENSMUSG00000027479.14	4014.777978	-0.020136027	0.081987485	-0.245598793	0.805992823	0.999966471
ENSMUSG00000083097.3	36.82029561	-0.146428732	0.339067688	-0.431856933	0.665845398	0.999966471
ENSMUSG00000027487.11	234.5938859	-0.17390193	0.172238766	-1.009656155	0.312660055	0.999966471
ENSMUSG00000027488.12	717.0432457	-0.041151964	0.151040489	-0.272456504	0.785271031	0.999966471
ENSMUSG00000038533.15	859.83257	0.10520443	0.10241107	1.02727596	0.304290539	0.999966471
ENSMUSG00000038523.10	56.68774517	0.124665939	0.31476633	0.396058684	0.692061737	0.999966471
ENSMUSG00000027490.17	658.9606641	-0.03882354	0.142241122	-0.272941745	0.784897996	0.999966471
ENSMUSG00000000876.11	295.8274377	0.246690475	0.140050872	1.761434764	0.078164845	0.999966471
ENSMUSG00000059842.12	92.78382481	-0.010900445	0.245106801	-0.044472226	0.96452799	0.999966471
ENSMUSG00000038467.15	3195.631818	-0.003430683	0.095762742	-0.035824817	0.971422045	0.999966471
ENSMUSG00000082064.3	76.12348899	0.138733441	0.311674936	0.445122224	0.656231429	0.999966471
ENSMUSG00000027593.15	4171.503889	-0.090118043	0.101406496	-0.888681161	0.374174459	0.999966471
ENSMUSG00000074656.12	2612.924859	-0.134524985	0.097111993	-1.385256138	0.16597416	0.999966471
ENSMUSG00000027597.15	1002.206187	-0.17973629	0.111712651	-1.608916164	0.107634675	0.999966471
ENSMUSG00000027598.16	1574.126669	0.053842287	0.135757166	0.39660733	0.691657046	0.999966471
ENSMUSG00000047459.14	2135.166386	-0.104892037	0.110008217	-0.953492749	0.340340468	0.999966471
ENSMUSG00000027602.9	1029.611748	-0.100949649	0.133852042	-0.754188341	0.450736137	0.999966471
ENSMUSG00000038383.16	624.886468	0.101390664	0.115097718	0.88090942	0.378366848	0.999966471
ENSMUSG00000038375.15	1943.041586	0.157660976	0.145256585	1.085396415	0.27774612	0.999966471
ENSMUSG00000038369.14	1302.208819	0.086987875	0.155496025	0.559421857	0.575873848	0.999966471
ENSMUSG00000027603.15	90.52398831	0.136811436	0.230710716	0.592999918	0.553181207	0.999966471
ENSMUSG00000027605.18	172.5807488	-0.094562572	0.182242671	-0.518882716	0.603842532	0.999966471
ENSMUSG00000027610.17	692.3792258	-0.074350593	0.121560784	-0.611633051	0.540780566	0.999966471
ENSMUSG00000038324.13	3323.299275	0.061723152	0.084747913	0.728314711	0.466420959	0.999966471
ENSMUSG00000038312.10	826.0519119	-0.123568827	0.126996195	-0.973012041	0.330547318	0.999966471
ENSMUSG00000027611.12	126.3197876	0.215229339	0.233667638	0.921091775	0.357002514	0.999966471
ENSMUSG00000074649.6	369.8402412	0.040635479	0.146594286	0.277196881	0.781628935	0.999966471
ENSMUSG00000027613.15	1902.226134	-0.08380482	0.132256988	-0.633651363	0.526308373	0.999966471
ENSMUSG00000005882.18	486.3931811	0.028380132	0.144587679	0.196283196	0.844388513	0.999966471
ENSMUSG00000038241.16	1430.738765	0.087349396	0.100214643	0.871623084	0.383414033	0.999966471
ENSMUSG00000005881.13	2698.294577	0.023834077	0.123306523	0.193291288	0.846730849	0.999966471
ENSMUSG00000038180.11	19.16721148	-0.402334574	0.527718803	-0.762403332	0.445819318	0.999966471
ENSMUSG00000089824.10	421.7640181	0.121304034	0.124383143	0.975244964	0.329438763	0.999966471
ENSMUSG00000027618.17	690.0322934	-0.077476275	0.144009659	-0.537993603	0.590581465	0.999966471
ENSMUSG00000067847.13	316.4354289	-0.18908578	0.192598291	-0.981762505	0.326216864	0.999966471
ENSMUSG00000027620.16	4790.206193	-0.0032583	0.084782839	-0.038431132	0.969343939	0.999966471
ENSMUSG00000038116.16	2332.424255	0.106046913	0.113441406	0.934816632	0.349882807	0.999966471
ENSMUSG00000046229.9	527.5419125	-0.011200989	0.121793501	-0.091967052	0.926724217	0.999966471
ENSMUSG00000038085.13	31.17923399	0.11464226	0.42582762	0.269222227	0.787758677	0.999966471
ENSMUSG00000082321.3	18.24216666	-0.805545312	0.509361687	-1.581479985	0.113768332	0.999966471
ENSMUSG00000102869.2	2922.26445	0.126695709	0.102009352	1.242000914	0.214236225	0.999966471
ENSMUSG00000027624.19	3085.809037	0.179094707	0.175073191	1.022970483	0.306321802	0.999966471
ENSMUSG00000027628.10	605.2403859	0.097463905	0.114429566	0.851737083	0.394360034	0.999966471
ENSMUSG00000061689.15	1807.633531	0.129158137	0.109116157	1.183675641	0.236541485	0.999966471
ENSMUSG00000067818.6	1181.335633	-0.042923636	0.118549948	-0.362072163	0.717298105	0.999966471
ENSMUSG00000087179.8	48.22500005	-0.080972062	0.3036148	-0.266693398	0.789705238	0.999966471
ENSMUSG00000062175.13	52.25389191	-0.198595066	0.347177229	-0.572027913	0.567303065	0.999966471
ENSMUSG00000085741.8	32.26667801	-0.580493814	0.358194494	-1.620610656	0.105101166	0.999966471
ENSMUSG00000074629.2	21.07346714	-0.814157019	0.462081161	-1.761935106	0.078080262	0.999966471
ENSMUSG00000027637.3	608.0109455	-0.229340257	0.139599911	-1.642839567	0.100416131	0.999966471
ENSMUSG00000027634.14	1615.64417	0.141847071	0.108162786	1.311422134	0.189715185	0.999966471
ENSMUSG00000082163.2	86.55990349	0.1710453	0.230114586	0.743304902	0.457297105	0.999966471
ENSMUSG00000027635.15	403.6462666	0.158363129	0.152150273	1.040833683	0.297952745	0.999966471
ENSMUSG00000055485.6	2635.967259	0.127618544	0.205304022	0.621607618	0.534199911	0.999966471
ENSMUSG00000027639.16	2861.735914	-0.040786071	0.092232996	-0.44220694	0.658339464	0.999966471
ENSMUSG00000027641.13	665.1619961	-0.095494249	0.145478717	-0.656413883	0.51155786	0.999966471
ENSMUSG00000027642.15	5064.805081	0.039802056	0.099702235	0.39920927	0.689739013	0.999966471
ENSMUSG00000063019.5	597.0555884	-0.022580372	0.150282653	-0.150252681	0.880565264	0.999966471
ENSMUSG00000027646.15	1646.907236	0.110218394	0.142909124	0.771248128	0.440559872	0.999966471
ENSMUSG00000081740.3	53.50315292	-0.277384891	0.466290305	-0.594875955	0.551926391	0.999966471
ENSMUSG00000087445.1	21.25667774	-0.188794854	0.453680871	-0.416140212	0.677307406	0.999966471
ENSMUSG00000067787.10	566.3949083	0.055063122	0.162275908	0.339317908	0.734370253	0.999966471
ENSMUSG00000067786.16	28.06082904	0.41376737	0.394307007	1.049353328	0.29401553	0.999966471
ENSMUSG00000027649.15	696.2707281	-0.01097333	0.128578874	-0.085343182	0.931988562	0.999966471
ENSMUSG00000062846.7	35.22334976	0.066708243	0.343476574	0.194214826	0.846007675	0.999966471
ENSMUSG00000027650.12	548.7844564	0.038982982	0.118118902	0.3300317	0.74137601	0.999966471
ENSMUSG00000027651.16	693.3538871	0.012879506	0.137579788	0.09361481	0.925415144	0.999966471
ENSMUSG00000037820.15	452.2376207	-0.126620076	0.186091815	-0.680417219	0.496240321	0.999966471
ENSMUSG00000016024.9	22.04441205	-0.091796122	0.481150496	-0.190784636	0.848694326	0.999966471
ENSMUSG00000085385.7	288.9534921	0.088026643	0.145175249	0.606347452	0.544284055	0.999966471
ENSMUSG00000027652.15	1999.156412	0.051240745	0.127622826	0.401501414	0.688050997	0.999966471
ENSMUSG00000037761.16	200.9361551	-0.044964425	0.203074589	-0.221418272	0.824766766	0.999966471
ENSMUSG00000027654.2	478.7769495	-0.139405429	0.164032374	-0.849865335	0.39539996	0.999966471
ENSMUSG00000027655.14	459.5641489	-0.001241539	0.11938531	-0.010399426	0.991702609	0.999966471
ENSMUSG00000078956.3	230.2238278	-0.059096485	0.159527267	-0.370447548	0.711049052	0.999966471
ENSMUSG00000070544.6	1998.349137	0.102067728	0.109425367	0.932761118	0.350943321	0.999966471
ENSMUSG00000016933.17	2571.392744	0.150472001	0.099469153	1.512750405	0.130343071	0.999966471
ENSMUSG00000035877.17	861.6029352	0.23921084	0.111064232	2.153806287	0.031255366	0.999966471
ENSMUSG00000027412.12	543.333749	0.13139824	0.127368251	1.031640452	0.302240583	0.999966471
ENSMUSG00000057133.14	1543.083778	0.116022916	0.147280708	0.787767235	0.430832869	0.999966471
ENSMUSG00000083567.3	76.37898002	-0.094626986	0.252475223	-0.374797118	0.707811358	0.999966471
ENSMUSG00000016921.14	4198.551127	-0.079461745	0.102733265	-0.773476292	0.439240554	0.999966471
ENSMUSG00000017858.12	741.7472619	0.107446875	0.109138152	0.984503343	0.324868089	0.999966471
ENSMUSG00000017861.11	289.6095561	-0.071782036	0.163695906	-0.438508439	0.661017754	0.999966471
ENSMUSG00000017817.11	1901.034147	0.066568776	0.123943566	0.537089405	0.591205859	0.999966471
ENSMUSG00000035399.12	325.3499882	0.023934148	0.13692807	0.174793581	0.861241833	0.999966471
ENSMUSG00000099632.1	18.64206897	0.016673946	0.498123513	0.033473518	0.973296983	0.999966471
ENSMUSG00000048486.6	344.7583404	-0.079679958	0.146299839	-0.544634628	0.586004834	0.999966471
ENSMUSG00000017679.16	910.5127578	-0.084010194	0.11656219	-0.720732806	0.471073924	0.999966471
ENSMUSG00000035268.14	1911.273819	-0.000166051	0.135654591	-0.001224073	0.999023331	0.999966471
ENSMUSG00000017697.3	85.55673527	0.062815468	0.238858072	0.262982394	0.792564149	0.999966471
ENSMUSG00000027656.7	52.21800636	-0.268937698	0.359150703	-0.748815734	0.453968275	0.999966471
ENSMUSG00000018326.9	5215.599103	-0.003530837	0.085142851	-0.041469568	0.966921553	0.999966471
ENSMUSG00000018322.10	488.1197465	0.139864148	0.145864571	0.958863057	0.337627738	0.999966471
ENSMUSG00000018209.15	740.1210904	0.064127402	0.135105812	0.474645768	0.635039479	0.999966471
ENSMUSG00000017002.14	65.74567379	-0.211398355	0.292837042	-0.721897591	0.470357442	0.999966471
ENSMUSG00000017009.3	2438.296956	-0.204296932	0.139693635	-1.462464146	0.143614063	0.999966471
ENSMUSG00000045503.16	349.1606073	0.182030599	0.157336276	1.156952509	0.247291764	0.999966471
ENSMUSG00000017734.15	30.19866432	0.17870501	0.371463059	0.481084205	0.630456654	0.999966471
ENSMUSG00000017721.15	2155.421607	0.037432423	0.10026311	0.373341932	0.708893972	0.999966471
ENSMUSG00000017299.13	516.3811552	-0.070715868	0.12831051	-0.551130756	0.581544044	0.999966471
ENSMUSG00000001403.13	1313.839832	-0.140438925	0.130519871	-1.07599651	0.281928817	0.999966471
ENSMUSG00000050373.13	694.9139811	0.003215961	0.129063182	0.024917724	0.98012059	0.999966471
ENSMUSG00000017307.16	169.5975371	0.060390372	0.191460438	0.315419588	0.752443096	0.999966471
ENSMUSG00000045822.4	117.5504926	-0.06353294	0.251321382	-0.252795604	0.800426165	0.999966471
ENSMUSG00000017764.2	220.573133	0.132857612	0.168231491	0.789730931	0.429684923	0.999966471
ENSMUSG00000039873.4	66.19086293	0.245510617	0.274143395	0.89555547	0.370490227	0.999966471
ENSMUSG00000017760.16	6583.258435	0.104197839	0.386506051	0.269589154	0.787476345	0.999966471
ENSMUSG00000017754.13	1705.000283	0.237907874	0.427217763	0.556877301	0.577611265	0.999966471
ENSMUSG00000039849.5	1310.572697	-0.004010249	0.099330625	-0.04037273	0.96779597	0.999966471
ENSMUSG00000039834.17	454.865543	-0.022193824	0.152283623	-0.145740061	0.884126595	0.999966471
ENSMUSG00000085436.1	22.55780349	0.139888182	0.435317621	0.321347392	0.747947146	0.999966471
ENSMUSG00000017740.17	14.68455041	-0.144515957	0.545810552	-0.26477311	0.791184253	0.999966471
ENSMUSG00000039804.15	1129.069791	0.021192114	0.11737127	0.180556228	0.856715916	0.999966471
ENSMUSG00000017652.16	62.01104731	0.168857527	0.286467565	0.589447282	0.555561267	0.999966471
ENSMUSG00000017664.16	551.916496	0.051011976	0.126917374	0.401930598	0.687735103	0.999966471
ENSMUSG00000017670.16	1091.29758	0.00736908	0.100191668	0.073549828	0.941368594	0.999966471
ENSMUSG00000017667.9	454.1052459	0.033099399	0.174591121	0.189582371	0.849636403	0.999966471
ENSMUSG00000039725.6	253.2025968	-0.130447441	0.157143839	-0.830114892	0.406473828	0.999966471
ENSMUSG00000027661.4	35.26144854	0.652722497	0.371595567	1.75654005	0.078996239	0.999966471
ENSMUSG00000017897.18	26.27536605	0.314030274	0.558436667	0.562338207	0.573885611	0.999966471
ENSMUSG00000039671.18	3625.633662	0.1518337	0.155717117	0.975061074	0.329529966	0.999966471
ENSMUSG00000027678.17	946.4313325	0.213239572	0.148645385	1.434552249	0.15141473	0.999966471
ENSMUSG00000006800.14	2605.838164	0.051770284	0.155659501	0.332586729	0.739446262	0.999966471
ENSMUSG00000039621.13	86.5278773	-0.375440835	0.32059899	-1.171060569	0.241574432	0.999966471
ENSMUSG00000042854.9	67.44817623	-0.169742245	0.270850453	-0.626700983	0.53085526	0.999966471
ENSMUSG00000074582.10	1560.274563	0.106086617	0.095021232	1.116451715	0.264228827	0.999966471
ENSMUSG00000002718.14	2157.159679	-0.078051622	0.095558089	-0.816797637	0.414044083	0.999966471
ENSMUSG00000090397.1	20.14708973	-0.480503688	0.453436465	-1.059693531	0.289284047	0.999966471
ENSMUSG00000039536.16	3147.829036	0.077663508	0.088926622	0.87334373	0.382475752	0.999966471
ENSMUSG00000017999.16	1145.273493	-0.053540849	0.105984131	-0.505177984	0.613433832	0.999966471
ENSMUSG00000039501.14	1503.538649	0.036870027	0.098444906	0.374524477	0.708014149	0.999966471
ENSMUSG00000074578.13	927.5413876	-0.034546619	0.108025786	-0.319799747	0.749120139	0.999966471
ENSMUSG00000017969.13	1744.803063	-0.084085253	0.147557752	-0.569846395	0.568781885	0.999966471
ENSMUSG00000017929.13	3172.958406	0.084759978	0.098943953	0.856646373	0.391640349	0.999966471
ENSMUSG00000039463.14	940.8257236	-0.023324154	0.127830523	-0.18246154	0.855220534	0.999966471
ENSMUSG00000047030.15	495.7075669	0.000197022	0.132749735	0.00148416	0.998815812	0.999966471
ENSMUSG00000006418.17	720.4247606	-0.047635276	0.125290569	-0.38019842	0.703798132	0.999966471
ENSMUSG00000042821.7	522.961709	0.016258647	0.175051546	0.092879199	0.925999531	0.999966471
ENSMUSG00000090213.1	597.4026772	0.092855143	0.130090811	0.713771725	0.475368346	0.999966471
ENSMUSG00000056501.3	786.1248844	-0.042083977	0.172757484	-0.243601471	0.807539489	0.999966471
ENSMUSG00000027540.13	2145.538504	0.007676596	0.085898621	0.08936809	0.928789382	0.999966471
ENSMUSG00000051149.15	92.37001819	-0.499268725	0.290734015	-1.717269735	0.085929899	0.999966471
ENSMUSG00000078919.10	76.61892144	0.263348054	0.276119749	0.953745813	0.340212324	0.999966471
ENSMUSG00000074576.4	195.7810183	-0.121558686	0.178361183	-0.681531062	0.495535519	0.999966471
ENSMUSG00000027546.15	25.5738919	0.468091197	0.45475344	1.029329646	0.303324797	0.999966471
ENSMUSG00000027551.15	438.8080364	0.060060902	0.128631883	0.466920803	0.640556541	0.999966471
ENSMUSG00000052056.14	631.3719986	0.185477481	0.157669569	1.176368292	0.239447737	0.999966471
ENSMUSG00000084013.1	43.41069591	0.048307405	0.340319662	0.141947146	0.887121754	0.999966471
ENSMUSG00000052033.13	313.9664262	-0.09126099	0.140439372	-0.649824825	0.515805382	0.999966471
ENSMUSG00000027495.4	291.4170684	-0.010020416	0.219449489	-0.045661605	0.963579967	0.999966471
ENSMUSG00000027496.15	780.8731453	-0.107082359	0.143783635	-0.744746499	0.456424984	0.999966471
ENSMUSG00000027498.14	689.7518099	0.046032973	0.134992434	0.341004092	0.733100501	0.999966471
ENSMUSG00000027502.11	1348.221028	-0.030190444	0.118973053	-0.253758669	0.799682005	0.999966471
ENSMUSG00000081344.5	401.8182816	-0.172786483	0.142637937	-1.211364146	0.225755874	0.999966471
ENSMUSG00000028640.11	28.19004751	-0.207246826	0.426706521	-0.48568938	0.627187414	0.999966471
ENSMUSG00000027509.11	764.8210235	-0.056075603	0.126546327	-0.443123114	0.657676688	0.999966471
ENSMUSG00000027510.17	103.6718088	-0.223799371	0.236899414	-0.944702088	0.344810991	0.999966471
ENSMUSG00000038400.15	3731.744675	0.033267023	0.084772341	0.392427791	0.694742155	0.999966471
ENSMUSG00000055897.13	457.6805936	-0.124741282	0.132224666	-0.943404025	0.345474285	0.999966471
ENSMUSG00000027519.10	1787.256189	0.089411372	0.106082071	0.842850925	0.399311823	0.999966471
ENSMUSG00000054455.4	2420.569665	-0.087483362	0.098872496	-0.884809891	0.376259174	0.999966471
ENSMUSG00000027522.15	1275.183032	0.06225617	0.100257198	0.62096459	0.534622922	0.999966471
ENSMUSG00000039263.16	1033.603509	-0.136887296	0.126949305	-1.078283149	0.280907415	0.999966471
ENSMUSG00000027523.19	1288.706725	-0.086071754	0.135500391	-0.635214059	0.525288815	0.999966471
ENSMUSG00000016253.12	653.7730949	-0.013882361	0.122391258	-0.113426081	0.909692764	0.999966471
ENSMUSG00000016256.10	2932.059837	-0.037263028	0.180922803	-0.205960929	0.836821431	0.999966471
ENSMUSG00000016252.7	1047.908185	-0.138864669	0.156247876	-0.888745968	0.37413962	0.999966471
ENSMUSG00000016257.15	904.5255817	-0.059728896	0.113858307	-0.524589703	0.599868446	0.999966471
ENSMUSG00000090093.8	26.809017	0.188116214	0.499918132	0.376294041	0.706698309	0.999966471
ENSMUSG00000078902.3	32.32964008	0.122206642	0.407764701	0.299698924	0.764406819	0.999966471
ENSMUSG00000078878.9	102.8685536	-0.063680326	0.236983508	-0.268712056	0.788151274	0.999966471
ENSMUSG00000078877.11	138.3680184	-0.0201511	0.206431987	-0.09761617	0.922237084	0.999966471
ENSMUSG00000078870.9	63.33240511	-0.031468447	0.281503631	-0.111787003	0.910992293	0.999966471
ENSMUSG00000078867.9	14.27250553	0.778901684	0.598126333	1.302236068	0.192835699	0.999966471
ENSMUSG00000078866.10	141.3489342	-0.01343247	0.201544391	-0.066647701	0.94686217	0.999966471
ENSMUSG00000094786.1	49.89837921	0.143334323	0.290081398	0.494117595	0.621223132	0.999966471
ENSMUSG00000078864.10	13.92002568	-0.900998007	0.570110129	-1.580392911	0.114016914	0.999966471
ENSMUSG00000095362.7	155.9552853	-0.154378645	0.20327946	-0.759440451	0.447589124	0.999966471
ENSMUSG00000074521.9	20.93160119	-0.423864876	0.516975056	-0.819894251	0.412276395	0.999966471
ENSMUSG00000078862.10	151.3842995	-0.079629569	0.22904797	-0.347654549	0.728099635	0.999966471
ENSMUSG00000074519.11	117.9990302	0.218018871	0.235751531	0.92478242	0.355079097	0.999966471
ENSMUSG00000097879.1	17.57582242	-0.353568884	0.532399486	-0.664104481	0.506623443	0.999966471
ENSMUSG00000078861.8	87.15165052	-0.015686399	0.264090411	-0.059397835	0.952635237	0.999966471
ENSMUSG00000061897.5	91.62918072	0.004100442	0.232293677	0.017651975	0.985916493	0.999966471
ENSMUSG00000039117.16	515.2275219	0.029740642	0.128752066	0.23099157	0.817321351	0.999966471
ENSMUSG00000085704.1	48.88655106	-0.063106885	0.322510079	-0.195674149	0.84486522	0.999966471
ENSMUSG00000039108.14	1070.875529	0.024895805	0.12054604	0.206525283	0.836380617	0.999966471
ENSMUSG00000027566.15	2299.682427	-0.130091467	0.105515218	-1.232916634	0.217606869	0.999966471
ENSMUSG00000039086.9	183.6546835	0.089242866	0.180426865	0.494620721	0.620867873	0.999966471
ENSMUSG00000039069.19	262.3328438	-0.089575663	0.156199964	-0.573467882	0.566327939	0.999966471
ENSMUSG00000039050.8	772.1680958	-0.00332617	0.113886437	-0.029206022	0.976700278	0.999966471
ENSMUSG00000039041.15	1480.606721	-0.057206832	0.105102887	-0.544293628	0.586239431	0.999966471
ENSMUSG00000015647.9	7909.846566	0.097946291	0.114682642	0.85406378	0.393069651	0.999966471
ENSMUSG00000039001.12	4746.785993	-0.076248672	0.147063407	-0.51847481	0.604127031	0.999966471
ENSMUSG00000038990.14	343.7116899	0.149832358	0.131300594	1.141139984	0.253811675	0.999966471
ENSMUSG00000038963.15	230.1081811	-0.271860926	0.32942798	-0.825251475	0.409228835	0.999966471
ENSMUSG00000027569.15	587.3999256	0.024227332	0.132799893	0.182434879	0.855241455	0.999966471
ENSMUSG00000049401.10	857.5172803	0.0821413	0.129682274	0.633404224	0.526469707	0.999966471
ENSMUSG00000038914.15	1537.363547	0.019943152	0.106927837	0.186510381	0.852044539	0.999966471
ENSMUSG00000027573.11	708.1331383	0.025162221	0.109599707	0.229582919	0.818415881	0.999966471
ENSMUSG00000038848.14	1162.943071	-0.007678838	0.110026884	-0.069790565	0.944360357	0.999966471
ENSMUSG00000027575.19	1065.586068	0.050650681	0.112369142	0.45075258	0.652167882	0.999966471
ENSMUSG00000070461.3	103.6807323	0.175504359	0.228507392	0.768046746	0.442459413	0.999966471
ENSMUSG00000016344.14	417.5301993	-0.057446797	0.138775812	-0.413953963	0.678907822	0.999966471
ENSMUSG00000027580.17	736.4599492	0.145847371	0.162238924	0.898966579	0.368670463	0.999966471
ENSMUSG00000038705.13	478.8728875	0.023598198	0.134816726	0.175039101	0.86104891	0.999966471
ENSMUSG00000038685.18	548.0925084	-0.033886841	0.157473415	-0.215190871	0.829618508	0.999966471
ENSMUSG00000038671.15	469.5310091	0.080066114	0.130046596	0.615672509	0.538110685	0.999966471
ENSMUSG00000027582.16	366.3284788	0.021595099	0.143764491	0.150211634	0.880597648	0.999966471
ENSMUSG00000085028.2	31.84581035	-0.0539147	0.38146896	-0.141334434	0.887605748	0.999966471
ENSMUSG00000000827.18	1492.744141	-0.048440974	0.112135669	-0.43198542	0.66575201	0.999966471
ENSMUSG00000000826.16	2141.070599	0.017138536	0.108780882	0.157550997	0.87481062	0.999966471
ENSMUSG00000089917.7	515.5011576	0.079707479	0.117967388	0.675673848	0.499247744	0.999966471
ENSMUSG00000000823.16	483.8814941	0.02458675	0.14164334	0.173582113	0.86219389	0.999966471
ENSMUSG00000002455.14	2043.033446	0.018340313	0.101820501	0.180123976	0.85705524	0.999966471
ENSMUSG00000038605.11	34.90571857	-0.033269761	0.408211019	-0.08150138	0.935043228	0.999966471
ENSMUSG00000059540.15	52.68148513	-0.011600846	0.327567336	-0.035415148	0.971748706	0.999966471
ENSMUSG00000002458.13	403.6143045	-0.126023415	0.162252283	-0.776712735	0.437328272	0.999966471
ENSMUSG00000027589.14	1247.345041	0.146571067	0.136624929	1.072798856	0.283361374	0.999966471
ENSMUSG00000038628.8	523.8666627	0.173017849	0.114845089	1.506532413	0.131930553	0.999966471
ENSMUSG00000091223.2	19.66678925	0.971680064	0.511979481	1.897888684	0.057710747	0.999966471
ENSMUSG00000086224.8	31.07671568	0.456289971	0.386928533	1.179261627	0.238294013	0.999966471
ENSMUSG00000025255.18	4519.895739	0.237846674	0.171946478	1.383259938	0.166585177	0.999966471
ENSMUSG00000040374.13	789.4689698	-0.024251837	0.114683725	-0.211467118	0.832522788	0.999966471
ENSMUSG00000103034.1	62.03058767	-0.098582354	0.307192345	-0.320914098	0.74827549	0.999966471
ENSMUSG00000027499.12	1053.35932	-0.047462282	0.10989538	-0.431886055	0.66582423	0.999966471
ENSMUSG00000043542.12	859.6035454	0.020132558	0.137525513	0.146391444	0.883612381	0.999966471
ENSMUSG00000040329.14	34.79123836	-0.1699996	0.447747032	-0.379677781	0.704184615	0.999966471
ENSMUSG00000027500.10	2215.577703	-0.12533372	0.169268768	-0.740442089	0.459031788	0.999966471
ENSMUSG00000040289.8	367.6013668	0.338803506	0.622843836	0.543962204	0.586467482	0.999966471
ENSMUSG00000040269.5	222.7069827	-0.237302661	0.167567494	-1.416161658	0.156728179	0.999966471
ENSMUSG00000027506.15	1311.043214	-0.077958097	0.101634154	-0.767046252	0.443054017	0.999966471
ENSMUSG00000069114.8	539.4854073	0.185143785	0.125740411	1.47242866	0.140905158	0.999966471
ENSMUSG00000040209.12	1096.409133	0.068581964	0.171653722	0.399536717	0.689497775	0.999966471
ENSMUSG00000027508.15	155.2839999	0.228039804	0.214551474	1.062867573	0.28784201	0.999966471
ENSMUSG00000027533.10	552.3066194	-0.301258032	0.173817123	-1.733189611	0.083061973	0.999966471
ENSMUSG00000049230.8	143.2842852	0.126564636	0.202763894	0.624197109	0.532498145	0.999966471
ENSMUSG00000027531.16	794.9061067	-0.081072602	0.12145852	-0.6674921	0.504457854	0.999966471
ENSMUSG00000039795.14	383.9109455	-0.11806265	0.155633007	-0.758596468	0.448093986	0.999966471
ENSMUSG00000027536.6	364.5041179	0.103444598	0.158458675	0.652817517	0.51387393	0.999966471
ENSMUSG00000027534.16	128.2914562	0.055240495	0.247572025	0.223128987	0.823435118	0.999966471
ENSMUSG00000027550.14	967.144457	0.093318415	0.110422005	0.845107052	0.398051071	0.999966471
ENSMUSG00000027552.14	423.4327865	0.142763425	0.16074746	0.888122435	0.374474896	0.999966471
ENSMUSG00000078784.8	478.013896	-0.159060071	0.134756188	-1.18035449	0.237859254	0.999966471
ENSMUSG00000027555.8	8117.998486	0.196445363	0.169459317	1.159247936	0.246355137	0.999966471
ENSMUSG00000027556.15	13.83315362	0.710261667	0.613592368	1.157546449	0.247049173	0.999966471
ENSMUSG00000027562.12	1088.058183	0.133086606	0.144675644	0.919896414	0.357626893	0.999966471
ENSMUSG00000047213.14	2174.857586	0.083400414	0.099117057	0.84143352	0.400105114	0.999966471
ENSMUSG00000082896.1	86.65352672	0.033839809	0.292843993	0.115555755	0.90800463	0.999966471
ENSMUSG00000027599.9	823.0558479	-0.135439141	0.102214505	-1.325048146	0.185155183	0.999966471
ENSMUSG00000027601.13	667.2121935	-0.035764853	0.136647607	-0.261730547	0.793529188	0.999966471
ENSMUSG00000069094.12	523.1804561	-0.138481725	0.159728863	-0.866979969	0.385952985	0.999966471
ENSMUSG00000060913.6	678.1707311	0.053729557	0.116777588	0.460101617	0.645443283	0.999966471
ENSMUSG00000104465.1	22.26346665	0.474060734	0.482154538	0.983213258	0.325502491	0.999966471
ENSMUSG00000048106.5	355.2667711	0.068121577	0.172412586	0.39510791	0.692763251	0.999966471
ENSMUSG00000003617.16	1714.470579	-0.313957518	0.196950503	-1.594093503	0.110915094	0.999966471
ENSMUSG00000027615.14	401.4240996	0.111879941	0.136797364	0.817851582	0.41344194	0.999966471
ENSMUSG00000002428.12	576.8040119	0.149953584	0.129837941	1.154928853	0.248119563	0.999966471
ENSMUSG00000019528.18	791.7745872	-0.143541523	0.215087606	-0.667363062	0.504540254	0.999966471
ENSMUSG00000039617.8	36.3969076	-0.105900801	0.370861154	-0.285553771	0.775219915	0.999966471
ENSMUSG00000106019.1	18.53210919	-0.769000513	0.511519361	-1.50336541	0.132744841	0.999966471
ENSMUSG00000027630.13	1188.212955	0.082208224	0.100316812	0.81948601	0.41250918	0.999966471
ENSMUSG00000057036.7	402.004552	-0.277214008	0.149817903	-1.850339661	0.06426461	0.999966471
ENSMUSG00000027699.19	1267.765047	-0.067210352	0.11587556	-0.580021809	0.561899911	0.999966471
ENSMUSG00000027698.14	931.9949764	-0.034652232	0.187024451	-0.185281828	0.85300799	0.999966471
ENSMUSG00000039286.12	5060.287405	0.165148706	0.105828713	1.560528343	0.118635078	0.999966471
ENSMUSG00000027695.16	440.0696483	0.129477017	0.144146281	0.898233488	0.369061083	0.999966471
ENSMUSG00000027692.16	83.44511535	-0.246760513	0.416504875	-0.592455281	0.553545758	0.999966471
ENSMUSG00000050192.8	523.6009316	-0.03103823	0.150767171	-0.205868621	0.836893537	0.999966471
ENSMUSG00000027684.16	275.0555282	-0.064265065	0.182993691	-0.351187329	0.725447816	0.999966471
ENSMUSG00000037730.13	508.4807183	0.034080233	0.133492793	0.255296425	0.798494161	0.999966471
ENSMUSG00000027706.8	2541.280701	-0.138972977	0.088603574	-1.568480476	0.116769043	0.999966471
[truncated: 52,147 more rows]
