# Supplementary material for: PSME3 regulates migration and differentiation of myoblasts
Source: Life Sci Alliance. 2025 Jun 19;8(9):e202503208. doi: 10.26508/lsa.202503208 (PMC12179657; doi:10.26508/lsa.202503208)
Supplement: Supplementary file 3 [file LSA-2025-03208_SdataF2.zip › Figure_2_Source_Data/Day2_RNA_DESeq.csv]

GeneID	Base mean	log2fc	StdErr	Wald-Stats	P-value	padj
ENSMUSG00000032332.17	6283.844467	1.109745409	0.035768567	31.02571612	2.43E-211	3.16E-207
ENSMUSG00000078652.9	1520.828952	-1.665715093	0.054532047	-30.5456181	6.47E-205	4.21E-201
ENSMUSG00000040152.8	26705.55888	0.599820629	0.026092424	22.98830643	6.10E-117	2.65E-113
ENSMUSG00000037206.15	4351.353749	0.794979852	0.044507513	17.86170012	2.34E-71	7.62E-68
ENSMUSG00000025089.15	2828.180438	0.673954084	0.042130824	15.9966984	1.35E-57	3.51E-54
ENSMUSG00000021806.4	8072.219125	0.506348622	0.032401751	15.62719955	4.75E-55	1.03E-51
ENSMUSG00000020473.13	6107.396083	0.516373834	0.034129777	15.12971587	1.03E-51	1.92E-48
ENSMUSG00000026042.16	16146.16555	0.452858264	0.031315865	14.46098541	2.14E-47	3.48E-44
ENSMUSG00000001119.7	6202.100505	0.471343191	0.034236859	13.76712714	4.02E-43	5.81E-40
ENSMUSG00000000957.11	16894.47759	0.405454411	0.031252093	12.9736722	1.73E-38	2.24E-35
ENSMUSG00000051855.15	2710.360448	0.528958149	0.041264551	12.81870596	1.29E-37	1.52E-34
ENSMUSG00000032511.17	1691.869183	0.679911309	0.054290546	12.52356739	5.55E-36	6.01E-33
ENSMUSG00000031502.11	9112.960721	0.363682728	0.029259705	12.42947336	1.81E-35	1.81E-32
ENSMUSG00000007872.3	1096.375172	0.769326666	0.062168125	12.37493761	3.57E-35	3.32E-32
ENSMUSG00000020241.13	2809.418942	0.512699629	0.04465966	11.48015078	1.66E-30	1.44E-27
ENSMUSG00000037071.2	25575.5625	-0.422621719	0.036911853	-11.44948518	2.37E-30	1.92E-27
ENSMUSG00000026043.18	56701.65499	0.335306404	0.029565245	11.34123526	8.20E-30	6.27E-27
ENSMUSG00000028184.12	1485.614554	0.581900786	0.052729424	11.03559906	2.57E-28	1.86E-25
ENSMUSG00000031503.13	6943.978898	0.38687379	0.035744386	10.82334421	2.67E-27	1.83E-24
ENSMUSG00000020053.18	305.3822155	0.882407596	0.083542776	10.56234462	4.45E-26	2.90E-23
ENSMUSG00000025582.4	2677.406898	-0.465351286	0.044756893	-10.39730998	2.55E-25	1.58E-22
ENSMUSG00000014599.10	2650.567658	0.422887591	0.041976269	10.07444457	7.17E-24	4.24E-21
ENSMUSG00000020695.14	5150.787101	0.359921964	0.036285104	9.919276196	3.43E-23	1.94E-20
ENSMUSG00000031740.8	7924.379014	0.326935212	0.033077185	9.884009467	4.88E-23	2.65E-20
ENSMUSG00000027864.9	11811.45023	0.305846768	0.03103255	9.855676406	6.48E-23	3.37E-20
ENSMUSG00000031375.17	22190.94951	0.364050455	0.037277295	9.766010629	1.58E-22	7.88E-20
ENSMUSG00000036067.12	1689.909664	-0.482354118	0.050027383	-9.641802016	5.32E-22	2.57E-19
ENSMUSG00000029661.16	18568.76402	0.250418868	0.026518218	9.443276744	3.61E-21	1.68E-18
ENSMUSG00000079018.10	2261.504869	-0.499898319	0.052956483	-9.439794457	3.74E-21	1.68E-18
ENSMUSG00000019997.11	1073.848159	0.586518187	0.062320291	9.411351919	4.90E-21	2.12E-18
ENSMUSG00000037664.13	468.2195597	0.692357133	0.074157696	9.336281579	9.98E-21	4.19E-18
ENSMUSG00000063524.13	24340.39239	-0.247789502	0.026737606	-9.267452836	1.91E-20	7.75E-18
ENSMUSG00000001473.6	19192.68061	-0.251072469	0.027209672	-9.227324479	2.77E-20	1.09E-17
ENSMUSG00000024529.13	6498.985095	0.344938365	0.038173541	9.036058845	1.62E-19	6.21E-17
ENSMUSG00000026251.13	5565.52763	-0.311749775	0.034573878	-9.016916478	1.93E-19	7.19E-17
ENSMUSG00000039137.18	1103.484857	0.517887617	0.05836401	8.873407033	7.09E-19	2.56E-16
ENSMUSG00000042035.11	1892.06284	0.417770093	0.047832176	8.734080831	2.46E-18	8.64E-16
ENSMUSG00000071547.4	2008.505027	0.433954044	0.049925998	8.691945326	3.56E-18	1.22E-15
ENSMUSG00000001506.10	2115.316113	0.457227808	0.052826179	8.655326135	4.92E-18	1.64E-15
ENSMUSG00000044674.6	2722.454786	0.394764034	0.045802613	8.61881025	6.77E-18	2.20E-15
ENSMUSG00000005360.14	417.4628286	0.651659936	0.075889357	8.586974064	8.93E-18	2.83E-15
ENSMUSG00000070047.14	5911.786994	0.312027227	0.036542819	8.538674173	1.36E-17	4.21E-15
ENSMUSG00000024587.9	5031.679715	0.320354122	0.037933967	8.445046635	3.04E-17	9.19E-15
ENSMUSG00000025203.5	65792.29082	-0.250425182	0.029844671	-8.390951351	4.82E-17	1.43E-14
ENSMUSG00000004655.5	1710.910278	-0.416431642	0.049811145	-8.360210124	6.26E-17	1.81E-14
ENSMUSG00000021614.16	6570.683466	0.381537865	0.045913779	8.309877253	9.58E-17	2.71E-14
ENSMUSG00000022309.9	2109.109268	0.393666623	0.047427936	8.300311016	1.04E-16	2.87E-14
ENSMUSG00000018339.11	1150.851533	0.534259112	0.064472323	8.286642844	1.16E-16	3.16E-14
ENSMUSG00000041577.5	780.4695239	0.53519356	0.064676472	8.274934329	1.29E-16	3.41E-14
ENSMUSG00000072235.6	23462.74221	-0.223644582	0.027038034	-8.271480976	1.32E-16	3.44E-14
ENSMUSG00000027559.5	573.3729688	0.583817648	0.070848092	8.240414595	1.72E-16	4.38E-14
ENSMUSG00000024501.19	8635.789763	0.276295299	0.033918125	8.145948507	3.76E-16	9.41E-14
ENSMUSG00000040010.10	5840.749217	0.276036863	0.033918757	8.138177363	4.01E-16	9.85E-14
ENSMUSG00000005667.8	1770.109031	0.429828762	0.052926134	8.121295278	4.61E-16	1.11E-13
ENSMUSG00000029869.7	3077.477092	0.344176092	0.042617998	8.075838939	6.70E-16	1.59E-13
ENSMUSG00000031561.16	2229.759582	0.390643794	0.048519111	8.051338627	8.19E-16	1.90E-13
ENSMUSG00000037035.5	1847.646424	0.426607873	0.053327056	7.999839264	1.25E-15	2.84E-13
ENSMUSG00000021186.9	582.8463723	0.560790426	0.070203914	7.988022251	1.37E-15	3.08E-13
ENSMUSG00000056174.8	77.36321056	0.683852663	0.085761592	7.973880264	1.54E-15	3.34E-13
ENSMUSG00000075602.10	4532.972268	-0.36248547	0.045459558	-7.973800979	1.54E-15	3.34E-13
ENSMUSG00000022894.6	1886.109322	0.377233639	0.047513239	7.939547909	2.03E-15	4.33E-13
ENSMUSG00000030074.9	980.0356003	0.481000476	0.060809757	7.909922688	2.58E-15	5.40E-13
ENSMUSG00000020422.13	4516.707329	0.279306902	0.035560548	7.854403765	4.02E-15	8.29E-13
ENSMUSG00000029757.16	1640.221113	-0.429046824	0.054656487	-7.849879206	4.16E-15	8.46E-13
ENSMUSG00000070469.12	428.4659405	0.600760615	0.076579431	7.844934411	4.33E-15	8.67E-13
ENSMUSG00000027204.13	13294.08993	0.282262783	0.035998805	7.840893146	4.47E-15	8.82E-13
ENSMUSG00000053398.11	3865.501747	0.299415455	0.03825763	7.826293959	5.02E-15	9.76E-13
ENSMUSG00000032531.15	4478.561833	0.288042119	0.037229103	7.737014669	1.02E-14	1.95E-12
ENSMUSG00000037621.8	348.0231985	0.611375929	0.07917181	7.722141645	1.14E-14	2.16E-12
ENSMUSG00000024620.11	5040.715586	0.272554835	0.035946495	7.582236842	3.40E-14	6.31E-12
ENSMUSG00000067818.6	1121.781604	0.427137621	0.056502827	7.5595797	4.04E-14	7.41E-12
ENSMUSG00000047786.12	529.1715373	0.528404176	0.070131193	7.534509979	4.90E-14	8.86E-12
ENSMUSG00000027230.9	1943.698633	0.361183686	0.047969947	7.529374262	5.10E-14	9.09E-12
ENSMUSG00000056328.14	6833.297051	0.247272082	0.032917297	7.51191932	5.83E-14	1.02E-11
ENSMUSG00000031596.15	1039.449832	0.456732866	0.061149793	7.469082801	8.08E-14	1.40E-11
ENSMUSG00000036181.2	1591.845213	0.399270354	0.053469354	7.467274728	8.19E-14	1.40E-11
ENSMUSG00000059040.4	4286.723753	-0.285555978	0.038434401	-7.429697571	1.09E-13	1.84E-11
ENSMUSG00000020614.13	2029.447626	0.373218052	0.050495552	7.39110752	1.46E-13	2.40E-11
ENSMUSG00000018102.5	541.8992149	0.534125619	0.072250003	7.392741853	1.44E-13	2.40E-11
ENSMUSG00000079471.4	3148.697079	-0.315917269	0.043010784	-7.34507118	2.06E-13	3.34E-11
ENSMUSG00000031748.16	2559.071786	0.319154706	0.043610249	7.318341781	2.51E-13	4.03E-11
ENSMUSG00000021390.6	12985.61069	0.221287081	0.030361165	7.288491065	3.13E-13	4.97E-11
ENSMUSG00000029761.16	11193.00565	0.221771169	0.030486971	7.274293345	3.48E-13	5.46E-11
ENSMUSG00000024087.3	1113.636378	0.423382303	0.058353557	7.255466931	4.00E-13	6.20E-11
ENSMUSG00000026837.15	11573.55044	0.242249571	0.033501344	7.231040437	4.79E-13	7.34E-11
ENSMUSG00000028195.4	2674.88598	0.322355023	0.04462067	7.224342943	5.04E-13	7.62E-11
ENSMUSG00000022816.11	10164.75205	0.248850999	0.034534751	7.205814154	5.77E-13	8.63E-11
ENSMUSG00000020538.15	5009.107999	-0.252952346	0.03522874	-7.180283687	6.96E-13	1.03E-10
ENSMUSG00000030695.16	27572.95184	-0.211599359	0.029802861	-7.099968015	1.25E-12	1.82E-10
ENSMUSG00000028369.15	436.7099742	0.54642536	0.077394608	7.060250994	1.66E-12	2.40E-10
ENSMUSG00000000753.15	3482.174744	0.276600063	0.039443437	7.012575064	2.34E-12	3.34E-10
ENSMUSG00000005397.8	6257.789933	0.28393263	0.04058165	6.996576798	2.62E-12	3.71E-10
ENSMUSG00000067276.5	1043.796246	0.397066665	0.057010281	6.96482564	3.29E-12	4.60E-10
ENSMUSG00000018983.9	2088.250968	-0.319748902	0.045974187	-6.954965867	3.53E-12	4.83E-10
ENSMUSG00000052957.8	6494.092278	0.295220238	0.042444276	6.955478173	3.51E-12	4.83E-10
ENSMUSG00000036545.8	707.0141807	0.451002362	0.065079068	6.930067964	4.21E-12	5.70E-10
ENSMUSG00000059921.15	243.7490289	0.578644246	0.083646915	6.917699758	4.59E-12	6.16E-10
ENSMUSG00000038463.8	7802.309819	-0.241922838	0.03498389	-6.915264012	4.67E-12	6.20E-10
ENSMUSG00000031765.8	3233.057511	0.271615477	0.039295966	6.912044822	4.78E-12	6.28E-10
ENSMUSG00000005124.10	3867.103968	0.261647019	0.037974332	6.89010199	5.58E-12	7.25E-10
ENSMUSG00000030116.14	193.5136868	0.596389044	0.086989038	6.8559103	7.09E-12	9.13E-10
ENSMUSG00000005087.17	11393.96524	-0.263957847	0.038793413	-6.804192406	1.02E-11	1.30E-09
ENSMUSG00000054675.5	2462.962258	0.305537634	0.045503757	6.714558459	1.89E-11	2.38E-09
ENSMUSG00000020674.17	3362.386268	0.276262278	0.041232211	6.700156718	2.08E-11	2.60E-09
ENSMUSG00000028780.13	2808.81045	-0.377539203	0.0563824	-6.696047093	2.14E-11	2.63E-09
ENSMUSG00000019647.16	2884.479472	-0.274771149	0.041035342	-6.695963401	2.14E-11	2.63E-09
ENSMUSG00000015143.15	8211.566495	0.212598293	0.031919219	6.660510489	2.73E-11	3.32E-09
ENSMUSG00000019539.11	913.9178008	0.395807058	0.060090805	6.586815756	4.49E-11	5.41E-09
ENSMUSG00000002885.14	5310.956845	-0.227633673	0.034770763	-6.546697732	5.88E-11	7.02E-09
ENSMUSG00000031785.16	1238.42925	-0.349730905	0.053520891	-6.534474681	6.38E-11	7.55E-09
ENSMUSG00000078249.5	933.3901274	-0.412069131	0.063155246	-6.524701553	6.81E-11	7.99E-09
ENSMUSG00000050335.17	14226.84704	-0.18689397	0.028716954	-6.508140363	7.61E-11	8.84E-09
ENSMUSG00000031558.15	1573.029845	0.365725417	0.056301679	6.495817289	8.26E-11	9.51E-09
ENSMUSG00000009214.9	17080.8545	-0.190585204	0.029425638	-6.476841932	9.37E-11	1.07E-08
ENSMUSG00000015243.4	1089.99148	-0.391467334	0.060629676	-6.456695184	1.07E-10	1.21E-08
ENSMUSG00000023456.15	12969.21433	-0.213668435	0.033298341	-6.416789268	1.39E-10	1.56E-08
ENSMUSG00000037280.12	677.4866007	-0.420156858	0.065631623	-6.401744121	1.54E-10	1.71E-08
ENSMUSG00000039202.12	2160.46745	0.299946981	0.047317514	6.339026654	2.31E-10	2.55E-08
ENSMUSG00000062070.12	10688.9918	-0.247515662	0.039160375	-6.320564184	2.61E-10	2.85E-08
ENSMUSG00000033149.17	5014.505121	0.234478029	0.037299627	6.286337073	3.25E-10	3.52E-08
ENSMUSG00000001911.16	10896.24709	0.235560778	0.037625589	6.2606535	3.83E-10	4.12E-08
ENSMUSG00000058056.16	8227.089581	0.204769856	0.032731523	6.256044257	3.95E-10	4.21E-08
ENSMUSG00000057003.12	773.8656982	0.407282872	0.065213729	6.245354716	4.23E-10	4.47E-08
ENSMUSG00000027750.16	525.5720138	0.481459284	0.077114063	6.243469268	4.28E-10	4.48E-08
ENSMUSG00000029093.14	8035.764494	-0.212105633	0.033977358	-6.242558226	4.30E-10	4.48E-08
ENSMUSG00000029070.9	6176.116531	0.209447485	0.033618097	6.230200526	4.66E-10	4.81E-08
ENSMUSG00000026253.14	8407.58095	-0.202135604	0.0324927	-6.220954399	4.94E-10	5.06E-08
ENSMUSG00000026473.15	4474.778176	0.227492469	0.036695173	6.199520231	5.66E-10	5.76E-08
ENSMUSG00000060147.15	8095.364131	-0.232024641	0.037476101	-6.191269481	5.97E-10	6.02E-08
ENSMUSG00000058297.16	328.9614905	0.50017752	0.080825361	6.188373462	6.08E-10	6.08E-08
ENSMUSG00000063229.15	14431.91415	-0.210731522	0.03417579	-6.16610543	7.00E-10	6.95E-08
ENSMUSG00000041324.14	877.6377951	0.394997268	0.064104116	6.161808183	7.19E-10	7.09E-08
ENSMUSG00000037031.10	3142.109439	-0.260522837	0.042327776	-6.154890699	7.51E-10	7.35E-08
ENSMUSG00000032816.15	1407.257843	0.330743661	0.053767631	6.151352629	7.68E-10	7.46E-08
ENSMUSG00000075254.12	6099.54571	-0.251177056	0.040868123	-6.1460385	7.94E-10	7.66E-08
ENSMUSG00000054555.11	222.3036845	0.527077709	0.085855536	6.139123136	8.30E-10	7.94E-08
ENSMUSG00000039405.7	2061.939366	0.288157319	0.046980816	6.133510331	8.60E-10	8.16E-08
ENSMUSG00000055435.6	1500.102443	0.320949072	0.052582335	6.103743289	1.04E-09	9.77E-08
ENSMUSG00000028736.13	1159.025505	0.335566845	0.055148972	6.084734408	1.17E-09	1.09E-07
ENSMUSG00000031278.12	6714.803015	-0.227131932	0.03738822	-6.074959672	1.24E-09	1.15E-07
ENSMUSG00000023067.13	35063.50275	-0.159536736	0.026296524	-6.066837507	1.30E-09	1.20E-07
ENSMUSG00000032487.8	341.8741558	0.486281114	0.08039026	6.049005387	1.46E-09	1.34E-07
ENSMUSG00000071650.5	2641.227533	-0.259948745	0.043072674	-6.035119796	1.59E-09	1.45E-07
ENSMUSG00000006360.11	5122.699689	-0.278305477	0.046392981	-5.998870335	1.99E-09	1.80E-07
ENSMUSG00000018217.12	2319.473579	0.28640606	0.047897624	5.979546317	2.24E-09	2.01E-07
ENSMUSG00000030701.17	121.7888869	-0.530711918	0.088797808	-5.976633107	2.28E-09	2.03E-07
ENSMUSG00000014846.12	4878.490267	-0.227197671	0.038019134	-5.975877137	2.29E-09	2.03E-07
ENSMUSG00000042116.3	275.6383384	0.500254915	0.084002916	5.955208894	2.60E-09	2.27E-07
ENSMUSG00000050912.15	5234.213356	0.20549747	0.034501131	5.956253145	2.58E-09	2.27E-07
ENSMUSG00000022517.17	2557.257576	-0.250765735	0.042206841	-5.941352847	2.83E-09	2.45E-07
ENSMUSG00000001334.9	971.2079047	-0.349254867	0.058795957	-5.940117025	2.85E-09	2.45E-07
ENSMUSG00000022584.14	306.7017083	-0.484265321	0.08162229	-5.933003343	2.97E-09	2.55E-07
ENSMUSG00000028413.13	3871.043292	0.218266379	0.03690432	5.914385624	3.33E-09	2.83E-07
ENSMUSG00000018593.13	45507.83118	0.152125108	0.025772515	5.902610109	3.58E-09	3.02E-07
ENSMUSG00000037370.13	1788.870305	0.350614252	0.059607601	5.882039342	4.05E-09	3.40E-07
ENSMUSG00000017144.8	1145.791453	0.323621148	0.055034639	5.88031743	4.09E-09	3.41E-07
ENSMUSG00000030218.2	8672.360574	0.226040398	0.038511254	5.869463519	4.37E-09	3.62E-07
ENSMUSG00000026413.12	2653.33613	-0.264471512	0.0452407	-5.845875771	5.04E-09	4.15E-07
ENSMUSG00000031636.7	7070.729313	-0.185552254	0.031773045	-5.839926612	5.22E-09	4.27E-07
ENSMUSG00000070867.4	67.54173918	0.487969872	0.083842242	5.820095701	5.88E-09	4.78E-07
ENSMUSG00000025393.12	38574.63224	-0.149308568	0.025675113	-5.815303156	6.05E-09	4.89E-07
ENSMUSG00000032640.10	1275.419451	0.310446601	0.053623562	5.789369242	7.07E-09	5.67E-07
ENSMUSG00000034957.10	552.3645636	0.448226395	0.077509132	5.782884986	7.34E-09	5.86E-07
ENSMUSG00000099906.2	3070.167661	-0.244564886	0.042632059	-5.736642632	9.66E-09	7.66E-07
ENSMUSG00000003948.17	1362.909042	-0.305176226	0.053266327	-5.729252283	1.01E-08	7.95E-07
ENSMUSG00000031962.6	17501.74965	-0.175874272	0.03070542	-5.727792355	1.02E-08	7.97E-07
ENSMUSG00000046191.7	411.0251857	0.430878638	0.075273584	5.72416795	1.04E-08	8.10E-07
ENSMUSG00000025348.9	49443.64652	-0.143406729	0.025086029	-5.71659753	1.09E-08	8.42E-07
ENSMUSG00000092035.8	845.0539788	0.361742537	0.063559167	5.691429776	1.26E-08	9.70E-07
ENSMUSG00000022594.14	2339.649144	-0.25811885	0.045469324	-5.676769016	1.37E-08	1.05E-06
ENSMUSG00000062694.7	592.0303694	0.401437982	0.07082595	5.667950551	1.45E-08	1.10E-06
ENSMUSG00000038271.17	7020.961793	-0.177316759	0.031286148	-5.66758032	1.45E-08	1.10E-06
ENSMUSG00000015222.17	852.5427016	-0.359356494	0.063606726	-5.649661851	1.61E-08	1.21E-06
ENSMUSG00000031283.16	98.25380099	0.497963517	0.088151232	5.648968305	1.61E-08	1.21E-06
ENSMUSG00000039384.8	1923.53295	-0.264839306	0.046920358	-5.64444345	1.66E-08	1.23E-06
ENSMUSG00000024940.10	9007.031885	0.214222299	0.037989329	5.639012402	1.71E-08	1.26E-06
ENSMUSG00000051375.15	2865.944988	-0.228824192	0.04060067	-5.635970896	1.74E-08	1.28E-06
ENSMUSG00000057666.18	48252.78391	-0.171594533	0.030457742	-5.633856026	1.76E-08	1.29E-06
ENSMUSG00000004270.13	2354.246374	-0.24232399	0.043213484	-5.607601302	2.05E-08	1.49E-06
ENSMUSG00000030268.17	328.6390475	0.447282858	0.079918223	5.59675681	2.18E-08	1.58E-06
ENSMUSG00000010461.15	1713.005303	0.29299484	0.052384564	5.593152249	2.23E-08	1.60E-06
ENSMUSG00000005683.8	7878.918074	-0.177237909	0.03173241	-5.585390734	2.33E-08	1.67E-06
ENSMUSG00000029851.5	504.4229592	0.423413486	0.075871109	5.580694548	2.40E-08	1.70E-06
ENSMUSG00000064080.12	4029.368332	0.227314953	0.040750117	5.578265035	2.43E-08	1.72E-06
ENSMUSG00000032855.6	8145.896798	0.170127917	0.030529678	5.572542078	2.51E-08	1.77E-06
ENSMUSG00000044217.17	3369.767759	0.243318219	0.04370177	5.56769716	2.58E-08	1.81E-06
ENSMUSG00000031673.6	349.2901154	0.44227141	0.079684507	5.550281066	2.85E-08	1.98E-06
ENSMUSG00000028019.9	1420.950893	0.28852272	0.052058529	5.542275736	2.99E-08	2.04E-06
ENSMUSG00000029673.17	736.4057299	0.370296824	0.066792013	5.544028507	2.96E-08	2.04E-06
ENSMUSG00000058672.7	9304.050111	-0.16135309	0.029113237	-5.542258732	2.99E-08	2.04E-06
ENSMUSG00000005320.9	556.2298089	0.398188111	0.072260551	5.510449417	3.58E-08	2.44E-06
ENSMUSG00000053477.17	4383.42452	0.220484414	0.04024386	5.478709465	4.28E-08	2.90E-06
ENSMUSG00000040488.17	2283.262544	0.262639357	0.047951755	5.477158402	4.32E-08	2.91E-06
ENSMUSG00000020846.6	607.2599433	0.387109513	0.070737421	5.472485543	4.44E-08	2.98E-06
ENSMUSG00000022146.12	578.2927341	0.37061953	0.067814021	5.46523457	4.62E-08	3.08E-06
ENSMUSG00000025701.12	6640.273793	-0.191223566	0.035115153	-5.445613879	5.16E-08	3.43E-06
ENSMUSG00000028864.7	746.0715332	0.344993287	0.063593071	5.425013775	5.80E-08	3.83E-06
ENSMUSG00000023972.9	1646.012263	0.27257672	0.050381553	5.410248495	6.29E-08	4.14E-06
ENSMUSG00000025969.15	3874.592649	0.209812559	0.038793822	5.408401345	6.36E-08	4.16E-06
ENSMUSG00000022114.5	1431.52442	0.275415766	0.050989442	5.401427293	6.61E-08	4.30E-06
ENSMUSG00000025791.18	1737.709039	-0.261935613	0.048590504	-5.390674958	7.02E-08	4.54E-06
ENSMUSG00000035277.15	367.1114924	0.425438932	0.078931887	5.3899501	7.05E-08	4.54E-06
ENSMUSG00000032744.4	1570.358237	-0.284829847	0.05287617	-5.386733718	7.17E-08	4.60E-06
ENSMUSG00000020961.15	2055.498315	-0.278330399	0.051685783	-5.385047563	7.24E-08	4.62E-06
ENSMUSG00000002020.15	5143.159472	0.226251424	0.042094557	5.374837938	7.67E-08	4.86E-06
ENSMUSG00000028654.13	1530.368679	-0.282934491	0.0527866	-5.35996803	8.32E-08	5.26E-06
ENSMUSG00000019848.14	5026.95136	-0.201870833	0.037948442	-5.319607994	1.04E-07	6.54E-06
ENSMUSG00000003518.13	3883.150556	-0.192225685	0.03637945	-5.283908545	1.26E-07	7.91E-06
ENSMUSG00000037892.13	214.6328894	0.45319301	0.086067755	5.265537741	1.40E-07	8.66E-06
ENSMUSG00000029752.12	1734.083203	0.298605212	0.056708796	5.265588947	1.40E-07	8.66E-06
ENSMUSG00000039976.4	469.9028896	0.389121804	0.074006993	5.257905922	1.46E-07	8.98E-06
ENSMUSG00000024210.2	1243.00394	-0.287648043	0.054716978	-5.257016248	1.46E-07	8.98E-06
ENSMUSG00000042828.12	4063.108588	0.244301606	0.046479899	5.256070065	1.47E-07	8.99E-06
ENSMUSG00000021477.9	13745.10141	-0.174087308	0.033375368	-5.216041603	1.83E-07	1.11E-05
ENSMUSG00000006435.15	5878.53476	-0.181539978	0.034809727	-5.21520833	1.84E-07	1.11E-05
ENSMUSG00000025366.8	5938.666649	-0.180625864	0.034684271	-5.207716879	1.91E-07	1.15E-05
ENSMUSG00000031791.8	8710.076734	-0.169643978	0.032705209	-5.187062901	2.14E-07	1.28E-05
ENSMUSG00000020277.10	2726.78312	-0.235136981	0.045356621	-5.18418208	2.17E-07	1.29E-05
ENSMUSG00000050953.10	1002.324962	0.303741326	0.058612499	5.182193789	2.19E-07	1.30E-05
ENSMUSG00000027253.15	6799.122002	0.174917752	0.033762666	5.180803843	2.21E-07	1.31E-05
ENSMUSG00000020111.15	5673.88025	-0.171461242	0.033124409	-5.17628082	2.26E-07	1.33E-05
ENSMUSG00000046711.16	683.7886809	-0.34128359	0.066065618	-5.165827524	2.39E-07	1.40E-05
ENSMUSG00000032009.8	1826.166569	0.258500243	0.050060748	5.163731122	2.42E-07	1.41E-05
ENSMUSG00000041734.15	4489.005541	0.188064909	0.036556789	5.144459176	2.68E-07	1.56E-05
ENSMUSG00000031024.13	1811.273552	0.238907969	0.046507835	5.136940252	2.79E-07	1.61E-05
ENSMUSG00000037306.13	3030.884669	0.216105916	0.042148613	5.12723665	2.94E-07	1.69E-05
ENSMUSG00000061859.16	2412.571305	-0.225991394	0.044188534	-5.114254127	3.15E-07	1.81E-05
ENSMUSG00000037362.8	580.2745417	0.365452393	0.071606161	5.103644548	3.33E-07	1.90E-05
ENSMUSG00000034981.9	318.4207352	0.429965029	0.084361717	5.096684199	3.46E-07	1.96E-05
ENSMUSG00000059430.14	299.4545644	0.414724463	0.081404537	5.094611168	3.49E-07	1.98E-05
ENSMUSG00000022186.14	2943.210424	0.208533354	0.040958703	5.09130754	3.56E-07	2.00E-05
ENSMUSG00000076431.4	4548.825911	0.229427841	0.045199698	5.075871064	3.86E-07	2.16E-05
ENSMUSG00000045045.7	1284.78471	0.314342364	0.062058626	5.065248527	4.08E-07	2.28E-05
ENSMUSG00000019102.10	395.6310371	-0.404958281	0.08001153	-5.061249061	4.17E-07	2.32E-05
ENSMUSG00000056870.9	653.0361434	0.344476159	0.068096944	5.058614055	4.22E-07	2.33E-05
ENSMUSG00000001025.8	9999.737045	-0.187945838	0.037146417	-5.059595384	4.20E-07	2.33E-05
ENSMUSG00000010095.13	3286.945097	0.197420829	0.03903146	5.057992406	4.24E-07	2.33E-05
ENSMUSG00000056091.12	5626.310929	-0.170385919	0.033876095	-5.029679968	4.91E-07	2.69E-05
ENSMUSG00000015133.17	2890.56836	0.22456106	0.044703252	5.023371887	5.08E-07	2.76E-05
ENSMUSG00000037185.9	1875.099336	-0.246339345	0.049413185	-4.985295778	6.19E-07	3.35E-05
ENSMUSG00000024854.3	1110.831624	-0.274340049	0.055282166	-4.962541636	6.96E-07	3.76E-05
ENSMUSG00000038248.8	531.7112293	0.369984213	0.074651921	4.956124464	7.19E-07	3.87E-05
ENSMUSG00000000838.17	1626.863115	0.259126026	0.052351494	4.949735076	7.43E-07	3.98E-05
ENSMUSG00000029163.9	149.677111	0.437674671	0.088795223	4.929033979	8.26E-07	4.41E-05
ENSMUSG00000042428.6	1195.222352	0.274829645	0.055853102	4.920579808	8.63E-07	4.58E-05
ENSMUSG00000039477.16	4318.316601	0.189406579	0.038505327	4.918970803	8.70E-07	4.60E-05
ENSMUSG00000007888.15	1882.176401	0.285853374	0.058185641	4.912782103	8.98E-07	4.73E-05
ENSMUSG00000029781.7	4328.94096	0.174537037	0.035566523	4.907340389	9.23E-07	4.84E-05
ENSMUSG00000007041.9	5521.544414	-0.16591876	0.033836278	-4.903576031	9.41E-07	4.92E-05
ENSMUSG00000032883.15	6849.685418	-0.157899836	0.032234815	-4.898425363	9.66E-07	5.03E-05
ENSMUSG00000047910.6	578.4911934	0.352085774	0.071894157	4.897279425	9.72E-07	5.04E-05
ENSMUSG00000102918.1	4156.491989	0.189532968	0.038719059	4.895082042	9.83E-07	5.07E-05
ENSMUSG00000013033.16	1681.662279	0.251466201	0.051413094	4.891092557	1.00E-06	5.14E-05
ENSMUSG00000032330.7	1647.710882	-0.257914904	0.05272959	-4.891274603	1.00E-06	5.14E-05
ENSMUSG00000020181.16	796.782532	0.324352621	0.066388023	4.885709923	1.03E-06	5.26E-05
ENSMUSG00000001211.15	5574.378124	-0.161566138	0.033137734	-4.875594025	1.08E-06	5.51E-05
ENSMUSG00000034659.14	7632.8849	-0.157003985	0.032236189	-4.870426409	1.11E-06	5.64E-05
ENSMUSG00000041482.16	857.2297547	0.302291165	0.062107538	4.867221857	1.13E-06	5.71E-05
ENSMUSG00000025579.14	2795.467558	0.214809037	0.04426692	4.852586067	1.22E-06	6.12E-05
ENSMUSG00000026360.9	148.3704153	0.429655982	0.088613314	4.848661723	1.24E-06	6.22E-05
ENSMUSG00000029838.11	357.4619882	0.413681595	0.085444309	4.841534807	1.29E-06	6.42E-05
ENSMUSG00000034868.8	3483.826383	-0.19239481	0.039772623	-4.837367946	1.32E-06	6.53E-05
ENSMUSG00000042745.9	529.2108935	0.350316914	0.072483334	4.833068461	1.34E-06	6.65E-05
ENSMUSG00000022419.16	5302.551427	0.192832538	0.039939676	4.828094663	1.38E-06	6.79E-05
ENSMUSG00000035131.14	1103.016663	0.284662986	0.059016107	4.823479591	1.41E-06	6.93E-05
ENSMUSG00000045382.6	2132.205898	0.256396173	0.053266434	4.813466099	1.48E-06	7.25E-05
ENSMUSG00000032294.17	29858.58253	-0.136685203	0.028511263	-4.794077422	1.63E-06	7.96E-05
ENSMUSG00000029816.10	100.5583385	-0.423147552	0.088300859	-4.792111386	1.65E-06	7.98E-05
ENSMUSG00000051043.16	3760.910821	-0.186860098	0.038989162	-4.792616372	1.65E-06	7.98E-05
ENSMUSG00000028347.14	877.9437094	0.306964387	0.064066204	4.791362175	1.66E-06	7.98E-05
ENSMUSG00000026639.18	422.6614405	0.366261587	0.076707643	4.774773036	1.80E-06	8.64E-05
ENSMUSG00000031410.14	141.2363972	-0.422868265	0.088587687	-4.773442875	1.81E-06	8.66E-05
ENSMUSG00000041417.15	2129.364895	0.237909152	0.05000142	4.758047929	1.95E-06	9.31E-05
ENSMUSG00000039286.12	5269.184093	0.159223587	0.033491021	4.754217106	1.99E-06	9.46E-05
ENSMUSG00000039234.11	2660.781147	0.196105954	0.041409332	4.735791318	2.18E-06	0.000103221
ENSMUSG00000037062.13	31280.28091	-0.13897551	0.029383528	-4.729708037	2.25E-06	0.000105978
ENSMUSG00000018819.10	4288.785511	-0.172526462	0.036551723	-4.720063704	2.36E-06	0.000110727
ENSMUSG00000007950.9	2646.422373	-0.202922575	0.043039639	-4.714783433	2.42E-06	0.000113229
ENSMUSG00000042804.13	1084.072665	0.305675548	0.064850999	4.713505606	2.43E-06	0.000113533
ENSMUSG00000013846.10	3222.824995	-0.197110954	0.04183867	-4.711214635	2.46E-06	0.000114407
ENSMUSG00000064193.8	3524.032019	-0.19223452	0.040811071	-4.710352303	2.47E-06	0.000114483
ENSMUSG00000032122.15	565.5705188	-0.325852008	0.069250651	-4.705399937	2.53E-06	0.000116882
ENSMUSG00000029185.14	1650.736523	0.234698833	0.049901055	4.703283982	2.56E-06	0.000117334
ENSMUSG00000054263.12	1883.282934	0.218157813	0.046385261	4.703170957	2.56E-06	0.000117334
ENSMUSG00000023942.15	14735.16487	-0.130585758	0.02777061	-4.702300723	2.57E-06	0.000117422
ENSMUSG00000033295.14	1770.731976	0.240081466	0.051132743	4.695258866	2.66E-06	0.000121115
ENSMUSG00000031818.12	6611.066886	-0.175448785	0.037374382	-4.694359457	2.67E-06	0.000121225
ENSMUSG00000045136.6	10690.78004	-0.133285222	0.028397005	-4.693636684	2.68E-06	0.000121232
ENSMUSG00000022354.4	1090.62569	-0.262487073	0.055968496	-4.689907561	2.73E-06	0.000123036
ENSMUSG00000075122.5	1698.899229	-0.234187195	0.049999219	-4.683817075	2.82E-06	0.000126313
ENSMUSG00000034648.9	1669.402622	-0.250731868	0.053544927	-4.682644661	2.83E-06	0.000126602
ENSMUSG00000019990.15	132.6682543	0.415233821	0.088794838	4.676328379	2.92E-06	0.000130115
ENSMUSG00000020023.18	1452.899552	-0.247742359	0.053004903	-4.673951731	2.95E-06	0.000131182
ENSMUSG00000021814.17	5875.005629	-0.15257253	0.032691352	-4.667060808	3.06E-06	0.000135196
ENSMUSG00000031647.10	4582.758653	-0.205895132	0.044150818	-4.663450047	3.11E-06	0.000137124
ENSMUSG00000036427.5	8351.406723	-0.154793162	0.033221869	-4.659375546	3.17E-06	0.000139394
ENSMUSG00000021866.15	1759.030831	-0.237782888	0.051046563	-4.658156714	3.19E-06	0.00013975
ENSMUSG00000020122.16	1022.383166	0.269632867	0.057896158	4.65718066	3.21E-06	0.000139942
ENSMUSG00000008393.9	4974.769565	-0.159984692	0.034380251	-4.653389326	3.27E-06	0.000142065
ENSMUSG00000039824.4	6164.924366	-0.202764203	0.043583665	-4.652298129	3.28E-06	0.000142343
ENSMUSG00000019467.15	811.689711	0.288869466	0.062260928	4.639658879	3.49E-06	0.000150329
ENSMUSG00000062929.8	8721.827591	-0.15738985	0.033922175	-4.639733454	3.49E-06	0.000150329
ENSMUSG00000025854.15	2654.174428	0.22642732	0.048871479	4.633117833	3.60E-06	0.000154648
ENSMUSG00000041313.14	2517.991074	0.207522047	0.044807323	4.631431511	3.63E-06	0.0001554
ENSMUSG00000095115.2	3389.309436	0.179847514	0.038950123	4.617379897	3.89E-06	0.000165754
ENSMUSG00000022367.7	592.652256	0.326846091	0.070930364	4.607985516	4.07E-06	0.000172853
ENSMUSG00000090733.6	4632.467519	-0.20308316	0.044305904	-4.583659107	4.57E-06	0.000193613
ENSMUSG00000011179.8	3094.185028	0.183860223	0.040151409	4.579172359	4.67E-06	0.000197171
ENSMUSG00000022817.15	7515.286581	0.198527648	0.043401724	4.574188046	4.78E-06	0.000201269
ENSMUSG00000038119.15	6379.19237	0.153270507	0.033608834	4.560423185	5.11E-06	0.000214232
ENSMUSG00000034165.16	12108.04959	-0.132145659	0.028982508	-4.559496975	5.13E-06	0.000214487
ENSMUSG00000039474.13	4256.309664	-0.166335724	0.036492261	-4.558109576	5.16E-06	0.000215216
ENSMUSG00000024885.8	1875.47701	-0.21790018	0.047856807	-4.553170006	5.28E-06	0.00021963
ENSMUSG00000021835.15	645.4265189	0.302385842	0.066474746	4.548883002	5.39E-06	0.000223438
ENSMUSG00000021567.15	144.7348562	0.401693065	0.08856482	4.535582711	5.74E-06	0.000237237
ENSMUSG00000067780.3	384.645162	0.357759828	0.078944658	4.531780071	5.85E-06	0.000240785
ENSMUSG00000049521.2	2482.687198	0.217212385	0.047960749	4.528961452	5.93E-06	0.000243249
ENSMUSG00000020105.9	628.2392592	0.303626584	0.06713948	4.522325515	6.12E-06	0.000250214
ENSMUSG00000020900.15	3330.997594	0.172250444	0.038179944	4.511542594	6.44E-06	0.000262455
ENSMUSG00000027199.14	7837.855995	-0.149618446	0.033184946	-4.50862411	6.52E-06	0.000263612
ENSMUSG00000020676.2	47.3443231	0.35590268	0.0789237	4.509452551	6.50E-06	0.000263612
ENSMUSG00000020689.4	1179.594099	0.247680643	0.054930211	4.50900583	6.51E-06	0.000263612
ENSMUSG00000027763.13	5596.37268	0.169667022	0.03776299	4.492944594	7.02E-06	0.000282043
ENSMUSG00000038403.10	5725.98964	-0.170926403	0.038037762	-4.493597799	7.00E-06	0.000282043
ENSMUSG00000022477.13	10958.03275	-0.132181134	0.029462335	-4.486444601	7.24E-06	0.000289887
ENSMUSG00000004105.8	4792.406706	-0.158989664	0.035480869	-4.480996888	7.43E-06	0.000295568
ENSMUSG00000110275.1	136.0310834	0.397869259	0.088779079	4.481565532	7.41E-06	0.000295568
ENSMUSG00000036256.13	3287.496131	0.345976502	0.07733423	4.473782179	7.68E-06	0.000304791
ENSMUSG00000021549.14	3905.819367	0.174688492	0.03914636	4.462445332	8.10E-06	0.000320399
ENSMUSG00000001864.13	4471.525027	-0.172914485	0.038838624	-4.452126985	8.50E-06	0.000335174
ENSMUSG00000026739.13	2362.380781	0.195856834	0.043998938	4.451399132	8.53E-06	0.000335297
ENSMUSG00000041959.14	5850.652437	-0.191067564	0.042957103	-4.447868899	8.67E-06	0.000339827
ENSMUSG00000038305.15	92.28071325	0.389722991	0.087786966	4.439417467	9.02E-06	0.000352386
ENSMUSG00000004951.10	13167.44225	-0.145622486	0.032851441	-4.432757917	9.30E-06	0.000361507
ENSMUSG00000021699.17	729.7185587	0.28534214	0.064373186	4.432624145	9.31E-06	0.000361507
ENSMUSG00000028367.5	3858.058423	-0.174988455	0.039560518	-4.42331047	9.72E-06	0.000376331
ENSMUSG00000068114.7	2575.407083	-0.195146176	0.044203204	-4.414751806	1.01E-05	0.00039037
ENSMUSG00000006699.17	8728.463253	-0.143237041	0.032452521	-4.413741612	1.02E-05	0.000391037
ENSMUSG00000005125.13	1673.071115	-0.25558429	0.057974697	-4.408548999	1.04E-05	0.000399347
ENSMUSG00000040249.15	50224.88107	0.126340444	0.028663811	4.407663906	1.04E-05	0.000399803
ENSMUSG00000030470.15	1061.78232	0.289936761	0.065795263	4.406651014	1.05E-05	0.000400498
ENSMUSG00000032359.14	110.8593374	-0.390306328	0.088734268	-4.398597491	1.09E-05	0.000414434
ENSMUSG00000001768.16	1738.598706	0.208831417	0.04756982	4.389998061	1.13E-05	0.00042991
ENSMUSG00000035357.16	2709.68004	0.198290114	0.045258278	4.381300444	1.18E-05	0.000446137
ENSMUSG00000028691.12	6249.607229	-0.154489022	0.035333043	-4.372366682	1.23E-05	0.000463448
ENSMUSG00000025503.5	2451.322731	-0.191804216	0.043878425	-4.371264827	1.24E-05	0.000464447
ENSMUSG00000041936.18	1211.496957	0.251293934	0.057502907	4.37010835	1.24E-05	0.000465568
ENSMUSG00000079003.2	748.7606198	0.286179345	0.0654983	4.369263687	1.25E-05	0.000466029
ENSMUSG00000002102.15	10307.05494	-0.136449408	0.031239745	-4.367814406	1.25E-05	0.000467787
ENSMUSG00000025880.11	373.9233489	0.337497767	0.077280354	4.367187142	1.26E-05	0.000467792
ENSMUSG00000051339.10	2572.024403	0.1891528	0.043446434	4.353701365	1.34E-05	0.000496114
ENSMUSG00000022269.13	889.4753717	0.287352616	0.06604043	4.351162109	1.35E-05	0.000500469
ENSMUSG00000046841.5	3921.008499	0.17301362	0.03982291	4.344575027	1.40E-05	0.000514263
ENSMUSG00000033763.14	7792.377273	0.173259868	0.039896404	4.34274393	1.41E-05	0.000517104
ENSMUSG00000011752.6	2638.621612	-0.191391857	0.044104587	-4.339500081	1.43E-05	0.000523318
ENSMUSG00000047746.14	192.9866492	0.383236539	0.088332054	4.338589711	1.43E-05	0.000524014
ENSMUSG00000022241.6	3801.1105	0.161822795	0.037334181	4.334440725	1.46E-05	0.000532499
ENSMUSG00000063659.11	4168.274944	-0.16074394	0.037093579	-4.333470732	1.47E-05	0.000533357
ENSMUSG00000031957.6	550.1569313	-0.332251655	0.076798002	-4.326305974	1.52E-05	0.000549461
ENSMUSG00000019889.10	3326.743819	-0.176401619	0.040788107	-4.324829785	1.53E-05	0.000551299
ENSMUSG00000051236.13	1848.170064	0.199225174	0.046070598	4.324345281	1.53E-05	0.000551299
ENSMUSG00000027375.14	167.1097677	0.379406526	0.087924144	4.315157465	1.59E-05	0.000573148
ENSMUSG00000030499.9	455.8983693	0.323025966	0.074933766	4.310819866	1.63E-05	0.000582898
ENSMUSG00000027189.16	1228.449921	0.238767818	0.055591421	4.295047953	1.75E-05	0.000624202
ENSMUSG00000056220.14	322.1741013	0.34260772	0.079821964	4.292148477	1.77E-05	0.000630678
ENSMUSG00000038776.13	1318.400256	-0.246801994	0.0575774	-4.28643866	1.82E-05	0.000645333
ENSMUSG00000021196.14	2791.26338	-0.203159486	0.047403002	-4.285793659	1.82E-05	0.000645445
ENSMUSG00000057123.14	205.0924197	0.368381032	0.0859679	4.285099803	1.83E-05	0.000645703
ENSMUSG00000043496.7	125.6147422	0.378360322	0.08856468	4.272135617	1.94E-05	0.000682566
ENSMUSG00000032348.6	474.4569697	-0.335059425	0.078461259	-4.270380445	1.95E-05	0.000684271
ENSMUSG00000022587.14	1752.327564	-0.223850542	0.052419421	-4.270374148	1.95E-05	0.000684271
ENSMUSG00000050730.17	1574.421009	0.213709587	0.050052017	4.269749741	1.96E-05	0.000684345
ENSMUSG00000038412.8	655.0183588	-0.299365948	0.07020156	-4.26437744	2.00E-05	0.000699139
ENSMUSG00000031715.14	4442.673046	0.162602915	0.038155114	4.2616283	2.03E-05	0.000705904
ENSMUSG00000029762.6	3144.680092	-0.169548425	0.039837552	-4.255995035	2.08E-05	0.000721987
ENSMUSG00000000711.3	5408.228298	-0.142598407	0.033598336	-4.244210463	2.19E-05	0.000758966
ENSMUSG00000026923.15	2567.785898	-0.185628901	0.043768118	-4.241189958	2.22E-05	0.000767213
ENSMUSG00000021273.10	4092.248128	-0.197372985	0.046549351	-4.240080321	2.23E-05	0.000768976
ENSMUSG00000019966.18	589.8109303	-0.309031743	0.072895856	-4.239359548	2.24E-05	0.000769413
ENSMUSG00000062353.6	4092.399199	-0.193585917	0.045689912	-4.236951015	2.27E-05	0.000775663
ENSMUSG00000056296.17	68.74272017	0.359296758	0.084958155	4.229102632	2.35E-05	0.000801113
ENSMUSG00000029304.14	41354.50517	-0.111715301	0.026421205	-4.228243965	2.36E-05	0.000802071
ENSMUSG00000031320.9	14488.65541	-0.133919295	0.031677875	-4.227534005	2.36E-05	0.000802504
ENSMUSG00000063882.12	2961.247236	-0.187523996	0.044403347	-4.223195088	2.41E-05	0.000811759
ENSMUSG00000014329.14	380.4294351	0.328862776	0.077868321	4.223319212	2.41E-05	0.000811759
ENSMUSG00000021822.3	3713.990499	-0.201093747	0.047606673	-4.224066411	2.40E-05	0.000811759
ENSMUSG00000058254.12	1505.158185	-0.214282895	0.050814774	-4.216940859	2.48E-05	0.000832438
ENSMUSG00000073702.11	7738.907922	-0.183851863	0.043636721	-4.213237384	2.52E-05	0.00084403
ENSMUSG00000024053.10	559.5745115	0.296748371	0.070454067	4.211940978	2.53E-05	0.000846708
ENSMUSG00000033209.17	2151.577386	0.200703131	0.047684936	4.208942057	2.57E-05	0.000855823
ENSMUSG00000021904.6	80.23613543	0.356724132	0.084837015	4.204817106	2.61E-05	0.000869352
ENSMUSG00000037824.6	4500.064597	-0.16143648	0.038416227	-4.202299159	2.64E-05	0.000876839
ENSMUSG00000066456.14	435.9832961	-0.324700001	0.07729503	-4.200787546	2.66E-05	0.000880468
ENSMUSG00000026604.17	2391.40103	0.181458827	0.043221269	4.198368736	2.69E-05	0.000887665
ENSMUSG00000001507.16	3003.736769	0.176678297	0.042124666	4.194176799	2.74E-05	0.00090195
ENSMUSG00000030409.15	9825.843477	-0.132973292	0.031744463	-4.188865663	2.80E-05	0.000920897
ENSMUSG00000042644.8	6216.834386	-0.150095665	0.035836766	-4.188314967	2.81E-05	0.000920897
ENSMUSG00000021895.10	443.2873274	-0.319363626	0.076332199	-4.183865142	2.87E-05	0.00093676
ENSMUSG00000031295.13	1526.455804	-0.221723551	0.053093538	-4.176092981	2.97E-05	0.0009669
ENSMUSG00000027848.12	960.7198124	0.254398191	0.060933198	4.175034276	2.98E-05	0.000968979
ENSMUSG00000032997.16	2415.669531	0.191991012	0.046187701	4.156756227	3.23E-05	0.001047202
ENSMUSG00000034330.10	528.398821	-0.314665022	0.07572939	-4.155124221	3.25E-05	0.001052081
ENSMUSG00000029470.15	879.6421537	0.25383186	0.061191726	4.148140264	3.35E-05	0.001081997
ENSMUSG00000029050.15	5687.650932	0.166317004	0.04013327	4.144117976	3.41E-05	0.001097332
ENSMUSG00000020150.13	1831.862582	-0.207968869	0.05018818	-4.143781869	3.42E-05	0.001097332
ENSMUSG00000058454.15	1289.830124	-0.227115808	0.054841317	-4.141326653	3.45E-05	0.001106415
ENSMUSG00000027602.9	3858.264798	-0.158001135	0.038189736	-4.137267047	3.51E-05	0.001123399
ENSMUSG00000022665.15	6952.759487	0.131552318	0.031842571	4.131334662	3.61E-05	0.001149967
ENSMUSG00000031924.4	5358.826553	-0.158599757	0.038480801	-4.121529528	3.76E-05	0.001197099
ENSMUSG00000031963.8	475.2518197	0.298823898	0.072582014	4.117051601	3.84E-05	0.001214649
ENSMUSG00000023004.8	15990.90772	-0.14121837	0.034297741	-4.117424842	3.83E-05	0.001214649
ENSMUSG00000022479.15	549.9421302	0.292179648	0.070985145	4.11606752	3.85E-05	0.001216883
ENSMUSG00000039934.12	598.9302384	-0.276353879	0.067361268	-4.1025635	4.09E-05	0.001287033
ENSMUSG00000027962.14	3558.049511	0.164520878	0.040149255	4.097731759	4.17E-05	0.001311013
ENSMUSG00000069920.10	322.8782101	0.328054252	0.080105464	4.095279359	4.22E-05	0.001321776
ENSMUSG00000026879.14	12484.56561	-0.114915342	0.028084688	-4.091743618	4.28E-05	0.001332463
ENSMUSG00000033161.10	18561.65394	-0.10783043	0.026347543	-4.092618117	4.27E-05	0.001332463
ENSMUSG00000040260.8	1733.704054	0.200260488	0.048939317	4.092016391	4.28E-05	0.001332463
ENSMUSG00000009863.14	2082.585237	-0.187362444	0.045888369	-4.083005098	4.45E-05	0.001380291
ENSMUSG00000023092.16	8151.467938	0.132283966	0.032403114	4.082446073	4.46E-05	0.001380322
ENSMUSG00000020183.11	87.61681473	0.358243215	0.087804	4.080032967	4.50E-05	0.001391417
ENSMUSG00000040289.8	709.5046014	-0.266766272	0.065505366	-4.072433902	4.65E-05	0.001434209
ENSMUSG00000025410.10	5479.317644	-0.140829522	0.034598755	-4.070363871	4.69E-05	0.001440187
ENSMUSG00000020142.12	805.7396928	0.265315943	0.065178111	4.070629529	4.69E-05	0.001440187
ENSMUSG00000032939.14	2015.714398	0.184040957	0.045311576	4.061676324	4.87E-05	0.001487839
ENSMUSG00000020256.14	449.9638296	0.308376072	0.075920557	4.061825707	4.87E-05	0.001487839
ENSMUSG00000031523.16	656.7913205	0.279781957	0.06893656	4.05854247	4.94E-05	0.001500897
ENSMUSG00000035107.13	2721.161597	-0.186893743	0.046044031	-4.059022182	4.93E-05	0.001500897
ENSMUSG00000039852.17	3489.7533	0.170043156	0.041914442	4.056910867	4.97E-05	0.001507893
ENSMUSG00000024661.6	28539.05521	-0.127457286	0.031440993	-4.05385687	5.04E-05	0.001524172
ENSMUSG00000025153.9	12493.73229	-0.159370464	0.039336506	-4.051464621	5.09E-05	0.00153627
ENSMUSG00000078190.7	618.4255553	0.273539277	0.067588504	4.047127254	5.19E-05	0.001561383
ENSMUSG00000068614.7	31278.24622	-0.123648965	0.030609364	-4.039579701	5.35E-05	0.001608762
ENSMUSG00000045441.5	239.2207387	0.340148044	0.084219569	4.038824336	5.37E-05	0.001610232
ENSMUSG00000022150.16	2358.494717	0.188186127	0.046621194	4.03649308	5.43E-05	0.00162257
ENSMUSG00000042524.14	4439.013384	0.144835469	0.036018394	4.021152886	5.79E-05	0.001727989
ENSMUSG00000015806.12	709.58182	-0.263060106	0.06543682	-4.020062482	5.82E-05	0.001729791
ENSMUSG00000014313.15	3679.605186	-0.176221321	0.043838011	-4.019829263	5.82E-05	0.001729791
ENSMUSG00000028527.18	99.7455068	-0.354927101	0.088451101	-4.012692861	6.00E-05	0.001774841
ENSMUSG00000034462.9	1691.277595	0.206182285	0.051377032	4.013121745	5.99E-05	0.001774841
ENSMUSG00000024985.18	369.0240158	0.311530068	0.077821734	4.003124234	6.25E-05	0.001844017
ENSMUSG00000036957.8	167.990651	0.349654652	0.087566777	3.993005833	6.52E-05	0.00192018
ENSMUSG00000004319.15	1039.347972	-0.236219505	0.059236102	-3.98776246	6.67E-05	0.001958674
ENSMUSG00000016487.15	8616.997659	0.128913265	0.032393845	3.979560465	6.90E-05	0.002022923
ENSMUSG00000030447.15	4091.613976	-0.158324651	0.039860985	-3.971920204	7.13E-05	0.002084235
ENSMUSG00000036459.15	600.3609678	0.312206567	0.078670923	3.968512828	7.23E-05	0.002109516
ENSMUSG00000040212.12	3980.791963	-0.180592802	0.045544723	-3.965175144	7.33E-05	0.002134468
ENSMUSG00000029126.7	383.9417805	0.303318593	0.076523223	3.963745678	7.38E-05	0.002142503
ENSMUSG00000024594.8	1604.064854	0.196465511	0.04957612	3.962906185	7.40E-05	0.002145265
ENSMUSG00000075706.10	8122.407958	-0.152690592	0.038540886	-3.961782116	7.44E-05	0.002150602
ENSMUSG00000020393.16	7724.478332	0.122479381	0.030929448	3.959960075	7.50E-05	0.002160371
ENSMUSG00000022272.17	13428.89715	0.115104136	0.029069335	3.959641191	7.51E-05	0.002160371
ENSMUSG00000050199.13	776.4101464	0.24917816	0.062947734	3.958492907	7.54E-05	0.002165989
ENSMUSG00000053965.10	1707.05617	-0.2202101	0.055650473	-3.957021167	7.59E-05	0.002168474
ENSMUSG00000029468.17	446.8771961	0.292804088	0.074003182	3.956641846	7.60E-05	0.002168474
ENSMUSG00000057672.16	1969.528685	0.19350774	0.048897797	3.957391801	7.58E-05	0.002168474
ENSMUSG00000030986.13	1032.721683	-0.22638318	0.057280069	-3.952215591	7.74E-05	0.002204155
ENSMUSG00000024640.9	6081.737388	0.149633438	0.037893212	3.948819015	7.85E-05	0.002230779
ENSMUSG00000036206.12	1923.568327	0.209717391	0.053117426	3.948184349	7.87E-05	0.002231827
ENSMUSG00000020321.15	4275.079252	-0.161528774	0.040924771	-3.946968339	7.91E-05	0.002238312
ENSMUSG00000061787.15	5928.581366	-0.163204612	0.041397422	-3.942385918	8.07E-05	0.002276576
ENSMUSG00000020108.4	754.7457027	-0.263461629	0.066840983	-3.941618105	8.09E-05	0.002278934
ENSMUSG00000030000.10	287.3267591	-0.338078118	0.085897547	-3.935829718	8.29E-05	0.002329531
ENSMUSG00000039157.12	545.7079205	0.27981153	0.071211992	3.929275441	8.52E-05	0.002388783
ENSMUSG00000023883.13	1521.220953	0.203581647	0.051833325	3.927620865	8.58E-05	0.002400099
ENSMUSG00000036752.4	2860.415017	-0.162688398	0.041451064	-3.924830493	8.68E-05	0.00242288
ENSMUSG00000034109.15	2232.682423	0.181162131	0.04623121	3.918611037	8.91E-05	0.002480922
ENSMUSG00000049436.5	123.2568504	0.347657745	0.088796959	3.91519876	9.03E-05	0.002510897
ENSMUSG00000022790.14	218.9557333	-0.333502977	0.085232321	-3.912869844	9.12E-05	0.00252984
ENSMUSG00000030096.8	28163.8084	-0.117780021	0.030123971	-3.909843827	9.24E-05	0.002556291
ENSMUSG00000045664.4	943.5337737	-0.23096505	0.059242647	-3.898628154	9.67E-05	0.002671933
ENSMUSG00000070738.10	3072.76837	-0.152244211	0.039123889	-3.891336376	9.97E-05	0.002747699
ENSMUSG00000039239.14	804.0308309	0.261612802	0.067263429	3.889376495	0.000100502	0.002764126
ENSMUSG00000035199.6	16977.00832	-0.112492458	0.028929049	-3.888563953	0.000100839	0.002767544
ENSMUSG00000024799.15	377.9475909	-0.305231211	0.078597564	-3.883469097	0.000102977	0.002820259
ENSMUSG00000034574.10	1877.647158	-0.207106157	0.053342509	-3.882572484	0.000103357	0.002824735
ENSMUSG00000044938.8	877.9878235	-0.242605976	0.062524139	-3.880197007	0.000104372	0.002846486
ENSMUSG00000016024.9	79.39502699	-0.336654062	0.087107475	-3.864812528	0.000111175	0.003025669
ENSMUSG00000036103.8	3193.49165	0.178332695	0.046152042	3.864026141	0.000111533	0.003029095
ENSMUSG00000038668.14	1627.517289	0.189715498	0.049182005	3.857416896	0.000114592	0.003105672
ENSMUSG00000026202.13	3604.08855	-0.157286322	0.040799357	-3.855117641	0.000115674	0.003119257
ENSMUSG00000026883.17	3973.211763	0.14959054	0.038811142	3.85431945	0.000116052	0.003119257
ENSMUSG00000040254.11	3630.83907	0.177388055	0.046015363	3.854974604	0.000115742	0.003119257
ENSMUSG00000032547.12	3048.988788	0.154660979	0.040121805	3.854786191	0.000115831	0.003119257
ENSMUSG00000009291.13	10204.20592	-0.113407801	0.029434274	-3.85291654	0.000116719	0.003130721
ENSMUSG00000108322.1	298.9147663	-0.319818524	0.083098777	-3.848655014	0.000118768	0.003172597
ENSMUSG00000033307.7	3834.150653	-0.187787917	0.048789117	-3.848971448	0.000118615	0.003172597
ENSMUSG00000023191.9	431.2801624	0.2967545	0.077198593	3.844040262	0.000121025	0.003226262
ENSMUSG00000006932.17	11470.83445	0.114925698	0.029932069	3.839550709	0.00012326	0.003279111
ENSMUSG00000025757.12	3108.340408	-0.154121014	0.040149648	-3.838664157	0.000123705	0.003284255
ENSMUSG00000037012.18	3661.472058	-0.149477313	0.03895408	-3.837269717	0.00012441	0.003296226
ENSMUSG00000042190.12	643.4070645	0.266956818	0.069595931	3.835810709	0.000125151	0.003309119
ENSMUSG00000051048.17	124.5000168	0.340110144	0.088802993	3.829940095	0.000128174	0.003382194
ENSMUSG00000024548.11	395.3876761	0.294704762	0.077116779	3.821538793	0.000132622	0.003492457
ENSMUSG00000031285.14	32.55604211	0.27030097	0.070781751	3.818794643	0.000134105	0.003524397
ENSMUSG00000028763.17	48901.78331	0.108940686	0.028535962	3.817662946	0.000134722	0.00353346
ENSMUSG00000044337.5	1888.228442	-0.178117698	0.046761747	-3.809047166	0.000139503	0.003651507
ENSMUSG00000055489.8	1226.513699	-0.228958193	0.060168224	-3.805300843	0.000141632	0.003699288
ENSMUSG00000052560.15	307.4378654	0.305199851	0.080213644	3.804837148	0.000141898	0.003699288
ENSMUSG00000015354.8	378.4085566	-0.292730491	0.077018532	-3.800779922	0.000144241	0.003745381
ENSMUSG00000022358.7	2475.957482	0.166638459	0.043837929	3.80123934	0.000143974	0.003745381
ENSMUSG00000027806.9	2151.994609	0.187410738	0.049318917	3.799976772	0.00014471	0.003750055
ENSMUSG00000028494.12	2695.105179	-0.166397977	0.043809654	-3.798203437	0.000145749	0.003769472
ENSMUSG00000000563.17	5424.756156	-0.134761247	0.035492224	-3.796923089	0.000146503	0.003774362
ENSMUSG00000066705.7	107.3670342	0.335410388	0.088338002	3.796898062	0.000146518	0.003774362
ENSMUSG00000031328.15	32591.42769	0.102730082	0.027158587	3.782600348	0.000155198	0.003990074
ENSMUSG00000035133.9	3690.093494	0.154154635	0.040772439	3.7808539	0.000156291	0.004004648
ENSMUSG00000023845.7	6773.075689	0.1403026	0.037110109	3.78071111	0.000156381	0.004004648
ENSMUSG00000030291.12	605.3831302	-0.257189779	0.068073539	-3.77811677	0.000158019	0.004038637
ENSMUSG00000090841.2	15783.21093	-0.156506576	0.041493114	-3.771868653	0.00016203	0.004133024
ENSMUSG00000028495.14	10349.46993	-0.146566029	0.03893107	-3.764757245	0.000166711	0.004239462
ENSMUSG00000035776.14	2069.075692	0.170525488	0.045297795	3.764542806	0.000166854	0.004239462
ENSMUSG00000030730.12	10009.06313	-0.146207195	0.03884417	-3.763941802	0.000167256	0.004241386
ENSMUSG00000012017.4	1663.600588	0.213476239	0.056738147	3.76248171	0.000168236	0.004257932
ENSMUSG00000026421.14	5469.168786	0.146440106	0.038973715	3.757406931	0.000171683	0.004336751
ENSMUSG00000029700.11	35.31728634	-0.259855916	0.069200782	-3.755100877	0.000173272	0.004368394
ENSMUSG00000025473.16	114.7583076	-0.329950891	0.087993002	-3.74974011	0.000177018	0.004454209
ENSMUSG00000009575.14	14805.38506	-0.120305463	0.032145644	-3.742512133	0.00018219	0.004575495
ENSMUSG00000025856.15	1241.346721	0.217675134	0.058198024	3.740249546	0.000183838	0.004607984
ENSMUSG00000044788.10	245.7450822	0.317433607	0.084976321	3.735553679	0.000187303	0.004685807
ENSMUSG00000024074.7	320.275951	0.302493825	0.08101218	3.733930201	0.000188515	0.00470708
ENSMUSG00000086596.2	570.4670738	-0.258305958	0.069274283	-3.7287424	0.000192438	0.004795829
ENSMUSG00000089715.12	3500.040335	0.141413648	0.037942804	3.727021565	0.000193756	0.004819446
ENSMUSG00000037487.7	8672.529915	0.114780583	0.030801767	3.726428495	0.000194212	0.004821576
ENSMUSG00000071847.12	183.9353345	-0.32773731	0.088070953	-3.721287181	0.00019821	0.004911452
ENSMUSG00000046733.7	819.2119229	-0.237926733	0.064044609	-3.715015791	0.000203191	0.005025308
ENSMUSG00000068587.9	3397.572277	-0.163698441	0.044097059	-3.712230363	0.000205441	0.00507131
ENSMUSG00000035441.14	703.154193	0.258673179	0.069709464	3.710732554	0.00020666	0.005091751
ENSMUSG00000031833.10	2107.261142	-0.166915315	0.045055956	-3.704622655	0.000211706	0.005206198
ENSMUSG00000040350.16	137.4068661	-0.327279387	0.088522837	-3.697118136	0.000218061	0.005347395
ENSMUSG00000068220.6	42935.25444	-0.14364707	0.038856346	-3.696875403	0.000218269	0.005347395
ENSMUSG00000004056.15	7634.979899	-0.119246807	0.032305561	-3.691216151	0.000223184	0.005457529
ENSMUSG00000037086.3	46.19514043	0.293226068	0.07961877	3.682876131	0.000230617	0.005628705
ENSMUSG00000030315.15	1912.438758	0.179389546	0.048772902	3.678057705	0.000235017	0.005725344
ENSMUSG00000031167.16	6340.102902	-0.142260567	0.038684164	-3.677488479	0.000235542	0.005727406
ENSMUSG00000030884.12	2649.160957	-0.153202622	0.041700145	-3.673911047	0.000238866	0.005797401
ENSMUSG00000003200.9	2586.860389	0.155548191	0.042441323	3.665017535	0.000247322	0.005991447
ENSMUSG00000026255.15	1252.938635	-0.220178416	0.06014182	-3.660986919	0.000251246	0.006075193
ENSMUSG00000035168.16	3730.962248	0.139643329	0.03817372	3.658101125	0.000254091	0.006131876
ENSMUSG00000029307.7	367.2663652	-0.282182695	0.077148508	-3.65765587	0.000254532	0.006131876
ENSMUSG00000071866.12	19778.20715	-0.122628381	0.033584636	-3.651323793	0.000260892	0.006238869
ENSMUSG00000050295.4	497.0787759	0.28081199	0.076881084	3.652549849	0.000259649	0.006238869
ENSMUSG00000033581.17	1660.178891	-0.194674646	0.053313669	-3.651495941	0.000260717	0.006238869
ENSMUSG00000041688.16	1383.170488	0.205492788	0.056277699	3.651407087	0.000260807	0.006238869
ENSMUSG00000025781.14	4485.883161	-0.127624994	0.034968568	-3.649706	0.000262541	0.006266772
ENSMUSG00000063605.5	1048.689967	0.240929104	0.066039488	3.648258216	0.000264024	0.006290643
ENSMUSG00000052609.9	779.6610789	-0.226036852	0.061995235	-3.646035888	0.000266317	0.006333666
ENSMUSG00000029632.7	2863.918207	-0.15998791	0.043902581	-3.644157293	0.000268269	0.006368459
ENSMUSG00000055013.15	4572.361182	-0.132204928	0.036308866	-3.641119678	0.000271455	0.006432344
ENSMUSG00000060143.7	4002.311968	-0.156986549	0.043149601	-3.638192356	0.000274558	0.006494053
ENSMUSG00000073002.9	3265.636292	-0.171855942	0.047316745	-3.63203222	0.000281198	0.006639029
ENSMUSG00000052516.19	82.61848674	0.310532199	0.08551941	3.631131207	0.000282182	0.006650184
ENSMUSG00000028370.7	61.02544198	0.298890065	0.082334411	3.630196173	0.000283206	0.006662252
ENSMUSG00000055980.2	3185.429015	0.144898211	0.039973749	3.624834168	0.000289147	0.006789734
ENSMUSG00000026313.16	1728.350318	0.179459733	0.049562858	3.620851174	0.000293635	0.006882708
ENSMUSG00000036867.7	215.105992	0.314398438	0.0869212	3.61705129	0.000297978	0.006971941
ENSMUSG00000031246.14	3503.43972	0.151062736	0.041771021	3.616448265	0.000298673	0.006975649
ENSMUSG00000027227.7	909.2417642	0.214624315	0.059411002	3.612534864	0.000303218	0.007069117
ENSMUSG00000026676.7	24.43450858	-0.234597287	0.064991742	-3.609647614	0.000306613	0.007130816
ENSMUSG00000041117.8	2986.013664	-0.161185598	0.044657748	-3.609353484	0.000306961	0.007130816
ENSMUSG00000020089.8	1500.51248	-0.184253909	0.051056894	-3.608795904	0.000307621	0.007133419
ENSMUSG00000037613.16	1322.491415	-0.195640019	0.054247118	-3.606459228	0.000310404	0.007185125
ENSMUSG00000031827.13	503.2285147	0.271275225	0.075290106	3.603066052	0.000314486	0.007266683
ENSMUSG00000022443.17	45745.29254	0.092417465	0.025678259	3.599054927	0.000319376	0.007366594
ENSMUSG00000060227.15	1452.0059	0.187366059	0.05209388	3.59669998	0.00032228	0.007420422
ENSMUSG00000032633.12	2096.707516	0.161309784	0.044941436	3.589333135	0.000331525	0.00761396
ENSMUSG00000052459.13	6202.142305	0.132470435	0.036909375	3.589072878	0.000331856	0.00761396
ENSMUSG00000058076.12	3102.924441	-0.150788252	0.04202957	-3.587670598	0.000333645	0.007641538
ENSMUSG00000022475.19	1619.683229	0.179745007	0.050153245	3.583915821	0.000338481	0.007738668
ENSMUSG00000026547.15	4859.098876	-0.155623084	0.043438243	-3.582628407	0.000340154	0.007763276
ENSMUSG00000057614.6	105.5867453	0.316799641	0.088514811	3.579057976	0.000344835	0.007856319
ENSMUSG00000072692.7	194.322987	0.317382965	0.088776526	3.575077564	0.000350124	0.007948978
ENSMUSG00000035783.8	45560.26138	0.098911518	0.027665954	3.575207203	0.000349951	0.007948978
ENSMUSG00000021290.6	1166.541519	-0.197937178	0.055388196	-3.573634682	0.00035206	0.007979005
ENSMUSG00000019927.6	2870.735332	-0.148850216	0.041699487	-3.569593437	0.000357536	0.008089012
ENSMUSG00000056608.14	1743.34576	0.182573807	0.051278046	3.560467312	0.000370195	0.008346398
ENSMUSG00000038976.12	3639.357858	0.148428872	0.041687773	3.560489367	0.000370164	0.008346398
ENSMUSG00000028108.15	3105.859602	-0.145878385	0.04098233	-3.559543458	0.0003715	0.008361322
ENSMUSG00000047747.10	1556.335492	0.194568466	0.054700932	3.556949777	0.000375186	0.00841516
ENSMUSG00000000202.9	480.468355	-0.277089217	0.07789945	-3.557011211	0.000375098	0.00841516
ENSMUSG00000041308.6	1828.773427	0.179752563	0.050596281	3.552683318	0.000381323	0.008538096
ENSMUSG00000057315.14	555.1634444	0.245383629	0.069138782	3.549145939	0.000386483	0.008638754
ENSMUSG00000006651.8	171.5572073	0.310670815	0.087547018	3.548616769	0.00038726	0.008641284
ENSMUSG00000041203.9	3091.379977	0.157707568	0.044519024	3.542475872	0.00039639	0.008829852
ENSMUSG00000009376.15	1767.118918	0.176957189	0.049982283	3.540398313	0.000399524	0.008884448
ENSMUSG00000039476.13	1161.878814	0.218845163	0.061838102	3.539001961	0.000401643	0.008901145
ENSMUSG00000027907.4	5939.605999	-0.13176151	0.037226952	-3.539411743	0.00040102	0.008901145
ENSMUSG00000071984.10	2660.820084	0.161123771	0.045543053	3.53783418	0.000403423	0.008925398
ENSMUSG00000027500.10	943.2736368	-0.219409107	0.062087197	-3.533886499	0.000409497	0.009044389
ENSMUSG00000061904.12	12102.30387	-0.098914471	0.028011274	-3.531237832	0.00041362	0.009119963
ENSMUSG00000031290.14	330.0677648	0.280569329	0.079520934	3.528244908	0.000418325	0.009208103
ENSMUSG00000024431.14	1756.673483	0.172545441	0.048916629	3.527337123	0.000419762	0.009224127
ENSMUSG00000032024.10	655.4756895	0.234091028	0.066380396	3.526508488	0.000421078	0.009237436
ENSMUSG00000030591.17	6553.645482	-0.129597775	0.036760769	-3.525436984	0.000422785	0.009259271
ENSMUSG00000043587.15	245.6433982	0.294518999	0.083569768	3.524228977	0.000424717	0.009285957
ENSMUSG00000028820.13	4848.221299	0.138444497	0.03935247	3.518063744	0.000434708	0.009488449
ENSMUSG00000021215.15	1441.8882	0.18149694	0.051616689	3.516245322	0.000437696	0.009537675
ENSMUSG00000030681.18	3367.450107	-0.138971388	0.039554939	-3.513376336	0.00044245	0.009625144
ENSMUSG00000046818.7	49.94723041	-0.282223008	0.080481515	-3.50668112	0.000453733	0.009854101
ENSMUSG00000005958.15	2181.378226	0.183206434	0.052365357	3.498619026	0.000467674	0.010139958
ENSMUSG00000079523.8	43290.94027	-0.125400595	0.035866803	-3.496285866	0.000471783	0.010212021
ENSMUSG00000053469.14	245.2325415	0.292478739	0.083696155	3.494530162	0.000474897	0.010262349
ENSMUSG00000032243.8	72.43547382	0.299856534	0.086050476	3.484658632	0.000492765	0.010630818
ENSMUSG00000038690.15	2338.248898	-0.187432019	0.053821414	-3.482480418	0.000496792	0.010699936
ENSMUSG00000078949.2	465.2345883	-0.254092761	0.073022264	-3.479661482	0.000502048	0.01079527
ENSMUSG00000022055.7	56.79884077	-0.285222022	0.082080203	-3.474918566	0.000511008	0.010969817
ENSMUSG00000032194.9	6356.315447	0.114226487	0.032972291	3.464317603	0.000531578	0.011392594
ENSMUSG00000060126.14	66667.51001	-0.114865242	0.033182228	-3.461649453	0.000536876	0.011487202
ENSMUSG00000024665.7	1717.31571	-0.178193629	0.051487497	-3.460910674	0.000538351	0.011499858
ENSMUSG00000024063.12	4053.710003	-0.12671277	0.036638704	-3.458440236	0.000543313	0.011586813
ENSMUSG00000021820.18	4571.930431	-0.129801057	0.037584823	-3.453549748	0.00055326	0.011779644
ENSMUSG00000026385.16	2170.109548	-0.175337012	0.050836472	-3.44903974	0.000562584	0.011958585
ENSMUSG00000037706.17	9014.590561	-0.121478516	0.035252068	-3.445996899	0.000568957	0.012067403
ENSMUSG00000023411.12	175.083372	0.30025512	0.087138791	3.445711329	0.000569558	0.012067403
ENSMUSG00000027470.9	364.7566084	-0.270115668	0.078506679	-3.44067118	0.000580273	0.01227443
ENSMUSG00000026600.12	3162.948285	0.16683305	0.048524355	3.438130212	0.000585746	0.012355976
ENSMUSG00000006931.15	4514.186814	0.135059418	0.0392843	3.437999889	0.000586028	0.012355976
ENSMUSG00000027293.13	8545.259809	-0.106128084	0.030920358	-3.432304511	0.000598475	0.012597999
ENSMUSG00000002997.15	1372.321901	-0.189196405	0.055129458	-3.431856762	0.000599464	0.01259843
ENSMUSG00000057530.14	3774.225883	0.133020822	0.03878073	3.430075254	0.000603414	0.012660986
ENSMUSG00000002808.7	1570.919085	0.169876193	0.049534676	3.429439909	0.000604828	0.012670229
ENSMUSG00000022075.7	2447.215033	-0.149205614	0.043517988	-3.428596332	0.000606711	0.012686574
ENSMUSG00000025007.13	1163.060534	0.186644041	0.054443469	3.428217261	0.000607559	0.012686574
ENSMUSG00000041891.15	3663.971347	0.136707118	0.039890016	3.427101091	0.000610062	0.012718422
ENSMUSG00000031841.19	9586.13441	-0.120999444	0.03532746	-3.425081905	0.000614614	0.012792824
ENSMUSG00000020216.13	4070.499329	-0.131018785	0.038299793	-3.42087447	0.000624201	0.012971622
ENSMUSG00000035969.15	1490.242523	0.177779865	0.052037313	3.416392076	0.000634568	0.013166023
ENSMUSG00000053093.16	2010.484918	0.287682467	0.084227587	3.415537312	0.000636563	0.013186384
ENSMUSG00000022231.10	1295.469029	-0.194792908	0.05706217	-3.41369613	0.00064088	0.013254705
ENSMUSG00000043091.9	3771.135344	-0.159786347	0.046878851	-3.40849542	0.000653222	0.013488512
ENSMUSG00000070436.12	18334.50975	0.094665109	0.027812483	3.403691332	0.000664818	0.013706215
ENSMUSG00000008575.17	1105.041468	0.195845158	0.057563932	3.402219931	0.000668408	0.013758422
ENSMUSG00000004317.14	9443.111668	-0.152011517	0.044699349	-3.400754615	0.000672001	0.013810527
ENSMUSG00000001555.10	3537.939954	0.127952042	0.037648006	3.398640642	0.000677216	0.013883139
ENSMUSG00000034158.9	3014.515179	0.15289205	0.044988654	3.398457958	0.000677669	0.013883139
ENSMUSG00000027170.12	2620.977926	-0.142126197	0.04185766	-3.395464451	0.000685123	0.013991776
ENSMUSG00000059751.7	5019.934555	-0.130418031	0.038408333	-3.39556605	0.000684868	0.013991776
ENSMUSG00000044043.4	180.2011931	0.295842571	0.087169479	3.393877941	0.000689104	0.014051025
ENSMUSG00000025651.14	3906.082216	-0.145992308	0.043029973	-3.392805031	0.000691809	0.014084097
ENSMUSG00000022893.14	1484.945749	0.168602206	0.049713985	3.391444204	0.000695253	0.014132107
ENSMUSG00000021709.14	3754.269579	0.145676656	0.04299566	3.388171135	0.000703603	0.014279528
ENSMUSG00000025232.8	4597.295762	0.119010999	0.03516808	3.384063014	0.000714216	0.014472332
ENSMUSG00000036819.14	494.3949262	0.254113025	0.075112992	3.383076835	0.000716786	0.014501813
ENSMUSG00000070520.4	1291.078423	0.184638703	0.054605142	3.381342809	0.000721325	0.014570987
ENSMUSG00000069744.7	3577.763489	-0.136814037	0.040488455	-3.379087642	0.000727268	0.014668267
ENSMUSG00000004665.10	5633.007765	0.132521947	0.039255553	3.375877761	0.000735806	0.014817493
ENSMUSG00000034127.15	58.98776522	0.279515768	0.082815024	3.375181899	0.000737669	0.014832053
ENSMUSG00000048578.11	10655.15636	0.104550786	0.030991121	3.373572278	0.000741996	0.01489602
ENSMUSG00000031604.10	2228.140072	-0.162072275	0.048136882	-3.36690431	0.000760171	0.01523738
ENSMUSG00000024659.14	10784.14379	-0.115981672	0.034459913	-3.365698362	0.000763501	0.015280601
ENSMUSG00000000740.12	17327.13977	-0.115871146	0.034454722	-3.362997601	0.00077101	0.015407179
ENSMUSG00000009633.3	626.5994478	0.24006117	0.071415387	3.361476854	0.000775269	0.01546851
ENSMUSG00000030095.10	3031.552213	-0.13493624	0.040159978	-3.359967934	0.000779515	0.015529423
ENSMUSG00000042406.8	6907.847306	0.118119188	0.035165215	3.358978135	0.000782313	0.015561321
ENSMUSG00000030672.12	58250.51459	-0.123017825	0.036672822	-3.354468471	0.000795176	0.015768973
ENSMUSG00000025290.17	9587.756725	-0.147586728	0.043992025	-3.354851912	0.000794075	0.015768973
ENSMUSG00000078566.8	660.1685329	-0.241848453	0.072115135	-3.353643466	0.000797551	0.015791987
ENSMUSG00000020722.5	5983.581626	-0.109991207	0.032821331	-3.351211014	0.00080459	0.015907154
ENSMUSG00000011256.16	4199.877783	-0.124536901	0.037185439	-3.349077089	0.000810812	0.016005854
ENSMUSG00000028893.8	416.4373745	0.249075226	0.074405455	3.347539849	0.000815323	0.016059222
ENSMUSG00000038894.7	749.862327	0.224973068	0.067210011	3.347314844	0.000815985	0.016059222
ENSMUSG00000037851.13	3621.3048	0.139397717	0.041692323	3.343486477	0.000827327	0.016257856
ENSMUSG00000038375.15	5515.25946	-0.113905343	0.034126377	-3.33775087	0.000844594	0.016547181
ENSMUSG00000031790.8	3108.485296	-0.135681489	0.040645784	-3.338144203	0.0008434	0.016547181
ENSMUSG00000058013.11	7064.986742	0.105359087	0.031604835	3.33363831	0.00085718	0.016768512
ENSMUSG00000029446.14	454.5561683	0.24594326	0.073846838	3.330450793	0.000867055	0.01693538
ENSMUSG00000024176.10	827.0993376	0.206849214	0.06211601	3.330046724	0.000868314	0.01693538
ENSMUSG00000022098.10	4975.800409	0.116993998	0.035151217	3.328305775	0.000873759	0.017016065
ENSMUSG00000094483.2	16404.1074	-0.126194207	0.037944544	-3.325753654	0.000881798	0.017121363
ENSMUSG00000093930.2	4841.450822	-0.162898401	0.048980238	-3.325798472	0.000881656	0.017121363
ENSMUSG00000038991.17	6095.815356	0.108214825	0.032567023	3.322834404	0.000891078	0.017250049
ENSMUSG00000009097.10	327.1028617	0.276494897	0.083210133	3.322851277	0.000891024	0.017250049
ENSMUSG00000025511.14	1326.348387	0.189591689	0.057128502	3.318688258	0.000904413	0.017456251
ENSMUSG00000020358.17	7884.471936	0.119982443	0.036151572	3.318872045	0.000903818	0.017456251
ENSMUSG00000002847.7	1816.119911	-0.156364246	0.047174543	-3.314589511	0.000917778	0.01768796
ENSMUSG00000034245.10	500.1013323	-0.241919856	0.073009424	-3.313542877	0.00092122	0.01772803
ENSMUSG00000035722.15	2573.367573	-0.138313472	0.041749833	-3.312910829	0.000923304	0.017741896
ENSMUSG00000019818.15	17611.85499	-0.100517284	0.030384922	-3.308130383	0.000939211	0.018020933
ENSMUSG00000006800.14	825.767632	0.200552725	0.060649766	3.306735335	0.0009439	0.018066204
ENSMUSG00000043439.5	83.54500354	0.288551923	0.087265378	3.306602576	0.000944348	0.018066204
ENSMUSG00000035027.18	3145.11943	-0.135192593	0.040903218	-3.305182332	0.000949146	0.018131343
ENSMUSG00000033420.12	2067.032148	0.166765125	0.050509862	3.301634947	0.000961231	0.018335267
ENSMUSG00000001288.15	3113.160363	0.130188793	0.03943811	3.301091097	0.000963096	0.018343948
ENSMUSG00000090799.2	90.2303458	0.289102384	0.087644583	3.298576752	0.000971763	0.018481968
ENSMUSG00000013936.12	85.92128888	0.284960794	0.086433451	3.296880902	0.000977649	0.018564368
ENSMUSG00000003420.8	1727.121386	0.165920741	0.050332279	3.296507591	0.00097895	0.018564368
ENSMUSG00000029861.17	358.8075441	0.270604593	0.082106813	3.29576296	0.000981548	0.018586546
ENSMUSG00000006494.11	1030.656772	-0.204583657	0.06212893	-3.292888776	0.000991637	0.018750298
ENSMUSG00000028128.13	505.8526684	0.238756727	0.072516077	3.292466122	0.000993129	0.018751249
ENSMUSG00000021703.9	3853.924342	-0.143593023	0.043624337	-3.291580675	0.00099626	0.018783118
ENSMUSG00000028007.13	1700.521972	0.168848815	0.051334111	3.289212818	0.00100468	0.018914451
ENSMUSG00000054793.8	1199.034029	-0.184151561	0.056064429	-3.284641669	0.001021121	0.019196198
ENSMUSG00000105112.1	33.44883742	0.237994482	0.07249017	3.283127652	0.001026622	0.019271748
ENSMUSG00000027422.15	4929.23824	0.115568536	0.035261033	3.277514221	0.001047255	0.019602496
ENSMUSG00000017386.10	5608.793762	-0.128445724	0.039186458	-3.277809017	0.001046162	0.019602496
ENSMUSG00000044033.16	9887.807226	-0.111608037	0.034084192	-3.274480907	0.001058563	0.019774108
ENSMUSG00000035274.13	771.4320837	0.210583444	0.064315198	3.27424078	0.001059463	0.019774108
ENSMUSG00000040219.4	181.5860613	-0.28922612	0.088381773	-3.272463435	0.001066147	0.019870346
ENSMUSG00000019923.14	1605.812616	-0.162313912	0.04987626	-3.254332079	0.001136593	0.021152994
ENSMUSG00000028599.10	842.5126011	0.210547618	0.064712681	3.253575869	0.001139623	0.021179077
ENSMUSG00000032006.15	468.0024542	-0.242387535	0.074604569	-3.248963693	0.001158263	0.021494776
ENSMUSG00000057605.4	47.81694555	0.24279306	0.074800648	3.245868409	0.00117093	0.021698714
ENSMUSG00000031349.4	1752.020194	-0.160923657	0.049584153	-3.245465452	0.001172588	0.021698714
ENSMUSG00000044864.16	2766.461205	0.138600728	0.042758777	3.241456753	0.001189205	0.02197495
ENSMUSG00000033400.14	3402.65361	-0.136828578	0.04223853	-3.23942568	0.001197707	0.022100663
ENSMUSG00000060012.9	1473.45626	-0.176767946	0.05462195	-3.236207195	0.001211294	0.022319727
ENSMUSG00000066357.6	1365.799637	0.172398608	0.05328205	3.235585112	0.001213937	0.022336782
ENSMUSG00000027940.18	5763.669435	-0.113471605	0.03508516	-3.234176614	0.00121994	0.022415534
ENSMUSG00000017837.12	1803.28354	-0.153591204	0.047499242	-3.233550626	0.001222617	0.022433032
ENSMUSG00000022754.6	113.0563189	0.286872103	0.088748763	3.232406769	0.001227522	0.022491312
ENSMUSG00000026482.13	377.8906888	0.249602574	0.077249402	3.231126291	0.001233034	0.022509347
ENSMUSG00000042272.17	1641.417894	-0.157886765	0.048872695	-3.230572127	0.001235427	0.022509347
ENSMUSG00000039713.16	3518.098709	0.125955577	0.03897943	3.231334465	0.001232137	0.022509347
ENSMUSG00000056457.6	34.47310017	-0.232700502	0.072028717	-3.230662865	0.001235035	0.022509347
ENSMUSG00000017493.12	2643.078118	0.167331781	0.05180536	3.230009041	0.001237863	0.022522182
ENSMUSG00000022094.15	1281.958301	0.174491253	0.054089858	3.225951387	0.001255547	0.022812023
ENSMUSG00000044080.9	763.310023	-0.209199234	0.064906878	-3.223067247	0.001268258	0.02301083
ENSMUSG00000037266.18	4478.262959	0.120913617	0.037576678	3.217783538	0.001291853	0.023406284
ENSMUSG00000031543.18	2596.394234	-0.133673912	0.041555001	-3.216794797	0.001296313	0.023421852
ENSMUSG00000031007.2	3748.124961	0.141947864	0.044122777	3.217110822	0.001294886	0.023421852
ENSMUSG00000025403.5	2453.891686	0.136712907	0.042515457	3.215604809	0.0013017	0.023486559
ENSMUSG00000052911.9	4442.868894	0.113108191	0.035194448	3.213807834	0.001309873	0.0236013
ENSMUSG00000018861.8	384.5227981	0.247439646	0.077079222	3.210199065	0.001326431	0.023866581
ENSMUSG00000050212.4	238.5189049	0.269541154	0.084014916	3.208253561	0.001335437	0.023995443
ENSMUSG00000029570.5	458.2306122	-0.234644786	0.073189596	-3.205985543	0.001346008	0.024152016
ENSMUSG00000027386.9	271.9343584	0.264791729	0.082621886	3.204861826	0.001351273	0.024213106
ENSMUSG00000015605.5	2594.927773	0.141760698	0.044240482	3.204320832	0.001353815	0.024225285
ENSMUSG00000027882.18	804.4094228	-0.20285337	0.063324887	-3.203375144	0.001358269	0.024238305
ENSMUSG00000030399.2	4523.207147	-0.141431048	0.044145847	-3.203722631	0.001356631	0.024238305
ENSMUSG00000111394.1	863.0137289	-0.197764836	0.061748378	-3.202753519	0.001361204	0.024257407
ENSMUSG00000068747.14	838.0192244	0.200689123	0.062679957	3.201806979	0.001365685	0.024291589
ENSMUSG00000037736.18	123.1060835	0.283550317	0.088577186	3.201166463	0.001368724	0.024291589
ENSMUSG00000032702.16	273.0939309	0.268720308	0.08393884	3.201382221	0.0013677	0.024291589
ENSMUSG00000029638.17	117.4911249	0.283768565	0.088690426	3.199539984	0.001376471	0.024395791
ENSMUSG00000024538.7	3334.849697	0.13101889	0.040969293	3.19797783	0.001383949	0.024461678
ENSMUSG00000025283.15	3281.05936	-0.130600016	0.040834461	-3.1982794	0.001382503	0.024461678
ENSMUSG00000030220.13	848.2886881	0.200840889	0.062817206	3.197227369	0.001387555	0.024473189
ENSMUSG00000046707.9	1968.697789	0.147709269	0.046207247	3.196668873	0.001390244	0.024473189
ENSMUSG00000035242.15	11062.41103	-0.124006502	0.038791296	-3.196761007	0.0013898	0.024473189
ENSMUSG00000031231.4	2375.782082	-0.152297511	0.047681518	-3.194057503	0.001402882	0.024662281
ENSMUSG00000049791.4	312.7228275	0.257984081	0.080809156	3.192510507	0.001410418	0.024761308
ENSMUSG00000027656.7	192.7403643	0.276256458	0.086644362	3.188395066	0.001430649	0.025082636
ENSMUSG00000030433.15	91.28578348	-0.279799026	0.087857096	-3.184706057	0.001449011	0.025370371
ENSMUSG00000029552.19	1711.761522	-0.158941696	0.049985804	-3.179736728	0.001474089	0.025774765
ENSMUSG00000022013.4	658.0745398	-0.208733855	0.065683654	-3.17786605	0.001483633	0.025906817
ENSMUSG00000027313.3	462.3921794	0.251934135	0.079288297	3.177444146	0.001485793	0.025909761
ENSMUSG00000049288.4	3846.942978	0.116320378	0.036632132	3.17536467	0.001496483	0.026061242
ENSMUSG00000037235.13	2800.510957	0.131975682	0.041589641	3.173282571	0.001507257	0.026178789
ENSMUSG00000020190.13	7126.250539	-0.100398095	0.031636731	-3.173466167	0.001506305	0.026178789
ENSMUSG00000054364.5	20637.97878	-0.105234671	0.033167068	-3.172866238	0.00150942	0.026181402
ENSMUSG00000033855.15	1053.919837	0.183977768	0.058015568	3.17117931	0.001518214	0.026298862
ENSMUSG00000073591.4	462.3245699	0.23348278	0.073642397	3.170494032	0.0015218	0.026325919
ENSMUSG00000025794.9	11671.58377	-0.116031397	0.036633821	-3.167329911	0.001538457	0.026578731
ENSMUSG00000022895.15	2165.466928	0.147112123	0.046497049	3.163902369	0.00155669	0.026858065
ENSMUSG00000038074.16	801.4393546	0.19455764	0.06156911	3.159987878	0.001577757	0.027185485
ENSMUSG00000053113.3	911.799537	0.191691127	0.060692501	3.158398908	0.001586383	0.027261901
ENSMUSG00000001281.10	25.12278104	-0.210673882	0.06669705	-3.158668671	0.001584916	0.027261901
ENSMUSG00000022237.17	987.9052708	-0.182493755	0.057791903	-3.157773788	0.001589789	0.027284382
ENSMUSG00000029581.14	10695.91699	0.109532828	0.034724028	3.154381399	0.001608387	0.027567209
ENSMUSG00000010751.15	880.7267392	-0.193165691	0.061257954	-3.153316077	0.001614269	0.027595306
ENSMUSG00000060803.5	2164.668621	-0.140654558	0.044603893	-3.153414378	0.001613726	0.027595306
ENSMUSG00000020386.5	1251.573176	-0.171631831	0.054592005	-3.143900482	0.001667121	0.028401794
ENSMUSG00000036438.12	4062.36204	0.11668336	0.037110725	3.144195071	0.001665444	0.028401794
ENSMUSG00000079428.8	536.5745026	0.242533391	0.077147876	3.143746826	0.001667997	0.028401794
ENSMUSG00000029775.14	2940.275857	0.13089876	0.0416639	3.141778819	0.001679248	0.028556003
ENSMUSG00000045288.10	49.75632264	0.253810277	0.080815867	3.140599561	0.001686024	0.028633792
ENSMUSG00000045193.13	1545.541225	-0.158534041	0.050518417	-3.138143445	0.001700216	0.028837179
ENSMUSG00000035671.6	1258.67529	0.173858835	0.055446716	3.135602033	0.001715018	0.029050343
ENSMUSG00000047675.15	12692.3367	-0.11320278	0.036118642	-3.134192622	0.001723277	0.029152288
ENSMUSG00000052837.6	5725.555409	0.124235474	0.039699339	3.129409149	0.001751582	0.029554259
ENSMUSG00000048915.12	130.0566769	0.277765055	0.08875197	3.129677631	0.001749982	0.029554259
ENSMUSG00000026109.14	318.6775917	0.2556851	0.081736939	3.128146246	0.001759126	0.029643101
ENSMUSG00000020520.14	2531.555766	0.130411782	0.041711323	3.126531881	0.001768813	0.029767777
ENSMUSG00000001783.3	2926.408894	-0.129834559	0.041558216	-3.124161038	0.001783128	0.029969919
ENSMUSG00000021725.9	349.3486679	0.250896902	0.08038848	3.121055411	0.001802041	0.030248715
ENSMUSG00000039630.10	10544.98558	0.091399192	0.029315997	3.117724119	0.001822533	0.030379612
ENSMUSG00000075307.3	10137.05048	-0.137216843	0.043989266	-3.119325565	0.001812656	0.030379612
ENSMUSG00000044167.6	793.4822958	0.198651387	0.063725535	3.117296495	0.001825179	0.030379612
ENSMUSG00000028082.13	1862.545896	0.148375095	0.047599847	3.117133878	0.001826186	0.030379612
ENSMUSG00000020372.15	20734.99265	-0.101564278	0.032576012	-3.11776278	0.001822294	0.030379612
ENSMUSG00000021913.8	72.37333922	0.264445047	0.084809332	3.118112594	0.001820133	0.030379612
ENSMUSG00000022246.14	2492.635269	0.133873767	0.042943827	3.117415842	0.00182444	0.030379612
ENSMUSG00000025229.15	434.4548226	0.242399326	0.077791823	3.11600008	0.001833222	0.030457711
ENSMUSG00000031253.15	1480.215374	0.163147726	0.052371816	3.115181777	0.001838316	0.030503381
ENSMUSG00000067629.13	530.5234187	0.218302984	0.070165568	3.111255129	0.001862939	0.030872579
ENSMUSG00000003955.8	947.9769298	-0.19072413	0.061344393	-3.109071908	0.00187676	0.031062055
ENSMUSG00000079685.10	584.9239755	-0.214306346	0.068948435	-3.108211921	0.00188223	0.031113007
ENSMUSG00000020107.10	1440.957341	-0.169819379	0.054648783	-3.107468653	0.00188697	0.031151767
ENSMUSG00000000171.5	2632.663713	-0.130936305	0.042142154	-3.107015	0.001889868	0.031160068
ENSMUSG00000026640.12	2681.34452	0.140177198	0.045143702	3.105132972	0.001901935	0.031299602
ENSMUSG00000015568.16	409.6280377	0.242499707	0.078101123	3.104945198	0.001903143	0.031299602
ENSMUSG00000031284.16	272.4154937	0.259302771	0.083615835	3.101120378	0.001927899	0.031666714
ENSMUSG00000061119.7	575.6796475	-0.225757882	0.072819474	-3.100240507	0.001933636	0.031680939
ENSMUSG00000022957.20	2718.942374	0.129831809	0.041875579	3.100418241	0.001932476	0.031680939
ENSMUSG00000029456.12	256.7620793	-0.257035515	0.083022756	-3.095964631	0.001961738	0.032100936
ENSMUSG00000026277.14	3294.63159	-0.119304078	0.038572158	-3.093010169	0.001981373	0.032381517
ENSMUSG00000026389.16	1553.47845	-0.168429321	0.054490327	-3.09099488	0.001994871	0.032520897
ENSMUSG00000028641.16	1585.401678	0.1703938	0.055125958	3.090990278	0.001994902	0.032520897
ENSMUSG00000034612.7	1437.285689	0.169555619	0.054883576	3.089369018	0.002005821	0.032620266
ENSMUSG00000002249.20	939.2722455	0.182318337	0.059015289	3.089340743	0.002006012	0.032620266
ENSMUSG00000026737.12	1611.448212	-0.157115508	0.050902769	-3.086580777	0.002024729	0.032883524
ENSMUSG00000045216.7	1657.177784	0.177049651	0.057442217	3.082221761	0.002054617	0.03328582
ENSMUSG00000055322.15	10361.01764	0.095514748	0.030987681	3.082345728	0.002053762	0.03328582
ENSMUSG00000027508.15	159.4691762	-0.271539222	0.088113299	-3.081705306	0.002058185	0.033302148
ENSMUSG00000014496.8	1596.6585	0.155662057	0.050539959	3.079979876	0.002070146	0.033454071
ENSMUSG00000038437.11	1682.481136	0.153630915	0.049892953	3.079210724	0.002075498	0.033498953
ENSMUSG00000025350.15	308.1717342	-0.254657932	0.082731732	-3.078116784	0.002083133	0.033580511
ENSMUSG00000026594.14	1034.442109	-0.176855315	0.057474478	-3.077110413	0.002090179	0.033610796
ENSMUSG00000038539.15	2461.555139	0.150149607	0.048795315	3.077131597	0.00209003	0.033610796
ENSMUSG00000043079.17	3496.734883	0.118973952	0.038707727	3.073648625	0.002114583	0.033961252
ENSMUSG00000005802.12	3476.950823	-0.126093957	0.041047883	-3.07187477	0.002127189	0.034101795
ENSMUSG00000055053.18	10285.57181	-0.093836142	0.0305488	-3.071680121	0.002128577	0.034101795
ENSMUSG00000014030.15	110.8052386	-0.272319688	0.08870144	-3.070070667	0.002140081	0.034243933
ENSMUSG00000022687.12	170.0807854	0.270598475	0.088173513	3.068931539	0.002148258	0.034332543
ENSMUSG00000048234.13	870.2246363	0.196852626	0.064200041	3.066238317	0.002167705	0.03454271
ENSMUSG00000026589.14	426.7317072	0.228638774	0.074554496	3.066733551	0.002164117	0.03454271
ENSMUSG00000027171.10	1094.862818	-0.198204163	0.064653388	-3.06564231	0.00217203	0.03454271
ENSMUSG00000001289.12	2912.994373	-0.135308122	0.044134065	-3.065843137	0.002170572	0.03454271
ENSMUSG00000053110.13	2438.522493	0.131459256	0.042898234	3.064444457	0.002180747	0.03463899
ENSMUSG00000087574.1	219.8306302	-0.262608559	0.085731809	-3.063140299	0.002190273	0.034747887
ENSMUSG00000037568.12	2324.896251	-0.131226954	0.0428783	-3.06045141	0.002210036	0.03501871
ENSMUSG00000053175.17	87.44854754	0.266775543	0.087209478	3.059020064	0.002220623	0.03510095
ENSMUSG00000021270.13	12369.18983	-0.100103971	0.032723045	-3.059127619	0.002219826	0.03510095
ENSMUSG00000074480.4	1058.954527	0.170669179	0.055811394	3.057963052	0.002228471	0.03514628
ENSMUSG00000046364.14	7726.57052	-0.129889382	0.042476576	-3.057906117	0.002228894	0.03514628
ENSMUSG00000062075.13	2728.336058	-0.125414804	0.041049242	-3.055228292	0.002248893	0.035418699
ENSMUSG00000067071.8	5165.581049	0.124507211	0.040779907	3.053150913	0.00226452	0.035621697
ENSMUSG00000028671.16	485.7908237	-0.229139364	0.075085629	-3.051707309	0.002275439	0.035750218
ENSMUSG00000006301.17	5462.13131	-0.108125571	0.035465291	-3.048771572	0.002297791	0.036057861
ENSMUSG00000079470.8	695.6816148	-0.207873918	0.068241002	-3.046173311	0.002317742	0.0362834
ENSMUSG00000035373.2	47.84688765	0.243670455	0.079988538	3.046317161	0.002316633	0.0362834
ENSMUSG00000028163.17	2496.828463	0.135736153	0.044565388	3.0457752	0.002320813	0.036287805
ENSMUSG00000069188.5	73.22124555	0.252501944	0.082938657	3.044442143	0.002331123	0.036405251
ENSMUSG00000020849.13	14549.12033	-0.088656271	0.029167738	-3.039531917	0.002369461	0.036959613
ENSMUSG00000025464.15	161.6778077	0.266410044	0.087768041	3.035387817	0.002402266	0.03739295
ENSMUSG00000019189.13	3001.55421	-0.122541361	0.040372118	-3.035296819	0.002402991	0.03739295
ENSMUSG00000025025.13	736.3298702	-0.196621163	0.064792928	-3.034608405	0.002408482	0.03743362
ENSMUSG00000028447.11	1242.671368	-0.169580146	0.055918824	-3.032612896	0.002424464	0.037525659
ENSMUSG00000030342.8	5656.360768	-0.113562034	0.037449199	-3.032428955	0.002425942	0.037525659
ENSMUSG00000036751.7	2557.966726	-0.135170066	0.044566202	-3.033017422	0.002421216	0.037525659
ENSMUSG00000049295.17	922.9712106	0.186689096	0.061556839	3.032792113	0.002423025	0.037525659
ENSMUSG00000092274.2	3321.203269	-0.124343668	0.04101507	-3.03165809	0.002432145	0.037576933
ENSMUSG00000030329.11	55.20492792	0.241858175	0.079795776	3.030964647	0.002437738	0.037618662
ENSMUSG00000029309.7	122.7409563	-0.268707563	0.088740162	-3.028026514	0.002461565	0.037941348
ENSMUSG00000000693.10	820.6726877	0.186515954	0.061617738	3.026984751	0.002470064	0.037982346
ENSMUSG00000037032.16	1842.75602	-0.153840176	0.050818842	-3.027227119	0.002468084	0.037982346
ENSMUSG00000050732.9	1036.136486	-0.18393747	0.060817304	-3.024426581	0.002491049	0.038259811
ENSMUSG00000020737.12	6587.05463	-0.115162629	0.038085701	-3.023775971	0.002496412	0.038296966
ENSMUSG00000056665.2	519.0681688	-0.221065932	0.073157023	-3.021800563	0.00251276	0.038502356
ENSMUSG00000032301.13	2048.653561	-0.134416337	0.044495568	-3.02089271	0.002520306	0.038537806
ENSMUSG00000019795.17	2164.370774	-0.138175926	0.045741357	-3.020809547	0.002520999	0.038537806
ENSMUSG00000048373.8	83.29143751	0.260605874	0.086285601	3.020270728	0.002525488	0.038561124
ENSMUSG00000028937.14	1320.529438	-0.165685486	0.054950846	-3.015158075	0.002568454	0.039171175
ENSMUSG00000063564.13	38.56552495	0.227329184	0.075461662	3.012512272	0.00259095	0.03946799
ENSMUSG00000032601.13	3354.23012	-0.118567212	0.039363017	-3.012147508	0.002594065	0.039469232
ENSMUSG00000041736.7	7532.215194	-0.117702955	0.039107295	-3.009744245	0.002614678	0.039736379
ENSMUSG00000064373.12	841.7363864	0.184283962	0.06123845	3.009285239	0.002618631	0.03975003
ENSMUSG00000032735.14	2181.295196	-0.154667608	0.051417179	-3.008092087	0.002628935	0.039859919
ENSMUSG00000019850.11	827.0285603	-0.194115243	0.064552281	-3.007101231	0.002637519	0.039943523
ENSMUSG00000039323.18	8382.354172	0.109365877	0.036383467	3.005922392	0.002647766	0.040005556
ENSMUSG00000039376.13	10248.06947	0.10254943	0.034114734	3.006015795	0.002646952	0.040005556
ENSMUSG00000096054.3	2667.455406	-0.124348053	0.041396239	-3.003849038	0.002665876	0.040232455
ENSMUSG00000037638.5	377.0538871	-0.228491841	0.076099821	-3.002527947	0.002677474	0.040360669
ENSMUSG00000043336.14	2625.431087	-0.127143528	0.042362896	-3.001294487	0.002688344	0.040430835
ENSMUSG00000024493.8	3055.919444	0.136235182	0.045391901	3.001310338	0.002688204	0.040430835
ENSMUSG00000022178.11	2061.095681	0.14494671	0.048318255	2.999833277	0.002701274	0.040578379
ENSMUSG00000006576.16	1867.173723	-0.16123096	0.053773215	-2.998350748	0.002714451	0.040729285
ENSMUSG00000015092.9	2806.13626	-0.138501229	0.046197992	-2.997992389	0.002717645	0.040730229
ENSMUSG00000039159.16	4757.075142	0.110853671	0.037031533	2.993493993	0.002758029	0.041287922
ENSMUSG00000001123.15	351.0626838	0.237824561	0.079505146	2.991310291	0.002777831	0.041536552
ENSMUSG00000028883.17	876.5943491	0.189286634	0.063437137	2.983845805	0.002846502	0.042398552
ENSMUSG00000029860.16	21016.64935	0.080551817	0.026995119	2.983940086	0.002845625	0.042398552
ENSMUSG00000060510.14	1462.058554	0.158128613	0.052998744	2.983629441	0.002848515	0.042398552
ENSMUSG00000031169.13	1812.569635	0.153756427	0.051531373	2.983744059	0.002847448	0.042398552
ENSMUSG00000010175.13	91.03533031	0.262017715	0.087906897	2.980627511	0.002876585	0.042767415
ENSMUSG00000039001.12	5209.91216	-0.141214344	0.047402578	-2.979043562	0.002891497	0.042940046
ENSMUSG00000001227.11	93.55805979	0.261162927	0.087763923	2.975743534	0.002922792	0.0433553
ENSMUSG00000018001.18	3421.85258	0.112918592	0.037972839	2.973667404	0.002942638	0.043599981
ENSMUSG00000096210.2	5216.181368	0.100663857	0.033892861	2.970060749	0.002977409	0.04406497
ENSMUSG00000058600.13	8048.073297	-0.122902679	0.041411245	-2.967857625	0.002998832	0.044331597
ENSMUSG00000031709.15	250.6372431	-0.254802348	0.085943797	-2.964755536	0.003029235	0.044708943
ENSMUSG00000063696.7	202.8744864	0.263109227	0.08875174	2.964552895	0.003031231	0.044708943
ENSMUSG00000020099.8	3100.005857	0.1277769	0.043112302	2.963815272	0.003038506	0.044765491
ENSMUSG00000114733.1	251.639723	0.252458014	0.085195579	2.963275981	0.003043835	0.044793273
ENSMUSG00000020019.4	1673.770627	-0.145489026	0.049106982	-2.962695337	0.003049582	0.04480262
ENSMUSG00000037253.8	1326.577607	0.167570283	0.056563501	2.962516112	0.003051358	0.04480262
ENSMUSG00000018474.17	10771.22761	0.086494391	0.029263322	2.955726998	0.003119331	0.04574901
ENSMUSG00000112963.1	90.04990341	-0.257447251	0.087121314	-2.95504326	0.003126252	0.045798889
ENSMUSG00000036781.13	1448.341575	-0.158342671	0.053754208	-2.945679532	0.003222461	0.047102239
ENSMUSG00000039081.10	857.6623361	0.1899416	0.064481064	2.945695796	0.003222291	0.047102239
ENSMUSG00000027776.12	140.3626955	-0.260619577	0.088490721	-2.945162769	0.003227848	0.047128031
ENSMUSG00000038884.14	285.8316926	0.240737419	0.081767094	2.944184592	0.003238068	0.047224246
ENSMUSG00000031701.6	6042.469612	0.096548328	0.032815537	2.942152895	0.00325939	0.047428858
ENSMUSG00000034607.6	22.03961939	-0.187074424	0.063578657	-2.942409177	0.003256693	0.047428858
ENSMUSG00000026688.5	1186.64416	-0.170396912	0.05796825	-2.9394869	0.003287562	0.047785352
ENSMUSG00000018166.8	5728.627914	-0.10311197	0.035092268	-2.938310193	0.003300067	0.047913578
ENSMUSG00000018363.16	1706.557461	0.145153055	0.049444242	2.935691792	0.003328048	0.048265972
ENSMUSG00000050503.8	556.0502879	-0.201795341	0.068800983	-2.933029908	0.003356716	0.04862752
ENSMUSG00000020821.17	8669.265859	0.089938221	0.030670408	2.932410276	0.003363421	0.048670459
ENSMUSG00000019917.10	1180.82277	-0.161815745	0.055217677	-2.9305062	0.003384102	0.04886103
ENSMUSG00000038591.3	99.77376943	0.257327001	0.087804837	2.93066999	0.003382319	0.04886103
ENSMUSG00000028393.10	913.2150757	-0.178988606	0.061112497	-2.92883806	0.003402316	0.049069549
ENSMUSG00000061410.6	2262.425234	0.132778149	0.045363833	2.926960556	0.003422923	0.049257526
ENSMUSG00000061315.14	16558.50147	-0.087031108	0.029733585	-2.92703048	0.003422153	0.049257526
ENSMUSG00000028517.8	826.722675	0.180415243	0.061664258	2.925766876	0.003436083	0.049392272
ENSMUSG00000062997.6	7221.053295	-0.134388102	0.045941932	-2.925173042	0.003442647	0.049432008
ENSMUSG00000021670.14	2905.822017	-0.14240817	0.048717649	-2.92313305	0.003465284	0.049702184
ENSMUSG00000026249.10	188.4866413	-0.253707272	0.086820543	-2.922203243	0.003475647	0.04979591
ENSMUSG00000044147.8	2373.435688	0.136088505	0.046579252	2.921655046	0.003481769	0.049828753
ENSMUSG00000051853.10	7509.374157	-0.104268568	0.035712604	-2.919657381	0.003504164	0.050039155
ENSMUSG00000022533.14	12884.72033	0.088856559	0.030432314	2.919809522	0.003502454	0.050039155
ENSMUSG00000062647.16	13283.21776	-0.10023955	0.034344988	-2.918607787	0.003515983	0.050097944
ENSMUSG00000063457.14	10518.44172	-0.119810144	0.041046158	-2.918912544	0.003512548	0.050097944
ENSMUSG00000024782.7	1832.916982	-0.138482399	0.047463624	-2.917653287	0.003526763	0.050196558
ENSMUSG00000036712.15	2626.766188	0.123767838	0.042428743	2.917075296	0.003533305	0.050234711
ENSMUSG00000006676.16	3955.930144	0.111784683	0.038350076	2.914849034	0.003558606	0.050539203
ENSMUSG00000023800.15	861.7763014	0.180537497	0.061952436	2.914130738	0.003566805	0.050545279
ENSMUSG00000024521.7	2010.887201	-0.143191749	0.049136953	-2.914135684	0.003566748	0.050545279
ENSMUSG00000042851.17	254.3739947	-0.242730169	0.083380849	-2.911102163	0.003601562	0.05098229
ENSMUSG00000005198.15	5456.176188	0.11286014	0.038787856	2.909677177	0.003618023	0.051158735
ENSMUSG00000054640.14	113.2709673	0.258307712	0.088785581	2.909343029	0.003621892	0.051158735
ENSMUSG00000043004.13	92.06946979	0.255827258	0.087950055	2.908778831	0.003628435	0.051195558
ENSMUSG00000049807.16	3371.547044	0.131484232	0.045236673	2.906584905	0.003653977	0.051454444
ENSMUSG00000017221.14	4504.219228	-0.10491827	0.036105916	-2.905847077	0.003662604	0.051454444
ENSMUSG00000034243.17	3995.028305	0.115126344	0.039615792	2.906071972	0.003659973	0.051454444
ENSMUSG00000024924.14	184.3513777	0.252809176	0.086999186	2.905879772	0.003662221	0.051454444
ENSMUSG00000036550.16	5831.674821	0.101117951	0.034829355	2.903239229	0.003693244	0.051828923
ENSMUSG00000058881.12	1995.032297	0.137073335	0.047236348	2.901861418	0.003709526	0.052001319
ENSMUSG00000024030.6	194.7998003	-0.251707828	0.0867616	-2.901143231	0.003718039	0.052064551
ENSMUSG00000009927.9	6575.707833	-0.118039157	0.040692458	-2.900762555	0.003722558	0.052071787
ENSMUSG00000022265.7	14540.89598	0.0944454	0.03258527	2.898407824	0.003750625	0.05240804
ENSMUSG00000033671.18	2227.126791	-0.133143389	0.04597543	-2.895968313	0.003779906	0.052760507
ENSMUSG00000026238.14	9604.868322	0.09344975	0.03228011	2.894963852	0.003792022	0.052816289
ENSMUSG00000101795.2	83.68857881	0.24840204	0.085801883	2.895065146	0.003790799	0.052816289
ENSMUSG00000041559.7	64.48402557	0.232007233	0.080213051	2.892387574	0.00382326	0.053194425
ENSMUSG00000003072.15	7189.688471	-0.102573354	0.035484981	-2.890613175	0.003844911	0.053438507
ENSMUSG00000026478.14	5891.407389	0.104121383	0.036039721	2.889072946	0.003863794	0.05364365
ENSMUSG00000079037.9	6383.049258	0.109954412	0.038068438	2.888335219	0.003872869	0.053690147
ENSMUSG00000028698.13	813.0878837	0.179604041	0.062186967	2.888129922	0.003875398	0.053690147
ENSMUSG00000038650.15	6544.055393	-0.095897522	0.033212137	-2.88742399	0.003884104	0.053753526
ENSMUSG00000037295.7	906.5314808	0.174435147	0.060448256	2.88569361	0.003905522	0.053935171
ENSMUSG00000061758.13	469.4538102	-0.215570707	0.074699156	-2.885851967	0.003903557	0.053935171
ENSMUSG00000015202.13	2171.131323	-0.130793628	0.045385394	-2.881844067	0.003953553	0.054472873
ENSMUSG00000038168.5	70.18336013	0.247142196	0.08576657	2.881567923	0.003957019	0.054472873
ENSMUSG00000024379.3	82.69849414	-0.247802847	0.08597867	-2.882143292	0.003949801	0.054472873
ENSMUSG00000027339.15	370.9147025	0.225143507	0.078148143	2.88098346	0.003964364	0.054516297
ENSMUSG00000037936.15	568.1222461	-0.202281243	0.070224818	-2.880480838	0.003970691	0.054545636
ENSMUSG00000028776.14	137.7272598	0.255049742	0.088638809	2.87740488	0.004009608	0.054906302
ENSMUSG00000091537.2	938.1736691	-0.173913817	0.060434926	-2.877703805	0.004005811	0.054906302
ENSMUSG00000020325.10	307.3173556	0.23847809	0.082862945	2.877982298	0.004002276	0.054906302
ENSMUSG00000005882.18	1215.935256	-0.157620609	0.054830144	-2.874707188	0.004044023	0.055319349
ENSMUSG00000026564.9	3389.943154	-0.12322937	0.042877975	-2.873955006	0.004053667	0.05539302
ENSMUSG00000028885.8	109.9585887	-0.254670502	0.088658235	-2.872496868	0.004072421	0.055590899
ENSMUSG00000024308.14	1438.277775	0.146020606	0.050865774	2.870704508	0.004095582	0.055848452
ENSMUSG00000038127.14	2588.077805	0.122844494	0.042804175	2.869918485	0.004105776	0.055928842
ENSMUSG00000005656.9	2138.842814	-0.129395973	0.04509845	-2.869188916	0.004115259	0.05599938
ENSMUSG00000006281.8	1308.504131	0.151693551	0.052884654	2.868385036	0.004125731	0.056083213
ENSMUSG00000038967.13	882.4158406	-0.176711475	0.061625372	-2.867511672	0.004137135	0.056153993
ENSMUSG00000039741.15	988.3026952	0.184656803	0.064400365	2.867325433	0.004139571	0.056153993
ENSMUSG00000058793.14	5719.623829	-0.096515903	0.033664668	-2.86697916	0.004144103	0.056156912
ENSMUSG00000005973.6	3618.204719	0.11055493	0.038589764	2.864877092	0.004171711	0.056472208
ENSMUSG00000033629.6	1028.428378	0.162601258	0.056766327	2.864396319	0.004178049	0.05649921
ENSMUSG00000039960.5	1139.573854	-0.158159756	0.0552314	-2.863584062	0.004188777	0.056585456
ENSMUSG00000016179.11	141.8565589	0.254254201	0.088801864	2.863162894	0.004194349	0.056601952
ENSMUSG00000001089.14	3175.144075	0.113065967	0.039504494	2.862103874	0.00420839	0.05673258
ENSMUSG00000036565.7	1588.423437	0.15299418	0.053473387	2.861127541	0.004221372	0.056848682
ENSMUSG00000030868.6	726.8954736	-0.180501918	0.063155797	-2.858041949	0.00426264	0.057345076
ENSMUSG00000027360.5	195.429268	-0.250801136	0.087782325	-2.857080127	0.004275579	0.057400419
ENSMUSG00000032374.14	1898.266264	0.15445026	0.054055691	2.857243305	0.004273381	0.057400419
ENSMUSG00000037852.8	3218.072206	-0.118109392	0.041395115	-2.853220548	0.004327857	0.058042368
ENSMUSG00000040339.10	1225.157701	-0.159307912	0.055911752	-2.849274206	0.00438191	0.058646361
ENSMUSG00000033940.8	2372.011976	-0.127598595	0.044781234	-2.84937646	0.004380501	0.058646361
ENSMUSG00000048482.14	323.7343807	0.234287702	0.0822473	2.848576215	0.004391533	0.058714756
ENSMUSG00000019977.16	1709.923993	-0.141457009	0.049670313	-2.847918622	0.004400618	0.058775805
ENSMUSG00000032503.18	893.1847614	-0.178189642	0.062607103	-2.846156939	0.004425038	0.059041354
ENSMUSG00000025465.13	1293.340848	0.158943661	0.055868859	2.844941938	0.004441952	0.059206304
ENSMUSG00000006575.14	228.7240577	-0.241204408	0.084889796	-2.841382812	0.004491836	0.059809919
ENSMUSG00000018770.9	6620.515441	-0.0957946	0.033721948	-2.840719694	0.004501186	0.059873134
ENSMUSG00000026208.9	64121.64083	-0.084277817	0.02968139	-2.839416142	0.004519617	0.060004979
ENSMUSG00000021520.4	1236.181538	-0.154802698	0.054522194	-2.839260262	0.004521826	0.060004979
ENSMUSG00000040618.7	615.2174623	0.19588778	0.068997871	2.839040921	0.004524935	0.060004979
ENSMUSG00000019943.10	7392.085282	-0.104001734	0.03663903	-2.838550439	0.004531896	0.06003608
ENSMUSG00000031659.13	9341.782283	0.082269908	0.028993786	2.837501342	0.004546816	0.060172455
ENSMUSG00000021978.9	3497.395421	0.117846159	0.04154299	2.836727913	0.004557844	0.0602571
ENSMUSG00000031097.15	9862.106409	-0.126291372	0.044539634	-2.835482937	0.004575646	0.060431044
ENSMUSG00000051790.15	2300.604138	0.129384408	0.045665279	2.833321319	0.004606705	0.060779544
ENSMUSG00000052146.16	9014.841854	-0.113703284	0.040157505	-2.831432975	0.004633994	0.061077643
ENSMUSG00000000325.16	841.5129388	-0.174869417	0.061827154	-2.828359473	0.004678724	0.061604774
ENSMUSG00000043716.13	15913.75996	-0.111032333	0.039281649	-2.826570067	0.004704945	0.061726789
ENSMUSG00000028140.13	1048.727916	-0.157701034	0.055795087	-2.82643224	0.00470697	0.061726789
ENSMUSG00000035954.10	216.5667085	0.243406149	0.086099847	2.827021846	0.004698312	0.061726789
ENSMUSG00000024730.7	46.90377276	-0.226580985	0.08015936	-2.826631672	0.00470404	0.061726789
ENSMUSG00000042444.10	1167.120772	-0.1700033	0.06017115	-2.825329073	0.004723208	0.061847115
ENSMUSG00000087579.7	59.85376458	0.229056102	0.081077122	2.825163201	0.004725654	0.061847115
ENSMUSG00000071644.10	5710.860648	-0.104021949	0.036831995	-2.824227934	0.004739467	0.06196555
ENSMUSG00000028036.6	74.97769277	0.241824441	0.085647532	2.823484042	0.004750479	0.062047171
ENSMUSG00000006356.10	13444.53131	-0.08661874	0.030686187	-2.822727414	0.004761704	0.062131399
ENSMUSG00000030671.9	441.3436149	0.208874608	0.07400593	2.822403678	0.004766514	0.062131842
ENSMUSG00000006517.5	1170.675919	-0.168671834	0.059770204	-2.822005316	0.004772439	0.062146801
ENSMUSG00000042197.13	1302.620855	0.153948966	0.054596213	2.819773688	0.004805753	0.06251804
ENSMUSG00000005413.8	940.5058085	0.171857119	0.061001705	2.817251087	0.004843664	0.062948281
ENSMUSG00000084349.3	1127.250859	0.175487937	0.062300429	2.81680143	0.00485045	0.062973562
ENSMUSG00000025510.14	3920.573666	-0.107541445	0.038197221	-2.815425874	0.004871263	0.063180722
ENSMUSG00000000303.12	75.03984602	0.243271227	0.086417911	2.815055649	0.004876879	0.063190554
ENSMUSG00000052040.10	1967.04296	0.131390274	0.0466878	2.814231449	0.004889401	0.063289771
ENSMUSG00000051451.6	954.7371346	0.180807603	0.064270941	2.813209195	0.004904973	0.063428224
ENSMUSG00000025255.18	2255.906655	0.125270549	0.044549359	2.811949519	0.004924223	0.063613921
ENSMUSG00000014773.13	910.1441321	0.17138501	0.060959418	2.811460708	0.004931711	0.063647454
ENSMUSG00000007739.10	6100.70105	-0.096234738	0.034240032	-2.810591375	0.004945055	0.063756406
ENSMUSG00000074170.5	586.7921311	0.191259447	0.068101572	2.808443921	0.004978155	0.064119625
ENSMUSG00000032420.8	266.2065994	-0.23722933	0.08451695	-2.806884655	0.005002315	0.064367078
ENSMUSG00000027078.14	677.7960591	-0.183912467	0.065611189	-2.80306562	0.005061937	0.065069898
ENSMUSG00000058558.12	11292.517	-0.097116302	0.034683883	-2.800041184	0.005109609	0.065617868
ENSMUSG00000038718.15	780.3684826	0.18018269	0.064398101	2.797950385	0.005142801	0.065978995
ENSMUSG00000027111.15	5635.662228	-0.103849775	0.037121809	-2.797540824	0.005149326	0.065997617
ENSMUSG00000029718.14	8225.788707	0.087198881	0.031176438	2.796948157	0.005158781	0.066053723
ENSMUSG00000087364.1	168.4524821	-0.244794392	0.087539705	-2.796381295	0.005167839	0.06610464
ENSMUSG00000043542.12	865.0312928	0.170617142	0.061021985	2.79599463	0.005174026	0.066118767
ENSMUSG00000029710.15	1246.867037	0.151166652	0.054080206	2.795230724	0.005186269	0.066210176
ENSMUSG00000048911.15	484.4426196	0.203608525	0.072872542	2.794036271	0.005205464	0.066390079
ENSMUSG00000044254.6	88.13505907	0.244874335	0.087734966	2.79106891	0.005253429	0.066936193
ENSMUSG00000018286.6	3226.20274	-0.114019834	0.040864626	-2.790184221	0.005267806	0.067053705
ENSMUSG00000031696.9	6806.388619	0.093151474	0.033395801	2.789316976	0.005281934	0.067167821
ENSMUSG00000062328.7	9976.961336	-0.095168511	0.034126535	-2.788695428	0.005292081	0.067231132
ENSMUSG00000047420.8	113.0810552	0.247292189	0.088717099	2.7874242	0.005312888	0.067429622
ENSMUSG00000071659.3	1985.649308	0.131091199	0.04704217	2.786674125	0.0053252	0.067520007
ENSMUSG00000058756.13	1430.15893	0.14332867	0.051447221	2.785936125	0.005337339	0.067608024
ENSMUSG00000046330.10	6856.227649	-0.107525982	0.038620106	-2.784196938	0.005366044	0.067905514
ENSMUSG00000070565.11	2018.281686	0.126235178	0.045347285	2.783742806	0.005373563	0.067934573
ENSMUSG00000024378.9	864.3167213	-0.186769089	0.067103807	-2.783286057	0.005381134	0.067964243
ENSMUSG00000020458.16	26829.48802	-0.075383005	0.027088747	-2.782816216	0.005388932	0.067996721
ENSMUSG00000017057.9	709.3664937	0.179835873	0.064653933	2.781514806	0.005410586	0.068203795
ENSMUSG00000031548.7	160.077719	0.2447425	0.088021554	2.78048373	0.005427798	0.068354524
ENSMUSG00000048429.10	1317.717078	0.145108045	0.052199066	2.779897364	0.005437608	0.068411842
ENSMUSG00000024404.6	3661.806983	-0.108891599	0.039183344	-2.779027708	0.005452187	0.068528991
ENSMUSG00000022440.9	1552.042319	-0.137789959	0.049590398	-2.778561255	0.005460022	0.068561219
ENSMUSG00000018672.15	1028.451886	0.162750239	0.058580931	2.778211885	0.005465896	0.068568799
ENSMUSG00000020777.16	3150.257663	-0.109366632	0.039371557	-2.777808161	0.005472692	0.068587908
ENSMUSG00000022469.17	127.8692956	0.246533532	0.0887917	2.776538016	0.005494121	0.068790202
ENSMUSG00000024735.13	5121.400228	-0.099325195	0.035782302	-2.775819062	0.005506284	0.068876204
ENSMUSG00000036775.12	179.3466479	-0.245069138	0.088327356	-2.774555354	0.005527723	0.069077948
ENSMUSG00000041189.9	4720.941022	-0.111653499	0.040296517	-2.77079778	0.005591914	0.069813065
ENSMUSG00000006273.14	3493.133654	-0.11826556	0.042775358	-2.764805858	0.005695668	0.070986913
ENSMUSG00000058569.8	3445.567418	0.124381587	0.044993643	2.764425773	0.005702308	0.070986913
ENSMUSG00000079435.9	3721.646296	-0.12798174	0.046292266	-2.764646261	0.005698455	0.070986913
ENSMUSG00000023959.8	292.5531702	0.235364504	0.085167556	2.763546518	0.005717694	0.071110405
ENSMUSG00000035861.6	137.309022	-0.244981089	0.088782264	-2.759347168	0.005791697	0.071961974
ENSMUSG00000025225.14	2631.470922	-0.115262266	0.041791247	-2.758048015	0.005814766	0.072179662
ENSMUSG00000006403.13	3212.853648	0.118201825	0.042873439	2.756994248	0.005833538	0.072343654
ENSMUSG00000022382.15	17.70681769	-0.153468948	0.055679348	-2.756299284	0.005845948	0.072428511
ENSMUSG00000032366.15	23817.42975	0.081976188	0.029746131	2.755860571	0.005853794	0.072456719
ENSMUSG00000033228.8	3863.922509	0.107246263	0.038958703	2.752819171	0.005908452	0.07306374
ENSMUSG00000027628.10	930.8974322	-0.168074991	0.061071034	-2.752122901	0.00592103	0.073149737
ENSMUSG00000029406.15	1066.112854	-0.167008361	0.060714857	-2.750700067	0.005946807	0.073398487
ENSMUSG00000031229.16	3422.606749	0.111697331	0.04063626	2.748710916	0.005983013	0.073775368
ENSMUSG00000032265.14	79.91399246	0.239154549	0.087094901	2.745907575	0.006034376	0.074338256
ENSMUSG00000083773.4	5551.351659	-0.112317195	0.040911904	-2.74534263	0.006044775	0.074395912
ENSMUSG00000036779.12	1278.862826	0.144091914	0.052538014	2.742621995	0.00609508	0.074944142
ENSMUSG00000090862.3	4590.321809	-0.112310394	0.040968641	-2.741374613	0.006118271	0.075158248
ENSMUSG00000039703.15	3362.758029	-0.10565273	0.038560147	-2.739946223	0.006144924	0.075414447
ENSMUSG00000032431.6	1669.735759	0.147134196	0.053736442	2.738071063	0.006180072	0.075560674
ENSMUSG00000022016.16	2368.175702	0.120296762	0.043930315	2.738354162	0.006174754	0.075560674
ENSMUSG00000022992.17	2883.925911	0.115771967	0.042278331	2.73832872	0.006175232	0.075560674
ENSMUSG00000022548.14	71.0350965	-0.235290073	0.085924784	-2.738326042	0.006175282	0.075560674
ENSMUSG00000023827.8	1329.965571	-0.146781618	0.053685143	-2.734119913	0.006254726	0.076401627
ENSMUSG00000039298.16	1460.173239	-0.148401338	0.054299416	-2.733019039	0.00627567	0.076513774
ENSMUSG00000007836.6	9768.982721	0.218949546	0.080106527	2.733229779	0.006271656	0.076513774
ENSMUSG00000026414.13	27967.62312	-0.098845217	0.036177299	-2.732244243	0.006290449	0.076550468
ENSMUSG00000040209.12	1750.010139	-0.143592049	0.052549895	-2.732489735	0.006285763	0.076550468
ENSMUSG00000031621.9	86.12496064	0.23917793	0.087561796	2.731532949	0.006304044	0.076575124
ENSMUSG00000000435.1	798.6277719	-0.181456026	0.066430366	-2.731522291	0.006304248	0.076575124
ENSMUSG00000028645.11	1505.490495	-0.178423693	0.065360872	-2.729824255	0.00633681	0.076898841
ENSMUSG00000113216.1	331.6805845	0.222152975	0.081432509	2.728062512	0.006370753	0.077238705
ENSMUSG00000024777.9	1548.671142	-0.135795099	0.049813237	-2.726084622	0.006409056	0.077630741
ENSMUSG00000033799.10	913.2339848	0.1623598	0.059566494	2.725690057	0.006416722	0.077631859
ENSMUSG00000022404.8	1294.557913	0.142195012	0.052172738	2.725465747	0.006421084	0.077631859
ENSMUSG00000039230.14	3345.404284	-0.112275574	0.041200556	-2.725098528	0.00642823	0.077646096
ENSMUSG00000074781.5	3488.201259	-0.107381637	0.039413169	-2.724511647	0.006439666	0.077712072
ENSMUSG00000035828.11	941.2799345	0.162139935	0.05955055	2.722727751	0.006474539	0.078060497
ENSMUSG00000021892.14	1110.731043	0.149982304	0.055137601	2.720145628	0.006525317	0.078599862
ENSMUSG00000022890.13	2582.408058	-0.117690634	0.043274257	-2.719645374	0.006535196	0.078646038
ENSMUSG00000001870.15	3220.993288	0.130406405	0.047967637	2.718633115	0.006555227	0.078814189
ENSMUSG00000047409.13	387.0812761	0.207508634	0.076383825	2.716656751	0.006594496	0.07921311
ENSMUSG00000027803.14	6932.712689	0.095134725	0.035026229	2.716099536	0.006605606	0.07927336
ENSMUSG00000064302.13	5296.716399	-0.10004403	0.036849328	-2.714948542	0.006628607	0.079476081
ENSMUSG00000025362.6	7346.187169	-0.114859158	0.042338743	-2.712861803	0.006670492	0.079904631
ENSMUSG00000015671.11	2691.363395	-0.116908171	0.04320861	-2.705668409	0.006816707	0.081581
ENSMUSG00000036782.13	294.0754385	0.222551041	0.082325689	2.70330007	0.006865474	0.082089105
ENSMUSG00000049134.15	1969.19435	0.133532243	0.049414653	2.702280271	0.006886569	0.082265721
ENSMUSG00000028692.14	9995.243336	-0.08364407	0.030964712	-2.701270676	0.00690751	0.082440178
ENSMUSG00000001525.10	14890.09732	-0.080208619	0.029704455	-2.700221841	0.006929325	0.082624743
ENSMUSG00000052688.12	368.5347954	-0.214108338	0.079302391	-2.699897638	0.006936081	0.082629562
ENSMUSG00000031930.11	2433.377377	-0.119029446	0.044093213	-2.699495882	0.006944462	0.082653705
ENSMUSG00000005686.17	1018.852804	-0.164804081	0.061104677	-2.697078004	0.006995088	0.083180167
ENSMUSG00000061518.11	2778.309145	-0.115528589	0.042853343	-2.695906134	0.007019744	0.083278255
ENSMUSG00000037868.15	572.6785123	0.189228459	0.070194497	2.695773418	0.007022542	0.083278255
ENSMUSG00000021950.15	3329.933786	0.215985076	0.080112551	2.696020464	0.007017336	0.083278255
ENSMUSG00000038462.3	3260.538772	-0.10481976	0.038929834	-2.692530388	0.007091207	0.084015953
ENSMUSG00000026718.17	3241.58311	-0.107822383	0.04006303	-2.691318729	0.007117016	0.08424501
ENSMUSG00000038402.2	177.0609224	0.234941739	0.087370242	2.689036143	0.007165866	0.084746137
ENSMUSG00000019796.12	543.0875596	0.195396179	0.072681088	2.688404703	0.007179432	0.084829462
ENSMUSG00000001910.4	4742.768755	0.092444082	0.034398251	2.687464612	0.007199673	0.084991422
ENSMUSG00000021109.13	2946.445603	0.115841874	0.043120999	2.686437635	0.007221843	0.085175842
ENSMUSG00000006205.13	1452.302202	0.142773791	0.053177002	2.684878532	0.007255617	0.085419296
ENSMUSG00000021486.7	4860.73471	-0.124017064	0.046189691	-2.684951153	0.007254041	0.085419296
ENSMUSG00000032036.15	136.612557	0.237929741	0.088656517	2.683725341	0.007280689	0.085636967
ENSMUSG00000025130.11	14298.54943	0.07928974	0.0295625	2.682105328	0.007316042	0.085975061
ENSMUSG00000048489.12	192.8994403	0.23413241	0.087330404	2.680995384	0.007340353	0.086182897
ENSMUSG00000020577.17	320.6746654	0.220145024	0.082171896	2.679079279	0.007382491	0.086599485
ENSMUSG00000038963.15	19.77940165	-0.158858298	0.059368774	-2.675788774	0.007455362	0.08724088
ENSMUSG00000018566.14	67.24739956	-0.228182874	0.085271382	-2.675960789	0.007451536	0.08724088
ENSMUSG00000025060.14	4512.232496	0.09891851	0.036969178	2.675702178	0.007457288	0.08724088
ENSMUSG00000038260.10	904.9487255	-0.157719135	0.05898962	-2.673676081	0.007502488	0.087690804
ENSMUSG00000047205.12	1612.207362	0.13165802	0.049248317	2.673350642	0.007509771	0.087697136
ENSMUSG00000026655.15	618.0706643	0.184280147	0.068987899	2.671195225	0.007558167	0.088183139
ENSMUSG00000026571.12	1752.544622	0.128193994	0.048016587	2.669785607	0.007589969	0.08847483
ENSMUSG00000020333.17	592.7009295	-0.186438054	0.069864266	-2.668575299	0.00761737	0.088714744
ENSMUSG00000020681.14	168.0812026	0.235641809	0.088329211	2.667767618	0.007635705	0.088848737
ENSMUSG00000059588.13	939.5014398	-0.162477723	0.060920576	-2.667041808	0.007652215	0.088961276
ENSMUSG00000032380.8	1338.330305	0.145855925	0.054711774	2.665896486	0.007678333	0.08918521
ENSMUSG00000064030.15	539.7571446	-0.185011984	0.069410719	-2.665467035	0.007688147	0.089219539
ENSMUSG00000036990.13	3418.529399	0.111796607	0.042007544	2.661345934	0.007782895	0.090238574
ENSMUSG00000046574.8	1312.614579	0.155359161	0.058430873	2.658853999	0.007840693	0.090746956
ENSMUSG00000021745.14	1265.111112	0.140573962	0.052865141	2.659105018	0.007834854	0.090746956
ENSMUSG00000018500.2	679.0978418	-0.184088048	0.069245337	-2.658490159	0.007849164	0.090764247
ENSMUSG00000031217.8	830.6626459	0.163287349	0.061429499	2.658126014	0.007857651	0.090781685
ENSMUSG00000031681.16	942.3435075	0.161125007	0.060682433	2.655216661	0.007925748	0.091487189
ENSMUSG00000040717.6	511.6512816	0.189301387	0.071333779	2.653741179	0.007960486	0.091806704
ENSMUSG00000056737.14	3007.977073	-0.120152954	0.045314667	-2.651524569	0.008012928	0.092329658
ENSMUSG00000025358.16	2132.750921	-0.125286564	0.047262043	-2.650891837	0.008027955	0.092339586
ENSMUSG00000037353.9	781.3197444	-0.167996602	0.063373648	-2.65089051	0.008027986	0.092339586
ENSMUSG00000044461.6	244.672722	0.227598172	0.085867598	2.650571081	0.008035582	0.092345302
ENSMUSG00000020032.14	1671.55136	0.129459305	0.048869462	2.649083908	0.008071029	0.0926708
ENSMUSG00000022421.19	551.6641874	0.182626474	0.068964213	2.648133965	0.008093744	0.092849667
ENSMUSG00000005625.15	3718.491602	-0.109850727	0.04149331	-2.647432232	0.008110561	0.092960611
ENSMUSG00000002379.6	1369.851519	-0.155675033	0.058816722	-2.646781847	0.008126176	0.093057587
ENSMUSG00000032334.10	6155.513079	0.109864304	0.041541826	2.644667196	0.00817713	0.093394452
ENSMUSG00000022551.8	4703.841928	-0.099725225	0.037706258	-2.644792447	0.008174104	0.093394452
ENSMUSG00000086503.3	30324.31418	0.173931849	0.065756289	2.645098315	0.008166718	0.093394452
ENSMUSG00000031563.8	2342.954635	0.116594181	0.044103043	2.643676534	0.008201099	0.093586047
ENSMUSG00000025485.13	2083.233631	-0.123493067	0.04676794	-2.640549647	0.008277166	0.094288667
ENSMUSG00000039646.5	2291.548463	0.118729484	0.04496049	2.640751538	0.008272236	0.094288667
ENSMUSG00000048486.6	1398.931911	-0.136040503	0.051535712	-2.639732669	0.008297145	0.094433558
ENSMUSG00000062991.7	131.7141698	0.233986105	0.088676365	2.638652422	0.008323627	0.094569491
ENSMUSG00000080775.1	22.66197407	0.157443686	0.059666184	2.638742345	0.00832142	0.094569491
ENSMUSG00000024900.4	1129.925107	0.149307781	0.056630416	2.636529845	0.008375883	0.094997266
ENSMUSG00000031146.6	2139.953854	-0.119308242	0.045249508	-2.636674917	0.008372302	0.094997266
ENSMUSG00000057863.5	5935.230861	-0.125907787	0.047782586	-2.635014073	0.008413379	0.09533942
ENSMUSG00000049532.11	340.7108376	0.207678759	0.07883013	2.634509908	0.008425884	0.095398025
ENSMUSG00000043639.14	2961.826404	0.104894465	0.039866272	2.631158121	0.008509443	0.096260304
ENSMUSG00000030557.17	7613.00565	-0.112737223	0.0428787	-2.629212716	0.008558281	0.09672865
ENSMUSG00000027784.10	1166.646971	-0.150404761	0.057226358	-2.628242757	0.008582724	0.096836652
ENSMUSG00000058355.8	4491.895611	0.102392039	0.038955921	2.628407633	0.008578565	0.096836652
ENSMUSG00000031438.11	461.1522382	0.191160367	0.072747978	2.627706938	0.008596254	0.096905257
ENSMUSG00000017404.12	11842.41593	-0.092833656	0.035361281	-2.625291092	0.008657492	0.097511091
ENSMUSG00000028793.15	1791.152412	0.135626852	0.051692711	2.623713289	0.008697697	0.097794587
ENSMUSG00000060716.7	345.4172284	-0.207871203	0.079221926	-2.623909973	0.008692676	0.097794587
ENSMUSG00000036334.12	61.22943035	0.220175564	0.083945273	2.622846468	0.008719856	0.09795907
ENSMUSG00000031985.9	2496.109361	-0.118120184	0.045066726	-2.621006553	0.008767058	0.09840436
ENSMUSG00000038859.7	4086.370703	-0.104330585	0.039840458	-2.618709474	0.008826308	0.098883736
ENSMUSG00000020803.3	1421.967876	-0.151838636	0.057980649	-2.618781242	0.008824452	0.098883736
ENSMUSG00000036904.5	75.56866007	0.226347	0.086442546	2.618467525	0.00883257	0.098883736
ENSMUSG00000029249.15	2001.739697	0.126902886	0.048491124	2.617033323	0.008869768	0.099214802
ENSMUSG00000044345.9	1708.699467	0.160981083	0.061520569	2.616703396	0.008878345	0.099225423
ENSMUSG00000030583.16	1080.812113	0.148913833	0.056967766	2.614001638	0.008948861	0.099927665
ENSMUSG00000026764.15	343.3720762	-0.20984171	0.080296817	-2.613325391	0.008966589	0.099975049
ENSMUSG00000048277.15	1929.718841	-0.119330432	0.045663549	-2.613253538	0.008968474	0.099975049
ENSMUSG00000048285.9	3082.598653	0.112021494	0.042978512	2.60645354	0.009148523	0.101894813
ENSMUSG00000000531.5	809.3819732	0.160939593	0.061768655	2.605522045	0.009173437	0.102084895
ENSMUSG00000056204.8	1694.25367	-0.1333192	0.051207864	-2.603490749	0.009227976	0.102604049
ENSMUSG00000031221.7	1141.951261	-0.148074638	0.056894255	-2.602629007	0.0092512	0.102774435
ENSMUSG00000059743.12	268.8723945	-0.214230084	0.082328107	-2.602150008	0.009264132	0.102830285
ENSMUSG00000101249.1	286.7247157	0.228401425	0.087827049	2.600581797	0.009306583	0.103213416
ENSMUSG00000015950.13	41.87903678	0.20213412	0.077736768	2.600238263	0.009315905	0.103228802
ENSMUSG00000037916.13	3039.635273	-0.104699697	0.040271254	-2.599861858	0.009326129	0.103254143
ENSMUSG00000040385.6	7811.992446	-0.087211337	0.033595233	-2.595943782	0.00943315	0.104350209
ENSMUSG00000000142.15	84.88734501	0.226203094	0.087154772	2.595418332	0.009447585	0.104421101
ENSMUSG00000059278.9	341.2543155	-0.208529253	0.080378597	-2.594338048	0.009477325	0.104660886
ENSMUSG00000101431.1	22.95032171	0.167920103	0.064735595	2.593937717	0.009488367	0.104693954
ENSMUSG00000045211.5	507.8884699	-0.186028641	0.071726909	-2.593568353	0.009498566	0.104717661
ENSMUSG00000029640.17	1218.607239	0.150778822	0.058227191	2.58949161	0.009611777	0.105871925
ENSMUSG00000061436.15	1765.37461	0.124254813	0.047989403	2.589213562	0.009619542	0.105871925
ENSMUSG00000034807.9	2757.036404	0.112085155	0.043321901	2.587263062	0.00967417	0.106383163
ENSMUSG00000024393.14	11775.97214	0.082882926	0.032073896	2.584124029	0.009762668	0.107265665
ENSMUSG00000078974.10	1258.889434	-0.15262258	0.059081199	-2.583268158	0.009786922	0.107441408
ENSMUSG00000067336.6	3810.477016	0.116115606	0.044965653	2.582317797	0.009813917	0.107646917
ENSMUSG00000020456.17	4001.850379	-0.094792092	0.036717711	-2.581644929	0.009833069	0.107766134
ENSMUSG00000044496.6	2569.013829	0.110062789	0.042675444	2.579066056	0.009906784	0.108300297
ENSMUSG00000022283.15	16392.26148	0.073233608	0.02839477	2.579123109	0.009905148	0.108300297
ENSMUSG00000032648.14	3223.870588	-0.129697891	0.050285244	-2.579243534	0.009901695	0.108300297
ENSMUSG00000026950.17	20265.51518	-0.100636304	0.039029249	-2.578484279	0.009923482	0.108391747
ENSMUSG00000019961.17	4379.245859	0.093309347	0.036201312	2.577512859	0.009951418	0.108605701
ENSMUSG00000022812.14	3481.918516	0.109470362	0.042482526	2.576832707	0.00997102	0.10872841
ENSMUSG00000037149.10	3033.03702	-0.109645054	0.042558165	-2.576357681	0.00998473	0.108786727
ENSMUSG00000021024.14	2484.376316	-0.123458175	0.047933182	-2.575630716	0.010005745	0.108924461
ENSMUSG00000097960.1	140.4927259	-0.228103884	0.088708663	-2.57138227	0.010129345	0.110177799
ENSMUSG00000027394.13	1245.210762	0.138343886	0.053874213	2.567905455	0.010231506	0.111196039
ENSMUSG00000031808.7	2094.245104	0.139172267	0.0542141	2.567086179	0.010255712	0.111366075
ENSMUSG00000002365.10	3229.255484	0.099990425	0.038985072	2.564838779	0.010322376	0.111996483
ENSMUSG00000026335.16	5944.873335	0.091469724	0.035716749	2.560975657	0.010437867	0.113155176
ENSMUSG00000072949.6	104.1706879	0.226016442	0.088353525	2.558091964	0.010524825	0.114002876
ENSMUSG00000031913.9	1116.683736	-0.143145184	0.0559883	-2.556698162	0.010567086	0.114365414
ENSMUSG00000031789.17	152.7983163	-0.226053827	0.088454665	-2.555589661	0.010600805	0.114634969
ENSMUSG00000034463.4	98.13359688	0.225845232	0.088420767	2.554210279	0.010642896	0.114994547
ENSMUSG00000041235.12	1463.937377	0.129958635	0.050891948	2.553618785	0.010660991	0.115094463
ENSMUSG00000041483.14	1125.230483	0.140594698	0.055079901	2.552559013	0.010693479	0.115349479
ENSMUSG00000030007.8	5599.024094	-0.092601368	0.036302594	-2.550819581	0.010746994	0.115830696
ENSMUSG00000038034.15	1981.954214	0.118715133	0.046579888	2.548634995	0.010814542	0.11600633
ENSMUSG00000028124.15	513.3145143	0.181504525	0.071193677	2.549447246	0.010789383	0.11600633
ENSMUSG00000033685.13	2403.242389	0.11435292	0.044867043	2.548706434	0.010812327	0.11600633
ENSMUSG00000025422.9	115.5619593	0.225719116	0.088577223	2.548274926	0.010825712	0.11600633
ENSMUSG00000022032.14	116.835038	-0.225934471	0.0886543	-2.548488575	0.010819083	0.11600633
ENSMUSG00000062210.13	213.5429136	0.217499444	0.085339317	2.548642899	0.010814297	0.11600633
ENSMUSG00000024912.5	133.59163	-0.226055417	0.088658495	-2.549732155	0.010780571	0.11600633
ENSMUSG00000068196.5	958.0723382	0.149188665	0.058571591	2.547116512	0.010861716	0.11629635
ENSMUSG00000020091.15	4647.472276	-0.089421612	0.035118277	-2.546298352	0.010887209	0.116473442
ENSMUSG00000045817.8	3703.790225	0.119917275	0.047124766	2.544676278	0.010937909	0.116919684
ENSMUSG00000013787.15	4447.694801	0.098354703	0.038657265	2.544274743	0.010950492	0.116958083
ENSMUSG00000051495.7	1185.588868	0.15862818	0.062402084	2.542033369	0.011020965	0.117614221
ENSMUSG00000024012.17	11706.50969	0.086725067	0.034139669	2.540301914	0.011075681	0.118101261
ENSMUSG00000062203.15	3549.322845	0.100407908	0.039537225	2.539579068	0.011098596	0.118248672
ENSMUSG00000078651.8	40.52037255	-0.19184576	0.075552517	-2.539237191	0.011109448	0.118267434
ENSMUSG00000027963.14	655.1821259	0.177239381	0.0698464	2.537559288	0.011162846	0.118738726
ENSMUSG00000031595.9	637.7390864	0.175402667	0.069133414	2.537161934	0.011175525	0.118776471
ENSMUSG00000086746.2	41.14327791	0.191803979	0.075607448	2.536839755	0.011185814	0.118788782
ENSMUSG00000030602.13	1101.289885	-0.143010753	0.056401731	-2.535573832	0.011226326	0.119024675
ENSMUSG00000025212.16	3022.750274	-0.107246092	0.042294575	-2.535693836	0.01122248	0.119024675
ENSMUSG00000082884.1	31.02512401	0.172967991	0.068238253	2.534765818	0.011252252	0.1192024
ENSMUSG00000023175.15	13162.1258	-0.079302738	0.03130053	-2.533590898	0.011290045	0.119505453
ENSMUSG00000018677.9	2188.479874	-0.115567989	0.045629943	-2.532722657	0.011318046	0.119704443
ENSMUSG00000032507.15	688.3990994	-0.173304919	0.068459739	-2.531486696	0.011358013	0.120029558
ENSMUSG00000005951.13	33.00328955	-0.184409494	0.072908885	-2.529314412	0.01142856	0.120352327
ENSMUSG00000035235.13	385.1754214	-0.195200861	0.07716045	-2.52980459	0.011412607	0.120352327
ENSMUSG00000062611.4	1666.504719	-0.143009565	0.056550959	-2.528861909	0.011443304	0.120352327
ENSMUSG00000022892.11	16521.27768	0.074970651	0.029640623	2.529321006	0.011428345	0.120352327
ENSMUSG00000036097.7	4045.155495	0.095605881	0.037806241	2.528838601	0.011444064	0.120352327
ENSMUSG00000031347.12	600.9920003	-0.170980837	0.067594851	-2.529494989	0.011422681	0.120352327
ENSMUSG00000032220.10	4150.614706	0.100849145	0.039888751	2.528260265	0.011462934	0.120453401
ENSMUSG00000005371.14	1850.786538	0.121825135	0.048208384	2.527052873	0.011502418	0.120770752
ENSMUSG00000032320.7	2550.254405	0.10561397	0.041824674	2.525159421	0.011564581	0.121325516
ENSMUSG00000008683.16	4355.315073	-0.104810325	0.041529199	-2.523774276	0.011610245	0.12170643
ENSMUSG00000039697.16	614.9502978	-0.176386456	0.069905531	-2.523211716	0.011628836	0.121803167
ENSMUSG00000020284.16	458.0957988	-0.187674107	0.074433912	-2.521352199	0.011690478	0.1223503
ENSMUSG00000037060.3	1516.566979	-0.132621221	0.052623421	-2.52019381	0.011729023	0.122655036
ENSMUSG00000031691.14	3715.116572	0.092513942	0.036732169	2.518608212	0.011781967	0.122967319
ENSMUSG00000039217.13	124.6980033	-0.223639152	0.088800295	-2.518450554	0.011787243	0.122967319
ENSMUSG00000073131.12	2643.191588	-0.107079709	0.042509482	-2.518960586	0.011770183	0.122967319
ENSMUSG00000019055.15	1839.630316	0.120928644	0.04803753	2.51737846	0.011823175	0.123144666
ENSMUSG00000053007.9	314.9724498	-0.206149034	0.08188167	-2.517645691	0.01181421	0.123144666
ENSMUSG00000007122.11	503.2542725	0.196528066	0.078127084	2.515492145	0.011886633	0.123607677
ENSMUSG00000020894.16	1225.240456	0.15034504	0.059765597	2.515578294	0.011883728	0.123607677
ENSMUSG00000057409.6	172.8275228	-0.220304317	0.087596942	-2.51497726	0.011904006	0.12368947
ENSMUSG00000070544.6	4362.362819	0.089144571	0.035455099	2.514294765	0.01192707	0.123731462
ENSMUSG00000047215.14	9727.920733	-0.089722268	0.035683362	-2.514400613	0.01192349	0.123731462
ENSMUSG00000028445.7	1028.092999	-0.152350363	0.060632331	-2.512691832	0.011981395	0.124120182
ENSMUSG00000051864.10	1207.853098	-0.136929453	0.054496547	-2.512626221	0.011983623	0.124120182
ENSMUSG00000035885.4	4461.850454	-0.104812088	0.041721896	-2.512160237	0.011999459	0.124185332
ENSMUSG00000014602.15	177.9488262	0.219540961	0.087414264	2.511500431	0.012021914	0.124220078
ENSMUSG00000032178.14	2402.120691	0.108617032	0.043247135	2.511542837	0.01202047	0.124220078
ENSMUSG00000070493.3	5039.091595	-0.094004186	0.037440012	-2.510794731	0.012045972	0.124271252
ENSMUSG00000024639.5	1608.05443	0.125583647	0.050015247	2.510907238	0.012042134	0.124271252
ENSMUSG00000031652.11	1752.850487	0.119596949	0.047649253	2.50994382	0.012075037	0.124373838
ENSMUSG00000035095.11	1093.402634	0.142682743	0.056845994	2.509987662	0.012073538	0.124373838
ENSMUSG00000020275.9	245.1014446	0.209902127	0.083677544	2.508464248	0.012125724	0.124743708
ENSMUSG00000024544.8	238.4091935	0.211498414	0.084318213	2.508336047	0.012130125	0.124743708
ENSMUSG00000050549.8	378.6480238	-0.199171035	0.079449722	-2.506881477	0.012180155	0.125060482
ENSMUSG00000043811.5	56.53265415	0.206247371	0.082265802	2.507085152	0.012173138	0.125060482
ENSMUSG00000028614.14	466.0350751	0.188305153	0.075144282	2.505914581	0.012213512	0.125304085
ENSMUSG00000034724.18	3557.847684	-0.105361404	0.042058947	-2.50508896	0.01224206	0.125497996
ENSMUSG00000001642.18	6318.251419	-0.08291163	0.033102818	-2.504669884	0.012256573	0.12554784
ENSMUSG00000020423.6	937.7097662	-0.149101968	0.059567444	-2.503078152	0.012311835	0.125915619
ENSMUSG00000071528.3	1971.692356	-0.130598081	0.052171552	-2.503243166	0.012306096	0.125915619
ENSMUSG00000030530.15	4005.30409	0.098207933	0.039239936	2.502754684	0.012323093	0.125931746
ENSMUSG00000027546.15	347.585484	0.206762242	0.082678836	2.500788023	0.012391732	0.126434547
ENSMUSG00000019179.10	6227.67825	-0.084688249	0.0338644	-2.500804682	0.01239115	0.126434547
ENSMUSG00000101111.1	475.8852488	0.205291328	0.082160874	2.498650741	0.012466711	0.127099877
ENSMUSG00000063077.14	8428.564063	-0.096132809	0.038489877	-2.49761282	0.012503267	0.12715056
ENSMUSG00000029826.14	1229.872042	-0.146540411	0.058669591	-2.497723408	0.012499368	0.12715056
ENSMUSG00000015134.15	81.31800257	0.216776767	0.086807648	2.497208164	0.012517545	0.12715056
ENSMUSG00000020184.15	2208.997204	-0.110337504	0.044185851	-2.497122984	0.012520552	0.12715056
ENSMUSG00000057457.11	144.3929908	-0.221328815	0.088612429	-2.497717516	0.012499575	0.12715056
ENSMUSG00000040274.11	2004.309994	-0.130843609	0.052418397	-2.496139076	0.012555337	0.127305045
ENSMUSG00000052337.15	3510.322241	-0.097766027	0.039163782	-2.49633775	0.012548306	0.127305045
ENSMUSG00000034751.16	2061.820244	0.114899314	0.046043133	2.495471224	0.012578996	0.127445604
ENSMUSG00000027107.3	28964.29435	-0.06439414	0.02580946	-2.494982076	0.012596349	0.127496502
ENSMUSG00000032358.12	100.5000088	-0.220008942	0.088187809	-2.494777293	0.012603621	0.127496502
ENSMUSG00000054604.7	1924.136308	0.115859656	0.046489069	2.492191329	0.012695763	0.128260056
ENSMUSG00000008682.13	19532.47112	-0.084871927	0.03405631	-2.492105807	0.01269882	0.128260056
ENSMUSG00000020740.13	684.217163	-0.162768207	0.065325338	-2.491655014	0.012714947	0.128323309
ENSMUSG00000024013.14	23.33624107	0.160075672	0.064414778	2.48507683	0.012952348	0.130617901
ENSMUSG00000027566.15	3140.16012	-0.119399524	0.048066003	-2.484074317	0.01298887	0.130773637
ENSMUSG00000091955.2	1907.866613	-0.133891921	0.053911502	-2.483550165	0.013008001	0.130773637
ENSMUSG00000046785.8	1294.138072	0.131163958	0.052807388	2.483818312	0.012998211	0.130773637
ENSMUSG00000034647.14	1184.34107	0.143615218	0.057820488	2.48381193	0.012998444	0.130773637
ENSMUSG00000041995.8	399.77774	0.187531	0.075546092	2.48233886	0.013052309	0.131117748
ENSMUSG00000020774.9	104.5084788	-0.219215776	0.088324512	-2.481935887	0.013067078	0.131136762
ENSMUSG00000021737.4	3091.193307	-0.099992464	0.040294074	-2.481567478	0.013080594	0.131136762
ENSMUSG00000071540.4	38.80944467	0.187852181	0.0757022	2.481462632	0.013084443	0.131136762
ENSMUSG00000027254.13	3882.656156	-0.098667658	0.039766465	-2.481177525	0.013094914	0.131140672
ENSMUSG00000040964.16	2584.223486	0.10983554	0.044293349	2.479729836	0.013148196	0.131572988
ENSMUSG00000025930.6	39.21459221	-0.183843166	0.074173987	-2.478539632	0.013192145	0.13181
ENSMUSG00000006998.16	8184.856035	-0.076186035	0.030736656	-2.478670265	0.013187315	0.13181
ENSMUSG00000031207.16	20376.96948	-0.066189799	0.026708483	-2.478231302	0.013203552	0.131822722
ENSMUSG00000025326.12	1866.665945	0.122308919	0.049359236	2.477933812	0.013214566	0.131831507
ENSMUSG00000063382.6	3237.421575	0.099367462	0.040132967	2.47595604	0.013287994	0.132462461
ENSMUSG00000032423.12	3431.337217	0.096720908	0.039083552	2.474721545	0.013334009	0.13271777
ENSMUSG00000024208.15	1648.923011	-0.131187551	0.053006999	-2.47491	0.013326975	0.13271777
ENSMUSG00000007458.14	2827.759622	-0.10221394	0.041319388	-2.473752534	0.013370227	0.132976519
ENSMUSG00000026254.17	4178.884903	-0.095320644	0.038557109	-2.472193719	0.013428673	0.133308674
ENSMUSG00000036613.8	505.1080472	-0.178411352	0.072171645	-2.472042184	0.013434366	0.133308674
ENSMUSG00000023977.15	3394.531555	0.097589375	0.039475307	2.472162521	0.013429845	0.133308674
ENSMUSG00000022096.14	827.9869907	-0.153233638	0.062014336	-2.470938966	0.013475882	0.133618707
ENSMUSG00000027257.13	4079.69332	0.092006539	0.037265363	2.468955955	0.01355079	0.134151043
ENSMUSG00000005533.10	2416.115938	0.106092383	0.04297501	2.46869945	0.013560506	0.134151043
ENSMUSG00000031925.17	251.8239924	0.205667265	0.083300285	2.468986326	0.01354964	0.134151043
ENSMUSG00000023791.16	354.6795026	0.194368759	0.078846388	2.465157432	0.013695306	0.135381641
ENSMUSG00000072941.5	372.9049708	-0.191810228	0.077889256	-2.462601889	0.013793298	0.13624678
ENSMUSG00000039943.16	896.050311	0.150915083	0.061298932	2.461952888	0.013818282	0.136349206
ENSMUSG00000041836.10	191.4980618	0.214851984	0.087274765	2.461788164	0.013824629	0.136349206
ENSMUSG00000038145.17	606.2887644	0.167011875	0.067873121	2.460648242	0.013868626	0.136679516
ENSMUSG00000066553.5	1385.197591	-0.134835778	0.054873768	-2.457199172	0.014002503	0.137894445
ENSMUSG00000004897.16	7333.838619	-0.085786906	0.034927824	-2.456119383	0.014044649	0.138204872
ENSMUSG00000025432.11	19.47444363	-0.150193152	0.061159372	-2.455766745	0.014058437	0.138235989
ENSMUSG00000017999.16	1472.426071	0.12649771	0.051522248	2.455205584	0.014080404	0.138347412
ENSMUSG00000025950.16	3181.574203	-0.11056198	0.045041802	-2.454652676	0.014102077	0.138455785
ENSMUSG00000039347.7	219.7710596	0.209392964	0.085314946	2.454352671	0.014113849	0.13846686
ENSMUSG00000025066.9	3060.128711	-0.098757955	0.040287717	-2.451316735	0.014233465	0.139535147
ENSMUSG00000107476.2	776.5914243	0.158024059	0.064474308	2.450961688	0.014247512	0.13956768
ENSMUSG00000032231.14	14924.91284	-0.099583573	0.040653852	-2.449548298	0.014303553	0.140011223
ENSMUSG00000039952.15	25485.29439	0.06919853	0.028259285	2.448700709	0.014337253	0.140235578
ENSMUSG00000097885.7	21.04322299	-0.152062193	0.062107639	-2.448365387	0.014350604	0.140260715
ENSMUSG00000046814.3	719.8041161	-0.17478574	0.071409061	-2.447668948	0.01437837	0.140426586
ENSMUSG00000015970.19	17.2735729	-0.144626481	0.059149152	-2.445115012	0.014480596	0.141318881
ENSMUSG00000061983.7	16127.05106	-0.15825337	0.064770879	-2.443279655	0.014554454	0.141854015
ENSMUSG00000000078.7	3357.716281	-0.106092274	0.043428105	-2.442940414	0.014568142	0.141854015
ENSMUSG00000114547.1	394.9833829	-0.191863404	0.078536531	-2.442982908	0.014566427	0.141854015
ENSMUSG00000097750.2	174.767836	0.215495924	0.088284392	2.440928915	0.014649538	0.142539896
ENSMUSG00000050064.14	1077.589373	-0.137632244	0.056405554	-2.440047718	0.014685322	0.142781281
ENSMUSG00000028648.13	1171.810988	-0.134171036	0.055008933	-2.43907725	0.01472482	0.143058391
ENSMUSG00000057561.9	2573.571724	0.105174497	0.043127148	2.43870744	0.014739896	0.143097991
ENSMUSG00000026728.9	73202.08617	-0.068492708	0.028090943	-2.438248764	0.014758614	0.14317286
ENSMUSG00000038552.14	313.4496897	0.205232666	0.084210776	2.437130683	0.014804328	0.143509317
ENSMUSG00000036390.8	2288.683353	0.111828451	0.045923443	2.435105998	0.014887428	0.144046807
ENSMUSG00000061878.15	643.0748092	0.172025601	0.070647913	2.434970746	0.014892994	0.144046807
ENSMUSG00000047757.16	38.76267889	0.181420653	0.074504644	2.435024781	0.01489077	0.144046807
ENSMUSG00000028557.10	9665.108615	-0.07865084	0.032307438	-2.434449955	0.014914442	0.144147086
ENSMUSG00000039470.15	136.665409	-0.216148424	0.088800745	-2.434083449	0.014929553	0.144186007
ENSMUSG00000046324.12	768.3820696	0.157017322	0.06452174	2.433556836	0.014951288	0.144288802
ENSMUSG00000042312.9	658.2371332	-0.176202335	0.072432162	-2.43265328	0.014988646	0.144542101
ENSMUSG00000022956.11	2131.689193	-0.111405393	0.04580485	-2.432174617	0.01500847	0.144626062
ENSMUSG00000053647.4	505.0766852	0.183556889	0.075501747	2.431160824	0.015050532	0.144924039
ENSMUSG00000076441.9	551.5082727	0.169509712	0.069844792	2.426948485	0.015226418	0.146338313
ENSMUSG00000030588.12	767.3408695	-0.153904193	0.063417641	-2.426835661	0.015231153	0.146338313
ENSMUSG00000054452.10	10931.58971	-0.098930321	0.040758749	-2.427216809	0.01521516	0.146338313
ENSMUSG00000006362.16	913.6715956	-0.14440905	0.059556932	-2.424722781	0.01532008	0.147084078
ENSMUSG00000022676.7	841.3380025	0.154130217	0.063652035	2.421449972	0.015458729	0.148305754
ENSMUSG00000061132.13	304.9334301	-0.197927639	0.081771641	-2.420492438	0.015499502	0.148587338
ENSMUSG00000040151.9	6082.115447	0.079543169	0.032882143	2.419038444	0.015561595	0.148965417
ENSMUSG00000003808.18	2449.294299	0.106863023	0.044175932	2.419032682	0.015561842	0.148965417
ENSMUSG00000020057.2	100.4493369	0.213333979	0.088204235	2.418636464	0.015578801	0.149018103
ENSMUSG00000111977.1	47.22243846	-0.191239823	0.079092179	-2.417935968	0.015608823	0.149161854
ENSMUSG00000024515.13	1954.572447	0.13795495	0.057059206	2.417750956	0.015616761	0.149161854
ENSMUSG00000027035.10	3003.957324	-0.102829052	0.042539344	-2.41726936	0.01563744	0.14924979
ENSMUSG00000067642.11	65.70457682	-0.205776304	0.085137729	-2.416981353	0.015649819	0.149258426
ENSMUSG00000074797.11	1237.172236	-0.138043006	0.057132888	-2.416174137	0.015684558	0.149417728
ENSMUSG00000013833.15	1337.996164	-0.124222471	0.051415317	-2.416059596	0.015689493	0.149417728
ENSMUSG00000032741.9	6140.179362	-0.079069724	0.03275367	-2.414072213	0.015775335	0.149796598
ENSMUSG00000033282.14	687.193334	0.159021845	0.065863146	2.414428346	0.015759922	0.149796598
ENSMUSG00000101597.2	96.58986513	0.211380666	0.087553185	2.414311566	0.015764975	0.149796598
ENSMUSG00000044250.8	24.84869521	-0.159925575	0.066225922	-2.414848596	0.015741752	0.149796598
ENSMUSG00000018761.14	491.7693494	-0.175577356	0.072741003	-2.413732963	0.01579003	0.14982677
ENSMUSG00000032754.14	1780.544824	-0.116309932	0.048194002	-2.413369451	0.015805789	0.149866989
ENSMUSG00000027406.12	2410.885256	-0.112198695	0.046509284	-2.412393483	0.015848167	0.150088069
ENSMUSG00000020733.3	416.7132491	-0.18305274	0.075883037	-2.4123012	0.01585218	0.150088069
ENSMUSG00000059195.10	207.6230208	0.21209684	0.087938797	2.411868791	0.015870992	0.150156897
ENSMUSG00000026017.13	194.0149689	0.208214023	0.086383192	2.410353439	0.015937073	0.150453834
ENSMUSG00000032625.14	580.5098609	0.169743135	0.070413387	2.410665686	0.015923437	0.150453834
ENSMUSG00000038535.17	637.986765	0.16240287	0.067369906	2.410614466	0.015925673	0.150453834
ENSMUSG00000063694.5	2192.249672	-0.116623733	0.04843201	-2.407988675	0.016040679	0.151322109
ENSMUSG00000006442.10	845.0645904	0.148409444	0.061657396	2.407001508	0.016084103	0.151621813
ENSMUSG00000068039.12	6086.803268	-0.078297565	0.032536668	-2.406440758	0.016108816	0.151744818
ENSMUSG00000044573.16	564.2177829	-0.167129664	0.06947513	-2.405604183	0.016145748	0.151982655
ENSMUSG00000032322.14	351.5097377	0.198823261	0.08268021	2.404726117	0.01618459	0.152238131
ENSMUSG00000021775.11	1678.935833	0.127962171	0.053298611	2.400853783	0.016356871	0.153747495
ENSMUSG00000056313.5	65.04631113	-0.200925465	0.083703852	-2.400432725	0.016375701	0.153813349
ENSMUSG00000082419.3	31.90814833	0.164643573	0.068606687	2.39981814	0.016403219	0.15396066
ENSMUSG00000003665.7	558.2601223	-0.16674696	0.069498998	-2.399271436	0.016427732	0.154079572
ENSMUSG00000000031.16	194788.826	-0.150738007	0.062876599	-2.39736262	0.016513572	0.154773098
ENSMUSG00000010025.19	1583.407243	-0.121808145	0.050827828	-2.396485345	0.016553155	0.155032397
ENSMUSG00000040111.16	808.6991566	-0.154436904	0.064501306	-2.394322141	0.016651117	0.155837685
ENSMUSG00000047963.7	1259.272846	-0.133961638	0.055970394	-2.39343744	0.016691328	0.155891646
ENSMUSG00000000743.9	2597.699281	-0.103528479	0.043255741	-2.393404356	0.016692833	0.155891646
ENSMUSG00000024006.16	1937.636278	-0.114935044	0.048021304	-2.393417787	0.016692222	0.155891646
ENSMUSG00000038178.16	1323.672242	0.138168883	0.057743481	2.3928049	0.016720129	0.15603455
ENSMUSG00000027887.11	25.54883725	0.160353154	0.067144374	2.388184505	0.016931839	0.157896984
ENSMUSG00000068739.13	4382.197323	0.091366746	0.038291108	2.386108697	0.017027717	0.158677347
ENSMUSG00000030421.9	913.1302424	0.142972932	0.05996702	2.384192718	0.017116636	0.159277767
ENSMUSG00000005583.16	4125.130295	0.174998287	0.073398527	2.384220683	0.017115335	0.159277767
ENSMUSG00000026578.6	244.814048	-0.199751501	0.083830695	-2.382796662	0.017181682	0.159686261
ENSMUSG00000038816.14	488.1288343	-0.170509403	0.071560709	-2.382723758	0.017185085	0.159686261
ENSMUSG00000054008.8	3220.903053	0.096429581	0.040488119	2.381675998	0.017234053	0.16002698
ENSMUSG00000021458.17	3132.765153	-0.098478814	0.041367417	-2.380588917	0.017284989	0.160385465
ENSMUSG00000027536.6	220.2456674	-0.204017492	0.085719319	-2.380064313	0.017309617	0.160470659
ENSMUSG00000044948.16	2190.263558	0.111990914	0.047057616	2.379867988	0.017318841	0.160470659
ENSMUSG00000038342.15	801.5034121	0.153509477	0.064524067	2.379104167	0.017354771	0.160574833
ENSMUSG00000002799.6	1783.940949	-0.1162966	0.048877951	-2.379326421	0.017344309	0.160574833
ENSMUSG00000048058.17	3296.750762	0.094286917	0.039649803	2.377992058	0.017407201	0.16094547
ENSMUSG00000046671.18	3667.148818	-0.089387087	0.037614086	-2.376425883	0.017481273	0.16128644
ENSMUSG00000029060.17	1002.947078	0.138150264	0.058129498	2.376594801	0.017473271	0.16128644
ENSMUSG00000032185.15	1444.209967	0.121864206	0.051271072	2.376860879	0.017460672	0.16128644
ENSMUSG00000030805.14	1397.548811	-0.12505259	0.052648896	-2.375217713	0.017538602	0.161700689
ENSMUSG00000023089.12	961.2289294	-0.150009847	0.063221483	-2.372766957	0.017655399	0.162662246
ENSMUSG00000024725.12	996.1642558	-0.140834062	0.059377571	-2.371839389	0.017699783	0.16295575
ENSMUSG00000083716.4	74.28393698	0.202551174	0.085448706	2.370441674	0.017766847	0.163457505
ENSMUSG00000029467.15	21695.72261	0.082521262	0.034825805	2.369543543	0.017810058	0.163623617
ENSMUSG00000038387.9	1332.886594	-0.128143075	0.054077188	-2.369632733	0.017805763	0.163623617
ENSMUSG00000075702.9	1618.024424	-0.13548181	0.057186528	-2.369121092	0.017830415	0.163695034
ENSMUSG00000036534.6	1792.743528	0.111086406	0.046903235	2.368416743	0.017864401	0.163891388
ENSMUSG00000027994.14	220.5960639	-0.203747174	0.086071579	-2.367182935	0.017924071	0.164207209
ENSMUSG00000047181.12	1114.062527	0.131736789	0.055646971	2.367366754	0.01791517	0.164207209
ENSMUSG00000025967.16	8679.563738	-0.086958346	0.036754759	-2.365907121	0.017985956	0.164426775
ENSMUSG00000026315.13	205.5566916	-0.205190841	0.086711421	-2.366364655	0.017963741	0.164426775
ENSMUSG00000035325.16	5176.188899	0.081368977	0.034392267	2.365909115	0.017985859	0.164426775
ENSMUSG00000022797.16	4519.804666	-0.095397932	0.040361692	-2.363576121	0.018099508	0.165348665
ENSMUSG00000053898.12	1572.52662	-0.115682149	0.048988266	-2.361425685	0.01820482	0.16619404
ENSMUSG00000031666.15	1600.282244	0.11441244	0.048461501	2.360893448	0.018230968	0.166316032
ENSMUSG00000037536.14	970.8242523	-0.140261066	0.059428324	-2.360171985	0.018266464	0.16652308
ENSMUSG00000031824.15	1397.979915	-0.127908794	0.054213216	-2.359365549	0.018306213	0.166602047
ENSMUSG00000052253.6	3244.858048	0.098891574	0.041910913	2.359566191	0.018296317	0.166602047
ENSMUSG00000022952.17	4927.178486	0.086254005	0.036560438	2.359216934	0.018313547	0.166602047
ENSMUSG00000009614.16	482.461314	0.16897507	0.071640423	2.358655377	0.01834128	0.166737742
ENSMUSG00000029502.14	2204.515172	0.108082419	0.045834334	2.358110386	0.01836823	0.166866135
ENSMUSG00000030281.16	1088.039835	-0.138507775	0.058757746	-2.357268336	0.018409938	0.167011777
ENSMUSG00000044712.15	409.9544844	-0.176722963	0.074968624	-2.357292328	0.018408749	0.167011777
ENSMUSG00000009487.10	694.1272762	-0.164382607	0.069807444	-2.354800565	0.018532649	0.167810688
ENSMUSG00000071047.5	37.6523946	-0.177145389	0.0752382	-2.354460765	0.018549602	0.167810688
ENSMUSG00000057193.8	8130.397667	0.072903085	0.030963659	2.354472546	0.018549014	0.167810688
ENSMUSG00000067279.2	21.29381028	-0.149180285	0.063349583	-2.354873981	0.018528988	0.167810688
ENSMUSG00000062006.12	6558.770959	-0.159967834	0.067955909	-2.353994481	0.018572887	0.167904576
ENSMUSG00000022742.6	687.3792517	0.154267896	0.065595693	2.351799161	0.018682859	0.168781471
ENSMUSG00000079084.10	409.8230868	0.185785743	0.079017773	2.351189314	0.01871351	0.16894105
ENSMUSG00000073889.10	143.2797202	0.208520083	0.088750553	2.349507425	0.018798269	0.169376193
ENSMUSG00000035696.15	1319.768925	0.122742312	0.052242584	2.349468631	0.018800228	0.169376193
ENSMUSG00000059901.12	2902.243948	-0.105726819	0.045000517	-2.349457893	0.01880077	0.169376193
ENSMUSG00000050608.11	2014.643973	-0.117955491	0.050223516	-2.348610764	0.018843594	0.169644505
ENSMUSG00000030161.8	1729.402071	0.110318373	0.047019575	2.346222249	0.018964795	0.170583606
ENSMUSG00000025239.3	2255.698726	0.109962354	0.046871498	2.34603881	0.018974132	0.170583606
ENSMUSG00000053470.13	1974.899192	-0.118047673	0.050325902	-2.345664328	0.018993204	0.170637149
ENSMUSG00000020792.15	1484.356452	-0.116177236	0.049540124	-2.345113945	0.019021266	0.170771321
ENSMUSG00000049551.2	184.1032563	0.206722477	0.088184384	2.344207302	0.01906757	0.170896879
ENSMUSG00000032532.7	19.35657231	-0.145972038	0.062272937	-2.344068627	0.019074661	0.170896879
ENSMUSG00000010392.8	1295.563963	-0.126789482	0.05408131	-2.344423287	0.01905653	0.170896879
ENSMUSG00000021018.8	465.1243319	-0.174048906	0.07425927	-2.343800384	0.019088385	0.170902129
ENSMUSG00000047787.7	67.09799808	-0.198887799	0.084889478	-2.342902827	0.019134366	0.171195988
ENSMUSG00000062980.15	330.8626889	0.185779562	0.079377055	2.34046932	0.019259521	0.172079055
ENSMUSG00000025132.13	13679.98966	-0.065534207	0.027997586	-2.340709168	0.019247154	0.172079055
ENSMUSG00000035992.15	1961.898662	0.116002484	0.049571964	2.340082459	0.019279483	0.172139183
ENSMUSG00000033044.12	905.39755	0.154387546	0.065997531	2.339292746	0.019320288	0.172321187
ENSMUSG00000043998.10	1726.7186	0.122565076	0.052396703	2.339175362	0.01932636	0.172321187
ENSMUSG00000063632.6	3311.311245	0.089815157	0.038437236	2.336670506	0.019456323	0.173361171
ENSMUSG00000028469.15	841.2226882	0.145986248	0.062502383	2.335690931	0.019507356	0.173696912
ENSMUSG00000043333.12	124.3371784	-0.207330973	0.088796396	-2.334903023	0.019548487	0.173944099
ENSMUSG00000022285.17	13361.953	-0.076631842	0.032826555	-2.334446639	0.019572347	0.174037364
ENSMUSG00000028555.15	24.80765578	-0.155838612	0.06680973	-2.332573592	0.019670536	0.174790988
ENSMUSG00000026970.16	3855.911462	0.089711281	0.038466455	2.332195175	0.019690426	0.174817525
ENSMUSG00000033105.12	1481.389911	-0.144647983	0.062027289	-2.332005553	0.019700399	0.174817525
ENSMUSG00000031029.6	4247.74803	-0.08461894	0.036295649	-2.33137974	0.019733345	0.174990514
ENSMUSG00000051985.12	250.9764601	-0.19693174	0.084511357	-2.330239933	0.019793474	0.175386518
ENSMUSG00000016664.16	10643.62649	-0.067098383	0.028797312	-2.330022434	0.019804965	0.175386518
ENSMUSG00000052214.9	1320.401032	-0.130891486	0.056189545	-2.329463371	0.019834531	0.175477356
ENSMUSG00000069662.5	8871.397214	0.094075849	0.040387714	2.329318465	0.019842201	0.175477356
ENSMUSG00000064369.1	66.59701839	0.196830338	0.08451246	2.329009687	0.019858553	0.175502656
ENSMUSG00000061477.4	9566.266338	-0.089310479	0.038351348	-2.328744171	0.019872623	0.175507772
ENSMUSG00000036078.16	1309.234673	-0.125550085	0.053924562	-2.328254156	0.019898612	0.175521919
ENSMUSG00000078180.4	58.3974667	0.186942914	0.080297823	2.328119333	0.019905768	0.175521919
ENSMUSG00000024127.14	1720.525124	0.125931173	0.054095283	2.327951079	0.019914701	0.175521919
ENSMUSG00000039844.19	5715.955861	-0.076996306	0.033083318	-2.327345343	0.019946892	0.175567741
ENSMUSG00000022110.13	2497.774661	-0.098187411	0.042188275	-2.327362559	0.019945977	0.175567741
ENSMUSG00000025161.16	444.8300257	-0.181086365	0.077939656	-2.323417565	0.020156731	0.177174945
ENSMUSG00000053062.16	4426.486603	-0.090265007	0.038849394	-2.323459835	0.020154463	0.177174945
ENSMUSG00000059409.8	2230.239516	-0.110294125	0.047479012	-2.323008024	0.020178721	0.177248472
ENSMUSG00000024512.3	571.5560617	0.159285309	0.068576274	2.322746637	0.020192767	0.177252166
ENSMUSG00000010755.17	1407.808972	0.121065628	0.052148332	2.321562827	0.020256487	0.177691602
ENSMUSG00000040752.16	175.8249559	0.204368335	0.088061703	2.320740209	0.020300869	0.177960921
ENSMUSG00000038400.15	6602.796578	0.161866557	0.069780029	2.319668824	0.0203588	0.178348568
ENSMUSG00000052539.15	1966.435018	0.112004834	0.048307735	2.318569341	0.020418399	0.178750306
ENSMUSG00000030660.9	946.1305572	0.136812993	0.059017314	2.31818401	0.020439323	0.178813146
ENSMUSG00000053768.13	1755.557163	-0.111000275	0.047928964	-2.315933138	0.02056192	0.179659116
ENSMUSG00000019124.10	3270.930227	0.09527031	0.04113746	2.315901592	0.020563642	0.179659116
ENSMUSG00000076432.13	3944.278876	-0.099480685	0.042975165	-2.31484125	0.020621622	0.180044748
ENSMUSG00000009647.13	2807.484633	-0.096926358	0.041892046	-2.31371747	0.020683225	0.180099112
ENSMUSG00000020572.8	796.7344402	-0.143493238	0.062013068	-2.313919351	0.020672146	0.180099112
ENSMUSG00000051359.15	129.4702574	-0.205467627	0.088801995	-2.313772648	0.020680196	0.180099112
ENSMUSG00000035342.13	3110.982529	0.097170899	0.04199212	2.314026984	0.020666242	0.180099112
ENSMUSG00000019278.5	82.63181799	-0.197952692	0.085596181	-2.31263464	0.020742735	0.180496484
ENSMUSG00000027087.11	3886.400389	0.100520669	0.043484567	2.311640071	0.020797526	0.180501159
ENSMUSG00000040287.9	1555.426289	-0.116375936	0.050333451	-2.312099297	0.020772212	0.180501159
ENSMUSG00000022629.17	463.7264264	0.174862724	0.075625178	2.312228932	0.020765071	0.180501159
ENSMUSG00000022871.13	23.54483199	-0.152993335	0.066184538	-2.311617471	0.020798773	0.180501159
ENSMUSG00000025355.7	269.8821419	0.189618836	0.082053656	2.310912695	0.020837678	0.180718233
ENSMUSG00000023886.9	234.5598703	-0.197043831	0.085276436	-2.310648068	0.020852302	0.180724581
ENSMUSG00000037905.13	701.7102516	0.149261466	0.064614277	2.310038476	0.020886024	0.180775973
ENSMUSG00000039942.15	479.8732083	0.172674324	0.074743705	2.310218965	0.020876035	0.180775973
ENSMUSG00000020935.8	3803.457127	0.088964222	0.038522702	2.309397234	0.020921548	0.180842806
ENSMUSG00000022024.10	1787.073674	-0.110639624	0.047906117	-2.309509337	0.020915334	0.180842806
ENSMUSG00000021660.14	5056.382654	-0.086874672	0.037633688	-2.308428316	0.020975326	0.181187258
ENSMUSG00000018143.10	854.6468548	0.141936346	0.061524617	2.306984629	0.021055677	0.18151975
ENSMUSG00000031729.6	1919.022413	-0.10825621	0.046921477	-2.3071782	0.021044888	0.18151975
ENSMUSG00000022351.14	4054.30529	-0.104822694	0.045433795	-2.307152484	0.021046321	0.18151975
ENSMUSG00000024966.8	4554.573352	-0.0868268	0.037666054	-2.305173771	0.021156843	0.182271108
ENSMUSG00000055148.7	2496.535574	-0.119944713	0.052051679	-2.304338967	0.021203623	0.182553232
ENSMUSG00000031751.14	8109.266212	0.069358484	0.030105997	2.303809574	0.021233335	0.182688136
ENSMUSG00000063801.7	1017.189849	-0.132599381	0.057568786	-2.303320769	0.021260802	0.182803551
ENSMUSG00000026034.17	1700.195289	0.108884831	0.047285659	2.302703033	0.021295557	0.182955518
ENSMUSG00000002250.15	955.7712968	0.141239547	0.06134164	2.30250688	0.021306604	0.182955518
ENSMUSG00000093798.2	142.5541226	0.202400346	0.087967837	2.300844872	0.021400401	0.183639722
ENSMUSG00000004071.13	1409.554373	-0.123878289	0.053848684	-2.30048869	0.021420549	0.183691448
ENSMUSG00000031093.14	1222.219569	-0.139499686	0.060655531	-2.299867531	0.021455726	0.183871898
ENSMUSG00000068250.13	449.0622941	-0.172157959	0.074909351	-2.29821722	0.021549429	0.18455334
ENSMUSG00000038975.14	1481.626188	-0.125310405	0.05457031	-2.296311037	0.021658103	0.185324389
ENSMUSG00000029722.15	442.6780909	0.169188436	0.073683892	2.296138691	0.021667953	0.185324389
ENSMUSG00000091845.1	59.94911441	0.180605883	0.078707628	2.294642681	0.02175361	0.185812682
ENSMUSG00000018340.13	22418.37019	-0.058755653	0.025605461	-2.294653222	0.021753006	0.185812682
ENSMUSG00000026393.10	3428.605807	0.090991745	0.039675505	2.293398527	0.021825071	0.185844898
ENSMUSG00000029868.13	51.53815999	0.187074219	0.081576725	2.293230324	0.021834748	0.185844898
ENSMUSG00000029836.15	1314.900578	0.125003486	0.054500412	2.293624635	0.021812069	0.185844898
ENSMUSG00000064254.6	278.8558536	-0.188994073	0.082428041	-2.292837139	0.021857383	0.185844898
ENSMUSG00000033350.7	592.6941849	0.155543889	0.067806741	2.29392958	0.021794544	0.185844898
ENSMUSG00000034667.8	2947.875789	0.09380498	0.040908873	2.293022855	0.021846689	0.185844898
ENSMUSG00000064357.1	293.72295	0.196766676	0.085812284	2.292989605	0.021848603	0.185844898
ENSMUSG00000056501.3	1173.962839	0.20256032	0.088395746	2.291516609	0.021933552	0.186370727
ENSMUSG00000039168.15	6364.616649	-0.072602629	0.031711873	-2.289446217	0.022053439	0.187267098
ENSMUSG00000026457.14	4911.546369	-0.083269857	0.036378521	-2.288984122	0.022080275	0.187372666
ENSMUSG00000032477.14	349.7760143	0.178213059	0.077895231	2.287855855	0.022145917	0.187807192
ENSMUSG00000068396.9	65.975789	0.190507467	0.083290092	2.287276463	0.022179691	0.187971078
ENSMUSG00000004789.10	5427.814133	-0.078359204	0.034270161	-2.286514031	0.022224204	0.188142767
ENSMUSG00000022091.6	1711.678611	-0.119358752	0.052203014	-2.286434109	0.022228875	0.188142767
ENSMUSG00000002393.14	1325.961912	0.13493443	0.059047437	2.285186897	0.022301871	0.188637869
ENSMUSG00000024395.8	300.2404914	-0.189661711	0.083006384	-2.284905102	0.022318393	0.188654953
ENSMUSG00000040612.13	636.6559399	-0.152843805	0.066926887	-2.283742928	0.022386644	0.188863713
ENSMUSG00000039497.8	868.5778384	0.142253841	0.062280084	2.284098424	0.022365747	0.188863713
ENSMUSG00000021959.16	841.3268479	0.141385819	0.061908508	2.283786584	0.022384077	0.188863713
ENSMUSG00000041040.12	692.8791512	0.14908077	0.065294721	2.2831979	0.022418714	0.18888928
ENSMUSG00000034566.10	2927.916898	-0.096994455	0.042477841	-2.283413023	0.022406051	0.18888928
ENSMUSG00000026399.12	1105.326293	0.139588183	0.061147806	2.282799513	0.022442181	0.188964614
ENSMUSG00000027893.14	3535.801822	0.090579039	0.039693558	2.281958181	0.022491809	0.189235811
ENSMUSG00000046312.4	2748.061472	-0.095430656	0.041825606	-2.281632335	0.022511056	0.189235811
ENSMUSG00000018899.16	695.3074164	-0.146377813	0.064158182	-2.281514347	0.022518029	0.189235811
ENSMUSG00000047459.14	2312.204607	-0.101043011	0.044301481	-2.280804356	0.022560027	0.189308547
ENSMUSG00000066026.14	279.0553165	0.188271337	0.08257792	2.27992346	0.022612228	0.189308547
ENSMUSG00000029234.13	1471.380924	0.12969377	0.056879939	2.280132032	0.022599859	0.189308547
ENSMUSG00000050552.8	557.5796797	-0.161340042	0.070744019	-2.280617432	0.022571095	0.189308547
ENSMUSG00000038296.14	362.8980824	0.179562329	0.078738506	2.280489401	0.022578679	0.189308547
ENSMUSG00000115326.1	350.3767681	-0.184191365	0.080789454	-2.279893653	0.022613997	0.189308547
ENSMUSG00000029344.14	2798.336522	0.117823605	0.051685816	2.279611979	0.022630712	0.189326644
ENSMUSG00000019188.16	6333.115758	-0.073438528	0.03223357	-2.278324392	0.022707257	0.18984493
ENSMUSG00000023015.14	1178.940144	-0.142257844	0.062459658	-2.277595619	0.022750682	0.190085818
ENSMUSG00000032525.15	1554.773203	0.11281996	0.049570775	2.275937008	0.02284978	0.190791264
ENSMUSG00000043252.8	12808.44418	0.066627628	0.029283375	2.275271506	0.022889648	0.191001556
ENSMUSG00000052812.5	999.9067936	0.129967312	0.057152815	2.274031694	0.022964081	0.191450344
ENSMUSG00000039457.4	19.3033185	-0.138494043	0.060906336	-2.273885629	0.022972864	0.191450344
ENSMUSG00000033126.5	134.6304977	-0.201584159	0.088710463	-2.272383133	0.02306338	0.192081629
ENSMUSG00000028643.11	1773.894071	-0.11074031	0.048739363	-2.272091868	0.023080962	0.192105078
ENSMUSG00000028161.17	3135.374981	0.097051771	0.042724057	2.271595391	0.02311096	0.19223176
ENSMUSG00000000827.18	2155.186705	-0.104623207	0.046090904	-2.269931777	0.023211723	0.192946518
ENSMUSG00000000346.9	5383.463116	-0.079264493	0.03492519	-2.269550764	0.023234854	0.193015462
ENSMUSG00000002227.15	303.3467687	-0.182223371	0.080299885	-2.269285573	0.023250965	0.193026042
ENSMUSG00000031762.7	19.33681848	0.138308	0.060972258	2.268375888	0.023306306	0.193362077
ENSMUSG00000025612.5	2139.382687	-0.104887651	0.046255067	-2.26759266	0.023354045	0.193634658
ENSMUSG00000037379.7	738.0146665	-0.144587567	0.063820047	-2.26555094	0.023478892	0.194316421
ENSMUSG00000038615.17	16232.79191	0.068017979	0.030023184	2.265515184	0.023481083	0.194316421
ENSMUSG00000069255.13	429.317426	-0.171316988	0.075616216	-2.265611767	0.023475164	0.194316421
ENSMUSG00000096449.2	43.32243049	0.169293915	0.074748534	2.264845967	0.023522134	0.19440879
ENSMUSG00000022856.9	318.762588	-0.183534989	0.0810342	-2.264907773	0.02351834	0.19440879
ENSMUSG00000027660.16	2030.300887	0.112295237	0.049607542	2.26367269	0.023594253	0.194757387
ENSMUSG00000024617.16	1269.667824	0.129034194	0.056999829	2.263764574	0.023588598	0.194757387
ENSMUSG00000071637.5	329.9123773	0.186294773	0.082345034	2.262368025	0.023674675	0.195297301
ENSMUSG00000096842.1	1495.111632	-0.138050075	0.061028523	-2.262058287	0.023693802	0.195331226
ENSMUSG00000027933.11	1740.843161	-0.111399999	0.049277115	-2.260684286	0.023778814	0.195907913
ENSMUSG00000000359.3	926.5751229	0.139858499	0.061936708	2.258087391	0.023940212	0.196988117
ENSMUSG00000028998.6	650.3842583	-0.148673026	0.065837621	-2.258177374	0.023934603	0.196988117
ENSMUSG00000035642.16	1519.428725	-0.120506068	0.053399118	-2.256705216	0.024026501	0.197448356
ENSMUSG00000037656.9	1773.889441	0.118976523	0.052721076	2.256716534	0.024025793	0.197448356
ENSMUSG00000024750.10	2842.953521	0.091581103	0.04060274	2.255539972	0.024099456	0.19792287
ENSMUSG00000059248.13	11000.09121	-0.066875547	0.029658544	-2.254849308	0.024142789	0.198153655
ENSMUSG00000100164.1	61.25640043	-0.189265016	0.08395875	-2.254261961	0.024179693	0.198206443
ENSMUSG00000040033.16	769.843	-0.14213077	0.063048985	-2.254291178	0.024177856	0.198206443
ENSMUSG00000022003.7	1000.285406	-0.128286471	0.056940052	-2.253009365	0.024258558	0.1987277
ENSMUSG00000061462.17	3835.913659	0.098013279	0.043529219	2.251666373	0.024343363	0.199296924
ENSMUSG00000027808.8	2735.872691	0.09371112	0.041660934	2.24937636	0.024488561	0.200333276
ENSMUSG00000062981.5	1018.615164	-0.143879423	0.0639732	-2.249057784	0.02450882	0.200333276
ENSMUSG00000046169.10	889.1838208	0.145369835	0.064639193	2.248942596	0.024516148	0.200333276
ENSMUSG00000027007.16	1364.095435	-0.117405262	0.052253559	-2.246837608	0.024650407	0.200973425
ENSMUSG00000031799.9	8104.420634	0.067289005	0.029947505	2.246898505	0.024646514	0.200973425
ENSMUSG00000022940.17	764.2076752	-0.146637737	0.065266726	-2.246745712	0.024656283	0.200973425
ENSMUSG00000042439.12	398.16456	0.17466341	0.077718673	2.247380236	0.024615737	0.200973425
ENSMUSG00000035284.10	2021.775658	0.106826484	0.047566626	2.245828512	0.024714994	0.201325836
ENSMUSG00000021748.9	2859.95354	-0.091956682	0.04096588	-2.244713946	0.024786502	0.201781982
ENSMUSG00000031536.6	702.8418708	-0.145799794	0.064961448	-2.244404942	0.024806359	0.201817337
ENSMUSG00000027852.14	3204.163151	-0.101412133	0.045196285	-2.243815673	0.024844264	0.201953573
ENSMUSG00000024997.7	1632.21905	-0.112096218	0.049961275	-2.243662066	0.024854153	0.201953573
ENSMUSG00000015745.9	1726.184351	-0.107212336	0.047798214	-2.243019711	0.024895543	0.202163623
ENSMUSG00000036686.16	1723.837297	0.106882266	0.0476783	2.241738204	0.024978297	0.202662015
ENSMUSG00000025016.10	7395.493864	0.0815141	0.036364459	2.241587024	0.024988075	0.202662015
ENSMUSG00000003269.17	1618.554901	-0.113114771	0.050486052	-2.240515296	0.025057489	0.202971901
ENSMUSG00000030744.13	12878.70991	-0.09144155	0.040811794	-2.240566798	0.025054149	0.202971901
ENSMUSG00000025204.10	1314.570455	-0.121924288	0.054432833	-2.239903419	0.025097194	0.203167014
ENSMUSG00000035268.14	6610.758106	-0.089032168	0.039754939	-2.239524735	0.025121794	0.203239686
ENSMUSG00000059252.5	144.5807483	0.195432941	0.087283654	2.239055448	0.025152309	0.203303931
ENSMUSG00000023008.18	4550.675019	0.082907485	0.03703009	2.238922015	0.025160991	0.203303931
ENSMUSG00000073139.9	844.2248004	0.140053712	0.062574976	2.238174443	0.025209682	0.203570917
ENSMUSG00000044367.7	214.0884693	-0.192533947	0.086060816	-2.23718477	0.025274266	0.203965838
ENSMUSG00000020260.9	2384.4441	0.102459686	0.045826459	2.235819406	0.025363603	0.204559898
ENSMUSG00000034066.13	430.4071739	0.166467668	0.074477379	2.23514402	0.025407895	0.204790154
ENSMUSG00000041297.8	1778.856629	0.112271182	0.050249611	2.234269683	0.025465334	0.205080283
ENSMUSG00000022261.6	16681.20568	0.072967772	0.032660686	2.234116329	0.02547542	0.205080283
ENSMUSG00000069769.13	6662.999965	-0.077533272	0.034713832	-2.233497911	0.025516128	0.205280958
ENSMUSG00000040174.14	620.7383242	-0.157331408	0.070453006	-2.233139755	0.02553973	0.205343846
ENSMUSG00000040734.14	1113.532432	0.131963286	0.059102237	2.232796782	0.025562349	0.20539876
ENSMUSG00000032398.7	188.8712681	-0.194426094	0.087145033	-2.231063399	0.02567693	0.205937842
ENSMUSG00000020163.12	2269.552871	-0.103098525	0.046207897	-2.231188439	0.025668649	0.205937842
ENSMUSG00000031066.10	761.3881575	0.148026886	0.066345474	2.231152754	0.025671012	0.205937842
ENSMUSG00000089812.2	235.7726323	0.189096441	0.084781343	2.230401583	0.025720795	0.206035602
ENSMUSG00000025586.17	257.1731333	0.187624733	0.08412012	2.230438256	0.025718362	0.206035602
ENSMUSG00000034522.10	599.3956826	0.154058528	0.069107408	2.22926212	0.025796469	0.206514628
ENSMUSG00000030029.14	1536.458198	0.11627277	0.0521732	2.228591907	0.02584107	0.206666169
ENSMUSG00000022437.7	2563.693546	-0.103590159	0.046484247	-2.228500295	0.025847172	0.206666169
ENSMUSG00000016256.10	3024.109282	0.09445917	0.042458724	2.224729373	0.026099411	0.208070748
ENSMUSG00000035297.14	1749.02369	-0.110532971	0.049690229	-2.22444075	0.026118805	0.208070748
ENSMUSG00000002900.16	6317.367914	-0.077963724	0.035030278	-2.225609603	0.026040342	0.208070748
ENSMUSG00000017756.9	1556.828362	0.113138262	0.050852269	2.224841946	0.02609185	0.208070748
ENSMUSG00000021796.15	3340.89956	0.089264727	0.040123197	2.224766038	0.026096948	0.208070748
ENSMUSG00000022346.15	394.5229526	0.170089496	0.076462775	2.224474524	0.026116535	0.208070748
ENSMUSG00000036880.9	2520.692403	-0.094025451	0.042284912	-2.22361705	0.02617422	0.208384598
ENSMUSG00000040054.16	2793.701377	-0.098568522	0.044354406	-2.222293796	0.026263457	0.208967165
ENSMUSG00000021577.14	5229.100513	-0.076149044	0.034282571	-2.221217405	0.02633624	0.209418182
ENSMUSG00000034295.9	828.4947152	0.135998881	0.06123899	2.220789105	0.026365249	0.209520783
ENSMUSG00000047250.13	3359.891721	-0.089356662	0.040257805	-2.219610877	0.026445193	0.209691093
ENSMUSG00000007655.16	1209.136989	0.12409531	0.05590085	2.219918149	0.026424324	0.209691093
ENSMUSG00000037234.17	2604.270384	0.101323444	0.045650997	2.219523127	0.026451156	0.209691093
ENSMUSG00000038267.15	411.4986396	-0.175679843	0.079143977	-2.219749999	0.026435743	0.209691093
ENSMUSG00000082454.3	61.4568881	0.185711045	0.083713691	2.21840708	0.026527089	0.210037066
ENSMUSG00000050846.9	508.0295949	0.15922095	0.071769637	2.218500142	0.02652075	0.210037066
ENSMUSG00000026159.13	2248.104287	0.098916762	0.044597557	2.217986088	0.026555781	0.210136347
ENSMUSG00000047714.14	2933.629793	-0.094487883	0.04260593	-2.217716747	0.026574152	0.210153884
ENSMUSG00000037111.9	3869.991897	0.089853616	0.040554262	2.215639251	0.026716218	0.211149019
ENSMUSG00000038324.13	3827.638335	-0.08405556	0.037950974	-2.214845946	0.02677064	0.211322367
ENSMUSG00000040451.17	529.3193315	0.1725327	0.077895872	2.214914539	0.026765931	0.211322367
ENSMUSG00000022995.16	3463.144748	0.090457611	0.040860722	2.213803538	0.026842297	0.211631174
ENSMUSG00000043300.2	285.5901398	0.18162738	0.082034756	2.214029613	0.026826742	0.211631174
ENSMUSG00000006418.17	749.8713951	-0.140583412	0.063527121	-2.21296683	0.026899933	0.211848215
ENSMUSG00000002985.16	841.3838602	0.139975053	0.063253235	2.212931123	0.026902395	0.211848215
ENSMUSG00000038393.14	1719.280093	-0.111564985	0.050436323	-2.211996815	0.026966885	0.21213028
ENSMUSG00000031708.16	6047.877831	0.075550523	0.034159421	2.21170387	0.026987133	0.21213028
ENSMUSG00000043889.6	74.83468944	0.184197145	0.083275216	2.211908355	0.026972998	0.21213028
ENSMUSG00000027330.16	1758.948521	-0.108872994	0.049244373	-2.210871754	0.027044719	0.21245456
ENSMUSG00000042790.16	614.656218	0.150434569	0.068052765	2.210557775	0.027066476	0.212497151
ENSMUSG00000037152.11	731.4781207	-0.143792324	0.065083331	-2.209357176	0.027149807	0.213022824
ENSMUSG00000037418.5	236.6866285	-0.187721985	0.085016722	-2.208059563	0.027240121	0.213602615
ENSMUSG00000003378.9	474.8892253	0.163601985	0.074118896	2.207291173	0.027293724	0.213894006
ENSMUSG00000024500.18	202.7067525	-0.191460263	0.086830668	-2.204984332	0.027455194	0.215029873
ENSMUSG00000029672.16	716.810844	0.144160884	0.065391713	2.204574213	0.027483987	0.215042102
ENSMUSG00000025487.15	2498.030751	-0.100477778	0.04557867	-2.204491232	0.027489816	0.215042102
ENSMUSG00000030275.6	2026.511005	-0.099177573	0.045007738	-2.203567169	0.027554798	0.215420896
ENSMUSG00000044022.5	379.9388264	0.170163	0.077246914	2.202845283	0.027605655	0.215688871
ENSMUSG00000031781.14	1869.05658	-0.11222541	0.050955861	-2.202404366	0.027636758	0.21580227
ENSMUSG00000026074.15	12832.74284	0.063631696	0.028910163	2.201014792	0.027734977	0.215881042
ENSMUSG00000040860.16	297.7645249	0.179786213	0.081673344	2.201283839	0.027715936	0.215881042
ENSMUSG00000029108.14	1809.638747	-0.107374677	0.048776248	-2.201372206	0.027709685	0.215881042
ENSMUSG00000107951.1	87.28136183	0.187431825	0.085119142	2.201993814	0.027665745	0.215881042
ENSMUSG00000045667.14	30.00117449	0.152120596	0.069111442	2.201091317	0.02772956	0.215881042
ENSMUSG00000002477.4	782.8558466	-0.138379625	0.062875444	-2.200853253	0.027746414	0.215881042
ENSMUSG00000020230.15	1768.106714	-0.108339083	0.049232815	-2.200546182	0.027768167	0.215921152
ENSMUSG00000044600.14	2150.649767	-0.104205147	0.047362006	-2.20018442	0.027793813	0.215991467
ENSMUSG00000075225.14	309.0385571	-0.177824519	0.080833044	-2.199898836	0.027814073	0.216019869
ENSMUSG00000002603.15	2505.858892	0.099790153	0.045383344	2.19882767	0.027890178	0.216481699
ENSMUSG00000025241.16	1681.534013	0.106049973	0.04824964	2.197943308	0.027953146	0.216841073
ENSMUSG00000024646.13	301.6319104	0.179518752	0.08168659	2.197652658	0.027973868	0.216872494
ENSMUSG00000029276.13	161.0734416	-0.19457397	0.088585581	-2.196451918	0.028059613	0.217407687
ENSMUSG00000024238.14	3879.900253	0.082814244	0.037712494	2.195936556	0.028096485	0.217563792
ENSMUSG00000035578.16	28.28533868	0.1533766	0.069859294	2.195507452	0.028127217	0.217672198
ENSMUSG00000040479.11	2768.931618	-0.09334613	0.042531956	-2.194729319	0.02818302	0.217845911
ENSMUSG00000029202.12	2088.233223	0.098276469	0.04477933	2.194683749	0.028186291	0.217845911
ENSMUSG00000103807.1	19.56682782	0.129628693	0.059082514	2.194028054	0.028233393	0.217845911
ENSMUSG00000036398.13	959.8035666	-0.130538215	0.059487923	-2.194364988	0.028209181	0.217845911
ENSMUSG00000024758.14	3694.217851	-0.092781558	0.042287866	-2.194046835	0.028232043	0.217845911
ENSMUSG00000026972.15	193.687246	-0.189325864	0.086310225	-2.193550806	0.028267718	0.217981475
ENSMUSG00000042207.17	1545.033878	0.12165703	0.055472808	2.193093072	0.028300674	0.21810632
ENSMUSG00000026062.12	554.454278	-0.153385914	0.069986458	-2.19165132	0.028404693	0.218778363
ENSMUSG00000043067.15	2265.540283	0.108092246	0.0493373	2.190882878	0.028460269	0.218875946
ENSMUSG00000019873.8	3164.856245	-0.090478621	0.041299761	-2.190778328	0.028467838	0.218875946
ENSMUSG00000039208.15	1167.406348	0.123986273	0.056587804	2.191042305	0.028448731	0.218875946
ENSMUSG00000046658.16	675.2664886	0.14437328	0.065919503	2.190145148	0.028513712	0.21909916
ENSMUSG00000022453.8	937.7330636	0.134663948	0.061504076	2.189512563	0.028559606	0.219217572
ENSMUSG00000023022.14	17882.89932	-0.066027447	0.030156842	-2.18946824	0.028562825	0.219217572
ENSMUSG00000034926.3	4132.318997	-0.159755339	0.073004565	-2.188292467	0.028648305	0.219743988
ENSMUSG00000037795.14	741.8579379	0.142434339	0.065155148	2.186079582	0.028809784	0.220852371
ENSMUSG00000028434.12	18.42402752	-0.133674119	0.061156823	-2.185759679	0.028833192	0.220901647
ENSMUSG00000036580.15	2626.160105	0.092028242	0.042112717	2.185283918	0.028868036	0.221038422
ENSMUSG00000038702.6	511.7819606	0.158591353	0.072649521	2.182964873	0.029038397	0.221430543
ENSMUSG00000102813.1	50.34875116	-0.176571368	0.080879038	-2.183153649	0.029024497	0.221430543
ENSMUSG00000030796.17	1993.445384	-0.107748236	0.049356831	-2.183046085	0.029032416	0.221430543
ENSMUSG00000020067.8	218.1493053	-0.189118774	0.086606776	-2.183648709	0.028988071	0.221430543
ENSMUSG00000002812.4	6530.320411	-0.070448565	0.032269528	-2.183129723	0.029026258	0.221430543
ENSMUSG00000001552.14	10100.39505	0.065910733	0.030182883	2.183712337	0.028983393	0.221430543
ENSMUSG00000024201.12	1592.982216	-0.116722306	0.053455185	-2.183554436	0.028995005	0.221430543
ENSMUSG00000027177.14	4964.235776	0.084975489	0.039032234	2.17705933	0.029476141	0.224636859
ENSMUSG00000048126.16	4996.194728	0.080605009	0.037033116	2.176565688	0.029512988	0.22465445
ENSMUSG00000015501.10	2310.514643	-0.101125637	0.046460068	-2.17661405	0.029509376	0.22465445
ENSMUSG00000046743.6	273.3597086	0.180560651	0.08297474	2.176091807	0.029548396	0.22479245
ENSMUSG00000006014.16	42.80262157	0.169167014	0.077756136	2.175609835	0.029584447	0.224868153
ENSMUSG00000030232.18	2314.469318	0.105128543	0.048323928	2.175496653	0.029592919	0.224868153
ENSMUSG00000010154.7	478.9262496	-0.163739373	0.075277964	-2.175130183	0.029620362	0.224945296
ENSMUSG00000036568.6	616.4794024	0.15441165	0.071045497	2.17341924	0.029748778	0.225788713
ENSMUSG00000027215.13	13818.24992	-0.064856261	0.029847124	-2.172948399	0.029784201	0.225925757
ENSMUSG00000030339.7	2093.822036	0.102781045	0.047337979	2.171217438	0.02991474	0.226783712
ENSMUSG00000090213.1	1502.333777	-0.107058572	0.049379836	-2.168062545	0.030153928	0.228330879
ENSMUSG00000116861.1	19.09093211	0.126827405	0.058493526	2.168229787	0.030141208	0.228330879
ENSMUSG00000042451.12	23619.44623	-0.073568915	0.033938938	-2.167684633	0.030182689	0.228415711
ENSMUSG00000026211.17	6425.79961	0.0917787	0.042399325	2.164626421	0.030416306	0.229250505
ENSMUSG00000029048.3	1578.342655	-0.109717425	0.050656523	-2.165909116	0.030318133	0.229250505
ENSMUSG00000029648.13	56.87778712	-0.177059184	0.081788423	-2.164844085	0.030399627	0.229250505
ENSMUSG00000079426.13	2150.519885	-0.100326961	0.046342941	-2.164881168	0.030396787	0.229250505
ENSMUSG00000031486.15	2888.464743	0.088431197	0.040842449	2.165178612	0.03037401	0.229250505
ENSMUSG00000062458.5	26.21280275	0.144697566	0.066846458	2.164625772	0.030416356	0.229250505
ENSMUSG00000068284.14	1563.027941	-0.114497877	0.052867733	-2.165742148	0.030330896	0.229250505
ENSMUSG00000055024.12	3201.982258	0.089893386	0.041534474	2.164307816	0.030440733	0.229301389
ENSMUSG00000003429.11	5301.184471	-0.07453461	0.034442087	-2.164056131	0.030460042	0.229314053
ENSMUSG00000062380.4	1317.322077	-0.130333584	0.060246982	-2.163321396	0.030516469	0.22960598
ENSMUSG00000048696.11	2260.894798	0.17299943	0.079991399	2.162725388	0.030562307	0.229762439
ENSMUSG00000054150.12	1388.404945	0.114414871	0.052906364	2.162591835	0.030572587	0.229762439
ENSMUSG00000001098.15	2179.237976	0.098379526	0.045508387	2.161788924	0.03063445	0.229978773
ENSMUSG00000001280.13	2679.965477	0.092495103	0.042786956	2.16175936	0.03063673	0.229978773
ENSMUSG00000013419.7	1773.447962	0.110034417	0.050912304	2.161253933	0.030675729	0.230138733
ENSMUSG00000016942.6	38.16167653	-0.16301443	0.075441918	-2.160793805	0.030711271	0.230272577
ENSMUSG00000052331.14	671.1399824	-0.141925666	0.065691098	-2.160500732	0.030733927	0.23030971
ENSMUSG00000030341.17	2232.210843	0.098467107	0.045587301	2.159967925	0.030775153	0.230454411
ENSMUSG00000020116.7	1042.695555	-0.124873457	0.057817316	-2.1597934	0.030788667	0.230454411
ENSMUSG00000023010.15	14817.70828	-0.059702163	0.027655977	-2.158743616	0.030870063	0.230930793
ENSMUSG00000000555.8	5546.063978	0.081851982	0.037933509	2.157775101	0.030945322	0.231360741
ENSMUSG00000023104.9	515.7760135	-0.157564794	0.073034239	-2.157409939	0.030973738	0.231431698
ENSMUSG00000034390.16	904.5409504	0.129756774	0.060157032	2.15696768	0.031008183	0.231431698
ENSMUSG00000020882.17	3647.851701	0.088230645	0.040903564	2.157040528	0.031002507	0.231431698
ENSMUSG00000046387.5	699.064577	0.150826448	0.06997325	2.155487246	0.031123726	0.232160864
ENSMUSG00000021403.3	925.3720069	-0.129575375	0.060132216	-2.154841176	0.031174265	0.23235191
ENSMUSG00000004558.15	250.5356353	-0.184647976	0.085695314	-2.154703303	0.031185059	0.23235191
ENSMUSG00000026766.16	2192.879558	-0.098554242	0.045771168	-2.153194828	0.03130337	0.233099909
ENSMUSG00000063275.15	2862.121425	-0.092837664	0.043165445	-2.150740328	0.031496701	0.234405371
ENSMUSG00000098973.1	36.15524088	-0.156260806	0.072676965	-2.150073361	0.031549412	0.234524677
ENSMUSG00000044533.15	7158.767475	-0.080054086	0.037232271	-2.150126348	0.031545222	0.234524677
ENSMUSG00000024883.7	1899.666208	-0.098142072	0.045655426	-2.149625574	0.031584844	0.234524677
ENSMUSG00000079509.10	1051.939248	0.127773578	0.059434871	2.149808261	0.031570385	0.234524677
ENSMUSG00000057657.4	51.98387061	0.169694652	0.078966577	2.148942746	0.031638939	0.23479233
ENSMUSG00000032449.13	1153.317764	0.133492885	0.062165305	2.147385675	0.03176259	0.235575561
ENSMUSG00000031021.13	1251.666593	-0.11654109	0.054301735	-2.146176189	0.031858925	0.236155413
ENSMUSG00000030774.13	1847.362985	-0.103470642	0.048265591	-2.143776531	0.032050797	0.237442377
ENSMUSG00000028152.10	995.9135225	-0.131379725	0.061325067	-2.142349483	0.03216537	0.238020077
ENSMUSG00000082575.1	150.2114359	0.186874305	0.087219543	2.142573759	0.03214734	0.238020077
ENSMUSG00000035530.13	8407.285515	-0.06776305	0.031645537	-2.141314563	0.03224868	0.238500894
ENSMUSG00000024182.16	1366.379036	0.113487987	0.053009979	2.1408797	0.032283741	0.238624534
ENSMUSG00000007682.6	585.0572507	0.149803467	0.069998417	2.140097941	0.032346852	0.238955255
ENSMUSG00000005483.10	1723.304238	0.107183624	0.050115916	2.138714267	0.032458816	0.239238948
ENSMUSG00000042043.6	1419.050809	-0.11252479	0.052612463	-2.13874781	0.032456098	0.239238948
ENSMUSG00000022505.9	5811.790893	-0.077738858	0.036347532	-2.138765806	0.03245464	0.239238948
ENSMUSG00000025228.4	4644.547756	-0.078631008	0.036758233	-2.139140037	0.032424329	0.239238948
ENSMUSG00000028789.16	371.3845035	0.166786762	0.078014027	2.137907366	0.032524262	0.239585577
ENSMUSG00000028341.9	27.36580746	0.145306323	0.067995488	2.136999475	0.032598034	0.239993112
ENSMUSG00000020435.17	166.7914967	-0.188622625	0.088333847	-2.135338059	0.032733406	0.24085344
ENSMUSG00000060032.6	481.7849562	0.155890229	0.073015941	2.135016359	0.032759674	0.240880382
ENSMUSG00000017485.11	4360.490977	0.086249373	0.040400865	2.134839767	0.032774101	0.240880382
ENSMUSG00000028452.7	16642.72804	-0.07010689	0.032848495	-2.134249661	0.032822349	0.241066294
ENSMUSG00000030842.12	1846.529417	-0.103515638	0.048513133	-2.133765284	0.032861999	0.241066294
ENSMUSG00000004568.12	1021.860664	0.123106131	0.057687739	2.1340086	0.032842077	0.241066294
ENSMUSG00000002308.15	543.4085548	0.14803463	0.069381759	2.133624647	0.032873519	0.241066294
ENSMUSG00000057280.15	2174.254039	0.101137062	0.047441055	2.131846802	0.033019443	0.241999961
ENSMUSG00000048240.14	32.25376937	0.15542286	0.072922519	2.131342437	0.033060941	0.242167672
ENSMUSG00000063760.9	3092.166338	-0.08690798	0.040781762	-2.131050127	0.033085013	0.242207615
ENSMUSG00000025978.14	1544.255732	0.113629088	0.053331151	2.130632601	0.033119422	0.242323147
ENSMUSG00000029538.14	1060.261086	0.124211968	0.058310151	2.130194598	0.033155551	0.242451131
ENSMUSG00000050271.12	369.3696249	0.164935794	0.077459853	2.12930682	0.033228884	0.242714515
ENSMUSG00000022994.9	2672.404109	0.089371298	0.041968405	2.129489973	0.033213744	0.242714515
ENSMUSG00000039461.12	557.0889231	-0.148738638	0.069872503	-2.128714877	0.033277857	0.242799576
ENSMUSG00000062683.11	3658.607642	-0.09044889	0.042489838	-2.128718163	0.033277585	0.242799576
ENSMUSG00000039623.13	437.7659722	0.160539721	0.075445973	2.127876604	0.033347316	0.243169973
ENSMUSG00000029371.7	87.83633078	0.184710151	0.086861617	2.126487599	0.033462681	0.243874517
ENSMUSG00000059981.12	1730.843358	0.106403678	0.050045573	2.126135652	0.033491966	0.243951281
ENSMUSG00000027080.6	602.138759	-0.146776081	0.069070802	-2.125009082	0.033585855	0.244361515
ENSMUSG00000051817.8	155.5623808	0.187798654	0.088368601	2.125174024	0.033572095	0.244361515
ENSMUSG00000023944.14	56367.40458	-0.050304879	0.023677039	-2.124627117	0.033617739	0.244456775
ENSMUSG00000002233.13	4439.795787	-0.092314575	0.043455652	-2.124339902	0.033641731	0.244494572
ENSMUSG00000028266.17	1040.631732	0.128696263	0.060627657	2.122731911	0.033776323	0.245182419
ENSMUSG00000034994.10	94254.41449	-0.052107799	0.024549806	-2.122534025	0.033792919	0.245182419
ENSMUSG00000051346.9	494.6049134	-0.153326381	0.072236523	-2.122560384	0.033790708	0.245182419
ENSMUSG00000033268.8	96.73152339	-0.18656201	0.087930088	-2.12170843	0.03386223	0.245411562
ENSMUSG00000058886.9	351.3804507	0.168100765	0.079225727	2.121795158	0.033854943	0.245411562
ENSMUSG00000021218.10	6268.547994	-0.070681876	0.033321238	-2.121226008	0.033902788	0.245568688
ENSMUSG00000000282.12	1098.082759	0.117266322	0.0553268	2.119521137	0.034046449	0.246472042
ENSMUSG00000026479.13	510.7568107	-0.155102423	0.073253699	-2.117332306	0.034231655	0.247558017
ENSMUSG00000075229.11	288.3154605	-0.172227738	0.081343153	-2.117298523	0.03423452	0.247558017
ENSMUSG00000033009.15	1203.537845	0.116839762	0.055260913	2.114329209	0.034487159	0.249246364
ENSMUSG00000074865.11	49.72852121	0.168388308	0.079659728	2.113844875	0.034528519	0.249406719
ENSMUSG00000023150.14	7120.645812	0.066581592	0.031513822	2.112774253	0.034620094	0.249929416
ENSMUSG00000073678.4	524.0088908	0.161400051	0.076451777	2.11113537	0.034760678	0.249936881
ENSMUSG00000015790.16	498.8785298	-0.154378026	0.073121946	-2.111240667	0.034751631	0.249936881
ENSMUSG00000024793.14	246.7848672	0.178387742	0.084492549	2.1112837	0.034747934	0.249936881
ENSMUSG00000021096.11	3345.987861	0.082095996	0.038889095	2.111028691	0.034769846	0.249936881
ENSMUSG00000025871.18	3539.200315	-0.080756519	0.038246676	-2.111465034	0.03473236	0.249936881
ENSMUSG00000116620.1	48.1747524	0.167486886	0.079318608	2.111571184	0.034723246	0.249936881
ENSMUSG00000034160.13	4350.688113	0.079690398	0.037750594	2.110970713	0.034774829	0.249936881
ENSMUSG00000040990.17	2367.640296	-0.093934644	0.044498206	-2.110976	0.034774375	0.249936881
ENSMUSG00000042700.16	1827.322919	-0.097544079	0.046214267	-2.11069189	0.034798804	0.249971085
ENSMUSG00000027332.11	1484.01504	-0.106383996	0.0504232	-2.109822382	0.034873658	0.250370538
ENSMUSG00000034932.4	743.588987	-0.144877545	0.068755078	-2.107154108	0.035104223	0.251886841
ENSMUSG00000022708.16	5025.702327	0.090990183	0.043190601	2.106712574	0.035142502	0.252022494
ENSMUSG00000027673.12	1186.403643	-0.114125785	0.054208732	-2.105302589	0.035264977	0.25248326
ENSMUSG00000028443.6	489.4015884	-0.15476399	0.073509362	-2.10536434	0.035259605	0.25248326
ENSMUSG00000055675.6	848.4531488	0.127287745	0.060456948	2.105427899	0.035254077	0.25248326
ENSMUSG00000069833.12	39987.23455	-0.07651927	0.036355853	-2.104730444	0.035314779	0.252700747
ENSMUSG00000020917.17	5170.301153	-0.082005764	0.038971406	-2.104254716	0.035356234	0.2528583
ENSMUSG00000060261.15	4565.727986	0.074911002	0.035616181	2.103285638	0.035440808	0.25311195
ENSMUSG00000108366.1	34.74194071	0.155138907	0.073757891	2.103353334	0.035434895	0.25311195
ENSMUSG00000032905.4	1563.953927	-0.108797893	0.051730196	-2.103179622	0.035450071	0.25311195
ENSMUSG00000055723.6	3169.190263	-0.08763923	0.041692632	-2.10203161	0.035550507	0.253550737
ENSMUSG00000042734.6	2202.39524	-0.092692995	0.044093526	-2.102190594	0.035536583	0.253550737
ENSMUSG00000016252.7	1923.643888	-0.105248366	0.050098223	-2.100840324	0.035654985	0.254156551
ENSMUSG00000079197.10	1094.135863	-0.123702157	0.05891504	-2.099670243	0.035757859	0.254750267
ENSMUSG00000029119.9	615.8032197	0.141985686	0.067677988	2.097959626	0.035908712	0.255405378
ENSMUSG00000029814.10	30.90664235	-0.149565727	0.071285481	-2.098123281	0.035894256	0.255405378
ENSMUSG00000057726.3	29.63362455	0.14801799	0.070551379	2.098016973	0.035903646	0.255405378
ENSMUSG00000017390.15	35.64315905	-0.156430057	0.074606492	-2.096735175	0.036017025	0.255665626
ENSMUSG00000021134.17	3290.43386	0.086873404	0.041434239	2.096657405	0.036023914	0.255665626
ENSMUSG00000022707.16	430.8733994	-0.15739642	0.075063414	-2.096846004	0.03600721	0.255665626
ENSMUSG00000031357.3	2277.34223	-0.092590564	0.044150039	-2.097179682	0.035977672	0.255665626
ENSMUSG00000019810.15	183.0887472	0.185036611	0.088274793	2.096143256	0.036069485	0.255710043
ENSMUSG00000031391.18	691.823689	-0.144360864	0.068865245	-2.096280427	0.036057322	0.255710043
ENSMUSG00000084284.1	95.07522453	0.180976619	0.086365186	2.095481136	0.036128244	0.255987103
ENSMUSG00000029596.13	46.59391498	0.167111578	0.079758035	2.095231883	0.036150384	0.256004546
ENSMUSG00000030432.12	5894.369804	-0.077541918	0.037025814	-2.09426643	0.036236253	0.256194248
ENSMUSG00000052512.17	3060.702639	-0.087025883	0.041546237	-2.094675481	0.03619985	0.256194248
ENSMUSG00000046807.10	52.57484033	0.170326	0.08132818	2.094304835	0.036232834	0.256194248
ENSMUSG00000016257.15	1516.258412	-0.107162115	0.051181193	-2.093779147	0.036279659	0.256318876
ENSMUSG00000022199.12	26.74360129	0.145370244	0.069434668	2.093626254	0.036293287	0.256318876
ENSMUSG00000047146.17	203.7191724	0.180615982	0.086288412	2.093166149	0.036334325	0.256469473
ENSMUSG00000021133.9	5327.099458	0.071482118	0.034169621	2.091978676	0.036440423	0.257078886
ENSMUSG00000040181.14	793.0809772	0.141288989	0.067600556	2.090056614	0.036612714	0.258154364
ENSMUSG00000026926.14	2449.105379	-0.09341432	0.044708501	-2.089408452	0.036670971	0.258380997
ENSMUSG00000038467.15	4108.327021	0.079048339	0.037839617	2.089036455	0.036704442	0.258380997
ENSMUSG00000033014.12	1195.215961	0.115830043	0.055444529	2.089115843	0.036697297	0.258380997
ENSMUSG00000005354.16	2563.52661	-0.087783014	0.042055736	-2.087301801	0.036860862	0.259129048
ENSMUSG00000024099.14	2044.728431	-0.095614505	0.045803503	-2.087493292	0.036843567	0.259129048
ENSMUSG00000024726.9	404.2800766	0.161295857	0.077278748	2.087195522	0.036870464	0.259129048
ENSMUSG00000003847.16	4305.065701	0.086917608	0.041659773	2.086367781	0.036945321	0.259514948
ENSMUSG00000014769.10	4109.667246	-0.086649025	0.04154352	-2.085741057	0.037002085	0.259773409
ENSMUSG00000058135.12	685.6532283	-0.136911142	0.065655031	-2.085310769	0.0370411	0.259907053
ENSMUSG00000024913.16	2982.591408	0.091644299	0.043988546	2.083367298	0.037217757	0.261005821
ENSMUSG00000025277.14	396.5007225	-0.157441215	0.075589755	-2.082838018	0.037265991	0.261203274
ENSMUSG00000028455.15	938.3296442	-0.129246094	0.062099259	-2.081282386	0.037408066	0.262057908
ENSMUSG00000031519.3	5614.985236	0.079156112	0.038039912	2.080870017	0.037445805	0.262181098
ENSMUSG00000027387.11	87.0648243	-0.182292079	0.087634617	-2.080137801	0.037512895	0.262509551
ENSMUSG00000023939.7	1043.42565	-0.126314752	0.060744289	-2.079450652	0.037575949	0.262668201
ENSMUSG00000053080.10	1828.116137	0.111853227	0.053784607	2.079651267	0.037557531	0.262668201
ENSMUSG00000034278.3	234.4429018	-0.177404787	0.085360849	-2.078292214	0.037682453	0.263028365
ENSMUSG00000031960.14	5790.168088	0.071811275	0.03454935	2.078513045	0.037662131	0.263028365
ENSMUSG00000050541.14	33.46127509	0.152449667	0.073355512	2.078230555	0.037688129	0.263028365
ENSMUSG00000040365.14	1246.5124	0.116000803	0.055844171	2.077223138	0.037780969	0.263393692
ENSMUSG00000033196.17	264.8112274	0.180348603	0.08681442	2.077403777	0.037764308	0.263393692
ENSMUSG00000024991.7	13133.08301	0.068223083	0.032858134	2.076292064	0.037866947	0.263825353
ENSMUSG00000024993.15	483.7035643	-0.149377259	0.071950427	-2.076113588	0.037883447	0.263825353
ENSMUSG00000033955.12	4662.924996	0.07141675	0.034432308	2.074120344	0.038068136	0.264969704
ENSMUSG00000060459.14	30.7762724	-0.145222028	0.070040843	-2.073390647	0.038135939	0.265299693
ENSMUSG00000059436.13	1054.689607	0.116685371	0.056297697	2.072649101	0.038204948	0.265637716
ENSMUSG00000061353.11	1418.944267	0.108601271	0.052408143	2.072221336	0.038244805	0.26577279
ENSMUSG00000030122.12	13434.74104	0.088771908	0.04285395	2.071498873	0.0383122	0.265956993
ENSMUSG00000043866.11	1163.233638	-0.133553806	0.064465978	-2.071694404	0.03829395	0.265956993
ENSMUSG00000060913.6	2651.011172	-0.091477671	0.044168339	-2.071114155	0.038348129	0.265976049
ENSMUSG00000001016.12	1248.638957	-0.111347924	0.053764472	-2.071031678	0.038355836	0.265976049
ENSMUSG00000002052.6	4323.303071	0.075082695	0.036259458	2.070706468	0.038386235	0.266045038
ENSMUSG00000061740.8	56.92775966	-0.172646543	0.083385843	-2.070453901	0.038409859	0.266067014
ENSMUSG00000005054.7	1430.720489	-0.110043269	0.05316519	-2.069836833	0.038467627	0.266325363
ENSMUSG00000110057.1	28.7094596	0.144572537	0.069870496	2.069149998	0.038532013	0.266487485
ENSMUSG00000032086.12	1335.307707	0.11681577	0.056450232	2.069358539	0.038512454	0.266487485
ENSMUSG00000028333.10	2892.092308	0.085529459	0.041341466	2.068854058	0.038559784	0.266537847
ENSMUSG00000045730.3	483.1789557	-0.152403462	0.073689927	-2.068172229	0.038623831	0.266838775
ENSMUSG00000029017.13	1566.766733	-0.101016229	0.048857356	-2.067574633	0.038680039	0.267085262
ENSMUSG00000025993.10	369.3808211	0.159453164	0.077168961	2.066286263	0.038801458	0.26758645
ENSMUSG00000027506.15	824.7493801	-0.125906583	0.060931106	-2.066376141	0.038792977	0.26758645
ENSMUSG00000031609.3	984.6228937	-0.130834827	0.063323009	-2.066149867	0.038814331	0.26758645
ENSMUSG00000020038.10	440.8818802	0.154479805	0.074827886	2.06446839	0.038973328	0.268540267
ENSMUSG00000035202.8	6421.324047	-0.167694548	0.081291229	-2.062886114	0.03912345	0.26931497
ENSMUSG00000021388.14	124.2040449	0.182967499	0.088699952	2.062768858	0.039134594	0.26931497
ENSMUSG00000047989.11	1270.054315	-0.117307354	0.056872729	-2.06262924	0.039147867	0.26931497
ENSMUSG00000083240.3	38.80998888	0.146318788	0.071004221	2.060705495	0.039331145	0.270298438
ENSMUSG00000036840.5	829.2036552	0.126566065	0.061419189	2.060692549	0.039332381	0.270298438
ENSMUSG00000026615.14	5206.617483	0.080240862	0.038968916	2.059099142	0.039484742	0.271059108
ENSMUSG00000025417.8	1891.283906	-0.09842877	0.047798284	-2.059253213	0.039469988	0.271059108
ENSMUSG00000040025.17	1372.011349	0.105590708	0.051286567	2.058837534	0.039509805	0.271088107
ENSMUSG00000049775.16	21770.12016	-0.070056578	0.03404709	-2.057637789	0.039624916	0.2717346
ENSMUSG00000029614.13	16637.67856	-0.073370241	0.035662028	-2.05737712	0.039649964	0.271763111
ENSMUSG00000020936.8	4679.840397	-0.073692089	0.035827525	-2.056856819	0.039700001	0.271962775
ENSMUSG00000026365.15	1597.12367	0.112052026	0.054503454	2.055870184	0.039795031	0.272364455
ENSMUSG00000025409.14	1496.664984	0.108762492	0.052904847	2.055813362	0.03980051	0.272364455
ENSMUSG00000027187.10	1473.0997	-0.10245338	0.049842764	-2.055531663	0.039827681	0.272407097
ENSMUSG00000041762.16	953.2353346	-0.128457548	0.062538102	-2.054068527	0.03996906	0.273230424
ENSMUSG00000026223.15	2959.17161	0.089534601	0.043599665	2.053561684	0.040018134	0.273278689
ENSMUSG00000055612.15	129.5359764	0.182364492	0.08880247	2.053597067	0.040014706	0.273278689
ENSMUSG00000023945.6	23.43161949	0.135830755	0.06616866	2.052795916	0.040092375	0.273642027
ENSMUSG00000039156.19	1862.144331	-0.108772067	0.05300298	-2.052187783	0.040151416	0.273901298
ENSMUSG00000023832.13	1296.221667	-0.1349013	0.065759632	-2.051430278	0.040225063	0.274259877
ENSMUSG00000068290.11	1471.071283	-0.110298985	0.05378869	-2.050598085	0.040306103	0.274471857
ENSMUSG00000017817.11	12914.88583	0.072300524	0.035268057	2.050028531	0.040361647	0.274471857
ENSMUSG00000075592.10	193.9955652	0.179948233	0.087770576	2.050211378	0.040343808	0.274471857
ENSMUSG00000021972.14	1204.338308	-0.111996194	0.054614284	-2.050675876	0.040298522	0.274471857
ENSMUSG00000008668.14	9245.530929	-0.086810376	0.042342609	-2.050189586	0.040345934	0.274471857
ENSMUSG00000030203.17	662.0443749	-0.142243281	0.06943922	-2.048457358	0.040515206	0.275276123
ENSMUSG00000055762.16	3686.302061	-0.087596239	0.042763551	-2.048385548	0.040522237	0.275276123
ENSMUSG00000039046.15	988.6976613	-0.11838152	0.057851299	-2.046307023	0.040726173	0.276517112
ENSMUSG00000019088.13	546.2413414	-0.144291765	0.070542882	-2.045447538	0.040810756	0.276946859
ENSMUSG00000028964.14	1866.617339	-0.099129396	0.048468749	-2.045222897	0.040832888	0.276952577
ENSMUSG00000038900.17	12019.07685	-0.084571864	0.041361086	-2.044720579	0.040882414	0.276999645
ENSMUSG00000025795.8	4629.333858	-0.080283015	0.039260887	-2.044859959	0.040868666	0.276999645
ENSMUSG00000029505.17	3183.182403	0.079101753	0.038691165	2.044439684	0.04091013	0.277043147
ENSMUSG00000037447.16	1199.032402	-0.113316119	0.055489095	-2.04213314	0.041138326	0.278443542
ENSMUSG00000054823.16	2279.17004	0.090233342	0.044193739	2.041767542	0.041174595	0.278544103
ENSMUSG00000020022.17	1530.203519	-0.106944078	0.052384296	-2.041529382	0.041198236	0.278559178
ENSMUSG00000032369.13	385.7746792	0.159047266	0.077923522	2.041068748	0.041243994	0.278723699
ENSMUSG00000059674.7	155.1532696	0.180888418	0.088646438	2.040560486	0.041294533	0.278920343
ENSMUSG00000040188.10	1761.097239	-0.096418628	0.047264389	-2.039984639	0.041351856	0.279117522
ENSMUSG00000021843.17	3631.638258	-0.077106209	0.037800195	-2.039836259	0.041366637	0.279117522
ENSMUSG00000026535.9	625.9715089	-0.145520584	0.071370968	-2.038932474	0.041456767	0.279435796
ENSMUSG00000043885.14	496.4741773	0.152214233	0.074646624	2.039130843	0.041436971	0.279435796
ENSMUSG00000026123.11	2803.225285	-0.089373681	0.043846505	-2.038330773	0.041516864	0.279551184
ENSMUSG00000002222.14	1851.924921	0.094610698	0.046411711	2.038509169	0.041499039	0.279551184
ENSMUSG00000006542.13	1511.618385	-0.107790593	0.052901178	-2.037584005	0.041591553	0.279909215
ENSMUSG00000028907.7	981.2864402	-0.120686776	0.059269822	-2.036226389	0.041727628	0.280303146
ENSMUSG00000002602.16	6322.523206	0.065904532	0.032367384	2.036140246	0.041736274	0.280303146
ENSMUSG00000021497.10	1453.113841	0.107862258	0.052960721	2.036646326	0.041685497	0.280303146
ENSMUSG00000092341.2	14733.31709	-0.1493488	0.073334848	-2.03653249	0.041696914	0.280303146
ENSMUSG00000027208.14	99.06793746	0.179431773	0.088150682	2.035512023	0.04179938	0.280437408
ENSMUSG00000059119.9	2845.633082	-0.083801965	0.041169097	-2.035555101	0.04179505	0.280437408
ENSMUSG00000020430.12	2171.881746	-0.096160944	0.047247864	-2.035244239	0.041826304	0.280473395
ENSMUSG00000106918.3	807.371231	-0.130388921	0.064113967	-2.033705406	0.041981307	0.281367759
ENSMUSG00000033152.13	173.6422905	0.178586343	0.087825322	2.033426568	0.042009445	0.281411367
ENSMUSG00000044627.11	2553.783583	-0.094562804	0.046534498	-2.032101067	0.042143425	0.281434725
ENSMUSG00000034216.12	1306.417937	0.107528889	0.052905865	2.032456873	0.042107426	0.281434725
ENSMUSG00000074738.2	155.3959537	0.180377357	0.08874686	2.032492842	0.042103788	0.281434725
ENSMUSG00000042541.10	1528.65524	-0.10941379	0.053848173	-2.031894187	0.042164369	0.281434725
ENSMUSG00000002981.10	3053.082595	-0.080877898	0.039789046	-2.032667453	0.042086132	0.281434725
ENSMUSG00000032402.12	2966.159239	-0.084432561	0.041545113	-2.032310328	0.04212225	0.281434725
ENSMUSG00000025265.14	497.3736788	0.146915753	0.072290242	2.032304056	0.042122884	0.281434725
ENSMUSG00000044030.4	1167.15323	0.111208679	0.054749391	2.031231331	0.042231534	0.281738472
ENSMUSG00000058799.16	5944.880009	-0.074200073	0.036537435	-2.030795887	0.042275704	0.28188859
ENSMUSG00000024953.16	2746.296018	-0.091337736	0.044981681	-2.03055408	0.04230025	0.281907762
ENSMUSG00000083679.1	47.04391452	0.162730458	0.080181493	2.02952642	0.042404701	0.282459167
ENSMUSG00000020427.11	931.3867566	0.136933027	0.0674839	2.029121427	0.042445924	0.282589061
ENSMUSG00000094936.7	60.95195911	0.170813783	0.084239291	2.027721042	0.042588727	0.283394756
ENSMUSG00000035158.15	289.4266143	-0.16530852	0.08161389	-2.025494929	0.042816569	0.284765206
ENSMUSG00000029769.16	484.2698133	-0.147179177	0.072674529	-2.025182413	0.042848637	0.284832865
ENSMUSG00000034525.7	2490.438567	0.084833345	0.041898	2.024758809	0.042892137	0.284976407
ENSMUSG00000036333.11	6769.823504	-0.071310466	0.035232256	-2.024010788	0.042969042	0.285341636
ENSMUSG00000024871.10	26.88644646	0.138884245	0.068650123	2.023073495	0.043065571	0.28583674
ENSMUSG00000021252.11	540.8919947	-0.146354581	0.07242603	-2.020745587	0.043306108	0.28728667
ENSMUSG00000066113.16	411.0567411	-0.155177599	0.076842319	-2.019428901	0.04344266	0.287605886
ENSMUSG00000019838.11	148.0611252	-0.178684009	0.088474442	-2.019611591	0.043423692	0.287605886
ENSMUSG00000001240.13	255.8310459	0.170150438	0.084245003	2.019709551	0.043413524	0.287605886
ENSMUSG00000007564.15	7135.600764	-0.063881335	0.031627505	-2.019803192	0.043403806	0.287605886
ENSMUSG00000052151.12	955.4991523	-0.128020091	0.063445683	-2.017790423	0.043613093	0.288587346
ENSMUSG00000006390.15	1753.958385	-0.100437446	0.049797581	-2.016914144	0.043704474	0.288829424
ENSMUSG00000036225.14	272.7175013	0.165170368	0.081897206	2.016801008	0.043716284	0.288829424
ENSMUSG00000041476.12	1451.581695	0.118342271	0.058668139	2.017147188	0.043680155	0.288829424
ENSMUSG00000017929.13	3977.687793	0.07692578	0.038146497	2.016588324	0.043738493	0.288829467
ENSMUSG00000042423.9	1434.572349	0.103457087	0.051337675	2.015227356	0.043880832	0.289622399
ENSMUSG00000050288.6	4313.388327	0.087942213	0.043660511	2.014227737	0.043985629	0.29001979
ENSMUSG00000046329.14	70.29634006	0.171864218	0.085319103	2.014369713	0.043970732	0.29001979
ENSMUSG00000029464.10	383.2517866	0.153565057	0.076252177	2.013910455	0.044018936	0.290092368
ENSMUSG00000097039.8	110.5606208	-0.178293962	0.08854843	-2.013519189	0.044060038	0.290216222
ENSMUSG00000025997.13	197.0244066	0.173857317	0.086384365	2.012601675	0.044156551	0.290462207
ENSMUSG00000015093.15	130.2250914	-0.178603085	0.08876436	-2.012103553	0.044209022	0.290462207
ENSMUSG00000031631.15	698.822432	0.135251206	0.067214217	2.012241027	0.044194536	0.290462207
ENSMUSG00000020476.14	1939.015506	-0.093319118	0.046362888	-2.012797783	0.044135907	0.290462207
ENSMUSG00000022141.7	3422.660158	0.089698407	0.044574751	2.012314262	0.04418682	0.290462207
ENSMUSG00000054967.7	139.813028	0.178598805	0.088774132	2.011833863	0.044237453	0.290502285
ENSMUSG00000015647.9	10093.96577	0.060543223	0.030113337	2.010511883	0.04437704	0.291271902
ENSMUSG00000046714.7	283.1929324	0.168702486	0.083930802	2.010018757	0.044429204	0.291467227
ENSMUSG00000001786.14	213.5769137	-0.175213382	0.087184617	-2.0096823	0.044464825	0.291553882
ENSMUSG00000034731.10	220.8440071	0.171781407	0.085497294	2.009202859	0.044515625	0.29162452
ENSMUSG00000007039.12	2871.319682	-0.08601497	0.042811462	-2.009157514	0.044520432	0.29162452
ENSMUSG00000033386.10	942.8720109	0.117055348	0.058275318	2.008660797	0.044573119	0.2918227
ENSMUSG00000080198.2	27.99405822	0.131167056	0.06532599	2.007884715	0.044655544	0.292215276
ENSMUSG00000039221.10	784.3103581	-0.14346964	0.071494326	-2.006727651	0.04477867	0.292726492
ENSMUSG00000047139.9	60.78393626	0.168272327	0.083850963	2.006802551	0.044770691	0.292726492
ENSMUSG00000057522.15	2924.337813	0.084209121	0.041979388	2.005963509	0.044860141	0.293012989
ENSMUSG00000021116.10	2181.46236	-0.089208659	0.044473264	-2.00589414	0.044867544	0.293012989
ENSMUSG00000058258.14	997.6378536	-0.118905035	0.059318291	-2.004525644	0.045013783	0.293673169
ENSMUSG00000021840.17	2493.034894	0.086893387	0.043346564	2.004619936	0.045003694	0.293673169
ENSMUSG00000079588.3	3222.494023	-0.101103388	0.050447824	-2.004117907	0.045057432	0.293810591
ENSMUSG00000041571.9	2147.879051	-0.095049062	0.047451729	-2.003068451	0.045169942	0.294396679
ENSMUSG00000026626.11	1752.082953	0.10572877	0.052802791	2.002332993	0.04524893	0.29476381
ENSMUSG00000029994.17	3494.824468	-0.082135044	0.04103047	-2.001806082	0.045305592	0.294766364
ENSMUSG00000037410.13	719.2185111	0.130158623	0.065030968	2.001486785	0.045339956	0.294766364
[truncated: 52,147 more rows]
