# Supplementary material for: PSME3 regulates migration and differentiation of myoblasts
Source: Life Sci Alliance. 2025 Jun 19;8(9):e202503208. doi: 10.26508/lsa.202503208 (PMC12179657; doi:10.26508/lsa.202503208)
Supplement: Supplementary file 4 [file LSA-2025-03208_SdataFS2.zip]

Archive with 2 entries (1 files):
- Sup_Figure_2_Source_Data/
- Sup_Figure_2_Source_Data/RPRD1A_PLA_Dots_per_Micron.csv
