# Supplementary material for: PSME3 regulates migration and differentiation of myoblasts
Source: Life Sci Alliance. 2025 Jun 19;8(9):e202503208. doi: 10.26508/lsa.202503208 (PMC12179657; doi:10.26508/lsa.202503208)
Supplement: Supplementary file 4 [file LSA-2025-03208_SdataFS2.zip › Sup_Figure_2_Source_Data/RPRD1A_PLA_Dots_per_Micron.csv]

Treatment	Dots/square_micron
FLAG/RPRD1A (FLAG-positive)	0.08847424
FLAG/RPRD1A (FLAG-positive)	0.296571998
FLAG/RPRD1A (FLAG-positive)	0.195864325
FLAG/RPRD1A (FLAG-positive)	0.4004329
FLAG/RPRD1A (FLAG-positive)	0.131167544
FLAG/RPRD1A (FLAG-positive)	0.209404593
FLAG/RPRD1A (FLAG-positive)	0.263733366
FLAG/RPRD1A (FLAG-positive)	0.175212099
FLAG/RPRD1A (FLAG-positive)	0.26786277
FLAG/RPRD1A (FLAG-positive)	0.0999001
FLAG/RPRD1A (FLAG-positive)	0.327886524
FLAG/RPRD1A (FLAG-positive)	0.118901352
FLAG/RPRD1A (FLAG-positive)	0.106295993
FLAG/RPRD1A (FLAG-positive)	0.386919876
FLAG/RPRD1A (FLAG-positive)	0.267518905
FLAG/RPRD1A (FLAG-positive)	0.304062012
FLAG/RPRD1A (FLAG-positive)	0.346333251
FLAG/RPRD1A (FLAG-positive)	0.317639993
FLAG/RPRD1A (FLAG-positive)	0.283381217
FLAG/RPRD1A (FLAG-negative)	0
FLAG/RPRD1A (FLAG-negative)	0
FLAG/RPRD1A (FLAG-negative)	0
FLAG/RPRD1A (FLAG-negative)	0
FLAG/RPRD1A (FLAG-negative)	0
FLAG/RPRD1A (FLAG-negative)	0.002078155
FLAG/RPRD1A (FLAG-negative)	0.010470437
FLAG/RPRD1A (FLAG-negative)	0
FLAG/RPRD1A (FLAG-negative)	0.007576045
FLAG/RPRD1A (FLAG-negative)	0.006174364
FLAG/RPRD1A (FLAG-negative)	0.010083949
FLAG/RPRD1A (FLAG-negative)	0
FLAG/RPRD1A (FLAG-negative)	0.014855456
FLAG/RPRD1A (FLAG-negative)	0.004486337
FLAG/RPRD1A (FLAG-negative)	0.04049512
FLAG/RPRD1A (FLAG-negative)	0.004898167
FLAG/RPRD1A (FLAG-negative)	0.012619093
FLAG/RPRD1A (FLAG-negative)	0.014339128
FLAG/RPRD1A (FLAG-negative)	0.004167587
FLAG/RPRD1A (FLAG-negative)	0
FLAG/RPRD1A (FLAG-negative)	0.103575424
FLAG/RPRD1A (FLAG-negative)	0.072547443
FLAG/RPRD1A (FLAG-negative)	0.009508415
FLAG/RPRD1A (FLAG-negative)	0.012328936
FLAG/RPRD1A (FLAG-negative)	0.0243549
FLAG/RPRD1A (FLAG-negative)	0.041535139
FLAG/RPRD1A (FLAG-negative)	0.004793496
FLAG/RPRD1A (FLAG-negative)	0.004216758
FLAG/RPRD1A (FLAG-negative)	0
FLAG/RPRD1A (FLAG-negative)	0
FLAG/RPRD1A (FLAG-negative)	0
FLAG/RPRD1A (FLAG-negative)	0.039392567
FLAG/RPRD1A (FLAG-negative)	0.01816811
FLAG/RPRD1A (FLAG-negative)	0.009548271
FLAG/RPRD1A (FLAG-negative)	0.009194134
FLAG/RPRD1A (FLAG-negative)	0.020672518
FLAG/- (FLAG-positive)	0.006341878
FLAG/- (FLAG-positive)	0
FLAG/- (FLAG-positive)	0
FLAG/- (FLAG-positive)	0
FLAG/- (FLAG-positive)	0
FLAG/- (FLAG-positive)	0
FLAG/- (FLAG-positive)	0.008056589
FLAG/- (FLAG-positive)	0.004194314
FLAG/- (FLAG-positive)	0.010666667
FLAG/- (FLAG-positive)	0.02457566
FLAG/- (FLAG-positive)	0.004808501
FLAG/- (FLAG-positive)	0.003946065
FLAG/- (FLAG-positive)	0
FLAG/- (FLAG-positive)	0
FLAG/- (FLAG-positive)	0.008090549
FLAG/- (FLAG-negative)	0.011012488
FLAG/- (FLAG-negative)	0
FLAG/- (FLAG-negative)	0
FLAG/- (FLAG-negative)	0
FLAG/- (FLAG-negative)	0.005204186
FLAG/- (FLAG-negative)	0
FLAG/- (FLAG-negative)	0.006215543
FLAG/- (FLAG-negative)	0
FLAG/- (FLAG-negative)	0
FLAG/- (FLAG-negative)	0
FLAG/- (FLAG-negative)	0
FLAG/- (FLAG-negative)	0
FLAG/- (FLAG-negative)	0
FLAG/- (FLAG-negative)	0.006806008
FLAG/- (FLAG-negative)	0
FLAG/- (FLAG-negative)	0.005738585
FLAG/- (FLAG-negative)	0.003176842
FLAG/- (FLAG-negative)	0
FLAG/- (FLAG-negative)	0
FLAG/- (FLAG-negative)	0
FLAG/- (FLAG-negative)	0
FLAG/- (FLAG-negative)	0
FLAG/- (FLAG-negative)	0
FLAG/- (FLAG-negative)	0
FLAG/- (FLAG-negative)	0
FLAG/- (FLAG-negative)	0
FLAG/- (FLAG-negative)	0
FLAG/- (FLAG-negative)	0.006397994
FLAG/- (FLAG-negative)	0.007067338
FLAG/- (FLAG-negative)	0
FLAG/- (FLAG-negative)	0
FLAG/- (FLAG-negative)	0.006311298
FLAG/- (FLAG-negative)	0
FLAG/- (FLAG-negative)	0
FLAG/- (FLAG-negative)	0.004679654
FLAG/- (FLAG-negative)	0
FLAG/- (FLAG-negative)	0.005150126
FLAG/- (FLAG-negative)	0
-/RPRD1A	0
-/RPRD1A	0.008738623
-/RPRD1A	0.009992156
-/RPRD1A	0.01328833
-/RPRD1A	0.015552019
-/RPRD1A	0
-/RPRD1A	0.009338434
-/RPRD1A	0.02167176
-/RPRD1A	0.005149251
-/RPRD1A	0
-/RPRD1A	0.009663119
-/RPRD1A	0.022133361
-/RPRD1A	0.016536579
-/RPRD1A	0.018042807
-/RPRD1A	0.00539226
-/RPRD1A	0.00511755
-/RPRD1A	0.01982642
-/RPRD1A	0.009717323
-/RPRD1A	0.004763039
-/RPRD1A	0.002946593
-/RPRD1A	0
-/RPRD1A	0
-/RPRD1A	0.004014098
-/RPRD1A	0.005556019
-/RPRD1A	0.005542991
-/RPRD1A	0.011992181
-/RPRD1A	0.019710104
-/RPRD1A	0.014304651
-/-	0
-/-	0.01093159
-/-	0
-/-	0
-/-	0
-/-	0
-/-	0.006702143
-/-	0.008666563
-/-	0
-/-	0.003775451
-/-	0
-/-	0
-/-	0
-/-	0
-/-	0
-/-	0
-/-	0
-/-	0
-/-	0.006938133
-/-	0
