# Supplementary material for: PSME3 regulates migration and differentiation of myoblasts
Source: Life Sci Alliance. 2025 Jun 19;8(9):e202503208. doi: 10.26508/lsa.202503208 (PMC12179657; doi:10.26508/lsa.202503208)
Supplement: Supplementary file 5 [file LSA-2025-03208_SdataF3.zip]

Archive with 3 entries (2 files):
- Figure_3_Source_Data/
- Figure_3_Source_Data/Day0_PSME3_KD_Wholecell_Proteomics.xlsx
- Figure_3_Source_Data/PSME3_KD_Wound_Assay.xlsx
