# Supplementary material for: PSME3 regulates migration and differentiation of myoblasts
Source: Life Sci Alliance. 2025 Jun 19;8(9):e202503208. doi: 10.26508/lsa.202503208 (PMC12179657; doi:10.26508/lsa.202503208)
Supplement: Supplementary file 5 [file LSA-2025-03208_SdataF3.zip › Figure_3_Source_Data/PSME3_KD_Wound_Assay.xlsx]

## Sheet: Sheet1
Condition	Cell ID	2	4	6	8	10	12	14	16	18	20	22	24	Total	Average	SEM
2023 09 29 KD Wound Assay rep1 siScr r1	1	35.68	28.45	28.04	19.67	13.19	10.15	34.83	61.66	9.72	11.38			252.77	143.994	5.1644																siLucr1	252.77		siLucr1	siE3r2
	2	15.59	21.58	8.53	37.78	17.64	25.42	9.22	12.74	2.91	11.03			162.44																		siLucr1	162.44		180.602	342.525
	3	33.9	25.84	33.36	25.87	25.45	20.61	16.61	17.86	4.89	9.77			214.16																		siLucr1	214.16
	4	41.38	25.51	25.04	27.54	22.16	4.12	24.35	10.23	25.87	12.97			219.17																		siLucr1	219.17
	5	15.37	23.9	8.01	7.88	13.75	6.87	20.88	34.52	29.31	27.28			187.77																		siLucr1	187.77
	6	15.98	10.23	9.01	16.37	11.52	7.21	6.52	4.25	6.52	5.55			93.16																		siLucr1	93.16
	7	34.37	27	27.1	10.83	30.19	20.86	18.8	16.37	15.76	49.12			250.4																		siLucr1	250.4
	8	12.89	5.3	13.37	13.55	9.5	29.37	8.77	5.1	10.61	12.39			120.85																		siLucr1	120.85
	9	26.75	21.14	29.95	26.33	28.38	35.17	35.01	24.44	13.92	21.97			263.06																		siLucr1	263.06
	10	6.91	7.21	12.53	10.76	8.74	2.19	18.34	21.43	16.29	15.91			120.31																		siLucr1	120.31
	11	10.83	13.55	13.19	8.15	12.72	39.91	16.03	14.57	12.97	8.8			150.72																		siLucr1	150.72
	12	38.2	11.66	16.61	10.12	16.18	8.31	10.12	14.86	17.32	35.73			179.11																		siLucr1	179.11
	13	12.39	17.32	22.5	12.41	6.52	12.39	7.61	6.27	0.73	21.91			120.05																		siLucr1	120.05
	14	27.11	32.34	17.32	11.68	20.4	9.22	17.03	7.88	18.8	20.53			182.31																		siLucr1	182.31
	15	44.66	17.62	18.62	16.18	15.02	14.31	8.8	8.74	35.61	13.19			192.75																		siLucr1	192.75
2023 09 29 KD Wound Assay rep1 siScr r2	1	15.02	12.33	11.75	19.39	19.83	15.67	18.15	11.08	8.93	15.98	18.31		148.13																		siE3r2	371.51
	2	21.03	7.29	25.94	16.49	10.87	3	9.81	3.64	12.75	26.52	1.63		137.34																		siE3r2	403.25
	3	19.89	11.01	23.52	10.87	1.55	14.75	16.05	16.52	34.7	20.31	51.99		169.17																		siE3r2	335.8
	4	21.16	25.27	17.06	18.44	9.11	17.86	12.43	24.3	23.88	20.71	13.03		190.22																		siE3r2	365.21
	5	10.13	14.63	7.85	3.66	2.33	7.29	26.84	10.71	7.38	2.91	12.29		93.73																		siE3r2	298.27
	6	5.15	13.24	7.43	19.75	10	14	0.81	9.29	13.84	2.33	2.19		95.84																		siE3r2	341.64
	7	12.88	24.43	6.87	5.22	6.81	3.59	3.92	5.87	6.78	2.12	6.57		78.49																		siE3r2	278.24
	8	10.92	6.36	7.74	7.29	1.96	10.93	9.29	9.47	15.73	2.91	3.09		82.6																		siE3r2	306.45
	9	4.07	17.86	17.28	18.9	8.96	19.85	6.65	11.3	13.5	10	19.23		128.37																		siE3r2	367.28
	10	22.73	21.53	3.94	3.26	3.26	5.83	4.15	3.36	5.69	15.11	8.57		88.86																		siE3r2	352.4
	11	30.64	12.94	7.74	26.05	9.9	3.64	8.02	14.76	15.72	11.66	8.5		141.07																		siE3r2	372.56
	12	6.57	22.61	20.57	20.43	9.22	2.91	2.58	9.77	14.86	18.25	23.14		127.77																		siE3r2	356.01
	13	25.58	23	14.54	3.8	11.66	9.47	6.36	9.62	5.67	7.51	17.58		117.21																		siE3r2	348.4
	14	31.86	23.73	21.39	20.88	19.42	21.51	12.47	35.99	10.93	34.34	2.33		232.52																		siE3r2	362.92
	15	18.03	11.38	23.72	31.14	25.12	7.29	11.66	16.61	12.07	0.81	7.29		157.83																		siE3r2	277.93
2023 10 06 KD Wound Assay rep2 with Rac1b siScr r1	1	25.2	19.34	29.17	20.06	4.37	6.93	11.66	22.26	1.09	3.8	5.87	15.65	143.88
	2	8.39	10.12	7.32	2.58	1.31	4.12	2.19	0.73	1.31	2.55	1.46	2.06	40.62
	3	36.8	14	11.75	3.36	8.15	11.08	4.15	44.82	16.02	8.31	7.23	13.26	158.44
	4	28.45	34.8	12.33	3.92	15.9	13.36	11.73	12.07	9.81	7.18	8.5	17.97	149.55
	5	19.17	31.18	5.1	8.86	37.23	11.57	12.56	13.13	1.5	11.89	14.29	10.08	152.19
	6	23.75	11.31	2.55	4.56	8.32	6.18	4.43	12.16	1.15	4.44	9.22	3.44	78.85
	7	12.83	4.3	3.71	2.77	6.56	3.35	2.37	4.51	2.97	2.33	2.74	2.44	45.7
	8	21.89	25.5	7.5	12.17	9.22	17.52	24.86	14.41	2.63	14.17	7.5	15.06	149.87
	9	9.8	16.49	1.63	9.14	5.69	20.05	13.5	8	1.5	14.28	27.51	13.36	100.08
	10	22.41	8.41	25.54	8.41	16.62	47.73	10.56	9.72	3.13	2.55	7.65	11.25	155.08
	11	31.38	14.15	23.17	36.69	20.61	39.72	9.77	39.31	3.92	16.62	39.68	45.44	235.34
	12	23	18.29	40.74	33.43	14.66	6.11	2.3	14.99	5.07	6.78	9.11	33.63	165.37
	13	11.38	14.94	25.81	4.56	7.99	4.89	4.15	11.38	4.56	3.46	6.65	3.28	93.12
	14	30.08	6.96	4.79	4.39	11.64	14.21	19.29	19.67	5.87	19	22.44	3.94	135.9
	15	12.87	14.06	32.29	12.43	2.3	2.58	0.81	5.87	1.15	1.09	12.07	14.66	85.45
2023 10 06 KD Wound Assay rep2 with Rac1b siScr r2	1	18.72	7.61	9.68	5.46	2.94	2.12	7.01	9.14	5.7	23.87	11.25	11.06	92.25
	2	8.69	16.47	7.26	1.82	2.3	7.21	6.22	6.69	1.55	2.06	3.13	6.91	60.27
	3	29.22	29.7	4.89	13.02	9.84	2.33	5.24	19.58	10.35	33.96	39.62	57.67	158.13
	4	42.82	5.87	8.77	2.91	3.92	2.33	32.95	26.46	1.03	21.24	27.49	24.18	148.3
	5	11.66	20.39	10.51	8.96	1.82	4.15	1.55	2.3	3.87	3.46	4.75	2.55	68.67
	6	18.09	19.53	10.76	20.62	2.44	1.86	10.36	12.11	3.66	2.85	7.37	5.1	102.28
	7	25.33	18.93	10.87	5.22	10.26	15.21	18.21	7.29	10.59	9.95	12.72	3.36	131.86
	8	17.5	8.76	14.75	17.17	5.76	9.84	7.26	25.53	2.77	10.21	14.86	7.68	119.55
	9	9.29	10.83	15.82	10.43	2.33	5.87	20.57	4.95	2.58	6.46	8.81	2.94	89.13
	10	10	30.67	13.2	1.82	5.93	8.45	3.28	7.01	2.91	3.59	3.26	1.46	86.86
	11	8.32	19.17	16.39	11.17	19.03	15.22	17.82	12.22	4.37	7.16	4.75	7.18	130.87
	12	31.75	23.64	20.48	7.26	10.93	8.57	17.18	4.95	1.82	8.39	2.33	18.34	134.97
	13	9.94	16.82	12.62	4.64	9	8.47	2.33	5.11	1.31	1.15	1.09	1.96	71.39
	14	31.73	3.87	17.06	14.02	10.49	8.53	11.66	8.74	4.39	4.07	7.99	13.5	114.56
	15	37.01	5.93	9.46	11.14	9.84	12.89	23.75	5.76	6.87	16.18	20.39	13.85	138.83
2023 10 22 PSME3 KD Wound Rep 3 Day 0 through 1 5_siScr r1	1	16.44	30.55	20.32	7.79	12.74	20.7	40.93	28.57	3.75	3	19.68	23.01	184.79
	2	29.95	15.02	13.84	19.22	1.63	8.77	3.92	9.22	7.37	3.75	11.75	15.49	112.69
	3	41.93	42.43	37.21	10.1	17.88	13.82	14.45	13.56	5.46	3.8	19.07	9.91	200.64
	4	53.44	42.77	27.21	18.22	12.88	9.48	17.37	6.65	1.46	0.36	10.31	11.58	189.84
	5	31.93	45.14	11.95	13.52	13.16	16.4	49.21	9.95	14.45	2.94	3.31	6.72	208.65
	6	27.93	7.37	10.93	20.28	17.52	7.68	7.37	19.32	9.95	9.8	9.46	6.03	138.15
	7	33.52	17.28	8.39	6.7	8.96	12.65	4.74	6.01	5.22	1.5	2.22	5.3	104.97
	8	28.59	13.72	19.53	4.01	18.96	19.92	4.74	19.84	1.63	9.31	6.49	28.58	140.25
	9	31.15	17.98	15.15	11.95	7.18	3.46	11.32	3.28	1.46	3.59	5.7	7.18	106.52
	10	50.48	29.32	26.56	2.33	20.55	9.91	3.46	2.58	1.46	4.39	3.11	2.55	151.04
	11	22.32	28.63	23.02	54.27	32.19	6.7	4.61	10.37	6.24	4.1	13.96	14.5	192.45
	12	32.95	17.38	10.82	14.54	5.07	4.01	4.02	5.66	10.66	17.67	7.18	27.7	122.78
	13	61.44	26.56	27.21	27.87	24.28	13.75	15.32	16.28	4.4	8.75	16.18	7.18	225.86
	14	43.36	26.96	13.11	19.53	17.52	8.31	5.46	14.68	3.28	3	11.52	30.62	155.21
	15	29.7	17.88	16	27.67	4.26	13.65	4.79	10.62	3.87	6.2	5.3	31.19	134.64
2023 10 22 PSME3 KD Wound Rep 3 Day 0 through 1 6_siScr r2	1	23.64	8.87	4.67	25.78	10.36	10.21	7.29	27.88	2.94	0.73	9.91	48.06	122.37
	2	23.87	30.18	33.9	22.41	9.84	4.56	4.15	4.9	2.3	4.75	4.25	2.06	140.86
	3	40.71	19.82	19.29	14.67	20.05	12.04	12.88	17.81	0.73	2.58	6.27	12.56	160.58
	4	47.38	5.18	30.18	4.75	7.68	8.5	13.37	46.55	6.44	11.35	20.38	26.51	181.38
	5	36.69	29.52	10.72	7.85	3.64	12.72	22.72	3.59	6.46	15.82	6.19	1.86	149.73
	6	32.96	24.56	12.83	16.88	20.43	16.95	9.94	12.46	2.77	1.82	6.03	11.39	151.6
	7	32.33	13.89	15.37	12.13	2.22	4.07	2.19	3.36	1.82	6.27	8.22	2.19	93.65
	8	20.87	14.68	15.49	4.67	5.93	8.53	17.67	39.62	4.86	4.61	11.29	11.58	136.93
	9	20.86	34.99	23.04	15.69	20.01	23.39	10.96	10.56	9.11	4.01	13.72	9.22	172.62
	10	48.88	45.69	10.36	32.84	30.1	23.36	38.05	22.32	11.38	2.55	10.1	15.68	265.53
	11	46.27	38.94	43.96	26.46	22.01	8.09	9	7.29	1.46	4.01	10.51	7.38	207.49
	12	61.82	20.92	21.64	12.22	6.72	11.35	7.29	20.71	14.57	2.12	7	20.56	179.36
	13	23.72	8.57	16.33	7.18	8.86	3.44	6.69	9.56	3.36	4.25	1.96	14.35	91.96
	14	28.05	18.56	5.42	27.19	41.14	4.4	8.31	9.01	2.91	2.55	7.21	2.33	144.99
	15	37.16	21.51	19.9	19.31	23.69	9.68	9.37	11.32	4.43	4.45	9.79	3.92	156.37
Condition	Cell ID	2	4	6	8	10	12	14	16	18	20	22	24	Total	Average	SEM
2023 09 29 KD Wound Assay rep1 siE3 r1	1	35.95	45.94	19.17	14.94	37.51	18.55	11.44	16.18	38.12	31.86	17.86		269.66	255.948	7.58603
	2	45.15	23.05	10.71	39.95	33.88	12.37	18.44	19.17	45.48	35.4	29.22		283.6
	3	38.62	14.37	21.28	19.72	18.61	12.71	29.43	27.84	22.01	21.78	28.29		226.37
	4	13.65	25.05	25.12	6.19	14.01	39.95	26.84	28.01	16.52	10.3	15.3		205.64
	5	27.7	16.13	26.48	33.64	25.42	20.69	18.31	24.11	22.62	27.2	31.63		242.3
	6	8.24	6.24	15.2	8.5	22.65	22.41	17.62	21.64	21.57	22.95	3.87		167.02
	7	17.62	30.39	11.66	19.07	16.99	23.55	25.52	8.69	42.26	38.28	28.52		234.03
	8	67.78	31.61	13.34	7.85	28.45	24.99	7.86	26.59	4.43	19.72	21.86		232.62
	9	52.52	46.66	35.2	33.89	38.92	26.93	19.27	25.81	28.8	7.37	13.65		315.37
	10	48.42	43.01	30.68	17.43	31.37	29.38	18.78	34.8	18.95	30.88	7.58		303.7
	11	53.3	30.29	15.87	32.43	13.02	32.94	45.24	69.26	50.75	17.07	49.21		360.17
	12	19.84	24.7	12.94	18.21	10.83	11.43	24.41	9.8	26.57	27.49	25.72		186.22
	13	14.31	18.91	11.38	23.64	20.88	49.91	14.17	42.35	81.2	36.33	34.97		313.08
	14	20.56	35.37	27.38	18.94	29.89	20.12	61.06	71.98	7.88	7.73	4.64		300.91
	15	34.22	29.37	21.02	25.58	16.28	25.37	19.62	5.87	13.95	32.8	59.96		224.08
2023 09 29 KD Wound Assay rep1 siE3 r2	1	48.24	23.82	51.02	34.62	41.81	36.26	48.98	24.77	21.18	40.81			371.51
	2	30.33	29.16	32.26	46.37	34.21	41.76	40.3	31.34	56.67	60.85			403.25
	3	37.47	17.55	15	44.98	46.31	29.73	26.97	30.63	19.4	67.76			335.8
	4	48.62	51.25	39.4	28.5	30	26.68	60.02	53.78	17.19	9.77			365.21
	5	41.59	39.91	24.44	32.92	31.53	30.63	28.63	23.5	13.03	32.09			298.27
	6	21.83	37.22	35.61	23.79	41.84	37.34	48.63	42.26	22.19	30.93			341.64
	7	48.16	31.36	16.49	28.11	21.86	31.82	45.64	20.15	12.02	22.63			278.24
	8	57.06	34.37	18.57	13.69	11.68	21.53	40.49	28.7	28.41	51.95			306.45
	9	46	14.75	32.07	27.38	19.4	25.51	28.74	53.74	55.72	63.97			367.28
	10	38.47	43.01	34.64	24.92	26.79	15.46	37.15	29.48	51.87	50.61			352.4
	11	100.68	58.74	49.89	31.82	19.44	25.25	18.23	25.75	6.91	35.85			372.56
	12	32.09	29.02	44.89	44.03	35.73	42.29	36	22.63	33.49	35.84			356.01
	13	38.95	21.58	33.41	30.65	34.04	17.64	37.51	49.78	48.44	36.4			348.4
	14	19.88	20.39	42.97	36.33	48.67	32.71	25.51	55.64	38.84	41.98			362.92
	15	21.06	27.11	18.93	26.35	30.43	40.3	31.28	27.86	24.08	30.53			277.93
2023 10 06 KD Wound Assay rep2 with Rac1b siE3 r1	1	75.83	55.19	20.05	20.88	27.99	22.42	18.65	59.51	11.25	46.81	37.46	3.92	358.58
	2	78.23	66.3	43.28	24.44	35.23	19.47	31.43	36.61	4.37	17.86	19.22	36.18	357.22
	3	47.27	46.08	33.14	16.36	11.93	21.87	22.45	8.57	5.1	18.8	3.36	4.39	231.57
	4	31.13	31.99	31.81	20.15	25.49	7.18	16.14	12.11	6.27	11.44	4.43	6.37	193.71
	5	18.13	21.15	27.65	23.34	22.32	19	28.02	9.56	4.95	7.73	6.52	14.68	181.85
	6	59.09	58.01	23.52	19.89	14.01	27.58	40.86	30.09	7.21	3	11.75	13.82	283.26
	7	80.27	52.14	31.3	18.85	20.77	19.31	19.36	19.43	10.96	17.03	20.09	16.54	289.42
	8	16.82	23.73	9.11	7.66	10.31	10.21	6.7	11.35	6.36	9.17	7.18	11.7	111.42
	9	17.61	21.11	12.75	13.96	5.42	9.33	20.1	47.71	11.75	45.5	34.34	29.03	205.24
	10	35.96	43.2	21.58	25.99	28.06	10.95	12.76	22.95	2.19	15.56	13.06	2.65	219.2
	11	39.09	28.35	19.09	18.02	33.35	21.02	22.01	22.88	4.4	15.16	16.02	12.94	223.37
	12	35.8	13.82	15.41	40.03	8	20.71	14.17	17.52	8.6	10.76	12.33	49.77	184.82
	13	37	23.25	17.49	51.51	21.28	26.08	19.23	4.45	4.95	16.49	2.33	19.49	221.73
	14	31.4	18.56	6.11	20.04	25.76	15.02	34.04	20.1	11.39	13.92	23.75	14.08	196.34
	15	47.77	56.56	38.87	18.44	30.96	18.12	9.91	64.63	15.77	20.12	24.99	22.19	321.15
2023 10 06 KD Wound Assay rep2 with Rac1b siE3 r2	1	68.12	28.5	33.22	32.36	32.24	32.13	18.81	3.46	2.22	12.06	26.63	31.47	263.12
	2	39.23	17.5	16.03	27.53	5.76	6.36	8.38	9.95	2.22	22.3	9.81	6.49	155.26
	3	43.72	9.47	36.3	11.95	13.43	35.34	35.04	3.64	4.25	3.11	29.98	3.94	196.25
	4	29.63	38.39	31.81	27.57	19.31	20.23	14.68	11.77	5.83	5.87	18.38	22.83	205.09
	5	63.87	42.29	40.87	35.26	24.87	19.12	31.68	13.43	4.39	23.04	21.02	13.39	298.82
	6	42.28	21.57	3.66	9.86	4.07	4.39	26.97	14.68	6.87	10.98	18.59	19.28	145.33
	7	27.22	15.56	6.19	10.35	18.82	33.05	14.15	17.94	12.72	40.9	19.39	16.61	196.9
	8	30.41	24.16	30.14	7.66	21.8	6.46	22.19	14.57	3.36	7.58	17.13	15.02	168.33
	9	22.05	6.06	4.02	10.83	7.29	16.77	29.53	9.33	1.82	12.76	13.92	15.68	120.46
	10	36.18	11.66	10.83	19.23	19.33	24.22	8.86	0.36	2.94	4.95	5.22	4.95	138.56
	11	44.33	37.73	33.04	20.26	29.37	12.89	23.05	11.8	4.64	27.11	22.93	4.95	244.22
	12	50.08	22.98	28.84	26.32	26.6	20.62	11.32	18.71	1.15	5.79	8.01	36.47	212.41
	13	21.18	19.68	17.67	11.68	3.87	6.7	13.6	4.75	4.43	5.22	4.07	6.46	108.78
	14	30.66	40.3	32.01	32.21	21.51	20.97	12.02	13.56	1.96	9.33	14.68	27.32	214.53
	15	33.26	26.4	17.75	7.61	7	23.13	19.93	24.54	9.84	15.64	23.14	7.21	185.1
2023 10 22 PSME3 KD Wound Rep 3 Day 0 through 1 1_siE3 r1	1	56.3	41.53	27.99	24.63	15.37	26.6	61.58	24.15	29.76	30.86	42.64	17.22	338.77
	2	52.84	32.78	16.76	38.03	30.74	55.23	7.04	11.35	2.44	1.63	48.79	78.57	248.84
	3	43.7	18.23	24.74	31.1	30.68	31.93	32.8	30.94	9.02	23.54	21.33	38.29	276.68
	4	38.32	35.18	24.86	19.39	13.26	10.61	13.5	6.46	2.91	4.67	4.74	3.36	169.16
	5	61.9	46.66	40.85	44.97	49.59	52.95	16.4	17.12	5.55	2.63	6.2	2.91	338.62
	6	54.43	26.03	19.31	32.96	31.44	16.59	17.41	17.07	7.29	7.29	7.38	49.17	229.82
	7	50.9	21.86	8.09	24.44	6.2	26.33	11.44	14.06	2.3	3.64	28.22	10.62	169.26
	8	37.11	50.92	25.37	34.28	28.8	20.71	28.47	20.69	4.15	1.31	5.1	12.88	251.81
	9	55.95	32.04	25.95	21.53	19.97	26.5	18.31	22.33	11.17	9.22	7.86	17.52	242.97
	10	64.98	29.19	18.47	29.2	26.72	23.66	15.51	42.48	15.69	6.36	10.76	13.03	272.26
	11	45.54	46.22	29.63	26.72	5.42	15.44	27.75	23.75	3.64	2.33	8.81	16	226.44
	12	13.61	25.47	11.93	17.79	9.84	10.31	5.89	6.29	2.94	4.75	6.52	4.45	108.82
	13	37.69	18.02	31.8	22.96	23.7	38.64	26.05	23.51	3.94	1.86	23.68	30.14	228.17
	14	27.56	29.91	11.75	19.31	11.86	15.46	12.71	8.38	3.61	5.06	8.77	15.87	145.61
	15	56.17	38.01	26.97	18.12	15.2	24.22	19.17	5.42	11.66	22.88	2.19	14.86	237.82
2023 10 22 PSME3 KD Wound Rep 3 Day 0 through 1 2_siE3 d0	1	41.65	38.01	41.47	36.08	27.25	19.58	25.93	5.67	12.77	6.37	39.78	49.21	254.78
	2	51.54	39.78	37.05	35.4	29.1	30.15	6.18	71.92	18.27	11.66	21.88	29.25	331.05
	3	84.45	41.76	20.48	38.58	33.41	29.81	19.84	23.19	10.64	11.8	43.57	53.32	313.96
	4	61.06	28.34	24.12	23.25	34.27	11.59	28.59	20.74	44.43	2.19	4.9	20.99	278.58
	5	49.59	33.12	21.57	11.66	27.02	39.01	36.08	28.61	6.2	9.47	11.57	13.94	262.33
	6	43.03	19.34	17.32	12.03	12.83	13.2	5.76	11.3	3.26	2.44	4.51	8.39	140.51
	7	36.17	27.53	15.37	16.43	16.61	32.17	15.73	30.24	9.84	7.96	5.46	2.91	208.05
	8	76.73	54.85	15.49	50.07	37.15	43.55	41.38	18.58	7.65	5.07	12.56	12.72	350.52
	9	43.81	34.83	30.01	21.74	30.93	17.32	21.02	26.75	9.91	28.67	33.75	23.25	264.99
	10	58.25	26.62	21.32	18.93	12.81	32.96	46.62	22.83	8.38	8.89	12.55	39.53	257.61
	11	57.14	45.46	25.25	36.44	33.86	40.73	30.83	21.51	11.44	9.14	21.89	40.48	311.8
	12	60.91	34.76	31.93	39.71	33.99	26.27	34.24	30.71	2.77	7.32	9.19	40.21	302.61
	13	43.94	12.72	20.36	14.32	24.77	25.62	29.15	24.22	19.82	11.66	12.89	28.69	226.58
	14	32.14	54.66	22.01	17.67	32.31	47.22	33.89	34.48	17.32	7.26	14.34	1.82	298.96
	15	54.76	39.21	30.53	40.24	34.21	33.44	31.95	37.09	6.78	5.07	8.76	37.23	313.28
