# Supplementary material for: PSME3 regulates migration and differentiation of myoblasts
Source: Life Sci Alliance. 2025 Jun 19;8(9):e202503208. doi: 10.26508/lsa.202503208 (PMC12179657; doi:10.26508/lsa.202503208)
Supplement: Supplementary file 6 [file LSA-2025-03208_SdataFS4.zip › Sup_Figure_4_Source_Data/NUDC_PLA_Dots_per_Micron.csv]

Treatment	Dots/square micron
FLAG/NUDC (FLAG-positive)	0.331536987
FLAG/NUDC (FLAG-positive)	0.348686664
FLAG/NUDC (FLAG-positive)	0.309971287
FLAG/NUDC (FLAG-positive)	0.163026644
FLAG/NUDC (FLAG-positive)	0.258319529
FLAG/NUDC (FLAG-positive)	0.247040659
FLAG/NUDC (FLAG-positive)	0.206671618
FLAG/NUDC (FLAG-positive)	0.289607903
FLAG/NUDC (FLAG-positive)	0.130640684
FLAG/NUDC (FLAG-positive)	0.048808662
FLAG/NUDC (FLAG-positive)	0.02292441
FLAG/NUDC (FLAG-positive)	0.324578816
FLAG/NUDC (FLAG-positive)	0.257014998
FLAG/NUDC (FLAG-positive)	0.14393943
FLAG/NUDC (FLAG-positive)	0.151577383
FLAG/NUDC (FLAG-negative)	0.016536579
FLAG/NUDC (FLAG-negative)	0.01248159
FLAG/NUDC (FLAG-negative)	0.005486607
FLAG/NUDC (FLAG-negative)	0
FLAG/NUDC (FLAG-negative)	0.014240619
FLAG/NUDC (FLAG-negative)	0.010245324
FLAG/NUDC (FLAG-negative)	0.008509407
FLAG/NUDC (FLAG-negative)	0.015005327
FLAG/NUDC (FLAG-negative)	0.011518083
FLAG/NUDC (FLAG-negative)	0.036522713
FLAG/NUDC (FLAG-negative)	0.022220938
FLAG/NUDC (FLAG-negative)	0.024078254
FLAG/NUDC (FLAG-negative)	0.0403712
FLAG/NUDC (FLAG-negative)	0.015105512
FLAG/NUDC (FLAG-negative)	0.052810858
FLAG/NUDC (FLAG-negative)	0.006153354
FLAG/NUDC (FLAG-negative)	0.015489947
FLAG/NUDC (FLAG-negative)	0.01219195
FLAG/NUDC (FLAG-negative)	0.104054108
FLAG/NUDC (FLAG-negative)	0.011950192
FLAG/NUDC (FLAG-negative)	0
FLAG/NUDC (FLAG-negative)	0.01784376
FLAG/NUDC (FLAG-negative)	0.019734181
FLAG/NUDC (FLAG-negative)	0.014226269
FLAG/NUDC (FLAG-negative)	0.011180805
FLAG/NUDC (FLAG-negative)	0.007212457
FLAG/NUDC (FLAG-negative)	0.017725468
FLAG/NUDC (FLAG-negative)	0.003356549
FLAG/NUDC (FLAG-negative)	0.026782797
FLAG/NUDC (FLAG-negative)	0.015578265
FLAG/NUDC (FLAG-negative)	0.029272291
FLAG/NUDC (FLAG-negative)	0.038205123
FLAG/NUDC (FLAG-negative)	0.013448226
FLAG/NUDC (FLAG-negative)	0.009884548
FLAG/NUDC (FLAG-negative)	0
FLAG/NUDC (FLAG-negative)	0.012100824
FLAG/NUDC (FLAG-negative)	0.041164121
FLAG/NUDC (FLAG-negative)	0.010108847
FLAG/NUDC (FLAG-negative)	0.022353362
FLAG/NUDC (FLAG-negative)	0.043228911
FLAG/NUDC (FLAG-negative)	0.016449533
FLAG/NUDC (FLAG-negative)	0.005670842
FLAG/NUDC (FLAG-negative)	0
FLAG/NUDC (FLAG-negative)	0.00928014
FLAG/NUDC (FLAG-negative)	0
FLAG/NUDC (FLAG-negative)	0.018265341
FLAG/NUDC (FLAG-negative)	0.011340269
FLAG/NUDC (FLAG-negative)	0
FLAG/NUDC (FLAG-negative)	0
FLAG/NUDC (FLAG-negative)	0
FLAG/NUDC (FLAG-negative)	0
FLAG/NUDC (FLAG-negative)	0.022753853
FLAG/NUDC (FLAG-negative)	0.005810204
FLAG/NUDC (FLAG-negative)	0.005604659
FLAG/NUDC (FLAG-negative)	0.018041098
FLAG/NUDC (FLAG-negative)	0.01633153
FLAG/NUDC (FLAG-negative)	0.036262365
FLAG/- (FLAG-positive)	0.010951063
FLAG/- (FLAG-positive)	0.031208482
FLAG/- (FLAG-positive)	0.023210069
FLAG/- (FLAG-positive)	0.034762658
FLAG/- (FLAG-positive)	0.006943625
FLAG/- (FLAG-positive)	0.032785004
FLAG/- (FLAG-positive)	0.016392502
FLAG/- (FLAG-positive)	0
FLAG/- (FLAG-positive)	0.015253552
FLAG/- (FLAG-positive)	0.031310011
FLAG/- (FLAG-positive)	0.009057315
FLAG/- (FLAG-positive)	0.006324271
FLAG/- (FLAG-negative)	0.009125836
FLAG/- (FLAG-negative)	0.004362183
FLAG/- (FLAG-negative)	0.004405946
FLAG/- (FLAG-negative)	0.007720636
FLAG/- (FLAG-negative)	0
FLAG/- (FLAG-negative)	0
FLAG/- (FLAG-negative)	0.003788008
FLAG/- (FLAG-negative)	0.003642563
FLAG/- (FLAG-negative)	0.006018404
FLAG/- (FLAG-negative)	0
FLAG/- (FLAG-negative)	0
FLAG/- (FLAG-negative)	0
FLAG/- (FLAG-negative)	0
FLAG/- (FLAG-negative)	0.005800329
FLAG/- (FLAG-negative)	0
FLAG/- (FLAG-negative)	0.00545932
FLAG/- (FLAG-negative)	0
FLAG/- (FLAG-negative)	0
FLAG/- (FLAG-negative)	0
FLAG/- (FLAG-negative)	0
FLAG/- (FLAG-negative)	0.006722644
FLAG/- (FLAG-negative)	0
FLAG/- (FLAG-negative)	0
FLAG/- (FLAG-negative)	0.003918403
FLAG/- (FLAG-negative)	0
FLAG/- (FLAG-negative)	0
FLAG/- (FLAG-negative)	0.005110724
FLAG/- (FLAG-negative)	0
FLAG/- (FLAG-negative)	0
FLAG/- (FLAG-negative)	0.006188023
FLAG/- (FLAG-negative)	0
FLAG/- (FLAG-negative)	0
FLAG/- (FLAG-negative)	0
FLAG/- (FLAG-negative)	0
FLAG/- (FLAG-negative)	0
FLAG/- (FLAG-negative)	0
FLAG/- (FLAG-negative)	0.005831142
FLAG/- (FLAG-negative)	0.004678932
FLAG/- (FLAG-negative)	0
-/NUDC	0.008903768
-/NUDC	0.00349312
-/NUDC	0.004144545
-/NUDC	0.010905066
-/NUDC	0.007718729
-/NUDC	0.013642255
-/NUDC	0.014752091
-/NUDC	0.009089422
-/NUDC	0.013618041
-/NUDC	0.005275653
-/NUDC	0
-/NUDC	0.007111516
-/NUDC	0.025135733
-/NUDC	0.013151838
-/NUDC	0
-/NUDC	0
-/NUDC	0.006426756
-/NUDC	0
-/NUDC	0.020141494
-/NUDC	0.008684928
-/NUDC	0.005896018
-/NUDC	0.004996902
-/NUDC	0.005305715
-/NUDC	0.006225642
-/NUDC	0.004378341
-/NUDC	0
-/NUDC	0
-/NUDC	0.007922643
-/NUDC	0
-/NUDC	0
-/NUDC	0
-/NUDC	0
-/NUDC	0.004477839
-/NUDC	0.004473933
-/NUDC	0
-/NUDC	0.005676078
-/-	0
-/-	0
-/-	0
-/-	0
-/-	0.004246465
-/-	0.004828142
-/-	0.007316359
-/-	0
-/-	0
-/-	0
-/-	0
-/-	0.002899072
-/-	0
-/-	0
-/-	0
-/-	0.004917751
-/-	0
-/-	0
-/-	0
-/-	0
-/-	0
-/-	0.004903619
-/-	0
-/-	0
-/-	0.00391815
