# Supplementary material for: PSME3 regulates migration and differentiation of myoblasts
Source: Life Sci Alliance. 2025 Jun 19;8(9):e202503208. doi: 10.26508/lsa.202503208 (PMC12179657; doi:10.26508/lsa.202503208)
Supplement: Supplementary file 7 [file LSA-2025-03208_SdataF4.zip]

Archive with 5 entries (4 files):
- Figure_4_Source_Data/
- Figure_4_Source_Data/Day2_fusion_index.csv
- Figure_4_Source_Data/Day2_Nuclei_per_myotube.csv
- Figure_4_Source_Data/psme3 2023-08-11 11h55m45s(Chemiluminescence).raw16.tif
- Figure_4_Source_Data/tubulin 2023-08-17 13h18m58s(Chemiluminescence).raw16.tif
