# Supplementary material for: PSME3 regulates migration and differentiation of myoblasts
Source: Life Sci Alliance. 2025 Jun 19;8(9):e202503208. doi: 10.26508/lsa.202503208 (PMC12179657; doi:10.26508/lsa.202503208)
Supplement: Supplementary file 7 [file LSA-2025-03208_SdataF4.zip › Figure_4_Source_Data/Day2_fusion_index.csv]

Treatment	Internal	External	Total	Fraction
siLuc	41435	37800	79235	0.522938096
siPSME3	27234	49469	76703	0.35505782
