# Supplementary material for: PSME3 regulates migration and differentiation of myoblasts
Source: Life Sci Alliance. 2025 Jun 19;8(9):e202503208. doi: 10.26508/lsa.202503208 (PMC12179657; doi:10.26508/lsa.202503208)
Supplement: Supplementary file 7 [file LSA-2025-03208_SdataF4.zip › Figure_4_Source_Data/Day2_Nuclei_per_myotube.csv]

Treatment	Nuclei
siPSME3	1
siPSME3	1
siPSME3	1
siPSME3	1
siPSME3	1
siPSME3	1
siPSME3	1
siPSME3	1
siPSME3	1
siPSME3	1
siPSME3	1
siPSME3	1
siPSME3	1
siPSME3	1
siPSME3	1
siPSME3	1
siPSME3	1
siPSME3	1
siPSME3	1
siPSME3	1
siPSME3	1
siPSME3	1
siPSME3	1
siPSME3	1
siPSME3	1
siPSME3	1
siPSME3	1
siPSME3	1
siPSME3	1
siPSME3	1
siPSME3	1
siPSME3	1
siPSME3	1
siPSME3	1
siPSME3	1
siPSME3	1
siPSME3	1
siPSME3	1
siPSME3	1
siPSME3	1
siPSME3	1
siPSME3	1
siPSME3	1
siPSME3	1
siPSME3	1
siPSME3	1
siPSME3	1
siPSME3	1
siPSME3	1
siPSME3	1
siPSME3	1
siPSME3	1
siPSME3	1
siPSME3	1
siPSME3	1
siPSME3	1
siPSME3	1
siPSME3	1
siPSME3	1
siPSME3	1
siPSME3	1
siPSME3	1
siPSME3	1
siPSME3	1
siPSME3	1
siPSME3	1
siPSME3	1
siPSME3	1
siPSME3	1
siPSME3	1
siPSME3	1
siPSME3	1
siPSME3	1
siPSME3	1
siPSME3	1
siPSME3	1
siPSME3	1
siPSME3	1
siPSME3	1
siPSME3	1
siPSME3	1
siPSME3	1
siPSME3	1
siPSME3	1
siPSME3	1
siPSME3	1
siPSME3	1
siPSME3	1
siPSME3	1
siPSME3	1
siPSME3	1
siPSME3	1
siPSME3	1
siPSME3	1
siPSME3	1
siPSME3	1
siPSME3	1
siPSME3	1
siPSME3	1
siPSME3	1
siPSME3	1
siPSME3	1
siPSME3	1
siPSME3	1
siPSME3	1
siPSME3	1
siPSME3	1
siPSME3	1
siPSME3	1
siPSME3	1
siPSME3	1
siPSME3	1
siPSME3	1
siPSME3	1
siPSME3	1
siPSME3	1
siPSME3	1
siPSME3	1
siPSME3	1
siPSME3	1
siPSME3	1
siPSME3	1
siPSME3	1
siPSME3	1
siPSME3	1
siPSME3	1
siPSME3	1
siPSME3	1
siPSME3	1
siPSME3	1
siPSME3	1
siPSME3	1
siPSME3	1
siPSME3	1
siPSME3	1
siPSME3	1
siPSME3	1
siPSME3	1
siPSME3	1
siPSME3	1
siPSME3	2
siPSME3	2
siPSME3	2
siPSME3	2
siPSME3	1
siPSME3	1
siPSME3	2
siPSME3	2
siPSME3	2
siPSME3	2
siPSME3	2
siPSME3	2
siPSME3	1
siPSME3	2
siPSME3	2
siPSME3	2
siPSME3	2
siPSME3	2
siPSME3	1
siPSME3	1
siPSME3	1
siPSME3	1
siPSME3	2
siPSME3	2
siPSME3	2
siPSME3	1
siPSME3	3
siPSME3	3
siPSME3	4
siPSME3	3
siPSME3	2
siPSME3	2
siPSME3	2
siPSME3	2
siPSME3	3
siPSME3	9
siPSME3	2
siPSME3	2
siPSME3	2
siPSME3	2
siPSME3	1
siPSME3	3
siPSME3	1
siPSME3	2
siPSME3	3
siPSME3	1
siPSME3	4
siPSME3	1
siPSME3	5
siPSME3	3
siPSME3	5
siPSME3	5
siPSME3	1
siPSME3	1
siPSME3	2
siPSME3	3
siPSME3	2
siPSME3	1
siPSME3	2
siPSME3	3
siPSME3	5
siPSME3	6
siPSME3	5
siPSME3	2
siPSME3	1
siPSME3	1
siPSME3	7
siPSME3	3
siPSME3	2
siPSME3	4
siPSME3	3
siPSME3	2
siPSME3	3
siPSME3	2
siPSME3	4
siPSME3	1
siPSME3	5
siPSME3	1
siPSME3	1
siPSME3	7
siPSME3	2
siPSME3	2
siPSME3	2
siPSME3	2
siPSME3	2
siPSME3	4
siPSME3	6
siPSME3	3
siPSME3	4
siPSME3	3
siPSME3	1
siPSME3	8
siPSME3	5
siPSME3	5
siPSME3	1
siPSME3	3
siPSME3	2
siPSME3	3
siPSME3	5
siPSME3	3
siPSME3	2
siPSME3	2
siPSME3	2
siPSME3	1
siPSME3	1
siPSME3	2
siPSME3	1
siPSME3	1
siPSME3	2
siPSME3	2
siPSME3	1
siPSME3	1
siPSME3	1
siPSME3	1
siPSME3	1
siPSME3	1
siPSME3	1
siPSME3	1
siPSME3	1
siPSME3	1
siPSME3	1
siPSME3	1
siPSME3	1
siPSME3	1
siPSME3	1
siPSME3	1
siPSME3	1
siPSME3	1
siPSME3	1
siPSME3	1
siPSME3	1
siPSME3	1
siPSME3	1
siPSME3	1
siPSME3	1
siPSME3	1
siPSME3	1
siPSME3	1
siPSME3	1
siPSME3	1
siPSME3	1
siPSME3	1
siPSME3	1
siPSME3	1
siPSME3	1
siPSME3	1
siPSME3	1
siPSME3	1
siPSME3	1
siPSME3	1
siPSME3	1
siPSME3	1
siPSME3	1
siPSME3	1
siPSME3	1
siPSME3	1
siPSME3	1
siPSME3	1
siPSME3	1
siPSME3	1
siPSME3	1
siPSME3	1
siPSME3	1
siPSME3	1
siPSME3	1
siPSME3	1
siPSME3	1
siPSME3	1
siPSME3	1
siPSME3	1
siPSME3	2
siPSME3	2
siPSME3	2
siPSME3	2
siPSME3	2
siPSME3	1
siPSME3	2
siPSME3	2
siPSME3	2
siPSME3	2
siPSME3	3
siPSME3	4
siPSME3	2
siPSME3	3
siPSME3	3
siPSME3	1
siPSME3	3
siPSME3	15
siPSME3	2
siPSME3	2
siPSME3	2
siPSME3	1
siPSME3	1
siPSME3	1
siPSME3	2
siPSME3	3
siPSME3	5
siPSME3	2
siPSME3	2
siPSME3	2
siPSME3	5
siPSME3	4
siPSME3	1
siPSME3	2
siPSME3	5
siPSME3	8
siPSME3	2
siPSME3	9
siPSME3	4
siPSME3	4
siPSME3	2
siPSME3	4
siPSME3	1
siPSME3	2
siPSME3	1
siPSME3	1
siPSME3	1
siPSME3	2
siPSME3	1
siPSME3	1
siPSME3	1
siPSME3	1
siPSME3	1
siPSME3	5
siPSME3	1
siPSME3	2
siPSME3	1
siPSME3	1
siPSME3	2
siPSME3	3
siPSME3	3
siPSME3	2
siPSME3	1
siPSME3	1
siPSME3	1
siPSME3	1
siPSME3	2
siPSME3	1
siPSME3	1
siPSME3	1
siPSME3	1
siPSME3	4
siPSME3	2
siPSME3	1
siPSME3	1
siPSME3	1
siPSME3	1
siPSME3	2
siPSME3	1
siPSME3	4
siPSME3	2
siPSME3	1
siPSME3	1
siPSME3	1
siPSME3	2
siPSME3	1
siPSME3	1
siPSME3	1
siPSME3	1
siPSME3	2
siPSME3	2
siPSME3	2
siPSME3	3
siPSME3	1
siPSME3	10
siPSME3	3
siPSME3	2
siPSME3	1
siPSME3	2
siPSME3	1
siPSME3	1
siPSME3	1
siPSME3	1
siPSME3	1
siPSME3	1
siPSME3	1
siPSME3	1
siPSME3	1
siPSME3	1
siPSME3	1
siPSME3	1
siPSME3	2
siPSME3	1
siPSME3	1
siPSME3	2
siPSME3	3
siPSME3	2
siPSME3	1
siPSME3	1
siPSME3	2
siPSME3	4
siPSME3	1
siPSME3	1
siPSME3	1
siPSME3	1
siPSME3	9
siPSME3	1
siPSME3	5
siPSME3	1
siPSME3	1
siPSME3	1
siPSME3	1
siPSME3	1
siPSME3	1
siPSME3	1
siPSME3	1
siPSME3	1
siPSME3	2
siPSME3	1
siPSME3	1
siPSME3	2
siPSME3	2
siPSME3	1
siPSME3	3
siPSME3	1
siPSME3	1
siPSME3	3
siPSME3	2
siPSME3	2
siPSME3	2
siPSME3	1
siPSME3	1
siPSME3	11
siPSME3	2
siPSME3	4
siPSME3	3
siPSME3	1
siPSME3	1
siPSME3	1
siPSME3	1
siPSME3	1
siPSME3	3
siPSME3	1
siPSME3	1
siPSME3	1
siPSME3	4
siPSME3	1
siPSME3	1
siPSME3	1
siPSME3	1
siPSME3	1
siPSME3	1
siPSME3	3
siPSME3	2
siPSME3	3
siPSME3	1
siPSME3	4
siPSME3	1
siPSME3	4
siPSME3	1
siPSME3	1
siPSME3	1
siPSME3	3
siPSME3	1
siPSME3	5
siPSME3	1
siPSME3	1
siPSME3	2
siPSME3	2
siPSME3	3
siPSME3	1
siPSME3	1
siPSME3	1
siPSME3	1
siPSME3	1
siPSME3	1
siPSME3	1
siPSME3	1
siPSME3	1
siPSME3	1
siPSME3	1
siPSME3	1
siPSME3	1
siPSME3	1
siPSME3	1
siPSME3	1
siPSME3	1
siPSME3	1
siPSME3	1
siPSME3	1
siPSME3	1
siPSME3	1
siPSME3	1
siPSME3	1
siPSME3	1
siPSME3	1
siPSME3	1
siPSME3	1
siPSME3	1
siPSME3	1
siPSME3	1
siPSME3	1
siPSME3	1
siPSME3	1
siPSME3	1
siPSME3	1
siPSME3	1
siPSME3	1
siPSME3	1
siPSME3	1
siPSME3	1
siPSME3	1
siPSME3	1
siPSME3	1
siPSME3	1
siPSME3	1
siPSME3	1
siPSME3	1
siPSME3	1
siPSME3	1
siPSME3	1
siPSME3	1
siPSME3	1
siPSME3	1
siPSME3	1
siPSME3	1
siPSME3	1
siPSME3	1
siPSME3	1
siPSME3	1
siPSME3	1
siPSME3	1
siPSME3	1
siPSME3	1
siPSME3	1
siPSME3	1
siPSME3	1
siPSME3	1
siPSME3	1
siPSME3	1
siPSME3	1
siPSME3	1
siPSME3	1
siPSME3	1
siPSME3	1
siPSME3	1
siPSME3	1
siPSME3	1
siPSME3	1
siPSME3	1
siPSME3	1
siPSME3	1
siPSME3	1
siPSME3	1
siPSME3	1
siPSME3	1
siPSME3	1
siPSME3	1
siPSME3	1
siPSME3	1
siPSME3	1
siPSME3	1
siPSME3	1
siPSME3	1
siPSME3	1
siPSME3	1
siPSME3	1
siPSME3	1
siPSME3	1
siPSME3	1
siPSME3	1
siPSME3	1
siPSME3	1
siPSME3	1
siPSME3	1
siPSME3	1
siPSME3	1
siPSME3	1
siPSME3	1
siPSME3	2
siPSME3	2
siPSME3	2
siPSME3	2
siPSME3	2
siPSME3	2
siPSME3	2
siPSME3	2
siPSME3	2
siPSME3	2
siPSME3	2
siPSME3	2
siPSME3	2
siPSME3	2
siPSME3	2
siPSME3	2
siPSME3	2
siPSME3	1
siPSME3	4
siPSME3	1
siPSME3	2
siPSME3	3
siPSME3	4
siPSME3	2
siPSME3	3
siPSME3	7
siPSME3	4
siPSME3	6
siPSME3	4
siPSME3	5
siPSME3	1
siPSME3	1
siPSME3	2
siPSME3	1
siPSME3	2
siPSME3	3
siPSME3	6
siPSME3	1
siPSME3	1
siPSME3	1
siPSME3	1
siPSME3	1
siPSME3	2
siPSME3	2
siPSME3	2
siPSME3	6
siPSME3	6
siPSME3	1
siPSME3	4
siPSME3	3
siPSME3	5
siPSME3	6
siPSME3	1
siPSME3	1
siPSME3	1
siPSME3	3
siPSME3	2
siPSME3	1
siPSME3	1
siPSME3	1
siPSME3	2
siPSME3	11
siPSME3	2
siPSME3	3
siPSME3	1
siPSME3	1
siPSME3	1
siPSME3	1
siPSME3	1
siPSME3	1
siPSME3	3
siPSME3	2
siPSME3	3
siPSME3	4
siPSME3	5
siPSME3	9
siPSME3	2
siPSME3	4
siPSME3	1
siPSME3	6
siPSME3	11
siPSME3	2
siPSME3	1
siPSME3	1
siPSME3	1
siPSME3	1
siPSME3	1
siPSME3	1
siPSME3	1
siPSME3	1
siPSME3	1
siPSME3	1
siPSME3	1
siPSME3	2
siPSME3	6
siPSME3	1
siPSME3	1
siPSME3	1
siPSME3	1
siPSME3	2
siPSME3	3
siPSME3	5
siPSME3	1
siPSME3	2
siPSME3	1
siPSME3	1
siPSME3	1
siPSME3	1
siPSME3	1
siPSME3	1
siPSME3	2
siPSME3	1
siPSME3	2
siPSME3	1
siPSME3	1
siPSME3	2
siPSME3	1
siPSME3	1
siPSME3	2
siPSME3	1
siPSME3	1
siPSME3	3
siPSME3	4
siPSME3	3
siPSME3	1
siPSME3	5
siPSME3	4
siPSME3	2
siPSME3	1
siPSME3	2
siPSME3	4
siPSME3	1
siPSME3	2
siPSME3	1
siPSME3	2
siPSME3	8
siPSME3	3
siPSME3	2
siPSME3	1
siPSME3	2
siPSME3	1
siPSME3	3
siPSME3	1
siPSME3	2
siPSME3	1
siPSME3	1
siPSME3	5
siPSME3	2
siPSME3	3
siPSME3	1
siPSME3	1
siPSME3	1
siPSME3	2
siPSME3	2
siPSME3	2
siPSME3	1
siPSME3	2
siPSME3	1
siPSME3	2
siPSME3	2
siPSME3	1
siPSME3	1
siPSME3	1
siPSME3	1
siPSME3	1
siPSME3	1
siPSME3	1
siPSME3	1
siPSME3	1
siPSME3	4
siPSME3	1
siPSME3	1
siPSME3	3
siPSME3	1
siPSME3	2
siPSME3	2
siPSME3	1
siPSME3	1
siPSME3	1
siPSME3	1
siPSME3	1
siPSME3	1
siPSME3	1
siPSME3	1
siPSME3	3
siPSME3	2
siPSME3	2
siPSME3	4
siPSME3	1
siPSME3	1
siPSME3	3
siPSME3	2
siPSME3	1
siPSME3	1
siPSME3	2
siPSME3	1
siPSME3	6
siPSME3	1
siPSME3	3
siPSME3	1
siPSME3	1
siPSME3	1
siPSME3	12
siPSME3	1
siPSME3	1
siPSME3	2
siPSME3	1
siPSME3	1
siPSME3	2
siPSME3	1
siPSME3	1
siPSME3	1
siPSME3	2
siPSME3	2
siPSME3	2
siPSME3	2
siPSME3	1
siPSME3	1
siPSME3	6
siPSME3	1
siPSME3	1
siPSME3	2
siPSME3	1
siPSME3	2
siPSME3	1
siPSME3	1
siPSME3	1
siPSME3	1
siPSME3	1
siPSME3	1
siPSME3	1
siPSME3	1
siPSME3	3
siPSME3	1
siPSME3	2
siPSME3	1
siPSME3	4
siPSME3	1
siPSME3	2
siPSME3	3
siPSME3	1
siPSME3	1
siPSME3	2
siPSME3	1
siPSME3	1
siPSME3	1
siPSME3	1
siPSME3	5
siPSME3	2
siPSME3	1
siPSME3	1
siPSME3	1
siPSME3	1
siPSME3	1
siPSME3	3
siPSME3	2
siPSME3	2
siPSME3	1
siPSME3	1
siPSME3	2
siPSME3	1
siPSME3	1
siPSME3	3
siPSME3	1
siPSME3	1
siPSME3	1
siPSME3	1
siPSME3	2
siPSME3	1
siPSME3	1
siPSME3	1
siPSME3	1
siPSME3	2
siPSME3	8
siPSME3	2
siPSME3	1
siPSME3	1
siPSME3	1
siPSME3	3
siPSME3	2
siPSME3	1
siPSME3	1
siPSME3	1
siPSME3	1
siPSME3	2
siPSME3	1
siPSME3	1
siPSME3	2
siPSME3	2
siPSME3	1
siPSME3	8
siPSME3	4
siPSME3	2
siPSME3	2
siPSME3	1
siPSME3	1
siPSME3	1
siPSME3	3
siPSME3	5
siPSME3	1
siPSME3	1
siPSME3	1
siPSME3	2
siPSME3	1
siPSME3	2
siPSME3	2
siPSME3	1
siPSME3	3
siPSME3	1
siPSME3	1
siPSME3	5
siPSME3	1
siPSME3	2
siPSME3	1
siPSME3	1
siPSME3	1
siPSME3	2
siPSME3	3
siPSME3	1
siPSME3	1
siPSME3	2
siPSME3	2
siPSME3	2
siPSME3	1
siPSME3	1
siPSME3	1
siPSME3	5
siPSME3	4
siPSME3	1
siPSME3	2
siPSME3	1
siPSME3	9
siPSME3	1
siPSME3	2
siPSME3	1
siPSME3	1
siPSME3	2
siPSME3	1
siPSME3	1
siPSME3	2
siPSME3	1
siPSME3	1
siPSME3	1
siPSME3	2
siPSME3	1
siPSME3	1
siPSME3	1
siPSME3	3
siPSME3	1
siPSME3	1
siPSME3	1
siPSME3	3
siPSME3	1
siPSME3	1
siPSME3	1
siPSME3	9
siPSME3	2
siPSME3	1
siPSME3	1
siPSME3	1
siPSME3	1
siPSME3	1
siPSME3	1
siPSME3	1
siPSME3	1
siPSME3	1
siPSME3	1
siPSME3	1
siPSME3	2
siPSME3	5
siPSME3	5
siPSME3	2
siPSME3	3
siPSME3	1
siPSME3	1
siPSME3	1
siPSME3	6
siPSME3	1
siPSME3	2
siPSME3	1
siPSME3	6
siPSME3	2
siPSME3	1
siPSME3	2
siPSME3	1
siPSME3	1
siPSME3	2
siPSME3	1
siPSME3	1
siPSME3	1
siPSME3	1
siLuc	1
siLuc	1
siLuc	8
siLuc	3
siLuc	1
siLuc	1
siLuc	5
siLuc	1
siLuc	14
siLuc	4
siLuc	2
siLuc	2
siLuc	1
siLuc	7
siLuc	1
siLuc	1
siLuc	7
siLuc	1
siLuc	5
siLuc	3
siLuc	1
siLuc	1
siLuc	3
siLuc	7
siLuc	1
siLuc	2
siLuc	1
siLuc	5
siLuc	6
siLuc	1
siLuc	1
siLuc	3
siLuc	17
siLuc	17
siLuc	1
siLuc	7
siLuc	3
siLuc	4
siLuc	1
siLuc	5
siLuc	6
siLuc	2
siLuc	3
siLuc	5
siLuc	1
siLuc	2
siLuc	1
siLuc	1
siLuc	1
siLuc	2
siLuc	2
siLuc	2
siLuc	2
siLuc	1
siLuc	2
siLuc	1
siLuc	1
siLuc	1
siLuc	2
siLuc	1
siLuc	2
siLuc	1
siLuc	1
siLuc	1
siLuc	2
siLuc	9
siLuc	5
siLuc	10
siLuc	1
siLuc	2
siLuc	5
siLuc	2
siLuc	1
siLuc	5
siLuc	1
siLuc	9
siLuc	2
siLuc	2
siLuc	1
siLuc	1
siLuc	2
siLuc	2
siLuc	3
siLuc	6
siLuc	1
siLuc	1
siLuc	2
siLuc	3
siLuc	2
siLuc	2
siLuc	5
siLuc	1
siLuc	3
siLuc	6
siLuc	3
siLuc	4
siLuc	1
siLuc	1
siLuc	4
siLuc	2
siLuc	3
siLuc	8
siLuc	2
siLuc	1
siLuc	4
siLuc	1
siLuc	1
siLuc	1
siLuc	1
siLuc	1
siLuc	3
siLuc	1
siLuc	3
siLuc	2
siLuc	2
siLuc	8
siLuc	4
siLuc	1
siLuc	2
siLuc	2
siLuc	2
siLuc	1
siLuc	1
siLuc	1
siLuc	28
siLuc	2
siLuc	1
siLuc	3
siLuc	2
siLuc	3
siLuc	4
siLuc	3
siLuc	1
siLuc	2
siLuc	1
siLuc	1
siLuc	2
siLuc	1
siLuc	1
siLuc	1
siLuc	9
siLuc	2
siLuc	1
siLuc	3
siLuc	2
siLuc	1
siLuc	1
siLuc	1
siLuc	1
siLuc	1
siLuc	3
siLuc	2
siLuc	8
siLuc	3
siLuc	1
siLuc	2
siLuc	5
siLuc	2
siLuc	3
siLuc	2
siLuc	4
siLuc	5
siLuc	2
siLuc	2
siLuc	22
siLuc	5
siLuc	1
siLuc	10
siLuc	3
siLuc	2
siLuc	2
siLuc	6
siLuc	1
siLuc	2
siLuc	4
siLuc	4
siLuc	3
siLuc	3
siLuc	2
siLuc	2
siLuc	14
siLuc	1
siLuc	3
siLuc	1
siLuc	1
siLuc	5
siLuc	6
siLuc	5
siLuc	2
siLuc	2
siLuc	2
siLuc	3
siLuc	11
siLuc	2
siLuc	2
siLuc	2
siLuc	1
siLuc	2
siLuc	1
siLuc	1
siLuc	2
siLuc	1
siLuc	1
siLuc	3
siLuc	1
siLuc	1
siLuc	2
siLuc	1
siLuc	3
siLuc	2
siLuc	5
siLuc	2
siLuc	24
siLuc	1
siLuc	1
siLuc	2
siLuc	2
siLuc	1
siLuc	1
siLuc	1
siLuc	3
siLuc	2
siLuc	2
siLuc	5
siLuc	5
siLuc	1
siLuc	1
siLuc	1
siLuc	3
siLuc	3
siLuc	1
siLuc	1
siLuc	1
siLuc	1
siLuc	1
siLuc	1
siLuc	1
siLuc	1
siLuc	1
siLuc	2
siLuc	1
siLuc	2
siLuc	2
siLuc	1
siLuc	1
siLuc	1
siLuc	2
siLuc	3
siLuc	2
siLuc	4
siLuc	2
siLuc	2
siLuc	1
siLuc	8
siLuc	1
siLuc	2
siLuc	4
siLuc	6
siLuc	1
siLuc	2
siLuc	3
siLuc	2
siLuc	1
siLuc	1
siLuc	2
siLuc	1
siLuc	1
siLuc	2
siLuc	1
siLuc	1
siLuc	2
siLuc	1
siLuc	3
siLuc	2
siLuc	11
siLuc	2
siLuc	2
siLuc	1
siLuc	12
siLuc	10
siLuc	1
siLuc	4
siLuc	2
siLuc	1
siLuc	1
siLuc	1
siLuc	1
siLuc	1
siLuc	31
siLuc	1
siLuc	3
siLuc	1
siLuc	1
siLuc	6
siLuc	1
siLuc	1
siLuc	1
siLuc	2
siLuc	1
siLuc	1
siLuc	1
siLuc	1
siLuc	4
siLuc	1
siLuc	1
siLuc	1
siLuc	1
siLuc	1
siLuc	1
siLuc	1
siLuc	1
siLuc	4
siLuc	3
siLuc	5
siLuc	9
siLuc	1
siLuc	2
siLuc	1
siLuc	1
siLuc	1
siLuc	1
siLuc	2
siLuc	1
siLuc	1
siLuc	4
siLuc	5
siLuc	1
siLuc	2
siLuc	2
siLuc	1
siLuc	6
siLuc	2
siLuc	6
siLuc	1
siLuc	2
siLuc	2
siLuc	8
siLuc	1
siLuc	1
siLuc	1
siLuc	1
siLuc	1
siLuc	1
siLuc	1
siLuc	2
siLuc	4
siLuc	3
siLuc	1
siLuc	1
siLuc	1
siLuc	1
siLuc	10
siLuc	4
siLuc	4
siLuc	4
siLuc	3
siLuc	11
siLuc	1
siLuc	1
siLuc	2
siLuc	4
siLuc	5
siLuc	4
siLuc	10
siLuc	1
siLuc	4
siLuc	4
siLuc	2
siLuc	1
siLuc	1
siLuc	3
siLuc	1
siLuc	6
siLuc	7
siLuc	1
siLuc	1
siLuc	1
siLuc	1
siLuc	1
siLuc	1
siLuc	1
siLuc	2
siLuc	6
siLuc	1
siLuc	3
siLuc	7
siLuc	5
siLuc	2
siLuc	1
siLuc	5
siLuc	2
siLuc	4
siLuc	1
siLuc	3
siLuc	1
siLuc	1
siLuc	2
siLuc	1
siLuc	1
siLuc	3
siLuc	5
siLuc	1
siLuc	1
siLuc	3
siLuc	3
siLuc	2
siLuc	1
siLuc	7
siLuc	1
siLuc	2
siLuc	5
siLuc	3
siLuc	2
siLuc	1
siLuc	1
siLuc	3
siLuc	2
siLuc	1
siLuc	2
siLuc	3
siLuc	2
siLuc	1
siLuc	1
siLuc	1
siLuc	1
siLuc	7
siLuc	2
siLuc	4
siLuc	4
siLuc	1
siLuc	1
siLuc	1
siLuc	1
siLuc	8
siLuc	1
siLuc	1
siLuc	5
siLuc	2
siLuc	1
siLuc	3
siLuc	3
siLuc	1
siLuc	3
siLuc	1
siLuc	9
siLuc	1
siLuc	1
siLuc	2
siLuc	1
siLuc	1
siLuc	1
siLuc	2
siLuc	1
siLuc	3
siLuc	1
siLuc	4
siLuc	2
siLuc	1
siLuc	2
siLuc	1
siLuc	2
siLuc	1
siLuc	1
siLuc	1
siLuc	1
siLuc	1
siLuc	3
siLuc	2
siLuc	1
siLuc	1
siLuc	1
siLuc	1
siLuc	1
siLuc	3
siLuc	1
siLuc	3
siLuc	2
siLuc	4
siLuc	4
siLuc	3
siLuc	1
siLuc	1
siLuc	1
siLuc	2
siLuc	1
siLuc	2
siLuc	1
siLuc	2
siLuc	1
siLuc	3
siLuc	2
siLuc	9
siLuc	5
siLuc	1
siLuc	1
siLuc	1
siLuc	1
siLuc	3
siLuc	5
siLuc	2
siLuc	1
siLuc	1
siLuc	10
siLuc	1
siLuc	1
siLuc	12
siLuc	1
siLuc	1
siLuc	1
siLuc	1
siLuc	6
siLuc	1
siLuc	1
siLuc	1
siLuc	2
siLuc	1
siLuc	1
siLuc	1
siLuc	1
siLuc	4
siLuc	1
siLuc	3
siLuc	2
siLuc	7
siLuc	3
siLuc	1
siLuc	3
siLuc	1
siLuc	1
siLuc	4
siLuc	2
siLuc	3
siLuc	3
siLuc	1
siLuc	3
siLuc	4
siLuc	2
siLuc	1
siLuc	4
siLuc	1
siLuc	12
siLuc	3
siLuc	1
siLuc	1
siLuc	1
siLuc	2
siLuc	1
siLuc	1
siLuc	7
siLuc	2
siLuc	1
siLuc	4
siLuc	2
siLuc	1
siLuc	1
siLuc	3
siLuc	1
siLuc	1
siLuc	2
siLuc	1
siLuc	1
siLuc	3
siLuc	1
siLuc	5
siLuc	2
siLuc	7
siLuc	12
siLuc	1
siLuc	3
siLuc	36
siLuc	6
siLuc	1
siLuc	2
siLuc	1
siLuc	2
siLuc	8
siLuc	3
siLuc	1
siLuc	1
siLuc	4
siLuc	7
siLuc	1
siLuc	1
siLuc	3
siLuc	1
siLuc	8
siLuc	1
siLuc	2
siLuc	3
siLuc	2
siLuc	1
siLuc	1
siLuc	1
siLuc	1
siLuc	1
siLuc	2
siLuc	1
siLuc	1
siLuc	2
siLuc	2
siLuc	1
siLuc	2
siLuc	1
siLuc	2
siLuc	2
siLuc	1
siLuc	1
siLuc	1
siLuc	3
siLuc	1
siLuc	1
siLuc	15
siLuc	5
siLuc	1
siLuc	1
siLuc	1
siLuc	2
siLuc	2
siLuc	3
siLuc	3
siLuc	1
siLuc	1
siLuc	1
siLuc	1
siLuc	1
siLuc	1
siLuc	3
siLuc	2
siLuc	1
siLuc	1
siLuc	1
siLuc	1
siLuc	3
siLuc	1
siLuc	1
siLuc	4
siLuc	4
siLuc	5
siLuc	2
siLuc	1
siLuc	1
siLuc	1
siLuc	1
siLuc	3
siLuc	1
siLuc	2
siLuc	1
siLuc	1
siLuc	6
siLuc	1
siLuc	1
siLuc	1
siLuc	2
siLuc	4
siLuc	2
siLuc	2
siLuc	7
siLuc	5
siLuc	2
siLuc	3
siLuc	1
siLuc	1
siLuc	1
siLuc	1
siLuc	11
siLuc	4
siLuc	3
siLuc	1
siLuc	1
siLuc	1
siLuc	2
siLuc	1
siLuc	1
siLuc	1
siLuc	1
siLuc	1
siLuc	1
siLuc	3
siLuc	1
siLuc	1
siLuc	3
siLuc	1
siLuc	10
siLuc	4
siLuc	3
siLuc	1
siLuc	1
siLuc	2
siLuc	2
siLuc	11
siLuc	1
siLuc	2
siLuc	1
siLuc	2
siLuc	1
siLuc	7
siLuc	1
siLuc	2
siLuc	2
siLuc	4
siLuc	3
siLuc	1
siLuc	4
siLuc	2
siLuc	1
siLuc	9
siLuc	2
siLuc	1
siLuc	2
siLuc	11
siLuc	1
siLuc	1
siLuc	2
siLuc	3
siLuc	4
siLuc	2
siLuc	1
siLuc	1
siLuc	1
siLuc	13
siLuc	1
siLuc	2
siLuc	8
siLuc	4
siLuc	6
siLuc	2
siLuc	1
siLuc	3
siLuc	3
siLuc	1
siLuc	2
siLuc	1
siLuc	1
siLuc	1
siLuc	1
siLuc	1
siLuc	1
siLuc	1
siLuc	1
siLuc	1
siLuc	3
siLuc	1
siLuc	1
siLuc	2
siLuc	1
siLuc	3
siLuc	10
siLuc	2
siLuc	2
siLuc	1
siLuc	3
siLuc	2
siLuc	1
siLuc	1
siLuc	1
siLuc	1
siLuc	1
siLuc	2
siLuc	1
siLuc	1
siLuc	1
siLuc	41
siLuc	5
siLuc	1
siLuc	2
siLuc	1
siLuc	12
siLuc	6
siLuc	4
siLuc	2
siLuc	2
siLuc	2
siLuc	1
siLuc	2
siLuc	1
siLuc	1
siLuc	1
siLuc	5
siLuc	3
siLuc	11
siLuc	3
siLuc	16
siLuc	6
siLuc	1
siLuc	2
siLuc	4
siLuc	3
siLuc	2
siLuc	2
siLuc	8
siLuc	4
siLuc	7
siLuc	1
siLuc	1
siLuc	1
siLuc	3
siLuc	3
siLuc	2
siLuc	4
siLuc	2
siLuc	2
siLuc	1
siLuc	1
siLuc	1
siLuc	1
siLuc	2
siLuc	1
siLuc	2
siLuc	11
siLuc	4
siLuc	1
siLuc	1
siLuc	16
siLuc	5
siLuc	1
siLuc	2
siLuc	1
siLuc	1
siLuc	1
siLuc	5
siLuc	1
siLuc	1
siLuc	3
siLuc	2
siLuc	1
siLuc	2
siLuc	3
siLuc	6
siLuc	2
siLuc	2
siLuc	1
siLuc	1
siLuc	1
siLuc	1
siLuc	2
siLuc	1
siLuc	1
siLuc	2
siLuc	2
siLuc	3
siLuc	1
siLuc	3
siLuc	2
siLuc	2
siLuc	9
siLuc	1
siLuc	1
siLuc	1
siLuc	1
siLuc	10
siLuc	4
siLuc	25
siLuc	3
siLuc	12
siLuc	3
siLuc	1
siLuc	1
siLuc	1
siLuc	2
siLuc	3
siLuc	3
siLuc	1
siLuc	3
siLuc	8
siLuc	2
siLuc	1
siLuc	9
siLuc	5
siLuc	5
siLuc	2
siLuc	2
siLuc	2
siLuc	1
siLuc	4
siLuc	5
siLuc	6
siLuc	1
siLuc	2
siLuc	1
siLuc	4
siLuc	2
siLuc	6
siLuc	1
siLuc	1
siLuc	1
siLuc	2
siLuc	1
siLuc	1
siLuc	4
siLuc	9
siLuc	1
siLuc	2
siLuc	1
siLuc	3
siLuc	1
siLuc	2
siLuc	1
siLuc	2
siLuc	2
siLuc	2
siLuc	2
siLuc	3
siLuc	1
siLuc	2
siLuc	1
siLuc	1
siLuc	6
siLuc	1
siLuc	1
siLuc	4
siLuc	12
siLuc	4
siLuc	1
siLuc	3
siLuc	1
siLuc	4
siLuc	5
siLuc	7
siLuc	1
siLuc	5
siLuc	2
siLuc	1
siLuc	2
siLuc	2
siLuc	6
siLuc	4
siLuc	1
siLuc	3
siLuc	2
siLuc	1
siLuc	15
siLuc	7
siLuc	5
siLuc	1
siLuc	2
siLuc	3
siLuc	2
siLuc	5
siLuc	7
siLuc	1
siLuc	8
siLuc	1
siLuc	2
siLuc	6
siLuc	1
siLuc	1
siLuc	1
siLuc	1
siLuc	1
siLuc	8
siLuc	2
siLuc	1
siLuc	2
siLuc	1
siLuc	6
siLuc	2
siLuc	1
siLuc	2
siLuc	1
siLuc	1
siLuc	1
siLuc	1
siLuc	1
siLuc	8
siLuc	6
siLuc	2
siLuc	1
siLuc	1
siLuc	1
siLuc	9
siLuc	12
siLuc	4
siLuc	6
siLuc	2
siLuc	2
siLuc	1
siLuc	1
siLuc	1
siLuc	1
siLuc	2
siLuc	1
siLuc	2
siLuc	1
siLuc	1
siLuc	1
siLuc	1
siLuc	2
siLuc	3
siLuc	1
siLuc	6
siLuc	5
siLuc	1
siLuc	2
siLuc	1
siLuc	7
siLuc	3
siLuc	1
siLuc	1
siLuc	1
[truncated: 1 more rows]
