# Supplementary material for: PSME3 regulates migration and differentiation of myoblasts
Source: Life Sci Alliance. 2025 Jun 19;8(9):e202503208. doi: 10.26508/lsa.202503208 (PMC12179657; doi:10.26508/lsa.202503208)
Supplement: Supplementary file 8 [file LSA-2025-03208_SdataFS5.zip]

Archive with 5 entries (4 files):
- Sup_Figure_5_Source_Data/
- Sup_Figure_5_Source_Data/Cell_mixing_fractions.csv
- Sup_Figure_5_Source_Data/Rescue_nuclei_per_myotube.csv
- Sup_Figure_5_Source_Data/Uncropped_blot_chemiluminescence.RAF
- Sup_Figure_5_Source_Data/Uncropped_blot_merge.RAF
