# Supplementary material for: PSME3 regulates migration and differentiation of myoblasts
Source: Life Sci Alliance. 2025 Jun 19;8(9):e202503208. doi: 10.26508/lsa.202503208 (PMC12179657; doi:10.26508/lsa.202503208)
Supplement: Supplementary file 8 [file LSA-2025-03208_SdataFS5.zip › Sup_Figure_5_Source_Data/Cell_mixing_fractions.csv]

Treatment	MHC	NoMHC	Total	Fraction
Mix	145	1010	1155	0.125541
PSME3 Only	412	1733	2145	0.192075
