# Supplementary material for: PSME3 regulates migration and differentiation of myoblasts
Source: Life Sci Alliance. 2025 Jun 19;8(9):e202503208. doi: 10.26508/lsa.202503208 (PMC12179657; doi:10.26508/lsa.202503208)
Supplement: Supplementary file 8 [file LSA-2025-03208_SdataFS5.zip › Sup_Figure_5_Source_Data/Rescue_nuclei_per_myotube.csv]

siLuc mCherry	siE3 mCherry	siE3 Full	siE3 Cdel
3	13	1	5
1	12	1	1
1	1	1	2
2	5	1	1
1	1	1	8
10	2	1	1
3	2	1	1
3	1	1	3
2	1	3	1
1	15	4	4
5	2	4	1
4	1	1	1
5	1	3	1
1	1	3	1
6	1	6	1
3	1	6	1
1	1	18	8
5	1	8	3
1	4	3	1
1	3	12	1
1	3	1	1
1	5	8	10
16	5	10	12
3	2	1	1
2	1	1	2
2	1	1	5
1	3	1	1
7	2	4	7
3	1	3	3
3	2	3	1
1	2	1	1
1	1	1	1
3	1	1	1
7	1	3	2
7	1	5	11
21	1	1	7
1	1	1	1
1	1	4	1
4	2	4	1
2	1	6	1
3	1	1	3
1	1	13	1
9	1	1	5
11	6	3	1
5	2	1	1
3	1	1	8
1	2	5	7
1	1	16	1
1	2	1	6
1	1	9	4
1	1	2	4
1	1	1	5
1	1	15	4
1	1	4	2
1	1	1	13
1	1	1	2
1	1	1	8
2	1	1	4
1	1	1	2
2	3	1	2
11	4	1	1
1	2	1	7
3	1	1	13
1	1	1	1
1	1	1	2
1	1	2	3
1	1	2	1
1	1	4	2
5	1	2	1
1	1	4	1
1	1	1	4
1	1	1	20
16	1	5	3
1	1	3	4
1	1	3	1
1	1	5	3
1	1	3	7
1	1	3	3
1	1	1	9
10	1	1	1
3	1	17	1
3	1	1	2
3	1	2	4
2	1	1	6
6	1	4	7
8	1	13	1
6	1	1	1
5	1	1	1
1	2	1	3
4	2	1	4
10	2	1	1
3	2	1	1
1	2	1	1
3	3	1	2
1	10	4	2
2	1	8	1
14	3	1	1
1	6	2	1
1	10	2	1
1	1	1	7
1	1	1	1
1	3	1	1
1	14	1	1
1	4	5	1
3	4	3	1
3	7	5	1
4	2	11	1
2	11	2	1
20	1	3	2
1	1	1	1
1	1	2	1
1	1	4	1
1	4	1	1
8	4	3	3
9	2	6	1
2	1	1	2
3	1	8	1
23	1	2	1
1	1	1	1
1	2	3	9
1	2	6	1
3	6	7	31
1	5	2	1
1	2	1	1
3	4	1	1
27	2	14	6
1	3	5	2
1	1	4	8
1	1	1	4
1	1	1	1
16	1	4	1
4	1	4	1
3	1	1	5
5	1	1	2
2	1	1	2
1	1	1	4
1	1	1	6
3	1	11	4
5	1	1	1
13	1	8	1
2	1	1	6
5	1	1	7
5	1	1	3
13	1	2	1
1	1	1	2
1	1	4	1
1	1	6	3
6	1	4	1
2	1	1	1
5	1	1	1
5	1	4	4
17	1	1	1
7	1	4	1
1	1	1	15
10	1	4	2
7	1	1	1
4	1	11	1
1	1	5	1
1	1	5	1
1	1	3	1
1	1	4	16
1	1	2	1
3	1	1	1
3	1	13	1
14	2	4	1
2	2	4	11
1	2	1	17
2	1	1	5
10	1	2	6
5	4	1	1
1	1	1	2
1	3	10	4
1	1	1	12
1	1	1	1
8	10	1	18
4	1	8	1
9	1	1	1
1	1	1	1
1	1	1	1
1	3	1	1
1	1	1	3
1	1	7	1
1	4	2	1
1	5	1	1
1	3	1	1
1	2	5	1
1	5	1	1
1	7	1	15
1	1	1	1
1	5	1	1
1	4	6	1
1	13	7	1
1	2	5	1
1	1	1	1
2	1	1	1
2	1	2	4
4	1	2	8
5	1	3	7
4	1	4	3
4	1	2	4
3	1	2	2
5	1	6	29
1	1	1	9
2	1	2	1
1	1	1	1
8	2	1	1
22	2	1	1
7	1	2	1
2	1	9	1
3	1	6	1
3	4	5	1
7	1	10	1
2	1	1	1
7	1	1	1
4	1	7	1
1	2	1	1
2	1	1	1
1	3	1	1
1	2	1	3
1	1	1	1
1	1	1	12
1	1	10	1
1	1	1	1
1	6	5	1
1	4	2	1
1	2	6	4
1	8	4	6
6	1	2	4
4	1	1	5
8	5	1	6
2	6	1	8
1	13	13	1
1	1	2	9
3	1	2	2
1	1	2	18
2	2	3	17
2	4	3	8
1	3	1	1
6	1	1	3
6	1	1	3
9	7	1	1
1	1	1	1
1	2	1	13
1	7	1	3
1	2	1	6
1	3	2	1
1	1	1	1
1	1	10	1
2	2	1	2
1	4	2	1
4	1	4	6
5	3	1	2
5	1	1	1
2	8	3	2
7	1	2	1
13	1	10	2
2	3	5	2
2	2	1	9
4	1	4	2
1	1	1	1
5	1	1	1
1	3	15	1
2	6	9	1
10	3	16	1
1	1	4	1
1	1	2	1
2	11	1	1
1	1	2	1
1	3	8	1
3	1	6	1
3	1	1	1
3	6	1	3
5	7	1	1
7	1	13	12
2	1	1	2
1	1	17	4
1	1	8	52
2	1	1	1
7	1	4	2
1	1	1	1
2	1	1	3
2	1	8	2
2	1	2	1
2	1	1	2
9	1	1	6
7	1	1	2
3	1	1	12
1	1	1	3
6	1	1	3
5	2	1	19
7	1	1	1
4	1	1	2
1	2	1	1
1	1	1	1
3	2	1	4
4	4	1	9
3	4	1	4
2	1	1	2
3	5	1	4
6	2	1	3
1	1	1	6
3	5	1	6
1	1	1	2
4	1	1	7
4	2	1	4
1	3	1	6
4	3	1	6
1	1	1	1
1	1	1	4
2	4	1	7
2	1	1	2
1	3	1	3
10	2	1	4
1	1	1	2
1	1	1	2
4	1	8	5
10	5	1	6
1	2	9	3
15	2	3	8
1	11	1	4
1	1	1	4
1	2	1	1
1	1	13	2
9	2	1	3
13	3	3	3
3	1	1	2
4	1	1	1
7	1	11	5
7	1	2	1
1	3	4	2
8	4	2	1
16	1	3	1
1	4	1	1
1	9	1	1
1	1	10	1
4	2	6	1
1	6	1	1
1	4	3	1
5	5	2	1
5	3	2	1
14	3	1	1
3	2	1	1
6	3	1	1
2	2	1	1
14	4	1	6
1	1	1	6
7	1	1	2
6	1	1	6
4	1	1	6
1	15	1	2
4	6	1	1
1	8	1	3
10	2	1	1
1	1	1	9
1	3	1	1
5	1	1	4
8	1	1	4
3	1	1	1
2	1	1	5
1	1	1	5
1	1	13	3
12	1	3	5
1	2	4	2
4	2	7	1
3	3	5	1
1	3	3	2
3	4	49	8
3	2	5	4
10	2	4	4
18	2	1	1
12	4	1	8
7	1	10	1
1	1	5	1
5	2	2	2
12	1	4	3
5	1	9	6
1	1	3	6
12	1	12	4
2	8	36	2
3	4	14	1
5	1	1	4
1	3	1	1
2	1	2	1
1	1	3	1
1	1	1	1
1	10	1	2
14	1	3	5
1	5	3	3
1	1	11	9
2	4	3	1
3	1	2	1
1	8	1	19
3	1	10	11
5	1	7	3
5	1	20	4
1	1	9	2
3	1	7	1
6	1	17	1
9	2	7	1
6	1	13	1
1	2	8	1
1	2	4	1
4	1	26	1
14	11	4	1
1	1	1	1
1	1	1	1
2	1	1	1
6	1	1	1
3	2	1	1
2	1	1	1
8	1	2	1
2	1	5	1
7	3	5	1
4	2	4	1
5	1	7	1
1	8	1	1
10	1	1	1
1	1	3	1
1	1	3	1
2	1	1	1
2	7	1	1
5	1	7	1
1	2	1	1
1	2	4	1
6	1	5	1
1	1	2	1
11	1	1	1
2	1	1	1
5	1	1	1
3	1	3	1
12	1	2	1
6	1	3	1
4	1	1	1
2	1	3	1
3	1	3	10
1	2	1	11
1	4	1	7
	3	1	2
	2	1	2
	5	12	2
	6	1	2
	4	1	4
	1	1	4
	2	1	14
	1	1	15
	14	1	3
	3	1	4
	1	1	2
	1	1	2
	3	1	9
	1	1	5
	1	1	9
	1	1	3
	5	1	3
	2	1	1
	1	1	6
	2	1	1
	2	1	1
	3	1	7
	1	10	8
	2	1	2
	1	7	1
	1	4	1
	1	5	1
	4	7	1
	1	1	1
	2	4	1
	1	2	1
	3	2	1
	2	6	7
	2	2	4
	1	11	17
	3	2	1
	1	2	2
	1	3	4
	1	1	22
	1	1	4
	1	2	10
	1	2	17
	1	1	5
	1	11	1
	1	7	6
	1	1	6
	2	1	4
	5	5	1
	1	3	3
	2	2	2
	5	1	2
	3	7	1
	1	1	1
	3	1	1
	3	2	1
	2	1	16
	10	1	1
	1	6	5
	1	2	2
	1	2	5
	1	4	10
	4	3	19
	3	4	3
	1	4	2
	1	5	3
	6	3	12
	1	14	1
	1	1	5
	1	1	5
	1	1	2
	1	1	1
	1	1
	1	1
	1	1
	4	1
	3	1
	1	1
	2	1
	3	1
	5	1
	1	1
	1	1
	5	1
	1	1
	1	1
		1
		1
		1
		1
		1
		1
		1
		1
		1
		1
		1
		1
		1
		7
		2
		2
		4
		4
		2
		2
		1
		2
		8
		2
		2
		3
		1
		11
		4
		2
		1
		6
		4
		2
		9
		6
		6
		16
		8
		4
		1
		20
		2
		5
		4
		5
