# Supplementary material for: PSME3 regulates migration and differentiation of myoblasts
Source: Life Sci Alliance. 2025 Jun 19;8(9):e202503208. doi: 10.26508/lsa.202503208 (PMC12179657; doi:10.26508/lsa.202503208)
Supplement: Supplementary file 9 [file LSA-2025-03208_SdataF5.zip]

Archive with 7 entries (6 files):
- Figure_5_Source_Data/
- Figure_5_Source_Data/DoubleKD_migration_assay.csv
- Figure_5_Source_Data/DoubleKD_nuclei_per_myotube.csv
- Figure_5_Source_Data/H3 2025-03-18 14h23m14s(Chemiluminescence).raw16.tif
- Figure_5_Source_Data/nudc whole 2025-03-18 14h27m53s(Chemiluminescence).raw16.tif
- Figure_5_Source_Data/psme3 2025-03-14 14h16m30s(Chemiluminescence).raw16.tif
- Figure_5_Source_Data/tubulin 2025-03-14 14h12m43s(Chemiluminescence).raw16.tif
