# Supplementary material for: PSME3 regulates migration and differentiation of myoblasts
Source: Life Sci Alliance. 2025 Jun 19;8(9):e202503208. doi: 10.26508/lsa.202503208 (PMC12179657; doi:10.26508/lsa.202503208)
Supplement: Supplementary file 9 [file LSA-2025-03208_SdataF5.zip › Figure_5_Source_Data/DoubleKD_migration_assay.csv]

Condition	Cell ID	2	4	6	8	10	12	14	16	18	20	22	24	Total	Average	SEM
1-Luc 2025 03 12	1	28.5	50.78	17.76	16.99	37.36	20.11	19.47	56.95	11.43	15.3	23.35	17.06	274.65	193.881	10.14772555
	2	14.68	15.73	11.31	2.12	9.13	14.73	22.59	36.52	7.82	15.66	39.57	26.71	150.29
	3	23.85	24.48	2.21	9.1	15.22	12.05	11.43	18.3	1.15	2.57	3.44	1.82	120.36
	4	21.37	22.22	18.14	20.36	3.11	9.56	4.15	13.6	2.57	7.99	16.39	16.58	123.07
	5	20.3	22.52	6.48	27.52	31.7	9.3	7.03	4.26	10.41	10.3	6.2	14.79	149.82
	6	28.08	18.14	26.86	5.41	8.38	13.94	41.74	26.52	9.33	13.55	16.12	9.47	191.95
	7	34.12	29.5	21.52	15.71	19.08	21.85	34.46	16.4	5.83	12.77	17.41	9.47	211.24
	8	23.81	28.14	34.91	36.16	36.69	37.4	30.61	43.63	12.24	24.18	34.06	50.17	307.77
	9	39.04	23.24	25.23	28.84	29.91	8.47	8.47	4.66	8.18	1.82	8.14	9.1	177.86
	10	42.93	16.37	9.78	21.56	11.38	4.75	4.15	12.62	1.86	11.24	5.21	2.55	136.64
	11	25.48	48.15	24.73	15.31	24.83	32.39	25.49	4.15	17.58	9.89	69.85	40.18	228
	12	22.36	28.1	34.96	26.78	8.75	13.69	30.47	27.41	10.02	2.21	22.36	8.18	204.75
	13	52.03	31.16	23.47	19.67	18.08	14.66	30.94	2.18	17.05	8.93	3.92	4.15	218.17
	14	21.02	19.3	19.48	7.18	24.05	12.02	17.66	12.98	5.84	8.41	16.42	8.86	147.94
	15	2.94	16.24	17.61	27.02	20.81	22.01	9.61	11.12	2.94	3.87	2.77	20.98	134.17
2-Luc 2025 03 12	1	33.83	24.26	23.01	28.12	24.01	17.27	12.38	44.8	15.47	31.56	16.49	12.1	254.71
	2	17.99	23.45	33.71	14.28	38.25	18.05	24.49	17.77	8.38	10.58	14.57	24.42	206.95
	3	44.23	30.85	38.89	36.82	21.49	46.39	13.51	20.87	8.41	22.76	22.57	12.38	284.22
	4	31.41	28.91	18.89	12.87	10.78	11.67	4.02	7.07	1.5	4.5	14.2	8.09	131.62
	5	31.94	11.67	10.6	33.85	29.15	21.21	22.22	24.91	10.93	8.04	30.22	16.22	204.52
	6	26.92	24.01	11.38	20.91	24.8	18.08	50.87	49.51	5.93	5.23	7.07	13.6	237.64
	7	30.33	38.3	23.24	42.97	36.44	37.31	22.57	45.8	11.31	15.46	22.64	35.02	303.73
	8	9.94	32.79	12.83	17.16	24.36	28.34	14.62	21.36	1.96	3.36	10.75	10.48	166.72
	9	9.28	17.07	18.74	17.9	11.5	28.4	20.11	33.78	5.06	11.77	11.57	27.96	173.61
	10	30.78	28.55	23.81	26.86	24.8	22.4	25.7	32.54	11.24	10.2	16.06	39.16	236.88
	11	51.07	49.51	31.94	5.1	11.3	18.6	21.91	27.72	9.4	3	12.51	19.71	229.55
	12	21.21	16.39	17.61	14.01	21.17	9.56	13.16	17.21	3.87	10.95	10.58	9.1	145.14
	13	19.08	18.11	16.64	13.01	10.58	1.96	27.57	7.47	5.3	4.5	19.31	14.58	124.22
	14	19.93	17.27	13.65	18.86	5.47	9.61	17.44	18.09	10.93	8.73	35	48.37	139.98
	15	17.59	26.42	21.73	18.63	28.1	28.18	16.8	15.96	7.74	19.11	25.71	1.31	200.26
Condition	Cell ID	2	4	6	8	10	12	14	16	18	20	22	24	Total	Average	SEM
1-E3 2025 03 12	1	31.22	27.11	19.31	12.02	17.07	1.15	4.63	11.07	2.18	10.13	17.58	30.4	135.89	243.4513333	9.979920262
	2	28.44	25.14	31.43	21.37	34.62	25.36	21.32	22.81	3.3	14.07	9.89	21.73	227.86
	3	25.93	29.26	11.93	21.17	11.29	33.06	25.25	46.66	5.55	19.35	42.6	18.68	229.45
	4	33.87	27.58	31.68	14.54	1.09	17.3	21.9	35.13	22	35.37	43.88	43.01	240.46
	5	43.07	25.25	34.72	25.11	17.36	30.73	27.29	26.58	2.77	24.8	27.98	33.99	257.68
	6	83.3	27.57	14.35	17.9	29.13	25.28	22.71	24.14	7.21	16.77	32.19	10.51	268.36
	7	69.27	45.55	31.3	28.01	21.92	34.24	17.92	26.16	6.64	19.35	39.7	26.67	300.36
	8	30.08	8.63	24.06	37.13	46.06	34.81	17.18	22.62	2.21	14.68	17.99	43.97	237.46
	9	19.58	26.79	7.32	5.41	4.07	5.3	16.94	10.56	7.84	3.11	26.52	14.22	106.92
	10	31.37	28.68	10.71	7.33	20.85	33.31	33.29	36.85	4.75	14.43	8.93	2.65	221.57
	11	21.1	7.18	18.29	20.2	8.22	23.47	22.22	11.29	8.45	25.85	22.96	6.56	166.27
	12	39.8	27.17	43.9	24.21	30.35	43.64	53.45	32.51	7	19.88	46.42	25.01	321.91
	13	36.31	17.1	4.38	9.47	9.45	27.18	17.51	28.26	18.16	17.98	10.25	15.91	185.8
	14	14.07	27.7	23.67	15.93	21.34	37.68	33.63	32.85	7.65	21.68	29.17	8.5	236.2
	15	9.94	37.41	19.47	16.71	15.93	23.31	26.39	41.78	8.18	3.36	16.45	13.78	202.48
2-E3 2025 03 12	1	41.83	33.12	26.96	36.64	12.21	15.08	16.74	28.79	14.83	36.35	36.58	44.72	262.55
	2	50.51	5.87	21.21	30.13	27.31	21.56	36.64	22.97	6.59	5.3	10.91	12.37	228.09
	3	44.18	12.4	48.82	41.26	31.31	16.1	28.5	39.15	10.5	12.17	21.51	8.81	284.39
	4	83.74	33.9	36.36	25.15	11.25	5.93	15.31	14.16	8.99	14.86	33.22	28.01	249.65
	5	37.12	14.66	37.45	54.24	20.2	16.61	33.42	19.64	32.64	31.92	30.54	50.91	297.9
	6	45.66	25.22	27.36	19.11	29.08	25.85	16.79	31.11	9.4	9.04	17.96	33.87	238.62
	7	52.09	47.11	51.91	50.47	24.21	37.79	40.08	32.36	12.83	15.81	84.74	14.75	364.66
	8	60.52	48.07	38.21	7.65	13.4	27.25	22.8	19.27	10.81	25.71	46.59	26.87	273.69
	9	39.93	31.43	24.1	14.94	48.06	34.87	36.1	36.57	14.97	24.92	37.34	58.01	305.89
	10	10.28	37.2	29.51	3.92	12.32	16.68	17.44	31.6	10.12	21.38	22.58	11.43	190.45
	11	24.83	20.11	29.5	29.68	29.8	26	26.52	24.92	9.62	21.59	33.1	7.37	242.57
	12	34.28	28.18	30.64	11.17	29.69	18.81	56.82	10.05	17.43	10.2	25.49	1.09	247.27
	13	47.37	21.56	39.25	23.96	21.77	18.92	28.71	59.78	13.13	20.68	12.74	44.71	295.13
	14	8.02	26.24	45.14	72.26	16.9	27.4	30.64	46.09	9.21	4.5	22	30.85	286.4
	15	34.22	27.29	22.17	15.08	15.33	11.14	16.12	10.93	9.56	35.77	27	16.28	197.61
Condition	Cell ID	2	4	6	8	10	12	14	16	18	20	22	24	Total	Average	SEM
1-NudC 2025 03 12	1	33.38	12.62	24.82	2.3	15.36	18.57	48.5	21.68	15.21	21.51	14.68	4.5	213.95	117.008	9.762377754
	2	17.48	20.86	6.03	17.45	17.18	23.95	11.15	21.67	1.46	3.59	12.12	15.66	140.82
	3	13.65	4.07	9.17	17.12	11.7	2.44	0.73	8.14	7.72	4.44	48.94	29.36	79.18
	4	4.73	8.86	4.73	2.55	3.94	0.54	7.84	3.3	3.3	2.18	4.75	1.03	41.97
	5	9.19	5.76	2.57	2.94	1.5	9.17	2.33	9.83	5.41	1.46	5.3	9.01	50.16
	6	16.45	7.28	10.3	9.04	3.36	10.71	8.77	5.3	1.46	1.46	2.33	4.5	74.13
	7	8.75	41.12	28.29	10.95	20.86	8.63	13.43	4.37	1.15	7.32	6.56	1.5	144.87
	8	2.65	7.28	3.64	3.59	5.21	5.52	4.75	4.37	2.3	1.31	1.86	2.44	40.62
	9	6.92	8.14	18.42	6.36	7	3.28	6.56	8.5	8.87	2.06	12.38	5.07	76.11
	10	36.99	24.98	21.41	9.1	4.01	2.94	6.96	7.99	0.73	3.13	12.7	19.38	118.24
	11	1.63	5.8	2.18	3.26	2.94	3.59	1.09	2.94	4.83	6.59	6.68	4.66	34.85
	12	12.58	8.09	6.03	2.12	20.14	14.57	6.23	14.21	8.38	2.33	7.32	3.28	94.68
	13	27.64	22.96	24.77	9.94	39.76	25.77	23.67	8.96	18.66	35.5	25.52	41.81	237.63
	14	13.24	18.6	18.6	12.72	0.81	8.22	2.65	11.66	2.57	13.04	14.43	16.9	102.11
	15	23.81	12.83	7.36	20.02	1.82	1.63	8.99	5.07	1.63	2.06	2.33	3.87	85.22
2-NudC 2025 03 12	1	4.56	2.77	6.71	15.01	16.89	3.45	4.89	19.41	4.02	2.91	7.03	6.59	80.62
	2	21.53	37.36	12.24	11.59	3.36	10.95	25.98	33.57	4.15	5.56	6.8	32.23	166.29
	3	12.24	1.96	10.1	12.83	9.21	0.73	1.96	10.1	2.12	5.66	6.56	7.33	66.91
	4	12.92	14.2	13.49	11.57	10.43	27.87	19.38	12.72	1.31	2.33	19.42	1.15	126.22
	5	18.91	20.22	11.86	16.58	13.43	32.07	13.01	22.38	17.73	3.11	1.82	1.5	169.3
	6	4.26	8.14	8.31	4.79	13.65	8.66	23.61	13.48	4.73	7.03	9.68	7.82	96.66
	7	10.16	14.61	19.71	18.34	17.18	23.03	11.82	2.12	1.82	5.46	5.1	4.4	124.25
	8	15.46	23.94	15.76	25.11	8.77	9.28	6.23	4.26	5.69	5.21	12.38	12.51	119.71
	9	16.79	9.68	11.31	4.4	2.21	19.31	27.88	10.86	5.51	14.14	29.64	41.69	122.09
	10	54.6	25.91	29.41	7.33	22.94	28.99	7.68	10.12	2.94	2.63	21.82	10.71	192.55
	11	29.12	22.46	19.9	14.76	4.75	3.36	16.64	20.16	12.07	15.66	2.65	27.31	158.88
	12	25.32	11	14.65	26.78	16.43	26.42	29.59	40.3	8.3	9.3	21.44	21.51	208.09
	13	22.6	14.7	9.89	18.57	33.55	13.71	17.96	3	1.86	1.96	37.65	36.92	137.8
	14	36.35	19.71	5.57	12.92	13.84	13.51	11.86	15.36	3.6	2.94	16.42	13.87	135.66
	15	12.72	6.26	7.6	6.96	9.8	4.5	11.31	7.95	2.12	1.45	13.33	11.91	70.67
Condition	Cell ID	2	4	6	8	10	12	14	16	18	20	22	24	Total	Average	SEM
1-Dual 2025 03 12	1	12.12	18.55	18.54	18.63	22.36	18.12	24.44	5.15	2.57	7.6	11.93	15.22	148.08	109.6786667	11.17309534
	2	8.5	4.75	5.25	7.37	6.55	2.63	4.07	2.33	1.09	2.33	1.63	3.64	44.87
	3	21.01	7.99	16.39	11.94	7.72	16.99	7.99	6.01	1.82	8.09	6.18	1.46	105.95
	4	6.23	0.36	6.92	2.57	4.73	1.46	1.46	5.18	2.94	2.57	3.26	3.09	34.42
	5	36.74	17.62	8.59	19.01	8.81	14.17	25.11	16.74	3.44	0.81	6.1	1.54	151.04
	6	2.94	3.64	2.06	5.41	1.02	1.02	5.41	2.57	2.21	1.02	1.82	1.5	27.3
	7	42.5	37.49	14.94	23.2	30.39	15.72	5.69	2.91	1.46	1.82	7.6	27.38	176.12
	8	19.31	4.61	2.63	2.18	7.07	5.38	7.17	1.46	4.61	1.15	4.61	0.73	55.57
	9	37.51	39.19	47.65	38.01	17.43	44.42	39.84	10.58	8.02	13.88	14.22	4.79	296.53
	10	19.71	10.28	4.65	6.96	20.85	4.12	15.81	10.31	2.77	2.63	9.13	19.28	98.09
	11	33.5	33.07	14.05	18.08	18.08	1.46	2.84	34.78	22.22	25.91	21.37	25.57	203.99
	12	7.78	16.83	2.55	3.64	3.28	5.97	1.46	2.63	3.09	2.63	1.82	3.26	49.86
	13	1.09	6.87	2.94	1.82	6.19	5.56	2.06	3.75	3.36	2.18	2.3	0.73	35.82
	14	42.54	27.34	4.75	33.74	39.4	13.84	11.07	36.8	3.75	12.44	20.11	14.35	225.67
	15	18.57	11.02	3.26	11.29	7.32	7.36	4.37	1.09	1.82	2.94	1.5	1.09	69.04
2-Dual 2025 03 12	1	25.22	22.46	16.26	9.47	6.93	1.15	6.71	6.29	4.01	6.18	11.51	13.71	104.68
	2	19.16	14.68	11.74	12.38	10.76	3.94	9.3	28.44	7.32	11.98	4.73	16.3	129.7
	3	16.13	10.36	12.36	1.31	15.75	7.29	9.4	9.86	11.1	7.5	7.6	1.86	101.06
	4	5.11	14.07	9.33	4.38	5.66	11.79	12.68	1.82	2.44	5.25	2.63	10.83	72.53
	5	4.07	1.86	7.03	4.06	1.82	10.91	9.95	7.28	2.12	2.65	8.8	5.93	51.75
	6	18.55	23.26	15.56	17.54	3.92	17.18	13.24	5.46	4.01	6.92	43.65	55.38	125.64
	7	22.95	13.91	7.82	7.51	11.29	7.03	14.66	12.56	2.12	7.43	1.46	1.09	107.28
	8	11.07	6.68	5.93	5.76	5.51	4.15	7.84	14.18	4.75	3.36	2.33	4.75	69.23
	9	27.73	14.64	21.53	21.73	20.05	17.76	12.39	17.25	4.44	8.31	11.66	10.91	165.83
	10	6.45	11.51	8.32	33.11	3.94	9.94	6.77	9.11	2.3	6.87	1.09	8.47	98.32
	11	26.22	24.53	7.37	25.39	13.27	18.49	18.4	7.26	4.73	5.06	6.06	12.88	150.72
	12	6.64	13.76	21.29	5.18	13.63	10.91	4.73	8.22	1.86	4.07	9.02	3.11	90.29
	13	19.78	5.69	17.57	10.93	9.62	3.45	4.37	7.23	4.25	3.6	9.01	6.87	86.49
	14	9.04	17.12	9.61	20.38	11.59	3.75	12.7	5.11	0.51	4.95	12.01	10.58	94.76
	15	40.65	25.39	23.08	11.66	4.38	7.43	1.82	0.73	3.13	1.46	34.91	30.81	119.73
