# Supplementary material for: PSME3 regulates migration and differentiation of myoblasts
Source: Life Sci Alliance. 2025 Jun 19;8(9):e202503208. doi: 10.26508/lsa.202503208 (PMC12179657; doi:10.26508/lsa.202503208)
Supplement: Supplementary file 9 [file LSA-2025-03208_SdataF5.zip › Figure_5_Source_Data/DoubleKD_nuclei_per_myotube.csv]

Treatment	Nuclei_per_myotube
siScr	6
siScr	4
siScr	2
siScr	1
siScr	1
siScr	1
siScr	1
siScr	4
siScr	1
siScr	1
siScr	2
siScr	1
siScr	13
siScr	1
siScr	1
siScr	1
siScr	1
siScr	1
siScr	1
siScr	3
siScr	1
siScr	1
siScr	4
siScr	7
siScr	4
siScr	2
siScr	2
siScr	10
siScr	2
siScr	6
siScr	10
siScr	6
siScr	2
siScr	2
siScr	6
siScr	1
siScr	1
siScr	1
siScr	1
siScr	1
siScr	7
siScr	2
siScr	1
siScr	1
siScr	1
siScr	2
siScr	1
siScr	1
siScr	2
siScr	1
siScr	2
siScr	1
siScr	1
siScr	3
siScr	1
siScr	9
siScr	5
siScr	1
siScr	3
siScr	6
siScr	2
siScr	1
siScr	2
siScr	1
siScr	2
siScr	2
siScr	5
siScr	7
siScr	1
siScr	11
siScr	2
siScr	3
siScr	3
siScr	2
siScr	4
siScr	2
siScr	2
siScr	3
siScr	8
siScr	4
siScr	7
siScr	2
siScr	2
siScr	2
siScr	9
siScr	2
siScr	2
siScr	6
siScr	3
siScr	3
siScr	1
siScr	1
siScr	3
siScr	1
siScr	3
siScr	5
siScr	16
siScr	11
siScr	1
siScr	5
siScr	5
siScr	3
siScr	1
siScr	1
siScr	1
siScr	1
siScr	1
siScr	1
siScr	1
siScr	1
siScr	1
siScr	1
siScr	1
siScr	1
siScr	1
siScr	2
siScr	7
siScr	5
siScr	2
siScr	1
siScr	10
siScr	1
siScr	1
siScr	1
siScr	1
siScr	2
siScr	4
siScr	2
siScr	1
siScr	1
siScr	1
siScr	15
siScr	2
siScr	2
siScr	2
siScr	2
siScr	3
siScr	2
siScr	1
siScr	2
siScr	2
siScr	3
siScr	1
siScr	3
siScr	5
siScr	5
siScr	1
siScr	1
siScr	5
siScr	3
siScr	1
siScr	3
siScr	1
siScr	1
siScr	1
siScr	1
siScr	4
siScr	1
siScr	2
siScr	4
siScr	5
siScr	7
siScr	1
siScr	1
siScr	1
siScr	6
siScr	3
siScr	2
siScr	1
siScr	3
siScr	3
siScr	2
siScr	1
siScr	2
siScr	2
siScr	1
siScr	5
siScr	5
siScr	4
siScr	1
siScr	2
siScr	1
siScr	4
siScr	1
siScr	1
siScr	2
siScr	1
siScr	1
siScr	2
siScr	3
siScr	4
siScr	2
siScr	1
siScr	5
siScr	1
siScr	1
siScr	1
siScr	2
siScr	1
siScr	1
siScr	1
siScr	1
siScr	1
siScr	1
siScr	5
siScr	1
siScr	1
siScr	1
siScr	1
siScr	3
siScr	1
siScr	1
siScr	2
siScr	2
siScr	1
siScr	1
siScr	8
siScr	3
siScr	1
siScr	1
siScr	1
siScr	1
siScr	2
siScr	5
siScr	3
siScr	1
siScr	17
siScr	1
siScr	1
siScr	2
siScr	2
siScr	3
siScr	3
siScr	4
siScr	1
siScr	6
siScr	1
siScr	1
siScr	1
siScr	19
siScr	1
siScr	1
siScr	1
siScr	2
siScr	1
siScr	1
siScr	1
siScr	1
siScr	1
siScr	4
siScr	14
siScr	1
siScr	1
siScr	1
siScr	1
siScr	1
siScr	1
siScr	1
siScr	2
siScr	3
siScr	1
siScr	1
siScr	1
siScr	2
siScr	5
siScr	2
siScr	1
siScr	1
siScr	1
siScr	2
siScr	6
siScr	2
siScr	2
siScr	1
siScr	1
siScr	2
siScr	6
siScr	1
siScr	2
siScr	2
siScr	1
siScr	2
siScr	8
siScr	1
siScr	8
siScr	11
siScr	1
siScr	2
siScr	2
siScr	1
siScr	2
siScr	1
siScr	1
siScr	1
siScr	2
siScr	1
siScr	1
siScr	1
siScr	5
siScr	5
siScr	1
siScr	1
siScr	2
siScr	1
siScr	9
siScr	3
siScr	9
siScr	7
siScr	5
siScr	5
siScr	3
siScr	6
siScr	18
siScr	1
siScr	1
siScr	2
siScr	1
siScr	1
siScr	3
siScr	1
siScr	4
siScr	3
siScr	13
siScr	3
siScr	1
siScr	2
siScr	1
siScr	6
siScr	2
siScr	1
siScr	10
siScr	2
siScr	5
siScr	1
siScr	1
siScr	2
siScr	1
siScr	1
siScr	6
siScr	2
siScr	1
siScr	1
siScr	1
siScr	1
siScr	2
siScr	1
siScr	1
siScr	6
siScr	2
siScr	1
siScr	7
siScr	1
siScr	3
siScr	1
siScr	1
siScr	1
siScr	3
siScr	1
siScr	1
siScr	7
siScr	2
siScr	1
siScr	1
siScr	3
siScr	1
siScr	1
siScr	8
siScr	1
siScr	1
siScr	1
siScr	4
siScr	2
siScr	1
siScr	3
siScr	2
siScr	1
siScr	4
siScr	3
siScr	8
siScr	2
siScr	2
siScr	3
siScr	1
siScr	1
siScr	1
siScr	9
siScr	1
siScr	1
siScr	1
siScr	1
siScr	1
siScr	12
siScr	1
siScr	2
siScr	7
siScr	3
siScr	1
siScr	1
siScr	1
siScr	1
siScr	11
siScr	4
siScr	2
siScr	1
siScr	1
siScr	1
siScr	2
siScr	1
siScr	1
siScr	1
siScr	3
siScr	2
siScr	6
siScr	5
siScr	4
siScr	1
siScr	1
siScr	4
siScr	3
siScr	8
siScr	2
siScr	6
siScr	3
siScr	1
siScr	1
siScr	1
siScr	3
siScr	2
siScr	1
siScr	1
siScr	1
siScr	1
siScr	1
siScr	4
siScr	4
siScr	2
siScr	2
siScr	1
siScr	1
siScr	4
siScr	4
siScr	2
siScr	1
siScr	1
siScr	1
siScr	1
siScr	1
siScr	4
siScr	2
siScr	1
siScr	2
siScr	1
siScr	1
siScr	6
siScr	3
siScr	1
siScr	1
siScr	1
siScr	3
siScr	6
siScr	2
siScr	6
siScr	3
siScr	5
siScr	3
siScr	1
siScr	1
siScr	1
siScr	1
siScr	7
siScr	11
siScr	4
siScr	1
siScr	1
siScr	1
siScr	7
siScr	1
siScr	2
siScr	1
siScr	1
siScr	3
siScr	12
siScr	2
siScr	2
siScr	2
siScr	4
siScr	1
siScr	1
siScr	1
siScr	3
siScr	1
siScr	2
siScr	1
siScr	2
siScr	9
siScr	3
siScr	2
siScr	2
siScr	1
siScr	1
siPSME3	2
siPSME3	1
siPSME3	1
siPSME3	2
siPSME3	1
siPSME3	2
siPSME3	2
siPSME3	1
siPSME3	1
siPSME3	2
siPSME3	3
siPSME3	11
siPSME3	2
siPSME3	1
siPSME3	1
siPSME3	1
siPSME3	3
siPSME3	1
siPSME3	2
siPSME3	1
siPSME3	1
siPSME3	1
siPSME3	5
siPSME3	1
siPSME3	1
siPSME3	2
siPSME3	1
siPSME3	3
siPSME3	1
siPSME3	1
siPSME3	1
siPSME3	1
siPSME3	1
siPSME3	2
siPSME3	1
siPSME3	2
siPSME3	1
siPSME3	2
siPSME3	4
siPSME3	2
siPSME3	1
siPSME3	1
siPSME3	3
siPSME3	2
siPSME3	3
siPSME3	5
siPSME3	3
siPSME3	4
siPSME3	3
siPSME3	1
siPSME3	1
siPSME3	1
siPSME3	2
siPSME3	1
siPSME3	7
siPSME3	3
siPSME3	2
siPSME3	1
siPSME3	4
siPSME3	1
siPSME3	3
siPSME3	2
siPSME3	1
siPSME3	10
siPSME3	1
siPSME3	1
siPSME3	2
siPSME3	2
siPSME3	3
siPSME3	2
siPSME3	1
siPSME3	1
siPSME3	1
siPSME3	2
siPSME3	2
siPSME3	3
siPSME3	2
siPSME3	6
siPSME3	1
siPSME3	2
siPSME3	1
siPSME3	1
siPSME3	3
siPSME3	1
siPSME3	2
siPSME3	1
siPSME3	4
siPSME3	1
siPSME3	1
siPSME3	1
siPSME3	2
siPSME3	1
siPSME3	8
siPSME3	2
siPSME3	1
siPSME3	7
siPSME3	1
siPSME3	1
siPSME3	2
siPSME3	1
siPSME3	4
siPSME3	1
siPSME3	1
siPSME3	1
siPSME3	1
siPSME3	1
siPSME3	1
siPSME3	1
siPSME3	1
siPSME3	1
siPSME3	1
siPSME3	1
siPSME3	2
siPSME3	2
siPSME3	1
siPSME3	2
siPSME3	1
siPSME3	1
siPSME3	1
siPSME3	2
siPSME3	1
siPSME3	1
siPSME3	1
siPSME3	1
siPSME3	1
siPSME3	1
siPSME3	1
siPSME3	1
siPSME3	1
siPSME3	1
siPSME3	1
siPSME3	1
siPSME3	2
siPSME3	7
siPSME3	3
siPSME3	3
siPSME3	1
siPSME3	5
siPSME3	3
siPSME3	2
siPSME3	1
siPSME3	1
siPSME3	2
siPSME3	1
siPSME3	1
siPSME3	1
siPSME3	1
siPSME3	1
siPSME3	1
siPSME3	1
siPSME3	1
siPSME3	1
siPSME3	1
siPSME3	1
siPSME3	2
siPSME3	3
siPSME3	1
siPSME3	2
siPSME3	1
siPSME3	1
siPSME3	1
siPSME3	2
siPSME3	2
siPSME3	3
siPSME3	1
siPSME3	1
siPSME3	1
siPSME3	2
siPSME3	2
siPSME3	2
siPSME3	2
siPSME3	1
siPSME3	1
siPSME3	2
siPSME3	2
siPSME3	1
siPSME3	3
siPSME3	1
siPSME3	2
siPSME3	1
siPSME3	1
siPSME3	1
siPSME3	1
siPSME3	1
siPSME3	6
siPSME3	1
siPSME3	1
siPSME3	1
siPSME3	1
siPSME3	1
siPSME3	1
siPSME3	2
siPSME3	1
siPSME3	1
siPSME3	1
siPSME3	1
siPSME3	2
siPSME3	1
siPSME3	2
siPSME3	1
siPSME3	4
siPSME3	2
siPSME3	2
siPSME3	1
siPSME3	1
siPSME3	2
siPSME3	3
siPSME3	2
siPSME3	1
siPSME3	1
siPSME3	1
siPSME3	2
siPSME3	1
siPSME3	3
siPSME3	2
siPSME3	1
siPSME3	1
siPSME3	1
siPSME3	5
siPSME3	2
siPSME3	2
siPSME3	4
siPSME3	5
siPSME3	1
siPSME3	4
siPSME3	1
siPSME3	1
siPSME3	2
siPSME3	1
siPSME3	1
siPSME3	4
siPSME3	5
siPSME3	4
siPSME3	1
siPSME3	1
siPSME3	1
siPSME3	1
siPSME3	1
siPSME3	1
siPSME3	5
siPSME3	3
siPSME3	12
siPSME3	6
siPSME3	1
siPSME3	1
siPSME3	1
siPSME3	4
siPSME3	1
siPSME3	1
siPSME3	1
siPSME3	1
siPSME3	1
siPSME3	1
siPSME3	1
siPSME3	1
siPSME3	1
siPSME3	2
siPSME3	1
siPSME3	1
siPSME3	1
siPSME3	2
siPSME3	7
siPSME3	6
siPSME3	1
siPSME3	1
siPSME3	1
siPSME3	1
siPSME3	1
siPSME3	2
siPSME3	3
siPSME3	2
siPSME3	1
siPSME3	1
siPSME3	3
siPSME3	2
siPSME3	2
siPSME3	1
siPSME3	1
siPSME3	4
siPSME3	1
siPSME3	1
siPSME3	1
siPSME3	1
siPSME3	1
siPSME3	1
siPSME3	1
siPSME3	1
siPSME3	1
siPSME3	3
siPSME3	1
siPSME3	1
siPSME3	4
siPSME3	1
siPSME3	1
siPSME3	1
siPSME3	2
siPSME3	4
siPSME3	2
siPSME3	1
siPSME3	1
siPSME3	1
siPSME3	6
siPSME3	1
siPSME3	3
siPSME3	1
siPSME3	1
siPSME3	1
siPSME3	1
siPSME3	4
siPSME3	1
siPSME3	1
siPSME3	2
siPSME3	3
siPSME3	1
siPSME3	2
siPSME3	1
siPSME3	2
siPSME3	3
siPSME3	1
siPSME3	1
siPSME3	2
siPSME3	1
siPSME3	1
siPSME3	2
siPSME3	1
siPSME3	1
siPSME3	7
siPSME3	1
siPSME3	3
siPSME3	1
siPSME3	3
siPSME3	1
siPSME3	8
siPSME3	2
siPSME3	2
siPSME3	1
siPSME3	1
siPSME3	1
siPSME3	1
siPSME3	3
siPSME3	4
siPSME3	1
siPSME3	2
siPSME3	8
siPSME3	6
siPSME3	1
siPSME3	1
siPSME3	1
siPSME3	1
siPSME3	3
siPSME3	1
siPSME3	1
siPSME3	1
siPSME3	1
siPSME3	1
siPSME3	1
siPSME3	1
siPSME3	1
siPSME3	1
siPSME3	1
siPSME3	1
siPSME3	1
siPSME3	1
siPSME3	2
siPSME3	1
siPSME3	2
siPSME3	1
siPSME3	1
siPSME3	1
siPSME3	1
siPSME3	3
siPSME3	4
siPSME3	1
siPSME3	3
siPSME3	5
siPSME3	3
siPSME3	3
siPSME3	2
siPSME3	1
siPSME3	1
siPSME3	1
siPSME3	7
siPSME3	2
siPSME3	1
siPSME3	1
siPSME3	1
siPSME3	1
siPSME3	4
siPSME3	1
siPSME3	4
siPSME3	5
siPSME3	1
siPSME3	1
siPSME3	1
siPSME3	1
siPSME3	1
siPSME3	1
siPSME3	1
siPSME3	1
siPSME3	1
siPSME3	3
siPSME3	3
siPSME3	1
siPSME3	1
siPSME3	1
siPSME3	1
siPSME3	1
siPSME3	1
siPSME3	1
siPSME3	1
siPSME3	1
siPSME3	5
siPSME3	1
siPSME3	1
siPSME3	1
siPSME3	1
siPSME3	1
siPSME3	1
siPSME3	1
siPSME3	1
siPSME3	1
siPSME3	1
siPSME3	2
siPSME3	1
siPSME3	2
siPSME3	2
siPSME3	2
siPSME3	1
siPSME3	2
siPSME3	1
siPSME3	2
siPSME3	1
siPSME3	1
siPSME3	1
siPSME3	4
siPSME3	1
siPSME3	1
siPSME3	1
siPSME3	10
siPSME3	1
siPSME3	2
siPSME3	1
siPSME3	1
siPSME3	4
siPSME3	1
siPSME3	1
siPSME3	2
siPSME3	2
siPSME3	2
siPSME3	5
siPSME3	1
siPSME3	1
siPSME3	1
siPSME3	1
siPSME3	1
siPSME3	6
siPSME3	1
siPSME3	1
siPSME3	1
siPSME3	1
siPSME3	2
siPSME3	1
siPSME3	7
siPSME3	1
siPSME3	5
siPSME3	1
siPSME3	2
siPSME3	3
siPSME3	4
siPSME3	1
siPSME3	1
siPSME3	1
siPSME3	1
siPSME3	1
siPSME3	1
siPSME3	1
siPSME3	1
siPSME3	2
siPSME3	2
siPSME3	1
siPSME3	1
siPSME3	2
siPSME3	1
siPSME3	1
siPSME3	2
siPSME3	1
siPSME3	2
siPSME3	6
siPSME3	13
siPSME3	1
siPSME3	1
siPSME3	2
siPSME3	2
siPSME3	1
siPSME3	1
siPSME3	1
siPSME3	1
siPSME3	1
siPSME3	1
siPSME3	14
siNUDC	1
siNUDC	1
siNUDC	1
siNUDC	1
siNUDC	1
siNUDC	1
siNUDC	1
siNUDC	1
siNUDC	2
siNUDC	4
siNUDC	2
siNUDC	2
siNUDC	1
siNUDC	1
siNUDC	1
siNUDC	1
siNUDC	1
siNUDC	4
siNUDC	1
siNUDC	1
siNUDC	1
siNUDC	1
siNUDC	1
siNUDC	2
siNUDC	2
siNUDC	3
siNUDC	1
siNUDC	1
siNUDC	1
siNUDC	1
siNUDC	1
siNUDC	1
siNUDC	1
siNUDC	1
siNUDC	1
siNUDC	1
siNUDC	2
siNUDC	2
siNUDC	1
siNUDC	1
siNUDC	2
siNUDC	1
siNUDC	2
siNUDC	2
siNUDC	1
siNUDC	2
siNUDC	1
siNUDC	2
siNUDC	1
siNUDC	4
siNUDC	1
siNUDC	1
siNUDC	1
siNUDC	1
siNUDC	1
siNUDC	3
siNUDC	1
siNUDC	1
siNUDC	1
siNUDC	5
siNUDC	1
siNUDC	5
siNUDC	3
siNUDC	6
siNUDC	1
siNUDC	1
siNUDC	2
siNUDC	1
siNUDC	1
siNUDC	1
siNUDC	1
siNUDC	1
siNUDC	1
siNUDC	1
siNUDC	2
siNUDC	1
siNUDC	1
siNUDC	1
siNUDC	1
siNUDC	1
siNUDC	1
siNUDC	1
siNUDC	1
siNUDC	1
siNUDC	3
siNUDC	1
siNUDC	7
siNUDC	1
siNUDC	1
siNUDC	5
siNUDC	5
siNUDC	1
siNUDC	1
siNUDC	9
siNUDC	3
siNUDC	1
siNUDC	1
siNUDC	1
siNUDC	1
siNUDC	1
siNUDC	1
siNUDC	1
siNUDC	4
siNUDC	1
siNUDC	1
siNUDC	1
siNUDC	1
siNUDC	1
siNUDC	1
siNUDC	1
siNUDC	2
siNUDC	1
siNUDC	1
siNUDC	3
siNUDC	1
siNUDC	1
siNUDC	1
siNUDC	1
siNUDC	1
siNUDC	2
siNUDC	1
siNUDC	7
siNUDC	1
siNUDC	1
siNUDC	1
siNUDC	1
siNUDC	1
siNUDC	1
siNUDC	1
siNUDC	1
siNUDC	1
siNUDC	2
siNUDC	1
siNUDC	3
siNUDC	1
siNUDC	2
siNUDC	2
siNUDC	1
siNUDC	1
siNUDC	1
siNUDC	2
siNUDC	1
siNUDC	1
siNUDC	3
siNUDC	4
siNUDC	1
siNUDC	1
siNUDC	1
siNUDC	1
siNUDC	1
siNUDC	1
siNUDC	2
siNUDC	1
siNUDC	1
siNUDC	1
siNUDC	1
siNUDC	2
siNUDC	2
siNUDC	2
siNUDC	5
siNUDC	1
siNUDC	1
siNUDC	1
siNUDC	1
siNUDC	1
siNUDC	1
siNUDC	1
siNUDC	1
siNUDC	1
siNUDC	2
siNUDC	2
siNUDC	1
siNUDC	1
siNUDC	2
siNUDC	1
siNUDC	1
siNUDC	1
siNUDC	2
siNUDC	1
siNUDC	1
siNUDC	1
siNUDC	1
siNUDC	2
siNUDC	5
siNUDC	5
siNUDC	1
siNUDC	2
siNUDC	1
siNUDC	1
siNUDC	1
siNUDC	1
siNUDC	1
siNUDC	1
siNUDC	1
siNUDC	1
siNUDC	1
siNUDC	1
siNUDC	1
siNUDC	1
siNUDC	3
siNUDC	1
siNUDC	1
siNUDC	1
siNUDC	1
siNUDC	1
siNUDC	1
siNUDC	1
siNUDC	1
siNUDC	2
siNUDC	1
siNUDC	1
siNUDC	1
siNUDC	1
siNUDC	1
siNUDC	1
siNUDC	2
siNUDC	1
siNUDC	1
siNUDC	3
siNUDC	1
siNUDC	2
siNUDC	1
siNUDC	1
siNUDC	1
siNUDC	2
siNUDC	1
siNUDC	1
siNUDC	1
siNUDC	1
siNUDC	1
siNUDC	1
siNUDC	1
siNUDC	1
siNUDC	1
siNUDC	2
siNUDC	1
siNUDC	2
siNUDC	1
siNUDC	2
siNUDC	1
siNUDC	1
siNUDC	1
siNUDC	1
siNUDC	1
siNUDC	3
siNUDC	1
siNUDC	3
siNUDC	2
siNUDC	1
siNUDC	1
siNUDC	2
siNUDC	1
siNUDC	1
siNUDC	1
siNUDC	2
siNUDC	2
siNUDC	1
siNUDC	2
siNUDC	2
siNUDC	1
siNUDC	1
siNUDC	1
siNUDC	2
siNUDC	4
siNUDC	1
siNUDC	1
siNUDC	1
siNUDC	1
siNUDC	3
siNUDC	1
siNUDC	1
siNUDC	1
siNUDC	1
siNUDC	2
siNUDC	2
siNUDC	1
siNUDC	1
siNUDC	1
siNUDC	1
siNUDC	1
siNUDC	1
siNUDC	1
siNUDC	1
siNUDC	2
siNUDC	2
siNUDC	1
siNUDC	1
siNUDC	1
siNUDC	1
siNUDC	1
siNUDC	1
siNUDC	1
siNUDC	1
siNUDC	1
siNUDC	2
siNUDC	1
siNUDC	1
siNUDC	2
siNUDC	1
siNUDC	1
siNUDC	1
siNUDC	2
siNUDC	11
siNUDC	1
siNUDC	1
siNUDC	2
siNUDC	1
siNUDC	1
siNUDC	1
siNUDC	2
siNUDC	3
siNUDC	1
siNUDC	1
siNUDC	1
siNUDC	2
siNUDC	1
siNUDC	1
siNUDC	5
siNUDC	1
siNUDC	8
siNUDC	1
siNUDC	1
siNUDC	1
siNUDC	1
siNUDC	1
siNUDC	1
siNUDC	1
siNUDC	1
siNUDC	1
siNUDC	1
siNUDC	1
siNUDC	1
siNUDC	1
siNUDC	1
siNUDC	1
siNUDC	1
siNUDC	1
siNUDC	2
siNUDC	2
siNUDC	2
siNUDC	1
siNUDC	1
siNUDC	3
siNUDC	1
siNUDC	1
siNUDC	1
siNUDC	1
siNUDC	2
siNUDC	2
siNUDC	4
siNUDC	3
siNUDC	1
siNUDC	1
siNUDC	1
siNUDC	1
siNUDC	1
siNUDC	1
siNUDC	1
siNUDC	7
siNUDC	3
siNUDC	2
siNUDC	1
siNUDC	2
siNUDC	1
siNUDC	1
siNUDC	2
siNUDC	1
siNUDC	1
siNUDC	1
siNUDC	1
siNUDC	1
siNUDC	1
siNUDC	2
siNUDC	1
siNUDC	1
siNUDC	1
siNUDC	1
siNUDC	2
siNUDC	1
siNUDC	1
siNUDC	1
siNUDC	1
siNUDC	1
siNUDC	1
siNUDC	2
siNUDC	5
siNUDC	4
siNUDC	1
siNUDC	3
siNUDC	1
siNUDC	1
siNUDC	1
siNUDC	1
siNUDC	3
siNUDC	2
siNUDC	1
siNUDC	1
siNUDC	3
siNUDC	1
siNUDC	1
siNUDC	1
siNUDC	3
siNUDC	1
siNUDC	1
siNUDC	3
siNUDC	1
siNUDC	1
siNUDC	1
siNUDC	1
siNUDC	1
siNUDC	1
siNUDC	1
siNUDC	2
siNUDC	1
siNUDC	1
siNUDC	2
siNUDC	1
siNUDC	1
siNUDC	1
siNUDC	1
siNUDC	1
siNUDC	2
siNUDC	1
siNUDC	1
siNUDC	1
siNUDC	1
siNUDC	1
siNUDC	1
siNUDC	4
siNUDC	3
siNUDC	1
siNUDC	1
siNUDC	1
siNUDC	1
siNUDC	1
siNUDC	1
siNUDC	1
siNUDC	1
siNUDC	1
siNUDC	1
siNUDC	1
siNUDC	1
siNUDC	3
siNUDC	1
siNUDC	1
siNUDC	1
siNUDC	1
siNUDC	1
siNUDC	1
siNUDC	1
siNUDC	3
siNUDC	1
siNUDC	2
siNUDC	1
siNUDC	1
siNUDC	2
siNUDC	1
siNUDC	2
siNUDC	1
siNUDC	2
siNUDC	3
siNUDC	1
siNUDC	1
siNUDC	1
siNUDC	12
siNUDC	1
siNUDC	1
siNUDC	1
siNUDC	2
siNUDC	1
siNUDC	2
siNUDC	1
siNUDC	1
siNUDC	2
siNUDC	1
siNUDC	2
siNUDC	1
siNUDC	1
siNUDC	3
siNUDC	3
siNUDC	1
siNUDC	1
siNUDC	3
siNUDC	1
siNUDC	2
siNUDC	2
siNUDC	1
siNUDC	1
siNUDC	1
siNUDC	1
siNUDC	1
siNUDC	1
siNUDC	4
siNUDC	1
siNUDC	2
siNUDC	1
siNUDC	1
siNUDC	1
siNUDC	1
siNUDC	3
DKD	1
DKD	1
DKD	1
DKD	2
DKD	2
DKD	1
DKD	1
DKD	1
DKD	2
DKD	2
DKD	1
DKD	1
DKD	1
DKD	1
DKD	3
DKD	3
DKD	3
DKD	1
DKD	1
DKD	1
DKD	3
DKD	1
DKD	1
DKD	2
DKD	1
DKD	3
DKD	4
DKD	1
DKD	1
DKD	2
DKD	1
DKD	3
DKD	1
DKD	2
DKD	1
DKD	1
DKD	1
DKD	1
DKD	1
DKD	1
DKD	1
DKD	1
DKD	1
DKD	1
DKD	3
DKD	4
DKD	3
DKD	2
DKD	1
DKD	1
DKD	4
DKD	1
DKD	1
DKD	1
DKD	1
DKD	1
DKD	1
DKD	1
DKD	2
DKD	4
DKD	1
DKD	1
DKD	2
DKD	1
DKD	1
DKD	1
DKD	1
DKD	1
DKD	1
DKD	2
DKD	1
DKD	1
DKD	1
DKD	1
DKD	2
DKD	1
DKD	1
DKD	1
DKD	1
DKD	1
DKD	1
DKD	1
DKD	1
DKD	1
DKD	1
DKD	4
DKD	1
DKD	1
DKD	2
DKD	1
DKD	1
DKD	1
DKD	2
DKD	2
DKD	1
DKD	1
DKD	1
DKD	1
DKD	1
DKD	1
DKD	1
DKD	1
DKD	1
DKD	1
DKD	1
DKD	1
DKD	1
DKD	1
DKD	1
DKD	1
DKD	2
DKD	1
DKD	1
DKD	1
DKD	1
DKD	1
DKD	6
DKD	1
DKD	2
DKD	1
DKD	1
DKD	2
DKD	1
DKD	1
DKD	1
DKD	1
DKD	1
DKD	1
DKD	1
DKD	1
DKD	1
DKD	1
DKD	1
DKD	2
DKD	1
DKD	1
DKD	4
DKD	2
DKD	4
DKD	2
DKD	2
DKD	1
DKD	1
DKD	1
DKD	1
DKD	2
DKD	1
DKD	3
DKD	1
DKD	1
DKD	1
DKD	1
DKD	1
DKD	2
DKD	1
DKD	2
DKD	2
DKD	1
DKD	1
DKD	1
DKD	1
DKD	1
DKD	2
DKD	2
DKD	1
DKD	1
DKD	3
DKD	1
DKD	1
DKD	1
DKD	1
DKD	1
DKD	1
DKD	1
DKD	1
DKD	1
DKD	1
DKD	1
DKD	1
DKD	2
DKD	1
DKD	1
DKD	1
DKD	1
DKD	1
DKD	3
DKD	1
DKD	2
DKD	1
DKD	1
DKD	2
DKD	1
DKD	1
DKD	1
DKD	1
DKD	1
DKD	2
DKD	2
DKD	1
DKD	2
DKD	4
DKD	1
DKD	2
DKD	1
DKD	1
DKD	1
DKD	1
DKD	1
DKD	1
DKD	1
DKD	2
DKD	1
DKD	1
DKD	1
DKD	1
DKD	1
DKD	2
DKD	6
DKD	1
DKD	1
DKD	1
DKD	2
DKD	1
DKD	1
DKD	1
DKD	1
DKD	1
DKD	1
DKD	1
DKD	1
DKD	1
DKD	2
DKD	1
DKD	2
DKD	1
DKD	1
DKD	2
DKD	13
DKD	2
DKD	2
DKD	1
DKD	1
DKD	2
DKD	1
DKD	1
DKD	1
DKD	1
DKD	1
DKD	2
DKD	1
DKD	1
DKD	2
DKD	1
DKD	1
DKD	1
DKD	2
DKD	1
DKD	1
DKD	1
DKD	1
DKD	1
DKD	3
DKD	1
DKD	1
DKD	1
DKD	1
DKD	1
DKD	1
DKD	3
DKD	1
DKD	1
DKD	1
DKD	2
DKD	1
DKD	1
DKD	1
DKD	1
DKD	1
DKD	1
DKD	1
DKD	1
DKD	2
DKD	1
DKD	1
DKD	1
DKD	1
DKD	1
DKD	1
DKD	2
DKD	2
DKD	1
DKD	5
DKD	2
DKD	1
DKD	1
DKD	1
DKD	5
DKD	1
DKD	1
DKD	1
DKD	1
DKD	1
DKD	1
DKD	1
DKD	1
DKD	1
DKD	1
DKD	3
DKD	1
DKD	1
DKD	1
DKD	3
DKD	1
DKD	1
DKD	1
DKD	1
DKD	1
DKD	1
DKD	1
DKD	1
DKD	1
DKD	2
DKD	1
DKD	3
DKD	1
DKD	1
DKD	2
DKD	4
DKD	1
DKD	1
DKD	1
DKD	1
DKD	1
DKD	2
DKD	1
DKD	1
DKD	1
DKD	2
DKD	1
DKD	1
DKD	1
DKD	1
DKD	1
DKD	1
DKD	2
DKD	1
DKD	1
DKD	1
DKD	1
DKD	2
DKD	4
DKD	1
DKD	1
DKD	1
DKD	1
DKD	1
DKD	1
DKD	2
DKD	1
DKD	1
DKD	1
DKD	4
DKD	1
DKD	2
DKD	1
DKD	1
DKD	1
DKD	1
DKD	1
DKD	1
DKD	1
DKD	3
DKD	1
DKD	1
DKD	1
DKD	1
DKD	9
DKD	1
DKD	1
DKD	2
DKD	1
DKD	1
DKD	1
DKD	1
DKD	1
DKD	1
DKD	1
DKD	1
DKD	1
DKD	6
DKD	2
DKD	4
DKD	1
DKD	1
DKD	1
DKD	1
DKD	1
DKD	1
DKD	1
DKD	1
DKD	1
DKD	1
DKD	1
DKD	5
DKD	1
DKD	1
DKD	1
DKD	1
DKD	1
DKD	1
DKD	1
DKD	1
DKD	1
DKD	1
DKD	1
DKD	1
DKD	1
DKD	1
DKD	2
DKD	3
DKD	1
DKD	2
DKD	1
DKD	2
DKD	2
DKD	2
DKD	2
DKD	1
DKD	1
DKD	1
DKD	2
DKD	1
DKD	3
DKD	1
DKD	1
DKD	3
DKD	2
DKD	2
DKD	2
DKD	1
DKD	1
DKD	1
DKD	1
DKD	1
DKD	1
DKD	2
DKD	3
DKD	1
DKD	2
DKD	1
DKD	1
DKD	1
DKD	3
DKD	1
DKD	1
DKD	1
DKD	2
DKD	1
DKD	1
DKD	7
DKD	1
DKD	1
DKD	1
DKD	1
DKD	1
DKD	1
DKD	1
DKD	1
DKD	1
DKD	1
DKD	4
DKD	1
DKD	2
DKD	1
DKD	1
DKD	3
DKD	1
DKD	1
DKD	1
DKD	1
DKD	1
DKD	1
DKD	1
DKD	1
DKD	5
DKD	1
DKD	1
DKD	1
DKD	1
DKD	5
DKD	1
DKD	1
DKD	1
DKD	11
DKD	1
DKD	2
DKD	1
DKD	1
DKD	1
[truncated: 1 more rows]
